# Supplementary material for: Analysis of abnormal posture in patients with Parkinson's disease using a computational model considering muscle tones
Source: Front Comput Neurosci. 2023 Oct 5;17:1218707. doi: 10.3389/fncom.2023.1218707 (PMC10585043; doi:10.3389/fncom.2023.1218707)
Supplement: Supplementary file 1 [file Data_Sheet_1.ZIP]

Archive with 9 entries (8 files):
- result_simulation_sub3-4/
- result_simulation_sub3-4/Sub3_uff2.006358.sto
- result_simulation_sub3-4/Sub3_uff3.927822.sto
- result_simulation_sub3-4/Sub3_uff5.968616.sto
- result_simulation_sub3-4/Sub3_uff7.989472.sto
- result_simulation_sub3-4/Sub4_uff2.112161.sto
- result_simulation_sub3-4/Sub4_uff3.854867.sto
- result_simulation_sub3-4/Sub4_uff6.028255.sto
- result_simulation_sub3-4/Sub4_uff7.964611.sto
