# Supplementary material for: Analysis of abnormal posture in patients with Parkinson's disease using a computational model considering muscle tones
Source: Front Comput Neurosci. 2023 Oct 5;17:1218707. doi: 10.3389/fncom.2023.1218707 (PMC10585043; doi:10.3389/fncom.2023.1218707)
Supplement: Supplementary file 1 [file Data_Sheet_1.ZIP › result_simulation_sub3-4/Sub3_uff2.006358.sto]

230130_sub3_uff2.006358_1/3428_119.586_4.462
version=1
nRows=501
nColumns=2509
inDegrees=no
endheader
time	pelvis_tilt	pelvis_tilt_u	pelvis_list	pelvis_list_u	pelvis_rotation	pelvis_rotation_u	pelvis_tx	pelvis_tx_u	pelvis_ty	pelvis_ty_u	pelvis_tz	pelvis_tz_u	hip_flexion_r	hip_flexion_r_u	hip_adduction_r	hip_adduction_r_u	hip_rotation_r	hip_rotation_r_u	knee_angle_r	knee_angle_r_u	subtalar_angle_1_r	subtalar_angle_1_r_u	ankle_angle_r	ankle_angle_r_u	hip_flexion_l	hip_flexion_l_u	hip_adduction_l	hip_adduction_l_u	hip_rotation_l	hip_rotation_l_u	knee_angle_l	knee_angle_l_u	subtalar_angle_1_l	subtalar_angle_1_l_u	ankle_angle_l	ankle_angle_l_u	lumbar_extension	lumbar_extension_u	lumbar_bending	lumbar_bending_u	lumbar_rotation	lumbar_rotation_u	neck_extension	neck_extension_u	roll	roll_u	yaw	yaw_u	neck_extension_2
0	-0.114065	0	0.104232	0	0.101772	0	-0.0642832	0	0.892476	0	0	0	0.202193	0	-0.121104	0	-0.0199914	0	-0.363728	0	0.121187	0	0.249105	0	0.183269	0	0.0643919	0	0.030036	0	-0.306797	0	0.168103	0	0.214124	0	-0.0834833	0	-0.0154045	0	-0.0400943	0	-0.409034	0	0.0560216	0	0.0417718	0	0.477101
0.01	-0.114408	-0.0275643	0.104641	0.0860665	0.101858	-0.0198226	-0.0642614	-0.00479686	0.892434	0.00389599	9.84E-07	8.41E-05	0.202375	0.11588	-0.120392	0.122143	-0.019824	0.125553	-0.363288	-0.165651	0.119128	-1.16815	0.24881	0.0212861	0.183749	0.124563	0.0661458	0.304098	0.0311746	0.355581	-0.307477	-0.207498	0.17229	-0.851321	0.217423	0.113376	-0.0831028	0.00766509	-0.0159165	-0.100263	-0.0401638	0.00702599	-0.40797	-0.0808948	0.0560584	-0.00519604	0.0419209	0.0384204	0.475702
0.02	-0.114722	-0.0343433	0.105854	0.106072	0.101698	-0.0343007	-0.064321	-0.00558518	0.892507	0.00527533	-2.55E-07	-0.00119607	0.203944	0.161906	-0.11862	0.242222	-0.0168722	0.421324	-0.365632	-0.250194	0.113639	-0.182547	0.249516	0.0812017	0.185139	0.173266	0.0703741	0.500845	0.0362886	0.646337	-0.309459	-0.30269	0.159064	-0.158393	0.215029	0.165262	-0.0830809	0.0104472	-0.0173126	-0.122664	-0.0400412	0.0193507	-0.408493	0.000866034	0.0559899	-0.00603185	0.0422106	0.0162081	0.476689
0.03	-0.115053	-0.0370617	0.106583	0.0448241	0.10144	-0.0318487	-0.0643551	-0.00122089	0.892502	-0.00662296	-3.68E-06	0.000359556	0.205387	0.110506	-0.116111	0.225759	-0.0117684	0.511747	-0.367693	-0.149524	0.112124	-0.0915829	0.250332	0.0979769	0.186547	0.133339	0.0747613	0.336293	0.0434576	0.757628	-0.31215	-0.19617	0.161408	-0.208339	0.216667	0.0533836	-0.0829006	0.0311501	-0.0181362	-0.0557582	-0.0397788	0.0291729	-0.408013	0.0743325	0.0559171	-0.0116662	0.0423377	0.0174198	0.47585
0.04	-0.115401	-0.0406839	0.106688	-0.0339498	0.101077	-0.0454865	-0.0643466	0.00244673	0.892373	-0.0179023	4.45E-06	0.0016727	0.206319	0.0824076	-0.114105	0.183795	-0.00722389	0.348114	-0.368786	-0.0842219	0.111542	-0.0417242	0.251359	0.100965	0.187455	0.0710908	0.0771396	0.123777	0.0499794	0.486616	-0.313694	-0.0984312	0.160571	0.00212903	0.218274	0.158697	-0.0824885	0.0510923	-0.01829	0.0288141	-0.0393579	0.056686	-0.407068	0.0988483	0.0558186	-0.0143947	0.0424731	0.0212419	0.474435
0.05	-0.115808	-0.0546362	0.106136	-0.0753257	0.100498	-0.0505114	-0.0643213	0.00186309	0.892177	-0.0193389	3.17E-05	0.00351766	0.207334	0.125508	-0.112486	0.129886	-0.00487592	0.0968195	-0.369792	-0.1286	0.111234	-0.0135871	0.252265	0.0836525	0.188081	0.0723537	0.0774534	-0.043999	0.0517004	-0.109745	-0.314377	-0.0619594	0.159539	-0.145874	0.219489	0.0952718	-0.0818671	0.0683279	-0.0177489	0.0698222	-0.0386789	0.0690149	-0.40622	0.0628718	0.0557136	-0.0130911	0.0426463	0.0213947	0.473421
0.06	-0.116347	-0.0590246	0.105564	-0.0387206	0.100038	-0.0226694	-0.0643181	-0.00130295	0.892016	-0.012204	7.03E-05	0.00409408	0.208822	0.16027	-0.111716	0.0208801	-0.00479116	-0.0922386	-0.371403	-0.185946	0.111337	0.0351379	0.252975	0.0604945	0.189122	0.129991	0.0767946	-0.0803274	0.0488687	-0.377391	-0.315377	-0.148202	0.15854	-0.0373652	0.220158	0.0452536	-0.0811591	0.0644751	-0.0172244	0.0299249	-0.0381173	0.0344677	-0.40586	0.0103687	0.0556304	-0.00683742	0.0428088	0.0143416	0.473273
0.07	-0.116837	-0.0358961	0.105467	0.0158989	0.0999667	0.00765109	-0.0643412	-0.00282764	0.891933	-0.00497968	0.000112215	0.00422999	0.210327	0.12729	-0.111985	-0.0636276	-0.00590878	-0.143334	-0.373277	-0.176469	0.111784	0.0476875	0.253526	0.0489587	0.190589	0.142704	0.0761763	-0.0502042	0.0453255	-0.256999	-0.317245	-0.210334	0.158655	0.0588404	0.220598	0.0438297	-0.0806615	0.0306344	-0.0172398	-0.0267087	-0.0379879	-0.00725648	-0.405847	-0.00154699	0.055585	-0.00247752	0.0429034	0.00520697	0.473571
0.08	-0.11704	-0.00376743	0.105748	0.0365693	0.100116	0.0106398	-0.0643666	-0.00202345	0.8919	-0.00246211	0.000155475	0.00449676	0.21127	0.0627593	-0.112745	-0.0757638	-0.00707201	-0.100995	-0.374778	-0.122331	0.112111	0.0139463	0.253983	0.0433682	0.191802	0.0910422	0.0758958	-0.0206459	0.043653	-0.07587	-0.319241	-0.175687	0.159349	0.0615882	0.221046	0.0405289	-0.0805753	-0.0070661	-0.0176506	-0.0478425	-0.0381357	-0.0165933	-0.405793	0.0121003	0.0555699	-0.000400679	0.0428787	-0.0252522	0.473655
0.09	-0.116774	0.0781806	0.106063	0.0252935	0.100169	-0.0114565	-0.0643692	0.0025152	0.891875	-0.00201831	0.000203639	0.00514551	0.211307	-0.0854661	-0.113326	-0.0354941	-0.00772962	-0.0296631	-0.375498	-0.00644864	0.112001	-0.0431638	0.254255	0.0118594	0.192055	-0.0769255	0.0757113	-0.0219107	0.0433087	-0.00184869	-0.320327	-0.0177711	0.159236	-0.183594	0.221206	-0.00650133	-0.0809871	-0.0939746	-0.0180558	-0.0331681	-0.0382363	0.000425743	-0.405509	0.0447207	0.0555755	-0.00207277	0.0425332	-0.026761	0.473329
0.1	-0.115543	0.146875	0.106204	-0.00557796	0.0998841	-0.0487839	-0.06432	0.00667655	0.891863	-0.000347401	0.000257353	0.00561007	0.209754	-0.197571	-0.113369	0.0231902	-0.00784643	0.037564	-0.375096	0.0707075	0.111464	-0.0506761	0.254336	-0.00074143	0.190371	-0.239002	0.0753469	-0.0380514	0.0435298	0.010228	-0.319645	0.141372	0.156715	-0.23506	0.221204	0.00827253	-0.0823712	-0.165658	-0.0181649	0.0014767	-0.038085	0.0372339	-0.405084	0.0445964	0.0555619	-0.00431549	0.0423208	-0.0160316	0.473121
0.11	-0.113985	0.1423	0.106154	-0.0135136	0.0992346	-0.075126	-0.0642489	0.00710269	0.891876	0.00346288	0.000314036	0.00560951	0.207725	-0.193462	-0.11302	0.0343945	-0.00752173	0.0649639	-0.374311	0.0805102	0.11111	-0.0199453	0.254238	-0.0232181	0.187758	-0.267927	0.0748344	-0.0371277	0.0437006	-0.0173836	-0.317817	0.207381	0.154467	-0.252233	0.221057	-0.0290118	-0.0840392	-0.160328	-0.0180277	0.00710586	-0.0375832	0.0657273	-0.404752	0.0200744	0.0555384	-0.00306285	0.0421566	-0.0133787	0.473221
0.12	-0.112627	0.112221	0.106198	0.00544817	0.0984298	-0.0823261	-0.0641831	0.00607992	0.891936	0.00840735	0.000367213	0.00509604	0.205943	-0.162891	-0.112798	0.00573333	-0.00709994	0.0565517	-0.373485	0.0880754	0.11119	0.0231243	0.253901	-0.0425806	0.185254	-0.231103	0.0744862	-0.0118297	0.0435021	-0.0611437	-0.315757	0.199841	0.152437	-0.126206	0.220578	-0.0619532	-0.0854827	-0.128717	-0.0180133	-0.0160578	-0.0369035	0.0726774	-0.404709	-0.0094877	0.0555158	-0.00221723	0.0420168	-0.0145463	0.473788
0.13	-0.111514	0.0975444	0.106449	0.0259501	0.0976471	-0.0758784	-0.0641241	0.00583745	0.892039	0.011978	0.000417835	0.00509945	0.204324	-0.164872	-0.112867	-0.0191336	-0.00679678	0.0410511	-0.372449	0.122516	0.11144	0.0261022	0.253373	-0.0609878	0.183087	-0.207024	0.0743522	0.00117563	0.0428535	-0.09723	-0.313842	0.185758	0.151868	-0.00428448	0.219819	-0.0850516	-0.0866772	-0.112443	-0.0182558	-0.0397544	-0.036231	0.0636956	-0.404868	-0.0170887	0.0554891	-0.00122558	0.0418851	-0.0132185	0.474669
0.14	-0.110399	0.11756	0.106776	0.0223957	0.0970678	-0.0389394	-0.0640616	0.00673453	0.892168	0.0131947	0.000468869	0.00504688	0.202431	-0.217406	-0.113035	-0.0129578	-0.0067153	0.0154738	-0.370952	0.179166	0.11156	-0.0248664	0.252673	-0.0772208	0.180955	-0.222787	0.0742255	-0.0114329	0.0420561	-0.081991	-0.311987	0.184589	0.152197	0.0496061	0.218897	-0.0921317	-0.0878839	-0.131079	-0.0185816	-0.0276182	-0.0357882	0.0218645	-0.404953	0.00632582	0.0554538	-0.00643168	0.0417823	-0.00739191	0.475501
0.15	-0.10915	0.125314	0.106972	0.0115842	0.0969139	0.00253277	-0.0639906	0.00746288	0.892295	0.0119132	0.000518191	0.00480005	0.200052	-0.249374	-0.113085	0.00255145	-0.00690924	0.00208977	-0.368937	0.219848	0.110611	-0.151386	0.251864	-0.0818066	0.178689	-0.228138	0.0739674	-0.0210205	0.0416514	-0.0291813	-0.310114	0.191338	0.152224	-0.0633401	0.217967	-0.0910268	-0.0892317	-0.133328	-0.0187175	-0.00784148	-0.0358363	-0.0242003	-0.40478	0.028428	0.0553933	-0.00689951	0.0417351	-0.00071502	0.476061
0.16	-0.107943	0.118665	0.106982	-0.0061554	0.0971062	0.0334418	-0.0639125	0.00798323	0.892402	0.00958917	0.000563984	0.00433173	0.197509	-0.251498	-0.112926	0.025446	-0.00718333	0.000667186	-0.366644	0.233272	0.108881	-0.190163	0.251064	-0.0745863	0.17644	-0.220598	0.073636	-0.0260449	0.0418291	0.0302203	-0.308166	0.197031	0.151174	-0.132452	0.217126	-0.0769876	-0.0904994	-0.119527	-0.018623	0.0179877	-0.0362772	-0.0571308	-0.404366	0.048991	0.0553295	-0.00986011	0.0417296	0.00436925	0.476331
0.17	-0.106885	0.0997803	0.106777	-0.0231347	0.097538	0.0550858	-0.0638331	0.00775357	0.89249	0.00839016	0.000604581	0.00378671	0.195103	-0.221811	-0.112551	0.0420546	-0.00749436	-0.0116779	-0.364387	0.213077	0.107174	-0.134879	0.250329	-0.0691861	0.174369	-0.189972	0.0732662	-0.028641	0.0425137	0.0717501	-0.306249	0.180719	0.149987	-0.0913649	0.21641	-0.0636599	-0.0915678	-0.094523	-0.0182729	0.0414222	-0.0369851	-0.0794052	-0.403839	0.0536391	0.0552368	-0.0130024	0.0417712	0.00874699	0.476498
0.18	-0.106091	0.0714679	0.10647	-0.0230408	0.098141	0.0695521	-0.0637599	0.00685949	0.892575	0.00878799	0.00063931	0.00318174	0.193114	-0.173275	-0.112153	0.0314075	-0.00798632	-0.045396	-0.362439	0.176253	0.106285	-0.0419887	0.24965	-0.0678932	0.172725	-0.138629	0.0729548	-0.0187913	0.0434417	0.0857755	-0.304621	0.142075	0.149528	-0.00278892	0.215769	-0.0609296	-0.0923338	-0.0618791	-0.0178069	0.0432479	-0.0378806	-0.0959777	-0.40333	0.0441243	0.0551275	-0.0128345	0.0418455	0.0116198	0.476733
0.19	-0.105593	0.0440298	0.106183	-0.0189435	0.0988656	0.0787702	-0.0636952	0.00622804	0.892666	0.00939603	0.000669286	0.00287249	0.191587	-0.133157	-0.111909	0.0148952	-0.00882547	-0.0875045	-0.360797	0.155624	0.106291	0.0337112	0.248949	-0.07092	0.171597	-0.0900579	0.0727487	-0.013822	0.044369	0.080459	-0.30339	0.106733	0.149906	0.0763565	0.215131	-0.0647456	-0.0927785	-0.0304488	-0.0173768	0.038883	-0.0389093	-0.107104	-0.402896	0.0390916	0.0550154	-0.0124404	0.0419452	0.0129535	0.477045
0.2	-0.105358	0.0202281	0.105917	-0.019894	0.099658	0.0822543	-0.0636333	0.00619452	0.89276	0.00930974	0.000698086	0.00297459	0.19039	-0.105986	-0.1118	0.008865	-0.0100042	-0.118084	-0.359266	0.152173	0.106761	0.0559065	0.248243	-0.0712939	0.170886	-0.0556059	0.0725625	-0.0202688	0.0451495	0.0634662	-0.302432	0.0885685	0.150899	0.112623	0.214508	-0.0627409	-0.0929278	-0.00221929	-0.0169944	0.0388319	-0.0400107	-0.110984	-0.402466	0.043639	0.054909	-0.0120046	0.0420489	0.0121259	0.477287
0.21	-0.105347	-0.00103634	0.105602	-0.0269248	0.100452	0.0804194	-0.0635694	0.00662406	0.89285	0.00863661	0.000729257	0.00327609	0.189433	-0.0852841	-0.111677	0.0151463	-0.0113467	-0.124957	-0.35772	0.157715	0.107334	0.0504906	0.247514	-0.0744566	0.170466	-0.0316566	0.0722831	-0.0319532	0.0457173	0.0454125	-0.301575	0.0839551	0.152113	0.123521	0.213908	-0.0587983	-0.0928025	0.0239069	-0.0165837	0.0448028	-0.0411081	-0.107915	-0.402015	0.044889	0.0548113	-0.0115166	0.0421397	0.0108168	0.477417
0.22	-0.105537	-0.0203193	0.105214	-0.034617	0.101207	0.0766039	-0.0635006	0.00712587	0.892932	0.00788323	0.000763633	0.00361815	0.188673	-0.0671388	-0.111463	0.0269609	-0.012637	-0.114415	-0.356113	0.163746	0.107692	0.0272858	0.246769	-0.074296	0.170262	-0.0127586	0.0719122	-0.0399448	0.0461606	0.0427	-0.300727	0.0849636	0.153319	0.109411	0.213354	-0.0536793	-0.0924212	0.0478584	-0.016118	0.0515461	-0.0421549	-0.102185	-0.401539	0.0501808	0.0547159	-0.0111329	0.0422144	0.00905852	0.477435
0.23	-0.105908	-0.0394352	0.104764	-0.0397487	0.101908	0.0713231	-0.063427	0.00757504	0.893009	0.00758682	0.000800732	0.00376009	0.188105	-0.0455778	-0.111135	0.036352	-0.0137704	-0.0999131	-0.354477	0.161936	0.108071	0.0473122	0.246029	-0.0727362	0.170253	0.00771876	0.0715044	-0.0403303	0.0466319	0.0523202	-0.299887	0.0820035	0.154272	0.0881222	0.212848	-0.048602	-0.0918059	0.0710453	-0.0156053	0.0558757	-0.043131	-0.0948006	-0.401025	0.050352	0.0546242	-0.0114814	0.0422713	0.00792357	0.47736
0.24	-0.106468	-0.0594775	0.104263	-0.0460868	0.102543	0.0648113	-0.0633494	0.00793946	0.893084	0.00742834	0.000838812	0.00384956	0.187775	-0.0211558	-0.110716	0.0455259	-0.0147446	-0.0884055	-0.352878	0.157827	0.108589	0.0551731	0.24528	-0.0764836	0.170462	0.0305251	0.0711018	-0.0417202	0.047192	0.0618274	-0.299099	0.0755284	0.15518	0.0920696	0.212398	-0.0437798	-0.0909501	0.0957291	-0.0150504	0.0616168	-0.0440178	-0.0852625	-0.400559	0.0429217	0.0545361	-0.0101455	0.0423199	0.00656376	0.477294
0.25	-0.10722	-0.0789103	0.103728	-0.0479868	0.103111	0.0587296	-0.0632674	0.00848326	0.893157	0.00728702	0.000877695	0.00392689	0.187683	0.00112383	-0.110245	0.0481375	-0.0156008	-0.0811311	-0.351311	0.155343	0.109149	0.0535771	0.244518	-0.0763538	0.170902	0.0532243	0.0707122	-0.0404508	0.0477983	0.063823	-0.298383	0.0679517	0.156092	0.0884233	0.211986	-0.0408583	-0.0898465	0.119754	-0.0144762	0.0627287	-0.0448106	-0.0763125	-0.400132	0.0402315	0.054455	-0.00938206	0.042353	0.00461831	0.477203
0.26	-0.108132	-0.0908677	0.103198	-0.0444991	0.103592	0.0437924	-0.0631787	0.0093213	0.893229	0.00702109	0.000917994	0.0041607	0.187782	0.0146988	-0.109762	0.0463163	-0.0163482	-0.0665111	-0.34976	0.154156	0.109645	0.0459463	0.243748	-0.076235	0.171528	0.0629029	0.0703426	-0.0370274	0.0483393	0.0481389	-0.297723	0.0672951	0.156964	0.0847382	0.211591	-0.0405685	-0.0885303	0.134432	-0.0139225	0.0558983	-0.0454871	-0.0589728	-0.399744	0.0386362	0.0543821	-0.00686018	0.0423717	0.003279	0.477099
0.27	-0.1091	-0.0971657	0.102739	-0.0423456	0.10386	0.0187693	-0.0630805	0.010342	0.893297	0.00667203	0.000962158	0.00473339	0.187988	0.0245775	-0.109304	0.0477739	-0.0168708	-0.0423767	-0.348246	0.149094	0.110037	0.0304825	0.243001	-0.0743804	0.172171	0.0614027	0.070002	-0.0389786	0.0486377	0.0205068	-0.297019	0.074321	0.157763	0.0674811	0.211196	-0.0404312	-0.0871258	0.14209	-0.0134736	0.047947	-0.0459175	-0.0304177	-0.399384	0.0345312	0.0543476	-0.0029752	0.0423654	-0.00106181	0.476993
0.28	-0.110099	-0.101075	0.102319	-0.040389	0.103865	-0.00918709	-0.0629712	0.0115518	0.893362	0.0062218	0.00101252	0.0052982	0.188289	0.0320665	-0.108821	0.048799	-0.0171242	-0.0130721	-0.346786	0.143977	0.110302	0.0122277	0.242265	-0.0724192	0.172781	0.0542194	0.0696241	-0.0411963	0.0486655	-0.00590251	-0.296219	0.0870744	0.158154	-0.00202319	0.210787	-0.0410044	-0.0856544	0.147105	-0.0130987	0.0395321	-0.0460449	0.00165146	-0.399047	0.0342075	0.0543518	0.00234193	0.0423124	-0.0053459	0.47687
0.29	-0.111069	-0.0974033	0.101962	-0.0390096	0.103577	-0.0407767	-0.0628479	0.0131296	0.89342	0.00543844	0.00106813	0.00586623	0.18862	0.030387	-0.10834	0.0517823	-0.0170451	0.0230673	-0.345371	0.140488	0.11007	-0.0523386	0.241555	-0.069135	0.173252	0.0338154	0.0692424	-0.0416591	0.0484684	-0.0263506	-0.295249	0.108132	0.157591	-0.104392	0.210369	-0.0394302	-0.0841796	0.14405	-0.0128345	0.0291202	-0.0458354	0.0376314	-0.398739	0.0258345	0.0546879	0.0558213	0.0424992	0.0321069	0.476771
0.3	-0.11193	-0.0869009	0.10166	-0.033189	0.102953	-0.0765134	-0.0627081	0.0148078	0.893471	0.00479619	0.00112951	0.00636525	0.188891	0.0219353	-0.107822	0.0504412	-0.016574	0.0649253	-0.343996	0.133791	0.109545	-0.0393022	0.240897	-0.0606864	0.173468	0.00506126	0.0688555	-0.0363816	0.048098	-0.0450057	-0.294064	0.128438	0.156405	-0.12701	0.209974	-0.0358355	-0.0827875	0.132136	-0.0126718	0.0142261	-0.0452445	0.0774906	-0.398497	0.0274715	0.0553379	0.07017	0.0427428	0.0187372	0.476745
0.31	-0.112627	-0.0721549	0.101467	-0.0266731	0.101965	-0.114757	-0.0625526	0.0162813	0.893518	0.00488826	0.00119563	0.00686585	0.189076	0.0136067	-0.107337	0.0460061	-0.0157218	0.100436	-0.342728	0.118941	0.109325	-0.00734017	0.240309	-0.055814	0.173383	-0.0249526	0.0684974	-0.0340323	0.0475211	-0.0746576	-0.292705	0.14154	0.155164	-0.116235	0.209602	-0.034399	-0.0815508	0.113836	-0.0126624	-0.00203242	-0.0442415	0.120158	-0.398309	0.0201875	0.05612	0.0843178	0.0428462	0.00452848	0.476792
0.32	-0.11311	-0.0512466	0.101416	-0.0128719	0.100604	-0.153065	-0.0623833	0.0175674	0.89357	0.00553667	0.00126684	0.00739224	0.18915	-0.0010856	-0.106941	0.0324128	-0.0145582	0.130286	-0.341616	0.103948	0.109351	0.00796927	0.239758	-0.0530388	0.172985	-0.0579372	0.0681689	-0.0275331	0.0465597	-0.125785	-0.29125	0.148682	0.154173	-0.0821252	0.209214	-0.0400098	-0.0805499	0.086556	-0.0128457	-0.0271745	-0.0428184	0.16155	-0.398118	0.0239315	0.0570363	0.0978294	0.0428173	-0.00793013	0.476875
0.33	-0.113322	-0.0254462	0.10157	0.00458187	0.0988877	-0.189408	-0.0622012	0.0188712	0.893628	0.00607259	0.00134402	0.00807931	0.189034	-0.0236272	-0.106694	0.017282	-0.0131195	0.160642	-0.340638	0.0929279	0.109461	0.0130977	0.239253	-0.0481083	0.172223	-0.0976841	0.0678962	-0.0206337	0.0450735	-0.181249	-0.289716	0.159883	0.153532	-0.0523677	0.20875	-0.0484655	-0.0798691	0.0527336	-0.0132974	-0.0571717	-0.0410002	0.199995	-0.397886	0.0315032	0.0580944	0.111447	0.0426656	-0.0196475	0.47698
0.34	-0.113218	0.00449551	0.101916	0.0179333	0.0968332	-0.22377	-0.0620058	0.0202117	0.89369	0.00621661	0.00142868	0.00886716	0.188652	-0.0528235	-0.106561	0.00861043	-0.0113785	0.195777	-0.339746	0.086133	0.109536	-0.00186567	0.238794	-0.0422154	0.17101	-0.14648	0.0676499	-0.0175928	0.0430907	-0.229829	-0.288016	0.180887	0.153098	-0.0401649	0.208227	-0.0534309	-0.0795653	0.0136229	-0.0140124	-0.0833027	-0.0388097	0.236402	-0.397552	0.0462103	0.0592979	0.126485	0.0423963	-0.0301212	0.47706
0.35	-0.112791	0.0317597	0.102428	0.0297521	0.0944717	-0.253381	-0.0617979	0.0212819	0.893751	0.00603958	0.00152122	0.00962293	0.187993	-0.0765369	-0.106502	0.00329384	-0.00932404	0.227783	-0.338942	0.0735463	0.109491	-0.000973185	0.238426	-0.0323001	0.169309	-0.193071	0.0674331	-0.0120258	0.0407137	-0.265975	-0.28608	0.205253	0.152744	-0.0314358	0.207655	-0.0591073	-0.0796523	-0.0232	-0.0149726	-0.107869	-0.0362851	0.267619	-0.39708	0.0611074	0.0606543	0.140147	0.042027	-0.0363004	0.477106
0.36	-0.112097	0.0534772	0.10308	0.0409778	0.0918799	-0.270824	-0.0615819	0.0218298	0.89381	0.00579758	0.00162029	0.0101556	0.187147	-0.0911493	-0.1065	-0.00349933	-0.00702006	0.24825	-0.338301	0.054544	0.109548	0.0110851	0.23815	-0.0233352	0.167191	-0.22836	0.0672822	-0.00190016	0.0380889	-0.284486	-0.283926	0.222779	0.15261	0.0112595	0.20704	-0.0619937	-0.0800818	-0.054015	-0.0161556	-0.130009	-0.0335109	0.285719	-0.396449	0.0786076	0.0621425	0.151175	0.041595	-0.042431	0.47716
0.37	-0.111189	0.0733735	0.103825	0.0482132	0.0892251	-0.266242	-0.0613627	0.02198	0.893867	0.00558781	0.00172362	0.0104439	0.186153	-0.107775	-0.106553	-0.00870886	-0.00462284	0.248295	-0.337829	0.0419942	0.109701	0.0191565	0.237947	-0.0162189	0.164782	-0.250841	0.0672143	0.00662243	0.0353901	-0.284087	-0.281669	0.226246	0.153047	0.0692822	0.2064	-0.0660876	-0.0808059	-0.0819069	-0.0175048	-0.143479	-0.0306683	0.280518	-0.395642	0.0957267	0.0637183	0.155668	0.0410886	-0.0492609	0.477245
0.38	-0.110106	0.0914422	0.104614	0.052267	0.0867499	-0.236441	-0.0611435	0.021785	0.893923	0.00551043	0.00182824	0.0104635	0.184967	-0.12802	-0.106667	-0.0130064	-0.00236764	0.224085	-0.337435	0.0378092	0.109894	0.0186066	0.237816	-0.00978054	0.162208	-0.259495	0.0672419	0.0147074	0.0328123	-0.262321	-0.279457	0.212837	0.153956	0.104527	0.205744	-0.064904	-0.081792	-0.105701	-0.0189501	-0.148143	-0.0280212	0.248179	-0.394677	0.110128	0.065291	0.148803	0.0404897	-0.0586978	0.477396
0.39	-0.108917	0.102028	0.105351	0.0477334	0.084699	-0.181014	-0.0609289	0.0210817	0.893976	0.00510254	0.00193181	0.0102109	0.183599	-0.14303	-0.106789	-0.0103337	-0.000496896	0.175376	-0.337061	0.0379406	0.110074	0.0185427	0.237746	-0.00514262	0.159646	-0.247381	0.0673292	0.0174136	0.0305759	-0.214644	-0.277462	0.182743	0.155105	0.120438	0.20513	-0.0573704	-0.0829638	-0.118793	-0.0203635	-0.13784	-0.0258361	0.189121	-0.393565	0.124488	0.0667467	0.132193	0.0397798	-0.0688763	0.477626
0.4	-0.107737	0.102246	0.105925	0.0353119	0.0833161	-0.10064	-0.0607233	0.0199698	0.894023	0.00424638	0.00203131	0.00962031	0.182113	-0.150424	-0.10686	-0.00279256	0.000757783	0.103054	-0.33666	0.0437729	0.1102	0.00562949	0.237715	-0.0016953	0.157313	-0.212549	0.0674285	0.0152326	0.0289575	-0.134277	-0.275846	0.137033	0.15634	0.122378	0.204621	-0.0441674	-0.0841926	-0.117425	-0.0216005	-0.113276	-0.0243761	0.103868	-0.392305	0.137331	0.0679896	0.105075	0.0389607	-0.0777287	0.477887
0.41	-0.106684	0.0967653	0.10625	0.0182323	0.0828116	-0.00487413	-0.0605303	0.0185767	0.894059	0.00282218	0.0021237	0.00882013	0.180577	-0.153802	-0.106836	0.0078459	0.00119388	0.015822	-0.336178	0.0524781	0.110212	-0.00236985	0.237717	0.00228318	0.15541	-0.164931	0.0675008	0.00977387	0.0282488	-0.0316936	-0.274741	0.0825884	0.157539	0.116813	0.204277	-0.0259697	-0.0853453	-0.107674	-0.0225411	-0.0792453	-0.0238687	0.00131629	-0.390896	0.152229	0.0689292	0.0701854	0.0380448	-0.0855309	0.47815
0.42	-0.105802	0.0899858	0.106285	-0.00237285	0.0832639	0.0933281	-0.0603523	0.0170055	0.894079	0.0012676	0.00220732	0.00791999	0.179034	-0.153467	-0.106691	0.0220974	0.000730781	-0.0762441	-0.335629	0.0573245	0.110169	-0.0023582	0.237765	0.00706445	0.154014	-0.114139	0.0675156	0.000259837	0.0285537	0.0732841	-0.2742	0.0253911	0.158637	0.100982	0.204137	-0.00406865	-0.0863727	-0.0960624	-0.0231133	-0.0390338	-0.0244125	-0.105285	-0.389336	0.159594	0.0694881	0.0295944	0.0370689	-0.087826	0.478406
0.43	-0.105075	0.0845524	0.106017	-0.0218754	0.0846602	0.18735	-0.0601909	0.015254	0.894085	1.51E-05	0.00228123	0.00686533	0.177493	-0.15216	-0.106415	0.0336987	-0.000663719	-0.169829	-0.335049	0.0583622	0.110203	0.00746175	0.237859	0.0110134	0.153123	-0.0631174	0.0674507	-0.00882368	0.0298501	0.172869	-0.274249	-0.0356359	0.15958	0.0897979	0.204208	0.0158494	-0.0872922	-0.0868451	-0.0232819	0.00131344	-0.0260119	-0.209134	-0.387711	0.164843	0.0696201	-0.0156058	0.0360824	-0.0863114	0.478752
0.44	-0.104499	0.0786252	0.105467	-0.0397559	0.0869373	0.272989	-0.0600475	0.0134	0.894079	-0.00122401	0.00234461	0.00580692	0.175977	-0.149655	-0.106025	0.0430139	-0.00297514	-0.258912	-0.334461	0.0600145	0.11028	0.00545067	0.237977	0.0123445	0.152754	-0.0112825	0.0673023	-0.018445	0.0320664	0.263749	-0.27493	-0.100351	0.160418	0.0793196	0.204501	0.0382854	-0.0881074	-0.0777097	-0.0230491	0.0403771	-0.0286088	-0.30486	-0.386038	0.163564	0.0692864	-0.0635243	0.0351221	-0.0827109	0.479199
0.45	-0.104059	0.0735854	0.104671	-0.0550099	0.0900023	0.347934	-0.0599228	0.0115307	0.894061	-0.00237494	0.00239736	0.00477685	0.174472	-0.150271	-0.105553	0.0504941	-0.00612161	-0.336277	-0.333829	0.0676228	0.110227	-0.0147938	0.238101	0.012532	0.152896	0.0377349	0.0670781	-0.0278716	0.0351062	0.344387	-0.276257	-0.164282	0.161173	0.0689099	0.205003	0.0597846	-0.0888327	-0.0705531	-0.0224421	0.0762072	-0.0321083	-0.389675	-0.384367	0.163118	0.0684569	-0.113292	0.0342052	-0.0775364	0.479783
0.46	-0.103734	0.0684439	0.103658	-0.0696138	0.0937324	0.408246	-0.0598162	0.0098065	0.894031	-0.00372478	0.00244046	0.00382635	0.172952	-0.151894	-0.104995	0.0587608	-0.00996763	-0.398518	-0.333097	0.0786773	0.110035	-0.0241111	0.238232	0.0140987	0.153504	0.0805605	0.0667672	-0.0385384	0.038863	0.412502	-0.278188	-0.219994	0.16159	0.0134587	0.205715	0.080251	-0.0894787	-0.064014	-0.0214852	0.110196	-0.0363797	-0.458797	-0.382733	0.155495	0.0671299	-0.162721	0.0333463	-0.0719325	0.480517
0.47	-0.103513	0.0613235	0.102441	-0.0851736	0.0979512	0.447772	-0.059727	0.00804242	0.893986	-0.00505555	0.00247442	0.00298877	0.171451	-0.145611	-0.104332	0.070097	-0.0143525	-0.443482	-0.332286	0.0820837	0.109729	-0.0364858	0.238382	0.0143131	0.154513	0.116588	0.066362	-0.0504419	0.0431901	0.46339	-0.280617	-0.26281	0.161429	-0.0397953	0.206624	0.0988013	-0.0900395	-0.0566671	-0.0201929	0.142396	-0.0412317	-0.505153	-0.381184	0.140141	0.0653188	-0.208862	0.0325557	-0.0655963	0.481416
0.48	-0.103409	0.0492153	0.101052	-0.0983278	0.102425	0.461911	-0.0596553	0.00629681	0.893928	-0.00655478	0.0025005	0.00225269	0.170081	-0.12722	-0.103553	0.0799639	-0.0190571	-0.464727	-0.331496	0.0747146	0.109357	-0.0366703	0.238534	0.0173116	0.155852	0.144952	0.0658587	-0.061479	0.0479043	0.493009	-0.283387	-0.287188	0.160693	-0.100172	0.207716	0.116514	-0.0904882	-0.0450289	-0.0186124	0.167557	-0.0464087	-0.523888	-0.379776	0.125627	0.0630557	-0.25233	0.0318362	-0.0597927	0.482502
0.49	-0.103453	0.0306995	0.09956	-0.105623	0.106894	0.448108	-0.0596006	0.00470057	0.893856	-0.00765186	0.00251966	0.00160531	0.168973	-0.0952252	-0.102701	0.0848215	-0.0238194	-0.459584	-0.330828	0.0577153	0.109042	-0.0241359	0.238717	0.0195581	0.157452	0.165907	0.0652819	-0.0692324	0.0527648	0.494044	-0.286301	-0.291336	0.159418	-0.148731	0.208939	0.127578	-0.0907731	-0.0280267	-0.0168432	0.180823	-0.0516231	-0.512333	-0.37856	0.0957393	0.0603817	-0.288948	0.031192	-0.0537282	0.48377
0.5	-0.103681	0.006108	0.0980739	-0.100895	0.11108	0.406304	-0.0595609	0.0032264	0.893777	-0.00807864	0.00253304	0.00107724	0.168255	-0.0506488	-0.101851	0.0782953	-0.0283535	-0.427968	-0.330384	0.0301213	0.1089	-0.00604583	0.238934	0.0238134	0.159234	0.181329	0.0646836	-0.0673965	0.0574407	0.457238	-0.28917	-0.279131	0.157846	-0.146467	0.210224	0.125878	-0.0908436	-0.00585535	-0.0150363	0.174872	-0.0565661	-0.471071	-0.377656	0.0623211	0.0573547	-0.3206	0.0306407	-0.04534	0.485274
0.51	-0.104104	-0.0196334	0.0967492	-0.0855885	0.114735	0.34211	-0.0595353	0.0019289	0.893696	-0.00800112	0.00254257	0.000843731	0.168016	-0.00128523	-0.101125	0.0640708	-0.0323982	-0.372329	-0.330247	-0.00242512	0.108894	0.00708897	0.239196	0.0271936	0.161132	0.189285	0.0641472	-0.0612909	0.061558	0.385386	-0.291856	-0.256078	0.156473	-0.123009	0.211438	0.116672	-0.0906966	0.0161242	-0.0133955	0.152045	-0.0609619	-0.405644	-0.377066	0.0322633	0.0540299	-0.346278	0.0302122	-0.0329986	0.486939
0.52	-0.104694	-0.040085	0.0956781	-0.0635601	0.117695	0.264254	-0.0595211	0.00102037	0.893619	-0.00737174	0.00255033	0.000694615	0.168243	0.0402496	-0.100572	0.0454122	-0.0357298	-0.295126	-0.33042	-0.0311144	0.109017	0.0161571	0.23949	0.0322402	0.16305	0.183887	0.0636903	-0.0518183	0.0648192	0.288774	-0.294255	-0.221522	0.155368	-0.0980362	0.212517	0.0990495	-0.0903651	0.0317394	-0.0120395	0.119488	-0.0646208	-0.324994	-0.376839	-0.00346814	0.0504651	-0.366661	0.0299404	-0.0177722	0.488766
0.53	-0.105338	-0.045811	0.0949542	-0.035859	0.119812	0.165703	-0.0595128	0.000764608	0.89355	-0.0064359	0.0025571	0.000712211	0.168798	0.0646609	-0.100244	0.0249392	-0.0381367	-0.192491	-0.330859	-0.0558105	0.109156	0.0123479	0.239835	0.0353877	0.164773	0.148951	0.0633497	-0.0384668	0.0670453	0.175068	-0.296209	-0.164363	0.154404	-0.0898449	0.213388	0.074161	-0.0899818	0.0288375	-0.0110726	0.0772771	-0.0673746	-0.222248	-0.376921	-0.0354488	0.0467266	-0.378606	0.0298644	0.00245668	0.490651
0.54	-0.105867	-0.0394835	0.0946565	-0.000383153	0.12084	0.0395707	-0.0595049	0.000857114	0.893491	-0.00530611	0.00256515	0.000972252	0.169527	0.079211	-0.100145	-0.000483618	-0.0393516	-0.0606936	-0.33156	-0.0859082	0.109293	0.0146615	0.240224	0.0422221	0.165986	0.0867715	0.0631467	-0.0172627	0.0680643	0.0408165	-0.297485	-0.0885139	0.153696	-0.0479256	0.213999	0.0484228	-0.0897542	0.00852746	-0.0105848	0.0204804	-0.0689581	-0.0901925	-0.377248	-0.0538719	0.0429137	-0.379573	0.0300163	0.0248752	0.492546
0.55	-0.10617	-0.0265056	0.0948844	0.0404473	0.120534	-0.106533	-0.0594953	0.00103355	0.893444	-0.00396402	0.00257787	0.0016072	0.170376	0.0909012	-0.100322	-0.0295765	-0.0391579	0.0813956	-0.332593	-0.121506	0.109435	0.0133703	0.240677	0.0479687	0.166473	0.00939051	0.0631303	0.00881417	0.0677039	-0.108099	-0.297935	-0.00177432	0.1534	-0.00761089	0.214322	0.0167303	-0.0898323	-0.0228159	-0.0107067	-0.0480605	-0.0690973	0.0644238	-0.377759	-0.0681287	0.0391301	-0.371476	0.0304029	0.0485003	0.494433
0.56	-0.106196	-0.0135489	0.0956956	0.0845172	0.118755	-0.263588	-0.0594843	0.00110826	0.893411	-0.00272694	0.00259881	0.00263231	0.171337	0.105543	-0.100813	-0.06244	-0.0374738	0.237557	-0.334006	-0.16155	0.109566	0.0124446	0.241207	0.0569565	0.166149	-0.0699369	0.0633413	0.0391683	0.065838	-0.270915	-0.297505	0.0859695	0.153646	0.0571517	0.214322	-0.0156815	-0.0902963	-0.0575117	-0.0115313	-0.125025	-0.0676225	0.232796	-0.378338	-0.0718538	0.0354838	-0.351483	0.03103	0.0733907	0.496226
0.57	-0.105975	-0.00667799	0.0971022	0.126204	0.115453	-0.417439	-0.0594744	0.000794769	0.89339	-0.00156564	0.00263219	0.00404472	0.17248	0.128095	-0.101624	-0.0928285	-0.0342018	0.390074	-0.335838	-0.203708	0.109689	0.0119342	0.241817	0.0644421	0.165069	-0.136335	0.0638074	0.0693021	0.0623672	-0.435052	-0.296248	0.161828	0.154427	0.0943307	0.214026	-0.0449366	-0.0911267	-0.0863819	-0.0131149	-0.202813	-0.064452	0.401094	-0.37898	-0.074643	0.0321265	-0.311112	0.0319563	0.110101	0.497976
0.58	-0.105566	-0.00477249	0.0990484	0.160195	0.110733	-0.554038	-0.0594694	0.000183909	0.893378	-0.000916693	0.00268065	0.0056827	0.173862	0.153648	-0.102722	-0.11656	-0.0294551	0.52873	-0.338077	-0.241839	0.109775	0.00257512	0.242505	0.0708492	0.163383	-0.188457	0.0645384	0.0960294	0.0573724	-0.581011	-0.294299	0.225436	0.155487	0.11506	0.213462	-0.0712574	-0.0922544	-0.109084	-0.0154361	-0.272881	-0.0596723	0.554735	-0.379619	-0.0700589	0.0293092	-0.243415	0.0333158	0.159347	0.499636
0.59	-0.105025	-0.00587805	0.1014	0.18113	0.104807	-0.662784	-0.0594711	-0.00052003	0.89337	-0.000855441	0.00274665	0.00754446	0.175486	0.174458	-0.103999	-0.127614	-0.0233848	0.647296	-0.340632	-0.266098	0.10962	-0.0360762	0.243237	0.0746554	0.161239	-0.226575	0.0654833	0.114144	0.0511146	-0.691608	-0.291787	0.274543	0.156675	0.115984	0.212698	-0.0841313	-0.0935951	-0.124824	-0.0183817	-0.327254	-0.0534837	0.682497	-0.380236	-0.0662872	0.0272935	-0.151802	0.0352054	0.215168	0.501209
0.6	-0.104397	-0.00907822	0.103976	0.188354	0.0979795	-0.735396	-0.0594799	-0.00127328	0.893358	-0.00146327	0.00283187	0.00945577	0.177287	0.187957	-0.105303	-0.126178	-0.0162576	0.733847	-0.343347	-0.275196	0.109146	-0.0516001	0.243999	0.0784764	0.158785	-0.248982	0.066555	0.123504	0.0439823	-0.759853	-0.28886	0.307346	0.157799	0.102958	0.211834	-0.0906007	-0.0950671	-0.133626	-0.0217716	-0.362978	-0.0461925	0.774843	-0.380824	-0.0592363	0.0263048	-0.0395692	0.0376542	0.270848	0.502682
0.61	-0.103736	-0.0141257	0.106616	0.182837	0.0906242	-0.767466	-0.0594965	-0.00208658	0.89334	-0.00207108	0.00293564	0.0112869	0.179203	0.196373	-0.106544	-0.115926	-0.00846567	0.776163	-0.346092	-0.273458	0.108607	-0.0559614	0.244782	0.0770783	0.1562	-0.253137	0.0676976	0.123954	0.0363945	-0.785511	-0.285707	0.318807	0.158774	0.0906226	0.21093	-0.0906598	-0.0965797	-0.135729	-0.0254377	-0.379133	-0.0381876	0.826039	-0.381392	-0.0538101	0.0264806	0.0784106	0.0405907	0.310121	0.50405
0.62	-0.10311	-0.0231018	0.109152	0.166831	0.083145	-0.75653	-0.0595227	-0.00314964	0.893319	-0.00210463	0.00305708	0.0129644	0.181211	0.203795	-0.107633	-0.0997659	-0.00047472	0.770953	-0.348795	-0.264967	0.108035	-0.0554872	0.245528	0.0712324	0.153694	-0.234942	0.0688201	0.115607	0.0287487	-0.771326	-0.282556	0.307724	0.159644	0.0805587	0.210039	-0.0884275	-0.098041	-0.127854	-0.029185	-0.377154	-0.0298959	0.832161	-0.382022	-0.0601925	0.0278178	0.193738	0.0438255	0.330044	0.505399
0.63	-0.102624	-0.0386087	0.111453	0.142276	0.075983	-0.6989	-0.0595595	-0.00423979	0.893299	-0.00191256	0.00319374	0.0143256	0.183294	0.209537	-0.108535	-0.0800596	0.00722651	0.716126	-0.351351	-0.243748	0.107519	-0.0442598	0.246189	0.0589121	0.151502	-0.193108	0.0698539	0.0992947	0.0214334	-0.714629	-0.279619	0.276195	0.1604	0.065933	0.209195	-0.0794954	-0.0993204	-0.106014	-0.0328497	-0.357897	-0.0217911	0.788181	-0.382781	-0.0708835	0.0302831	0.304028	0.0471698	0.331553	0.506743
0.64	-0.102393	-0.0571979	0.113378	0.110415	0.0695958	-0.596613	-0.0596063	-0.00503621	0.893281	-0.0016345	0.00334223	0.0152682	0.185415	0.207167	-0.109201	-0.0582606	0.0141499	0.615192	-0.353621	-0.20654	0.107201	-0.0228606	0.246719	0.0466147	0.14984	-0.135347	0.0707013	0.0758059	0.0148672	-0.61498	-0.277064	0.232924	0.160971	0.0399758	0.208427	-0.0721291	-0.10028	-0.0738039	-0.0362404	-0.321673	-0.0143702	0.695053	-0.38374	-0.0886042	0.0337936	0.404732	0.0504561	0.317249	0.508093
0.65	-0.102399	-0.0581463	0.114824	0.0695884	0.0644033	-0.452033	-0.0596585	-0.00529064	0.893268	-0.000871508	0.00349725	0.0156035	0.187359	0.170689	-0.109618	-0.0297361	0.0198226	0.470242	-0.355398	-0.143665	0.107009	-0.0183528	0.247075	0.0226092	0.148731	-0.0870942	0.0712954	0.0434113	0.00948582	-0.468729	-0.274978	0.184069	0.161137	-0.0174941	0.207755	-0.0637512	-0.100943	-0.0561071	-0.0391855	-0.264029	-0.0081104	0.553778	-0.384909	-0.100251	0.0382315	0.491481	0.0535493	0.291246	0.509408
0.66	-0.102467	-0.0346175	0.115621	0.0151793	0.0608301	-0.262949	-0.0597104	-0.00508846	0.893263	-6.45E-05	0.00365147	0.0150739	0.188707	0.0905985	-0.109689	0.0105773	0.0237841	0.285924	-0.356407	-0.0531892	0.106634	-0.0625441	0.247188	-0.00185353	0.148025	-0.0544137	0.0715084	-0.00040403	0.00579888	-0.26969	-0.273416	0.125182	0.160597	-0.0935851	0.207197	-0.0418523	-0.101527	-0.0614687	-0.0414045	-0.176603	-0.00351226	0.362066	-0.386242	-0.103389	0.0434402	0.56036	0.0563516	0.257319	0.510658
0.67	-0.10245	0.00373656	0.11562	-0.0463402	0.0592943	-0.0350667	-0.0597603	-0.00499209	0.893268	0.00117681	0.00379566	0.0135839	0.189084	-0.0157989	-0.109341	0.0564483	0.0256159	0.0673679	-0.356404	0.0542784	0.10582	-0.0867082	0.247023	-0.0299418	0.147638	-0.0210174	0.0712619	-0.0474803	0.00430277	-0.0310737	-0.272547	0.0438204	0.159356	-0.135626	0.206886	-0.0146399	-0.102237	-0.0814044	-0.0426343	-0.067662	-0.00107201	0.125456	-0.387647	-0.107812	0.0492441	0.611776	0.0587928	0.217544	0.511786
0.68	-0.1023	0.0454564	0.114764	-0.107055	0.0601109	0.215873	-0.0598118	-0.00545081	0.893288	0.00296799	0.00392022	0.0111951	0.188341	-0.127976	-0.108585	0.0973666	0.0250002	-0.178248	-0.355311	0.163411	0.105073	-0.05301	0.246573	-0.0609572	0.14765	0.0240989	0.0705549	-0.0938829	0.00525434	0.222043	-0.272616	-0.0605083	0.15805	-0.120698	0.206863	0.0135936	-0.103171	-0.106134	-0.0427245	0.050182	-0.00117036	-0.139781	-0.389101	-0.103829	0.0554639	0.644048	0.0608213	0.172186	0.51283
0.69	-0.10203	0.082075	0.113071	-0.162472	0.0633953	0.465158	-0.0598713	-0.00652066	0.893329	0.00537926	0.00401776	0.00824265	0.18651	-0.228342	-0.107488	0.129667	0.0217265	-0.437992	-0.353178	0.261142	0.104807	-0.004932	0.245812	-0.0917568	0.14817	0.0783114	0.069395	-0.138928	0.008661	0.460004	-0.273781	-0.171074	0.157041	-0.082291	0.207099	0.0367461	-0.104344	-0.1283	-0.0416348	0.166595	-0.0039675	-0.407402	-0.390588	-0.110017	0.0619259	0.660158	0.0623737	0.11916	0.513834
0.7	-0.101692	0.109289	0.110609	-0.211355	0.0690219	0.69251	-0.0599428	-0.00781497	0.893394	0.00754542	0.00408402	0.00495534	0.183742	-0.313721	-0.1061	0.156239	0.0157667	-0.690671	-0.3501	0.352759	0.104934	0.0286417	0.244721	-0.124776	0.149249	0.133429	0.0677999	-0.180347	0.0142511	0.668766	-0.276005	-0.270346	0.15636	-0.0483465	0.207582	0.0587967	-0.105697	-0.143578	-0.0394046	0.274735	-0.00935625	-0.654716	-0.392075	-0.103639	0.0684661	0.661357	0.063375	0.0606135	0.514761
0.71	-0.101353	0.124253	0.107503	-0.249359	0.0767147	0.88487	-0.0600271	-0.00901904	0.893477	0.00883116	0.00411644	0.0015247	0.180211	-0.382352	-0.104472	0.176156	0.00737019	-0.905993	-0.346131	0.440071	0.105291	0.0389827	0.243315	-0.155319	0.150893	0.186068	0.0658611	-0.211319	0.0217623	0.849933	-0.279121	-0.348868	0.156207	0.023226	0.208256	0.0752949	-0.107119	-0.148662	-0.0361626	0.366374	-0.0170546	-0.866943	-0.393469	-0.0922279	0.0749416	0.646426	0.0637636	-0.00381061	0.515501
0.72	-0.101069	0.128144	0.1039	-0.277977	0.0860707	1.03094	-0.0601228	-0.0100817	0.893568	0.00937181	0.00411579	-0.00165212	0.176101	-0.43099	-0.102625	0.194919	-0.00297013	-1.06779	-0.34134	0.515325	0.105671	0.0365039	0.241634	-0.17884	0.153049	0.23119	0.0636834	-0.233646	0.0308908	0.997829	-0.282899	-0.402004	0.156677	0.0674456	0.20908	0.0864003	-0.108504	-0.144585	-0.0320825	0.440326	-0.0266337	-1.03065	-0.394766	-0.0839966	0.0812009	0.61637	0.0634596	-0.079205	0.51608
0.73	-0.100877	0.123867	0.099952	-0.294976	0.0966016	1.12379	-0.0602277	-0.0108733	0.893661	0.00941499	0.00408429	-0.004599	0.171627	-0.459383	-0.100564	0.209153	-0.0146587	-1.1686	-0.335878	0.572831	0.106014	0.0273393	0.239736	-0.199041	0.155631	0.265147	0.061384	-0.242978	0.0412753	1.10304	-0.28709	-0.43208	0.157459	0.0926816	0.210016	0.0936758	-0.109758	-0.135855	-0.0273567	0.493055	-0.0375646	-1.13807	-0.395929	-0.0777144	0.0870913	0.571855	0.062402	-0.15166	0.516516
0.74	-0.100791	0.110481	0.0958167	-0.30262	0.107765	1.15988	-0.0603395	-0.011443	0.893754	0.00929249	0.00402552	-0.00707317	0.167021	-0.462249	-0.0983139	0.220904	-0.0270452	-1.20626	-0.329967	0.604173	0.106262	0.0206717	0.237678	-0.209706	0.158539	0.29144	0.0590829	-0.242688	0.0524424	1.15554	-0.291495	-0.445541	0.158512	0.118526	0.211019	0.0999556	-0.110826	-0.121443	-0.0221948	0.525482	-0.0492565	-1.1839	-0.396966	-0.0636903	0.0924626	0.511078	0.06062	-0.222577	0.516862
0.75	-0.100841	0.0879263	0.091656	-0.298801	0.11898	1.13525	-0.0604554	-0.0116811	0.893847	0.00929738	0.0039446	-0.00900063	0.162548	-0.43972	-0.0959266	0.225423	-0.0394685	-1.18058	-0.323864	0.611413	0.106507	0.0308579	0.235496	-0.218789	0.161689	0.308829	0.0568755	-0.233456	0.0638298	1.14778	-0.295941	-0.439708	0.159745	0.128582	0.212038	0.0977913	-0.111645	-0.100386	-0.016827	0.5335	-0.0610671	-1.16359	-0.397862	-0.0576104	0.0971788	0.438407	0.0581311	-0.292266	0.517123
0.76	-0.101062	0.0563587	0.0876441	-0.282889	0.129596	1.03458	-0.0605703	-0.0111721	0.893937	0.00874454	0.00384784	-0.0101921	0.158456	-0.391464	-0.0934911	0.221364	-0.0512297	-1.08034	-0.317805	0.595238	0.106775	0.0249939	0.233265	-0.222592	0.164956	0.309891	0.0548311	-0.216973	0.0746706	1.03429	-0.300202	-0.404998	0.161016	0.122144	0.21301	0.0870657	-0.112166	-0.0732606	-0.0115117	0.513238	-0.0722779	-1.06163	-0.39857	-0.044568	0.101053	0.337787	0.0548717	-0.376912	0.517249
0.77	-0.101473	0.0218148	0.0839659	-0.261253	0.138894	0.875912	-0.0606754	-0.00970038	0.894022	0.00827123	0.00374379	-0.0105136	0.154964	-0.329691	-0.0911059	0.215809	-0.0616158	-0.925722	-0.312006	0.562822	0.106996	0.0191206	0.231042	-0.220119	0.168139	0.290106	0.0529767	-0.203729	0.0841054	0.885854	-0.303956	-0.341621	0.162187	0.116859	0.213859	0.0763657	-0.11236	-0.0438891	-0.00653066	0.475381	-0.0821061	-0.895427	-0.399172	-0.0465146	0.103781	0.210349	0.0506746	-0.473276	0.517335
0.78	-0.101985	0.00388832	0.0807311	-0.225208	0.146384	0.662839	-0.0607604	-0.00712417	0.894105	0.00854369	0.0036399	-0.010161	0.152083	-0.276894	-0.0888116	0.198734	-0.0701455	-0.716017	-0.306593	0.516666	0.107284	0.0351667	0.228835	-0.216669	0.170947	0.228118	0.0512729	-0.179642	0.0919552	0.702113	-0.306935	-0.247272	0.163279	0.101281	0.214567	0.0577819	-0.112336	-0.0358303	-0.00204188	0.410768	-0.0900025	-0.671757	-0.399767	-0.0555586	0.105185	0.0753134	0.0455987	-0.550325	0.517499
0.79	-0.102311	0.0154504	0.0782795	-0.155856	0.151401	0.367561	-0.0608143	-0.00353862	0.894196	0.00976172	0.00354479	-0.00860668	0.149643	-0.238038	-0.0868492	0.153741	-0.0761388	-0.425385	-0.301785	0.439594	0.107672	0.0366738	0.226738	-0.2011	0.172789	0.100489	0.0498863	-0.127981	0.0976304	0.436919	-0.308759	-0.109153	0.1641	0.0539887	0.215004	0.0229507	-0.112501	-0.0708774	0.00153408	0.289323	-0.0952653	-0.365886	-0.400366	-0.0609644	0.105262	-0.0536306	0.0398807	-0.602668	0.517779
0.8	-0.102163	0.0418234	0.0769962	-0.0615622	0.153146	-0.00555615	-0.0608293	0.000538979	0.894301	0.0109741	0.00347274	-0.00559199	0.147566	-0.192794	-0.0854584	0.089979	-0.0787777	-0.0565447	-0.297945	0.322463	0.108024	0.0386883	0.224871	-0.167362	0.173028	-0.0757918	0.048967	-0.0579383	0.100318	0.0928224	-0.308974	0.07157	0.164141	-0.0490391	0.215016	-0.0227279	-0.113303	-0.132089	0.00368896	0.118401	-0.0970466	0.020275	-0.400943	-0.0636328	0.104093	-0.174826	0.0337365	-0.634732	0.518205
0.81	-0.101467	0.0619176	0.07707	0.033789	0.15103	-0.418073	-0.0608048	0.00419894	0.894413	0.0112667	0.00343711	-0.00142456	0.146025	-0.118501	-0.0847407	0.0280562	-0.0774433	0.352057	-0.295474	0.167108	0.108458	0.0456621	0.223394	-0.123891	0.17137	-0.258818	0.048555	0.00943777	0.0994092	-0.294806	-0.307276	0.267327	0.163247	-0.124561	0.21456	-0.0635515	-0.114902	-0.19242	0.0041061	-0.0678535	-0.0946957	0.451807	-0.40149	-0.0578884	0.101731	-0.292725	0.0273868	-0.641812	0.518749
0.82	-0.100395	0.0509396	0.0784699	0.11978	0.144915	-0.815597	-0.060751	0.00617909	0.894523	0.010364	0.00344596	0.00318947	0.14541	0.00397272	-0.0847042	-0.029264	-0.0719559	0.74899	-0.294713	-0.015918	0.108943	0.0511246	0.222417	-0.0701376	0.168035	-0.390351	0.0486212	0.0665963	0.0946299	-0.694085	-0.303716	0.435145	0.161736	-0.179102	0.213656	-0.106979	-0.11713	-0.21891	0.00271456	-0.246984	-0.0880246	0.874296	-0.401982	-0.0550744	0.0982223	-0.405972	0.0211098	-0.61782	0.519365
0.83	-0.0992608	0.0179492	0.0810212	0.192228	0.135173	-1.15591	-0.0606854	0.00672498	0.894617	0.00825749	0.00350054	0.00761768	0.146132	0.149135	-0.0853038	-0.0799691	-0.0626192	1.09528	-0.295819	-0.202155	0.109478	0.0522955	0.222022	-0.00936528	0.163637	-0.46692	0.0491234	0.111245	0.085932	-1.07968	-0.2987	0.559811	0.15974	-0.215782	0.212329	-0.145871	-0.119593	-0.217595	-0.000367426	-0.403722	-0.0773815	1.24194	-0.40248	-0.0624123	0.0936257	-0.510462	0.015231	-0.563026	0.520107
0.84	-0.0982647	-0.0312482	0.084505	0.250099	0.12248	-1.4159	-0.0606204	0.00609632	0.894685	0.00512614	0.00359657	0.0113983	0.148328	0.301304	-0.0864412	-0.122633	-0.0500397	1.37023	-0.298726	-0.374807	0.110054	0.0602702	0.222219	0.0488024	0.158702	-0.492968	0.0500215	0.146654	0.0737692	-1.38533	-0.292657	0.640561	0.157589	-0.21986	0.210671	-0.170809	-0.121982	-0.191568	-0.00490506	-0.53092	-0.0634636	1.52808	-0.403075	-0.0728483	0.088039	-0.603237	0.0100404	-0.482226	0.521066
0.85	-0.0976084	-0.0960021	0.0887099	0.297229	0.107674	-1.58682	-0.0605673	0.00434637	0.894716	0.00106819	0.00372525	0.0141475	0.152071	0.457564	-0.0880204	-0.161625	-0.0349707	1.56224	-0.303285	-0.532144	0.110666	0.0631666	0.223017	0.108154	0.153753	-0.467806	0.0513368	0.182463	0.0590663	-1.58736	-0.286016	0.679686	0.155498	-0.200554	0.208812	-0.187519	-0.123978	-0.140063	-0.0106309	-0.630619	-0.0471529	1.72056	-0.403857	-0.0938552	0.081585	-0.684201	0.0057831	-0.379314	0.522329
0.86	-0.0974785	-0.167875	0.0934594	0.33553	0.0916867	-1.65931	-0.0605363	0.00177384	0.894703	-0.00364178	0.00387528	0.0157448	0.157369	0.603996	-0.0899732	-0.199876	-0.018418	1.63793	-0.309304	-0.665373	0.111284	0.0614031	0.224385	0.161662	0.149285	-0.401822	0.0531353	0.22112	0.0428605	-1.68577	-0.279191	0.680341	0.153679	-0.167544	0.206858	-0.194281	-0.125292	-0.0714499	-0.0172798	-0.702682	-0.0294467	1.80777	-0.404929	-0.124303	0.0743881	-0.753467	0.00266122	-0.258342	0.523986
0.87	-0.0979263	-0.229428	0.0985344	0.36152	0.0755427	-1.62761	-0.0605323	-0.000963331	0.894643	-0.00845214	0.00403607	0.0162519	0.163988	0.714077	-0.092179	-0.230987	-0.0016728	1.5977	-0.316462	-0.760443	0.111855	0.0544939	0.226239	0.207787	0.145601	-0.317055	0.0553877	0.256621	0.0261601	-1.68401	-0.272516	0.651514	0.152291	-0.117322	0.204876	-0.192406	-0.125812	-0.0039478	-0.0244987	-0.741433	-0.0114393	1.7833	-0.406344	-0.159829	0.0665684	-0.806887	0.000855104	-0.120685	0.526098
0.88	-0.0989351	-0.284252	0.103796	0.381408	0.0600668	-1.52775	-0.0605559	-0.00378252	0.894536	-0.0128749	0.00419834	0.0161068	0.171631	0.801189	-0.0945871	-0.259202	0.0147972	1.54432	-0.324461	-0.833373	0.112449	0.0618006	0.228544	0.249645	0.142844	-0.220545	0.0580903	0.292784	0.00976483	-1.61313	-0.266209	0.604545	0.151631	-0.0160496	0.202921	-0.189452	-0.125538	0.0633365	-0.0320317	-0.760552	0.00595957	1.68092	-0.408156	-0.202018	0.0583122	-0.842337	0.000473743	0.021859	0.528715
0.89	-0.100541	-0.334932	0.109091	0.392527	0.045996	-1.34868	-0.0606081	-0.0066419	0.894389	-0.0165908	0.0043552	0.015095	0.180074	0.862477	-0.0971123	-0.284024	0.0304752	1.41502	-0.333028	-0.872074	0.113056	0.0583795	0.231217	0.280184	0.141198	-0.103727	0.0611815	0.32605	-0.00556348	-1.45811	-0.260502	0.531699	0.15197	0.0716962	0.201048	-0.180563	-0.124439	0.135523	-0.0396071	-0.753062	0.0219289	1.49019	-0.410409	-0.248976	0.049769	-0.863452	0.00151651	0.161303	0.531839
0.9	-0.102759	-0.367862	0.114267	0.394905	0.0340887	-1.10015	-0.0606867	-0.00890103	0.894209	-0.0191866	0.00449766	0.0132709	0.188978	0.876703	-0.0997469	-0.308088	0.044512	1.20484	-0.341753	-0.862539	0.113511	0.0309165	0.234124	0.29719	0.140806	0.0126842	0.0645991	0.35481	-0.0190348	-1.23054	-0.255625	0.442578	0.153033	0.13058	0.199298	-0.170939	-0.122534	0.197193	-0.0469399	-0.718396	0.0356281	1.22097	-0.413127	-0.296336	0.0410858	-0.86909	0.00391639	0.291776	0.535385
0.91	-0.105306	-0.338024	0.119067	0.366293	0.0250681	-0.762762	-0.0607817	-0.00990105	0.89401	-0.0202355	0.00461681	0.0103373	0.197567	0.780668	-0.102428	-0.306808	0.0559749	0.894751	-0.350033	-0.778424	0.113535	-0.0254587	0.23712	0.295804	0.141429	0.0856755	0.0681675	0.354079	-0.0298913	-0.91212	-0.251724	0.3313	0.154572	0.163309	0.197712	-0.144551	-0.120214	0.197936	-0.0536162	-0.619463	0.046224	0.854372	-0.416157	-0.317173	0.0323664	-0.870963	0.00753887	0.409316	0.539081
0.92	-0.107602	-0.23337	0.122942	0.290781	0.0199875	-0.302131	-0.0608834	-0.0104903	0.893811	-0.0191491	0.00469829	0.00560591	0.204551	0.558523	-0.104912	-0.26798	0.0635688	0.458882	-0.357049	-0.613589	0.112875	-0.0976429	0.239982	0.27312	0.14261	0.125643	0.0714778	0.310247	-0.0369419	-0.45865	-0.249187	0.164042	0.156189	0.152378	0.19649	-0.0955261	-0.11829	0.124441	-0.0588196	-0.424602	0.0524929	0.355585	-0.419247	-0.318444	0.0236279	-0.869896	0.012274	0.519939	0.542666
0.93	-0.109223	-0.0891568	0.125357	0.186312	0.0199568	0.253612	-0.060994	-0.0118336	0.893633	-0.0163029	0.00472303	-0.000886544	0.208864	0.264908	-0.107048	-0.213872	0.0660039	-0.0738868	-0.362116	-0.395935	0.111655	-0.140547	0.242508	0.230918	0.144173	0.168319	0.074189	0.24168	-0.038875	0.109971	-0.248627	-0.0598426	0.157612	0.133245	0.195822	-0.0337275	-0.117445	0.0111023	-0.0617485	-0.16299	0.0531385	-0.2481	-0.422138	-0.289861	0.0149238	-0.858377	0.0180513	0.62207	0.545887
0.94	-0.11011	0.0472958	0.126075	0.0767601	0.025514	0.821336	-0.0611244	-0.0144803	0.893489	-0.012506	0.00467877	-0.0079067	0.210182	-0.0199639	-0.108851	-0.162893	0.0626109	-0.631574	-0.364958	-0.176321	0.110059	-0.172823	0.244596	0.184229	0.146245	0.233083	0.0761597	0.165977	-0.0349055	0.711051	-0.250464	-0.306478	0.1589	0.124995	0.19583	0.032424	-0.11788	-0.0971491	-0.0620257	0.111291	0.047494	-0.870515	-0.424659	-0.25149	0.00643537	-0.823718	0.0247317	0.704152	0.548502
0.95	-0.110464	0.145412	0.125126	-0.0259231	0.0363772	1.32611	-0.0612868	-0.0181695	0.893382	-0.0089255	0.00456758	-0.0141103	0.20886	-0.245944	-0.110327	-0.11819	0.0534883	-1.15132	-0.365699	0.0198697	0.108164	-0.195149	0.246187	0.133342	0.149029	0.318478	0.0773504	0.0893952	-0.0252243	1.25212	-0.254678	-0.529659	0.160179	0.130391	0.196482	0.0929324	-0.119358	-0.170348	-0.0596903	0.360788	0.0358192	-1.43013	-0.426692	-0.202653	-0.00156946	-0.760151	0.0320673	0.756747	0.550258
0.96	-0.110607	0.197089	0.122735	-0.114309	0.0516391	1.71575	-0.0614893	-0.0222874	0.893308	-0.00607517	0.00440168	-0.0187256	0.205632	-0.394395	-0.111469	-0.0787738	0.0394043	-1.57497	-0.364673	0.177032	0.106136	-0.20793	0.247258	0.0815262	0.152698	0.409215	0.0778306	0.0192848	-0.0107652	1.67437	-0.260874	-0.697559	0.161461	0.134718	0.197662	0.134918	-0.121379	-0.202375	-0.0550908	0.563303	0.0190922	-1.86903	-0.428215	-0.161914	-0.00888823	-0.69579	0.0397895	0.788616	0.55106
0.97	-0.110733	0.218922	0.119136	-0.194947	0.0700519	1.97474	-0.0617312	-0.02596	0.893258	-0.00406296	0.00419911	-0.0215299	0.201185	-0.486983	-0.112156	-0.0316376	0.0215373	-1.87963	-0.362242	0.30213	0.103979	-0.219552	0.247798	0.0299147	0.157179	0.478704	0.077663	-0.0499375	0.00718101	1.95859	-0.268411	-0.797342	0.16281	0.131144	0.19921	0.162562	-0.12351	-0.210316	-0.0486399	0.722551	-0.00131779	-2.16676	-0.429415	-0.144477	-0.0153888	-0.584623	0.047916	0.856821	0.551335
0.98	-0.110866	0.225863	0.114578	-0.26688	0.0902985	2.10448	-0.0620054	-0.0286885	0.893223	-0.00307124	0.00397647	-0.0227891	0.19597	-0.546988	-0.112276	0.022732	0.00113655	-2.0657	-0.358653	0.409686	0.101741	-0.223433	0.247808	-0.023253	0.162194	0.511997	0.0769325	-0.114609	0.0271159	2.09227	-0.276612	-0.832389	0.163774	0.0521752	0.200957	0.17834	-0.125517	-0.21045	-0.0407822	0.839956	-0.0239623	-2.32308	-0.430551	-0.139407	-0.0205201	-0.420107	0.0565398	0.863127	0.551538
0.99	-0.110931	0.227011	0.109222	-0.338634	0.111221	2.12861	-0.0623013	-0.0303939	0.893195	-0.0025593	0.00374621	-0.023106	0.190244	-0.58614	-0.111661	0.0931883	-0.0206603	-2.14585	-0.354065	0.498922	0.0997269	-0.172502	0.247293	-0.0751954	0.167406	0.513156	0.0756599	-0.179676	0.0480267	2.15623	-0.28493	-0.82414	0.163671	-0.0603078	0.20288	0.198062	-0.12731	-0.210874	-0.0318331	0.933237	-0.0475402	-2.35808	-0.431735	-0.136113	-0.0238176	-0.221013	0.0650318	0.835149	0.551535
1	-0.110827	0.228894	0.103197	-0.402916	0.131772	2.04939	-0.06261	-0.0312478	0.893174	-0.00153646	0.00351707	-0.0226418	0.184256	-0.609946	-0.11014	0.171332	-0.0427177	-2.11455	-0.348696	0.568029	0.0984429	-0.0812348	0.246236	-0.131004	0.172536	0.483482	0.0738453	-0.239625	0.0691974	2.13919	-0.293017	-0.788951	0.16269	-0.131679	0.204979	0.213758	-0.128881	-0.220322	-0.0220342	0.996742	-0.0708391	-2.27356	-0.433062	-0.143528	-0.0250684	-0.00933157	0.0730825	0.775934	0.551323
1.01	-0.11047	0.224082	0.0968077	-0.439074	0.150974	1.87447	-0.0629232	-0.0313348	0.893168	0.000646711	0.00329539	-0.0216186	0.178189	-0.615926	-0.107778	0.231103	-0.0639333	-1.97994	-0.342708	0.62431	0.0981471	0.0138334	0.244643	-0.183544	0.177353	0.437553	0.0716051	-0.278804	0.089756	2.02523	-0.300665	-0.737903	0.161054	-0.188232	0.207164	0.219273	-0.130305	-0.229854	-0.0118084	1.0076	-0.0927191	-2.08064	-0.434721	-0.182548	-0.0244131	0.164919	0.0804112	0.694749	0.551172
1.02	-0.109924	0.195816	0.0905466	-0.436025	0.167804	1.5812	-0.0632342	-0.0307914	0.893191	0.00406397	0.0030865	-0.0198961	0.172357	-0.576212	-0.104886	0.262046	-0.0830994	-1.71408	-0.336308	0.650099	0.0986721	0.0844466	0.24259	-0.226302	0.181732	0.384033	0.0691759	-0.294502	0.108191	1.7148	-0.307657	-0.655442	0.158938	-0.222996	0.209262	0.199248	-0.131579	-0.223927	-0.00183694	0.945579	-0.112014	-1.76108	-0.436991	-0.227863	-0.0219677	0.36006	0.0867712	0.58168	0.551401
1.03	-0.109323	0.167095	0.0847675	-0.409397	0.181319	1.20022	-0.0635351	-0.0290038	0.893252	0.00833842	0.00290062	-0.0170644	0.167119	-0.525079	-0.101645	0.281631	-0.0990437	-1.34232	-0.329721	0.662337	0.0998301	0.138882	0.240107	-0.267103	0.185543	0.29419	0.0665581	-0.307356	0.123278	1.3331	-0.313632	-0.524585	0.156784	-0.203042	0.21108	0.159653	-0.132688	-0.225388	0.0073407	0.834992	-0.127647	-1.34449	-0.439849	-0.259926	-0.017664	0.549905	0.0918302	0.436581	0.551836
1.04	-0.108294	0.199203	0.0801046	-0.308606	0.190318	0.651961	-0.063805	-0.0244806	0.893363	0.0142627	0.00275028	-0.0126398	0.162205	-0.523345	-0.0984503	0.239481	-0.110392	-0.797087	-0.323112	0.65129	0.101362	0.155923	0.237269	-0.295364	0.187815	0.0599594	0.0639265	-0.261098	0.133853	0.778353	-0.317802	-0.28813	0.154666	-0.219953	0.212393	0.0961107	-0.134322	-0.317174	0.0149103	0.597286	-0.138324	-0.763293	-0.443118	-0.268145	-0.0114383	0.750708	0.0952607	0.251904	0.552449
1.05	-0.106104	0.287584	0.0774557	-0.155608	0.193102	-0.0621934	-0.0640176	-0.0179047	0.89354	0.0212092	0.00265647	-0.00572794	0.157059	-0.553391	-0.0958499	0.160455	-0.115406	-0.0872384	-0.316833	0.596613	0.102868	0.133774	0.234244	-0.30682	0.18695	-0.307382	0.0615773	-0.180394	0.13822	0.0680425	-0.319063	0.0447083	0.15242	-0.228562	0.212884	0.00791051	-0.137708	-0.496319	0.0197321	0.253053	-0.142249	-0.0128476	-0.446487	-0.2414	-0.00326821	0.934697	0.0966865	0.036531	0.55327
1.06	-0.102441	0.370285	0.0770734	-0.0186829	0.188628	-0.809417	-0.0641644	-0.0116581	0.893787	0.0280144	0.00264051	0.00257972	0.151629	-0.556794	-0.0939389	0.0993206	-0.113047	0.654382	-0.311289	0.510561	0.104111	0.115596	0.231118	-0.317635	0.18223	-0.673831	0.0594242	-0.122157	0.135455	-0.673999	-0.316896	0.379897	0.150137	-0.214835	0.212476	-0.0791671	-0.143434	-0.675556	0.021336	-0.0889042	-0.138238	0.786075	-0.449699	-0.207343	0.00657788	1.0797	0.0959727	-0.177063	0.554331
1.07	-0.0976323	0.405268	0.0785177	0.0721046	0.177249	-1.45033	-0.0642562	-0.00704298	0.894095	0.033137	0.00270631	0.0103576	0.14634	-0.513029	-0.0925396	0.0683264	-0.103683	1.29084	-0.306619	0.426393	0.105371	0.133694	0.227861	-0.329461	0.174268	-0.936084	0.0572762	-0.101786	0.125762	-1.33364	-0.311697	0.641974	0.148531	-0.0945449	0.211247	-0.155786	-0.151061	-0.788551	0.0200228	-0.358975	-0.12656	1.49259	-0.452698	-0.181964	0.0176704	1.17851	0.0932968	-0.358472	0.555648
1.08	-0.0923314	0.368134	0.0810994	0.116431	0.160385	-1.91252	-0.0643123	-0.00483232	0.89444	0.0353883	0.00284262	0.0166351	0.141729	-0.402752	-0.0914549	0.062209	-0.0887267	1.75324	-0.302743	0.347169	0.106736	0.134192	0.224523	-0.333415	0.164377	-1.04277	0.0550498	-0.110235	0.110348	-1.8282	-0.304372	0.799384	0.14838	0.0529351	0.209367	-0.211813	-0.159597	-0.798256	0.0164353	-0.540316	-0.108641	2.02782	-0.45555	-0.174269	0.0295891	1.24275	0.0890447	-0.498711	0.557197
1.09	-0.0874133	0.274472	0.0842395	0.140138	0.13983	-2.19935	-0.0643587	-0.00455305	0.894792	0.0346474	0.00303212	0.0209864	0.138563	-0.240028	-0.090593	0.0590502	-0.0698893	2.04891	-0.299704	0.26154	0.108105	0.136585	0.22121	-0.322978	0.154167	-1.02197	0.0528908	-0.111195	0.0908487	-2.15923	-0.295977	0.871956	0.149526	0.15951	0.207069	-0.243946	-0.167783	-0.723778	0.0111547	-0.6639	-0.0863357	2.38351	-0.458393	-0.173036	0.0420254	1.27998	0.0836122	-0.602294	0.55891
1.1	-0.0832288	0.170631	0.0876721	0.158612	0.117109	-2.34913	-0.0644033	-0.00440943	0.895125	0.0315646	0.00325766	0.0239129	0.13703	-0.0708438	-0.0899318	0.0528726	-0.0485832	2.22142	-0.297573	0.162839	0.109439	0.120438	0.2181	-0.295134	0.144338	-0.957064	0.0510624	-0.0924234	0.068661	-2.36092	-0.287006	0.915407	0.151512	0.222472	0.204521	-0.266869	-0.175025	-0.619475	0.00456344	-0.754469	-0.0613016	2.58789	-0.46117	-0.173075	0.0547593	1.29969	0.0773499	-0.671627	0.560499
1.11	-0.0799674	0.0591758	0.0912708	0.174431	0.0934854	-2.37821	-0.064448	-0.00457008	0.895417	0.0265238	0.00350741	0.0258815	0.13723	0.106677	-0.0894544	0.0439292	-0.0259605	2.27097	-0.29654	0.04449	0.110223	0.0212968	0.21534	-0.253993	0.135295	-0.854895	0.0497949	-0.0556554	0.0449526	-2.4499	-0.277719	0.934509	0.153937	0.246915	0.201784	-0.281405	-0.180965	-0.490679	-0.00305103	-0.818948	-0.0349609	2.65522	-0.463843	-0.173285	0.0675986	1.29795	0.0705574	-0.716092	0.56176
1.12	-0.0777642	-0.0525535	0.0949667	0.1978	0.0701518	-2.29595	-0.0644944	-0.0046561	0.895651	0.0199245	0.00377154	0.0268119	0.139171	0.278189	-0.0891499	0.0194559	-0.00326912	2.22661	-0.296738	-0.0837295	0.109971	-0.0552107	0.21309	-0.188698	0.127388	-0.722316	0.0492762	0.0079809	0.02094	-2.40951	-0.268392	0.924903	0.15646	0.245514	0.198945	-0.286593	-0.185352	-0.348285	-0.0114066	-0.869283	-0.00865832	2.5922	-0.466404	-0.167952	0.0803297	1.27306	0.063454	-0.739071	0.562579
1.13	-0.0767347	-0.168538	0.0987431	0.215005	0.0481342	-2.11563	-0.064543	-0.00511015	0.895814	0.0126485	0.00404165	0.0271362	0.142815	0.448502	-0.0890525	-0.00492571	0.018856	2.11883	-0.298241	-0.216337	0.109357	-0.052455	0.211588	-0.109042	0.120959	-0.554398	0.049634	0.0745642	-0.0020767	-2.23501	-0.259321	0.882287	0.158874	0.225046	0.196114	-0.278145	-0.188019	-0.189068	-0.0202513	-0.89176	0.0164332	2.4156	-0.468851	-0.178658	0.0927188	1.22868	0.0561352	-0.784557	0.562973
1.14	-0.0770307	-0.283185	0.102382	0.210883	0.0285184	-1.8161	-0.0645979	-0.00582557	0.895907	0.00622909	0.00431173	0.0266405	0.14811	0.600744	-0.0890079	-0.0205281	0.0391871	1.83875	-0.300988	-0.32597	0.109017	-0.0144974	0.210827	-0.0442499	0.116439	-0.347702	0.0506722	0.122488	-0.0226951	-1.91615	-0.250895	0.797508	0.161024	0.198069	0.193412	-0.260413	-0.18881	-0.0178965	-0.0290621	-0.860944	0.039133	2.10947	-0.471393	-0.19654	0.104564	1.15713	0.0485281	-0.779076	0.563382
1.15	-0.0786877	-0.382301	0.105767	0.214122	0.0122354	-1.45958	-0.0646576	-0.00607477	0.895943	0.00122137	0.00457262	0.0254926	0.15476	0.713579	-0.0890662	-0.0579132	0.0566401	1.52736	-0.304653	-0.398698	0.109179	0.0491374	0.21068	0.011587	0.114044	-0.143042	0.0522298	0.174417	-0.0398725	-1.53924	-0.243399	0.69966	0.162895	0.16926	0.190879	-0.243023	-0.187763	0.140367	-0.0374278	-0.820344	0.0584078	1.72949	-0.473842	-0.187828	0.115563	1.05884	0.0411334	-0.751119	0.563416
1.16	-0.0815707	-0.454279	0.10893	0.214335	-0.000272338	-1.05802	-0.0647172	-0.00576651	0.895938	-0.00188816	0.00482068	0.0239692	0.162323	0.771484	-0.0893745	-0.0971744	0.0708015	1.15368	-0.308832	-0.423941	0.109868	0.0761643	0.211033	0.0542746	0.113686	0.0492181	0.0542197	0.21554	-0.0532705	-1.13511	-0.236953	0.583259	0.164633	0.181209	0.18848	-0.230574	-0.185139	0.271361	-0.0452069	-0.758342	0.0736926	1.29186	-0.476044	-0.168159	0.125491	0.935128	0.0340715	-0.71197	0.562835
1.17	-0.0852977	-0.450517	0.111559	0.17079	-0.00824551	-0.540713	-0.0647711	-0.00494258	0.895913	-0.00283669	0.00504771	0.0210071	0.169891	0.698178	-0.0897927	-0.0951812	0.0806264	0.6521	-0.312838	-0.358315	0.110602	0.0737593	0.211658	0.065746	0.115126	0.206556	0.0562712	0.203052	-0.0622701	-0.624549	-0.231938	0.410192	0.166505	0.162308	0.186327	-0.198832	-0.181537	0.325295	-0.0518178	-0.59829	0.0841138	0.730883	-0.477743	-0.110091	0.133994	0.768858	0.0274615	-0.64725	0.56141
1.18	-0.0892081	-0.36917	0.113053	0.0852872	-0.0103523	0.116092	-0.0648163	-0.00429836	0.895886	-0.00264822	0.00523073	0.0151039	0.175987	0.490952	-0.0900942	-0.0616993	0.0846067	0.0166535	-0.315703	-0.204051	0.111383	0.0866558	0.212295	0.058902	0.117971	0.338252	0.0578803	0.149736	-0.0655212	0.0247925	-0.228995	0.168303	0.167432	0.00395817	0.1845	-0.158122	-0.177963	0.299288	-0.0562411	-0.329783	0.0881625	0.0196338	-0.478628	-0.0254911	0.140735	0.581379	0.0216207	-0.538094	0.559069
1.19	-0.0929218	-0.270239	0.112957	-0.0184516	-0.00564462	0.814161	-0.064862	-0.00519183	0.895859	-0.00273657	0.00534325	0.00720142	0.179735	0.256822	-0.0901719	-0.0180504	0.0817032	-0.665859	-0.316872	-0.0319512	0.112383	0.112937	0.212824	0.0466716	0.122117	0.481246	0.0587627	0.0796476	-0.0621666	0.690757	-0.22875	-0.123748	0.166777	-0.117256	0.183254	-0.0751905	-0.175086	0.250186	-0.0577097	-0.0126947	0.0846997	-0.74372	-0.478512	0.0574804	0.145666	0.419528	0.0168933	-0.40615	0.555977
1.2	-0.0965436	-0.207405	0.111269	-0.0968693	0.00573487	1.45306	-0.0649276	-0.00826204	0.895828	-0.00365636	0.00537279	-0.00130026	0.18138	0.0842283	-0.0901239	-0.0042886	0.071865	-1.31982	-0.316462	0.106146	0.11352	0.10736	0.213269	0.0417636	0.127806	0.654583	0.0589607	0.0311411	-0.0523585	1.33039	-0.231484	-0.418309	0.165226	-0.18443	0.18294	0.0177364	-0.172834	0.228336	-0.0561913	0.268994	0.073743	-1.45895	-0.477673	0.117152	0.149006	0.232622	0.0132331	-0.308465	0.552777
1.21	-0.10038	-0.191521	0.108354	-0.143163	0.0228699	1.97085	-0.0650325	-0.012847	0.895783	-0.00532844	0.00531932	-0.0092492	0.181717	-0.00523232	-0.0901849	-0.015941	0.0558493	-1.86597	-0.314916	0.195255	0.114461	0.0831885	0.213692	0.0419603	0.135281	0.836003	0.0588186	0.0112975	-0.0365909	1.89336	-0.23696	-0.663895	0.163407	-0.160221	0.18348	0.0907624	-0.170757	0.243552	-0.0522105	0.487086	0.056156	-2.05808	-0.476289	0.153323	0.150187	-0.00502377	0.0102752	-0.246237	0.549736
1.22	-0.104637	-0.204235	0.10457	-0.170381	0.0444189	2.34527	-0.0651844	-0.0174703	0.895719	-0.00754707	0.00519133	-0.0161261	0.181472	-0.0397076	-0.0904553	-0.0337379	0.0350464	-2.26595	-0.312655	0.252316	0.115116	0.046854	0.214156	0.0476578	0.14445	0.986402	0.0586625	0.00576641	-0.0158919	2.32914	-0.244498	-0.826696	0.16195	-0.121043	0.184617	0.130143	-0.168405	0.278701	-0.0463805	0.650262	0.0333006	-2.51056	-0.474667	0.160091	0.148847	-0.266622	0.00779875	-0.200973	0.547244
1.23	-0.109288	-0.226111	0.100107	-0.195285	0.0689302	2.57206	-0.065379	-0.0211795	0.895632	-0.00973239	0.00500094	-0.0217318	0.181037	-0.0451214	-0.0908298	-0.0375139	0.010937	-2.52118	-0.309938	0.288883	0.115355	0.0020574	0.214658	0.0465285	0.15486	1.08172	0.0586363	-0.00318953	0.00827487	2.5852	-0.253225	-0.902252	0.161069	-0.0535658	0.186054	0.149264	-0.165569	0.316301	-0.0391534	0.776095	0.00670372	-2.80439	-0.473107	0.137358	0.144918	-0.517688	0.00581035	-0.149459	0.545675
1.24	-0.114197	-0.25062	0.0951157	-0.221446	0.0948821	2.65202	-0.0656035	-0.0234653	0.895526	-0.0113278	0.00476186	-0.0258937	0.18062	-0.0355957	-0.091154	-0.0246189	-0.0149182	-2.61983	-0.306895	0.317659	0.115172	-0.0362025	0.215083	0.038859	0.165929	1.12187	0.0587541	-0.0221836	0.0338455	2.63943	-0.262302	-0.903166	0.160792	0.000134374	0.187537	0.143968	-0.162169	0.351478	-0.0309369	0.868151	-0.0219989	-2.93609	-0.471932	0.0794646	0.138587	-0.745528	0.00444884	-0.0874825	0.545413
1.25	-0.119262	-0.278324	0.089684	-0.253194	0.12095	2.61149	-0.0658442	-0.0242881	0.895407	-0.0121092	0.00448681	-0.0290014	0.180393	-0.011724	-0.0912458	0.00757236	-0.0410922	-2.5921	-0.303596	0.341205	0.114593	-0.0731636	0.215369	0.0176513	0.177243	1.12676	0.0589123	-0.0521823	0.0594176	2.59335	-0.271169	-0.863854	0.160904	0.0204841	0.188971	0.141382	-0.158121	0.387708	-0.0220318	0.937763	-0.0513198	-2.92712	-0.471541	-0.0111635	0.130098	-0.946695	0.00386936	-0.0167072	0.546883
1.26	-0.124283	-0.289607	0.0839355	-0.282481	0.145941	2.44932	-0.0660829	-0.0230881	0.895287	-0.0115604	0.00418465	-0.0312884	0.180353	-0.000973033	-0.090964	0.0498059	-0.0663764	-2.44256	-0.300045	0.366757	0.113786	-0.0861252	0.215433	-0.00752847	0.18835	1.078	0.0590332	-0.0831583	0.0840534	2.44616	-0.279465	-0.790628	0.1612	0.0514625	0.190364	0.133914	-0.153518	0.40421	-0.0127129	0.976837	-0.0798808	-2.7757	-0.472189	-0.122261	0.119785	-1.10919	0.00416332	0.0578682	0.550236
1.27	-0.129032	-0.294718	0.078088	-0.304687	0.168568	2.14893	-0.0662999	-0.0200559	0.895181	-0.00976209	0.00386577	-0.0322543	0.180479	0.0183272	-0.0902258	0.0978459	-0.0894469	-2.14856	-0.296288	0.379033	0.112816	-0.105925	0.215177	-0.0401464	0.198776	0.989288	0.0590061	-0.119651	0.106635	2.16891	-0.286905	-0.694293	0.162093	0.129068	0.19167	0.124088	-0.148562	0.40839	-0.00333258	0.973364	-0.106171	-2.46298	-0.473924	-0.229176	0.108034	-1.23333	0.00527452	0.122346	0.555189
1.28	-0.133377	-0.283563	0.0725959	-0.287451	0.187296	1.66616	-0.0664777	-0.0150602	0.895097	-0.00670257	0.00354428	-0.0315988	0.180931	0.0439477	-0.0891563	0.118089	-0.108649	-1.66898	-0.292561	0.36024	0.111865	-0.0889057	0.214611	-0.0678068	0.208092	0.833958	0.058786	-0.1352	0.125296	1.64643	-0.293203	-0.555128	0.163517	0.1519	0.192851	0.104613	-0.143487	0.379893	0.0054833	0.87894	-0.128433	-1.95498	-0.476647	-0.316575	0.0952028	-1.32304	0.00703415	0.170822	0.561224
1.29	-0.136707	-0.183259	0.0683383	-0.194575	0.200151	0.942308	-0.0665913	-0.00716655	0.895055	-0.00125413	0.00324436	-0.0277609	0.181346	0.001167	-0.0881324	0.0814963	-0.121966	-0.958282	-0.289185	0.304971	0.110972	-0.0960952	0.213804	-0.0855776	0.215063	0.501183	0.0584617	-0.0989554	0.138055	0.95189	-0.297715	-0.328096	0.165163	0.177389	0.193776	0.068582	-0.139327	0.22145	0.0126965	0.630691	-0.144485	-1.20031	-0.479941	-0.347869	0.0817204	-1.35831	0.00915995	0.190047	0.567668
1.3	-0.137957	0.00383988	0.066535	-0.0341027	0.204667	-0.031058	-0.0666139	0.00272712	0.895076	0.00564034	0.00300246	-0.0200318	0.180952	-0.093924	-0.0876724	-0.0028297	-0.127104	-0.0373837	-0.286655	0.190432	0.110074	-0.076402	0.212923	-0.0866911	0.217691	-0.0075857	0.0582362	-0.0168808	0.143105	0.0628543	-0.299473	-0.0130596	0.166887	0.165732	0.194345	0.0320444	-0.137859	-0.0718058	0.0169013	0.22817	-0.151607	-0.186202	-0.483217	-0.32378	0.0681525	-1.34505	0.0112467	0.173378	0.573955
1.31	-0.136533	0.203003	0.0676737	0.100855	0.199239	-1.06152	-0.0665405	0.0116574	0.895166	0.0120831	0.00285158	-0.0100212	0.179529	-0.176783	-0.0878397	-0.0562566	-0.122758	0.919119	-0.285486	0.0428609	0.109531	-0.0245736	0.212051	-0.08815	0.214929	-0.533458	0.0579592	0.0293988	0.139121	-0.888744	-0.298	0.298085	0.168458	0.146011	0.194556	0.00614326	-0.140154	-0.393028	0.0174727	-0.169486	-0.147908	0.911257	-0.486069	-0.280504	0.0547655	-1.3263	0.0130287	0.150829	0.579815
1.32	-0.13267	0.353879	0.071108	0.172151	0.184383	-1.92925	-0.0663883	0.0184242	0.89531	0.0160878	0.00279882	-0.000867318	0.177423	-0.226096	-0.0882232	-0.0623793	-0.10955	1.72483	-0.285698	-0.0774842	0.109683	0.0476801	0.211137	-0.0932076	0.207467	-0.93614	0.0572752	0.026485	0.12627	-1.73942	-0.293818	0.51902	0.169709	0.100862	0.194573	-0.00514252	-0.145826	-0.646901	0.0150217	-0.454189	-0.133741	1.86719	-0.488486	-0.241437	0.0415231	-1.31434	0.0146816	0.164231	0.585149
1.33	-0.126971	0.45128	0.0759023	0.200831	0.162143	-2.55283	-0.0661782	0.0233839	0.895479	0.0172335	0.00282642	0.00595652	0.174954	-0.255102	-0.0885169	-0.0441653	-0.0893895	2.31639	-0.286868	-0.149672	0.110462	0.104419	0.210147	-0.101486	0.196741	-1.19479	0.0561929	0.00844921	0.106035	-2.39344	-0.287938	0.640712	0.17038	0.0274842	0.19449	-0.0125216	-0.153821	-0.815529	0.0104777	-0.629311	-0.111181	2.58238	-0.490531	-0.209637	0.0285128	-1.27681	0.0166147	0.212285	0.589615
1.34	-0.119977	0.514143	0.0813802	0.214982	0.134829	-2.95345	-0.0659234	0.0275092	0.895646	0.0158168	0.00291068	0.0105377	0.172268	-0.275234	-0.0886355	-0.0209457	-0.0642942	2.72368	-0.28861	-0.197354	0.111643	0.124517	0.209146	-0.0964564	0.183962	-1.35569	0.0550407	0.00375186	0.0804558	-2.82678	-0.281172	0.706042	0.170235	-0.0577283	0.194317	-0.0210304	-0.163168	-0.920529	0.00449625	-0.734072	-0.0827047	3.06281	-0.492264	-0.184502	0.0159838	-1.21903	0.0190959	0.278242	0.592714
1.35	-0.112054	0.553775	0.087131	0.225105	0.104386	-3.18203	-0.0656293	0.0312635	0.895788	0.0122977	0.00303131	0.0133653	0.169464	-0.278529	-0.0885836	0.00276192	-0.0358336	3.00051	-0.290862	-0.25754	0.112889	0.115017	0.208301	-0.0681113	0.16985	-1.46008	0.0541942	0.016448	0.0516004	-3.0764	-0.273853	0.757208	0.169231	-0.142923	0.194076	-0.0279132	-0.173189	-0.977845	-0.00252621	-0.796042	-0.0504839	3.3513	-0.493781	-0.175154	0.0041277	-1.14646	0.0222577	0.352987	0.594182
1.36	-0.103601	0.55353	0.0928454	0.226633	0.0724034	-3.24587	-0.0653017	0.0339024	0.895886	0.00701282	0.00317377	0.0147325	0.166842	-0.235306	-0.0883583	0.0271739	-0.0053871	3.10543	-0.293868	-0.347926	0.113891	0.09151	0.207812	-0.0249557	0.155002	-1.48897	0.0538895	0.034809	0.0210581	-3.16117	-0.266075	0.791266	0.167486	-0.212793	0.193745	-0.0313382	-0.183256	-0.969812	-0.0102763	-0.81658	-0.0163512	3.45553	-0.49535	-0.194065	-0.00700313	-1.05998	0.0262221	0.439906	0.594197
1.37	-0.0951792	0.521615	0.0983124	0.232059	0.0404793	-3.16575	-0.0649548	0.0353826	0.895924	0.000547381	0.00331991	0.0142473	0.164871	-0.158175	-0.0880639	0.0322132	0.0255665	3.1022	-0.29791	-0.460961	0.114778	0.0807418	0.207886	0.0419376	0.140251	-1.4529	0.0543145	0.0700299	-0.00953339	-3.0954	-0.258077	0.805668	0.164993	-0.281173	0.19338	-0.0290366	-0.192662	-0.91035	-0.0184545	-0.815423	0.0178805	3.39186	-0.497082	-0.212074	-0.0170461	-0.93413	0.0309851	0.520196	0.592753
1.38	-0.0870451	0.489475	0.103415	0.229365	0.00998501	-2.936	-0.0645929	0.0369316	0.895898	-0.00560086	0.00345497	0.0124744	0.163593	-0.0981552	-0.08778	0.034275	0.055767	2.89968	-0.303059	-0.559253	0.115492	0.0535613	0.20865	0.106375	0.125991	-1.38989	0.0555187	0.099128	-0.0388369	-2.88991	-0.249954	0.8105	0.162102	-0.283351	0.192976	-0.0354021	-0.201121	-0.831443	-0.026752	-0.775504	0.0506145	3.15637	-0.499099	-0.252209	-0.0258008	-0.79828	0.0367775	0.618505	0.59023
1.39	-0.0795336	0.427786	0.107996	0.231	-0.0174487	-2.55919	-0.0642185	0.037762	0.895815	-0.0108626	0.00356343	0.0090394	0.162919	-0.0297373	-0.0876055	0.00506554	0.0830347	2.55752	-0.309042	-0.631942	0.115998	0.0523936	0.21008	0.175505	0.112762	-1.25547	0.0573631	0.132298	-0.0653674	-2.54833	-0.241973	0.779891	0.159316	-0.264985	0.192502	-0.0492709	-0.208327	-0.700739	-0.0346882	-0.713106	0.0800453	2.75228	-0.501543	-0.297237	-0.033148	-0.650642	0.0430348	0.642386	0.586952
1.4	-0.0731453	0.339776	0.112108	0.236767	-0.0406341	-2.08166	-0.0638403	0.0377105	0.895689	-0.0138804	0.00363367	0.00485184	0.16303	0.0433705	-0.0877707	-0.0413186	0.10659	2.13198	-0.315591	-0.665476	0.116503	0.0391391	0.21212	0.223721	0.101281	-1.05946	0.0597351	0.162877	-0.0880679	-2.10868	-0.234479	0.71098	0.157057	-0.18013	0.191883	-0.0641662	-0.213846	-0.531013	-0.0420069	-0.638159	0.104848	2.23103	-0.50451	-0.341777	-0.0390736	-0.508278	0.0493536	0.638562	0.583171
1.41	-0.0680772	0.280906	0.115658	0.215452	-0.0583921	-1.4588	-0.0634649	0.0373933	0.895548	-0.0137957	0.00365613	-0.000698652	0.163573	0.0282417	-0.0882993	-0.0710781	0.125184	1.54732	-0.322016	-0.597331	0.116461	-0.0480309	0.214455	0.236384	0.0919692	-0.841139	0.0623001	0.160148	-0.105817	-1.52608	-0.227967	0.578006	0.155815	-0.0722175	0.191165	-0.0699458	-0.217686	-0.382362	-0.0482235	-0.492767	0.123763	1.55579	-0.507858	-0.368829	-0.0436372	-0.364079	0.0555912	0.64455	0.579081
1.42	-0.0640695	0.280033	0.11825	0.155858	-0.0690766	-0.670147	-0.0630935	0.0367657	0.895421	-0.0111564	0.00361171	-0.0085585	0.163323	-0.116648	-0.0890926	-0.0761688	0.137029	0.805208	-0.327138	-0.411288	0.115642	-0.113945	0.216774	0.221871	0.0848419	-0.622319	0.0645348	0.120673	-0.117032	-0.785956	-0.223172	0.368738	0.155589	0.021123	0.190517	-0.0538254	-0.220476	-0.286628	-0.0524077	-0.250937	0.135057	0.706874	-0.511453	-0.380455	-0.0466327	-0.18696	0.062075	0.688831	0.575066
1.43	-0.0608806	0.300942	0.119588	0.0824831	-0.0714052	0.19254	-0.0627343	0.0347939	0.89533	-0.00681967	0.00347955	-0.0180071	0.161289	-0.31217	-0.0901512	-0.0790307	0.140849	-0.00584416	-0.330077	-0.175563	0.114291	-0.145422	0.21887	0.194852	0.0799003	-0.389498	0.0660936	0.0730963	-0.120526	0.0231417	-0.220759	0.10904	0.156145	0.0827288	0.190129	-0.0215163	-0.222819	-0.214816	-0.0538348	0.0317153	0.137354	-0.224278	-0.515284	-0.399495	-0.0477259	0.0237655	0.0690312	0.734425	0.571689
1.44	-0.0585847	0.297808	0.119746	0.0226496	-0.0652779	1.00416	-0.0624047	0.0307708	0.895286	-0.00214825	0.00325159	-0.027404	0.15749	-0.463734	-0.091576	-0.0985868	0.136508	-0.783085	-0.330731	0.036407	0.112768	-0.15459	0.220666	0.160351	0.0773471	-0.132864	0.0669809	0.0438411	-0.116225	0.790674	-0.221012	-0.157326	0.157152	0.12249	0.190069	0.00635721	-0.224767	-0.129532	-0.0524755	0.283541	0.1305	-1.10948	-0.51958	-0.441397	-0.046635	0.257874	0.0762518	0.741435	0.569594
1.45	-0.0574628	0.244794	0.118928	-0.0267334	-0.0515695	1.70073	-0.0621243	0.0251421	0.895281	0.000861054	0.00293543	-0.0356174	0.152622	-0.529335	-0.0933375	-0.124962	0.124686	-1.47396	-0.329493	0.203134	0.111299	-0.13726	0.222114	0.128832	0.0774602	0.150388	0.0673151	0.0272248	-0.10484	1.47214	-0.223849	-0.402066	0.158458	0.135385	0.190338	0.0401182	-0.225941	-0.0037291	-0.0486903	0.488372	0.115402	-1.87487	-0.524554	-0.494242	-0.0432749	0.488464	0.0832098	0.683915	0.56909
1.46	-0.0577773	0.157931	0.117275	-0.0751784	-0.0316113	2.24315	-0.0619031	0.019154	0.895297	0.00195133	0.00254548	-0.0418971	0.147451	-0.527775	-0.0952852	-0.140188	0.1065	-2.03766	-0.326778	0.331651	0.11001	-0.120955	0.223223	0.0937905	0.080367	0.423376	0.0672375	0.0118405	-0.087333	2.0248	-0.228908	-0.597697	0.15985	0.142254	0.190948	0.0741131	-0.225854	0.143821	-0.0429212	0.648505	0.0934719	-2.47832	-0.530269	-0.547216	-0.0377741	0.702953	0.0892735	0.564978	0.570074
1.47	-0.0595956	0.0399401	0.114859	-0.12276	-0.00714398	2.61326	-0.0617404	0.0133919	0.895315	0.00155677	0.00210551	-0.045838	0.142574	-0.465426	-0.097176	-0.141928	0.0834684	-2.45444	-0.322947	0.42873	0.108889	-0.100871	0.223964	0.0543509	0.0858861	0.680398	0.0668551	-0.00385893	-0.0655646	2.38762	-0.235651	-0.745365	0.16116	0.12408	0.191829	0.0976519	-0.224173	0.310241	-0.035684	0.762178	0.0665151	-2.89992	-0.536735	-0.603005	-0.0303572	0.886154	0.093887	0.394698	0.572299
1.48	-0.0630157	-0.106939	0.111727	-0.169206	0.0203309	2.85452	-0.061635	0.00772958	0.895325	0.000304804	0.00163336	-0.048368	0.138522	-0.35553	-0.0988601	-0.133397	0.0569229	-2.7559	-0.318223	0.510569	0.107848	-0.109911	0.224286	0.012226	0.0939912	0.940804	0.0663472	-0.0120327	-0.0406478	2.69644	-0.243778	-0.877457	0.162391	0.127445	0.19297	0.125843	-0.220565	0.497735	-0.0274454	0.8434	0.0361178	-3.17932	-0.543934	-0.662457	-0.0213699	1.03547	0.0966662	0.194684	0.575512
1.49	-0.068098	-0.270218	0.107844	-0.22737	0.0495755	2.97858	-0.0615837	0.00267609	0.895319	-0.00158496	0.00114381	-0.0493288	0.135705	-0.210235	-0.100149	-0.0949188	0.0280724	-2.94122	-0.312767	0.573517	0.106631	-0.124778	0.224187	-0.02983	0.104682	1.19169	0.065864	-0.0298347	-0.0130949	2.9396	-0.253143	-0.99089	0.163639	0.126635	0.19442	0.158255	-0.214779	0.694938	-0.0185445	0.912532	0.00362773	-3.32292	-0.551832	-0.715599	-0.0111267	1.15285	0.0974439	-0.0134194	0.57945
1.5	-0.0748121	-0.447628	0.103118	-0.294446	0.0793574	2.96952	-0.0615786	-0.00145309	0.895293	-0.00349932	0.00065148	-0.0488218	0.134502	-0.021906	-0.100822	-0.032147	-0.00186947	-2.99456	-0.306853	0.597279	0.105644	-0.0627535	0.223697	-0.0649173	0.117804	1.42115	0.0654351	-0.064135	0.0159991	3.00168	-0.263491	-1.06891	0.164894	0.128453	0.196187	0.184212	-0.206693	0.89887	-0.00924567	0.964254	-0.0295949	-3.31299	-0.560386	-0.769045	9.47E-05	1.24157	0.0962426	-0.215667	0.583872
1.51	-0.0830517	-0.618985	0.0975317	-0.366273	0.108162	2.80901	-0.061606	-0.00350374	0.895249	-0.00511107	0.00017385	-0.0465075	0.135345	0.187225	-0.100743	0.0522597	-0.0313063	-2.88297	-0.30091	0.586108	0.105507	0.0342062	0.222854	-0.102043	0.132993	1.59185	0.064963	-0.12419	0.0443963	2.8499	-0.274327	-1.08447	0.166045	0.0941915	0.198134	0.193836	-0.196302	1.08668	9.09E-05	0.990621	-0.0619044	-3.13187	-0.569528	-0.825278	0.0120142	1.29985	0.093173	-0.407119	0.588515
1.52	-0.0924436	-0.754512	0.0912525	-0.421639	0.134529	2.508	-0.0616371	-0.00206017	0.895193	-0.00597112	-0.000275218	-0.0432338	0.138212	0.368673	-0.0999247	0.136949	-0.0586175	-2.61072	-0.29514	0.565034	0.106302	0.121247	0.221657	-0.136416	0.149447	1.66025	0.0643634	-0.183307	0.0704737	2.55786	-0.284912	-1.01573	0.166394	-0.0345337	0.200082	0.18757	-0.18396	1.22709	0.00901847	0.972053	-0.0917332	-2.79788	-0.57915	-0.863646	0.0243463	1.32512	0.0884198	-0.573949	0.593102
1.53	-0.10241	-0.828682	0.0846318	-0.450554	0.157039	2.04673	-0.0616348	0.00326603	0.895131	-0.00619552	-0.00068733	-0.0388573	0.142757	0.502498	-0.0984357	0.218338	-0.0822353	-2.16348	-0.289677	0.518715	0.107793	0.168373	0.2202	-0.154965	0.165967	1.57982	0.0636038	-0.230946	0.0929924	2.1222	-0.294289	-0.833367	0.165397	-0.156059	0.201936	0.176433	-0.170366	1.28898	0.0170561	0.89164	-0.117569	-2.2963	-0.58896	-0.870287	0.0368221	1.32953	0.0822649	-0.712536	0.597259
1.54	-0.11189	-0.773117	0.0785717	-0.389266	0.173445	1.26878	-0.0615556	0.01338	0.895072	-0.00529175	-0.00104247	-0.031411	0.1483	0.545594	-0.0966007	0.237698	-0.0998077	-1.39252	-0.284993	0.402193	0.109604	0.184573	0.218668	-0.148084	0.180417	1.21663	0.0627826	-0.21488	0.109932	1.38469	-0.300946	-0.460971	0.163154	-0.279009	0.203545	0.137894	-0.157008	1.16712	0.0231811	0.627912	-0.137058	-1.4817	-0.598318	-0.781206	0.0494563	1.33767	0.0749056	-0.840753	0.60041
1.55	-0.119271	-0.582907	0.0745179	-0.256021	0.180259	0.122862	-0.0613576	0.0263366	0.895028	-0.00353718	-0.00130002	-0.0193822	0.153863	0.516056	-0.094904	0.215217	-0.107759	-0.252813	-0.281976	0.18528	0.111387	0.166527	0.217358	-0.112617	0.189698	0.571323	0.0619408	-0.165494	0.117985	0.287393	-0.302943	0.0814534	0.159831	-0.389336	0.204656	0.0894162	-0.146343	0.843398	0.025846	0.183599	-0.146445	-0.286859	-0.606289	-0.612227	0.0623279	1.33895	0.0662998	-0.966642	0.602116
1.56	-0.123623	-0.37759	0.0732181	-0.132584	0.175002	-1.10462	-0.0610363	0.0367751	0.894999	-0.001808	-0.00142441	-0.00582372	0.159115	0.502948	-0.0933717	0.196652	-0.103716	0.924487	-0.281437	-0.0731794	0.112935	0.149052	0.216421	-0.08068	0.192143	-0.0765872	0.0606741	-0.14534	0.114692	-0.893141	-0.299415	0.581482	0.155421	-0.434422	0.205148	0.0225835	-0.139928	0.482204	0.0244183	-0.268238	-0.142811	1.02442	-0.612205	-0.418328	0.0752154	1.29735	0.0565373	-1.05696	0.602349
1.57	-0.125627	-0.274441	0.0745303	-0.00687672	0.158955	-2.04455	-0.0606509	0.0390683	0.895011	0.00529081	-0.0014301	0.00391615	0.16456	0.55921	-0.0922472	0.126847	-0.0892707	1.81166	-0.283272	-0.275307	0.11459	0.186782	0.215709	-0.0704064	0.189662	-0.394851	0.0591285	-0.107065	0.100964	-1.83343	-0.292532	0.73442	0.151743	-0.305309	0.205005	-0.0313107	-0.137025	0.249046	0.0193641	-0.634616	-0.127127	2.06786	-0.61636	-0.300728	0.0875736	1.20907	0.0459259	-1.13925	0.601884
1.58	-0.126288	-0.219036	0.0779378	0.0781604	0.135345	-2.66907	-0.0602667	0.0377959	0.895105	0.0128132	-0.00135886	0.0098488	0.170452	0.592179	-0.0917349	0.0809311	-0.0673032	2.44114	-0.286566	-0.363255	0.116711	0.230598	0.214922	-0.0922371	0.185141	-0.518471	0.0577641	-0.0941096	0.0792749	-2.52166	-0.285368	0.690238	0.148994	-0.261838	0.204558	-0.0404916	-0.136216	0.0965743	0.011617	-0.857717	-0.102569	2.805	-0.619251	-0.167216	0.0988713	1.06349	0.0349329	-1.09826	0.601407
1.59	-0.125918	-0.166737	0.0825003	0.101892	0.106689	-3.08506	-0.0598895	0.0379212	0.895242	0.0132232	-0.00124135	0.0132151	0.176355	0.569345	-0.0911846	0.0982533	-0.0398712	2.91537	-0.290271	-0.367353	0.11911	0.232132	0.213914	-0.106577	0.179462	-0.635336	0.05631	-0.123738	0.0517479	-3.01902	-0.278505	0.693068	0.146343	-0.273235	0.2041	-0.0352805	-0.136672	-0.0236553	0.00250886	-0.949517	-0.0717223	3.33433	-0.620214	0.0421241	0.108625	0.891613	0.0245163	-0.995372	0.599583
1.6	-0.124625	-0.117502	0.0875985	0.115726	0.0747049	-3.33587	-0.0595047	0.0391587	0.89535	0.00784905	-0.00110257	0.0141084	0.181868	0.518735	-0.0902199	0.116753	-0.00851448	3.21107	-0.293833	-0.341361	0.120999	0.110098	0.212826	-0.104207	0.17252	-0.760866	0.0547296	-0.134153	0.0201953	-3.33503	-0.271251	0.75984	0.143718	-0.23317	0.203728	-0.0333552	-0.137918	-0.117202	-0.00714865	-0.988175	-0.03648	3.68003	-0.61881	0.265646	0.116732	0.726344	0.0151081	-0.848294	0.595771
1.61	-0.122405	-0.0348545	0.0931365	0.165436	0.0410727	-3.42245	-0.0591034	0.0412686	0.895398	0.0020511	-0.000967049	0.0126552	0.186602	0.412522	-0.0891193	0.0863824	0.0247498	3.33906	-0.297108	-0.314065	0.121281	-0.0516865	0.211908	-0.0753826	0.164196	-0.910908	0.05359	-0.0759041	-0.0134947	-3.46326	-0.26321	0.846646	0.142017	-0.100993	0.203289	-0.0554325	-0.139792	-0.232248	-0.0171931	-1.02943	0.00118026	3.82242	-0.615189	0.462965	0.123269	0.575898	0.0070521	-0.672278	0.590325
1.62	-0.118865	0.100534	0.0992554	0.242437	0.00745175	-3.33767	-0.058678	0.0437751	0.895404	-0.000341254	-0.000854628	0.00963425	0.189906	0.248509	-0.0884523	0.0195669	0.0585436	3.33474	-0.300252	-0.322215	0.120137	-0.168874	0.211424	-0.0175322	0.154175	-1.08734	0.0536886	0.036442	-0.0474695	-3.40617	-0.254329	0.923378	0.141785	0.0549908	0.202482	-0.109167	-0.142703	-0.393662	-0.0277646	-1.06467	0.0391449	3.74509	-0.609696	0.622555	0.128357	0.439858	0.000591202	-0.480591	0.583888
1.63	-0.113994	0.223116	0.105707	0.295042	-0.0242918	-3.04433	-0.058234	0.0449479	0.895401	3.23E-05	-0.000777985	0.00556529	0.191703	0.107529	-0.0884493	-0.0380553	0.091233	3.10768	-0.303731	-0.372559	0.11822	-0.206517	0.211541	0.0398477	0.142802	-1.18992	0.0553588	0.142958	-0.0797551	-3.13475	-0.244939	0.946286	0.143151	0.20666	0.201144	-0.162231	-0.14669	-0.520709	-0.0385969	-1.0333	0.0750801	3.42379	-0.602853	0.730071	0.13211	0.314089	-0.00413473	-0.287141	0.577103
1.64	-0.108236	0.323786	0.111833	0.300877	-0.0520281	-2.53937	-0.0577797	0.0459766	0.895407	0.00135143	-0.000748905	2.49E-05	0.192144	-0.0357889	-0.089017	-0.0783522	0.120186	2.65399	-0.307628	-0.397208	0.116226	-0.181386	0.212224	0.0975184	0.130911	-1.21931	0.058301	0.209058	-0.108175	-2.64906	-0.235501	0.93556	0.14573	0.289315	0.199296	-0.208302	-0.151401	-0.596914	-0.0488723	-0.909865	0.1065	2.86497	-0.5951	0.804291	0.13461	0.192518	-0.00709876	-0.100366	0.570368
1.65	-0.101956	0.452124	0.116778	0.218053	-0.0735329	-1.75733	-0.0573142	0.0470707	0.89543	0.00320434	-0.000785036	-0.00788424	0.190781	-0.285283	-0.0899028	-0.0489096	0.143303	1.93241	-0.311239	-0.295017	0.114581	-0.160153	0.213289	0.112542	0.119099	-1.19629	0.0617657	0.181192	-0.130359	-1.86958	-0.226498	0.843156	0.148825	0.308358	0.197168	-0.212385	-0.156766	-0.674773	-0.0573715	-0.617066	0.130884	2.00925	-0.586587	0.887952	0.135752	0.0438261	-0.00831173	0.089203	0.563884
1.66	-0.0949471	0.672697	0.119429	0.0640154	-0.0858126	-0.690117	-0.0568366	0.0483242	0.895479	0.00686227	-0.000917908	-0.0191214	0.185851	-0.735836	-0.0907316	0.0360179	0.157207	0.904521	-0.312916	-0.0198016	0.112919	-0.181539	0.214279	0.0864025	0.107514	-1.17551	0.0646793	0.072676	-0.143107	-0.794608	-0.219011	0.641188	0.151616	0.234597	0.195245	-0.174954	-0.163655	-0.836383	-0.0623294	-0.159539	0.144916	0.843409	-0.576996	1.02154	0.135293	-0.118669	-0.00769646	0.294622	0.557572
1.67	-0.0869326	0.886978	0.119521	-0.0554693	-0.0871234	0.409986	-0.0563563	0.0472044	0.895571	0.0116176	-0.00116882	-0.0308486	0.176085	-1.19542	-0.0916386	0.0782709	0.159945	-0.161346	-0.311542	0.287006	0.110881	-0.21658	0.214955	0.0519474	0.0961296	-1.11552	0.0665701	-0.0127743	-0.144689	0.308688	-0.213873	0.383899	0.153611	0.166848	0.193731	-0.135227	-0.172907	-1.0023	-0.0630465	0.262772	0.146567	-0.3813	-0.565929	1.17069	0.133362	-0.243847	-0.005247	0.485263	0.551283
1.68	-0.0784106	1.00735	0.117968	-0.101007	-0.0782982	1.3231	-0.0559037	0.0427592	0.895712	0.0164438	-0.00152397	-0.0394946	0.162445	-1.50053	-0.0930662	0.0570099	0.152392	-1.06511	-0.307444	0.514928	0.108718	-0.203433	0.215309	0.0226564	0.0856054	-0.983706	0.0677509	-0.0428187	-0.136124	1.22605	-0.211327	0.128428	0.155276	0.172421	0.192498	-0.108929	-0.183957	-1.09205	-0.0604784	0.535105	0.136644	-1.42634	-0.55361	1.25078	0.130611	-0.291692	-0.00117767	0.640331	0.545508
1.69	-0.0701986	1.01593	0.115648	-0.113996	-0.0615159	2.00267	-0.0555129	0.0352281	0.895893	0.0192999	-0.00194603	-0.0444286	0.146831	-1.6124	-0.0949593	0.0180788	0.136592	-1.78012	-0.301626	0.638866	0.107149	-0.0981597	0.215379	-0.00982173	0.0767753	-0.776798	0.0684039	-0.0533468	-0.11966	1.91232	-0.211229	-0.103893	0.157039	0.179346	0.191496	-0.0866029	-0.195591	-1.08217	-0.0557017	0.697799	0.117536	-2.22382	-0.540715	1.30246	0.127357	-0.3654	0.00380736	0.676385	0.541154
1.7	-0.0626991	0.993905	0.112917	-0.135793	-0.0388972	2.48296	-0.0551966	0.0281793	0.896088	0.0194887	-0.00240418	-0.0467089	0.130427	-1.66679	-0.09696	-0.000801356	0.114101	-2.37901	-0.294686	0.742699	0.106804	0.0211558	0.215078	-0.0479352	0.069927	-0.586264	0.0684968	-0.0805391	-0.0977214	2.32646	-0.21327	-0.294747	0.158733	0.152998	0.190763	-0.0643005	-0.207029	-1.04988	-0.0492446	0.820522	0.0916119	-2.80225	-0.527336	1.33786	0.123339	-0.456233	0.00885436	0.662315	0.537964
1.71	-0.0560179	0.92072	0.109817	-0.172878	-0.0123894	2.78888	-0.0549487	0.0214098	0.896273	0.0171083	-0.00287364	-0.0470511	0.113815	-1.64093	-0.0986126	0.00730013	0.0864448	-2.79534	-0.28682	0.824389	0.10764	0.14673	0.214402	-0.0884175	0.0650044	-0.375033	0.0679194	-0.117699	-0.0728693	2.56775	-0.217109	-0.470263	0.159615	-0.00460097	0.19041	-0.00791908	-0.217809	-0.96507	-0.0413328	0.918687	0.0610573	-3.18209	-0.513864	1.31453	0.118437	-0.555179	0.0136448	0.616436	0.53611
1.72	-0.0505474	0.787656	0.106339	-0.21959	0.0164982	2.96237	-0.0547676	0.0149013	0.896421	0.0121663	-0.00334409	-0.0469422	0.097844	-1.52997	-0.0995578	0.036213	0.0555201	-3.04709	-0.278257	0.882046	0.109623	0.237973	0.213368	-0.122114	0.0624077	-0.123499	0.0667687	-0.144051	-0.0459458	2.77669	-0.22268	-0.641171	0.158505	-0.206868	0.190723	0.0740354	-0.227169	-0.812205	-0.0321525	0.998374	0.0276548	-3.40306	-0.500863	1.2426	0.112574	-0.657685	0.0179806	0.547738	0.535783
1.73	-0.0466853	0.601655	0.102439	-0.271571	0.0464547	3.00497	-0.0546484	0.00909408	0.896511	0.00586315	-0.00381109	-0.0463457	0.0833666	-1.33638	-0.0995383	0.0861512	0.0230877	-3.12258	-0.269274	0.906484	0.112191	0.264754	0.212056	-0.144456	0.0624963	0.152707	0.065241	-0.161757	-0.0171891	2.96867	-0.229872	-0.790955	0.155781	-0.328919	0.191882	0.163107	-0.234374	-0.598662	-0.021943	1.05606	-0.00702399	-3.46673	-0.488796	1.12449	0.105763	-0.749989	0.0217474	0.467484	0.536929
1.74	-0.0447638	0.368124	0.098134	-0.31567	0.0761107	2.90086	-0.0545836	0.00395528	0.896539	-0.000124113	-0.0042691	-0.0451175	0.07126	-1.05492	-0.0984771	0.141833	-0.00898232	-3.02045	-0.260288	0.87749	0.114797	0.253133	0.210558	-0.158047	0.0654525	0.438976	0.0635619	-0.171017	0.0127475	3.00965	-0.238383	-0.901072	0.15212	-0.379025	0.193947	0.243328	-0.238822	-0.334633	-0.0111368	1.07345	-0.0413947	-3.36062	-0.478068	0.967995	0.0981229	-0.824389	0.024906	0.381689	0.539367
1.75	-0.045046	0.106827	0.093617	-0.335194	0.103897	2.64594	-0.0545666	-0.000378434	0.896514	-0.00446426	-0.0047093	-0.0428133	0.0624463	-0.700964	-0.0966289	0.184366	-0.038855	-2.76397	-0.251926	0.783145	0.117296	0.241459	0.208972	-0.158729	0.0712742	0.708456	0.062006	-0.172688	0.0416285	2.81369	-0.247723	-0.957089	0.148485	-0.325572	0.19659	0.279768	-0.240108	-0.04465	-0.000487306	1.03104	-0.0737591	-3.08826	-0.469028	0.78645	0.0898092	-0.883837	0.0274445	0.297713	0.542885
1.76	-0.0475067	-0.144222	0.0891287	-0.333608	0.128579	2.2922	-0.0545872	-0.00346811	0.896457	-0.00667608	-0.00512396	-0.0400764	0.0574036	-0.324916	-0.0943753	0.214853	-0.0652949	-2.41357	-0.244791	0.634485	0.119685	0.230253	0.207442	-0.145181	0.0796073	0.927219	0.0607376	-0.174801	0.0676795	2.47376	-0.257346	-0.955505	0.145655	-0.233077	0.199407	0.28244	-0.23828	0.231038	0.00929578	0.947919	-0.102817	-2.70546	-0.461856	0.592074	0.0809027	-0.93587	0.0294362	0.226267	0.547218
1.77	-0.0518937	-0.368715	0.0848121	-0.322412	0.149318	1.86695	-0.0546309	-0.00505194	0.896382	-0.00826749	-0.00551128	-0.0374289	0.0561938	0.0476933	-0.0919974	0.239873	-0.0874685	-1.98581	-0.239364	0.44443	0.121991	0.228433	0.206104	-0.119509	0.0897979	1.0734	0.0597472	-0.18397	0.0894905	1.98712	-0.266592	-0.879361	0.143678	-0.164219	0.202119	0.25543	-0.233712	0.475803	0.0177983	0.844009	-0.127674	-2.24082	-0.456532	0.41459	0.0714533	-0.983546	0.0309992	0.169606	0.552025
1.78	-0.0578233	-0.538923	0.0809109	-0.268833	0.165277	1.31934	-0.0546813	-0.00459697	0.896292	-0.00963468	-0.00587107	-0.0343952	0.0586438	0.387312	-0.0898622	0.217472	-0.104474	-1.42637	-0.236052	0.210983	0.124173	0.201184	0.205178	-0.0625365	0.100917	1.09084	0.0590437	-0.160328	0.105654	1.34374	-0.274575	-0.692945	0.142137	-0.145163	0.204426	0.200167	-0.226991	0.649792	0.024595	0.662915	-0.147441	-1.65309	-0.452839	0.267984	0.0616039	-1.00125	0.0322043	0.120897	0.556902
1.79	-0.0644419	-0.620881	0.0782275	-0.145157	0.174691	0.554371	-0.0547146	-0.00179581	0.896193	-0.00996114	-0.00619103	-0.0291276	0.064165	0.67165	-0.0887135	0.124867	-0.114505	-0.643809	-0.235358	-0.078981	0.125838	0.101016	0.204906	0.0113147	0.111173	0.91407	0.0589711	-0.0752894	0.114426	0.523528	-0.279969	-0.3673	0.140745	-0.105364	0.205974	0.106263	-0.219442	0.699657	0.0285775	0.336856	-0.160336	-0.852235	-0.450363	0.166055	0.0517601	-0.975819	0.0330063	0.0663188	0.561537
1.8	-0.0708796	-0.645921	0.0774705	0.00629625	0.175717	-0.351817	-0.0547158	0.00140296	0.896096	-0.00959901	-0.00644317	-0.0208899	0.0721984	0.921273	-0.08897	0.0109453	-0.115607	0.296872	-0.237752	-0.4016	0.125769	-0.115528	0.205383	0.0925414	0.118903	0.627135	0.0596223	0.0247257	0.114991	-0.317156	-0.281717	0.0180081	0.140522	0.0695453	0.206535	0.00856019	-0.212451	0.664523	0.0287907	-0.0725476	-0.164372	0.0999999	-0.448721	0.104032	0.0423056	-0.923176	0.0332908	0.00690702	0.565858
1.81	-0.0768736	-0.681498	0.0787891	0.131568	0.167749	-1.22977	-0.054694	0.00247467	0.896001	-0.00938518	-0.00660475	-0.0115815	0.0826274	1.17681	-0.0905122	-0.0817212	-0.107019	1.19708	-0.243381	-0.713284	0.123938	-0.228918	0.206765	0.178787	0.12378	0.383508	0.0608181	0.0987286	0.107419	-1.12652	-0.279788	0.349806	0.141888	0.179101	0.20622	-0.0681107	-0.206492	0.636246	0.0250805	-0.453967	-0.158714	1.04574	-0.447671	0.0505876	0.0333801	-0.869607	0.0330756	-0.0371939	0.569883
1.82	-0.0827297	-0.750192	0.0818115	0.209124	0.151889	-1.94068	-0.0546769	0.000433175	0.895908	-0.00926364	-0.00667922	-0.00347327	0.0955405	1.4309	-0.0929525	-0.141791	-0.0902628	1.89105	-0.251824	-0.963785	0.121502	-0.244232	0.208849	0.234094	0.126752	0.25755	0.0623396	0.136688	0.0922718	-1.85103	-0.275109	0.566355	0.143838	0.198813	0.20531	-0.115965	-0.201081	0.651667	0.0181298	-0.738162	-0.144244	1.84568	-0.447115	0.00811501	0.0249381	-0.821922	0.032614	-0.0444282	0.57355
1.83	-0.088802	-0.832533	0.0860069	0.246366	0.129857	-2.47798	-0.0546927	-0.00375168	0.895816	-0.00941436	-0.00667719	0.00369398	0.110917	1.65415	-0.0957081	-0.162157	-0.0670327	2.44298	-0.262427	-1.14011	0.119176	-0.206248	0.211307	0.253469	0.128963	0.21657	0.0639421	0.144644	0.0704611	-2.45959	-0.268755	0.691926	0.145812	0.185418	0.204008	-0.146454	-0.195549	0.691183	0.00890325	-0.931178	-0.12254	2.48245	-0.446894	-0.00944752	0.0169676	-0.771808	0.0323068	-0.00959298	0.576594
1.84	-0.0951259	-0.897535	0.0910562	0.272813	0.103312	-2.85403	-0.0547525	-0.00813128	0.895715	-0.0109082	-0.00660953	0.00960281	0.12823	1.80019	-0.09829	-0.170018	-0.0387367	2.85572	-0.274333	-1.22348	0.117363	-0.149121	0.213844	0.249914	0.13097	0.20413	0.0655537	0.156567	0.0433145	-2.91385	-0.261442	0.761923	0.147527	0.152488	0.202467	-0.162935	-0.1896	0.72328	-0.00184871	-1.0691	-0.0952414	2.95339	-0.446714	0.00164052	0.00952602	-0.715856	0.0325291	0.0592791	0.578586
1.85	-0.101569	-0.938971	0.0968085	0.298417	0.0739047	-3.05534	-0.0548533	-0.01192	0.895593	-0.0137843	-0.00649032	0.0138908	0.146642	1.85867	-0.100451	-0.180415	-0.00712305	3.05975	-0.286593	-1.2111	0.11601	-0.127362	0.21626	0.229382	0.132979	0.210032	0.0672976	0.185509	0.0126361	-3.15753	-0.253656	0.785521	0.148883	0.113053	0.200828	-0.163936	-0.183162	0.745654	-0.0135788	-1.1603	-0.0640648	3.23867	-0.446378	0.0217204	0.0027041	-0.648609	0.0335579	0.148055	0.579272
1.86	-0.108028	-0.961441	0.103147	0.326293	0.0433329	-3.1042	-0.0549879	-0.0148945	0.895437	-0.0173665	-0.00633577	0.0168667	0.165338	1.85061	-0.102165	-0.197816	0.0257732	3.12379	-0.298369	-1.1349	0.114822	-0.103766	0.218461	0.207003	0.135178	0.231704	0.0693597	0.230863	-0.0195323	-3.21768	-0.245821	0.773848	0.149859	0.0803274	0.199215	-0.157154	-0.176197	0.763086	-0.0258279	-1.21566	-0.0308228	3.35571	-0.445859	0.0331175	-0.00341555	-0.577464	0.0354578	0.22892	0.578705
1.87	-0.114476	-0.970218	0.109929	0.350771	0.0130246	-3.01252	-0.0551486	-0.0171043	0.895248	-0.020078	-0.00615598	0.0189746	0.183792	1.80028	-0.103465	-0.215868	0.0587472	3.06965	-0.309212	-1.0289	0.113843	-0.0865072	0.220438	0.184975	0.137782	0.272958	0.0718329	0.281046	-0.0514897	-3.11088	-0.238274	0.729659	0.150578	0.0609268	0.197693	-0.146692	-0.168648	0.780501	-0.038217	-1.23331	0.00290253	3.31379	-0.44541	0.0126612	-0.00882664	-0.507067	0.0380851	0.293499	0.577338
1.88	-0.120948	-0.970301	0.116902	0.364676	-0.0155872	-2.77192	-0.055328	-0.0186335	0.895041	-0.0211717	-0.00595989	0.0200537	0.201642	1.7231	-0.104393	-0.234724	0.0904271	2.86886	-0.318925	-0.911968	0.113302	-0.00326102	0.222173	0.158742	0.141034	0.341179	0.0746575	0.324381	-0.0816702	-2.85325	-0.231329	0.653556	0.151197	0.0589127	0.196264	-0.139312	-0.160487	0.805184	-0.0502891	-1.20465	0.0354902	3.10178	-0.445321	-0.0366308	-0.0135254	-0.426014	0.0413144	0.35579	0.57565
1.89	-0.127485	-0.923313	0.123637	0.336461	-0.0408541	-2.31638	-0.055518	-0.0189884	0.894834	-0.0195935	-0.00576023	0.019265	0.218503	1.56532	-0.105023	-0.230653	0.118882	2.38649	-0.327401	-0.765419	0.113921	0.12259	0.223641	0.125206	0.145147	0.413085	0.0775937	0.324173	-0.108443	-2.38023	-0.225329	0.53149	0.151527	-0.015826	0.194908	-0.124518	-0.151793	0.798983	-0.0614266	-1.07578	0.0650519	2.6532	-0.44586	-0.0986881	-0.0172085	-0.300713	0.0453059	0.449414	0.574006
1.9	-0.133402	-0.706375	0.128979	0.21851	-0.0598411	-1.49192	-0.0556999	-0.017124	0.894663	-0.0138515	-0.00559164	0.0135146	0.232501	1.13982	-0.105251	-0.164155	0.140284	1.54773	-0.333843	-0.502	0.115845	0.266145	0.22465	0.0700389	0.149627	0.402293	0.0799573	0.237385	-0.128705	-1.53675	-0.220995	0.316586	0.150896	-0.111795	0.193828	-0.0823939	-0.143794	0.627853	-0.0700648	-0.731353	0.0882279	1.80413	-0.446904	-0.123405	-0.0196007	-0.167733	0.0503642	0.569853	0.572523
1.91	-0.1375	-0.334625	0.13153	0.0433481	-0.0689415	-0.323619	-0.0558594	-0.0150402	0.894569	-0.00470472	-0.0055077	0.00251985	0.240817	0.476291	-0.105162	-0.0620551	0.15117	0.417758	-0.337139	-0.149815	0.118896	0.325454	0.225137	0.0229701	0.153488	0.32664	0.0811159	0.0954992	-0.138686	-0.357648	-0.219341	4.94E-05	0.149421	-0.177081	0.193288	-0.0158328	-0.138642	0.29797	-0.0743747	-0.209885	0.100697	0.565094	-0.44801	-0.102635	-0.0206674	-0.0306069	0.0566893	0.697838	0.571276
1.92	-0.13939	0.0125244	0.130879	-0.0744737	-0.0660294	0.88082	-0.0560115	-0.0161423	0.894568	0.00415159	-0.00554774	-0.010272	0.24237	-0.140238	-0.105315	-0.033292	0.149545	-0.746905	-0.337007	0.152307	0.122007	0.286373	0.225284	0.00733843	0.156567	0.293005	0.0811331	0.00850938	-0.136421	0.811004	-0.221079	-0.336153	0.147517	-0.186979	0.193387	0.0296846	-0.137366	-0.0161907	-0.0738617	0.254195	0.0996982	-0.75773	-0.448942	-0.0766692	-0.0201733	0.148733	0.0641247	0.779751	0.570536
1.93	-0.139877	0.224491	0.12798	-0.117475	-0.0524132	1.82795	-0.0561924	-0.0202515	0.894639	0.00930814	-0.00570157	-0.0197763	0.238959	-0.529451	-0.10629	-0.0641431	0.136747	-1.70145	-0.334502	0.331673	0.124475	0.205444	0.225377	0.00676295	0.159608	0.323343	0.0806453	-0.0242572	-0.124013	1.67743	-0.225773	-0.583717	0.145962	-0.120527	0.19379	0.0521599	-0.138931	-0.205938	-0.0698958	0.541959	0.0863646	-1.84015	-0.449811	-0.0612189	-0.0177209	0.351116	0.071921	0.767306	0.570543
1.94	-0.139542	0.386172	0.123614	-0.148717	-0.0307081	2.51957	-0.0564144	-0.0238276	0.894743	0.0111475	-0.00593044	-0.0254553	0.232296	-0.818042	-0.107849	-0.0707894	0.115254	-2.41446	-0.330535	0.454558	0.126157	0.135361	0.22546	0.00515751	0.162816	0.317029	0.0798628	-0.0599907	-0.104034	2.34275	-0.23238	-0.720056	0.145035	-0.0622313	0.194337	0.0589505	-0.142225	-0.357656	-0.0636862	0.735505	0.063453	-2.65641	-0.450679	-0.0447124	-0.0133125	0.537432	0.0791712	0.674513	0.571207
1.95	-0.138159	0.553447	0.11813	-0.183887	-0.00324517	3.00072	-0.056662	-0.0253003	0.894855	0.010889	-0.00620289	-0.0287128	0.222799	-1.08984	-0.1094	-0.0405931	0.0874588	-2.90519	-0.325436	0.561192	0.127261	0.0889783	0.22551	0.00177868	0.165554	0.235183	0.0788394	-0.0935161	-0.0781091	2.86421	-0.239923	-0.77981	0.144689	-0.00781785	0.194955	0.0678114	-0.14703	-0.52678	-0.0558295	0.873104	0.0334921	-3.24292	-0.451613	-0.0424518	-0.00714268	0.703897	0.0852216	0.530615	0.572423
1.96	-0.135358	0.725186	0.111816	-0.218819	0.0280638	3.30746	-0.0569143	-0.0248506	0.894958	0.00954623	-0.00649993	-0.0304985	0.21056	-1.34995	-0.110427	0.011949	0.0553798	-3.21731	-0.319325	0.659121	0.12798	0.0559105	0.225492	-0.00963723	0.167228	0.107374	0.0776819	-0.114521	-0.0475027	3.26383	-0.247888	-0.811784	0.144722	0.0183444	0.195739	0.0921235	-0.153353	-0.706794	-0.0467118	0.963258	-0.00135627	-3.63111	-0.452778	-0.0584885	0.000564117	0.848022	0.0896678	0.35552	0.574109
1.97	-0.130869	0.901639	0.104973	-0.247614	0.0616664	3.47413	-0.0571518	-0.0222548	0.895045	0.00805275	-0.00680953	-0.0312422	0.195673	-1.61203	-0.110566	0.0710118	0.0204882	-3.41101	-0.312176	0.774311	0.12808	-0.0601186	0.225241	-0.0447348	0.167519	-0.0473544	0.0764693	-0.122449	-0.0133854	3.53989	-0.256174	-0.846062	0.145078	0.0667358	0.19685	0.126892	-0.161153	-0.894463	-0.036633	1.01145	-0.0392266	-3.85151	-0.454397	-0.101783	0.00955963	0.968254	0.0922863	0.165481	0.576115
1.98	-0.124438	1.08054	0.0979983	-0.256188	0.0961827	3.48374	-0.0573508	-0.0171448	0.895118	0.00646223	-0.00711931	-0.0303278	0.178092	-1.87777	-0.10961	0.125075	-0.0158092	-3.42302	-0.303752	0.910923	0.126594	-0.232297	0.224591	-0.0850174	0.166145	-0.230119	0.0752469	-0.117516	0.022614	3.58209	-0.264828	-0.882303	0.146005	0.114188	0.198404	0.176484	-0.170469	-1.08556	-0.0259533	0.99697	-0.0783931	-3.88749	-0.456627	-0.162553	0.0195687	1.06208	0.0930158	-0.0261022	0.578139
1.99	-0.11617	1.19283	0.0914025	-0.245555	0.129927	3.31462	-0.0574903	-0.0109537	0.895171	0.00404521	-0.00740862	-0.0271153	0.158272	-2.04695	-0.107475	0.168717	-0.0513066	-3.20976	-0.294017	1.02296	0.123579	-0.369752	0.223531	-0.117609	0.163107	-0.369861	0.0739911	-0.110712	0.0578927	3.40171	-0.273814	-0.914698	0.147215	0.135637	0.200424	0.224866	-0.181024	-1.20312	-0.0152738	0.913721	-0.116791	-3.71235	-0.459683	-0.250255	0.0303048	1.12699	0.0918814	-0.215088	0.579865
2	-0.106786	1.22531	0.0855026	-0.233245	0.161197	2.9833	-0.0575669	-0.00424103	0.895199	0.0016439	-0.00765576	-0.0221431	0.137536	-2.09602	-0.104167	0.20982	-0.0838049	-2.83189	-0.283399	1.09504	0.119522	-0.422086	0.222136	-0.155015	0.159015	-0.46055	0.0725515	-0.11712	0.0906946	3.07598	-0.283014	-0.916945	0.148553	0.134984	0.202945	0.2701	-0.192003	-1.23147	-0.00516436	0.789452	-0.152313	-3.34013	-0.463742	-0.357757	0.0414378	1.15788	0.0889839	-0.390916	0.58104
2.01	-0.0968934	1.19713	0.0805372	-0.196494	0.188329	2.45486	-0.0575727	0.00322243	0.895209	0.000817937	-0.00784888	-0.0160819	0.117008	-2.03338	-0.10001	0.205613	-0.111996	-2.37686	-0.272323	1.10469	0.115643	-0.352629	0.220275	-0.205755	0.154127	-0.553806	0.0708655	-0.110785	0.11914	2.49435	-0.291868	-0.832695	0.14976	0.106584	0.205781	0.281662	-0.202835	-1.19894	0.00378028	0.592395	-0.182997	-2.75086	-0.468868	-0.4622	0.0526521	1.16499	0.0845234	-0.546652	0.581485
2.02	-0.0867308	1.16988	0.0770174	-0.11574	0.208899	1.6455	-0.057502	0.0112499	0.895226	0.00307174	-0.00796471	-0.00644547	0.0976473	-1.8974	-0.09577	0.14939	-0.134527	-1.69647	-0.261698	1.00554	0.112672	-0.249154	0.217962	-0.239354	0.14793	-0.751243	0.0690203	-0.0858857	0.140724	1.70191	-0.299222	-0.611473	0.150833	0.118459	0.208535	0.253126	-0.213627	-1.19194	0.0104262	0.265737	-0.206261	-1.86894	-0.474777	-0.519062	0.0639171	1.17639	0.0786627	-0.694689	0.581049
2.03	-0.0757838	1.19247	0.0754925	-0.00452762	0.220255	0.617683	-0.0573441	0.0201509	0.895281	0.00835501	-0.00796554	0.00671366	0.079526	-1.77384	-0.0920929	0.0699893	-0.148597	-0.750974	-0.252376	0.852823	0.110749	-0.145769	0.215421	-0.258374	0.138948	-1.08647	0.0670156	-0.0498076	0.153672	0.752293	-0.303696	-0.276313	0.151897	0.091077	0.210828	0.199826	-0.225502	-1.26406	0.0135643	-0.158821	-0.219352	-0.755911	-0.48083	-0.502841	0.0752503	1.16762	0.0714151	-0.834821	0.57964
2.04	-0.0639993	1.16447	0.0757266	0.0548356	0.221266	-0.399028	-0.0571089	0.0261777	0.895392	0.0133896	-0.00782661	0.0210033	0.0628682	-1.5817	-0.0890585	0.0400838	-0.152704	0.212265	-0.244705	0.683747	0.109782	-0.0492055	0.212752	-0.276384	0.126839	-1.35033	0.0645737	-0.0677385	0.157225	-0.184439	-0.304823	0.0376129	0.152547	0.0372355	0.212617	0.155302	-0.238792	-1.28597	0.0129822	-0.516249	-0.221006	0.372849	-0.48648	-0.470456	0.0863826	1.12443	0.0629835	-0.939709	0.577291
2.05	-0.0523255	1.02676	0.0767667	0.0506073	0.212946	-1.23364	-0.0568378	0.027262	0.895541	0.0160611	-0.0075518	0.0334989	0.0486411	-1.2841	-0.086441	0.0553323	-0.147738	0.991841	-0.238653	0.528709	0.109995	0.0825776	0.209867	-0.295821	0.11314	-1.41563	0.0614382	-0.132245	0.152129	-0.981236	-0.303295	0.248837	0.152564	-0.0362201	0.214025	0.124743	-0.252303	-1.17912	0.00942417	-0.741172	-0.212133	1.3359	-0.491775	-0.457089	0.0970515	1.05974	0.0533404	-1.04699	0.574703
2.06	-0.041796	0.828905	0.0778354	0.0156421	0.197283	-1.86527	-0.0565741	0.0250524	0.895706	0.0168694	-0.00716565	0.0432865	0.0376652	-0.938888	-0.08414	0.0902559	-0.135799	1.55084	-0.234084	0.383923	0.111414	0.186486	0.206844	-0.305694	0.0995895	-1.35207	0.0577173	-0.207603	0.139777	-1.62659	-0.300054	0.390551	0.151746	-0.1223	0.21514	0.0940044	-0.264644	-0.996357	0.00371354	-0.866397	-0.194746	2.09158	-0.496669	-0.41829	0.106943	0.960322	0.0433203	-1.05018	0.571991
2.07	-0.033043	0.585983	0.0785844	-0.0198867	0.176149	-2.31909	-0.0563443	0.0206573	0.895873	0.0162608	-0.0066936	0.0506389	0.0303799	-0.549147	-0.0820971	0.126671	-0.118594	1.97825	-0.231062	0.218751	0.113664	0.250657	0.203857	-0.289472	0.08718	-1.19896	0.0536575	-0.267821	0.121508	-2.13686	-0.295579	0.498639	0.150096	-0.208046	0.215869	0.0562725	-0.274928	-0.751175	-0.00359369	-0.94016	-0.170842	2.65277	-0.501005	-0.377807	0.115818	0.843429	0.0334156	-1.02358	0.568877
2.08	-0.0266191	0.301223	0.07903	-0.033929	0.151433	-2.58306	-0.0561659	0.0147341	0.896029	0.0145878	-0.00616417	0.0548295	0.0271423	-0.118411	-0.080386	0.140454	-0.0979074	2.19376	-0.229795	0.0260833	0.116224	0.247053	0.201161	-0.245212	0.0766444	-0.967324	0.04967	-0.286487	0.098948	-2.45537	-0.290119	0.590033	0.147719	-0.263172	0.216159	0.00792097	-0.282406	-0.446664	-0.0121751	-0.986901	-0.142478	3.00142	-0.504886	-0.352985	0.1235	0.713487	0.023861	-0.975926	0.565368
2.09	-0.023096	-0.0245701	0.0793376	-0.0317002	0.124747	-2.71853	-0.0560543	0.00738164	0.896162	0.0119559	-0.00560347	0.0569902	0.0284912	0.37124	-0.079039	0.147104	-0.0749804	2.36814	-0.23073	-0.219924	0.118606	0.227834	0.199047	-0.174802	0.0686621	-0.673523	0.0461254	-0.274707	0.0737314	-2.6487	-0.283762	0.677996	0.144942	-0.283121	0.215931	-0.0437402	-0.286365	-0.0872134	-0.0217838	-1.0216	-0.111429	3.19793	-0.508531	-0.347841	0.129913	0.583141	0.0149232	-0.899271	0.561664
2.1	-0.0229133	-0.378797	0.0797786	-0.00104814	0.0972743	-2.73831	-0.0560214	-0.000894416	0.896268	0.00905172	-0.00503144	0.0570389	0.0349014	0.893266	-0.0780283	0.129412	-0.0500002	2.52041	-0.234307	-0.494237	0.120803	0.211559	0.197735	-0.0883637	0.0637844	-0.324472	0.0433178	-0.219737	0.0469067	-2.73889	-0.276594	0.74767	0.142166	-0.278104	0.215089	-0.110828	-0.286269	0.309739	-0.0322519	-1.06199	-0.0790543	3.25047	-0.512127	-0.355352	0.135056	0.452384	0.00690932	-0.794253	0.557961
2.11	-0.0263595	-0.741635	0.0806721	0.0518628	0.0703244	-2.60946	-0.0560729	-0.00936201	0.896342	0.00566503	-0.00447174	0.054349	0.0464484	1.39388	-0.0773558	0.0824227	-0.0236294	2.53481	-0.240503	-0.732799	0.122879	0.204931	0.197283	-0.00538861	0.0625634	0.0760654	0.0415124	-0.125205	0.0197539	-2.67256	-0.268951	0.768736	0.13955	-0.233777	0.213604	-0.17095	-0.281782	0.7243	-0.0433244	-1.0899	-0.046828	3.1286	-0.515787	-0.367446	0.138878	0.309307	7.93E-05	-0.672111	0.554405
2.12	-0.0335114	-1.08846	0.08227	0.122429	0.0453895	-2.35202	-0.0562056	-0.0169539	0.89638	0.00195719	-0.00395344	0.0489854	0.062696	1.83147	-0.0770839	-5.07E-05	0.00229743	2.37555	-0.248744	-0.902034	0.124952	0.210199	0.197616	0.0670204	0.0654484	0.497699	0.040882	-0.000145769	-0.00617012	-2.47207	-0.261352	0.743792	0.137855	-0.108019	0.211554	-0.226427	-0.272832	1.12748	-0.0545705	-1.10147	-0.0163692	2.85496	-0.519603	-0.389751	0.141085	0.122173	-0.00554813	-0.561646	0.551211
2.13	-0.0441608	-1.39771	0.0847271	0.201726	0.0235193	-2.01204	-0.0564073	-0.0231227	0.896381	-0.00173301	-0.00349732	0.0420575	0.0829298	2.1867	-0.0772989	-0.104926	0.0262427	2.08425	-0.258329	-1.0015	0.127004	0.202424	0.198593	0.121712	0.0725061	0.904527	0.0414335	0.13839	-0.0297942	-2.18271	-0.254177	0.685802	0.137501	0.0286846	0.209033	-0.270088	-0.259696	1.49183	-0.0656053	-1.09848	0.0111657	2.48018	-0.523693	-0.419398	0.141243	-0.102209	-0.010046	-0.451985	0.548732
2.14	-0.0578751	-1.6453	0.0880593	0.281208	0.00540372	-1.61848	-0.0566611	-0.0272176	0.896345	-0.00547039	-0.00311409	0.0345442	0.106252	2.43444	-0.0780447	-0.216932	0.0471	1.71483	-0.268542	-1.02564	0.128812	0.133791	0.199956	0.143543	0.0834666	1.25978	0.0430593	0.275186	-0.0503677	-1.82873	-0.247683	0.609305	0.138492	0.156698	0.206149	-0.303217	-0.242935	1.78907	-0.076111	-1.07857	0.0350005	2.03816	-0.528058	-0.436828	0.139066	-0.346394	-0.0133187	-0.319168	0.547138
2.15	-0.0738966	-1.77551	0.0920269	0.321336	-0.00822262	-1.10869	-0.0569429	-0.0285723	0.896272	-0.00905604	-0.00280801	0.0264108	0.131291	2.4907	-0.0792236	-0.283997	0.0639684	1.23749	-0.278505	-0.93912	0.1292	-0.0537921	0.201446	0.147405	0.0976705	1.52426	0.0454932	0.365412	-0.0670412	-1.34462	-0.242121	0.491871	0.140647	0.251763	0.203035	-0.311729	-0.223532	1.95871	-0.0856322	-0.972081	0.0543111	1.47662	-0.532522	-0.42257	0.134339	-0.616442	-0.0150678	-0.14738	0.546428
2.16	-0.0908303	-1.7144	0.0957208	0.286298	-0.0154869	-0.345944	-0.0572233	-0.0272461	0.896168	-0.0113753	-0.00259667	0.01514	0.155425	2.24148	-0.0804188	-0.282496	0.0750278	0.547039	-0.286797	-0.69378	0.128141	-0.138004	0.202859	0.130142	0.113959	1.66507	0.0480868	0.378234	-0.0777572	-0.596695	-0.23816	0.28167	0.143304	0.260125	0.200093	-0.272101	-0.20341	1.91682	-0.0928449	-0.680802	0.0670393	0.660749	-0.536561	-0.34426	0.126794	-0.905528	-0.0149448	0.0763762	0.546399
2.17	-0.107125	-1.49261	0.0979876	0.194496	-0.0138245	0.658635	-0.0574867	-0.0255816	0.89605	-0.0118789	-0.00251777	0.000214294	0.175735	1.75122	-0.0815071	-0.243255	0.0776603	-0.378292	-0.292047	-0.344507	0.12639	-0.199221	0.204082	0.107199	0.131202	1.72323	0.0503148	0.333367	-0.0798192	0.372217	-0.236867	-0.0353913	0.145739	0.215237	0.197732	-0.199142	-0.184891	1.69229	-0.0961967	-0.225098	0.0702105	-0.408493	-0.539616	-0.226352	0.116357	-1.18564	-0.0124919	0.344001	0.546983
2.18	-0.121877	-1.22454	0.098161	0.13015	-0.00168077	1.72779	-0.0577409	-0.0257694	0.895929	-0.0126892	-0.00259764	-0.0160603	0.190652	1.20627	-0.0828015	-0.250301	0.0700353	-1.38409	-0.293701	0.00316866	0.124035	-0.275102	0.205157	0.112592	0.148827	1.76128	0.052169	0.317126	-0.0717824	1.41292	-0.239015	-0.391339	0.147724	0.185416	0.196118	-0.126149	-0.169393	1.40417	-0.0950499	0.230617	0.0617542	-1.57536	-0.541374	-0.0954733	0.103331	-1.40679	-0.00749946	0.609712	0.548175
2.19	-0.135224	-1.02926	0.0966357	0.138862	0.0203225	2.60915	-0.0580129	-0.0290428	0.895788	-0.0156162	-0.00282877	-0.0293608	0.200799	0.815482	-0.0850389	-0.327401	0.0526171	-2.22836	-0.292413	0.225316	0.120724	-0.384625	0.206408	0.149036	0.166945	1.81887	0.0544317	0.369979	-0.0538901	2.32272	-0.244495	-0.683734	0.149593	0.198197	0.195137	-0.0801978	-0.156682	1.18311	-0.0904252	0.533425	0.041914	-2.5857	-0.541756	0.027767	0.0885333	-1.54157	-0.000281273	0.811082	0.549853
2.2	-0.147542	-0.877931	0.0938909	0.134298	0.0496494	3.19956	-0.0583274	-0.0340726	0.895622	-0.0170123	-0.00316549	-0.0371366	0.207875	0.590138	-0.0882758	-0.367706	0.0277779	-2.83446	-0.289792	0.265512	0.11659	-0.415945	0.208	0.173455	0.185401	1.8232	0.0575282	0.391424	-0.0281367	2.99064	-0.252265	-0.847708	0.151857	0.253782	0.194437	-0.0648557	-0.145906	1.00054	-0.0836703	0.748002	0.0131627	-3.30034	-0.540937	0.115819	0.0727242	-1.61071	0.00836781	0.917916	0.552025
2.21	-0.158655	-0.724369	0.0898586	0.0877808	0.0833216	3.50553	-0.058694	-0.0389139	0.89546	-0.0148806	-0.00355925	-0.0410866	0.213151	0.458331	-0.0919143	-0.370062	-0.00267494	-3.31101	-0.28756	0.168298	0.112692	-0.348237	0.209772	0.186759	0.203325	1.72856	0.0610915	0.361564	0.00293384	3.38755	-0.261029	-0.887035	0.154587	0.289971	0.193756	-0.0718933	-0.136777	0.809915	-0.07533	0.916794	-0.0214089	-3.71043	-0.539277	0.169933	0.0565151	-1.63148	0.0176617	0.95216	0.554945
2.22	-0.168059	-0.530272	0.0846384	0.0212546	0.118529	3.54813	-0.0590936	-0.0401547	0.895326	-0.0122978	-0.00397477	-0.0415157	0.216937	0.288881	-0.0955606	-0.337206	-0.0365594	-3.48811	-0.286342	0.0912559	0.109603	-0.267533	0.211669	0.193076	0.219563	1.50094	0.0647435	0.300351	0.0363445	3.46381	-0.269636	-0.822128	0.157421	0.262961	0.192993	-0.0760961	-0.129387	0.573534	-0.0658558	1.02654	-0.0588133	-3.83175	-0.536985	0.224205	0.0402879	-1.61778	0.0270121	0.931742	0.558509
2.23	-0.174845	-0.24925	0.0785001	-0.0671273	0.152859	3.36542	-0.0594782	-0.0358053	0.89521	-0.011238	-0.00438084	-0.0393317	0.218221	-0.0293279	-0.0985884	-0.24214	-0.0710061	-3.37978	-0.285235	0.148072	0.107365	-0.164924	0.213421	0.155384	0.232653	1.11149	0.0679671	0.199048	0.0696788	3.34162	-0.277254	-0.692536	0.1592	0.0695011	0.192324	-0.0454991	-0.124391	0.240779	-0.0555485	1.10051	-0.0963199	-3.68268	-0.533805	0.316683	0.0243786	-1.5797	0.0359616	0.873228	0.562066
2.24	-0.177807	0.142247	0.0717149	-0.176925	0.184003	2.94853	-0.0597901	-0.0256252	0.895099	-0.0106442	-0.00475611	-0.0356148	0.215508	-0.507798	-0.0999938	-0.0822808	-0.103436	-3.01238	-0.282961	0.315955	0.10643	-0.0141411	0.214571	0.0725055	0.240944	0.543211	0.069985	0.0634818	0.101054	3.01484	-0.283359	-0.523871	0.158631	-0.181905	0.192253	0.0378392	-0.122888	-0.216276	-0.0443675	1.1435	-0.131104	-3.24176	-0.529505	0.419837	0.00900433	-1.52405	0.0442248	0.79116	0.565195
2.25	-0.175918	0.5839	0.0649172	-0.240267	0.209678	2.29384	-0.0599794	-0.0120599	0.89501	-0.0060861	-0.00509333	-0.0318455	0.207762	-1.03563	-0.0991395	0.0514494	-0.131542	-2.41843	-0.278823	0.502584	0.107112	0.154369	0.214789	-0.0337087	0.243097	-0.107032	0.0702979	-0.0308784	0.128433	2.43826	-0.287811	-0.378545	0.155847	-0.353941	0.19308	0.127218	-0.125963	-0.735362	-0.0325298	1.07691	-0.160258	-2.52275	-0.524164	0.496861	-0.00562611	-1.44518	0.0516757	0.700586	0.567804
2.26	-0.169076	1.00982	0.0595831	-0.158182	0.227785	1.40118	-0.0600316	0.00174208	0.895006	0.00671333	-0.00539031	-0.0271304	0.195157	-1.50753	-0.0967155	0.0405223	-0.153134	-1.60699	-0.273048	0.635236	0.109537	0.320029	0.213908	-0.143252	0.238964	-0.739571	0.0694388	0.00282014	0.149529	1.68952	-0.291245	-0.310794	0.152222	-0.331469	0.194637	0.181928	-0.134124	-1.25329	-0.0214534	0.776384	-0.181109	-1.55554	-0.518228	0.539522	-0.0191607	-1.31054	0.0582881	0.603704	0.570089
2.27	-0.157284	1.44219	0.0575924	0.0312866	0.235859	0.2178	-0.059939	0.0170974	0.895155	0.0225219	-0.00562205	-0.0183969	0.178075	-1.92375	-0.0940642	-0.0547776	-0.165436	-0.468416	-0.266407	0.677104	0.113265	0.403204	0.212075	-0.221036	0.228064	-1.46054	0.0682796	0.10208	0.162335	0.680243	-0.293745	-0.162471	0.149443	-0.228055	0.196633	0.215564	-0.14814	-1.79738	-0.0134638	0.258006	-0.190757	-0.284994	-0.511763	0.614819	-0.0310034	-1.13272	0.0638838	0.477464	0.571809
2.28	-0.140752	1.79928	0.0592009	0.158355	0.232003	-1.00026	-0.0596915	0.0320401	0.895435	0.0321538	-0.00574824	-0.00680526	0.157324	-2.22058	-0.0912874	-0.0664053	-0.165541	0.810985	-0.259699	0.659407	0.117487	0.425291	0.209595	-0.275339	0.209917	-2.14954	0.0664408	0.107942	0.164529	-0.515036	-0.294135	0.093464	0.147344	-0.216741	0.198789	0.213308	-0.168119	-2.2518	-0.00949574	-0.205898	-0.187033	1.05172	-0.504422	0.718522	-0.0410771	-0.98122	0.0682492	0.346756	0.572283
2.29	-0.120546	2.04376	0.0630154	0.212379	0.21738	-1.9306	-0.0593059	0.0445669	0.895772	0.0340571	-0.00576836	0.00195214	0.134149	-2.42531	-0.0880867	-0.0417596	-0.154307	1.77644	-0.253114	0.664949	0.121679	0.398246	0.206662	-0.312596	0.185781	-2.67007	0.0633513	0.0499961	0.15509	-1.63028	-0.291889	0.346748	0.144667	-0.304246	0.200869	0.206153	-0.192565	-2.55853	-0.00877959	-0.499496	-0.171141	2.10586	-0.496111	0.810397	-0.0497072	-0.86056	0.0715899	0.252187	0.57112
2.3	-0.0978831	2.18719	0.0677428	0.249432	0.195374	-2.48208	-0.0588099	0.0542162	0.896101	0.0312136	-0.00572958	0.00495552	0.109238	-2.56854	-0.0849144	-0.0561874	-0.135871	2.27993	-0.246273	0.706131	0.125371	0.322708	0.203459	-0.325523	0.157506	-2.99868	0.0595146	0.0208765	0.136734	-2.31629	-0.287416	0.536644	0.141492	-0.314602	0.20279	0.184384	-0.219689	-2.72822	-0.0103751	-0.658986	-0.146768	2.75909	-0.487175	0.85402	-0.0571337	-0.75112	0.0742567	0.189573	0.568474
2.31	-0.0738029	2.23574	0.0726386	0.275925	0.16926	-2.75164	-0.0582297	0.0609615	0.89639	0.0263461	-0.00568249	0.00401352	0.083166	-2.61832	-0.0823689	-0.0851969	-0.11385	2.53005	-0.239068	0.722412	0.128146	0.229643	0.200217	-0.313136	0.126665	-3.15997	0.0558556	0.0249057	0.11348	-2.63561	-0.281275	0.672561	0.138448	-0.268309	0.204397	0.14712	-0.248043	-2.7739	-0.0136697	-0.728248	-0.117564	3.10489	-0.478125	0.843266	-0.06342	-0.633961	0.0764675	0.149127	0.564694
2.32	-0.0495731	2.17893	0.0770905	0.265051	0.141357	-2.83005	-0.0576038	0.06384	0.896628	0.0211678	-0.00565399	0.00148054	0.0573472	-2.52001	-0.0805844	-0.0800518	-0.0899411	2.64987	-0.232156	0.649549	0.130019	0.145084	0.197186	-0.280871	0.0950926	-3.15352	0.0528718	0.0134433	0.0881902	-2.73799	-0.274082	0.760107	0.136638	-0.0754739	0.205573	0.0914472	-0.276041	-2.68863	-0.0181137	-0.715488	-0.0861105	3.24432	-0.469595	0.770133	-0.0682107	-0.433021	0.0785969	0.177507	0.560292
2.33	-0.0262255	2.03562	0.0806702	0.238239	0.113284	-2.77487	-0.0569623	0.0642795	0.896815	0.0160514	-0.00565692	-0.0021171	0.0330753	-2.30608	-0.0794308	-0.0655633	-0.0653077	2.64822	-0.226258	0.522425	0.130728	-0.0473558	0.194405	-0.266552	0.0642087	-3.01723	0.0505986	-0.00139114	0.0624167	-2.72739	-0.2662	0.814705	0.136867	0.116335	0.206215	0.0339424	-0.30246	-2.49421	-0.0231926	-0.667773	-0.0541758	3.23218	-0.462311	0.633733	-0.0705007	-0.126219	0.0812198	0.246389	0.555933
2.34	-0.00478446	1.78677	0.0833803	0.222655	0.0861351	-2.62668	-0.0563251	0.0627546	0.896943	0.00915997	-0.00569739	-0.00609455	0.0115452	-1.96092	-0.0789186	-0.065633	-0.0409176	2.55111	-0.221899	0.340109	0.129023	-0.271672	0.192006	-0.189241	0.0352552	-2.74517	0.0491573	0.00591764	0.0369036	-2.64613	-0.257836	0.848247	0.138811	0.257875	0.206309	-0.0201688	-0.326143	-2.16927	-0.0287628	-0.631232	-0.0230033	3.10353	-0.456995	0.434059	-0.0695552	0.228767	0.0843264	0.291758	0.552246
2.35	0.0134875	1.42827	0.0854278	0.208257	0.0610244	-2.35807	-0.0557168	0.0585	0.896994	0.00117147	-0.0057818	-0.0108313	-0.00587486	-1.49199	-0.0791087	-0.0758088	-0.0178917	2.31832	-0.219545	0.12724	0.125369	-0.439568	0.19065	-0.0728725	0.00985116	-2.30552	0.0486871	0.0275521	0.0126339	-2.43523	-0.249471	0.812385	0.141643	0.287683	0.206026	-0.0440747	-0.345694	-1.70986	-0.0346874	-0.585309	0.00619423	2.8402	-0.454232	0.173845	-0.0653397	0.552526	0.0873308	0.244593	0.549676
2.36	0.0275641	1.0011	0.0869446	0.18351	0.0390715	-1.99521	-0.0551617	0.0522664	0.896972	-0.0050076	-0.00591408	-0.0155727	-0.0181689	-0.951122	-0.0797961	-0.0797992	0.00290956	2.02597	-0.219369	-0.0895749	0.120582	-0.498306	0.190484	0.0396491	-0.0105214	-1.74957	0.049028	0.0475279	-0.00917392	-2.10716	-0.241771	0.718042	0.144364	0.251393	0.205562	-0.0533401	-0.360028	-1.16763	-0.0405055	-0.521262	0.0323108	2.47591	-0.454516	-0.1036	-0.0583538	0.838347	0.0893801	0.165892	0.548842
2.37	0.036878	0.544453	0.088046	0.153586	0.0211089	-1.56811	-0.0546743	0.045156	0.896906	-0.00770599	-0.00609237	-0.019994	-0.0249149	-0.395249	-0.0806794	-0.0841878	0.0208682	1.66553	-0.221234	-0.276372	0.115743	-0.456401	0.191323	0.12424	-0.0249947	-1.13882	0.0498564	0.0675296	-0.027505	-1.69238	-0.235185	0.595547	0.146593	0.192799	0.205045	-0.0552039	-0.368626	-0.590475	-0.0457204	-0.449149	0.0545756	2.04313	-0.457713	-0.365966	-0.0489699	1.08164	0.0903402	0.0552501	0.549278
2.38	0.0412128	0.0840709	0.0889411	0.134341	0.00752032	-1.13529	-0.054259	0.037982	0.896829	-0.00714918	-0.00631086	-0.023424	-0.026125	0.143125	-0.0816384	-0.105442	0.035458	1.26861	-0.22474	-0.415682	0.111648	-0.353144	0.1928	0.17124	-0.0332729	-0.52615	0.0509554	0.0970227	-0.0419361	-1.29764	-0.229813	0.482063	0.148286	0.149502	0.204403	-0.079614	-0.371361	-0.0141833	-0.0501035	-0.398229	0.072627	1.5965	-0.463718	-0.620856	-0.0376028	1.28335	0.089987	-0.0758347	0.5508
2.39	0.0405824	-0.378435	0.089878	0.13178	-0.00179098	-0.70917	-0.0539164	0.0303068	0.896768	-0.00525801	-0.00655843	-0.0260362	-0.0220387	0.659847	-0.0827336	-0.15175	0.0462631	0.813759	-0.229366	-0.500998	0.108718	-0.220804	0.194595	0.187763	-0.035405	0.0941235	0.0522375	0.143191	-0.0529332	-0.913043	-0.225595	0.354293	0.149639	0.119892	0.20351	-0.0975553	-0.368355	0.556179	-0.0537152	-0.374026	0.0865209	1.14908	-0.472255	-0.8419	-0.0246583	1.4399	0.0882972	-0.207837	0.553196
2.4	0.0348971	-0.848684	0.0910335	0.138239	-0.00682847	-0.286579	-0.0536584	0.0210136	0.896723	-0.00368393	-0.00683026	-0.0282257	-0.0127481	1.17385	-0.0840884	-0.212207	0.0527043	0.319521	-0.234674	-0.556352	0.107217	-0.0719083	0.196482	0.186734	-0.0311253	0.744656	0.0537273	0.204707	-0.0601169	-0.474433	-0.222882	0.181288	0.150749	0.101452	0.202529	-0.0987056	-0.359618	1.1257	-0.0566082	-0.363971	0.0962545	0.702661	-0.48293	-1.03209	-0.0105162	1.55638	0.0854237	-0.327194	0.556166
2.41	0.0242574	-1.28421	0.0924436	0.15214	-0.00774304	0.102945	-0.0534978	0.0112956	0.89669	-0.00312242	-0.00712099	-0.029836	0.0015699	1.64311	-0.0857605	-0.277182	0.0547855	-0.128404	-0.240437	-0.592278	0.10728	0.0944979	0.198355	0.183772	-0.0203813	1.358	0.055449	0.274307	-0.0633729	-0.0748447	-0.222011	-0.00021539	0.151652	0.0523089	0.201553	-0.0967934	-0.345367	1.64643	-0.0588406	-0.36679	0.101976	0.285492	-0.495281	-1.16819	0.00446484	1.62649	0.0815779	-0.43199	0.559384
2.42	0.00920263	-1.65429	0.0939978	0.14194	-0.00488161	0.469624	-0.0534325	0.00215667	0.896655	-0.00403847	-0.0074255	-0.0310319	0.020276	2.03352	-0.0877156	-0.304435	0.053248	-0.491807	-0.246475	-0.608554	0.109228	0.30034	0.200205	0.177616	-0.00383007	1.89114	0.0573778	0.31039	-0.0631258	0.303435	-0.222873	-0.164374	0.151246	-0.137223	0.200579	-0.0898609	-0.326266	2.09194	-0.0604615	-0.337209	0.103998	-0.105848	-0.508672	-1.24408	0.0198391	1.64007	0.0769631	-0.520235	0.562327
2.43	-0.00932059	-1.9102	0.0951344	0.0795868	0.00168607	0.840649	-0.0534481	-0.00509583	0.896605	-0.00625286	-0.00774338	-0.0327048	0.0421589	2.28166	-0.0894937	-0.265877	0.0485942	-0.826834	-0.252487	-0.586931	0.113155	0.476821	0.201951	0.159631	0.0173389	2.28935	0.059064	0.278042	-0.0595866	0.639873	-0.225212	-0.301689	0.148824	-0.341845	0.199774	-0.0632088	-0.303427	2.4149	-0.0609767	-0.223795	0.102383	-0.497715	-0.522348	-1.24746	0.0350843	1.59584	0.0718091	-0.580345	0.564348
2.44	-0.0303594	-2.08223	0.0953122	-0.00113499	0.0121928	1.26115	-0.0535353	-0.0123685	0.896526	-0.00963848	-0.00808717	-0.0365014	0.0659422	2.41786	-0.0908049	-0.209312	0.040575	-1.21949	-0.258118	-0.530524	0.118343	0.544929	0.203536	0.143175	0.0420928	2.62028	0.0601876	0.225687	-0.0527915	1.03694	-0.229055	-0.473508	0.144718	-0.456362	0.199334	-0.0153753	-0.277983	2.64434	-0.0598462	-0.0504188	0.0967653	-0.946764	-0.535641	-1.19225	0.0497587	1.51043	0.066394	-0.611319	0.565034
2.45	-0.0530745	-2.16331	0.094328	-0.0656571	0.0271502	1.72492	-0.0536941	-0.0192937	0.896413	-0.0129467	-0.00848171	-0.0427226	0.090429	2.43082	-0.0918333	-0.170189	0.0283905	-1.66565	-0.262977	-0.436127	0.12373	0.521275	0.204953	0.130172	0.0697473	2.8725	0.0609379	0.190157	-0.0415884	1.55416	-0.234795	-0.674856	0.14025	-0.420776	0.199368	0.026174	-0.250953	2.76679	-0.0568842	0.145058	0.0863608	-1.45522	-0.547986	-1.08868	0.0635507	1.39714	0.0609168	-0.621615	0.564172
2.46	-0.0766285	-2.17347	0.0922027	-0.100781	0.0466417	2.16845	-0.0539186	-0.025423	0.896266	-0.0164996	-0.0089464	-0.0503775	0.114571	2.35971	-0.0929651	-0.158782	0.0118177	-2.08692	-0.266824	-0.332902	0.128577	0.445132	0.206288	0.130417	0.099458	3.03244	0.0617744	0.181114	-0.0251317	2.09331	-0.242466	-0.850874	0.136334	-0.358796	0.199749	0.0552736	-0.223271	2.80192	-0.0523201	0.324582	0.0707731	-1.96001	-0.559004	-0.952824	0.0762858	1.27361	0.0554586	-0.623035	0.561768
2.47	-0.100297	-2.12468	0.089022	-0.11343	0.0701964	2.54734	-0.0541976	-0.0300606	0.896078	-0.0214113	-0.00948997	-0.0583	0.137663	2.23052	-0.0945249	-0.164443	-0.00873977	-2.4424	-0.269669	-0.240367	0.132507	0.337655	0.207682	0.14713	0.13021	3.08171	0.0631598	0.188755	-0.00380565	2.53221	-0.25155	-0.949649	0.133152	-0.275806	0.200287	0.0548474	-0.195652	2.76282	-0.0466011	0.475647	0.0502122	-2.4141	-0.568495	-0.813459	0.0879698	1.15999	0.0496754	-0.674897	0.558249
2.48	-0.123393	-2.02211	0.084892	-0.111136	0.0969248	2.81794	-0.0545137	-0.0328729	0.895835	-0.0271572	-0.01011	-0.0654862	0.159218	2.06482	-0.0966735	-0.177247	-0.0324462	-2.69143	-0.271747	-0.182184	0.135232	0.20964	0.209345	0.17903	0.160801	3.00811	0.0653672	0.200591	0.0208846	2.76354	-0.261111	-0.945866	0.13082	-0.191664	0.200672	0.0253153	-0.168717	2.65354	-0.0402143	0.590787	0.0253657	-2.77104	-0.576368	-0.656157	0.0985841	1.03337	0.0436549	-0.675929	0.553991
2.49	-0.145211	-1.85005	0.079886	-0.116839	0.125671	2.97063	-0.0548488	-0.0337113	0.895539	-0.0314247	-0.0107955	-0.071308	0.178865	1.85025	-0.0993363	-0.17148	-0.0582223	-2.82333	-0.273431	-0.157596	0.136552	0.0323451	0.211317	0.203178	0.189981	2.80255	0.0683451	0.190788	0.0471342	2.85605	-0.270195	-0.856158	0.129398	-0.0801195	0.200704	-0.0173922	-0.143112	2.45631	-0.033496	0.694828	-0.00272064	-3.00959	-0.582527	-0.491613	0.108	0.895545	0.037511	-0.68097	0.549164
2.5	-0.164576	-1.55116	0.0740082	-0.144293	0.154925	2.93427	-0.0551789	-0.0318966	0.895221	-0.0314732	-0.0115302	-0.075341	0.195756	1.521	-0.102031	-0.123839	-0.0845976	-2.74585	-0.274936	-0.14463	0.135661	-0.195586	0.213405	0.209964	0.216082	2.40173	0.071603	0.143191	0.0737561	2.80246	-0.278005	-0.696332	0.12944	0.0899989	0.200334	-0.052672	-0.120065	2.09575	-0.0263942	0.799894	-0.0324894	-3.03741	-0.586847	-0.306002	0.116035	0.736961	0.0311493	-0.687138	0.544131
2.51	-0.18001	-1.13215	0.0678441	-0.121107	0.182148	2.55527	-0.0554781	-0.0276043	0.894926	-0.0268042	-0.0122939	-0.0768546	0.208779	1.09076	-0.104408	-0.114629	-0.10888	-2.30608	-0.276343	-0.139979	0.132681	-0.386584	0.215505	0.211538	0.237105	1.79695	0.0747305	0.135523	0.0988434	2.45759	-0.283949	-0.483028	0.130938	0.187477	0.199722	-0.0714032	-0.101316	1.55062	-0.0191722	0.78079	-0.0611052	-2.69489	-0.589034	-0.0837649	0.122583	0.590091	0.0245349	-0.68723	0.539148
2.52	-0.190343	-0.652206	0.0631677	-0.00375742	0.203421	1.71213	-0.0557276	-0.0223001	0.894699	-0.018029	-0.0130509	-0.0735623	0.217246	0.644297	-0.106846	-0.180211	-0.126952	-1.42273	-0.27783	-0.165629	0.128065	-0.518875	0.217615	0.212063	0.251167	1.044	0.0779345	0.205568	0.1189	1.69932	-0.287555	-0.233637	0.132923	0.20427	0.199012	-0.0734279	-0.0886801	0.868685	-0.0133115	0.535023	-0.0840566	-1.85105	-0.588717	0.171842	0.127908	0.480248	0.0176094	-0.691101	0.534418
2.53	-0.195206	-0.19249	0.0617423	0.147492	0.214625	0.497334	-0.0559275	-0.0180273	0.894572	-0.00736921	-0.0137476	-0.0649487	0.221401	0.268626	-0.109718	-0.276356	-0.135588	-0.378411	-0.2797	-0.212433	0.122387	-0.604184	0.219456	0.167346	0.257303	0.261446	0.0811943	0.279174	0.130144	0.608575	-0.288563	0.0278737	0.135005	0.203855	0.198299	-0.0656872	-0.083304	0.15695	-0.0103673	0.13977	-0.0964114	-0.582995	-0.585647	0.447986	0.132311	0.392789	0.0102755	-0.693346	0.530137
2.54	-0.195132	0.181964	0.0638734	0.216595	0.213664	-0.734022	-0.0560958	-0.0158396	0.894548	0.00227361	-0.014339	-0.0531782	0.222217	-0.0209416	-0.112754	-0.285809	-0.133913	0.674371	-0.281923	-0.219055	0.116219	-0.613751	0.220654	0.0864816	0.256159	-0.391346	0.0837939	0.249386	0.130506	-0.535544	-0.287228	0.221	0.136965	0.181289	0.197838	-0.0245871	-0.0849332	-0.457815	-0.0105621	-0.183478	-0.0954347	0.752641	-0.579812	0.707588	0.135782	0.288783	0.00268004	-0.659327	0.526299
2.55	-0.190751	0.547899	0.0684414	0.232438	0.201998	-1.67048	-0.0562393	-0.0121517	0.894618	0.0116819	-0.0148151	-0.0423433	0.219986	-0.381583	-0.115127	-0.240003	-0.123013	1.51331	-0.28366	-0.110875	0.110207	-0.578294	0.220917	-0.0168825	0.249163	-0.958898	0.0850796	0.184229	0.120781	-1.4883	-0.284386	0.341293	0.138561	0.136383	0.197787	0.00998337	-0.0925473	-1.02131	-0.0127465	-0.371117	-0.0824955	1.79243	-0.571541	0.924176	0.138068	0.170759	-0.00459353	-0.559462	0.522808
2.56	-0.181838	0.969276	0.0745539	0.256694	0.182716	-2.28333	-0.0563225	-0.00369149	0.894782	0.0212969	-0.0151919	-0.0332652	0.213546	-0.874824	-0.116615	-0.200941	-0.1055	2.09633	-0.283889	0.0684929	0.104852	-0.49191	0.220181	-0.109555	0.236508	-1.54699	0.0853418	0.154045	0.103313	-2.16753	-0.280405	0.457299	0.139824	0.126092	0.197969	0.0172592	-0.105902	-1.59632	-0.0161419	-0.484843	-0.0610789	2.46971	-0.561347	1.08346	0.139144	0.0608349	-0.0109165	-0.420024	0.519556
2.57	-0.167942	1.44398	0.0814608	0.270161	0.158826	-2.60376	-0.0562983	0.0090688	0.895044	0.0310024	-0.0154832	-0.025081	0.201736	-1.45726	-0.11727	-0.144992	-0.0840034	2.43988	-0.282305	0.241544	0.100012	-0.513614	0.218712	-0.16026	0.217827	-2.16861	0.0850551	0.129922	0.0812148	-2.51535	-0.275178	0.591704	0.141224	0.156834	0.198154	0.0128138	-0.125005	-2.17829	-0.0202963	-0.511931	-0.0347528	2.81474	-0.54986	1.18053	0.139011	-0.0589766	-0.016027	-0.286852	0.516516
2.58	-0.148863	1.92679	0.0883549	0.273965	0.132859	-2.6895	-0.056133	0.0242302	0.895398	0.0393424	-0.0156967	-0.0179699	0.183988	-2.05792	-0.117119	-0.0833061	-0.0608023	2.59053	-0.279171	0.381108	0.0952181	-0.375422	0.21685	-0.196544	0.192933	-2.78021	0.0845402	0.113412	0.0576326	-2.58357	-0.268499	0.747328	0.142938	0.174955	0.198161	-0.0200142	-0.149678	-2.72385	-0.0247568	-0.473063	-0.00659461	2.88787	-0.537708	1.22571	0.137545	-0.192089	-0.0199834	-0.171726	0.513786
2.59	-0.125003	2.35383	0.0947229	0.275999	0.106814	-2.60169	-0.0558112	0.0401182	0.895815	0.0427865	-0.015851	-0.0133066	0.160414	-2.60955	-0.116678	-0.0643666	-0.0374486	2.61233	-0.274724	0.50834	0.0941595	0.229173	0.214621	-0.246986	0.162228	-3.31856	0.0842584	0.11163	0.0348809	-2.46523	-0.26019	0.919815	0.144222	0.0644507	0.197686	-0.0802338	-0.179235	-3.16993	-0.0293631	-0.398443	0.0209518	2.75589	-0.525338	1.23712	0.134691	-0.326193	-0.0228417	-0.0638037	0.511358
2.6	-0.0975523	2.62267	0.100122	0.243371	0.0821144	-2.38021	-0.0553397	0.0535015	0.896227	0.0380361	-0.0159702	-0.0110308	0.132087	-2.98131	-0.116584	-0.0673892	-0.0151989	2.46907	-0.269145	0.606893	0.101097	1.21465	0.211917	-0.310921	0.126989	-3.6578	0.0844187	0.0862329	0.014252	-2.23113	-0.250222	1.06407	0.144326	-0.0447243	0.196704	-0.115626	-0.212201	-3.40455	-0.0339002	-0.276918	0.0462139	2.48058	-0.513017	1.22029	0.130481	-0.457152	-0.0245773	0.0429121	0.509152
2.61	-0.0685342	2.71366	0.104016	0.132581	0.0600748	-2.04668	-0.0547593	0.0618366	0.896557	0.0285729	-0.0160765	-0.0088529	0.101145	-3.12872	-0.117086	-0.0050375	0.00445262	2.10412	-0.262834	0.619681	0.115202	0.846301	0.209224	-0.193177	0.0897444	-3.73807	0.0847603	-0.0233207	-0.00335382	-1.92717	-0.239324	1.10769	0.143317	-0.157876	0.195508	-0.111337	-0.246264	-3.41202	-0.0377839	-0.0739201	0.0679344	2.10934	-0.501164	1.14482	0.124997	-0.577555	-0.0251373	0.146555	0.507345
2.62	-0.039389	2.70276	0.105431	-0.027664	0.041387	-1.67767	-0.0541135	0.0669588	0.896799	0.0190219	-0.0161354	-0.00438574	0.0695273	-3.13011	-0.116276	0.197469	0.018287	1.42719	-0.256817	0.588983	0.119833	0.419051	0.207458	-0.181746	0.0523899	-3.67743	0.0839415	-0.188167	-0.0181145	-1.65302	-0.228243	1.10123	0.141303	-0.247261	0.194483	-0.093515	-0.279889	-3.29613	-0.0397918	0.162828	0.0857976	1.71472	-0.490354	1.03529	0.118426	-0.681479	-0.0244878	0.243992	0.506434
2.63	-0.0114551	2.53634	0.105179	-0.095138	0.0264098	-1.29269	-0.0534343	0.0675455	0.896932	0.00780282	-0.0161818	-0.0050047	0.0386204	-2.95995	-0.114835	0.227681	0.0271214	1.08523	-0.251125	0.536862	0.124837	0.511732	0.205934	-0.125744	0.0165814	-3.39841	0.0826712	-0.234086	-0.0300782	-1.31416	-0.217625	0.988232	0.138712	-0.251055	0.193556	-0.0722733	-0.311745	-3.02156	-0.0404976	0.278419	0.0995331	1.28257	-0.480699	0.907703	0.110888	-0.778093	-0.0227223	0.328316	0.506162
2.64	0.0138567	2.29494	0.104027	-0.125905	0.0155373	-0.864277	-0.0527748	0.0640515	0.896969	0.000576774	-0.0162382	-0.00658889	0.0100164	-2.71119	-0.113313	0.2434	0.0331418	0.759297	-0.246038	0.487063	0.129314	0.386669	0.204949	-0.0834905	-0.0154805	-2.96752	0.0813355	-0.244978	-0.0384243	-0.868516	-0.208907	0.740938	0.136419	-0.216183	0.193035	-0.0228448	-0.34045	-2.67708	-0.0402904	0.35398	0.108842	0.803877	-0.472545	0.751457	0.102459	-0.873437	-0.0199239	0.403998	0.506819
2.65	0.0360418	1.98997	0.102609	-0.122097	0.00907942	-0.429351	-0.0521607	0.0582407	0.896955	-0.00345301	-0.0163187	-0.00977589	-0.0158687	-2.39686	-0.111833	0.224377	0.0360397	0.398728	-0.241356	0.445348	0.132823	0.320926	0.204268	-0.0557592	-0.042794	-2.43955	0.0800871	-0.22179	-0.0426824	-0.429015	-0.202991	0.43575	0.134364	-0.194003	0.193023	0.0291785	-0.365575	-2.27153	-0.0393299	0.388209	0.113427	0.316124	-0.46621	0.524527	0.0935722	-0.875656	-0.0162842	0.438232	0.508752
2.66	0.0541244	1.56097	0.101368	-0.104841	0.00689125	-0.0254563	-0.051622	0.0489051	0.896897	-0.00830234	-0.0164368	-0.0139686	-0.0377947	-1.92034	-0.110575	0.180315	0.0357416	0.0297376	-0.237282	0.359817	0.135816	0.277832	0.203904	-0.0179565	-0.0640959	-1.77204	0.0789603	-0.183378	-0.0432632	-0.037293	-0.20026	0.110501	0.132442	-0.193089	0.193632	0.0993153	-0.386054	-1.73709	-0.0377271	0.387406	0.113507	-0.131836	-0.462282	0.28406	0.0844039	-0.945926	-0.0121555	0.460199	0.512296
2.67	0.066957	1.02243	0.100518	-0.0855897	0.00846611	0.317365	-0.051193	0.0364301	0.896788	-0.0134067	-0.0165985	-0.0183585	-0.0540671	-1.28234	-0.109588	0.129162	0.0325042	-0.313558	-0.234407	0.203608	0.138328	0.217482	0.204034	0.0423985	-0.0781302	-1.00291	0.0779538	-0.135932	-0.0408922	0.278375	-0.200697	-0.192437	0.13051	-0.175398	0.19493	0.16487	-0.400614	-1.09263	-0.0356166	0.353842	0.109718	-0.506154	-0.460784	0.0330094	0.0746807	-0.991259	-0.00753973	0.485682	0.516764
2.68	0.0737334	0.420457	0.100068	-0.0686782	0.0131826	0.60335	-0.0508998	0.0219783	0.896634	-0.0170623	-0.0168023	-0.0221474	-0.0633603	-0.552541	-0.108805	0.0832284	0.0268611	-0.595854	-0.233264	0.0263974	0.139076	-0.143538	0.204593	0.0724643	-0.0841687	-0.19082	0.077074	-0.0841149	-0.0363608	0.523193	-0.203964	-0.452876	0.129207	-0.076057	0.196835	0.212616	-0.408361	-0.388661	-0.0331233	0.302164	0.102811	-0.811085	-0.461793	-0.219535	0.0646408	-1.0152	-0.00253602	0.500896	0.521897
2.69	0.0741053	-0.200385	0.100044	-0.043375	0.0204508	0.82726	-0.0507553	0.0068525	0.89645	-0.0193174	-0.0170364	-0.0244132	-0.0651976	0.187936	-0.108226	0.0412958	0.0198031	-0.753797	-0.233804	-0.129299	0.13597	-0.432815	0.205654	0.144167	-0.08205	0.611616	0.0764769	-0.0208536	-0.0304989	0.655618	-0.209588	-0.663364	0.128861	0.0101149	0.199129	0.237947	-0.408927	0.324785	-0.0305139	0.227649	0.0934413	-1.04624	-0.46519	-0.452304	0.0544212	-1.02717	0.00273792	0.513879	0.527367
2.7	0.0681481	-0.799941	0.100383	-0.0272625	0.0297448	1.02465	-0.0507641	-0.0087065	0.89626	-0.0180592	-0.0172884	-0.025919	-0.0597445	0.887898	-0.107954	0.00133075	0.0122692	-0.879411	-0.235693	-0.240026	0.131088	-0.51505	0.207247	0.175409	-0.0720508	1.37767	0.0763162	0.0368163	-0.0242951	0.74783	-0.217138	-0.846362	0.129363	0.0963519	0.201522	0.236823	-0.402427	1.00886	-0.0280032	0.169165	0.0821762	-1.24361	-0.470756	-0.665336	0.0441088	-1.02676	0.00820592	0.524314	0.532911
2.71	0.0563032	-1.32887	0.100822	-0.0273942	0.0408779	1.17686	-0.0509264	-0.0232855	0.896101	-0.0133156	-0.0175538	-0.0269203	-0.0476276	1.50292	-0.108029	-0.0315589	0.00422425	-0.979536	-0.238517	-0.320939	0.125861	-0.523954	0.208974	0.175834	-0.0547846	2.03429	0.0765849	0.0847905	-0.0175918	0.857128	-0.226292	-0.963073	0.130625	0.164954	0.203825	0.209331	-0.389384	1.61073	-0.0255053	0.136388	0.0692851	-1.38844	-0.478217	-0.840181	0.033822	-1.01198	0.0137608	0.528299	0.538297
2.72	0.0394963	-1.7802	0.100978	-0.0627168	0.0531331	1.25807	-0.0512221	-0.0357777	0.895996	-0.0081586	-0.0178201	-0.0263288	-0.0298195	2.03046	-0.108359	-0.0339152	-0.0041317	-1.10422	-0.242025	-0.375937	0.120673	-0.517534	0.210483	0.141829	-0.0317051	2.55838	0.0771542	0.0905905	-0.0103656	0.960464	-0.236108	-0.994918	0.132578	0.22485	0.205746	0.163697	-0.370785	2.12707	-0.0229946	0.138906	0.0555079	-1.45304	-0.48715	-0.975042	0.0236984	-0.978712	0.0193007	0.527162	0.543151
2.73	0.0182231	-2.20739	0.100465	-0.117029	0.0661207	1.31536	-0.0516424	-0.0482394	0.895927	-0.00624813	-0.0180793	-0.0253935	-0.00685885	2.53011	-0.10888	-0.0277253	-0.0135798	-1.27377	-0.246	-0.420044	0.11571	-0.450735	0.211637	0.106686	-0.00353653	3.04851	0.0778666	0.0858122	-0.00198619	1.16002	-0.246185	-1.01536	0.134981	0.254295	0.207236	0.124266	-0.347119	2.61827	-0.0203525	0.162155	0.0412913	-1.48491	-0.497182	-1.06367	0.0139552	-0.921565	0.0247116	0.515798	0.54722
2.74	-0.00708061	-2.5756	0.0990234	-0.187187	0.0794352	1.32267	-0.0521837	-0.0597165	0.895861	-0.00745994	-0.0183235	-0.0232045	0.0208797	2.97396	-0.109534	0.00328933	-0.0237694	-1.34888	-0.250454	-0.472151	0.111733	-0.347552	0.21251	0.0788057	0.0291674	3.45486	0.0787055	0.0598838	0.00795798	1.31704	-0.256326	-1.00483	0.137469	0.245155	0.208408	0.0972467	-0.318821	3.04127	-0.0175861	0.197869	0.0270396	-1.46253	-0.507761	-1.0912	0.00480394	-0.847233	0.0298837	0.498113	0.550118
2.75	-0.0355632	-2.84742	0.0965168	-0.258443	0.0924488	1.27024	-0.0528285	-0.0686423	0.895771	-0.010787	-0.0185366	-0.0191356	0.0526281	3.31591	-0.110164	0.0549382	-0.0336896	-1.31805	-0.255467	-0.526896	0.108558	-0.298262	0.213178	0.0634177	0.0653111	3.72699	0.0795515	0.0107677	0.0183278	1.30539	-0.266134	-0.947556	0.139821	0.225395	0.209275	0.0645684	-0.28679	3.35211	-0.0148046	0.228904	0.0132928	-1.38364	-0.518309	-1.06086	-0.00355174	-0.751025	0.0347662	0.47705	0.55155
2.76	-0.0660499	-3.00038	0.0930308	-0.312415	0.104613	1.17888	-0.0535442	-0.0738245	0.895642	-0.0149346	-0.0187018	-0.0136998	0.0871126	3.51444	-0.110661	0.109105	-0.0426827	-1.2364	-0.26091	-0.557709	0.105175	-0.369612	0.213738	0.0585111	0.103404	3.84413	0.080268	-0.043961	0.0278622	1.20036	-0.275156	-0.851043	0.142054	0.21792	0.209739	0.0222313	-0.252298	3.52744	-0.0121994	0.242722	0.000444692	-1.27495	-0.528343	-0.992972	-0.0108941	-0.641754	0.0393028	0.440881	0.551428
2.77	-0.0973584	-3.04709	0.0888495	-0.337456	0.115556	1.05762	-0.0542908	-0.0747952	0.89547	-0.0197383	-0.0188119	-0.00864582	0.122919	3.57816	-0.111053	0.134149	-0.0505027	-1.10952	-0.266497	-0.553226	0.102565	-0.0510226	0.21412	0.019848	0.141949	3.81775	0.0808477	-0.0804315	0.0360746	1.05966	-0.28301	-0.710867	0.143991	0.145805	0.209734	-0.0294718	-0.216643	3.58345	-0.0100049	0.22989	-0.0112871	-1.14807	-0.537585	-0.902186	-0.0171461	-0.531829	0.0433321	0.388484	0.549867
2.78	-0.128442	-2.97992	0.0844108	-0.331266	0.124911	0.870025	-0.0550242	-0.0708179	0.895244	-0.0256642	-0.0188809	-0.00526394	0.158695	3.49808	-0.111767	0.0965019	-0.0565991	-0.872068	-0.271826	-0.505032	0.106114	0.850836	0.213974	-0.0682169	0.179474	3.61714	0.0814683	-0.0885885	0.0427852	0.870312	-0.289148	-0.495075	0.144432	-0.0683074	0.209225	-0.0723284	-0.180982	3.50925	-0.00850437	0.180546	-0.0216428	-0.964361	-0.54579	-0.772361	-0.0222986	-0.422968	0.0467446	0.323437	0.546913
2.79	-0.157516	-2.69134	0.080244	-0.335616	0.131154	0.417724	-0.0556832	-0.060141	0.894962	-0.0295845	-0.0189127	0.00034765	0.192523	3.20143	-0.113022	0.0817534	-0.0592642	-0.40385	-0.276612	-0.482318	0.118237	0.956438	0.213245	-0.044437	0.213306	3.05872	0.0819968	-0.138434	0.0469092	0.450059	-0.292333	-0.11183	0.142434	-0.347233	0.208346	-0.0886433	-0.14738	3.15282	-0.00802562	0.0915576	-0.0290404	-0.497937	-0.552406	-0.579146	-0.0262366	-0.292971	0.049415	0.242242	0.542495
2.8	-0.182141	-2.22452	0.0766096	-0.363888	0.13081	-0.411668	-0.056218	-0.0469732	0.89467	-0.0280789	-0.0188449	0.0125131	0.22285	2.80628	-0.113045	0.229444	-0.0573524	0.158125	-0.281816	-0.561561	0.123375	0.411489	0.212971	-0.0506007	0.239898	2.20946	0.081124	-0.246054	0.0456133	-0.312033	-0.290932	0.383363	0.137425	-0.618583	0.207343	-0.11257	-0.118789	2.53777	-0.00854329	-0.0710655	-0.0295978	0.387472	-0.557048	-0.369631	-0.0285233	-0.109487	0.0512854	0.148467	0.537241
2.81	-0.201244	-1.73838	0.0755289	-0.182416	0.121593	-1.33291	-0.0566442	-0.0396162	0.894442	-0.0153996	-0.0186821	0.0196549	0.24908	2.39273	-0.112682	0.10173	-0.0484512	1.04948	-0.287846	-0.63641	0.128572	0.577207	0.212439	-0.065467	0.258192	1.46471	0.0799793	-0.118266	0.0371296	-1.05245	-0.285685	0.594136	0.131443	-0.532702	0.205824	-0.162018	-0.0969641	1.83908	-0.0118206	-0.486287	-0.0206183	1.3471	-0.560162	-0.261188	-0.028789	0.0875329	0.051782	0.00574544	0.533012
2.82	-0.214937	-1.25339	0.0780519	-0.0439301	0.104791	-1.98808	-0.057024	-0.0362698	0.894378	0.00169689	-0.0184533	0.0259099	0.270794	1.89593	-0.112974	0.0465305	-0.031652	1.76708	-0.29405	-0.571987	0.134087	0.519338	0.211543	-0.129395	0.269979	0.89312	0.0795605	-0.0702345	0.022574	-1.66296	-0.279986	0.528967	0.127005	-0.3984	0.204084	-0.157709	-0.0820967	1.15291	-0.0185289	-0.768411	-0.00304857	2.06701	-0.562263	-0.12889	-0.0272114	0.241567	0.051518	-0.0390761	0.53065
2.83	-0.223262	-0.749842	0.0824727	-0.0180928	0.0836811	-2.23966	-0.0573636	-0.0314571	0.894449	0.0109847	-0.0181757	0.0286994	0.286749	1.25334	-0.112611	0.0968661	-0.0101378	2.09585	-0.298673	-0.330421	0.139076	0.46098	0.209881	-0.197232	0.276233	0.357295	0.078601	-0.143707	0.00304892	-2.08439	-0.275092	0.452075	0.123167	-0.37377	0.202657	-0.113294	-0.0738086	0.49986	-0.0264644	-0.799452	0.019792	2.38743	-0.562786	0.0589934	-0.0241358	0.379856	0.0511056	-0.0334685	0.528927
2.84	-0.226285	-0.195719	0.0872943	0.00835696	0.0621895	-2.09049	-0.0576474	-0.0246202	0.894575	0.0138749	-0.0178973	0.0261477	0.295567	0.46114	-0.111516	0.113625	0.0116582	2.0074	-0.300347	0.00626546	0.143102	0.331489	0.207762	-0.218162	0.27708	-0.209679	0.0769222	-0.177933	-0.0182672	-2.09368	-0.270774	0.419256	0.119619	-0.334151	0.201656	-0.0791941	-0.0718006	-0.166914	-0.0340321	-0.711863	0.0434133	2.25261	-0.561459	0.249823	-0.0195345	0.52714	0.0509443	-0.00302288	0.527518
2.85	-0.223059	0.542737	0.0918736	0.0782866	0.0439274	-1.61922	-0.057837	-0.0124021	0.894732	0.018165	-0.0176665	0.019416	0.295061	-0.591291	-0.11054	0.0800317	0.0297061	1.58106	-0.298417	0.373854	0.14539	0.11682	0.205696	-0.188062	0.271267	-0.973185	0.0755273	-0.12159	-0.0370888	-1.70728	-0.26645	0.453873	0.11666	-0.257117	0.200807	-0.085732	-0.0771889	-1.00688	-0.0407634	-0.56545	0.0633202	1.71656	-0.558364	0.421905	-0.0133517	0.675603	0.0511135	0.0241844	0.526885
2.86	-0.212182	1.40345	0.0958246	0.13086	0.0311648	-1.03143	-0.0578829	0.0036034	0.894959	0.0285791	-0.0175131	0.0114624	0.283355	-1.72675	-0.110274	0.0737128	0.041943	1.13304	-0.293309	0.620151	0.145261	-0.229423	0.203885	-0.183082	0.256972	-1.88838	0.0753242	-0.0566218	-0.0503501	-1.15191	-0.261413	0.563404	0.114769	-0.0978999	0.199699	-0.132878	-0.0916255	-1.95815	-0.0464831	-0.357879	0.0763648	1.0145	-0.55393	0.530204	-0.00568132	0.808222	0.0514335	0.0256652	0.527532
2.87	-0.193181	2.24056	0.0987175	0.143805	0.0239743	-0.504605	-0.0577603	0.0211392	0.89532	0.0437724	-0.0174312	0.00505391	0.260679	-2.74877	-0.110358	0.114351	0.0489167	0.783884	-0.286626	0.698591	0.141266	-0.482683	0.202257	-0.121947	0.233354	-2.81192	0.0761906	-0.0283476	-0.0573675	-0.619877	-0.25496	0.73356	0.115057	0.149399	0.197968	-0.213707	-0.115607	-2.86541	-0.0508517	-0.138186	0.0819944	0.362842	-0.548768	0.589227	0.00327765	0.92344	0.051549	-0.00893529	0.529597
2.88	-0.166922	2.93011	0.10067	0.147325	0.0214631	-0.0689134	-0.0574578	0.0394251	0.895822	0.0551837	-0.0174082	-0.000194957	0.228601	-3.59334	-0.110714	0.135605	0.0518049	0.501064	-0.279409	0.757157	0.136316	-0.504606	0.20134	-0.0575017	0.201092	-3.59679	0.0778661	-0.0168062	-0.0586563	-0.139877	-0.24669	0.916849	0.117732	0.369172	0.195407	-0.294718	-0.14796	-3.58709	-0.053987	0.034603	0.081088	-0.189641	-0.543233	0.618316	0.0132522	1.00509	0.0511433	-0.0642851	0.532494
2.89	-0.135093	3.43872	0.101909	0.135564	0.022972	0.32519	-0.056972	0.0576742	0.896393	0.057447	-0.0174302	-0.00394056	0.188821	-4.28914	-0.111305	0.159143	0.0508964	0.177259	-0.271105	0.926741	0.131194	-0.515355	0.200812	-0.052087	0.162019	-4.16772	0.079873	-0.0343419	-0.0547044	0.30711	-0.236836	1.03957	0.122333	0.523526	0.19225	-0.334446	-0.186503	-4.08186	-0.0559364	0.178262	0.074589	-0.677468	-0.537483	0.63533	0.0238487	1.04621	0.0501074	-0.12109	0.535383
2.9	-0.0994752	3.74701	0.102506	0.100697	0.028297	0.712189	-0.0563119	0.0732051	0.896939	0.050146	-0.017488	-0.00756892	0.142777	-4.80861	-0.111877	0.162105	0.044216	-0.516977	-0.2605	1.20115	0.125753	-0.577892	0.199849	-0.124206	0.118438	-4.4579	0.0815316	-0.0774163	-0.0460389	0.720849	-0.226372	1.01813	0.127789	0.542266	0.189062	-0.298877	-0.22899	-4.33448	-0.0563832	0.317632	0.0631446	-1.1264	-0.53162	0.6343	0.0346707	1.05578	0.0484822	-0.167744	0.53754
2.91	-0.062436	3.83115	0.102515	0.0390968	0.0371033	1.01626	-0.0555329	0.0823223	0.897373	0.0362508	-0.0175724	-0.00874871	0.0931194	-5.04296	-0.112044	0.184117	0.0306972	-1.02475	-0.247355	1.42776	0.120055	-0.552907	0.198163	-0.193915	0.0737398	-4.43658	0.0822102	-0.14717	-0.0335414	1.02181	-0.217061	0.83603	0.132953	0.473777	0.186616	-0.1973	-0.27262	-4.34015	-0.0550474	0.428958	0.0476807	-1.45802	-0.525994	0.58733	0.0455181	1.05511	0.046354	-0.213399	0.538768
2.92	-0.0250773	3.86051	0.102183	-0.00167229	0.0484308	1.22143	-0.0546682	0.0903226	0.897661	0.0214871	-0.0176546	-0.00728692	0.0414225	-5.20914	-0.111208	0.207215	0.013193	-1.29356	-0.231906	1.65341	0.115008	-0.455489	0.1957	-0.277368	0.0295909	-4.34369	0.0816121	-0.196781	-0.0187156	1.20627	-0.209855	0.599934	0.137201	0.374157	0.185271	-0.0781671	-0.316062	-4.29639	-0.0521306	0.47673	0.0295786	-1.67842	-0.520923	0.511244	0.0562312	1.03821	0.0436549	-0.282729	0.539222
2.93	0.0115347	3.69244	0.102009	-0.0124934	0.0612788	1.31741	-0.0537507	0.0919776	0.897796	0.00542102	-0.0177096	-0.00337639	-0.0106039	-5.08042	-0.109301	0.20837	-0.00611527	-1.40061	-0.214752	1.74581	0.111362	-0.268226	0.192473	-0.341625	-0.0125313	-4.01022	0.0800253	-0.205299	-0.00264392	1.3158	-0.205377	0.283166	0.140563	0.301948	0.185158	0.0566061	-0.358089	-4.04978	-0.0483393	0.436861	0.0100829	-1.77877	-0.516903	0.366394	0.0667302	1.01944	0.0402319	-0.35377	0.539401
2.94	0.045841	3.4289	0.102316	-0.000899428	0.0746079	1.3205	-0.0528357	0.0906909	0.897775	-0.00920345	-0.0177181	0.00187689	-0.0603262	-4.79344	-0.106529	0.187479	-0.02562	-1.4142	-0.197203	1.74981	0.110115	0.0218605	0.188756	-0.390699	-0.0506623	-3.58676	0.0778565	-0.185212	0.0137447	1.34151	-0.204139	-0.0275224	0.14325	0.245121	0.18641	0.186668	-0.396995	-3.71202	-0.0444144	0.345472	-0.00959077	-1.77881	-0.514392	0.209979	0.0766816	0.9443	0.036177	-0.41871	0.539415
2.95	0.0770529	3.05408	0.103205	0.0191887	0.0875445	1.25224	-0.0519475	0.0862314	0.897617	-0.0219782	-0.0176694	0.00792748	-0.106301	-4.33169	-0.103245	0.147882	-0.044324	-1.35667	-0.180057	1.66029	0.112255	0.388473	0.184721	-0.409432	-0.0841071	-3.06686	0.0754529	-0.152065	0.0294252	1.27703	-0.205816	-0.301234	0.14545	0.191067	0.18891	0.29639	-0.431966	-3.26182	-0.0408883	0.225878	-0.0285247	-1.70122	-0.513446	0.0324458	0.085684	0.845775	0.0316636	-0.467289	0.538938
2.96	0.103801	2.51955	0.104468	0.00617439	0.0995791	1.15081	-0.0511268	0.0771533	0.897344	-0.0320967	-0.0175586	0.0142642	-0.146389	-3.63218	-0.099755	0.139826	-0.061608	-1.2907	-0.164388	1.45328	0.117166	0.526066	0.180874	-0.360113	-0.111502	-2.38552	0.0730242	-0.140953	0.0438517	1.20135	-0.210091	-0.547685	0.146387	-0.00602389	0.192409	0.394728	-0.461554	-2.64082	-0.0380437	0.133007	-0.0461045	-1.57334	-0.514428	-0.191928	0.0935345	0.726515	0.0268523	-0.512894	0.538143
2.97	0.124587	1.84483	0.105451	-0.0677316	0.110496	1.02338	-0.0504178	0.0640492	0.896991	-0.0374683	-0.0173853	0.0202084	-0.17827	-2.71917	-0.0958767	0.203209	-0.0773594	-1.2338	-0.151334	1.14152	0.12252	0.5346	0.1777	-0.284217	-0.131319	-1.56901	0.0704798	-0.176062	0.0568946	1.12082	-0.216652	-0.754774	0.145253	-0.211606	0.196845	0.485919	-0.48414	-1.86847	-0.0356873	0.104474	-0.0618255	-1.39586	-0.517818	-0.456494	0.100041	0.589603	0.0218498	-0.550547	0.537337
2.98	0.138149	1.05656	0.105496	-0.176985	0.120091	0.869814	-0.0498556	0.0480634	0.896615	-0.0366889	-0.0171598	0.0244511	-0.199963	-1.6409	-0.0915759	0.291765	-0.0914104	-1.19037	-0.141802	0.760913	0.127754	0.493996	0.175325	-0.203396	-0.142391	-0.660487	0.0677383	-0.235725	0.0683767	1.0219	-0.224952	-0.894054	0.142184	-0.374378	0.202007	0.539886	-0.498333	-0.976137	-0.0336382	0.117019	-0.0751962	-1.17881	-0.523969	-0.750564	0.105125	0.450242	0.016876	-0.567623	0.536655
2.99	0.143694	0.230099	0.10431	-0.283533	0.128302	0.715654	-0.0494634	0.0301882	0.896282	-0.0284872	-0.0169033	0.0266309	-0.210354	-0.511713	-0.0872211	0.372404	-0.104134	-1.12525	-0.136188	0.363853	0.132256	0.406977	0.173764	-0.111063	-0.144137	0.260761	0.0649461	-0.295072	0.0780842	0.885149	-0.234315	-0.964307	0.137939	-0.444964	0.207394	0.525445	-0.503311	-0.052899	-0.0319423	0.140346	-0.0860476	-0.964077	-0.533027	-1.0278	0.108813	0.315412	0.012162	-0.564785	0.536117
3	0.141181	-0.59524	0.10197	-0.373658	0.135148	0.564557	-0.0492581	0.010425	0.89606	-0.0154302	-0.0166299	0.027876	-0.209392	0.621825	-0.083213	0.448675	-0.11412	-0.873793	-0.134591	-0.0491471	0.136063	0.351451	0.173182	-0.0134104	-0.136797	1.15728	0.0623074	-0.354264	0.0855328	0.686619	-0.24405	-0.974247	0.133331	-0.452578	0.212339	0.462697	-0.499201	0.853378	-0.030829	0.157999	-0.094571	-0.766431	-0.544537	-1.2483	0.111184	0.180471	0.00784894	-0.550492	0.535384
3.01	0.130656	-1.39236	0.0985756	-0.440188	0.140422	0.373786	-0.0492573	-0.0101609	0.895975	-0.00183756	-0.0163506	0.027816	-0.197004	1.74175	-0.0798675	0.505179	-0.12023	-0.535099	-0.137278	-0.490818	0.139307	0.30092	0.173585	0.0898906	-0.120705	1.97799	0.0599545	-0.398751	0.0899562	0.37806	-0.253473	-0.889363	0.128797	-0.441626	0.216359	0.343269	-0.48618	1.71827	-0.0305356	0.153754	-0.100765	-0.545311	-0.557983	-1.41166	0.112193	0.0343688	0.00392228	-0.532538	0.534309
3.02	0.11278	-2.11978	0.0942374	-0.494028	0.143487	0.127579	-0.0494561	-0.02988	0.896019	0.00964324	-0.0160736	0.0271773	-0.173754	2.7957	-0.077384	0.543467	-0.12175	-0.142586	-0.144453	-0.942454	0.142085	0.263889	0.175036	0.194638	-0.0971177	2.67007	0.057845	-0.443927	0.0902755	-0.0152609	-0.261447	-0.70554	0.124455	-0.411673	0.219033	0.201673	-0.465013	2.50112	-0.0312628	0.135902	-0.104236	-0.282183	-0.572695	-1.50449	0.11176	-0.113349	0.000418427	-0.493632	0.532803
3.03	0.0880727	-2.78981	0.0891524	-0.529208	0.14412	-0.0985668	-0.0498579	-0.0502602	0.896152	0.016137	-0.0158149	0.0243066	-0.140285	3.76552	-0.0759428	0.541409	-0.119017	0.152111	-0.155996	-1.3475	0.144572	0.210444	0.177487	0.281196	-0.0667922	3.30834	0.05599	-0.458998	0.0869702	-0.281312	-0.267637	-0.535081	0.120471	-0.394707	0.220348	0.0745207	-0.436318	3.21789	-0.0330186	0.116772	-0.104936	-0.0489724	-0.588065	-1.53572	0.109924	-0.256595	-0.0025261	-0.431465	0.531064
3.04	0.0577201	-3.28741	0.0836317	-0.541178	0.1428	-0.235723	-0.0504437	-0.0666877	0.89633	0.0183856	-0.0155936	0.0195902	-0.0986454	4.44109	-0.0753959	0.517694	-0.114003	0.205042	-0.170584	-1.54958	0.145509	-0.0246219	0.180311	0.281658	-0.0309732	3.78111	0.0544201	-0.439054	0.0815051	-0.404426	-0.272249	-0.400976	0.116021	-0.531688	0.220545	-0.0110031	-0.401441	3.74799	-0.0354672	0.112684	-0.103467	0.0918978	-0.603246	-1.4688	0.106713	-0.393655	-0.0047822	-0.34422	0.529046
3.05	0.0232473	-3.61537	0.078368	-0.487856	0.140218	-0.312318	-0.0511768	-0.0788952	0.896501	0.0150992	-0.0154284	0.0136251	-0.0515929	4.84355	-0.0758781	0.429694	-0.108405	0.211369	-0.186483	-1.602	0.144437	-0.18358	0.183102	0.266328	0.00879722	4.08944	0.0536284	-0.340661	0.07501	-0.453957	-0.275772	-0.305125	0.110296	-0.521819	0.219927	-0.0984093	-0.36214	4.09341	-0.0386056	0.0653868	-0.100722	0.157486	-0.617342	-1.31703	0.102216	-0.518856	-0.00623559	-0.237634	0.526618
3.06	-0.0135654	-3.77383	0.0737399	-0.438774	0.136806	-0.373917	-0.0520054	-0.0860144	0.896617	0.00767804	-0.0153104	0.0105971	-0.00183976	5.01874	-0.0771091	0.376614	-0.101671	0.408532	-0.202459	-1.58776	0.142069	-0.282565	0.185608	0.238703	0.0506033	4.20686	0.0535298	-0.29006	0.0681254	-0.474253	-0.278289	-0.192751	0.107663	0.0712753	0.21834	-0.213625	-0.320375	4.25781	-0.0422957	0.0289413	-0.0971864	0.214608	-0.62966	-1.12344	0.0965623	-0.623642	-0.00679252	-0.116819	0.523858
3.07	-0.0512912	-3.81362	0.0697134	-0.390305	0.132509	-0.461497	-0.0528848	-0.0891812	0.896642	-0.0033493	-0.0152048	0.0108383	0.0489416	5.06308	-0.0784274	0.338282	-0.0920598	0.726087	-0.218296	-1.57791	0.138974	-0.326077	0.187983	0.240452	0.0927886	4.17321	0.0533607	-0.288981	0.0609739	-0.505943	-0.2795	-0.0439474	0.112722	0.947085	0.215608	-0.345322	-0.277636	4.29779	-0.0462637	-0.0142888	-0.0927423	0.299206	-0.640044	-0.938517	0.089562	-0.791639	-0.00679566	-0.0727815	0.521376
3.08	-0.0887907	-3.74037	0.0665664	-0.295266	0.127137	-0.566587	-0.053776	-0.088702	0.896547	-0.0147738	-0.0150909	0.0115095	0.0994729	4.97445	-0.0797369	0.242921	-0.0793922	0.989243	-0.233985	-1.55623	0.135639	-0.332376	0.190441	0.258814	0.133924	4.00833	0.0528733	-0.257101	0.0535515	-0.567209	-0.279162	0.0840455	0.124792	0.847269	0.212003	-0.327511	-0.235135	4.2135	-0.0506424	-0.11324	-0.0872303	0.3903	-0.648562	-0.75001	0.0811863	-0.884358	-0.00615017	0.0600612	0.519683
3.09	-0.124742	-3.50576	0.0652171	-0.126491	0.120555	-0.729161	-0.0546512	-0.0855437	0.896372	-0.0199515	-0.0149946	0.00816873	0.148122	4.69151	-0.0818352	0.0553013	-0.0646876	1.15821	-0.249294	-1.49309	0.132594	-0.275778	0.193016	0.242979	0.172647	3.68241	0.0533137	-0.0420111	0.0441196	-0.926781	-0.277957	0.166116	0.127585	0.191133	0.20881	-0.350611	-0.194477	3.93496	-0.0561472	-0.291277	-0.0805591	0.537746	-0.655224	-0.559284	0.0720553	-0.947524	-0.0043967	0.184894	0.519085
3.1	-0.157218	-3.05135	0.0656924	-0.0257382	0.111986	-0.981093	-0.0554701	-0.0774633	0.896156	-0.0222526	-0.0149151	0.00782785	0.192642	4.12947	-0.084359	-0.046437	-0.0492132	1.16937	-0.263529	-1.32855	0.129813	-0.209712	0.195188	0.187463	0.206819	3.09236	0.0547596	0.0575113	0.0316925	-1.1516	-0.275721	0.2813	0.130932	0.370184	0.205318	-0.338283	-0.157825	3.39637	-0.0624993	-0.411016	-0.0716035	0.828264	-0.659658	-0.302633	0.0623737	-0.986164	-0.00167148	0.300015	0.51948
3.11	-0.183421	-2.28189	0.0676493	0.0510474	0.101499	-1.10241	-0.0561897	-0.0663551	0.895952	-0.0175187	-0.0148414	0.00652994	0.229328	3.12304	-0.0866565	-0.0943947	-0.0353314	0.928297	-0.275239	-0.981815	0.127514	-0.257068	0.196634	0.107805	0.233452	2.19518	0.0563099	0.11316	0.0185026	-1.14644	-0.272396	0.367748	0.134234	0.295244	0.202114	-0.297414	-0.128515	2.46364	-0.0688479	-0.446899	-0.0602937	1.00334	-0.661021	0.0454031	0.0523922	-1.01056	0.00201445	0.423835	0.52071
3.12	-0.20098	-1.37077	0.0703927	0.111122	0.0916219	-0.878866	-0.0568067	-0.0581073	0.895817	-0.00951266	-0.0147943	0.00234496	0.25433	1.86111	-0.0884663	-0.118472	-0.0265592	0.341115	-0.282634	-0.486481	0.124879	-0.25717	0.197277	0.0329425	0.250595	1.25633	0.0578628	0.155453	0.00733667	-0.848043	-0.268786	0.33176	0.137045	0.266168	0.199442	-0.240498	-0.10974	1.33269	-0.0739489	-0.347952	-0.0495471	0.813688	-0.658529	0.443992	0.0421425	-1.04201	0.00680737	0.556296	0.522768
3.13	-0.210312	-0.626729	0.0731852	0.190522	0.0854994	-0.411348	-0.0573766	-0.0570593	0.895751	-0.00449155	-0.0148023	-0.00414719	0.267196	0.760511	-0.090308	-0.19571	-0.0255835	-0.36297	-0.284927	0.0173145	0.122475	-0.268576	0.197345	-0.00326338	0.259516	0.578479	0.059801	0.23149	0.000542951	-0.400616	-0.266073	0.206137	0.139752	0.27497	0.197286	-0.197646	-0.101554	0.376052	-0.0770902	-0.205386	-0.0430468	0.336251	-0.652089	0.811658	0.0316645	-1.06294	0.0127376	0.671657	0.525644
3.14	-0.213831	-0.125337	0.0759353	0.301015	0.0842666	0.0276474	-0.0579628	-0.0603266	0.895709	-0.00463115	-0.0148772	-0.0107533	0.270535	-0.0404909	-0.093026	-0.340713	-0.0314273	-0.793067	-0.282468	0.462751	0.119075	-0.406406	0.197255	-0.00256281	0.263007	0.136753	0.0626512	0.344666	-0.00169811	-0.034945	-0.264502	0.127855	0.142712	0.318275	0.195393	-0.188071	-0.10142	-0.300147	-0.078662	-0.124629	-0.0421968	-0.143869	-0.642158	1.13042	0.0212172	-1.05258	0.019596	0.741711	0.529153
3.15	-0.212952	0.365078	0.079202	0.433446	0.0866112	0.251955	-0.0585693	-0.0595292	0.895654	-0.0057259	-0.0150178	-0.0176377	0.266266	-0.804546	-0.0972542	-0.536733	-0.0398593	-0.717545	-0.275652	0.896383	0.11418	-0.54559	0.197066	-0.0573413	0.261924	-0.405282	0.0667863	0.478372	-0.000920238	0.155159	-0.262932	0.2206	0.145406	0.102586	0.193333	-0.237281	-0.1076	-0.949392	-0.079669	-0.137504	-0.0456762	-0.412819	-0.629095	1.43001	0.0111489	-1.02019	0.0268948	0.749919	0.532944
3.16	-0.206449	1.00999	0.0823496	0.245825	0.0896497	0.149191	-0.0591539	-0.0578673	0.895703	0.0220919	-0.015207	-0.0179039	0.254694	-1.41416	-0.101614	-0.343644	-0.0458652	-0.250374	-0.266714	0.759007	0.115897	0.382464	0.195592	-0.184093	0.254078	-1.19616	0.0708008	0.25425	0.00123712	0.122781	-0.259681	0.442503	0.144961	-0.119634	0.190752	-0.265907	-0.121098	-1.77079	-0.0794305	0.102489	-0.0504956	-0.258679	-0.613868	1.49511	0.00176056	-0.929024	0.0340409	0.68937	0.537883
3.17	-0.192488	1.8079	0.0838191	0.117658	0.0902213	-0.0770683	-0.0596892	-0.046147	0.896126	0.0597381	-0.0153732	-0.0166495	0.236971	-2.15934	-0.102996	-0.165642	-0.0485264	0.0325373	-0.260514	0.55983	0.120025	0.523247	0.193424	-0.260457	0.237101	-2.21357	0.0723346	0.125117	0.00317179	0.0559921	-0.253801	0.737273	0.143598	-0.109872	0.187674	-0.341653	-0.143519	-2.73194	-0.0764155	0.211459	-0.0533809	-0.0050157	-0.598463	1.55249	-0.0062775	-0.800849	0.0405363	0.598025	0.545487
3.18	-0.170428	2.56309	0.0852302	0.125909	0.0893697	-0.106595	-0.0600326	-0.021364	0.896821	0.0754698	-0.0155511	-0.0188616	0.210414	-3.1158	-0.103357	-0.163759	-0.0507961	0.0247185	-0.253994	0.795343	0.126134	0.637808	0.19045	-0.342199	0.209968	-3.15671	0.0735701	0.137154	0.00652547	0.249113	-0.245226	0.960537	0.143234	-0.0109099	0.18411	-0.36063	-0.17515	-3.56567	-0.0726147	0.216212	-0.055553	0.00830017	-0.581864	1.6979	-0.0131806	-0.728146	0.0461701	0.495344	0.551941
3.19	-0.141866	3.09981	0.0864799	0.103129	0.0889576	-0.00314502	-0.0601078	0.0061223	0.89757	0.071537	-0.0157474	-0.0202528	0.174727	-3.9366	-0.102926	-0.117515	-0.0547409	-0.0793192	-0.244067	1.19545	0.132145	0.542495	0.186716	-0.404291	0.174842	-3.78923	0.0743949	0.085085	0.0122666	0.337305	-0.235109	1.04128	0.142801	-0.0935544	0.180568	-0.329686	-0.213603	-4.09103	-0.0679616	0.280684	-0.0586617	-0.0976829	-0.56411	1.77284	-0.0192818	-0.661077	0.0509187	0.397078	0.555906
3.2	-0.109314	3.37513	0.0873198	0.0865289	0.0896705	0.116756	-0.0599228	0.029797	0.898213	0.0557014	-0.0159548	-0.0211975	0.132266	-4.45068	-0.101431	-0.0766143	-0.06036	-0.170925	-0.23024	1.54646	0.137008	0.428293	0.182472	-0.438416	0.135129	-4.06802	0.074318	0.026982	0.018317	0.271144	-0.224936	0.971977	0.141671	-0.137485	0.177602	-0.247706	-0.255626	-4.29251	-0.0623193	0.324905	-0.0629943	-0.216266	-0.546146	1.7391	-0.0245366	-0.571042	0.0547908	0.296782	0.55796
3.21	-0.0755409	3.38432	0.0880246	0.0898985	0.0913249	0.193702	-0.059545	0.044641	0.898672	0.036536	-0.0161706	-0.0220762	0.0868453	-4.55797	-0.099189	-0.0589893	-0.0669081	-0.232919	-0.213945	1.68645	0.141007	0.377172	0.178128	-0.421197	0.09456	-3.98962	0.0735404	-0.00383962	0.0236652	0.210831	-0.216209	0.75665	0.140234	-0.154959	0.175592	-0.139661	-0.297955	-4.19448	-0.0562741	0.319827	-0.0680687	-0.29282	-0.529153	1.59477	-0.0288266	-0.480869	0.0576924	0.19456	0.559161
3.22	-0.0421453	3.32426	0.0888703	0.102886	0.0934913	0.216583	-0.0590407	0.0557069	0.898959	0.0215102	-0.0163984	-0.0236818	0.0412352	-4.51257	-0.096599	-0.0661295	-0.0738652	-0.248532	-0.197034	1.67377	0.145663	0.604373	0.174492	-0.295912	0.0553204	-3.8354	0.0724148	-0.0163264	0.0284667	0.17844	-0.209809	0.532743	0.13849	-0.198088	0.17473	-0.0287207	-0.33885	-4.02825	-0.050324	0.289162	-0.0733401	-0.314158	-0.513917	1.39927	-0.0323834	-0.410411	0.0596498	0.106539	0.560096
3.23	-0.0096963	3.17567	0.0897881	0.0846002	0.0955503	0.175729	-0.0584434	0.0626663	0.899119	0.0109112	-0.0166432	-0.0250208	-0.00316125	-4.29763	-0.093802	-0.0471177	-0.0803543	-0.196751	-0.180764	1.55533	0.152377	0.692246	0.171694	-0.276361	0.0178878	-3.61246	0.0709565	-0.0510827	0.0327708	0.138601	-0.205378	0.361862	0.136307	-0.225223	0.174868	0.0610787	-0.37771	-3.77255	-0.0445705	0.272803	-0.0781291	-0.259723	-0.500926	1.14974	-0.0353932	-0.347558	0.0607908	0.0368702	0.560995
3.24	0.0205528	2.88121	0.0904638	0.0530329	0.0969594	0.108368	-0.0578089	0.0635068	0.899177	0.000497781	-0.0168974	-0.0258399	-0.0440971	-3.85713	-0.0906671	-0.00916955	-0.0858048	-0.144001	-0.166322	1.33837	0.158765	0.439154	0.168912	-0.316402	-0.0165008	-3.23495	0.0690685	-0.0825839	0.036304	0.0896375	-0.202548	0.201555	0.134481	-0.124284	0.175877	0.14206	-0.413198	-3.36575	-0.0390397	0.259626	-0.0817577	-0.172601	-0.490605	0.878388	-0.0379518	-0.287439	0.061286	-0.00600225	0.561942
3.25	0.0475005	2.50332	0.0909973	0.0627205	0.0977305	0.0489083	-0.0571819	0.0613039	0.899124	-0.0118609	-0.0171542	-0.0255235	-0.0800979	-3.3189	-0.087399	0.0187453	-0.0902645	-0.106131	-0.153927	1.12603	0.15876	-0.410034	0.164823	-0.453194	-0.0466228	-2.76407	0.0671305	-0.0604069	0.0389576	0.0263688	-0.201339	0.0374358	0.133794	-0.0108032	0.177673	0.212454	-0.444219	-2.87583	-0.034069	0.20109	-0.0842484	-0.103001	-0.482943	0.631082	-0.0398977	-0.185579	0.0615921	0.017803	0.562409
3.26	0.0700497	1.98635	0.0920169	0.143822	0.0979227	0.00701774	-0.0565979	0.0546922	0.898927	-0.0277423	-0.0174141	-0.0266632	-0.109812	-2.59344	-0.0847413	-0.0425951	-0.0936316	-0.0595783	-0.14416	0.812946	0.151881	-0.948999	0.16038	-0.405472	-0.0712369	-2.12149	0.0660858	0.0541106	0.0404896	-0.0458482	-0.201955	-0.168725	0.134078	0.068085	0.180151	0.277584	-0.469727	-2.24026	-0.0305047	0.0724829	-0.0859013	-0.06887	-0.477802	0.376544	-0.0407307	-0.0367791	0.0622165	0.066477	0.561812
3.27	0.086854	1.35601	0.0938003	0.213166	0.0977801	-0.00172168	-0.0561035	0.0433871	0.898579	-0.040954	-0.017688	-0.0287233	-0.131421	-1.68944	-0.0834001	-0.107655	-0.0959854	-0.0418896	-0.138148	0.322273	0.140858	-0.814568	0.157297	0.0851394	-0.0886512	-1.3269	0.0664539	0.163429	0.040847	-0.110387	-0.204873	-0.418289	0.134933	0.104101	0.18332	0.343174	-0.488376	-1.49007	-0.0286943	-0.0298343	-0.0870499	-0.0543301	-0.475546	0.0751763	-0.0400421	0.15107	0.0632056	0.110019	0.560539
3.28	0.0972857	0.740076	0.0957795	0.140693	0.0979153	0.0710068	-0.0557342	0.0301845	0.898165	-0.0385771	-0.0179977	-0.0320192	-0.14407	-0.830069	-0.0834009	-0.0791401	-0.0971645	-0.000843949	-0.13688	-0.0569448	0.13453	-0.586989	0.158792	0.193182	-0.0979709	-0.527972	0.0677091	0.118379	0.0404166	-0.0951622	-0.210307	-0.660678	0.136008	0.129347	0.187025	0.383794	-0.499562	-0.764714	-0.0277936	0.0545023	-0.0879756	-0.0584668	-0.47677	-0.299948	-0.0375623	0.365331	0.0643475	0.121655	0.559447
3.29	0.101345	0.0745755	0.096526	-0.00703326	0.0988796	0.125937	-0.0555118	0.013682	0.897841	-0.0257802	-0.0183217	-0.0327472	-0.147841	0.0971115	-0.0831267	0.0515329	-0.0976696	-0.0498826	-0.139372	-0.442535	0.129669	-0.369877	0.16102	0.258032	-0.0991573	0.305933	0.068225	0.00357883	0.0397592	-0.0408843	-0.217916	-0.847187	0.137334	0.145547	0.191019	0.395199	-0.503314	0.00232256	-0.0261289	0.201821	-0.0884879	-0.0170111	-0.482059	-0.690283	-0.0331069	0.590122	0.0652652	0.0907649	0.559277
3.3	0.0984713	-0.614416	0.0960088	-0.11826	0.100155	0.107382	-0.0554626	-0.00330928	0.897645	-0.0140726	-0.0186506	-0.0327151	-0.14197	1.04003	-0.0827794	0.129995	-0.0980362	-0.128203	-0.145638	-0.788972	0.12694	-0.199096	0.163859	0.304251	-0.0920095	1.09341	0.0682112	-0.0611274	0.0390066	-0.0282904	-0.226805	-0.902134	0.138893	0.171358	0.194853	0.352733	-0.499098	0.788033	-0.0240582	0.27811	-0.0881174	0.0769966	-0.49099	-0.987496	-0.0268059	0.776043	0.0655627	0.0170189	0.559069
3.31	0.0889501	-1.27726	0.0944751	-0.197573	0.100974	0.0216846	-0.0555719	-0.018704	0.897541	-0.00804771	-0.0189684	-0.030609	-0.127042	1.91734	-0.0826477	0.18552	-0.0981644	-0.123809	-0.154908	-1.05488	0.124714	-0.273482	0.167105	0.350891	-0.0775618	1.78521	0.0679275	-0.0999047	0.0372545	-0.123784	-0.235549	-0.841113	0.140525	0.153197	0.198125	0.295439	-0.487242	1.54304	-0.0221933	0.292058	-0.0863786	0.218242	-0.502485	-1.19166	-0.0189974	0.927962	0.0650069	-0.0789451	0.557356
3.32	0.0729328	-1.91673	0.0922047	-0.250123	0.100906	-0.070939	-0.0558385	-0.0346126	0.897466	-0.00755713	-0.0192591	-0.0273679	-0.103526	2.73311	-0.0828399	0.232092	-0.0969467	0.00292513	-0.166513	-1.25288	0.121172	-0.410304	0.170802	0.390504	-0.0562726	2.44748	0.0676279	-0.107531	0.0342038	-0.193353	-0.24362	-0.775598	0.141821	0.104782	0.200848	0.24596	-0.467942	2.26798	-0.0209842	0.272086	-0.0830909	0.353311	-0.515878	-1.36414	-0.00993806	1.04587	0.0634781	-0.193367	0.553878
3.33	0.0512645	-2.41199	0.0895088	-0.275531	0.100135	-0.11059	-0.0562514	-0.0477028	0.897385	-0.00894782	-0.0195186	-0.0246243	-0.0729169	3.32214	-0.0833157	0.249997	-0.0938623	0.104028	-0.179464	-1.32378	0.117209	-0.321074	0.174714	0.388861	-0.0290483	2.96327	0.067498	-0.0921856	0.0303861	-0.196682	-0.251086	-0.721235	0.142586	0.0473184	0.20307	0.19222	-0.4422	2.83158	-0.0204635	0.246831	-0.0786335	0.425317	-0.53066	-1.44355	0.000111881	1.13952	0.0608228	-0.322452	0.549416
3.34	0.0252083	-2.79385	0.0866724	-0.281958	0.0990405	-0.121037	-0.0567885	-0.059206	0.89728	-0.012133	-0.0197531	-0.0224689	-0.0371142	3.76637	-0.0841429	0.236136	-0.0895088	0.14081	-0.19292	-1.35579	0.115105	-0.0843423	0.178524	0.367012	0.00283364	3.3716	0.0676056	-0.0672321	0.0263657	-0.168781	-0.258154	-0.694705	0.142399	-0.100827	0.204805	0.155867	-0.411469	3.26747	-0.0204927	0.217501	-0.0735369	0.459925	-0.545902	-1.45545	0.0109819	1.2043	0.0570733	-0.441824	0.543589
3.35	-0.00412699	-3.08024	0.0838107	-0.286281	0.0978566	-0.12359	-0.0574315	-0.0691584	0.897132	-0.0182127	-0.0199681	-0.0206164	0.00253586	4.11579	-0.0852975	0.220014	-0.0848411	0.124109	-0.206704	-1.4091	0.115584	0.216233	0.182114	0.345569	0.038256	3.68043	0.0678839	-0.0491415	0.0224765	-0.130459	-0.265009	-0.674273	0.140439	-0.286842	0.206197	0.122423	-0.377002	3.59744	-0.0208615	0.19498	-0.0681158	0.483184	-0.560993	-1.43152	0.0224078	1.24079	0.0523714	-0.564816	0.536417
3.36	-0.0358551	-3.26687	0.080991	-0.280819	0.0964888	-0.139182	-0.0581638	-0.0767282	0.896907	-0.0268195	-0.0201687	-0.0196699	0.0452797	4.37387	-0.0867517	0.187565	-0.0799438	0.119443	-0.221248	-1.50012	0.11965	0.585534	0.18557	0.335038	0.0762068	3.86579	0.06826	-0.0314091	0.0187848	-0.0910073	-0.271576	-0.633136	0.13682	-0.425347	0.207305	0.103943	-0.339772	3.81584	-0.0214795	0.166269	-0.0623562	0.510786	-0.575703	-1.38381	0.0342068	1.25415	0.046392	-0.688225	0.528736
3.37	-0.0687812	-3.32255	0.0783637	-0.256653	0.0948575	-0.157981	-0.0589526	-0.0803127	0.896599	-0.0345986	-0.0203642	-0.0195375	0.0898369	4.47589	-0.088523	0.145685	-0.0749588	0.104097	-0.236652	-1.57218	0.126164	0.681827	0.189046	0.345026	0.115203	3.88911	0.068715	-0.00823752	0.0153948	-0.0551513	-0.277548	-0.556734	0.132036	-0.517778	0.208149	0.07068	-0.301099	3.88817	-0.0222854	0.12864	-0.0562938	0.529968	-0.589766	-1.31888	0.0460563	1.22944	0.0397074	-0.759328	0.520895
3.38	-0.101643	-3.2613	0.0762096	-0.196965	0.0930319	-0.164845	-0.0597549	-0.0793839	0.896224	-0.0399208	-0.0205634	-0.0205516	0.134541	4.40845	-0.0905685	0.0852643	-0.0697849	0.139529	-0.252449	-1.57073	0.132847	0.655554	0.192544	0.334364	0.153694	3.77211	0.0693815	0.0406463	0.0123209	-0.0310424	-0.282642	-0.459443	0.126606	-0.551991	0.208608	0.0256419	-0.262399	3.83259	-0.0233401	0.0681287	-0.0501238	0.521461	-0.603086	-1.25976	0.0576259	1.17518	0.032514	-0.814948	0.513386
3.39	-0.133442	-3.10448	0.0748862	-0.0977478	0.091296	-0.143892	-0.060525	-0.0738354	0.895809	-0.0425451	-0.0207798	-0.0229149	0.177763	4.18234	-0.0930417	-0.0112261	-0.0641544	0.193047	-0.26777	-1.47713	0.139075	0.591193	0.195869	0.314629	0.190469	3.54191	0.0705409	0.11834	0.00936846	-0.0548934	-0.286693	-0.345992	0.12117	-0.533996	0.20849	-0.0377429	-0.224772	3.67381	-0.0248199	-0.0157835	-0.0442274	0.468076	-0.6158	-1.21354	0.0686634	1.10456	0.0249567	-0.853481	0.506887
3.4	-0.162755	-2.72647	0.0748167	0.051423	0.0899699	-0.112827	-0.0612115	-0.0625359	0.895395	-0.0391523	-0.021023	-0.0258163	0.217379	3.66642	-0.0962791	-0.158861	-0.0582361	0.237435	-0.281723	-1.30029	0.144557	0.507122	0.198974	0.295367	0.223729	3.03244	0.0725228	0.229073	0.00621337	-0.0942107	-0.28927	-0.154714	0.116119	-0.466679	0.207595	-0.130422	-0.189885	3.25094	-0.027041	-0.140893	-0.0390881	0.369456	-0.627751	-1.10718	0.0791281	1.03646	0.0171973	-0.87148	0.501985
3.41	-0.186819	-2.0523	0.076209	0.203746	0.0894945	-0.011905	-0.0617636	-0.0478089	0.895044	-0.0302845	-0.0212984	-0.0294934	0.249854	2.78277	-0.100448	-0.313518	-0.0528122	0.186838	-0.293528	-1.05165	0.149078	0.400116	0.201931	0.286052	0.250074	2.18218	0.0754413	0.324382	0.00351336	-0.0362061	-0.289558	0.0977487	0.112113	-0.331158	0.205745	-0.223814	-0.161147	2.45989	-0.0300022	-0.224105	-0.0354649	0.16982	-0.637953	-0.878849	0.0888968	0.937479	0.00937834	-0.854773	0.498916
3.42	-0.203523	-1.27451	0.0786559	0.319913	0.0908151	0.186198	-0.0621789	-0.0363658	0.894793	-0.0201843	-0.0216176	-0.0345448	0.272502	1.77841	-0.105413	-0.441716	-0.049474	0.0009613	-0.302729	-0.795154	0.152415	0.265473	0.204861	0.287329	0.26723	1.25753	0.0790539	0.381115	0.00256726	0.120368	-0.28743	0.311231	0.109723	-0.144322	0.203059	-0.297722	-0.141337	1.52118	-0.0329717	-0.216974	-0.0346319	-0.13914	-0.64534	-0.574689	0.0975562	0.795962	0.00181261	-0.787953	0.497597
3.43	-0.213167	-0.628146	0.0815842	0.399921	0.0944581	0.393365	-0.0625175	-0.0326071	0.894635	-0.0118902	-0.021991	-0.0400118	0.285759	0.949466	-0.110981	-0.535051	-0.0490954	-0.19963	-0.309597	-0.585469	0.153657	-0.0436589	0.207764	0.284029	0.27598	0.531178	0.0830605	0.413442	0.00387828	0.271467	-0.283653	0.427064	0.109315	0.041586	0.199827	-0.339523	-0.13042	0.709329	-0.0352738	-0.165473	-0.0372651	-0.450101	-0.649473	-0.251137	0.10468	0.625518	-0.00514114	-0.680783	0.497735
3.44	-0.217393	-0.142386	0.0848717	0.474883	0.0998636	0.49619	-0.0628469	-0.0333074	0.894545	-0.00670998	-0.0224141	-0.044423	0.291694	0.299355	-0.117007	-0.60913	-0.0509216	-0.275351	-0.314381	-0.358366	0.151147	-0.452388	0.210636	0.289201	0.278525	-0.00467127	0.0874019	0.45753	0.00667396	0.307848	-0.279066	0.486495	0.110401	0.163624	0.196307	-0.36232	-0.126685	0.0663542	-0.0369469	-0.150025	-0.0427109	-0.641272	-0.650291	0.0798195	0.110059	0.449337	-0.0112222	-0.550131	0.498707
3.45	-0.216871	0.36885	0.0888466	0.558939	0.105842	0.476549	-0.0631692	-0.0299112	0.894498	-0.00240697	-0.0228764	-0.0479433	0.290777	-0.446222	-0.123391	-0.672715	-0.0536571	-0.234741	-0.316217	0.0131205	0.144872	-0.770581	0.21346	0.267535	0.275589	-0.598084	0.0923	0.531511	0.00970368	0.229417	-0.273824	0.565931	0.11274	0.285225	0.192611	-0.373615	-0.129343	-0.601497	-0.038451	-0.180958	-0.0495998	-0.695127	-0.647756	0.408054	0.113647	0.277131	-0.0163026	-0.407549	0.499832
3.46	-0.210661	0.983748	0.0935552	0.555992	0.111045	0.306913	-0.06343	-0.0218492	0.894533	0.0125449	-0.0233662	-0.0495923	0.281857	-1.24099	-0.129518	-0.618799	-0.0563312	-0.0454856	-0.314428	0.290734	0.136904	-0.748944	0.215541	0.157461	0.265941	-1.33265	0.0976299	0.530787	0.0120759	0.049635	-0.267641	0.676863	0.11597	0.347596	0.188882	-0.372887	-0.139239	-1.37616	-0.0397222	-0.159146	-0.0564645	-0.563154	-0.642363	0.623571	0.115594	0.139829	-0.0203069	-0.273505	0.501178
3.47	-0.19764	1.68351	0.0982088	0.466092	0.113756	0.0293564	-0.0635908	-0.00885312	0.894796	0.040619	-0.0238646	-0.0500406	0.26518	-2.0232	-0.134088	-0.488803	-0.0577706	0.187687	-0.311056	0.383868	0.130479	-0.541001	0.216298	0.0189895	0.248257	-2.19233	0.102322	0.455346	0.0136167	-0.0746928	-0.260105	0.840588	0.119941	0.436767	0.185148	-0.381574	-0.157277	-2.22647	-0.0398245	-0.0781873	-0.0615032	-0.299021	-0.635474	0.733154	0.116278	0.0270348	-0.0232539	-0.158637	0.50343
3.48	-0.177196	2.39338	0.102621	0.402196	0.113693	-0.188492	-0.0635741	0.0136238	0.895325	0.0631345	-0.0243626	-0.0490555	0.240073	-2.92075	-0.137096	-0.404312	-0.0585666	0.312779	-0.306073	0.649267	0.12556	-0.47419	0.215719	-0.115519	0.221612	-3.08499	0.106207	0.395987	0.0155867	-0.0696945	-0.250718	1.03852	0.124678	0.497415	0.181298	-0.384399	-0.183685	-3.03229	-0.0386643	-0.0252832	-0.0644634	-0.104275	-0.62759	0.830245	0.115793	-0.0843494	-0.0252175	-0.0526149	0.505468
3.49	-0.150015	2.97022	0.10665	0.327589	0.111784	-0.303238	-0.0633028	0.0407858	0.896014	0.0724771	-0.0248321	-0.0441956	0.206003	-3.77065	-0.138659	-0.302169	-0.0598711	0.355757	-0.297502	1.07363	0.120573	-0.545799	0.213787	-0.246445	0.186649	-3.8147	0.10906	0.283535	0.01882	-0.0435429	-0.239503	1.18986	0.130102	0.612009	0.177742	-0.292841	-0.217171	-3.631	-0.0363976	0.0436634	-0.0661925	-0.0017248	-0.618882	0.898289	0.114204	-0.18495	-0.0262556	0.0433003	0.506268
3.5	-0.117957	3.3432	0.109914	0.242972	0.108833	-0.361043	-0.0627637	0.0664052	0.896744	0.0727977	-0.0252354	-0.0361659	0.164477	-4.39517	-0.138594	-0.188185	-0.0619764	0.365321	-0.284647	1.47704	0.114421	-0.734021	0.210619	-0.348748	0.145612	-4.29641	0.110275	0.127556	0.0227444	-0.0860232	-0.227153	1.28404	0.13778	0.858884	0.175756	-0.157086	-0.25526	-3.96832	-0.0330367	0.114815	-0.0672124	0.0588679	-0.6098	0.908305	0.111715	-0.262303	-0.0264239	0.124892	0.505791
3.51	-0.0833567	3.44611	0.112283	0.156041	0.10522	-0.393943	-0.0620015	0.0840898	0.897453	0.0683054	-0.0255518	-0.0272039	0.118529	-4.63405	-0.136993	-0.0681119	-0.0648378	0.315007	-0.268527	1.70751	0.105126	-1.08678	0.206586	-0.41248	0.101326	-4.43548	0.109721	-0.0159857	0.0260609	-0.230253	-0.214077	1.30142	0.146408	0.881456	0.17437	-0.121989	-0.295201	-3.9978	-0.0288907	0.174067	-0.0675813	0.110444	-0.600977	0.85145	0.108542	-0.324409	-0.0258254	0.185772	0.504422
3.52	-0.048509	3.42832	0.113772	0.095345	0.101423	-0.36973	-0.0610926	0.0974688	0.898098	0.0599664	-0.0257887	-0.0207617	0.0714064	-4.71064	-0.134204	-0.0104459	-0.0684954	0.228858	-0.250591	1.87819	0.0952504	-0.789742	0.201776	-0.521675	0.0568459	-4.40142	0.107868	-0.107507	0.0279779	-0.335282	-0.201312	1.24897	0.155498	0.908253	0.173376	-0.0936811	-0.334488	-3.89003	-0.024251	0.220624	-0.0674932	0.106909	-0.592745	0.804557	0.104755	-0.392206	-0.0246158	0.229946	0.502167
3.53	-0.0142674	3.31547	0.114649	0.057933	0.0980428	-0.301787	-0.0600588	0.108608	0.898633	0.0455634	-0.0259788	-0.0177125	0.0239816	-4.67902	-0.13104	-0.0267394	-0.0728866	0.147456	-0.230978	2.03566	0.091049	-0.027387	0.195781	-0.660417	0.0132473	-4.24517	0.105329	-0.145251	0.0292948	-0.308561	-0.189166	1.17258	0.163381	0.617398	0.172408	-0.114579	-0.37221	-3.67075	-0.0193191	0.256456	-0.0674575	0.0618691	-0.58507	0.733627	0.100395	-0.435022	-0.022937	0.259751	0.498875
3.54	0.0176601	2.99597	0.114961	0.00187159	0.0954343	-0.214374	-0.0589508	0.112368	0.898983	0.0236891	-0.0261471	-0.0161529	-0.0215596	-4.3523	-0.12797	-0.0378131	-0.0776145	0.0847172	-0.210419	2.06325	0.0955448	0.946512	0.188687	-0.759602	-0.0272367	-3.79917	0.102582	-0.16082	0.0309517	-0.194646	-0.178396	0.971144	0.167476	0.169644	0.171386	-0.0940968	-0.406489	-3.22294	-0.0141837	0.309438	-0.0676289	0.019432	-0.578393	0.610092	0.0957	-0.476021	-0.0209	0.276716	0.495173
3.55	0.0459747	2.6163	0.114643	-0.0539079	0.0937822	-0.112956	-0.0578189	0.113462	0.899102	0.000154884	-0.0263083	-0.0164443	-0.0633362	-3.93676	-0.125158	-0.0708342	-0.0822758	0.0448102	-0.189836	2.04566	0.111721	2.35494	0.180778	-0.864169	-0.0627202	-3.25293	0.099853	-0.155563	0.0331723	-0.082483	-0.16996	0.699318	0.166701	-0.302046	0.170568	-0.0568858	-0.435944	-2.71394	-0.00879232	0.36661	-0.0680099	-0.0294928	-0.573041	0.467676	0.0906323	-0.513484	-0.0185751	0.28683	0.491426
3.56	0.0699705	2.17598	0.113653	-0.187999	0.0932305	-0.0155646	-0.0566976	0.109956	0.899014	-0.0133131	-0.026468	-0.0119973	-0.100228	-3.38267	-0.122717	0.0635846	-0.0867419	-0.116426	-0.170133	1.84713	0.132963	0.672319	0.173534	-0.57403	-0.0919648	-2.57566	0.097134	-0.255949	0.0355619	-0.0368918	-0.164811	0.311046	0.161695	-0.674492	0.17015	0.00273648	-0.459886	-2.15157	-0.00306957	0.49438	-0.0686213	-0.0381315	-0.569469	0.230955	0.0853457	-0.521766	-0.0160206	0.284477	0.488198
3.57	0.089125	1.62295	0.111209	-0.259885	0.0935211	0.0296156	-0.0556374	0.100956	0.89887	-0.015604	-0.0265438	-0.00553935	-0.130436	-2.62331	-0.117951	0.260776	-0.0933113	-0.426709	-0.152998	1.54908	0.136515	0.448419	0.167581	-0.572777	-0.113676	-1.72177	0.0934016	-0.274473	0.0370986	-0.0660751	-0.164109	-0.187623	0.15327	-1.04408	0.170157	0.000388453	-0.477892	-1.49065	0.00351354	0.524857	-0.0688232	-0.0123309	-0.56878	-0.0735097	0.0801678	-0.515276	-0.0133028	0.267098	0.48662
3.58	0.10174	0.898595	0.108624	-0.287396	0.0942969	0.0760359	-0.0546968	0.0864778	0.898693	-0.0203384	-0.0265945	-0.00431297	-0.151559	-1.61605	-0.113191	0.306003	-0.100138	-0.416788	-0.139618	1.10929	0.141964	0.532579	0.162713	-0.40176	-0.125545	-0.63641	0.0905182	-0.236602	0.0375294	-0.0599868	-0.168941	-0.785967	0.140993	-1.41275	0.17009	0.0335497	-0.488313	-0.647803	0.00932902	0.510495	-0.0688126	0.00791585	-0.571085	-0.36895	0.0750153	-0.520304	-0.0105918	0.240129	0.485867
3.59	0.10661	0.107721	0.105264	-0.40242	0.0956587	0.10403	-0.0539182	0.0694282	0.898452	-0.026947	-0.0266176	0.000566904	-0.161693	-0.486481	-0.108177	0.47953	-0.105083	-0.333038	-0.131116	0.578507	0.146377	0.345724	0.159548	-0.227836	-0.125972	0.491508	0.0876164	-0.36256	0.0374787	0.0860688	-0.180486	-1.427	0.131215	-0.539725	0.174985	0.770297	-0.489834	0.261483	0.0149411	0.573121	-0.0684254	0.0812385	-0.576195	-0.636596	0.0698725	-0.514263	-0.00793699	0.218379	0.48536
3.6	0.103846	-0.627748	0.101312	-0.41044	0.0969478	0.0679885	-0.0533072	0.0525694	0.898191	-0.0242034	-0.0266104	-2.50E-05	-0.160522	0.610366	-0.103334	0.506648	-0.107789	-0.240133	-0.128208	0.00122675	0.149407	0.252529	0.158318	-0.0270701	-0.116358	1.37063	0.0843566	-0.34942	0.0380549	0.168654	-0.195859	-1.60126	0.124646	-0.71117	0.182903	0.805752	-0.48271	1.08357	0.0199152	0.519936	-0.0672885	0.170982	-0.583889	-0.884968	0.0648131	-0.511791	-0.00536793	0.191792	0.485037
3.61	0.0939253	-1.32475	0.0971857	-0.426631	0.0978966	0.032824	-0.0528726	0.0344178	0.897976	-0.0186397	-0.0266293	-0.00429879	-0.148486	1.67025	-0.0993866	0.530944	-0.108623	-0.162137	-0.13112	-0.579619	0.151628	0.203539	0.159025	0.162669	-0.0986386	2.10746	0.0816559	-0.321398	0.0382249	0.128298	-0.211787	-1.54836	0.117095	-0.778987	0.190646	0.742069	-0.46764	1.85295	0.0239995	0.492664	-0.065475	0.261547	-0.59378	-1.07547	0.0596936	-0.521028	-0.0029469	0.170998	0.484708
3.62	0.077782	-1.89179	0.092828	-0.447896	0.0983711	-0.00589291	-0.052605	0.0189064	0.897817	-0.0140061	-0.026699	-0.00997264	-0.126819	2.53819	-0.0962678	0.550183	-0.107834	-0.107862	-0.139376	-1.05254	0.153416	0.0750472	0.161387	0.291187	-0.074754	2.63248	0.0793746	-0.308971	0.0365662	-0.067398	-0.226225	-1.34334	0.108454	-0.944522	0.197403	0.638121	-0.445693	2.47764	0.0274732	0.482991	-0.0629461	0.349604	-0.605104	-1.17901	0.0544443	-0.529747	-0.000661988	0.157656	0.483858
3.63	0.0559661	-2.46222	0.0883896	-0.430458	0.0986021	-0.00157707	-0.0525083	5.24E-05	0.897675	-0.0154156	-0.0268324	-0.0168277	-0.0966684	3.36727	-0.0940112	0.528064	-0.105623	-0.00421476	-0.151967	-1.44824	0.152259	-0.2637	0.165022	0.436308	-0.0453679	3.21657	0.0776422	-0.223582	0.0329665	-0.177257	-0.239081	-1.24865	0.0968668	-1.31551	0.203415	0.591983	-0.417511	3.1029	0.0304313	0.444243	-0.0600357	0.386976	-0.617244	-1.2348	0.0491627	-0.525321	0.00148155	0.145426	0.482469
3.64	0.029018	-2.89419	0.0843382	-0.387639	0.0991473	0.0858891	-0.0525956	-0.0170682	0.897494	-0.0213499	-0.0270338	-0.0229445	-0.0594533	3.93702	-0.0928601	0.473773	-0.101907	0.0451493	-0.167597	-1.64486	0.148665	-0.434629	0.169997	0.53951	-0.010515	3.70819	0.0770614	-0.118727	0.0286798	-0.115781	-0.251539	-1.25545	0.0839555	-1.13796	0.208854	0.529789	-0.383761	3.58013	0.0326777	0.407509	-0.0574527	0.333719	-0.629471	-1.19637	0.0439095	-0.517429	0.00345404	0.135743	0.480543
3.65	-0.00163561	-3.18392	0.0806502	-0.354559	0.100598	0.194028	-0.0528412	-0.0312322	0.897231	-0.0317947	-0.0272792	-0.025712	-0.0177274	4.28206	-0.0924962	0.424669	-0.0974733	0.0552233	-0.184465	-1.70649	0.143992	-0.455673	0.175709	0.589842	0.0286346	4.06227	0.0771631	-0.0816709	0.0251533	0.0168341	-0.264289	-1.28828	0.0757687	-0.425578	0.213641	0.444382	-0.346004	3.90359	0.0345117	0.387044	-0.0557463	0.259441	-0.640925	-1.08365	0.0387613	-0.501278	0.00523316	0.1248	0.478038
3.66	-0.0345286	-3.33817	0.0771687	-0.335842	0.102859	0.256845	-0.0532078	-0.041398	0.896848	-0.0449787	-0.0275385	-0.0257015	0.0264647	4.45931	-0.0926551	0.382297	-0.0927961	0.0687584	-0.20161	-1.71905	0.139606	-0.434356	0.181703	0.607052	0.0703881	4.2283	0.0772411	-0.109466	0.0226032	0.105654	-0.277049	-1.24379	0.0758836	0.460148	0.217576	0.338197	-0.305813	4.07659	0.0360859	0.370428	-0.0547947	0.225919	-0.650981	-0.927962	0.0338123	-0.474578	0.00677606	0.110077	0.474972
3.67	-0.0683485	-3.37088	0.0737601	-0.316667	0.105244	0.238156	-0.0536539	-0.0470455	0.896329	-0.0587117	-0.0277873	-0.0239511	0.0717542	4.51259	-0.0930872	0.340136	-0.0877835	0.0940422	-0.218906	-1.74195	0.134972	-0.449397	0.187926	0.62843	0.112787	4.18857	0.0768079	-0.156796	0.0206232	0.150984	-0.288725	-1.06815	0.0847648	1.30407	0.220456	0.213046	-0.264608	4.11069	0.0374083	0.333481	-0.0539298	0.26168	-0.659359	-0.757038	0.0291734	-0.43839	0.00804595	0.0897505	0.471699
3.68	-0.101859	-3.28679	0.0707983	-0.231472	0.106797	0.0953455	-0.0541356	-0.0486966	0.895686	-0.0688657	-0.0280187	-0.0224292	0.117013	4.46514	-0.0940556	0.214462	-0.0826148	0.107171	-0.236575	-1.79748	0.130771	-0.354792	0.194265	0.64104	0.153759	3.9403	0.0760656	-0.136526	0.0192295	0.186732	-0.297968	-0.762484	0.101526	2.03854	0.221974	0.050619	-0.2238	3.99911	0.0379971	0.19313	-0.0523067	0.389471	-0.666098	-0.599438	0.0250222	-0.374876	0.00899369	0.0624204	0.468857
3.69	-0.133596	-3.03152	0.0696773	0.0537528	0.106406	-0.155716	-0.0546202	-0.0484818	0.894989	-0.0672706	-0.0282455	-0.0250163	0.160881	4.24673	-0.0968422	-0.137252	-0.076842	0.228377	-0.254953	-1.87423	0.127711	-0.233149	0.200843	0.672916	0.191153	3.4891	0.0763694	0.159445	0.0175306	-0.0876754	-0.304159	-0.507105	0.11587	0.0859423	0.222864	0.114957	-0.185293	3.65494	0.0363442	-0.192159	-0.0490172	0.543108	-0.671242	-0.441867	0.0217264	-0.265219	0.00960041	0.0327109	0.467022
3.7	-0.161498	-2.55271	0.0723076	0.361832	0.103787	-0.441967	-0.0550916	-0.0449838	0.894361	-0.0583697	-0.0285013	-0.0235596	0.200961	3.75255	-0.102971	-0.457484	-0.0693973	0.490575	-0.273847	-1.88696	0.125006	-0.340286	0.207791	0.711105	0.222748	2.78091	0.0805507	0.517939	0.0119066	-0.464368	-0.307687	-0.188646	0.116065	0.304702	0.222952	-0.0853127	-0.151889	3.02759	0.0306047	-0.61907	-0.0439823	0.69585	-0.674536	-0.204528	0.0196346	-0.146485	0.00980086	-0.00587561	0.466515
3.71	-0.183576	-1.91649	0.07789	0.556623	0.0990025	-0.666205	-0.0555136	-0.0395311	0.893822	-0.0491851	-0.0286932	-0.0148953	0.23478	3.02673	-0.110648	-0.625454	-0.0593272	0.78298	-0.292312	-1.78698	0.12116	-0.336769	0.214893	0.703915	0.246292	1.91021	0.0866163	0.63622	0.00464039	-0.587967	-0.30792	0.130868	0.120773	0.500471	0.221629	-0.171371	-0.125921	2.20914	0.021745	-0.911332	-0.037104	0.793705	-0.675093	0.105208	0.018687	-0.0539386	0.00956023	-0.0430296	0.466741
3.72	-0.19879	-1.21643	0.0851328	0.623729	0.0933365	-0.674343	-0.0558915	-0.0366708	0.89338	-0.0393684	-0.0288085	-0.00871302	0.260563	2.16081	-0.118733	-0.692638	-0.0480598	0.817743	-0.309192	-1.56833	0.119042	0.00899505	0.221634	0.624144	0.26109	1.05528	0.0931329	0.639986	-0.00284194	-0.614874	-0.305396	0.347662	0.12536	0.425899	0.219717	-0.206237	-0.108598	1.32107	0.0114991	-0.972811	-0.0297779	0.6916	-0.672327	0.448419	0.0183572	-0.0273183	0.00898993	-0.0555208	0.467452
3.73	-0.207229	-0.570019	0.0923165	0.598459	0.0888628	-0.472275	-0.0562633	-0.038484	0.893035	-0.0295174	-0.0288837	-0.00704755	0.277564	1.29518	-0.126537	-0.725891	-0.0388938	0.600729	-0.323331	-1.2518	0.122844	0.872304	0.227247	0.466216	0.268075	0.360633	0.0991829	0.577684	-0.00907868	-0.485242	-0.301464	0.418674	0.129506	0.407565	0.217749	-0.190662	-0.0998416	0.502748	0.00210248	-0.845304	-0.0242983	0.403046	-0.666115	0.78665	0.01809	-0.0386006	0.00842214	-0.0303268	0.468599
3.74	-0.210009	-0.0505167	0.0986603	0.536997	0.0864759	-0.274749	-0.0566786	-0.0453552	0.892798	-0.016799	-0.0289497	-0.00516705	0.286675	0.600703	-0.134181	-0.707945	-0.0330027	0.308951	-0.334472	-1.00234	0.131881	0.630484	0.231801	0.423773	0.26905	-0.159808	0.104547	0.486534	-0.0132223	-0.326751	-0.29727	0.421716	0.133648	0.391418	0.216188	-0.128399	-0.0985092	-0.183341	-0.0055503	-0.678454	-0.0217022	0.139157	-0.656739	1.07844	0.0177289	-0.0432549	0.00816386	0.0140679	0.470177
3.75	-0.207916	0.45956	0.10432	0.539123	0.0852742	-0.214522	-0.0571652	-0.0507936	0.892709	-0.000953827	-0.0289877	-0.00315251	0.289313	-0.0537781	-0.141194	-0.699903	-0.0308518	0.102887	-0.34341	-0.779762	0.136712	0.48475	0.235697	0.330986	0.264752	-0.73985	0.109297	0.478518	-0.0154293	-0.222845	-0.292495	0.556603	0.135932	0.0554027	0.214321	-0.264599	-0.103853	-0.874431	-0.0118402	-0.626932	-0.0211541	-0.00605478	-0.644623	1.34875	0.0174937	-0.0236228	0.00832546	0.0582722	0.472174
3.76	-0.200216	1.07972	0.110202	0.564976	0.084296	-0.217071	-0.0576647	-0.0475536	0.892775	0.0141436	-0.0290143	-0.00176245	0.284609	-0.862448	-0.1481	-0.689737	-0.0301565	0.196685	-0.349871	-0.508047	0.141571	0.4472	0.238834	0.28132	0.253701	-1.50059	0.114491	0.513668	-0.0160846	-0.148944	-0.285909	0.768342	0.136348	0.053879	0.211374	-0.311774	-0.116605	-1.66576	-0.0178289	-0.61672	-0.0219144	-0.10393	-0.629901	1.58862	0.0174941	-0.00281464	0.00880103	0.0853071	0.474006
3.77	-0.185834	1.77776	0.116155	0.558386	0.0833054	-0.197749	-0.0580876	-0.0359287	0.892991	0.0287103	-0.0290211	0.000295949	0.271039	-1.78983	-0.154249	-0.610869	-0.0296493	0.304752	-0.353383	-0.194372	0.145259	0.303179	0.241424	0.222529	0.234352	-2.36161	0.119929	0.506728	-0.0147611	-0.0433286	-0.277002	1.01275	0.136428	-0.0800129	0.207823	-0.406571	-0.137579	-2.49736	-0.0233081	-0.565092	-0.023932	-0.217255	-0.613101	1.76011	0.0177158	0.0161625	0.00943755	0.09824	0.475423
3.78	-0.164618	2.43191	0.121687	0.496671	0.0826279	-0.116373	-0.0583688	-0.0200268	0.893341	0.0408502	-0.0290089	0.00223157	0.248158	-2.68089	-0.159078	-0.480337	-0.0299947	0.323131	-0.353737	0.120078	0.147533	0.16595	0.243365	0.149519	0.206566	-3.13781	0.125072	0.4343	-0.0115045	0.0151896	-0.265941	1.17683	0.135435	-0.0575138	0.203434	-0.428009	-0.166474	-3.22802	-0.0276619	-0.440481	-0.0275641	-0.366629	-0.594976	1.85354	0.0181207	0.0284067	0.010107	0.0993023	0.476189
3.79	-0.137644	2.93769	0.126238	0.407295	0.0827774	0.010475	-0.058488	-0.00401438	0.893794	0.0491483	-0.0289761	0.00412856	0.217057	-3.40161	-0.162242	-0.34853	-0.0320615	0.24571	-0.351063	0.408035	0.148977	0.148997	0.244501	0.0662903	0.17193	-3.70252	0.129093	0.305893	-0.00651978	0.103583	-0.253771	1.24917	0.134977	-0.136026	0.198968	-0.479287	-0.201676	-3.75357	-0.0302263	-0.286993	-0.0330842	-0.530856	-0.576276	1.8747	0.0186694	0.0432406	0.0107207	0.089478	0.476012
3.8	-0.10661	3.27075	0.129753	0.315494	0.0839589	0.131747	-0.0584538	0.010635	0.894305	0.0518293	-0.0289315	0.00481636	0.179713	-3.91912	-0.16396	-0.245266	-0.0363637	0.102226	-0.345649	0.673908	0.15043	0.0924485	0.244714	-0.0327889	0.132677	-4.04771	0.131676	0.182142	-7.22E-05	0.158078	-0.241232	1.24464	0.132748	-0.273463	0.193794	-0.512023	-0.241001	-4.06227	-0.0309496	-0.145985	-0.0403098	-0.663279	-0.557663	1.83895	0.019386	0.0596483	0.0111761	0.0713947	0.474754
3.81	-0.0734744	3.36511	0.132246	0.220825	0.0860399	0.221812	-0.0582894	0.021185	0.894799	0.045593	-0.0288748	0.00690291	0.138443	-4.15715	-0.16427	-0.137804	-0.0427687	-0.0117808	-0.337624	0.917381	0.149655	-0.278222	0.243891	-0.118631	0.0913269	-4.09177	0.132703	0.0566184	0.0072287	0.20168	-0.229276	1.12986	0.13005	-0.30937	0.188812	-0.468255	-0.282049	-4.09266	-0.0299755	-0.0358745	-0.0486242	-0.732493	-0.53973	1.7345	0.0203045	0.0859772	0.0114172	0.0471559	0.472547
3.82	-0.040333	3.32117	0.133929	0.146491	0.0885911	0.259632	-0.0580371	0.0291403	0.895199	0.0339511	-0.0287892	0.010224	0.0958915	-4.23035	-0.163187	-0.0369826	-0.0498977	-0.0162568	-0.32733	1.14055	0.145241	-0.577874	0.242392	-0.162992	0.0506042	-3.96894	0.132338	-0.0360148	0.0145605	0.182385	-0.218744	0.971646	0.126136	-0.505536	0.184109	-0.454149	-0.32238	-3.97025	-0.0278858	0.0221906	-0.0571666	-0.737004	-0.523149	1.58008	0.0214972	0.113392	0.0114	0.01888	0.469956
3.83	-0.00799795	3.20556	0.134949	0.0710289	0.0913636	0.280021	-0.0577141	0.034968	0.895479	0.0225107	-0.0286701	0.0137391	0.0531299	-4.19774	-0.160831	0.0492046	-0.0572478	-0.101956	-0.314934	1.31973	0.138774	-0.706459	0.240255	-0.237109	0.0116303	-3.74682	0.130866	-0.122839	0.0214452	0.187965	-0.210258	0.723989	0.121757	-0.250712	0.180846	-0.176205	-0.361073	-3.77081	-0.0250238	0.072291	-0.0654705	-0.712743	-0.508357	1.36976	0.0229304	0.139792	0.0111271	-0.0070244	0.467466
3.84	0.022472	2.93609	0.135401	0.0130421	0.0942144	0.280646	-0.0573598	0.0346663	0.895668	0.0160239	-0.028518	0.0166133	0.0119099	-3.91698	-0.157678	0.081971	-0.065526	-0.232479	-0.301379	1.35751	0.131707	-0.700488	0.237339	-0.304228	-0.024233	-3.33931	0.128413	-0.188729	0.0281447	0.211602	-0.20424	0.46812	0.119359	-0.196634	0.179443	-0.0764286	-0.39701	-3.41386	-0.0217074	0.0921731	-0.0732206	-0.661387	-0.49611	1.07076	0.0245958	0.164245	0.0106419	-0.0323942	0.465798
3.85	0.0495884	2.54802	0.135266	-0.0618874	0.0970322	0.279803	-0.0570343	0.0300824	0.895811	0.0129764	-0.0283366	0.0196519	-0.0253591	-3.46304	-0.154058	0.128964	-0.0740028	-0.302227	-0.287984	1.31728	0.124852	-0.692321	0.233858	-0.351813	-0.0551525	-2.79532	0.125216	-0.259571	0.0341085	0.19584	-0.200895	0.202954	0.118255	-0.0239963	0.179178	0.0206936	-0.428656	-2.9331	-0.0181807	0.129223	-0.0801143	-0.592151	-0.487064	0.738688	0.0263862	0.172746	0.00998193	-0.0524833	0.465276
3.86	0.0722841	2.05167	0.134426	-0.142265	0.100013	0.302311	-0.0567662	0.0230955	0.895929	0.0105159	-0.0281258	0.0224344	-0.0574167	-2.89725	-0.150027	0.180659	-0.0822354	-0.37511	-0.274948	1.28614	0.118085	-0.663945	0.229919	-0.397775	-0.0799457	-2.12779	0.121386	-0.323508	0.0390008	0.171555	-0.200211	-0.0666487	0.118734	0.105106	0.179858	0.109034	-0.454877	-2.33221	-0.014459	0.17817	-0.0861622	-0.532559	-0.481455	0.382309	0.028182	0.175108	0.0092111	-0.0711188	0.465632
3.87	0.0893931	1.44371	0.132802	-0.240626	0.103394	0.340104	-0.056581	0.0134709	0.896026	0.00911833	-0.027889	0.0249123	-0.0830222	-2.2041	-0.145694	0.253885	-0.0902191	-0.4702	-0.262274	1.24273	0.111683	-0.621097	0.225598	-0.438812	-0.097302	-1.33281	0.11712	-0.391113	0.0426964	0.157104	-0.202259	-0.340353	0.120066	0.154679	0.181392	0.189955	-0.474417	-1.60929	-0.0105955	0.250598	-0.0914357	-0.470491	-0.479526	0.00357023	0.0299443	0.174807	0.00835491	-0.0892473	0.46674
3.88	0.0998673	0.738825	0.130232	-0.346189	0.107284	0.377547	-0.0565024	0.00207252	0.896118	0.00954351	-0.0276305	0.0265749	-0.100973	-1.40416	-0.141089	0.32945	-0.0979275	-0.550092	-0.250029	1.20288	0.107044	-0.253265	0.220732	-0.514378	-0.106119	-0.445658	0.112518	-0.450829	0.0452905	0.161107	-0.206921	-0.584028	0.121758	0.182127	0.183654	0.25568	-0.486139	-0.784172	-0.00658028	0.331647	-0.095892	-0.39755	-0.481506	-0.394591	0.0316677	0.172394	0.0074381	-0.107504	0.468514
3.89	0.102966	-0.0138686	0.126659	-0.451424	0.111581	0.394458	-0.0565447	-0.0106498	0.896229	0.0129146	-0.0273601	0.0274132	-0.110435	-0.546794	-0.136505	0.393108	-0.104896	-0.57416	-0.238189	1.16098	0.107899	0.446846	0.215012	-0.627603	-0.105801	0.465203	0.107788	-0.495632	0.0469259	0.192182	-0.213747	-0.769262	0.123576	0.190909	0.186489	0.298756	-0.489275	0.085206	-0.00255136	0.409053	-0.0994258	-0.302952	-0.487338	-0.763698	0.0333472	0.170214	0.00645175	-0.12806	0.470659
3.9	0.0985114	-0.757195	0.122012	-0.570046	0.116048	0.389726	-0.0567173	-0.0239083	0.896383	0.0186305	-0.0270822	0.0285223	-0.111114	0.314876	-0.132126	0.475672	-0.110701	-0.578436	-0.22686	1.08546	0.115953	0.781198	0.208363	-0.672486	-0.0964414	1.33483	0.103039	-0.550776	0.0483091	0.280494	-0.222092	-0.888205	0.12562	0.225206	0.189601	0.309583	-0.483697	0.933765	0.00140755	0.497918	-0.101892	-0.18507	-0.496612	-1.07732	0.0349411	0.15786	0.00536778	-0.152276	0.472743
3.91	0.0871658	-1.38686	0.115881	-0.711316	0.120348	0.314791	-0.0570161	-0.0349414	0.89662	0.0286293	-0.0267713	0.0338849	-0.103318	1.08886	-0.127099	0.691399	-0.116182	-0.700143	-0.216677	0.94485	0.120163	0.357935	0.201765	-0.6816	-0.0790386	2.02559	0.097795	-0.647127	0.049436	0.224071	-0.231195	-0.893151	0.128038	0.25688	0.192644	0.267885	-0.470166	1.64401	0.00561776	0.586874	-0.102985	-0.00312112	-0.508765	-1.33224	0.036608	0.187779	0.00440007	-0.130055	0.474455
3.92	0.0699892	-1.98642	0.108678	-0.765826	0.123289	0.153596	-0.0574141	-0.0450761	0.896939	0.0339549	-0.0264111	0.037879	-0.0876692	1.87051	-0.121371	0.804158	-0.121328	-0.699891	-0.208207	0.73388	0.125395	0.577439	0.194829	-0.683994	-0.0553978	2.6284	0.0923902	-0.659147	0.0485486	0.0661843	-0.239717	-0.812647	0.130726	0.297147	0.194996	0.191667	-0.449912	2.31394	0.00932074	0.559524	-0.102038	0.22179	-0.523065	-1.51468	0.0385042	0.200377	0.00360119	-0.139557	0.475337
3.93	0.0470894	-2.55083	0.100887	-0.798047	0.124485	-0.00396631	-0.0579213	-0.0562598	0.897279	0.033021	-0.026015	0.0411778	-0.0639818	2.64015	-0.115682	0.897683	-0.124498	-0.471144	-0.202214	0.46237	0.13103	0.536508	0.188358	-0.61268	-0.0257583	3.20204	0.0871824	-0.65523	0.0460903	-0.0202604	-0.247544	-0.75423	0.133942	0.332805	0.196692	0.140616	-0.423128	2.94172	0.0120294	0.513491	-0.0990328	0.429651	-0.538772	-1.60706	0.040465	0.200047	0.00274834	-0.156579	0.475038
3.94	0.019447	-2.96544	0.0928721	-0.798111	0.124177	-0.108324	-0.0585268	-0.0646073	0.897588	0.0277989	-0.0255959	0.0424091	-0.0334757	3.21857	-0.110134	0.952249	-0.124613	-0.221045	-0.19874	0.228498	0.136239	0.491923	0.182509	-0.545179	0.00881048	3.61705	0.0822928	-0.624029	0.042771	-0.0605927	-0.254796	-0.695521	0.136705	0.185485	0.197867	0.0928021	-0.390957	3.40726	0.0138103	0.460283	-0.0944462	0.565777	-0.554877	-1.59761	0.042372	0.188195	0.00175299	-0.176036	0.473189
3.95	-0.011608	-3.2449	0.0849918	-0.773338	0.122691	-0.188092	-0.0592045	-0.0702035	0.897814	0.0167442	-0.0251734	0.0416682	0.00213191	3.64503	-0.104831	0.962929	-0.121694	0.0192682	-0.197657	-0.00764056	0.140863	0.425984	0.177526	-0.442587	0.0467616	3.87343	0.0778407	-0.572081	0.038946	-0.0913904	-0.261384	-0.614941	0.13724	-0.0741897	0.19862	0.0572121	-0.354898	3.72712	0.0148099	0.398602	-0.0887869	0.660983	-0.570497	-1.51217	0.0441295	0.165314	0.000583404	-0.192296	0.469793
3.96	-0.0447275	-3.39909	0.0774949	-0.736856	0.12022	-0.264367	-0.0599209	-0.0725941	0.897906	0.00110149	-0.0247668	0.0394055	0.0412268	3.93918	-0.0998625	0.943152	-0.116611	0.188112	-0.198976	-0.258084	0.144715	0.345537	0.173656	-0.324536	0.0864006	3.97096	0.07383	-0.520444	0.0349244	-0.114144	-0.26698	-0.497597	0.135269	-0.304338	0.199148	0.0493143	-0.316421	3.91077	0.0152005	0.334956	-0.0823546	0.740728	-0.58504	-1.38521	0.0456267	0.131974	-0.000751919	-0.204251	0.465164
3.97	-0.07873	-3.43292	0.0706528	-0.663711	0.116735	-0.344368	-0.0606466	-0.0721536	0.897835	-0.0147172	-0.0243908	0.0355256	0.0825217	4.10337	-0.0953866	0.864997	-0.110154	0.289991	-0.20286	-0.514064	0.147791	0.261061	0.171069	-0.197727	0.126235	3.92758	0.0702804	-0.443538	0.0307786	-0.142154	-0.271294	-0.369952	0.131489	-0.429262	0.199543	0.035621	-0.276841	3.95939	0.0149975	0.240618	-0.0752047	0.80431	-0.598197	-1.24295	0.0467697	0.0912007	-0.00222731	-0.211656	0.459833
3.98	-0.112464	-3.3557	0.0650886	-0.511994	0.112326	-0.433899	-0.0613578	-0.0696668	0.897629	-0.0259023	-0.0240583	0.0312706	0.124605	4.13262	-0.0919242	0.701894	-0.102897	0.386892	-0.209138	-0.734403	0.14851	-0.174823	0.169466	-0.111693	0.165048	3.7808	0.0675937	-0.303082	0.0264574	-0.209556	-0.274531	-0.286403	0.127111	-0.431475	0.199619	-0.0109595	-0.23753	3.87675	0.013819	0.0643366	-0.0675249	0.848392	-0.610004	-1.12197	0.0475021	0.0512379	-0.00379898	-0.212116	0.454593
3.99	-0.144755	-3.13655	0.0618873	-0.249835	0.106746	-0.608126	-0.0620279	-0.063483	0.897327	-0.0339912	-0.0237587	0.0290273	0.165963	3.98548	-0.0901858	0.437781	-0.0940892	0.66391	-0.217484	-0.922506	0.145533	-0.359191	0.169228	0.068094	0.201605	3.45709	0.0664932	-0.0792	0.0208486	-0.448367	-0.27697	-0.187513	0.122891	-0.408284	0.199142	-0.0746943	-0.199956	3.61862	0.0105564	-0.26472	-0.0591046	0.940676	-0.620555	-0.977518	0.047964	0.0385064	-0.00537829	-0.202848	0.450143
4	-0.173534	-2.67395	0.0621554	0.0652364	0.0993369	-0.870033	-0.0626091	-0.0521641	0.896961	-0.0387033	-0.023469	0.0294041	0.204078	3.54214	-0.09078	0.116344	-0.0819339	1.0825	-0.22735	-1.03837	0.141617	-0.456255	0.170693	0.223839	0.233195	2.7996	0.0674932	0.165166	0.0126119	-0.784961	-0.277853	0.0278332	0.118979	-0.381838	0.197966	-0.147294	-0.166647	3.05807	0.00399447	-0.68516	-0.0492334	1.08981	-0.629305	-0.763617	0.0484957	0.0607411	-0.00691937	-0.189403	0.44671
4.01	-0.19661	-2.036	0.0658996	0.304685	0.0900436	-1.05636	-0.0630693	-0.0402142	0.896566	-0.0393795	-0.0231646	0.0314046	0.236351	2.87044	-0.0933301	-0.122484	-0.0664604	1.37848	-0.23806	-1.08933	0.136277	-0.577531	0.173583	0.34826	0.257061	1.94976	0.0702053	0.317377	0.00164973	-1.04328	-0.276269	0.279705	0.11514	-0.397644	0.19612	-0.202211	-0.140209	2.2792	-0.00577244	-0.994723	-0.0377809	1.16529	-0.635691	-0.508174	0.0492309	0.0682572	-0.00840911	-0.166886	0.444697
4.02	-0.212717	-1.31265	0.0715072	0.389767	0.0806694	-0.946842	-0.0634303	-0.0332827	0.896199	-0.0326205	-0.0228493	0.0309558	0.260991	2.05629	-0.096588	-0.222749	-0.0501556	1.35387	-0.248939	-1.07513	0.130615	-0.513179	0.177399	0.404887	0.272324	1.11502	0.0734599	0.326824	-0.00993854	-0.997059	-0.27266	0.40941	0.111023	-0.414696	0.193957	-0.212292	-0.12217	1.39276	-0.0166482	-1.01417	-0.0266708	0.963174	-0.639392	-0.232887	0.0497475	0.0196815	-0.00963657	-0.107504	0.444447
4.03	-0.221954	-0.652732	0.0769856	0.388169	0.0740274	-0.54749	-0.0637625	-0.0344322	0.895928	-0.0213793	-0.0225611	0.0259412	0.277524	1.27498	-0.0998136	-0.280812	-0.0369776	0.876152	-0.259439	-1.01262	0.126281	-0.355067	0.181433	0.402019	0.280161	0.476969	0.0763893	0.279751	-0.018935	-0.647211	-0.268627	0.372097	0.107551	-0.259253	0.191767	-0.210482	-0.112667	0.571453	-0.0261627	-0.824028	-0.0190973	0.475073	-0.640383	0.0383568	0.049536	-0.0686871	-0.0101819	-0.0058807	0.44603
4.04	-0.225388	-0.0640819	0.081434	0.393047	0.0719094	-0.0730991	-0.0641306	-0.0388067	0.895767	-0.011269	-0.0223393	0.0183511	0.286562	0.535259	-0.103343	-0.370427	-0.0305683	0.244846	-0.268972	-0.878422	0.123458	-0.194745	0.185353	0.384776	0.282388	-0.0555763	0.0789958	0.260428	-0.0233784	-0.219019	-0.265299	0.303878	0.106338	0.0286269	0.189559	-0.230408	-0.110782	-0.173336	-0.0333164	-0.61089	-0.0172157	-0.101593	-0.638609	0.321128	0.048358	-0.160306	-0.0097351	0.112783	0.448892
4.05	-0.223008	0.579234	0.0852792	0.449444	0.0738084	0.228037	-0.064519	-0.0376339	0.895699	-0.00240766	-0.0221892	0.0121671	0.287726	-0.284743	-0.107625	-0.478852	-0.0301502	-0.128522	-0.276823	-0.690975	0.122037	-0.0961628	0.189189	0.386441	0.278625	-0.732948	0.0818596	0.305095	-0.0237705	0.0387332	-0.262098	0.355399	0.108358	0.347912	0.187077	-0.2656	-0.116602	-0.975358	-0.0387131	-0.516114	-0.0207533	-0.522028	-0.634019	0.588231	0.0464064	-0.213266	-0.00829865	0.211174	0.452504
4.06	-0.21414	1.27311	0.0894674	0.526038	0.0776107	0.301738	-0.0648578	-0.0287837	0.895723	0.00777515	-0.0220877	0.00849948	0.280414	-1.14909	-0.112661	-0.55955	-0.0328493	-0.216066	-0.282803	-0.504627	0.121229	-0.0398886	0.193093	0.389442	0.267391	-1.54405	0.0855937	0.384736	-0.0220842	0.0877853	-0.257874	0.496829	0.11264	0.47454	0.184312	-0.293368	-0.130625	-1.81124	-0.043589	-0.529081	-0.02765	-0.708638	-0.627217	0.760688	0.0441196	-0.235257	-0.00621021	0.260362	0.456828
4.07	-0.198085	2.00917	0.0941408	0.53976	0.0815809	0.272413	-0.0650726	-0.0133109	0.895867	0.0212747	-0.0220143	0.00627373	0.264062	-2.0618	-0.117726	-0.554921	-0.0367388	-0.177122	-0.28686	-0.304642	0.121685	0.170296	0.196848	0.349499	0.247569	-2.4201	0.0899977	0.401546	-0.0194781	0.0924849	-0.252127	0.648864	0.117674	0.512645	0.181384	-0.297543	-0.153198	-2.65969	-0.0480963	-0.507035	-0.036075	-0.753658	-0.619045	0.864916	0.0416059	-0.259594	-0.003856	0.278038	0.461689
4.08	-0.174848	2.68659	0.0987807	0.491852	0.0850255	0.232161	-0.0651125	0.00567162	0.896147	0.0342868	-0.0219604	0.00457644	0.238681	-2.9246	-0.122033	-0.497222	-0.0413876	-0.1575	-0.288806	-0.0775934	0.124677	0.425902	0.200058	0.274566	0.219231	-3.21309	0.0942896	0.348754	-0.0154757	0.212096	-0.245067	0.753747	0.1228	0.511877	0.178602	-0.263285	-0.18385	-3.4034	-0.051568	-0.428295	-0.0451269	-0.747994	-0.610149	0.909006	0.03888	-0.280532	-0.00139294	0.284671	0.466572
4.09	-0.145486	3.21608	0.102879	0.40655	0.0880072	0.229507	-0.0649584	0.0249178	0.896534	0.0418432	-0.0219209	0.00349295	0.20524	-3.64925	-0.125138	-0.412868	-0.0473712	-0.226935	-0.288272	0.190723	0.129676	0.557036	0.202426	0.180233	0.183823	-3.80302	0.0977641	0.252037	-0.0090607	0.383833	-0.237357	0.772766	0.127921	0.502758	0.176278	-0.201435	-0.220982	-3.94675	-0.0534449	-0.31107	-0.0545501	-0.748061	-0.600979	0.921407	0.0359919	-0.295936	0.00111211	0.284283	0.470892
4.1	-0.111763	3.55673	0.106139	0.3146	0.0908881	0.255698	-0.0646226	0.0417223	0.896957	0.0414089	-0.0218879	0.00329297	0.165483	-4.17623	-0.126819	-0.327705	-0.0551733	-0.327938	-0.284937	0.474856	0.135353	0.563926	0.203806	0.0841665	0.14372	-4.13901	0.0999438	0.144368	-0.0007641	0.461032	-0.229974	0.689712	0.132881	0.483737	0.174694	-0.115504	-0.262323	-4.25599	-0.0535052	-0.195435	-0.0642924	-0.75572	-0.591759	0.920513	0.0330136	-0.302437	0.00360591	0.276861	0.474077
4.11	-0.0758721	3.63203	0.10858	0.228078	0.0938177	0.27411	-0.064146	0.0519091	0.897329	0.0315758	-0.021849	0.00476127	0.121938	-4.37266	-0.127068	-0.235481	-0.0640427	-0.323362	-0.279005	0.686146	0.140722	0.500928	0.204351	0.0173891	0.101813	-4.12973	0.100704	0.041164	0.00794808	0.426191	-0.223984	0.483228	0.137638	0.46768	0.174139	0.0060824	-0.305263	-4.26215	-0.0520324	-0.110962	-0.0740623	-0.738039	-0.582646	0.891593	0.0300552	-0.295095	0.00599867	0.256299	0.475726
4.12	-0.0400695	3.58246	0.110361	0.166804	0.0967076	0.276255	-0.0635921	0.0587178	0.897575	0.0173994	-0.0217908	0.00682812	0.077578	-4.4119	-0.126011	-0.16186	-0.0727677	-0.308173	-0.27126	0.861674	0.14515	0.377225	0.204343	-0.0303201	0.061064	-3.97188	0.1002	-0.0385874	0.0158504	0.336249	-0.220384	0.245149	0.142137	0.409718	0.174889	0.120337	-0.347267	-4.13111	-0.0495802	-0.0677438	-0.083396	-0.699712	-0.573892	0.850822	0.0272135	-0.285822	0.00816441	0.225601	0.475841
4.13	-0.00510084	3.45579	0.111779	0.130013	0.0994652	0.26294	-0.0629783	0.0635957	0.897676	0.00293496	-0.0217153	0.00809118	0.0333514	-4.34487	-0.124017	-0.117932	-0.0814087	-0.31733	-0.261896	0.999573	0.148268	0.245673	0.203854	-0.0742786	0.0222391	-3.74179	0.0988433	-0.0777756	0.0227133	0.273667	-0.218994	0.041145	0.145017	0.104393	0.176319	0.137613	-0.387541	-3.91655	-0.0466569	-0.0562951	-0.0920784	-0.64579	-0.565774	0.756123	0.0244781	-0.276356	0.0100259	0.187754	0.474757
4.14	0.0276646	3.13069	0.112799	0.0561518	0.101983	0.240776	-0.0623454	0.062078	0.897623	-0.0136371	-0.0216309	0.00891234	-0.00872133	-3.98653	-0.121264	-0.0323133	-0.0896592	-0.299405	-0.251783	1.00199	0.149853	0.0575816	0.202991	-0.0956446	-0.0131103	-3.2719	0.0970094	-0.118719	0.0288883	0.29541	-0.21986	-0.229858	0.144057	-0.161229	0.178265	0.324728	-0.424585	-3.48713	-0.0434964	-0.0101202	-0.0998081	-0.561735	-0.559018	0.581164	0.0218574	-0.263899	0.0113799	0.125708	0.47334
4.15	0.0567515	2.72591	0.112987	-0.0363998	0.104268	0.211786	-0.0617414	0.0584284	0.897413	-0.0276603	-0.021538	0.00944878	-0.0463726	-3.50867	-0.117553	0.0725072	-0.0969441	-0.254006	-0.241996	0.945009	0.149292	-0.179653	0.201932	-0.109821	-0.0433093	-2.74604	0.0945473	-0.176282	0.0352955	0.405077	-0.223254	-0.43504	0.141292	-0.373995	0.182257	0.471009	-0.456783	-2.97484	-0.0399267	0.0569429	-0.106275	-0.460576	-0.554213	0.366011	0.0193173	-0.254956	0.0123744	0.0932427	0.47194
4.16	0.0813711	2.22377	0.11234	-0.114582	0.106259	0.170017	-0.0611865	0.0519463	0.897088	-0.0361814	-0.021443	0.0095588	-0.0784529	-2.89433	-0.113157	0.160646	-0.102804	-0.171035	-0.233052	0.831945	0.14617	-0.442103	0.20079	-0.106654	-0.0678313	-2.13737	0.0916308	-0.214427	0.0417402	0.388476	-0.228424	-0.591139	0.136854	-0.4881	0.187475	0.558655	-0.483336	-2.36268	-0.0361695	0.106913	-0.111347	-0.34922	-0.551873	0.0867804	0.0168862	-0.236747	0.0131072	0.0620903	0.470756
4.17	0.100466	1.61657	0.111048	-0.169819	0.107865	0.126669	-0.0607138	0.0420465	0.896713	-0.037524	-0.0213463	0.00976149	-0.103527	-2.13816	-0.108597	0.221587	-0.106774	-0.0697797	-0.225518	0.66541	0.140821	-0.609726	0.199804	-0.0775563	-0.085617	-1.41131	0.0885622	-0.242486	0.0466072	0.265119	-0.235101	-0.744677	0.13166	-0.513594	0.193245	0.594413	-0.5032	-1.64596	-0.032697	0.134063	-0.114971	-0.241348	-0.552607	-0.24638	0.0146016	-0.218544	0.0135838	0.030992	0.470058
4.18	0.113048	0.911272	0.109186	-0.229083	0.109193	0.097742	-0.0603569	0.0288099	0.896357	-0.0329805	-0.0212483	0.00967231	-0.120324	-1.25404	-0.104271	0.275868	-0.10892	-0.0252186	-0.219848	0.461871	0.134448	-0.644553	0.19901	-0.0665701	-0.0955374	-0.574858	0.0854667	-0.280539	0.0495671	0.15729	-0.243312	-0.891871	0.126441	-0.50807	0.199166	0.593191	-0.515424	-0.830653	-0.0297315	0.173702	-0.117268	-0.142983	-0.556818	-0.603944	0.0124362	-0.204404	0.0137984	0.00121311	0.469795
4.19	0.118149	0.126286	0.10665	-0.304767	0.110353	0.0708611	-0.0601461	0.013025	0.896062	-0.0256813	-0.0211545	0.00909031	-0.127652	-0.268868	-0.10043	0.331086	-0.110354	-0.116006	-0.216328	0.237449	0.127928	-0.657076	0.198281	-0.0601698	-0.0966493	0.324533	0.0823634	-0.33103	0.0507636	0.0633952	-0.252746	-0.980878	0.121134	-0.542604	0.204925	0.565565	-0.519035	0.0632446	-0.0272668	0.234354	-0.118304	-0.0409807	-0.564561	-0.945943	0.0103288	-0.195538	0.013748	-0.0276467	0.469632
4.2	0.115348	-0.656353	0.103256	-0.384637	0.111258	0.0183433	-0.0600982	-0.00315083	0.89585	-0.0163612	-0.0210671	0.00833227	-0.124955	0.71443	-0.0970691	0.391635	-0.111524	-0.150486	-0.21507	0.0150321	0.121478	-0.630301	0.19762	-0.0498557	-0.0888496	1.17077	0.0791653	-0.378642	0.0502553	-0.0554945	-0.262591	-0.964227	0.115143	-0.65427	0.210219	0.501728	-0.513657	0.943004	-0.025201	0.294042	-0.117988	0.0824716	-0.575469	-1.2291	0.0082532	-0.189934	0.0134436	-0.0524861	0.469122
4.21	0.105306	-1.33299	0.0990931	-0.440495	0.111442	-0.074926	-0.0601972	-0.016228	0.895741	-0.00501916	-0.0209864	0.00768541	-0.113039	1.55597	-0.0941881	0.439328	-0.111771	-0.12421	-0.215812	-0.15266	0.115552	-0.541831	0.196978	-0.0651275	-0.0734719	1.8405	0.0759752	-0.398862	0.0475045	-0.264384	-0.2716	-0.833586	0.107066	-1.02351	0.214701	0.426672	-0.500084	1.69956	-0.0236813	0.318045	-0.116089	0.228886	-0.588841	-1.43945	0.00621721	-0.179827	0.0129246	-0.0699517	0.467831
4.22	0.0887492	-1.99398	0.094507	-0.454564	0.110657	-0.170611	-0.060431	-0.0309218	0.895747	0.0055637	-0.0209181	0.00610929	-0.092897	2.38461	-0.0919847	0.443024	-0.110824	-0.049425	-0.218183	-0.327061	0.111171	-0.325174	0.196186	-0.079139	-0.0515266	2.51284	0.0732257	-0.341972	0.0422382	-0.448426	-0.279442	-0.744788	0.0947044	-1.31288	0.218418	0.348064	-0.479203	2.43081	-0.0229642	0.297436	-0.112665	0.358089	-0.604129	-1.61048	0.00434132	-0.155838	0.0122137	-0.0881045	0.465776
4.23	0.0658904	-2.58459	0.0897445	-0.468745	0.108869	-0.249508	-0.0608145	-0.0450305	0.895837	0.0117905	-0.0208575	0.00627387	-0.0647186	3.12383	-0.0905525	0.457973	-0.108283	0.027943	-0.222303	-0.478644	0.109038	-0.10667	0.195275	-0.0999762	-0.0230286	3.12171	0.071104	-0.312324	0.0352949	-0.503909	-0.286543	-0.670442	0.0833533	-0.85133	0.221109	0.216969	-0.451344	3.08184	-0.0231654	0.279051	-0.10785	0.468043	-0.620702	-1.68639	0.00270719	-0.13248	0.0113098	-0.104265	0.462842
4.24	0.0377841	-3.05817	0.0848562	-0.476328	0.106276	-0.314934	-0.061324	-0.056266	0.89596	0.0116773	-0.0207863	0.00795912	-0.0299497	3.71063	-0.089546	0.471414	-0.104403	0.121148	-0.227681	-0.588842	0.109423	0.207099	0.194137	-0.125775	0.010843	3.58968	0.0689935	-0.323758	0.0278716	-0.504665	-0.292748	-0.563211	0.0786178	-0.0699039	0.222439	0.0600935	-0.417668	3.6063	-0.0240054	0.254556	-0.1019	0.558632	-0.637538	-1.66577	0.00133911	-0.104059	0.0102252	-0.119858	0.458606
4.25	0.00573366	-3.38351	0.0800661	-0.465671	0.102957	-0.369262	-0.0619259	-0.0636342	0.896055	0.0065225	-0.0206995	0.00946289	0.00973997	4.11722	-0.0888987	0.460983	-0.099302	0.1946	-0.233976	-0.672697	0.113374	0.533674	0.192824	-0.129847	0.0484505	3.87208	0.0665571	-0.346434	0.0203276	-0.493775	-0.297626	-0.407112	0.0821784	0.788188	0.222229	-0.106228	-0.379598	3.96957	-0.0253955	0.215108	-0.0950313	0.627496	-0.653801	-1.58039	0.000298653	-0.0715263	0.00896013	-0.136173	0.453199
4.26	-0.0287804	-3.55479	0.0755918	-0.434304	0.0989012	-0.42936	-0.0625839	-0.0672731	0.896085	-0.000345277	-0.020597	0.0109439	0.0526511	4.35109	-0.0884657	0.445448	-0.0930544	0.296504	-0.241133	-0.755251	0.119295	0.613024	0.191645	-0.110881	0.0879383	3.96479	0.0636384	-0.365539	0.0130078	-0.443233	-0.300759	-0.214873	0.0945068	1.67583	0.220505	-0.262452	-0.338765	4.16214	-0.0272639	0.152023	-0.0873585	0.690083	-0.669016	-1.46223	-0.000243243	-0.00312251	0.00764467	-0.122838	0.447323
4.27	-0.0641979	-3.57808	0.0717779	-0.365329	0.0941321	-0.482932	-0.0632566	-0.0665812	0.896047	-0.00721686	-0.0204856	0.0109686	0.0969302	4.40227	-0.0881475	0.398144	-0.0856637	0.398928	-0.248957	-0.802324	0.125413	0.599701	0.190662	-0.0902604	0.127382	3.87926	0.0604085	-0.351791	0.00672012	-0.320648	-0.301814	-0.00686965	0.11548	2.2817	0.217341	-0.363307	-0.296912	4.19337	-0.0296818	0.0565653	-0.0790408	0.730036	-0.682976	-1.33148	-7.27E-05	0.0534207	0.00633523	-0.142252	0.441883
4.28	-0.0993353	-3.50643	0.0695293	-0.166634	0.0890855	-0.474381	-0.0639171	-0.065121	0.895972	-0.00750632	-0.020416	0.00186852	0.14093	4.3245	-0.0888285	0.183967	-0.0775974	0.422866	-0.257068	-0.810446	0.131299	0.571324	0.189908	-0.0670237	0.165726	3.76285	0.0583368	-0.0522838	0.000279224	-0.574146	-0.301811	0.0226093	0.123015	0.0171785	0.21497	-0.270493	-0.255438	4.11108	-0.0332427	-0.138187	-0.0707136	0.66624	-0.695832	-1.23742	0.000618998	0.0929707	0.00477648	-0.171668	0.437846
4.29	-0.133399	-3.34536	0.0688777	-0.0728023	0.0844605	-0.427229	-0.064542	-0.0588397	0.89588	-0.0112415	-0.0204242	-0.00273424	0.183436	4.10996	-0.0904893	0.109496	-0.0694853	0.447952	-0.264955	-0.754742	0.136565	0.495958	0.189265	-0.0639161	0.202492	3.54571	0.0585841	0.105799	-0.00791173	-0.570912	-0.301217	0.101172	0.126262	0.539738	0.211917	-0.323167	-0.215211	3.94271	-0.0376849	-0.21018	-0.0629584	0.599304	-0.707625	-1.10648	0.00162731	0.121891	0.00295457	-0.191576	0.435466
4.3	-0.164739	-2.91976	0.0694068	0.0621828	0.0804013	-0.384438	-0.0650723	-0.0461927	0.895757	-0.0125738	-0.0204697	-0.0064255	0.222276	3.56337	-0.0925772	-0.0280743	-0.0612485	0.476616	-0.271938	-0.625513	0.14131	0.435095	0.188754	-0.0388784	0.235626	2.99508	0.0599789	0.250817	-0.0148847	-0.427663	-0.299479	0.260802	0.131607	0.511001	0.208554	-0.353175	-0.178031	3.46102	-0.0425983	-0.332024	-0.0558762	0.508816	-0.717664	-0.878885	0.00307478	0.168913	0.000988251	-0.206678	0.434433
4.31	-0.190182	-2.16668	0.0712381	0.187398	0.07745	-0.232264	-0.0654559	-0.0306731	0.895645	-0.00881503	-0.0205537	-0.0104514	0.25344	2.6096	-0.0953752	-0.167903	-0.0539985	0.357085	-0.277219	-0.419657	0.145053	0.308649	0.188558	-0.0042297	0.261371	2.09503	0.0626478	0.359975	-0.0196996	-0.198731	-0.295928	0.442567	0.136847	0.544825	0.204995	-0.352865	-0.1478	2.5709	-0.0479405	-0.394611	-0.0503736	0.288875	-0.724772	-0.529239	0.00485859	0.181183	-0.00106996	-0.204821	0.43464
4.32	-0.207484	-1.30845	0.0736542	0.265481	0.0770636	0.0818954	-0.0657029	-0.0201433	0.895592	-0.00152868	-0.0206806	-0.0149503	0.274035	1.53213	-0.0986743	-0.274777	-0.0498109	0.0603414	-0.280339	-0.209517	0.147442	0.144628	0.188711	0.0254345	0.277596	1.14959	0.0661623	0.39964	-0.021046	0.158372	-0.290998	0.52234	0.143501	0.873451	0.202189	-0.174535	-0.127539	1.52246	-0.0526826	-0.338781	-0.0482989	-0.0989322	-0.728059	-0.132187	0.00656367	0.154063	-0.00293237	-0.165413	0.436044
4.33	-0.217104	-0.603688	0.0760048	0.333185	0.080272	0.434196	-0.0658905	-0.0187525	0.895623	0.00779639	-0.0208512	-0.0193819	0.284651	0.662082	-0.102435	-0.374737	-0.0498227	-0.260284	-0.281645	-0.0630151	0.147174	-0.216129	0.189002	0.0392231	0.285244	0.397343	0.070034	0.413771	-0.0179675	0.535452	-0.285362	0.624378	0.151938	0.557158	0.20044	-0.278117	-0.117158	0.619869	-0.0561329	-0.255112	-0.0509123	-0.526528	-0.727528	0.226357	0.00788676	0.109646	-0.00431664	-0.110335	0.438651
4.34	-0.220902	-0.0727565	0.0783442	0.384106	0.0864615	0.63043	-0.066093	-0.0215074	0.895737	0.0144396	-0.0210699	-0.0239827	0.287771	0.017344	-0.106738	-0.439943	-0.052899	-0.375883	-0.281754	0.0423525	0.143674	-0.446194	0.189542	0.0722395	0.286276	-0.200217	0.074406	0.459196	-0.0118128	0.669215	-0.27842	0.762359	0.15468	0.149976	0.196803	-0.391273	-0.114716	-0.0911954	-0.0585241	-0.200386	-0.0575197	-0.778545	-0.723584	0.560818	0.0087154	0.0608086	-0.00517669	-0.0563028	0.442127
4.35	-0.219396	0.508895	0.0808512	0.41966	0.0935416	0.604515	-0.0663006	-0.0185616	0.895914	0.0216309	-0.0213204	-0.0258086	0.284274	-0.69241	-0.111055	-0.463528	-0.0566701	-0.278063	-0.280609	0.196042	0.138743	-0.523253	0.190247	0.0739782	0.280883	-0.917879	0.0791018	0.474471	-0.00476577	0.638199	-0.269925	0.95047	0.156423	0.139333	0.192921	-0.402227	-0.119416	-0.845694	-0.0601624	-0.202771	-0.0657727	-0.781807	-0.716419	0.857967	0.0091269	0.0342462	-0.00558033	-0.0149582	0.445752
4.36	-0.211312	1.22917	0.0840304	0.456994	0.0997185	0.452626	-0.0664345	-0.00681967	0.896191	0.0346609	-0.0215841	-0.0268701	0.272732	-1.57452	-0.11514	-0.478277	-0.0601473	-0.18819	-0.27765	0.402759	0.133353	-0.54907	0.19072	0.0228989	0.267284	-1.81366	0.0839698	0.488318	0.00212172	0.504786	-0.259306	1.16425	0.156871	-0.0401131	0.188327	-0.492886	-0.132353	-1.72601	-0.06154	-0.245878	-0.0737528	-0.642302	-0.706716	1.06719	0.00930286	0.00945969	-0.00570387	0.00513149	0.449381
4.37	-0.195559	1.99623	0.0877113	0.44077	0.104255	0.283449	-0.0664139	0.0118891	0.89662	0.0514933	-0.0218544	-0.0268328	0.251828	-2.52833	-0.1185	-0.444817	-0.0643828	-0.157269	-0.27242	0.648131	0.127947	-0.513436	0.190432	-0.0691218	0.244421	-2.729	0.0885162	0.43322	0.00845674	0.377169	-0.247002	1.28757	0.157159	0.0842246	0.183478	-0.467858	-0.154283	-2.61582	-0.0622804	-0.234588	-0.0806213	-0.455774	-0.69535	1.19079	0.00915979	-0.0222778	-0.00569582	0.0173305	0.452568
4.38	-0.172214	2.70595	0.0915331	0.411554	0.107016	0.120643	-0.0661801	0.0355172	0.89721	0.065331	-0.0221161	-0.0254205	0.221449	-3.44902	-0.120725	-0.401673	-0.069073	-0.0492767	-0.264536	0.936851	0.123214	-0.433705	0.189179	-0.166416	0.212673	-3.5663	0.0920499	0.348403	0.01453	0.255714	-0.233625	1.38252	0.157115	-0.140344	0.178471	-0.521774	-0.18461	-3.39589	-0.0620116	-0.217338	-0.0860931	-0.264098	-0.683069	1.25969	0.00877999	-0.0380448	-0.00558859	0.0238575	0.45473
4.39	-0.142276	3.27044	0.0952391	0.353372	0.108162	-0.00347063	-0.0656969	0.0610251	0.897889	0.0682937	-0.022358	-0.0227563	0.18242	-4.23221	-0.121622	-0.328401	-0.0737657	0.0469809	-0.253581	1.2518	0.119328	-0.343105	0.186921	-0.266538	0.173331	-4.21668	0.0943224	0.238267	0.0200069	0.109186	-0.219616	1.40398	0.155241	-0.235802	0.173217	-0.49112	-0.221751	-3.97008	-0.0606914	-0.169198	-0.0901513	-0.0987097	-0.670222	1.3061	0.00827557	-0.047368	-0.0054451	0.0274548	0.455249
4.4	-0.107675	3.59453	0.0984992	0.29098	0.108083	-0.0944039	-0.0649691	0.0833849	0.898537	0.0590895	-0.0225708	-0.0197977	0.136845	-4.72472	-0.12114	-0.265	-0.0785463	0.101823	-0.239661	1.50502	0.116731	-0.170754	0.18372	-0.354114	0.128872	-4.56253	0.0951754	0.134227	0.0245824	-0.0450935	-0.205802	1.34408	0.151925	-0.490869	0.168238	-0.488173	-0.263175	-4.24602	-0.0583361	-0.120482	-0.0929388	0.0350051	-0.657066	1.31624	0.00773318	-0.0457746	-0.00527175	0.0271335	0.45373
4.41	-0.0714102	3.61613	0.101082	0.206694	0.107086	-0.142085	-0.064064	0.0969645	0.899033	0.0391283	-0.0227553	-0.0173348	0.0886742	-4.80543	-0.119533	-0.191322	-0.0832511	0.102645	-0.224069	1.60211	0.116253	0.0866105	0.179926	-0.396769	0.0832074	-4.49244	0.0948356	0.0427634	0.0278258	-0.165639	-0.193374	1.12139	0.145181	-0.874906	0.163282	-0.463024	-0.305354	-4.17177	-0.0552271	-0.048224	-0.094456	0.132551	-0.644149	1.25865	0.00729251	-0.0285784	-0.00535088	-0.0156945	0.450654
4.42	-0.0354087	3.54116	0.102771	0.113821	0.105685	-0.149412	-0.063042	0.106654	0.89931	0.0163821	-0.0229205	-0.0156842	0.0405044	-4.74594	-0.116995	-0.11998	-0.0881065	0.058651	-0.207834	1.6285	0.118946	0.425499	0.175811	-0.423014	0.0391546	-4.25489	0.0935983	-0.0372531	0.0298918	-0.242258	-0.183791	0.771032	0.135392	-1.03355	0.158917	-0.348297	-0.346122	-3.99054	-0.0514029	0.0419942	-0.0949879	0.191416	-0.631981	1.15963	0.00699256	-0.0170972	-0.00562681	-0.0226205	0.446575
4.43	-0.000781309	3.3205	0.103428	0.00901893	0.104218	-0.14321	-0.0619545	0.109205	0.899368	-0.00409702	-0.0230648	-0.0125182	-0.00594726	-4.45224	-0.113562	-0.0221901	-0.0931824	-0.00902815	-0.191971	1.51101	0.124007	0.533499	0.171782	-0.385284	-0.00141205	-3.78228	0.0915411	-0.137907	0.0310491	-0.24509	-0.178685	0.196987	0.126355	-0.442823	0.15751	0.27537	-0.384333	-3.66	-0.0468712	0.138657	-0.0947051	0.240471	-0.621194	0.98096	0.00690956	0.0124494	-0.00605516	-0.043002	0.442455
4.44	0.0312089	3.04377	0.103332	-0.00982316	0.102717	-0.153018	-0.0608678	0.107778	0.899271	-0.0135262	-0.0231716	-0.00967935	-0.0485873	-4.05566	-0.109588	-0.0134929	-0.0983892	-0.0897158	-0.177793	1.32182	0.129727	0.608057	0.168221	-0.33893	-0.036862	-3.30093	0.0887003	-0.182689	0.0321781	-0.182528	-0.178762	-0.196809	0.12319	-0.236554	0.160661	0.395263	-0.418823	-3.28919	-0.0421792	0.136091	-0.0936345	0.272936	-0.612549	0.741738	0.00706862	0.0245834	-0.0065742	-0.048362	0.439111
4.45	0.0601256	2.68537	0.103165	-0.0131064	0.101229	-0.142218	-0.0598079	0.103523	0.89911	-0.0186235	-0.0232661	-0.00937286	-0.086851	-3.55863	-0.105922	-0.019607	-0.103921	-0.190293	-0.165588	1.11225	0.135885	0.593827	0.165093	-0.291986	-0.0674308	-2.78677	0.0858993	-0.180288	0.0330923	-0.178883	-0.1822	-0.470734	0.121988	0.0203137	0.165148	0.487535	-0.449347	-2.83682	-0.0380112	0.132144	-0.0920847	0.2816	-0.606399	0.479205	0.00721046	0.0116764	-0.00710069	-0.0469513	0.436446
4.46	0.0846321	2.16043	0.10282	-0.0396978	0.0999309	-0.116504	-0.0588133	0.0945396	0.898893	-0.024928	-0.0233609	-0.00977714	-0.119101	-2.85606	-0.10254	0.016121	-0.109078	-0.145086	-0.155712	0.852579	0.141474	0.519181	0.162657	-0.19313	-0.0921329	-2.12171	0.0832216	-0.190699	0.033235	-0.208354	-0.187931	-0.668591	0.123097	0.18923	0.170358	0.544449	-0.474487	-2.20394	-0.0342885	0.155242	-0.0901349	0.288043	-0.603034	0.18574	0.00725019	0.00276135	-0.00755344	-0.0373864	0.434306
4.47	0.103074	1.49113	0.102158	-0.0782694	0.0990576	-0.0644162	-0.0579348	0.0802969	0.898613	-0.0308683	-0.0234662	-0.0114932	-0.143255	-1.96296	-0.0994078	0.0788232	-0.112657	-0.0987155	-0.148766	0.524271	0.146069	0.391995	0.161331	-0.0710081	-0.109322	-1.29519	0.0807558	-0.18754	0.0324961	-0.214854	-0.195573	-0.862616	0.125129	0.21867	0.176131	0.596816	-0.492486	-1.42086	-0.0309366	0.195745	-0.087882	0.277206	-0.602801	-0.140693	0.00727426	0.00372831	-0.0078815	-0.0282909	0.432745
4.48	0.114312	0.744326	0.101096	-0.129683	0.0988603	0.00191229	-0.0572227	0.0614571	0.898286	-0.0338459	-0.0235942	-0.0141981	-0.15771	-0.943435	-0.0965731	0.157723	-0.115135	-0.11961	-0.145483	0.119014	0.149355	0.269502	0.161284	0.0608776	-0.117657	-0.369084	0.0786477	-0.179671	0.0311489	-0.181658	-0.205258	-1.07389	0.127145	0.203353	0.182408	0.6397	-0.502222	-0.564783	-0.0278499	0.250501	-0.0854909	0.259224	-0.605797	-0.459065	0.00736091	0.0110589	-0.00810417	-0.0209646	0.431677
4.49	0.117841	-0.0273256	0.0995273	-0.198078	0.0994136	0.0710434	-0.056716	0.0394074	0.897949	-0.0329688	-0.0237524	-0.0175451	-0.161509	0.138957	-0.0941054	0.247093	-0.116975	-0.178509	-0.146626	-0.352483	0.151597	0.182751	0.162682	0.209701	-0.11651	0.586445	0.0768839	-0.181788	0.0296134	-0.0913849	-0.217047	-1.27933	0.129084	0.203264	0.189057	0.67485	-0.503271	0.304175	-0.0249141	0.319753	-0.0830085	0.244115	-0.611897	-0.757099	0.00760429	0.0288792	-0.00822264	-0.0128079	0.430941
4.5	0.113622	-0.785951	0.0972739	-0.27948	0.100714	0.128827	-0.0564404	0.0156746	0.897637	-0.0292923	-0.0239471	-0.0214582	-0.154368	1.21669	-0.0919873	0.339027	-0.118337	-0.215781	-0.152584	-0.831369	0.153103	0.089924	0.165468	0.332747	-0.105881	1.5126	0.0753271	-0.190681	0.0286239	0.0491282	-0.23074	-1.44551	0.131102	0.213925	0.19595	0.678075	-0.495711	1.1474	-0.0219243	0.397192	-0.0804179	0.243383	-0.620752	-1.00957	0.00812211	0.0647822	-0.00829266	-0.0172066	0.430348
4.51	0.102225	-1.4324	0.0943283	-0.340753	0.102334	0.11896	-0.0563894	-0.00419198	0.897363	-0.0259082	-0.0241776	-0.0241699	-0.137	2.12901	-0.0902669	0.414021	-0.118718	-0.169949	-0.162993	-1.21591	0.152747	-0.153104	0.169392	0.432041	-0.0867938	2.23643	0.0739737	-0.194474	0.0277867	0.0372495	-0.245432	-1.45992	0.133144	0.204239	0.202595	0.626298	-0.48021	1.86402	-0.0189733	0.432177	-0.0774456	0.295774	-0.631751	-1.17409	0.0089497	0.077845	-0.00841464	-0.026887	0.429483
4.52	0.0848802	-2.01372	0.0908515	-0.369031	0.103575	0.0584233	-0.0565137	-0.0206687	0.897102	-0.0272154	-0.0244255	-0.0252465	-0.111322	2.91239	-0.0889311	0.447428	-0.117429	-0.0160207	-0.176589	-1.48738	0.150259	-0.339336	0.174249	0.527784	-0.0613443	2.82735	0.0727279	-0.185382	0.0258589	-0.0386928	-0.259596	-1.36367	0.134864	0.154391	0.208562	0.548269	-0.458072	2.51103	-0.016376	0.411403	-0.0736755	0.381435	-0.64402	-1.27342	0.00987427	0.0861762	-0.0086455	-0.043464	0.427751
4.53	0.0620105	-2.52178	0.0871815	-0.367098	0.104136	0.0105384	-0.0567972	-0.0351386	0.896807	-0.0320018	-0.0246806	-0.0259192	-0.0783242	3.55164	-0.0882384	0.442157	-0.113808	0.125853	-0.192373	-1.63167	0.146072	-0.48039	0.179875	0.580279	-0.030328	3.31923	0.0718026	-0.146711	0.0231094	-0.0480494	-0.272626	-1.2322	0.135847	0.00817896	0.213766	0.475264	-0.429768	3.07711	-0.0145248	0.361756	-0.069054	0.442987	-0.656977	-1.30231	0.0108818	0.0908542	-0.00904418	-0.0636985	0.42513
4.54	0.0347487	-2.90989	0.0835814	-0.353095	0.104322	-0.00648925	-0.0572086	-0.0468214	0.896457	-0.0383656	-0.0249449	-0.0269568	-0.0400407	4.00326	-0.0881776	0.41544	-0.108827	0.189051	-0.20893	-1.66825	0.14071	-0.573873	0.185804	0.597093	0.00482714	3.66981	0.071359	-0.0925544	0.0202721	-0.013078	-0.28417	-1.07348	0.134175	-0.339862	0.218162	0.401583	-0.396572	3.51176	-0.0133515	0.314136	-0.0640189	0.469237	-0.669864	-1.26983	0.011924	0.0935766	-0.00965339	-0.0875975	0.421567
4.55	0.00420027	-3.18594	0.0801379	-0.33356	0.104311	-0.0128169	-0.0577257	-0.0566088	0.89604	-0.0450068	-0.0252207	-0.0280733	0.00197944	4.31958	-0.0886302	0.377918	-0.103172	0.206351	-0.225634	-1.67827	0.13476	-0.585796	0.191687	0.582718	0.0428332	3.8978	0.071421	-0.0393133	0.0177648	0.0544605	-0.294074	-0.912765	0.129308	-0.592774	0.221772	0.324758	-0.359718	3.8198	-0.0126772	0.270045	-0.0588003	0.481028	-0.682159	-1.19111	0.0129858	0.0943357	-0.0104954	-0.111216	0.41741
4.56	-0.0286161	-3.3622	0.0770267	-0.281156	0.10405	-0.0328946	-0.0583388	-0.0658151	0.895567	-0.049075	-0.0255057	-0.0290182	0.0467013	4.54501	-0.0896524	0.297867	-0.0970101	0.221879	-0.24262	-1.71802	0.12923	-0.496674	0.197349	0.556499	0.0826958	4.0384	0.0720107	0.0292538	0.0158021	0.122566	-0.302591	-0.800733	0.12288	-0.66315	0.224576	0.245953	-0.320394	4.00702	-0.0125301	0.192486	-0.0534276	0.492566	-0.69354	-1.09273	0.0140455	0.0920252	-0.0115636	-0.132421	0.413139
4.57	-0.0625816	-3.41912	0.0746385	-0.198647	0.103527	-0.0478047	-0.0590333	-0.0724205	0.895068	-0.0506348	-0.0258019	-0.0302422	0.0928876	4.62109	-0.0915806	0.177369	-0.0907394	0.191862	-0.259897	-1.72178	0.124697	-0.397297	0.20272	0.51841	0.123397	4.06126	0.0732987	0.103817	0.014325	0.158953	-0.310162	-0.714237	0.116322	-0.63949	0.226467	0.149653	-0.279938	4.05773	-0.0131505	0.0936344	-0.0479962	0.487065	-0.703801	-0.967001	0.0150318	0.0803595	-0.0128201	-0.147802	0.409195
4.58	-0.0965706	-3.3699	0.0731188	-0.113498	0.102933	-0.0423508	-0.0597714	-0.0743085	0.894552	-0.0526547	-0.0261101	-0.0313841	0.138888	4.52389	-0.0944372	0.0576266	-0.0847954	0.140194	-0.276728	-1.62483	0.1208	-0.398465	0.207642	0.473789	0.163679	3.95373	0.0751601	0.15735	0.0126484	0.0907486	-0.316759	-0.598236	0.10976	-0.673863	0.227461	0.0647812	-0.239586	3.99815	-0.0144907	0.00636118	-0.0426877	0.458586	-0.71278	-0.833478	0.0158994	0.0698954	-0.0142132	-0.157416	0.405861
4.59	-0.12933	-3.14754	0.0726243	0.0251633	0.102526	-0.0343074	-0.0604982	-0.070022	0.89402	-0.0529725	-0.0264278	-0.0320496	0.18269	4.17625	-0.0981659	-0.103599	-0.0794865	0.0892458	-0.292025	-1.42169	0.115924	-0.524324	0.21215	0.438008	0.201874	3.61399	0.077574	0.256805	0.0101167	-0.0220943	-0.321857	-0.40703	0.102515	-0.818771	0.227618	-0.0143201	-0.200694	3.74058	-0.0165901	-0.136079	-0.0377956	0.396112	-0.720204	-0.648709	0.0167642	0.0912594	-0.0156444	-0.151198	0.403195
4.6	-0.158567	-2.65936	0.07406	0.254417	0.102227	-0.0698788	-0.0611563	-0.0611692	0.893514	-0.0471017	-0.0267539	-0.0333808	0.221308	3.51795	-0.103469	-0.371355	-0.074535	0.143997	-0.305016	-1.17554	0.112184	-0.0903396	0.216243	0.378951	0.234953	2.93376	0.0813819	0.45506	0.00648842	-0.180923	-0.324598	-0.134458	0.091783	-1.33258	0.22696	-0.0849417	-0.166064	3.14969	-0.0204149	-0.3839	-0.0335524	0.322585	-0.725462	-0.393062	0.0180357	0.144319	-0.0170455	-0.149061	0.401362
4.61	-0.181733	-1.94896	0.0775815	0.413901	0.102137	-0.0458578	-0.0617224	-0.0524975	0.893099	-0.0349761	-0.0270964	-0.0351474	0.251873	2.61843	-0.110623	-0.600379	-0.0694858	0.19404	-0.315529	-0.928964	0.116029	0.940603	0.219517	0.252334	0.259915	2.02678	0.0867743	0.574336	0.0021763	-0.228349	-0.324481	0.145932	0.0774057	-1.43864	0.225438	-0.17426	-0.138925	2.27566	-0.0259558	-0.514756	-0.0302993	0.184262	-0.727792	-0.0694844	0.01967	0.166427	-0.0184913	-0.14572	0.40046
4.62	-0.197487	-1.2	0.0817927	0.410562	0.103085	0.0789851	-0.0622247	-0.0495192	0.892826	-0.0187664	-0.0274528	-0.0346134	0.273014	1.71316	-0.118639	-0.652412	-0.0654116	0.0553326	-0.323832	-0.773091	0.128205	0.8201	0.221969	0.257838	0.275709	1.14869	0.0923844	0.49715	-0.0010112	-0.114502	-0.32191	0.347523	0.0651352	-0.935412	0.22304	-0.266238	-0.121063	1.33735	-0.0313908	-0.423086	-0.0290039	-0.0243374	-0.726727	0.269837	0.0212471	0.148867	-0.0198671	-0.121663	0.400417
4.63	-0.206381	-0.566489	0.0851881	0.362821	0.105218	0.193018	-0.0627354	-0.052995	0.892729	-0.00154663	-0.0277772	-0.0315837	0.286063	0.980701	-0.125438	-0.575786	-0.0651303	-0.256571	-0.33113	-0.677628	0.13264	0.434404	0.224473	0.204797	0.283575	0.439856	0.0965368	0.365832	-0.00228247	0.00369966	-0.31776	0.479061	0.0598675	-0.130711	0.219817	-0.368859	-0.112045	0.510379	-0.0351086	-0.294332	-0.0299079	-0.214599	-0.722458	0.583801	0.0225333	0.121825	-0.0209555	-0.0758612	0.401264
4.64	-0.20977	-0.0806919	0.0883454	0.376474	0.108225	0.251088	-0.0632888	-0.0577625	0.892774	0.00985353	-0.0280989	-0.032643	0.292396	0.376901	-0.131855	-0.613917	-0.067141	-0.277129	-0.337113	-0.514398	0.138117	0.570291	0.226313	0.156429	0.285098	-0.115942	0.0999663	0.318913	-0.00192717	0.0886394	-0.312365	0.598117	0.0622671	0.626956	0.21565	-0.468087	-0.110462	-0.151755	-0.03788	-0.252015	-0.0327864	-0.357392	-0.715022	0.888773	0.0233615	0.0754338	-0.0216528	-0.0298797	0.402294
4.65	-0.208582	0.395197	0.0915231	0.383104	0.111439	0.22926	-0.0638805	-0.0592792	0.892919	0.018976	-0.0284266	-0.0329204	0.29275	-0.253407	-0.137958	-0.598359	-0.0695809	-0.21176	-0.341106	-0.271052	0.142981	0.404212	0.22771	0.107973	0.281216	-0.686263	0.102886	0.270508	-0.000461249	0.119865	-0.305684	0.749429	0.0738688	1.74243	0.2105	-0.593493	-0.115173	-0.793463	-0.0400688	-0.226515	-0.0368536	-0.405705	-0.704702	1.16773	0.0236709	0.0330436	-0.0219737	0.0143964	0.403274
4.66	-0.201819	1.0328	0.0949529	0.395243	0.114112	0.145199	-0.0644437	-0.0518208	0.893161	0.0299083	-0.028759	-0.0335966	0.285665	-1.10255	-0.143294	-0.560251	-0.0721665	-0.0978651	-0.342215	0.0515189	0.146337	0.278487	0.228487	0.0394093	0.27052	-1.47194	0.105373	0.221948	0.00208701	0.183209	-0.297169	0.946246	0.0971141	2.62663	0.204182	-0.647905	-0.127087	-1.59495	-0.0418076	-0.212215	-0.0413514	-0.388127	-0.691783	1.39924	0.0235598	0.00914843	-0.0219563	0.0466484	0.404101
4.67	-0.18816	1.74506	0.099047	0.478762	0.116034	0.0698334	-0.0649074	-0.0400486	0.893557	0.0499111	-0.0291194	-0.0400779	0.269487	-2.02799	-0.147986	-0.608343	-0.0749468	0.0112867	-0.340154	0.351835	0.148845	0.243544	0.22856	-0.0349477	0.251728	-2.27284	0.107786	0.33153	0.00566187	0.0302034	-0.287788	0.956276	0.105482	0.231639	0.199632	-0.461526	-0.147437	-2.45665	-0.0432965	-0.254959	-0.0461313	-0.390925	-0.677116	1.51426	0.0232627	-0.0116854	-0.0217257	0.0638997	0.405111
4.68	-0.167332	2.42442	0.103601	0.446733	0.11725	0.0112071	-0.0652238	-0.0226714	0.894143	0.0663041	-0.0295553	-0.0462618	0.244005	-2.91541	-0.15179	-0.52123	-0.0780602	0.130175	-0.335194	0.636594	0.151296	0.259939	0.227733	-0.136893	0.224907	-3.02972	0.111522	0.41464	0.0076844	-0.127148	-0.278096	0.982524	0.113253	0.88396	0.19528	-0.42366	-0.17611	-3.22653	-0.0440624	-0.165625	-0.0511632	-0.361297	-0.661562	1.57922	0.0226041	-0.0469421	-0.0213851	0.07604	0.405884
4.69	-0.140367	2.94846	0.107605	0.354033	0.117749	-0.0342728	-0.0653518	-0.00258659	0.89485	0.0729394	-0.0300268	-0.0469879	0.210415	-3.64499	-0.153672	-0.375356	-0.0812716	0.248296	-0.327365	0.938188	0.153025	-0.0218217	0.22579	-0.252233	0.191245	-3.61909	0.115024	0.328922	0.0110457	0.0616738	-0.26815	0.997452	0.120745	0.779546	0.191383	-0.301603	-0.211347	-3.7721	-0.043204	-0.0399224	-0.0560676	-0.309032	-0.645738	1.58344	0.0216337	-0.0775185	-0.0210618	0.0603182	0.405961
4.7	-0.109052	3.28016	0.110765	0.283122	0.117643	-0.0647838	-0.0652727	0.0181981	0.895563	0.0686694	-0.030476	-0.042346	0.170473	-4.19159	-0.153453	-0.250582	-0.0843579	0.358328	-0.316294	1.27458	0.150932	-0.367308	0.222846	-0.316154	0.152668	-4.00744	0.117071	0.190841	0.0172767	0.267664	-0.258285	0.993769	0.130617	1.09574	0.189906	-0.0706339	-0.250715	-4.06957	-0.0408747	0.0270726	-0.0605743	-0.263836	-0.630105	1.53132	0.0205906	-0.0511348	-0.0206614	0.0975983	0.405012
4.71	-0.0755141	3.36534	0.113578	0.269435	0.11712	-0.0863016	-0.0650053	0.0335778	0.896209	0.0601112	-0.0308724	-0.036938	0.126474	-4.42781	-0.151982	-0.204635	-0.0869505	0.456956	-0.302117	1.53075	0.146396	-0.524099	0.219323	-0.368881	0.111388	-4.12328	0.117704	0.117397	0.0248568	0.245079	-0.248256	0.997183	0.141549	1.12326	0.18955	-0.0164221	-0.291706	-4.084	-0.0380961	0.0109305	-0.0646635	-0.23301	-0.615429	1.38885	0.0199139	-0.0299393	-0.019985	0.0910895	0.403549
4.72	-0.0419546	3.32742	0.11629	0.262652	0.116453	-0.0746094	-0.064615	0.044261	0.896773	0.0534179	-0.0312184	-0.0324334	0.0813496	-4.48494	-0.150067	-0.207171	-0.0898797	0.274255	-0.285881	1.70858	0.140958	-0.573825	0.215008	-0.467844	0.0700242	-4.09025	0.117467	0.0655588	0.0314579	0.0964969	-0.238416	0.989462	0.153246	1.13823	0.189746	-0.0100971	-0.331902	-3.96375	-0.0354055	-0.00465145	-0.0684424	-0.229441	-0.60253	1.18942	0.0193765	-0.0295246	-0.0193755	0.0830227	0.40231
4.73	-0.00897193	3.24326	0.118837	0.233995	0.11588	-0.0477186	-0.0641258	0.0532114	0.897284	0.0484821	-0.0315275	-0.0296994	0.0359943	-4.46692	-0.148086	-0.215585	-0.0949571	0.0729635	-0.268087	1.84216	0.135463	-0.536409	0.209684	-0.563379	0.0291172	-4.02122	0.116532	0.0266489	0.0366121	-0.000292264	-0.228193	1.0527	0.161729	0.542967	0.188776	-0.189728	-0.37068	-3.79118	-0.0326956	0.0132222	-0.072056	-0.229465	-0.591766	0.962793	0.0188544	-0.034824	-0.0187575	0.082677	0.401448
4.74	0.0223518	2.97868	0.120722	0.133137	0.115593	-0.00256517	-0.0635698	0.0567954	0.89772	0.0376425	-0.0318097	-0.0264981	-0.00806421	-4.2075	-0.145632	-0.135352	-0.101249	-0.031232	-0.249332	1.89023	0.130344	-0.513676	0.20357	-0.62066	-0.0100237	-3.70768	0.114987	-0.0406888	0.0412224	0.040717	-0.217779	1.00127	0.165681	0.277029	0.186867	-0.172013	-0.406784	-3.41291	-0.0295015	0.100971	-0.0753968	-0.212846	-0.583383	0.70538	0.0183587	-0.0306035	-0.0180662	0.0871276	0.40097
4.75	0.0502696	2.59562	0.121494	0.0195706	0.115868	0.0663962	-0.063	0.0566663	0.898027	0.023688	-0.0320581	-0.0233522	-0.0485189	-3.80641	-0.142304	-0.0388904	-0.10781	-0.122854	-0.230296	1.91163	0.125741	-0.414702	0.197025	-0.660244	-0.0449266	-3.21435	0.112721	-0.10536	0.0460106	0.115998	-0.208424	0.852128	0.166744	-0.0584796	0.185116	-0.174469	-0.438263	-2.9045	-0.0255705	0.199222	-0.078352	-0.207227	-0.577683	0.429628	0.0180096	-0.0187504	-0.0172762	0.0910991	0.400989
4.76	0.0737144	2.10124	0.121197	-0.0877759	0.116952	0.137212	-0.0624517	0.0523325	0.898199	0.0114304	-0.0322757	-0.0200081	-0.0840748	-3.25172	-0.138286	0.0532066	-0.114529	-0.220879	-0.211285	1.87293	0.122415	-0.282506	0.190163	-0.682673	-0.0739094	-2.54053	0.109983	-0.16182	0.0505436	0.130988	-0.201225	0.581601	0.165296	-0.293541	0.183642	-0.139987	-0.464018	-2.28198	-0.0210536	0.282537	-0.0810133	-0.198397	-0.574918	0.111955	0.0178731	0.00257313	-0.0164367	0.0861084	0.401571
4.77	0.0916396	1.50904	0.120018	-0.174153	0.118664	0.177986	-0.0619648	0.0445254	0.898275	0.00466728	-0.0324581	-0.016458	-0.113125	-2.54165	-0.133944	0.133476	-0.121086	-0.297713	-0.193102	1.74892	0.120612	-0.0600041	0.183183	-0.698815	-0.0953832	-1.73138	0.107061	-0.195339	0.0540554	0.103618	-0.196957	0.2595	0.160237	-0.684423	0.181864	-0.176016	-0.483027	-1.5661	-0.016406	0.328603	-0.0831992	-0.163275	-0.575513	-0.239156	0.0180095	0.022915	-0.0156116	0.0756985	0.402914
4.78	0.103102	0.817691	0.11805	-0.256955	0.120752	0.190719	-0.0615701	0.0339968	0.898301	0.000916182	-0.0326038	-0.0127146	-0.134155	-1.68004	-0.129588	0.212744	-0.127072	-0.339407	-0.176556	1.5457	0.122584	0.454851	0.176117	-0.704516	-0.108063	-0.801571	0.104246	-0.227027	0.0562901	0.0752554	-0.196163	-0.0983237	0.152129	-0.966573	0.179939	-0.182615	-0.494356	-0.751004	-0.0119967	0.356561	-0.0846994	-0.0992628	-0.57969	-0.598872	0.0184087	0.044384	-0.0148408	0.0638734	0.404809
4.79	0.107295	0.0676235	0.115179	-0.372163	0.122941	0.177767	-0.0612933	0.020943	0.898304	0.000177447	-0.0327099	-0.00812752	-0.145793	-0.704288	-0.125376	0.349042	-0.132162	-0.392704	-0.162529	1.24146	0.127736	0.453827	0.169488	-0.619494	-0.111015	0.189781	0.101551	-0.290259	0.05713	0.0268793	-0.19888	-0.444243	0.140636	-1.33291	0.17771	-0.209364	-0.4972	0.118468	-0.00797873	0.407278	-0.0852604	0.000371695	-0.587401	-0.941646	0.0190493	0.0597022	-0.0141471	0.0445538	0.406918
4.8	0.103912	-0.697558	0.110846	-0.550211	0.125097	0.157151	-0.0611585	0.0057806	0.898307	-0.000233433	-0.0327648	-0.00243156	-0.147057	0.334093	-0.120555	0.591413	-0.136679	-0.476989	-0.152012	0.85139	0.13258	0.544651	0.163777	-0.529573	-0.103838	1.2048	0.09851	-0.423497	0.0564551	0.0192749	-0.205304	-0.896799	0.127226	-0.739624	0.176781	0.412459	-0.491266	0.995832	-0.00390603	0.52086	-0.0846163	0.12638	-0.598297	-1.22546	0.0198239	0.0633891	-0.0136152	0.018339	0.408838
4.81	0.0931818	-1.38276	0.10502	-0.607531	0.126783	0.037864	-0.0611731	-0.00818484	0.898325	0.00533291	-0.0327599	0.00163965	-0.137756	1.32121	-0.115228	0.674155	-0.140387	-0.464761	-0.145707	0.404326	0.138551	0.628245	0.159085	-0.411734	-0.0872782	1.97862	0.0945527	-0.495036	0.0555326	0.0282934	-0.214905	-0.963482	0.120569	-0.742811	0.180727	0.369144	-0.476901	1.76054	0.000122342	0.48364	-0.0825334	0.292716	-0.6117	-1.44596	0.0206661	0.0656532	-0.0133024	-0.012291	0.410081
4.82	0.0766517	-1.91829	0.09898	-0.600406	0.12676	-0.12965	-0.0613055	-0.0185163	0.898425	0.0138024	-0.0327409	0.00174598	-0.119522	2.13452	-0.110944	0.693064	-0.142493	-0.358051	-0.143795	-0.0156175	0.144621	0.583773	0.155679	-0.278339	-0.0647067	2.46629	0.0910042	-0.462076	0.0524126	-0.208353	-0.223716	-0.794592	0.113318	-0.64873	0.183892	0.275527	-0.456043	2.34942	0.00275302	0.387883	-0.0786738	0.472404	-0.626858	-1.57823	0.02142	0.0445563	-0.0132836	-0.0476652	0.410366
4.83	0.0549043	-2.4551	0.0929103	-0.589937	0.125335	-0.223969	-0.0615557	-0.0320546	0.898579	0.0159154	-0.0327331	-0.000516983	-0.0931947	2.9484	-0.107585	0.713388	-0.142177	-0.129702	-0.146097	-0.44861	0.150389	0.558763	0.1535	-0.14676	-0.0371754	2.98437	0.0879354	-0.420656	0.0472424	-0.318815	-0.230931	-0.662219	0.107986	-0.406969	0.186031	0.173561	-0.429379	2.94085	0.00424536	0.316146	-0.0734496	0.581427	-0.643013	-1.64211	0.0219737	0.022678	-0.0135744	-0.0800681	0.409433
4.84	0.0281801	-2.89495	0.0870448	-0.559336	0.12316	-0.237242	-0.061949	-0.0459752	0.898725	0.0125912	-0.0327577	-0.00487164	-0.059187	3.62866	-0.105168	0.704056	-0.138725	0.0560549	-0.152666	-0.839428	0.155701	0.508841	0.152796	-0.00532979	-0.00462749	3.44278	0.0854499	-0.358595	0.041072	-0.329532	-0.237229	-0.609158	0.105387	-0.0921619	0.187304	0.0919525	-0.397246	3.42465	0.00483733	0.258918	-0.0675597	0.60377	-0.659377	-1.6104	0.022296	-0.00484218	-0.0141554	-0.107688	0.40723
4.85	-0.00215072	-3.1798	0.0816578	-0.507747	0.121103	-0.179159	-0.0624684	-0.0574113	0.898815	0.00470978	-0.0328347	-0.0107209	-0.0196462	4.08583	-0.103674	0.651441	-0.133708	0.106636	-0.162626	-1.13478	0.160529	0.461044	0.153383	0.108275	0.0317786	3.76871	0.0835819	-0.287056	0.0349405	-0.280847	-0.243347	-0.622489	0.106218	0.237893	0.187974	0.0451745	-0.361192	3.74171	0.00487325	0.213881	-0.0619316	0.547282	-0.674991	-1.49907	0.0223554	-0.0278689	-0.0150071	-0.131416	0.403765
4.86	-0.0345765	-3.30702	0.0769127	-0.445807	0.119688	-0.0871315	-0.0630817	-0.0646729	0.898811	-0.00599173	-0.0329755	-0.0174409	0.023187	4.31993	-0.103104	0.574061	-0.128349	0.0855333	-0.175046	-1.33726	0.164971	0.430015	0.155	0.197421	0.070591	3.93162	0.0823301	-0.210171	0.029145	-0.243466	-0.249727	-0.652748	0.109293	0.339637	0.188359	0.0287694	-0.322874	3.88949	0.00456519	0.181019	-0.0571253	0.450829	-0.689218	-1.34029	0.0222048	-0.0451206	-0.0161008	-0.149541	0.39944
4.87	-0.0677179	-3.31213	0.0727162	-0.400609	0.118995	-0.0135657	-0.0637479	-0.0678655	0.898689	-0.0183518	-0.0331801	-0.0232918	0.0674715	4.39874	-0.103179	0.518116	-0.122965	0.0798191	-0.189232	-1.49392	0.168025	0.164656	0.157272	0.252458	0.110268	3.94466	0.0815778	-0.149248	0.0235406	-0.219274	-0.256303	-0.655327	0.112533	0.295843	0.188695	0.0365156	-0.283747	3.90731	0.00415102	0.168301	-0.0531982	0.373587	-0.701803	-1.17829	0.0219324	-0.0489524	-0.0173865	-0.162575	0.394919
4.88	-0.100428	-3.21825	0.0689809	-0.341499	0.118756	0.0178908	-0.0644253	-0.0669305	0.898443	-0.0307654	-0.0334404	-0.0286384	0.111844	4.35744	-0.10364	0.440192	-0.117364	0.143286	-0.204912	-1.63405	0.16911	0.0665998	0.160295	0.34093	0.149342	3.81888	0.0812814	-0.0672221	0.01869	-0.110623	-0.262685	-0.612761	0.115231	0.237479	0.189123	0.0419054	-0.245012	3.81714	0.00370922	0.132943	-0.0498798	0.32867	-0.712782	-1.01993	0.0216766	-0.0370708	-0.0188133	-0.170613	0.390938
4.89	-0.131519	-2.96862	0.0662677	-0.182431	0.118325	-0.064596	-0.0650693	-0.0608697	0.898083	-0.0406104	-0.033746	-0.0318396	0.154883	4.13348	-0.10493	0.253498	-0.11061	0.334754	-0.221813	-1.73461	0.169063	-0.0865797	0.164234	0.446002	0.186115	3.45669	0.0819689	0.10218	0.0149354	-0.062487	-0.268232	-0.474289	0.117274	0.178536	0.189439	0.0103635	-0.208029	3.53483	0.00251383	-0.0516716	-0.0466519	0.352216	-0.722098	-0.834172	0.0217465	0.0245724	-0.0203215	-0.170655	0.387948
4.9	-0.158912	-2.4977	0.0660073	0.0921445	0.116772	-0.235515	-0.0656276	-0.0504189	0.89764	-0.0477649	-0.0340621	-0.0307061	0.194071	3.63565	-0.107986	-0.0367798	-0.101746	0.604838	-0.239403	-1.76412	0.167062	-0.308523	0.169422	0.583894	0.217627	2.79217	0.0846346	0.346766	0.0114112	-0.130241	-0.271844	-0.243153	0.119152	0.212324	0.189249	-0.0469486	-0.17543	2.96916	-0.00117272	-0.400685	-0.0428804	0.402027	-0.729165	-0.567372	0.0225895	0.110098	-0.0218901	-0.175571	0.386083
4.91	-0.18067	-1.86488	0.068671	0.339375	0.114427	-0.278525	-0.0660783	-0.040176	0.897132	-0.0536514	-0.034353	-0.0274541	0.226711	2.87563	-0.112849	-0.291095	-0.091265	0.728478	-0.256628	-1.64871	0.162788	-0.523877	0.175904	0.695136	0.241644	1.99533	0.0893341	0.529894	0.0077677	-0.161601	-0.273273	-0.0633796	0.121451	0.235433	0.188643	-0.0672995	-0.149693	2.20249	-0.00774085	-0.669836	-0.0390292	0.309506	-0.733215	-0.235566	0.0239903	0.137971	-0.0235553	-0.172087	0.385301
4.92	-0.195746	-1.16477	0.073172	0.486026	0.113305	-0.0717242	-0.0664465	-0.0344896	0.896573	-0.0577697	-0.0346183	-0.0261304	0.250592	1.9365	-0.118796	-0.471259	-0.0824801	0.40777	-0.271791	-1.35442	0.156319	-0.748521	0.183071	0.734583	0.257748	1.23749	0.0952235	0.612165	0.00517012	-0.0340524	-0.273621	-0.0334344	0.123609	0.189481	0.188093	-0.0405744	-0.132194	1.35062	-0.0155484	-0.721341	-0.0371975	-0.0179674	-0.733697	0.140251	0.0252012	0.0904941	-0.0251101	-0.134899	0.385446
4.93	-0.204256	-0.527199	0.0781001	0.548924	0.115259	0.256316	-0.0667902	-0.035269	0.895983	-0.0599961	-0.0348836	-0.0271791	0.264856	1.00825	-0.125288	-0.586824	-0.079155	-0.0829635	-0.283358	-0.948013	0.147752	-0.931828	0.190364	0.731481	0.26697	0.632445	0.101492	0.628022	0.005046	0.192523	-0.274347	-0.121465	0.124484	-0.0827036	0.187866	-0.0153231	-0.123013	0.556936	-0.0226652	-0.619841	-0.0393398	-0.438814	-0.730437	0.509435	0.0255898	0.00178087	-0.0262164	-0.0658422	0.386378
4.94	-0.207281	-0.0193566	0.082835	0.557452	0.120097	0.444335	-0.067168	-0.0411062	0.895379	-0.0591245	-0.0351636	-0.0283929	0.270485	0.259268	-0.131958	-0.627841	-0.0810587	-0.360623	-0.290748	-0.568242	0.137274	-1.0553	0.197287	0.646077	0.270865	0.163208	0.107801	0.610452	0.00749022	0.345882	-0.276056	-0.214429	0.121788	-0.390859	0.187835	0.0300772	-0.121101	-0.10916	-0.028357	-0.498571	-0.0451968	-0.683011	-0.723704	0.828396	0.0250126	-0.0750059	-0.0266504	0.0117593	0.387987
4.95	-0.205455	0.479573	0.0868506	0.413418	0.124751	0.236363	-0.0676323	-0.0515459	0.894895	-0.0333565	-0.0354349	-0.0254569	0.270326	-0.174589	-0.137507	-0.474542	-0.0836361	-0.0888404	-0.296667	-0.687764	0.129033	-0.59844	0.202884	0.513373	0.269925	-0.378658	0.112941	0.411531	0.0105917	0.204672	-0.278159	-0.173018	0.117709	-0.397139	0.188236	0.0382052	-0.125769	-0.808935	-0.0322227	-0.334051	-0.0514524	-0.475689	-0.714576	0.983482	0.0239868	-0.067217	-0.0264466	0.0725618	0.391008
4.96	-0.197695	1.12386	0.0904763	0.374163	0.126049	-0.116461	-0.0681601	-0.0511822	0.894729	-0.00135727	-0.035672	-0.0220167	0.265491	-0.7812	-0.141502	-0.423564	-0.0836239	0.183431	-0.30431	-0.778416	0.123023	-0.681831	0.207603	0.449874	0.262193	-1.19545	0.116391	0.322829	0.0123626	-0.00572318	-0.278879	0.0509936	0.114101	-0.313867	0.188306	-0.0182058	-0.13814	-1.65411	-0.0348276	-0.344257	-0.0549346	-0.157691	-0.70414	1.1146	0.0232635	-0.033317	-0.0257748	0.107576	0.395326
4.97	-0.18266	1.85112	0.0947551	0.409223	0.124492	-0.319959	-0.068606	-0.0362619	0.894828	0.0190482	-0.0358783	-0.0195001	0.252782	-1.69697	-0.144748	-0.435808	-0.0831137	0.26687	-0.31093	-0.502357	0.115281	-0.754925	0.211521	0.355137	0.245327	-2.14146	0.119356	0.316715	0.0138445	-0.0884786	-0.276919	0.338743	0.11134	-0.241681	0.187791	-0.0732474	-0.159273	-2.51755	-0.037401	-0.399005	-0.0563927	-0.0111692	-0.692294	1.24816	0.0225775	-0.0473517	-0.0248549	0.129488	0.398966
4.98	-0.160575	2.4891	0.0994852	0.421854	0.121738	-0.357916	-0.0688664	-0.0154856	0.895072	0.0284603	-0.0360682	-0.0188154	0.230554	-2.6249	-0.147399	-0.459669	-0.0834656	0.305711	-0.313776	-0.0572777	0.110263	-0.117865	0.214242	0.197142	0.219453	-2.95137	0.122044	0.289078	0.0156996	-0.163265	-0.272345	0.558838	0.109202	-0.18982	0.186913	-0.0948472	-0.188303	-3.21195	-0.0397528	-0.387232	-0.0575465	-0.0153672	-0.679418	1.3162	0.021695	-0.0662834	-0.0237725	0.142573	0.401442
4.99	-0.132875	2.96931	0.104018	0.390086	0.119117	-0.276101	-0.0689175	0.00481723	0.895377	0.0318324	-0.0362617	-0.0201593	0.199624	-3.40236	-0.149593	-0.490976	-0.0849421	0.310082	-0.311982	0.411518	0.114731	1.08587	0.215206	-0.0314038	0.186608	-3.51654	0.124061	0.215752	0.0178604	-0.200712	-0.266206	0.646551	0.107474	-0.161456	0.185992	-0.0834179	-0.223157	-3.68686	-0.0412143	-0.300062	-0.0595494	-0.112165	-0.666201	1.31947	0.0206634	-0.0759463	-0.0226661	0.133678	0.40298
5	-0.101321	3.27896	0.107867	0.333029	0.117448	-0.141057	-0.0687812	0.021918	0.895699	0.0320404	-0.036476	-0.0228622	0.161828	-3.97794	-0.151489	-0.531966	-0.0874847	0.325708	-0.305657	0.847044	0.133136	2.6407	0.213905	-0.292906	0.149371	-3.83042	0.125054	0.12443	0.0205955	-0.168259	-0.259854	0.607745	0.106077	-0.126491	0.185267	-0.0507472	-0.261617	-3.95067	-0.0412728	-0.180278	-0.0628946	-0.238358	-0.653244	1.27061	0.0196195	-0.0740677	-0.0215953	0.131814	0.403736
[truncated: 2,459 more columns]
