# Supplementary material for: Analysis of abnormal posture in patients with Parkinson's disease using a computational model considering muscle tones
Source: Front Comput Neurosci. 2023 Oct 5;17:1218707. doi: 10.3389/fncom.2023.1218707 (PMC10585043; doi:10.3389/fncom.2023.1218707)
Supplement: Supplementary file 1 [file Data_Sheet_1.ZIP › result_simulation_sub3-4/Sub3_uff3.927822.sto]

230130_sub3_uff3.927822_7/3705_0.190_0.110
version=1
nRows=501
nColumns=2509
inDegrees=no
endheader
time	pelvis_tilt	pelvis_tilt_u	pelvis_list	pelvis_list_u	pelvis_rotation	pelvis_rotation_u	pelvis_tx	pelvis_tx_u	pelvis_ty	pelvis_ty_u	pelvis_tz	pelvis_tz_u	hip_flexion_r	hip_flexion_r_u	hip_adduction_r	hip_adduction_r_u	hip_rotation_r	hip_rotation_r_u	knee_angle_r	knee_angle_r_u	subtalar_angle_1_r	subtalar_angle_1_r_u	ankle_angle_r	ankle_angle_r_u	hip_flexion_l	hip_flexion_l_u	hip_adduction_l	hip_adduction_l_u	hip_rotation_l	hip_rotation_l_u	knee_angle_l	knee_angle_l_u	subtalar_angle_1_l	subtalar_angle_1_l_u	ankle_angle_l	ankle_angle_l_u	lumbar_extension	lumbar_extension_u	lumbar_bending	lumbar_bending_u	lumbar_rotation	lumbar_rotation_u	neck_extension	neck_extension_u	roll	roll_u	yaw	yaw_u	neck_extension_2
0	-0.11531	0	0.0995827	0	0.120692	0	-0.0642832	0	0.892684	0	0	0	0.16867	0	-0.121376	0	-0.0469112	0	-0.330944	0	0.117368	0	0.243088	0	0.161457	0	0.0638621	0	0.0432556	0	-0.295743	0	0.17147	0	0.218152	0	-0.0834411	0	-0.0129571	0	-0.0250719	0	-0.391156	0	0.0593305	0	0.0450929	0	0.47033
0.01	-0.116038	-0.0111109	0.0991142	-0.128349	0.120283	-0.11385	-0.0642431	-0.000150426	0.892533	-0.0115564	-2.77E-06	-3.05E-05	0.169388	0.126566	-0.12	0.339242	-0.0462092	0.239313	-0.331012	-0.278941	0.112631	-0.939533	0.245487	0.565427	0.161816	-0.0302943	0.0647336	0.1221	0.0429057	0.084761	-0.29538	0.00323017	0.169399	-1.55665	0.222772	0.451579	-0.0824395	0.0106229	-0.0124834	0.13561	-0.0245417	0.136955	-0.389891	-0.0854675	0.0578272	-0.0456506	0.0439576	0.0412437	0.468868
0.02	-0.115555	0.068263	0.0981664	-0.0758499	0.118806	-0.128278	-0.0642323	0.00236077	0.8925	0.00413464	-2.84E-05	-0.00495611	0.170463	0.0327933	-0.116277	0.364909	-0.0423209	0.471409	-0.333812	-0.225284	0.104787	-0.708356	0.249657	0.270863	0.160734	-0.127109	0.0673648	0.400616	0.0455593	0.464488	-0.294729	0.0557277	0.155664	-0.719159	0.22492	0.142226	-0.0828523	-0.0858195	-0.0112708	0.0888141	-0.0230301	0.137205	-0.390418	-0.0455445	0.0578453	0.00667247	0.0445795	0.0303418	0.470052
0.03	-0.114691	0.07077	0.0977993	-0.0327326	0.117705	-0.0895731	-0.0641912	0.0061324	0.892585	0.0104079	-7.01E-05	-0.00227946	0.17032	-0.0770944	-0.113004	0.284693	-0.038189	0.336974	-0.334946	0.0026411	0.0990816	-0.364564	0.251066	0.0378538	0.159345	-0.106563	0.0712514	0.335126	0.0525642	0.753419	-0.294409	0.0193843	0.151011	-0.232417	0.225863	0.0949977	-0.083744	-0.08042	-0.0106593	0.0365473	-0.021934	0.0954247	-0.390883	-0.0401079	0.0578429	0.00101896	0.0447888	0.0130843	0.470566
0.04	-0.114091	0.0261476	0.097683	-0.0177675	0.116731	-0.106076	-0.0641108	0.00960404	0.892679	0.00772203	-7.40E-05	0.00123903	0.169401	-0.106939	-0.110745	0.160414	-0.0354806	0.230343	-0.33403	0.160963	0.0974724	-0.010676	0.250888	-0.0511067	0.158281	-0.0765277	0.0736484	0.153395	0.0590473	0.443329	-0.294137	0.0434735	0.151092	0.167107	0.226573	0.0257881	-0.0842695	-0.02184	-0.0104803	0.00288609	-0.0209196	0.115137	-0.391173	-0.0211382	0.0578296	-0.000631692	0.0449128	0.00962068	0.470376
0.05	-0.113981	-0.0234814	0.0975358	-0.043868	0.115585	-0.109068	-0.0640084	0.0104954	0.892737	0.00402593	-4.70E-05	0.00396032	0.168545	-0.0662797	-0.109505	0.0959787	-0.0339495	0.0861217	-0.332192	0.19111	0.0977204	0.0269515	0.250236	-0.0749201	0.157729	-0.0252863	0.0742033	-0.0299594	0.0600174	-0.218793	-0.29363	0.0537087	0.152172	0.0401862	0.226485	-0.0334982	-0.0841596	0.0403726	-0.0104058	0.0217691	-0.01967	0.127177	-0.391363	-0.0159184	0.0578098	-0.00127976	0.0450241	0.0105051	0.469912
0.06	-0.114248	-0.0431628	0.0970666	-0.0675607	0.114595	-0.0719613	-0.0639048	0.0102086	0.892768	0.00281484	-4.04E-07	0.00504292	0.168127	-0.0269177	-0.108668	0.0696494	-0.0338156	-0.0362274	-0.330454	0.152685	0.0978714	0.00815745	0.24951	-0.0702292	0.157756	0.0157161	0.0733246	-0.128083	0.056249	-0.456025	-0.293212	0.0286534	0.152379	0.0053156	0.226111	-0.0347419	-0.0835799	0.0669623	-0.0100396	0.0504822	-0.0185205	0.096296	-0.391539	-0.0182529	0.0577928	-0.000115596	0.0451114	0.00653666	0.469548
0.07	-0.114591	-0.0337031	0.0964903	-0.0563365	0.114016	-0.0323075	-0.0638029	0.0103688	0.892798	0.00323174	4.64E-05	0.00411444	0.167922	-0.0219565	-0.108143	0.034773	-0.0344234	-0.0668578	-0.329138	0.113007	0.0979591	0.00893085	0.248853	-0.060404	0.158042	0.0216745	0.072062	-0.113652	0.0524724	-0.257644	-0.29307	0.00313487	0.152397	0.00150216	0.225954	-0.000808626	-0.0829323	0.0571064	-0.00955033	0.0457425	-0.0177706	0.0545926	-0.391701	-0.0145849	0.0577907	0.00127146	0.0451711	0.00303599	0.469371
0.08	-0.114832	-0.0210896	0.0960434	-0.0412676	0.113741	-0.0152949	-0.0636948	0.0113491	0.892831	0.00308174	8.16E-05	0.00306065	0.167676	-0.0285092	-0.107889	0.0203809	-0.0350142	-0.0416229	-0.328142	0.0890021	0.097989	-0.00587117	0.24833	-0.0440987	0.158239	0.00782785	0.0711766	-0.0676496	0.0510007	-0.0537809	-0.29306	0.00195627	0.152324	-0.0189907	0.226024	0.0115696	-0.082432	0.0433859	-0.00917083	0.0339203	-0.0173402	0.0342994	-0.391819	-0.0117019	0.057788	-0.000342322	0.0451917	-0.000180412	0.469276
0.09	-0.114914	0.0161359	0.0956726	-0.0367946	0.113564	-0.0131436	-0.0635663	0.0153623	0.892861	0.00375039	0.000110687	0.00284563	0.167178	-0.100843	-0.107637	0.0278513	-0.0353161	-0.010163	-0.327091	0.144692	0.0977864	-0.04154	0.2478	-0.0648387	0.158098	-0.0684873	0.0706185	-0.0464683	0.0509363	0.0160413	-0.292792	0.0716939	0.152024	-0.0402255	0.225976	-0.0230458	-0.0820922	0.00891658	-0.00884752	0.0325866	-0.0170232	0.0296264	-0.392401	-0.15648	0.0577542	0.0216719	0.0453487	0.0567572	0.4706
0.1	-0.11442	0.0700769	0.0953556	-0.029276	0.113395	-0.0115235	-0.0633841	0.0205731	0.892915	0.00704521	0.000139553	0.00292728	0.165559	-0.207427	-0.107272	0.0312463	-0.0355477	-0.00838246	-0.325165	0.22897	0.0973526	-0.0349043	0.24703	-0.0844423	0.156822	-0.174357	0.0701427	-0.0358581	0.0511894	0.0123436	-0.291575	0.160528	0.151671	-0.0247879	0.225636	-0.0416445	-0.0823213	-0.0460611	-0.00854941	0.0254974	-0.0167522	0.0239921	-0.39419	-0.156174	0.0582879	0.0662458	0.0462213	0.0493721	0.47598
0.11	-0.113673	0.0733698	0.0951151	-0.0209407	0.11331	0.000101579	-0.0631644	0.0230575	0.893004	0.0106156	0.00016956	0.00311067	0.163346	-0.226679	-0.106906	0.0262337	-0.0360254	-0.0412331	-0.32272	0.252909	0.0971415	-0.00305525	0.246122	-0.0947155	0.154978	-0.188658	0.0697227	-0.0310844	0.0513296	-0.0165409	-0.289818	0.183315	0.151546	0.00909791	0.225083	-0.0707165	-0.0828008	-0.0458379	-0.00833406	0.0158837	-0.0165822	0.0111329	-0.395369	-0.0747765	0.0586995	0.0321016	0.0464468	-0.00571249	0.481213
0.12	-0.112988	0.0631269	0.094889	-0.023436	0.113329	0.00726694	-0.0629243	0.0249286	0.893122	0.0126922	0.000203529	0.00366556	0.161092	-0.223423	-0.106534	0.0308589	-0.0367872	-0.0574683	-0.320128	0.265492	0.0974179	0.05239	0.245068	-0.108809	0.153161	-0.177392	0.0692433	-0.0463418	0.0510391	-0.0672758	-0.287992	0.182322	0.151921	0.0587432	0.224345	-0.0825406	-0.0831751	-0.0285492	-0.00816821	0.0156455	-0.0165138	0.00478278	-0.395799	-0.0116331	0.0589276	0.0185856	0.046281	-0.0304327	0.485405
0.13	-0.112431	0.0481617	0.0945885	-0.0348961	0.113383	0.00930596	-0.0626665	0.026501	0.89325	0.0124631	0.000243448	0.00430811	0.158909	-0.211133	-0.106071	0.0460015	-0.0375792	-0.053736	-0.317428	0.270921	0.0980531	0.0750433	0.243942	-0.11321	0.151491	-0.160336	0.0685743	-0.0685469	0.0503285	-0.0896458	-0.286185	0.177797	0.152573	0.0602365	0.223548	-0.0774997	-0.0833432	-0.00474856	-0.00796348	0.0243671	-0.0164709	0.00488397	-0.395694	0.0333137	0.0590726	0.0102469	0.0459105	-0.0404701	0.488697
0.14	-0.112085	0.0195639	0.0942124	-0.0352666	0.113411	0.00278806	-0.0623994	0.0265954	0.893365	0.0101889	0.000289235	0.00481968	0.157039	-0.156537	-0.105464	0.058621	-0.0382876	-0.0465032	-0.314903	0.221911	0.0989734	0.103092	0.242877	-0.0948463	0.15009	-0.123263	0.0677991	-0.06596	0.0496306	-0.0620328	-0.284485	0.159709	0.153076	0.0385816	0.222844	-0.0629152	-0.083222	0.0293128	-0.00772942	0.01796	-0.0163937	0.011688	-0.395213	0.0650039	0.059174	0.00552656	0.045475	-0.0396131	0.491317
0.15	-0.112035	-0.00861212	0.093954	-0.0148252	0.113354	-0.00698235	-0.0621391	0.0253512	0.893447	0.00606871	0.000338089	0.00486569	0.155875	-0.0810543	-0.104848	0.052296	-0.0387628	-0.0211016	-0.31314	0.128306	0.0999876	0.0909927	0.242129	-0.0494192	0.149097	-0.0810724	0.0672397	-0.0323081	0.0493478	-0.00587654	-0.283029	0.129172	0.153396	0.0288546	0.222304	-0.0442907	-0.0827778	0.0568832	-0.00769376	-0.011668	-0.0162355	0.0171192	-0.39439	0.100641	0.0592468	0.00146761	0.0450618	-0.0326743	0.493357
0.16	-0.112216	-0.0259714	0.0939323	0.00883965	0.113301	-0.000404675	-0.0618939	0.0236974	0.893485	0.00142402	0.000385094	0.00448363	0.155401	-0.0219954	-0.104382	0.0361635	-0.0388818	0.00568954	-0.312309	0.0418295	0.100785	0.0674425	0.241858	-0.00238359	0.148507	-0.0406454	0.0670823	0.005177	0.0496118	0.0474636	-0.281966	0.0832764	0.153663	0.0182856	0.221985	-0.0186412	-0.0821247	0.0717877	-0.00796585	-0.0390673	-0.0161085	0.00450407	-0.393283	0.12113	0.0593001	-0.00175548	0.0447498	-0.0183791	0.494987
0.17	-0.112517	-0.0311531	0.0940865	0.0226295	0.11339	0.0163735	-0.0616637	0.0224501	0.893478	-0.00253097	0.00042747	0.0039668	0.155377	0.0109826	-0.104094	0.0205649	-0.0387534	0.0160473	-0.312227	-0.01947	0.101294	0.032253	0.242051	0.0371764	0.148225	-0.0167337	0.0672304	0.0249131	0.0502327	0.0671253	-0.281319	0.0498192	0.153714	-0.00472305	0.221903	-0.00431265	-0.0813899	0.0754472	-0.00844022	-0.0514213	-0.0161579	-0.0173417	-0.392002	0.135577	0.0593216	-0.00569883	0.0445383	-0.00767868	0.496403
0.18	-0.112876	-0.0391897	0.0942922	0.026001	0.113697	0.0411808	-0.061445	0.0210211	0.893439	-0.00521635	0.000464737	0.00346444	0.155607	0.0399535	-0.103936	0.0115852	-0.0386457	-0.00492112	-0.312633	-0.0642424	0.101591	0.0391487	0.242531	0.0592698	0.148156	0.0142379	0.067499	0.0315008	0.0508738	0.0570877	-0.280982	0.010711	0.153699	0.00728809	0.22195	0.0138121	-0.0806283	0.0830382	-0.0089575	-0.0506283	-0.0164538	-0.044425	-0.39048	0.178443	0.0593065	-0.0152457	0.0444282	0.000499893	0.497465
0.19	-0.11347	-0.0703749	0.0945007	0.0277859	0.114268	0.0664928	-0.061251	0.0174584	0.893373	-0.00803008	0.000497174	0.00307745	0.156373	0.117338	-0.103877	0.00734478	-0.0387862	-0.0362558	-0.313681	-0.150487	0.102111	0.0630586	0.243282	0.090986	0.148678	0.0990442	0.0678946	0.0419356	0.0513367	0.0460906	-0.281306	-0.0824165	0.15387	0.0259307	0.222195	0.0357289	-0.0796634	0.113035	-0.0094796	-0.0504698	-0.0170171	-0.0689615	-0.388378	0.240889	0.0591621	-0.0286274	0.0443364	0.00849763	0.497494
0.2	-0.114398	-0.0978818	0.0946961	0.0296083	0.115063	0.0851211	-0.0610977	0.0132457	0.893275	-0.011841	0.000526621	0.00279952	0.157972	0.196272	-0.103884	0.00233445	-0.039037	-0.0433188	-0.31569	-0.247092	0.102717	0.0574995	0.244414	0.133124	0.150096	0.185162	0.068433	0.0510516	0.0517711	0.0651812	-0.28268	-0.188916	0.154114	0.020433	0.22279	0.0780372	-0.0784096	0.137224	-0.0100076	-0.0512571	-0.0177854	-0.0862272	-0.385648	0.298811	0.0590214	-0.0236172	0.0443098	0.0153815	0.496326
0.21	-0.115552	-0.115102	0.0948947	0.0318621	0.115986	0.0905941	-0.0609838	0.00960363	0.893132	-0.0168403	0.000553762	0.00263352	0.160246	0.254828	-0.103983	-0.00615858	-0.0391981	-0.0355581	-0.318563	-0.323937	0.10325	0.0469787	0.245946	0.171868	0.152223	0.241306	0.0690763	0.0556268	0.0524365	0.0959097	-0.28497	-0.261822	0.154244	0.00669162	0.223791	0.118343	-0.07698	0.150485	-0.010548	-0.0528925	-0.0186656	-0.090564	-0.382479	0.326123	0.0589307	-0.0227366	0.0442513	0.00998742	0.494322
0.22	-0.11687	-0.130257	0.0951264	0.0366223	0.116916	0.0882928	-0.0609053	0.00610926	0.892938	-0.021696	0.000578743	0.0023003	0.163062	0.304267	-0.104226	-0.0227425	-0.0392361	-0.0325423	-0.322143	-0.38701	0.103572	0.0127753	0.247884	0.21238	0.154825	0.283254	0.0697966	0.061743	0.0533014	0.111051	-0.287858	-0.312918	0.154187	-0.0183906	0.225191	0.155239	-0.0754287	0.161171	-0.011126	-0.0575085	-0.019536	-0.0872895	-0.37919	0.324946	0.0588472	-0.0228174	0.0441386	0.00755429	0.492081
0.23	-0.11828	-0.131058	0.0953958	0.0378812	0.117853	0.0921469	-0.0608589	0.00341051	0.892704	-0.0245787	0.000598912	0.00168561	0.166202	0.314963	-0.104677	-0.0435015	-0.0392626	-0.0400594	-0.32615	-0.403121	0.103453	-0.0324201	0.250115	0.225782	0.157738	0.30046	0.0705734	0.0603498	0.0542533	0.120685	-0.291156	-0.341916	0.153867	-0.0379136	0.226858	0.174939	-0.0738361	0.15743	-0.0117268	-0.0547358	-0.0203961	-0.0900758	-0.376015	0.302512	0.0587665	-0.0210272	0.0440351	0.00898438	0.490044
0.24	-0.11962	-0.115739	0.0956366	0.030371	0.118869	0.103831	-0.0608323	0.00218481	0.892459	-0.0239509	0.000611943	0.000949925	0.169191	0.277768	-0.105338	-0.0615932	-0.0394369	-0.0595737	-0.330007	-0.358539	0.102863	-0.0796399	0.252375	0.215245	0.160667	0.28604	0.0712792	0.0438455	0.0552942	0.127987	-0.294589	-0.338507	0.153392	-0.0498028	0.228641	0.176141	-0.0723573	0.139347	-0.0122456	-0.038599	-0.0213252	-0.09981	-0.373167	0.260618	0.0587011	-0.0164043	0.0439653	0.0110932	0.488522
0.25	-0.120792	-0.0994164	0.0957145	0.0107665	0.11996	0.106427	-0.0608117	0.00204293	0.892237	-0.0199628	0.000619041	0.000552483	0.171693	0.228148	-0.106073	-0.0640922	-0.039885	-0.0810757	-0.333229	-0.287534	0.10199	-0.0871057	0.254353	0.176251	0.163353	0.252044	0.0717041	0.0102505	0.0563471	0.116431	-0.297805	-0.298492	0.152828	-0.0580389	0.230344	0.157421	-0.0710663	0.121691	-0.0125175	-0.0107803	-0.0223174	-0.0980244	-0.370803	0.211036	0.0586722	-0.00990428	0.043941	0.011402	0.487651
0.26	-0.121853	-0.0968868	0.0956204	-0.00353422	0.120944	0.0874525	-0.0607912	0.00204739	0.892065	-0.014309	0.000623982	0.000464847	0.173809	0.202449	-0.106797	-0.0649268	-0.0405177	-0.0876979	-0.335802	-0.230968	0.101149	-0.0769722	0.255892	0.131355	0.165698	0.217424	0.0717914	-0.0165795	0.0571885	0.0843775	-0.300466	-0.231398	0.15226	-0.0499038	0.231763	0.122289	-0.0698866	0.116633	-0.0125547	0.00530195	-0.0231765	-0.0741843	-0.368946	0.161701	0.0586977	-0.00217326	0.0439442	0.0103672	0.487334
0.27	-0.122926	-0.107914	0.0954768	-0.0060528	0.121667	0.0593568	-0.0607705	0.001969	0.891949	-0.00920144	0.000628647	0.000466099	0.175749	0.193577	-0.107552	-0.0704613	-0.0411553	-0.0805268	-0.337833	-0.17804	0.100443	-0.0681765	0.256967	0.0867102	0.167732	0.191626	0.0716715	-0.0281666	0.0577295	0.0552637	-0.302396	-0.156726	0.151758	-0.0439102	0.232794	0.0806379	-0.0687002	0.124421	-0.0125232	0.00447628	-0.023739	-0.0417805	-0.367527	0.126583	0.0587981	0.013412	0.0439777	0.0168271	0.487394
0.28	-0.124113	-0.116165	0.0953665	-0.00454627	0.122125	0.0341737	-0.0607518	0.00186744	0.891876	-0.00554906	0.000633623	0.000542746	0.177626	0.180305	-0.10835	-0.0715309	-0.0416956	-0.0660636	-0.33935	-0.125771	0.09972	-0.0767076	0.257679	0.0559173	0.169569	0.166863	0.0714745	-0.031756	0.0580324	0.0305925	-0.303625	-0.0898012	0.151391	-0.0309426	0.23343	0.0460183	-0.06741	0.128477	-0.0125358	-0.00010734	-0.0239923	-0.0125956	-0.366479	0.0890501	0.0590775	0.0303825	0.0441243	0.0213468	0.487785
0.29	-0.125235	-0.101729	0.0953043	-0.00336252	0.122345	0.0117459	-0.0607319	0.00212823	0.891835	-0.00273448	0.000639288	0.000612583	0.179219	0.139934	-0.109107	-0.0647045	-0.0420727	-0.044593	-0.340316	-0.0698785	0.0989265	-0.0802503	0.258082	0.0269534	0.171037	0.121986	0.0712415	-0.0325277	0.0580915	0.00230094	-0.304218	-0.033025	0.151087	-0.0313523	0.233749	0.0200598	-0.0662226	0.106879	-0.0125755	-0.000446828	-0.023972	0.012688	-0.365825	0.0462287	0.0594167	0.0300519	0.0442451	0.00866795	0.488679
0.3	-0.126151	-0.0788446	0.0952716	-0.00464974	0.122344	-0.0107052	-0.0607099	0.00229036	0.891818	-0.000691952	0.000646031	0.000764791	0.180389	0.0960423	-0.109749	-0.0514079	-0.0422503	-0.016251	-0.340779	-0.0250963	0.0981354	-0.0755395	0.258239	0.00527528	0.172053	0.0759443	0.0709775	-0.0335655	0.0578849	-0.028418	-0.304327	0.00746937	0.150779	-0.0290794	0.233849	0.00239142	-0.0652936	0.0762715	-0.0125943	0.00317048	-0.0237072	0.0379742	-0.36562	-0.00290455	0.0597191	0.0291892	0.0442623	-0.00267691	0.490211
0.31	-0.126762	-0.0462967	0.0952523	-0.00524987	0.122134	-0.0300097	-0.0606859	0.00248145	0.89182	0.00105683	0.000654103	0.000854184	0.181075	0.0441124	-0.110232	-0.0381298	-0.04221	0.00846077	-0.340824	0.0133644	0.0974227	-0.0663121	0.258201	-0.0123844	0.172581	0.0261859	0.0706817	-0.0322843	0.0574427	-0.0512182	-0.304101	0.0347288	0.150509	-0.0231828	0.233804	-0.0108799	-0.0647271	0.0355629	-0.0125586	0.00785483	-0.0232139	0.0592038	-0.365857	-0.0435372	0.0599991	0.0291349	0.0442004	-0.0120384	0.49229
0.32	-0.127024	-0.015321	0.0952553	-0.00530398	0.121706	-0.0546418	-0.0606606	0.00256594	0.89184	0.00276551	0.000662952	0.000945257	0.181276	-0.000109107	-0.11056	-0.0254437	-0.0419634	0.035654	-0.340548	0.0407682	0.096858	-0.0471435	0.257997	-0.0270373	0.172629	-0.0187941	0.0703735	-0.030362	0.0567251	-0.089822	-0.30365	0.0539954	0.15035	-0.00854533	0.233628	-0.0224979	-0.064574	-0.00412677	-0.0124678	0.0113511	-0.0224915	0.0853053	-0.366453	-0.0756735	0.0602573	0.02794	0.0440823	-0.018182	0.494703
0.33	-0.126979	0.0102276	0.0952655	-0.00771976	0.121037	-0.0778928	-0.0606344	0.00260782	0.891874	0.00408737	0.000673547	0.00114069	0.181071	-0.0371521	-0.110719	-0.0103432	-0.0415087	0.0600895	-0.340008	0.0651826	0.0964963	-0.0255907	0.257648	-0.0407051	0.172266	-0.0555987	0.0700337	-0.0308803	0.0557433	-0.109869	-0.303032	0.0681363	0.15035	0.00814597	0.233374	-0.0271255	-0.0647781	-0.0365266	-0.0123125	0.0166015	-0.0215164	0.110471	-0.367348	-0.100203	0.0604531	0.0215153	0.0439402	-0.0199544	0.497291
0.34	-0.126705	0.0264822	0.0953038	-0.00634027	0.120125	-0.103513	-0.060609	0.00247063	0.891921	0.00511969	0.000685911	0.00131256	0.180576	-0.0598922	-0.110742	3.22E-05	-0.0408305	0.0865213	-0.339269	0.0817748	0.0963681	-0.00221247	0.257191	-0.0498157	0.171589	-0.082232	0.0697073	-0.0250624	0.054611	-0.125524	-0.302285	0.0809445	0.150495	0.0204218	0.233073	-0.0322245	-0.0652545	-0.0591846	-0.012134	0.015455	-0.0202836	0.137565	-0.368421	-0.109397	0.0605807	0.0125494	0.0437802	-0.0237975	0.49988
0.35	-0.12626	0.0410392	0.0953915	-0.00450783	0.118965	-0.127054	-0.0605849	0.00241528	0.891977	0.00608968	0.000700453	0.00157677	0.179877	-0.0803899	-0.110656	0.0104108	-0.0399196	0.110134	-0.338381	0.0956909	0.0964511	0.0162162	0.256656	-0.0559988	0.170653	-0.108323	0.0694304	-0.0190978	0.0533599	-0.136996	-0.301397	0.0971122	0.150797	0.037267	0.232712	-0.0395318	-0.0659423	-0.0802092	-0.0119731	0.0132802	-0.0187911	0.161783	-0.369477	-0.0971279	0.0605964	-0.00116391	0.0436026	-0.0237321	0.502193
0.36	-0.125639	0.0579569	0.0955168	-0.00463062	0.117611	-0.141489	-0.0605605	0.00251721	0.892042	0.0069496	0.000717396	0.00181241	0.178956	-0.105238	-0.110455	0.0223379	-0.0388355	0.125258	-0.337346	0.111715	0.096703	0.0329998	0.256057	-0.0620985	0.169436	-0.136803	0.069193	-0.0156561	0.052038	-0.143512	-0.300336	0.114765	0.15122	0.0464035	0.232301	-0.0424364	-0.0668524	-0.102631	-0.011819	0.0150995	-0.0171038	0.175747	-0.370338	-0.0743519	0.06043	-0.0278592	0.0433877	-0.0316352	0.504034
0.37	-0.124838	0.0732816	0.095649	-0.00464865	0.116171	-0.144263	-0.0605342	0.00271863	0.892116	0.00774742	0.000735626	0.00182244	0.177776	-0.129658	-0.110138	0.0315965	-0.037675	0.130668	-0.336141	0.12787	0.097098	0.0482879	0.255394	-0.0683749	0.167941	-0.160491	0.0689783	-0.0112531	0.0506931	-0.145512	-0.299102	0.129637	0.151715	0.0543587	0.231844	-0.0482045	-0.0679809	-0.121875	-0.0116329	0.0182356	-0.0153459	0.176511	-0.370918	-0.0447337	0.0599728	-0.0552549	0.0430887	-0.0311397	0.505326
0.38	-0.123953	0.0733452	0.0957738	-0.00472394	0.11476	-0.135721	-0.0605091	0.00212826	0.892195	0.0079072	0.000753815	0.00180149	0.176465	-0.127496	-0.109716	0.0425707	-0.0365499	0.120632	-0.334854	0.124255	0.0977435	0.0804208	0.254683	-0.07068	0.166334	-0.15435	0.0688154	-0.00362189	0.0493493	-0.144266	-0.297818	0.120642	0.152365	0.0734702	0.231352	-0.0488654	-0.0692235	-0.123681	-0.0114173	0.0203325	-0.0136419	0.165446	-0.3712	-0.0121788	0.0593719	-0.0593487	0.0429104	-0.00663815	0.506063
0.39	-0.123144	0.0643958	0.0958852	-0.00421269	0.113486	-0.117066	-0.060495	0.000624142	0.892269	0.00672426	0.000771358	0.00169277	0.175326	-0.1026	-0.109189	0.0538542	-0.035545	0.106627	-0.333769	0.0921251	0.0986212	0.0906816	0.254046	-0.0565744	0.164939	-0.123824	0.0687615	0.00653213	0.0480632	-0.128502	-0.29678	0.0855061	0.153144	0.0763747	0.230903	-0.0400453	-0.0704139	-0.115889	-0.0111944	0.0213858	-0.0121032	0.14344	-0.371116	0.0242892	0.058814	-0.0518466	0.0429737	0.0204792	0.506147
0.4	-0.122418	0.0606847	0.0959898	7.51E-05	0.112439	-0.0921761	-0.0604947	-0.000497941	0.892326	0.00456563	0.000786554	0.00131321	0.17439	-0.087891	-0.108607	0.0543867	-0.0346139	0.0996475	-0.332981	0.0665602	0.0995069	0.087566	0.253559	-0.0401924	0.163806	-0.102749	0.0688256	0.0171441	0.0470207	-0.0944802	-0.296075	0.0585771	0.153855	0.0681267	0.23057	-0.0297528	-0.0715528	-0.112469	-0.0109747	0.019324	-0.0108317	0.112919	-0.370648	0.0638161	0.0583505	-0.0437551	0.0432248	0.0348451	0.50563
0.41	-0.121779	0.050259	0.0961031	0.00419726	0.111654	-0.0645822	-0.0605058	-0.00176866	0.892358	0.00171878	0.000797612	0.000867612	0.173649	-0.0597872	-0.108047	0.0505794	-0.0337712	0.0824059	-0.332501	0.0269203	0.100379	0.0815508	0.253275	-0.014936	0.162891	-0.0755269	0.0689883	0.0249339	0.0463084	-0.0613151	-0.295613	0.0334498	0.154521	0.0633235	0.23037	-0.0141232	-0.0726245	-0.100536	-0.0107776	0.017102	-0.0098787	0.0790125	-0.369802	0.0998864	0.0579989	-0.0333601	0.0435761	0.0438565	0.504542
0.42	-0.121296	0.0382338	0.096229	0.00989684	0.111189	-0.0290673	-0.0605319	-0.00347684	0.892362	-0.000712759	0.000802583	8.31E-05	0.173241	-0.0255738	-0.107581	0.0385105	-0.0331323	0.0529429	-0.332473	-0.0200245	0.101162	0.0758549	0.253238	0.0064629	0.16231	-0.0379032	0.0692601	0.0348873	0.0459006	-0.0273544	-0.295475	-0.00581305	0.15509	0.0502092	0.230325	-6.36E-05	-0.0735537	-0.0868399	-0.0106123	0.0145088	-0.00930484	0.0362294	-0.368624	0.131198	0.0577816	-0.0210262	0.0439724	0.0474875	0.502984
0.43	-0.120945	0.0314347	0.0963677	0.0151097	0.111101	0.00768579	-0.0605748	-0.00499812	0.892344	-0.00282055	0.000799267	-0.000725779	0.173135	0.000423828	-0.107265	0.0238383	-0.032778	0.0208012	-0.332905	-0.0632341	0.101887	0.0667929	0.253435	0.0292436	0.162076	-0.00766372	0.0696327	0.0406432	0.0458304	0.00960149	-0.295725	-0.0415189	0.155525	0.038517	0.230414	0.0148166	-0.0743725	-0.0787831	-0.0104663	0.0136965	-0.00917866	-0.00850634	-0.367175	0.158176	0.0576803	-0.012786	0.0443387	0.0412128	0.501078
0.44	-0.120664	0.0303863	0.0965086	0.0198949	0.11138	0.0439509	-0.0606307	-0.00610681	0.892308	-0.00438296	0.000787555	-0.00164607	0.173208	0.011432	-0.107115	0.0059042	-0.0327205	-0.0114737	-0.333689	-0.0892922	0.102457	0.0498056	0.253835	0.0467779	0.162081	0.0119554	0.0700563	0.0444356	0.0461044	0.0449492	-0.296283	-0.0685512	0.155835	0.0257076	0.230634	0.0249398	-0.0751412	-0.0758088	-0.0103169	0.0145384	-0.00949503	-0.053108	-0.365501	0.176767	0.0576612	-0.00622249	0.0446154	0.0325772	0.49891
0.45	-0.120439	0.0263086	0.0966422	0.0214036	0.112011	0.0763992	-0.0606973	-0.00724484	0.892258	-0.00544378	0.000766938	-0.00244566	0.173378	0.0232359	-0.107132	-0.00716509	-0.0329949	-0.0463628	-0.334682	-0.108464	0.102905	0.0408471	0.254372	0.0580792	0.162291	0.0349911	0.0705151	0.0450343	0.0466995	0.0756168	-0.297105	-0.0962502	0.156067	0.0219332	0.23093	0.0334852	-0.0758676	-0.0692333	-0.0101486	0.0176475	-0.0102385	-0.0925424	-0.363728	0.178145	0.0577667	0.0148523	0.0448432	0.0353841	0.496684
0.46	-0.1203	0.0194254	0.0967501	0.0213681	0.112926	0.100612	-0.060776	-0.0084968	0.892199	-0.0063879	0.000739119	-0.00308632	0.173689	0.0385817	-0.107265	-0.0165345	-0.0335709	-0.0736974	-0.335865	-0.126417	0.103263	0.0296096	0.255004	0.0674458	0.162754	0.0609976	0.0709894	0.0445719	0.0475498	0.100824	-0.298218	-0.125796	0.156265	0.015459	0.231301	0.0417028	-0.0765083	-0.0597854	-0.00995546	0.0199265	-0.0113265	-0.122243	-0.362037	0.160259	0.0581721	0.0510432	0.04514	0.0404961	0.494677
0.47	-0.120223	0.0192105	0.0968206	0.0196951	0.114026	0.112721	-0.0608651	-0.00912477	0.892131	-0.00705664	0.000706097	-0.00350689	0.174099	0.0401886	-0.107472	-0.0232134	-0.034343	-0.086991	-0.337167	-0.130125	0.103454	0.00624252	0.255708	0.0729464	0.163406	0.0674907	0.0714374	0.0386583	0.0486225	0.121967	-0.299555	-0.13448	0.156254	-0.0172919	0.231776	0.0509033	-0.0770816	-0.0573239	-0.00973012	0.0227494	-0.0126483	-0.138852	-0.360601	0.131507	0.058887	0.07567	0.0454003	0.0262347	0.493127
0.48	-0.120104	0.0265053	0.0968756	0.0182744	0.115181	0.112708	-0.0609545	-0.00861513	0.892061	-0.00675756	0.000669707	-0.00374214	0.174409	0.0223276	-0.107755	-0.0308546	-0.0352098	-0.0928046	-0.338385	-0.110931	0.103394	-0.0174324	0.256415	0.068531	0.163957	0.0436008	0.0718026	0.0277535	0.0498606	0.130745	-0.300761	-0.101759	0.155937	-0.0388571	0.232257	0.0443752	-0.0776797	-0.0623489	-0.00948769	0.0243107	-0.0140709	-0.142882	-0.359519	0.0941527	0.0597641	0.0884441	0.0455088	0.00921858	0.492139
0.49	-0.119921	0.0300415	0.0969239	0.0178497	0.116302	0.107799	-0.0610356	-0.00760493	0.892	-0.00503766	0.000631358	-0.00391913	0.174516	0.00293964	-0.108118	-0.0405828	-0.0361653	-0.101938	-0.339339	-0.0791473	0.103126	-0.0330222	0.257027	0.052294	0.164225	0.0140338	0.0720392	0.0167771	0.0511205	0.122942	-0.301521	-0.0503283	0.155452	-0.0530449	0.232604	0.024196	-0.0783118	-0.0626934	-0.00923735	0.0239435	-0.0154956	-0.14075	-0.358802	0.0571539	0.0607109	0.0936478	0.0454719	-0.00675083	0.491671
0.5	-0.119748	0.0243358	0.0969953	0.0209941	0.117385	0.104632	-0.0611071	-0.00679265	0.891964	-0.00213262	0.000590875	-0.00414106	0.174469	-0.00609072	-0.108595	-0.0530918	-0.0372585	-0.115289	-0.339966	-0.0481809	0.102771	-0.0363276	0.257461	0.0333012	0.164275	0.000547075	0.0721936	0.0126822	0.0522723	0.10739	-0.301808	-0.00989154	0.154884	-0.0549162	0.232735	-0.000210749	-0.0788982	-0.0537153	-0.00901694	0.0193955	-0.0169007	-0.138961	-0.358438	0.0247109	0.0616503	0.0883619	0.0453005	-0.0244437	0.491658
0.51	-0.119662	0.0134865	0.0970952	0.0240134	0.11845	0.103302	-0.0611721	-0.00621927	0.891958	0.000879099	0.00054881	-0.00424951	0.174374	-0.00864607	-0.10917	-0.0618771	-0.0384684	-0.122505	-0.340297	-0.0185262	0.102423	-0.0331245	0.257675	0.0115643	0.16427	0.000534636	0.07231	0.010944	0.0532795	0.0943825	-0.301774	0.0147264	0.154372	-0.0457553	0.232611	-0.0232265	-0.0793649	-0.03991	-0.00883502	0.0155691	-0.0182868	-0.137257	-0.358339	0.00279231	0.0624428	0.0676549	0.0449214	-0.0492039	0.491972
0.52	-0.119685	0.0021339	0.0972055	0.0216117	0.119491	0.0988005	-0.061231	-0.00557105	0.891978	0.00283703	0.000506509	-0.00416528	0.174249	-0.0106386	-0.109785	-0.0599977	-0.0396924	-0.117713	-0.34032	0.0116414	0.102074	-0.0389593	0.257692	-0.00480297	0.164283	0.00300211	0.0723943	0.00488308	0.0541677	0.0829308	-0.301523	0.0340749	0.153971	-0.0405921	0.232283	-0.0384142	-0.0796875	-0.0250837	-0.00867074	0.0170404	-0.0196327	-0.13014	-0.358411	-0.0124252	0.0630084	0.0467477	0.0443527	-0.0642026	0.492503
0.53	-0.119805	-0.00750811	0.0972717	0.0146902	0.120445	0.087101	-0.0612839	-0.00502674	0.892011	0.00354554	0.000465995	-0.00395557	0.17412	-0.00999611	-0.110328	-0.0502286	-0.0408046	-0.100812	-0.340082	0.0347916	0.10167	-0.0423505	0.257564	-0.0190949	0.164319	0.00403345	0.0723984	-0.00338021	0.0549111	0.0655933	-0.301098	0.0501478	0.153541	-0.0475505	0.231853	-0.045557	-0.0798702	-0.0124082	-0.00846355	0.022895	-0.0208613	-0.114168	-0.358622	-0.0265966	0.0633612	0.0249126	0.0436714	-0.0747387	0.493228
0.54	-0.12	-0.0147929	0.0972971	0.00900052	0.121245	0.0690614	-0.0613316	-0.00449854	0.892048	0.00382258	0.000427591	-0.00371493	0.174013	-0.008017	-0.110782	-0.0408885	-0.041714	-0.0778963	-0.339655	0.0493558	0.101217	-0.0470142	0.257337	-0.0263075	0.164364	0.00294601	0.0723432	-0.00861778	0.0554697	0.0460656	-0.300532	0.0622427	0.153058	-0.0501541	0.231373	-0.0471778	-0.0799359	-0.00316185	-0.008213	0.027547	-0.021896	-0.0913088	-0.358963	-0.0395072	0.0634166	-0.015938	0.0428371	-0.0993677	0.494138
0.55	-0.120215	-0.0172787	0.0972894	0.00426027	0.121819	0.0439922	-0.0613742	-0.00406418	0.892087	0.00391688	0.000391655	-0.00347452	0.173919	-0.00666951	-0.111138	-0.0325419	-0.0423651	-0.0505626	-0.339115	0.0560256	0.100742	-0.0481487	0.257047	-0.0304597	0.16437	-0.00206219	0.072234	-0.0118055	0.0558101	0.0217465	-0.29986	0.0704999	0.152538	-0.0555055	0.230901	-0.0464959	-0.0799487	-0.000520488	-0.00791142	0.0313414	-0.0226617	-0.0613482	-0.359417	-0.0546508	0.0629688	-0.0691006	0.0417399	-0.122325	0.495223
0.56	-0.120423	-0.0188584	0.0972774	0.000799272	0.12212	0.0161984	-0.0614133	-0.00381047	0.892128	0.00420358	0.000358237	-0.00317714	0.173853	-0.00341435	-0.111427	-0.0259234	-0.0427438	-0.024521	-0.338538	0.0580645	0.100309	-0.0377123	0.256705	-0.0360237	0.164335	-0.00532552	0.0721042	-0.0135463	0.0559071	-0.00193501	-0.299138	0.0722043	0.152042	-0.0441862	0.230422	-0.0464805	-0.0799428	0.000505308	-0.0075881	0.0329574	-0.0231102	-0.0285833	-0.360044	-0.0778507	0.0620457	-0.106904	0.040553	-0.118534	0.496532
0.57	-0.12062	-0.0199236	0.0972693	-0.00253025	0.122142	-0.0112772	-0.0614502	-0.00359512	0.892171	0.0044169	0.000327958	-0.00284781	0.173823	-0.00106389	-0.111655	-0.0192034	-0.0428672	-0.000110797	-0.337942	0.0610162	0.0999759	-0.0296338	0.256312	-0.0413609	0.164276	-0.00798598	0.0719582	-0.0157566	0.0557798	-0.023956	-0.298416	0.0717737	0.151669	-0.0318732	0.229959	-0.0441312	-0.0799248	0.00133371	-0.00725829	0.0337633	-0.0232308	0.00400574	-0.360885	-0.100676	0.0608209	-0.12843	0.0395117	-0.0964558	0.498047
0.58	-0.120801	-0.0209028	0.0972531	-0.00608719	0.121903	-0.0350383	-0.0614848	-0.00339106	0.892215	0.0045024	0.000301346	-0.00249134	0.173809	-0.000491531	-0.111808	-0.0118561	-0.042759	0.0217439	-0.337301	0.0664886	0.099723	-0.0210323	0.255875	-0.0451872	0.164196	-0.00958251	0.0717838	-0.0175613	0.0554426	-0.0443205	-0.297706	0.0694603	0.151416	-0.0194379	0.229526	-0.0412455	-0.0798998	0.00210324	-0.00691518	0.0346658	-0.0230424	0.0329951	-0.361892	-0.110158	0.0594433	-0.136796	0.038774	-0.0610841	0.49964
0.59	-0.120971	-0.0224135	0.0972105	-0.0127563	0.121453	-0.0509913	-0.0615182	-0.00335977	0.89226	0.00442943	0.000277967	-0.00221292	0.173802	6.19E-05	-0.111868	-0.000639038	-0.0424523	0.0380189	-0.336603	0.0729463	0.0995495	-0.012131	0.255396	-0.0498703	0.164127	-0.00381816	0.0715875	-0.0195429	0.0549113	-0.0622553	-0.297057	0.0556504	0.151348	0.0051299	0.229131	-0.0344281	-0.079859	0.0038543	-0.00654461	0.039385	-0.0225957	0.0548533	-0.363004	-0.118192	0.0580502	-0.130446	0.0384372	-0.0190828	0.501179
0.6	-0.121158	-0.0275377	0.0971046	-0.0227761	0.120863	-0.0632636	-0.061555	-0.00411049	0.892301	0.0036096	0.000257799	-0.0017874	0.173856	0.0132302	-0.111787	0.0184219	-0.0420106	0.0493442	-0.335904	0.0628639	0.0995419	0.00977902	0.254887	-0.0499124	0.164192	0.0170271	0.0713815	-0.0221863	0.0542049	-0.0781802	-0.296656	0.022052	0.151442	0.0131524	0.228858	-0.0198429	-0.0797901	0.00848426	-0.0061165	0.0464569	-0.0219539	0.0740225	-0.364053	-0.100046	0.0567987	-0.109326	0.0385169	0.0208142	0.502423
0.61	-0.121386	-0.0322152	0.0969217	-0.0305699	0.120135	-0.0761619	-0.0616019	-0.00526032	0.892331	0.00206827	0.000242509	-0.00128014	0.174094	0.0327163	-0.111517	0.0371055	-0.0414125	0.0650847	-0.335385	0.0388487	0.0996941	0.0187899	0.254423	-0.0404484	0.164495	0.0413169	0.0711781	-0.0212898	0.0533418	-0.0885015	-0.296648	-0.020602	0.151617	0.0225079	0.228763	0.00148076	-0.0796817	0.0107523	-0.00563323	0.0498988	-0.0211161	0.0932956	-0.364893	-0.0736912	0.055806	-0.082096	0.0389291	0.0502539	0.503193
0.62	-0.121631	-0.0326789	0.0966893	-0.0351927	0.119266	-0.0893723	-0.0616611	-0.00660404	0.89234	-0.000169872	0.000232546	-0.000749717	0.174542	0.0519378	-0.111076	0.0526565	-0.040623	0.082658	-0.335156	0.00575533	0.0999371	0.0275658	0.25408	-0.0269908	0.165019	0.0602449	0.0709995	-0.0185824	0.0523954	-0.0924041	-0.297055	-0.0610412	0.151878	0.0291602	0.228893	0.0228666	-0.0795756	0.00683406	-0.00513207	0.0494959	-0.0200869	0.11167	-0.365394	-0.031218	0.055122	-0.0497977	0.039602	0.0788074	0.503373
0.63	-0.121842	-0.0272503	0.0964425	-0.0360787	0.118283	-0.0984115	-0.0617334	-0.00785208	0.892325	-0.00288082	0.000227005	-0.000395692	0.175155	0.0640689	-0.110524	0.0601718	-0.0396582	0.0961948	-0.335266	-0.0277021	0.100215	0.025982	0.253908	-0.00747865	0.165693	0.0708096	0.0708638	-0.0145157	0.0514266	-0.0913084	-0.297858	-0.0974768	0.15215	0.0234775	0.229264	0.047631	-0.0795438	-0.00387856	-0.00464882	0.0457971	-0.018903	0.124179	-0.365493	0.00653399	0.0548267	-0.00571344	0.0405485	0.110407	0.502981
0.64	-0.121973	-0.0202089	0.0962153	-0.033363	0.117227	-0.103902	-0.0618181	-0.00911355	0.892285	-0.00500727	0.000224502	-0.000118855	0.175876	0.0762139	-0.109936	0.0609578	-0.0385757	0.103377	-0.33573	-0.0663488	0.100501	0.0318982	0.253926	0.0117263	0.166431	0.0761271	0.0707721	-0.0105908	0.0504724	-0.0892257	-0.298978	-0.125036	0.152353	0.0214507	0.229856	0.0664841	-0.0796385	-0.0161588	-0.00421993	0.0384724	-0.0176217	0.131511	-0.36532	0.0269569	0.055069	0.0541973	0.0418078	0.140918	0.502275
0.65	-0.122044	-0.015148	0.09604	-0.027306	0.116151	-0.10311	-0.0619159	-0.0104098	0.892226	-0.00674104	0.000224112	2.47E-05	0.176734	0.0903135	-0.109386	0.0548033	-0.0374441	0.102612	-0.336592	-0.105331	0.100823	0.0347153	0.254139	0.0292669	0.16722	0.0805575	0.0707272	-0.00652668	0.049539	-0.0859023	-0.300334	-0.143334	0.15258	0.0249044	0.230589	0.0751493	-0.0798361	-0.0240233	-0.00388258	0.0284321	-0.0163028	0.131195	-0.365114	0.0213482	0.0558996	0.1082	0.043264	0.148958	0.501568
0.66	-0.122079	-0.0115144	0.0959392	-0.0167378	0.115128	-0.0947555	-0.0620259	-0.0115535	0.892152	-0.00790791	0.000224557	4.86E-06	0.177724	0.10142	-0.108935	0.0410835	-0.0363418	0.0951572	-0.337819	-0.137412	0.101181	0.0338131	0.254524	0.0463358	0.168042	0.0825668	0.0707333	0.000530394	0.0486433	-0.0805112	-0.301825	-0.152114	0.152821	0.0252373	0.231392	0.0808666	-0.0800986	-0.0289917	-0.0036556	0.0158681	-0.0150306	0.121546	-0.365018	0.00617278	0.0571896	0.146535	0.0446979	0.136642	0.50095
0.67	-0.122094	-0.00929804	0.0959299	-0.00568282	0.114259	-0.0752552	-0.0621463	-0.0124717	0.892069	-0.00854058	0.000223411	-0.000264364	0.178778	0.105915	-0.10864	0.0244778	-0.0353548	0.0778424	-0.339293	-0.155338	0.101503	0.0298155	0.255054	0.0591145	0.168874	0.085196	0.0708151	0.00880195	0.047835	-0.0683646	-0.303367	-0.155499	0.153055	0.0247619	0.23221	0.0788145	-0.0803977	-0.0301456	-0.00354267	0.0057873	-0.013916	0.0998377	-0.365129	-0.012964	0.05877	0.166868	0.0459524	0.111168	0.500434
0.68	-0.122103	-0.00374944	0.0960009	0.00430084	0.113618	-0.0543843	-0.062274	-0.0129253	0.891983	-0.00839934	0.000219272	-0.00054417	0.179834	0.100996	-0.108506	0.00974325	-0.0345554	0.0605781	-0.340888	-0.161901	0.101768	0.0267804	0.255678	0.0641939	0.169696	0.075883	0.0709698	0.0138032	0.0471771	-0.0519399	-0.304881	-0.141227	0.153226	0.0112894	0.23298	0.0711609	-0.0807099	-0.0340453	-0.00351703	-0.00152102	-0.0130447	0.075734	-0.365451	-0.0352539	0.0604635	0.171514	0.0469204	0.0768287	0.499961
0.69	-0.122047	0.006477	0.0961711	0.0187349	0.113159	-0.0408633	-0.0624018	-0.0124918	0.891903	-0.0074773	0.000212722	-0.000777363	0.180776	0.0846293	-0.108536	-0.0100965	-0.0338987	0.0503782	-0.342495	-0.156579	0.101987	0.0171535	0.25634	0.0649514	0.170298	0.0430179	0.0711702	0.0207314	0.0466796	-0.0395207	-0.30607	-0.0918852	0.153256	-0.00206474	0.233612	0.0511474	-0.0810923	-0.0435731	-0.00358747	-0.013756	-0.0123863	0.0567397	-0.365927	-0.0444287	0.0621155	0.160084	0.0475297	0.0383621	0.499463
0.7	-0.121888	0.0202447	0.096481	0.0354116	0.112872	-0.0211116	-0.0625216	-0.0113723	0.891837	-0.00530624	0.000202639	-0.00129722	0.181469	0.0514144	-0.108788	-0.0359538	-0.0333954	0.0331448	-0.34394	-0.127284	0.102064	-0.00149594	0.256975	0.0581221	0.170506	0.00130591	0.0714411	0.0316099	0.0463315	-0.026042	-0.306683	-0.0317919	0.153207	-0.00311007	0.233991	0.0221992	-0.0815899	-0.0558148	-0.00378454	-0.025629	-0.0119427	0.0300055	-0.366511	-0.0572833	0.0635801	0.136984	0.0477626	0.00235272	0.498966
0.71	-0.121624	0.0320879	0.0969008	0.0463942	0.11287	0.0115713	-0.0626282	-0.00995388	0.8918	-0.00201474	0.000186048	-0.00200197	0.181759	0.00884466	-0.109281	-0.0587607	-0.0331879	0.00029364	-0.344965	-0.0758164	0.102003	-0.00778011	0.25747	0.0393815	0.170338	-0.0294579	0.0717976	0.0399391	0.0461866	-0.0048157	-0.306753	0.0147017	0.153196	0.00255164	0.234054	-0.00950389	-0.0821942	-0.0642537	-0.00405756	-0.0284534	-0.0118352	-0.00870397	-0.367182	-0.0624251	0.0647756	0.10632	0.0476683	-0.0294391	0.498551
0.72	-0.12129	0.0407213	0.097334	0.046106	0.1132	0.0419037	-0.0627204	-0.0084888	0.891798	0.00147086	0.000163639	-0.00241414	0.181638	-0.0275544	-0.109907	-0.0648622	-0.0333725	-0.0334731	-0.34548	-0.0274901	0.101907	-0.00638067	0.257766	0.0160476	0.169909	-0.0520098	0.072175	0.0378975	0.0462713	0.015376	-0.306416	0.0509066	0.153266	0.0130668	0.233795	-0.0361047	-0.0828676	-0.069028	-0.0042937	-0.019144	-0.012102	-0.0428208	-0.367819	-0.0568938	0.065585	0.0555674	0.0472322	-0.0719286	0.498211
0.73	-0.120914	0.0457176	0.0977165	0.0440298	0.113787	0.0633382	-0.0627971	-0.00680881	0.891828	0.00421715	0.000138258	-0.00266785	0.181189	-0.0567056	-0.110549	-0.0661378	-0.0338879	-0.0585843	-0.345535	0.0156308	0.101878	-0.00269813	0.257818	-0.00404581	0.169277	-0.0708083	0.0725152	0.0364991	0.0465629	0.033411	-0.305736	0.0843479	0.153375	0.0080671	0.2333	-0.0596171	-0.0835655	-0.0700537	-0.0044261	-0.00937808	-0.0126645	-0.0674847	-0.368361	-0.051726	0.0657464	-0.0189913	0.0462695	-0.126542	0.497992
0.74	-0.120524	0.0466498	0.0980571	0.040783	0.114546	0.0771168	-0.0628569	-0.00512458	0.89188	0.00595299	0.000111111	-0.0027308	0.180487	-0.0769829	-0.111176	-0.0624056	-0.0346509	-0.0770086	-0.345198	0.0497956	0.101851	-0.00273411	0.257685	-0.0187115	0.168478	-0.0845757	0.0728416	0.0350654	0.0470446	0.0509619	-0.304743	0.112941	0.153487	0.0111366	0.232608	-0.0757946	-0.0842443	-0.0651393	-0.0044706	-0.000436976	-0.013433	-0.0840541	-0.36892	-0.0664686	0.0651611	-0.0917657	0.0448247	-0.165957	0.498099
0.75	-0.120143	0.0461831	0.0983464	0.0362879	0.115404	0.0849027	-0.0629	-0.00350289	0.891944	0.00678971	8.36E-05	-0.00272985	0.179621	-0.0902079	-0.111742	-0.055454	-0.0355772	-0.0882505	-0.344572	0.0736019	0.101799	-0.00692466	0.257437	-0.0291744	0.167563	-0.0944319	0.0731438	0.0328612	0.047692	0.0646599	-0.303502	0.13385	0.153586	0.00623944	0.231796	-0.0841673	-0.0848571	-0.0574454	-0.00442846	0.00796018	-0.0143328	-0.0942552	-0.369673	-0.0966761	0.0639051	-0.149195	0.0431366	-0.177308	0.498679
0.76	-0.119774	0.0458152	0.0985946	0.0339772	0.116314	0.0884371	-0.062927	-0.00193642	0.892015	0.00732629	5.67E-05	-0.002644	0.178646	-0.0996523	-0.112244	-0.0507486	-0.0366	-0.0940125	-0.343749	0.0903291	0.101732	-0.00670424	0.257106	-0.036583	0.166565	-0.101355	0.0734295	0.0327989	0.0484598	0.0739704	-0.30209	0.14662	0.15366	0.00540104	0.230911	-0.0885874	-0.0853892	-0.0493229	-0.00432328	0.0120617	-0.0153118	-0.100254	-0.370746	-0.135558	0.062167	-0.185807	0.0414831	-0.164333	0.499738
0.77	-0.119396	0.0474534	0.0988034	0.0303486	0.11724	0.0890955	-0.0629386	-0.000390536	0.892089	0.00754499	3.13E-05	-0.00245725	0.177577	-0.10876	-0.11267	-0.0437595	-0.037671	-0.0959707	-0.342786	0.101991	0.101663	-0.0069485	0.256721	-0.0405587	0.165495	-0.108194	0.0736875	0.0301529	0.0493019	0.0781099	-0.300576	0.153779	0.153716	0.00533856	0.229996	-0.089249	-0.0858528	-0.0434674	-0.0041678	0.0163306	-0.0163314	-0.102665	-0.372186	-0.169624	0.0601472	-0.2029	0.0400639	-0.136051	0.501136
0.78	-0.119008	0.0478178	0.0989689	0.0254933	0.118158	0.088431	-0.0629353	0.00100332	0.892166	0.00778679	8.15E-06	-0.0021914	0.176429	-0.115745	-0.113015	-0.0356721	-0.038766	-0.0973858	-0.341707	0.112566	0.101619	-0.00357755	0.256288	-0.043833	0.164381	-0.11067	0.0739027	0.0254629	0.0501697	0.0789006	-0.299025	0.155001	0.15377	0.00392028	0.229086	-0.0896744	-0.0862483	-0.0361219	-0.00396974	0.0204524	-0.0173591	-0.102539	-0.373973	-0.199678	0.0580512	-0.198905	0.0389963	-0.0961614	0.502693
0.79	-0.118625	0.0462502	0.0990935	0.0195229	0.119059	0.0867059	-0.0629188	0.00227766	0.892245	0.00787198	-1.24E-05	-0.00188238	0.175231	-0.11983	-0.113285	-0.026599	-0.0398762	-0.0971654	-0.340528	0.123018	0.101604	-0.000106047	0.255814	-0.0492354	0.163269	-0.108529	0.0740735	0.0188533	0.0510381	0.0776149	-0.29749	0.150537	0.153857	0.0095996	0.228192	-0.0862614	-0.0865635	-0.0273629	-0.00374361	0.0246259	-0.0183745	-0.0998575	-0.376013	-0.218241	0.0560782	-0.178078	0.038376	-0.0516101	0.504182
0.8	-0.118279	0.0405137	0.0991363	0.00917096	0.119942	0.0873653	-0.062891	0.00314221	0.892324	0.0077355	-2.97E-05	-0.00159245	0.174023	-0.119112	-0.113441	-0.0136718	-0.0409763	-0.0955156	-0.339246	0.133897	0.101616	0.000665075	0.255293	-0.0549859	0.162242	-0.0931937	0.0741689	0.0108658	0.051867	0.0728956	-0.296066	0.129425	0.154023	0.0204155	0.227355	-0.0767251	-0.0867668	-0.0147714	-0.00345367	0.0331612	-0.0193579	-0.0970413	-0.378168	-0.2203	0.0543567	-0.147262	0.0381933	-0.00808111	0.505402
0.81	-0.118	0.0331001	0.0990452	-0.00664699	0.120834	0.0902528	-0.062857	0.00354171	0.892398	0.00702517	-4.41E-05	-0.00127222	0.172844	-0.114075	-0.113436	0.0056685	-0.0420582	-0.0938743	-0.337864	0.140714	0.101645	0.00675331	0.254724	-0.0581902	0.16145	-0.0628356	0.0741861	0.00100392	0.0526336	0.068698	-0.294988	0.0824464	0.154285	0.0267555	0.226655	-0.0587512	-0.0868399	-0.002122	-0.00305077	0.0468676	-0.0203178	-0.0939114	-0.38028	-0.202377	0.0530335	-0.0973567	0.0384819	0.044905	0.506226
0.82	-0.117796	0.0245953	0.0987722	-0.0269848	0.121686	0.0819319	-0.0628217	0.00345627	0.892461	0.00537192	-5.34E-05	-0.000569127	0.171783	-0.0968765	-0.113188	0.0342535	-0.043075	-0.082678	-0.336502	0.128622	0.101771	0.0138331	0.254143	-0.0548715	0.160997	-0.0289289	0.0740937	-0.0140142	0.0533254	0.0622765	-0.294435	0.0278468	0.154518	0.0207472	0.226194	-0.029192	-0.0867928	0.00867234	-0.00250088	0.0617036	-0.0211885	-0.0776027	-0.382105	-0.165589	0.0523111	-0.0283681	0.0392949	0.100291	0.506509
0.83	-0.117671	0.0137844	0.0983423	-0.0416158	0.122376	0.0626467	-0.0627891	0.00298048	0.892503	0.00284605	-5.52E-05	0.000229722	0.170969	-0.0671005	-0.112691	0.0575072	-0.0439049	-0.063594	-0.335353	0.0971866	0.101943	0.0208988	0.253637	-0.0439834	0.160891	0.00567034	0.0738969	-0.0238677	0.0539216	0.0545165	-0.294426	-0.0264799	0.154705	0.0162986	0.226042	0.00107676	-0.0866377	0.0193633	-0.00185755	0.0665232	-0.0218387	-0.0504773	-0.383583	-0.132808	0.052397	0.0589732	0.0406394	0.150318	0.506352
0.84	-0.117643	0.000651411	0.0978258	-0.0493664	0.12282	0.0364191	-0.0627637	0.00203502	0.892516	-0.000353794	-4.88E-05	0.00106752	0.170529	-0.0254336	-0.112014	0.072509	-0.0444746	-0.0395596	-0.334617	0.0475462	0.102186	0.0264453	0.253281	-0.0229944	0.161146	0.0418033	0.0736441	-0.028583	0.0543908	0.042091	-0.29497	-0.0804391	0.154827	0.00772487	0.226228	0.0336291	-0.0863663	0.0318643	-0.00121252	0.0622768	-0.0221783	-0.017092	-0.384912	-0.12951	0.0533439	0.137083	0.0423524	0.173308	0.506076
0.85	-0.11771	-0.0102072	0.0972992	-0.0499693	0.122992	0.0111443	-0.0627492	0.000854383	0.892494	-0.00391001	-3.47E-05	0.00173409	0.170522	0.0166006	-0.111255	0.077054	-0.0447453	-0.0150017	-0.334423	-0.00840709	0.102415	0.0190321	0.253165	0.00141976	0.161749	0.0750099	0.0733875	-0.0284378	0.0546937	0.0274643	-0.29605	-0.134025	0.15486	-0.000677525	0.226753	0.0671819	-0.0859812	0.0422767	-0.000648979	0.0514575	-0.0221868	0.0139449	-0.386362	-0.146572	0.0549727	0.19666	0.04414	0.163172	0.505966
0.86	-0.117847	-0.0181558	0.096804	-0.0491011	0.122936	-0.00993142	-0.0627475	-0.000486301	0.892438	-0.0072854	-1.45E-05	0.00227845	0.170919	0.054942	-0.110496	0.0768982	-0.0447325	0.00861853	-0.334792	-0.0644764	0.10259	0.0151478	0.253309	0.0278299	0.162662	0.103071	0.0731436	-0.0300339	0.0548199	0.0109132	-0.297637	-0.18087	0.154809	-0.00598474	0.227578	0.094362	-0.085509	0.0500716	-0.000191311	0.0420311	-0.0219124	0.0400732	-0.388077	-0.174416	0.0570552	0.23008	0.0457209	0.130354	0.506035
0.87	-0.11803	-0.0227933	0.0963541	-0.0461011	0.122687	-0.0281731	-0.062759	-0.00181466	0.892351	-0.0100446	1.05E-05	0.00270406	0.171672	0.0874825	-0.109782	0.0722616	-0.0444575	0.0286808	-0.335703	-0.117135	0.102713	0.0114074	0.253713	0.0521994	0.163812	0.121543	0.0728946	-0.0324343	0.0547569	-0.00705291	-0.299627	-0.21401	0.154688	-0.0142131	0.228655	0.116297	-0.0849773	0.0540342	0.000168953	0.0328872	-0.021398	0.0623149	-0.390063	-0.198802	0.0593333	0.239041	0.0469259	0.0855714	0.506148
0.88	-0.118242	-0.0271627	0.0959728	-0.0389063	0.122281	-0.0427999	-0.0627843	-0.00325015	0.89224	-0.0120807	3.91E-05	0.00299363	0.172735	0.117721	-0.109155	0.0622083	-0.0439809	0.0426023	-0.337117	-0.165733	0.102816	0.0126662	0.25434	0.0729472	0.16512	0.135484	0.0726464	-0.0312603	0.0544982	-0.0253618	-0.301889	-0.236786	0.15449	-0.0222728	0.229907	0.130877	-0.0844171	0.0563356	0.000428742	0.0215989	-0.020686	0.0796471	-0.392228	-0.208752	0.0615714	0.225011	0.0476725	0.0378785	0.50612
0.89	-0.118463	-0.0255976	0.0957119	-0.0261315	0.121745	-0.0571988	-0.0628233	-0.00443249	0.892111	-0.01351	7.00E-05	0.00319277	0.174056	0.137059	-0.108676	0.0460357	-0.0433415	0.0572385	-0.338989	-0.206185	0.102908	0.00739115	0.255167	0.0902846	0.1665	0.13242	0.0724409	-0.0261177	0.0540634	-0.0411851	-0.304283	-0.236305	0.154183	-0.0368371	0.23125	0.133524	-0.08387	0.0505514	0.000549778	0.00602841	-0.0198159	0.0946063	-0.394434	-0.209978	0.0635858	0.195043	0.0479746	-0.00491735	0.505807
0.9	-0.118621	-0.0181822	0.0956277	-0.0053394	0.121073	-0.0738437	-0.0628706	-0.00496794	0.891973	-0.0139709	0.000102598	0.00332321	0.175483	0.142502	-0.108394	0.0214387	-0.042527	0.0743592	-0.341195	-0.233642	0.102947	0.00168843	0.25616	0.10633	0.167726	0.106965	0.0722963	-0.0151906	0.0534736	-0.0593699	-0.306516	-0.204153	0.153729	-0.0503691	0.23257	0.122692	-0.083432	0.0361977	0.000491783	-0.0168404	-0.0187975	0.109022	-0.396549	-0.196256	0.0652006	0.14448	0.0478533	-0.0464805	0.505164
0.91	-0.118664	-0.00514902	0.0957992	0.0213593	0.120265	-0.0877792	-0.0629201	-0.00480844	0.891837	-0.0129561	0.000136144	0.00332317	0.176882	0.131618	-0.108389	-0.0109098	-0.0415466	0.0900015	-0.343602	-0.242845	0.102899	-0.013158	0.257272	0.114536	0.168589	0.0622161	0.0722597	2.78E-07	0.0527194	-0.0783058	-0.308282	-0.144926	0.153163	-0.0555183	0.233715	0.0993999	-0.0831773	0.0151845	0.000184982	-0.0439726	-0.0176488	0.118146	-0.398487	-0.180121	0.0662327	0.0811807	0.0473366	-0.0778526	0.504291
0.92	-0.118561	0.00932431	0.0962365	0.0455408	0.11944	-0.0816115	-0.0629645	-0.00402811	0.891719	-0.010463	0.000167531	0.0028998	0.178044	0.0990788	-0.108721	-0.0462274	-0.0405087	0.0889352	-0.345916	-0.213813	0.102688	-0.0260607	0.258382	0.104712	0.168977	0.0187462	0.0723589	0.0160467	0.0518555	-0.0867735	-0.30942	-0.0859038	0.152631	-0.0483339	0.234554	0.0660763	-0.0831431	-0.00483567	-0.00036082	-0.0634507	-0.0165042	0.106758	-0.400206	-0.163585	0.0666474	0.0129544	0.0465602	-0.106403	0.503362
0.93	-0.118354	0.018858	0.0968442	0.0568457	0.118795	-0.0589122	-0.063	-0.00303065	0.891632	-0.00684326	0.000193388	0.00231358	0.178817	0.0589204	-0.109352	-0.0702604	-0.0396123	0.0717487	-0.347796	-0.158943	0.10233	-0.0408338	0.259352	0.0835274	0.169005	-0.00876022	0.0725705	0.0231564	0.0509907	-0.0849091	-0.310048	-0.0426579	0.152201	-0.0350627	0.235046	0.0313318	-0.0832598	-0.0147422	-0.00101967	-0.0649471	-0.0155619	0.0809301	-0.401855	-0.175438	0.0662674	-0.0739288	0.0453719	-0.151805	0.502715
0.94	-0.118094	0.0240936	0.0974631	0.0547894	0.118385	-0.0386124	-0.0630249	-0.00192092	0.891582	-0.00310387	0.000214657	0.00198638	0.179194	0.0240726	-0.110118	-0.0774271	-0.0389537	0.0523029	-0.3491	-0.103437	0.101922	-0.0387719	0.26007	0.0575004	0.168799	-0.029018	0.072779	0.0194946	0.050182	-0.080304	-0.310277	-0.00471533	0.151946	-0.019797	0.235207	0.00478218	-0.0834343	-0.0164736	-0.00161374	-0.0533683	-0.0148712	0.0593858	-0.403726	-0.210771	0.0650241	-0.154477	0.0438285	-0.176017	0.502669
0.95	-0.117821	0.0252488	0.0980254	0.0502163	0.118115	-0.0299209	-0.063039	-0.000920236	0.891567	-4.70E-05	0.000233359	0.00178119	0.179286	0.00166763	-0.110907	-0.0782785	-0.0385028	0.0368867	-0.349908	-0.0612657	0.10158	-0.03096	0.260518	0.0329947	0.168414	-0.0461842	0.0729444	0.0175223	0.0494253	-0.0761689	-0.310139	0.0317769	0.151769	-0.0131879	0.235117	-0.0200423	-0.0835922	-0.0138188	-0.00209449	-0.0435656	-0.0143379	0.0492611	-0.405963	-0.252231	0.0630795	-0.210419	0.0422336	-0.166685	0.503191
0.96	-0.117541	0.0273146	0.0985332	0.0459295	0.117882	-0.0293807	-0.0630431	2.68E-05	0.891577	0.00177319	0.000250889	0.00171506	0.179183	-0.0166685	-0.111669	-0.0750736	-0.0382026	0.026728	-0.350344	-0.0287267	0.101303	-0.025	0.260739	0.0143306	0.167852	-0.0653532	0.0730894	0.0181082	0.0487461	-0.0675911	-0.309641	0.0666934	0.151686	-0.00453904	0.234825	-0.0365785	-0.0837223	-0.0121365	-0.00249264	-0.0376538	-0.0138651	0.046208	-0.408573	-0.290293	0.0607081	-0.236733	0.0408901	-0.131121	0.504078
0.97	-0.11723	0.031105	0.0990079	0.0426712	0.117639	-0.0296678	-0.0630381	0.000920405	0.891599	0.00270279	0.000268112	0.00172969	0.178913	-0.0319386	-0.112387	-0.0695826	-0.0380098	0.0184283	-0.350509	-0.00676792	0.101016	-0.0287868	0.260833	0.00479966	0.167102	-0.0828948	0.0732485	0.0209026	0.0481867	-0.0549512	-0.308825	0.0938519	0.151668	0.000920115	0.234399	-0.0470456	-0.083847	-0.0133945	-0.00285258	-0.0345512	-0.013419	0.0428434	-0.411497	-0.311366	0.0581891	-0.238375	0.0399849	-0.0822563	0.505089
0.98	-0.116857	0.0395694	0.0994644	0.0418715	0.117402	-0.0270272	-0.0630253	0.00162741	0.89163	0.00324783	0.000285454	0.00174442	0.17848	-0.0493409	-0.113049	-0.0648211	-0.0379097	0.011452	-0.35049	0.00845186	0.100741	-0.0271478	0.260846	-0.000573185	0.166173	-0.100507	0.0734428	0.0257082	0.0477785	-0.039998	-0.307789	0.111464	0.15171	0.00824112	0.233885	-0.0536513	-0.0840136	-0.0203937	-0.00320082	-0.0343386	-0.0130276	0.0350346	-0.414604	-0.322446	0.0557697	-0.218043	0.039621	-0.0261375	0.506016
0.99	-0.116385	0.0514148	0.0998863	0.0381376	0.117225	-0.0169256	-0.0630056	0.00229873	0.891665	0.0038511	0.00030324	0.00179526	0.177852	-0.0713165	-0.113626	-0.0556153	-0.0379117	0.00219929	-0.35032	0.0249785	0.1005	-0.0200313	0.260798	-0.00832893	0.165068	-0.117175	0.0736468	0.0258065	0.0475529	-0.0210919	-0.306614	0.121823	0.151826	0.0145095	0.233324	-0.0578108	-0.0842727	-0.0308174	-0.00351904	-0.0299965	-0.0127515	0.0195816	-0.417746	-0.320195	0.0536529	-0.176894	0.0398264	0.0326806	0.506702
1	-0.115816	0.0607219	0.100253	0.0340044	0.117183	0.00119141	-0.0629793	0.00292311	0.891707	0.0044947	0.000321129	0.00176023	0.177006	-0.0929281	-0.114102	-0.0467338	-0.0380483	-0.0110188	-0.349974	0.0451767	0.100341	-0.0137781	0.260678	-0.0155417	0.163828	-0.126995	0.0738383	0.0244619	0.0475467	0.00224808	-0.305369	0.126199	0.152018	0.0234489	0.232731	-0.0596381	-0.0846251	-0.0384514	-0.00378543	-0.0244012	-0.0126685	-0.00362915	-0.420798	-0.299883	0.0520293	-0.121618	0.0406003	0.0885808	0.507078
1.01	-0.115188	0.0676786	0.10055	0.0280631	0.117333	0.0219346	-0.0629465	0.00363715	0.891756	0.00536151	0.000338751	0.00177377	0.175948	-0.11435	-0.114478	-0.035823	-0.0383499	-0.0253516	-0.349403	0.0696653	0.100242	-0.00732199	0.260477	-0.0246156	0.162514	-0.133357	0.074003	0.0198979	0.0477802	0.0246812	-0.304091	0.129883	0.152308	0.0328008	0.232102	-0.0637791	-0.0850405	-0.0440217	-0.00398727	-0.0161676	-0.0128307	-0.0285056	-0.423582	-0.264216	0.0509548	-0.0725017	0.0418382	0.126232	0.507062
1.02	-0.114538	0.066927	0.100756	0.0205412	0.117677	0.0418783	-0.0629068	0.0042228	0.891815	0.00637459	0.000356576	0.0017779	0.174703	-0.128307	-0.114728	-0.024051	-0.0388061	-0.0381561	-0.348571	0.0969327	0.100221	0.00264675	0.260171	-0.0363064	0.161168	-0.129877	0.074112	0.015318	0.0482034	0.0391453	-0.302776	0.129907	0.152719	0.0515412	0.23143	-0.0673327	-0.0854816	-0.0410674	-0.00409887	-0.00748855	-0.0132287	-0.0508976	-0.426017	-0.22715	0.0504087	-0.00976439	0.0433975	0.163168	0.506716
1.03	-0.113969	0.0570018	0.100848	0.0097044	0.118216	0.0622522	-0.0628631	0.00449016	0.891883	0.00712059	0.00037423	0.0017402	0.173383	-0.132005	-0.114848	-0.0100398	-0.0394134	-0.052977	-0.347462	0.124474	0.100288	0.00975252	0.259748	-0.0478083	0.159964	-0.107575	0.0741808	0.010405	0.0487435	0.05111	-0.301555	0.111601	0.153285	0.0596085	0.230761	-0.0645683	-0.0858272	-0.0271062	-0.00411775	0.00271026	-0.0138439	-0.0712465	-0.428202	-0.210746	0.0506698	0.0826323	0.0453316	0.195643	0.506236
1.04	-0.113542	0.0420252	0.100776	-0.00810389	0.118921	0.0772901	-0.062818	0.00451019	0.891956	0.00744996	0.000392221	0.00185615	0.172069	-0.127733	-0.114785	0.0119795	-0.0401569	-0.0649906	-0.346085	0.149591	0.100427	0.018202	0.259199	-0.0600812	0.159038	-0.0758883	0.0741847	-0.000233491	0.0493878	0.06435	-0.300567	0.0847872	0.15392	0.0676134	0.230142	-0.056921	-0.0859959	-0.00600514	-0.00400391	0.0192391	-0.0146252	-0.0834247	-0.430384	-0.217344	0.0518205	0.163465	0.0473776	0.184351	0.505894
1.05	-0.113298	0.021158	0.100516	-0.0264332	0.11969	0.0769833	-0.0627743	0.00420721	0.892029	0.00692491	0.000412555	0.00225803	0.170886	-0.105195	-0.114493	0.0379012	-0.0409797	-0.069978	-0.34454	0.154033	0.100695	0.0359294	0.258548	-0.0681584	0.158459	-0.0399515	0.0740946	-0.0123532	0.0501225	0.071593	-0.299857	0.0573495	0.154601	0.0657345	0.229634	-0.0436598	-0.0859247	0.0200231	-0.00374034	0.0331769	-0.0154545	-0.0788777	-0.432708	-0.23003	0.0536328	0.21715	0.0491184	0.135927	0.505734
1.06	-0.113275	-0.00177718	0.1001	-0.0398684	0.120372	0.0665737	-0.062736	0.00344751	0.892092	0.00561073	0.000437723	0.00274586	0.170026	-0.070402	-0.113964	0.0592147	-0.0417592	-0.0650466	-0.34307	0.138951	0.101068	0.0396359	0.257881	-0.0649748	0.15826	-0.00218274	0.0739188	-0.0199352	0.0508602	0.0726646	-0.299425	0.0284291	0.155256	0.0625639	0.229281	-0.0273366	-0.0855796	0.0463209	-0.00337042	0.0409757	-0.0161726	-0.064562	-0.435152	-0.23681	0.0558174	0.238868	0.0502877	0.069776	0.505587
1.07	-0.113448	-0.0196611	0.0995929	-0.048307	0.120931	0.0563691	-0.0627054	0.00274359	0.892139	0.00378452	0.000466844	0.00304736	0.169504	-0.0425304	-0.113284	0.0712737	-0.0424286	-0.0572045	-0.341759	0.12541	0.101433	0.0280856	0.257264	-0.058282	0.158422	0.0299293	0.073708	-0.0244598	0.0515779	0.0737136	-0.2993	-0.00198409	0.155812	0.0474454	0.229114	-0.00794165	-0.0850013	0.0657268	-0.00295124	0.0453449	-0.0167469	-0.0514843	-0.437602	-0.227207	0.0580795	0.233208	0.0508036	0.00626306	0.505257
1.08	-0.113742	-0.0295809	0.0990088	-0.0573316	0.121402	0.0499992	-0.0626805	0.00227178	0.892171	0.00261145	0.000498132	0.00321165	0.169182	-0.0283062	-0.112513	0.0798134	-0.0430083	-0.0523044	-0.340525	0.121062	0.101676	0.0208395	0.256696	-0.0531735	0.158851	0.0523533	0.0734406	-0.0344592	0.0522853	0.0724978	-0.299455	-0.0282339	0.156249	0.0418554	0.229119	0.00808646	-0.0842817	0.0759538	-0.00247057	0.0538752	-0.0172144	-0.0425551	-0.439936	-0.212739	0.0601663	0.202852	0.0507052	-0.052406	0.50463
1.09	-0.114128	-0.0407987	0.0983481	-0.0646918	0.121791	0.0414036	-0.0626608	0.00163368	0.892193	0.00176959	0.000530846	0.00333809	0.169019	-0.00905043	-0.111677	0.085756	-0.0435386	-0.0502722	-0.339352	0.111272	0.101898	0.0284573	0.256145	-0.0555947	0.159505	0.0750572	0.0730753	-0.0450238	0.0529013	0.0581606	-0.29986	-0.0522019	0.156611	0.0320777	0.229269	0.0194416	-0.0834655	0.0858282	-0.00190766	0.0609555	-0.0175854	-0.0312881	-0.44201	-0.184198	0.0618527	0.152521	0.0500608	-0.099442	0.503633
1.1	-0.11464	-0.0566907	0.0976404	-0.0687669	0.122063	0.0276055	-0.0626495	0.00064239	0.892205	0.000709244	0.000565393	0.0035576	0.169128	0.0241967	-0.110794	0.0909418	-0.0440062	-0.0441008	-0.33837	0.0837705	0.102211	0.0321832	0.255621	-0.0486383	0.160421	0.102331	0.0726247	-0.0537395	0.0533061	0.0358894	-0.300508	-0.0761938	0.156893	0.0223144	0.229535	0.0319992	-0.0825365	0.0974662	-0.00129531	0.0634173	-0.0178179	-0.014803	-0.443688	-0.13501	0.063003	0.0936638	0.0489951	-0.130955	0.502276
1.11	-0.115269	-0.0656782	0.0969413	-0.0661797	0.12217	0.00843609	-0.0626477	-0.000218565	0.892206	-0.000473764	0.000602334	0.00382223	0.169557	0.0520212	-0.109895	0.0912035	-0.0443241	-0.0264787	-0.337691	0.0508087	0.102556	0.0330386	0.25517	-0.0372008	0.16155	0.113654	0.0721205	-0.0578476	0.0534716	0.0131208	-0.301332	-0.0845009	0.157031	0.00275696	0.2299	0.0404167	-0.0815333	0.0991784	-0.000696849	0.0578807	-0.0178686	0.00535361	-0.444809	-0.080937	0.0636541	0.0497907	0.0477267	-0.132305	0.500598
1.12	-0.115938	-0.0697375	0.0963361	-0.0556074	0.122064	-0.0161988	-0.0626527	-0.000706334	0.892195	-0.0017288	0.000641565	0.0040277	0.170242	0.0765943	-0.109042	0.0843476	-0.0443873	-0.00035504	-0.337366	0.0127822	0.102874	0.0308785	0.254866	-0.0214501	0.162702	0.108113	0.0716142	-0.0548351	0.0533971	-0.0116188	-0.30213	-0.071076	0.156946	-0.0174257	0.23031	0.0388232	-0.0805562	0.0942019	-0.000203479	0.0433741	-0.0176979	0.0291234	-0.445391	-0.0357849	0.0639193	0.0026546	0.0464467	-0.138424	0.498879
1.13	-0.116617	-0.0717673	0.0959064	-0.0357098	0.121716	-0.0421502	-0.0626618	-0.00103561	0.892173	-0.00273726	0.000682635	0.00412551	0.171179	0.101277	-0.108312	0.0666397	-0.0441483	0.0283392	-0.33747	-0.0319676	0.103168	0.0260101	0.254751	-0.0020247	0.163741	0.0918009	0.0711671	-0.0433204	0.0530888	-0.0348903	-0.302705	-0.041534	0.156684	-0.0358583	0.230689	0.0345914	-0.0796409	0.0874809	0.000108156	0.0200963	-0.0172868	0.0520538	-0.445632	-0.0221806	0.063545	-0.0769153	0.0449237	-0.167042	0.497535
1.14	-0.117264	-0.0667168	0.0957406	-0.00951422	0.121184	-0.056699	-0.0626718	-0.00091726	0.892143	-0.00295686	0.000722631	0.00383177	0.172267	0.107674	-0.10784	0.0362193	-0.0436271	0.0501138	-0.337945	-0.0596205	0.103377	0.0146017	0.254821	0.0148049	0.16455	0.0656281	0.070867	-0.0249474	0.052594	-0.0512757	-0.302931	-0.00432071	0.156248	-0.0483663	0.230957	0.019374	-0.0788241	0.0759433	0.000160491	-0.00653447	-0.0167055	0.0612416	-0.445851	-0.0376413	0.0623848	-0.149373	0.0432289	-0.169767	0.496937
1.15	-0.117845	-0.0601631	0.0958551	0.0172926	0.120624	-0.05438	-0.0626797	-0.000713916	0.892116	-0.00221135	0.000757909	0.00322694	0.173336	0.10256	-0.107712	0.000521718	-0.0429782	0.0540156	-0.3386	-0.0693368	0.103443	2.44E-05	0.255043	0.0266997	0.16511	0.0463164	0.070761	-0.00388166	0.0519963	-0.0594114	-0.302836	0.0203797	0.155761	-0.0458132	0.231051	0.00156721	-0.078124	0.0659616	-4.93E-05	-0.0310034	-0.0161241	0.0528856	-0.446301	-0.0686131	0.0606195	-0.195005	0.0416908	-0.14007	0.497167
1.16	-0.11836	-0.0516903	0.0961669	0.033582	0.120161	-0.0436089	-0.0626861	-0.00054978	0.892099	-0.00115073	0.000787354	0.00263888	0.174311	0.0919534	-0.107874	-0.02484	-0.0423513	0.0495614	-0.339311	-0.0712008	0.103406	-0.00552954	0.255329	0.0283799	0.165498	0.0321301	0.0707999	0.00834798	0.0513406	-0.0657285	-0.302556	0.0347052	0.155305	-0.043915	0.230976	-0.0178554	-0.0775246	0.0562839	-0.000428741	-0.0429813	-0.0156668	0.0375335	-0.447053	-0.0977557	0.0585202	-0.213685	0.0405331	-0.0962939	0.498003
1.17	-0.118783	-0.0385444	0.0965874	0.0419022	0.119818	-0.0352168	-0.0626909	-0.000352459	0.892091	-0.000605762	0.00081141	0.00216279	0.175141	0.0751401	-0.108238	-0.0409414	-0.0417884	0.0459712	-0.34001	-0.0687882	0.103348	-0.00971044	0.255618	0.0293148	0.165731	0.0142824	0.070921	0.0140403	0.0506465	-0.0695188	-0.302157	0.0448088	0.154916	-0.0398548	0.230753	-0.0252472	-0.0770415	0.0409856	-0.000888102	-0.0479068	-0.0153558	0.0254831	-0.448033	-0.112404	0.0563878	-0.201275	0.0399282	-0.0357493	0.499128
1.18	-0.119058	-0.0215228	0.0970738	0.0479486	0.119538	-0.0324963	-0.0626935	-0.000178099	0.892087	-0.000262426	0.000831166	0.00179482	0.17578	0.0553494	-0.108737	-0.0530943	-0.0412675	0.045047	-0.340698	-0.0682812	0.103205	-0.0198107	0.255927	0.0323069	0.165752	-0.00905486	0.0710936	0.0204778	0.049942	-0.0703742	-0.301652	0.0558168	0.154499	-0.0425263	0.230465	-0.0310338	-0.0767433	0.0200927	-0.00139345	-0.0525134	-0.0151353	0.0191926	-0.449066	-0.106267	0.0544895	-0.167728	0.0399371	0.0257821	0.50028
1.19	-0.119138	0.00150884	0.0976063	0.0506991	0.119277	-0.0311012	-0.0626929	0.000339261	0.892083	-0.000319497	0.000846964	0.00135973	0.176166	0.0234625	-0.10934	-0.0637079	-0.0407748	0.0442379	-0.341339	-0.056108	0.102902	-0.0420598	0.256255	0.0323387	0.165501	-0.0393606	0.0713165	0.0256815	0.0492773	-0.0647578	-0.301033	0.067044	0.154079	-0.0434727	0.230134	-0.0331824	-0.07669	-0.00855114	-0.00193376	-0.0543397	-0.0149645	0.0143921	-0.45	-0.0889257	0.0529907	-0.123505	0.0405488	0.0856195	0.501349
1.2	-0.118996	0.0217382	0.0981412	0.0492231	0.119049	-0.0272493	-0.0626864	0.000921218	0.892083	0.000242113	0.000858564	0.000979313	0.176193	-0.0113859	-0.110022	-0.0711818	-0.0403735	0.034771	-0.341775	-0.0319481	0.102418	-0.054823	0.256545	0.0266658	0.164964	-0.064174	0.0715605	0.0274505	0.0487169	-0.05578	-0.300322	0.073923	0.153653	-0.0434557	0.229786	-0.0348351	-0.0769144	-0.0341743	-0.00246565	-0.0519802	-0.0148558	0.0082606	-0.450681	-0.0562204	0.0519395	-0.0828285	0.0416791	0.129028	0.502289
1.21	-0.118678	0.0377831	0.0986373	0.0433168	0.118838	-0.0268805	-0.0626746	0.00148941	0.89209	0.00127617	0.000867209	0.000792442	0.175909	-0.0388382	-0.110732	-0.0711582	-0.0401214	0.0221445	-0.341979	-0.0107182	0.101856	-0.0557122	0.256742	0.0135941	0.164209	-0.084478	0.071788	0.0239271	0.0482391	-0.0510384	-0.299552	0.0804363	0.153239	-0.0390489	0.22941	-0.0380901	-0.0773707	-0.0557948	-0.00295437	-0.0463252	-0.0147864	0.00665098	-0.451042	-0.0221916	0.0512576	-0.0484508	0.0431069	0.153393	0.503159
1.22	-0.11821	0.0506438	0.0990712	0.0363428	0.118611	-0.0282278	-0.0626568	0.00207534	0.892109	0.00263654	0.000874999	0.000793537	0.175375	-0.0609044	-0.111408	-0.0663952	-0.0400112	0.0119819	-0.341991	0.00670787	0.101309	-0.0517704	0.256821	0.0025166	0.163251	-0.104028	0.0719624	0.0187909	0.0478161	-0.0470846	-0.298687	0.0919623	0.152915	-0.0267915	0.228986	-0.0433234	-0.0780269	-0.0728436	-0.00339081	-0.0419105	-0.0147221	0.00680071	-0.451109	0.003736	0.0510941	0.0240201	0.0448349	0.191405	0.50406
1.23	-0.117656	0.0541716	0.0994345	0.0284488	0.118382	-0.0234207	-0.062633	0.00261357	0.892141	0.00356708	0.000882632	0.000736592	0.174666	-0.0732705	-0.112018	-0.0583681	-0.0400254	-0.000319521	-0.341829	0.024776	0.100811	-0.0461069	0.256786	-0.0099468	0.162154	-0.109578	0.0720875	0.0151812	0.0474558	-0.0393628	-0.297719	0.0969711	0.152734	-0.00623772	0.228515	-0.0472237	-0.0787934	-0.076137	-0.00378763	-0.03724	-0.0146742	0.001486	-0.451051	0.0109548	0.0517894	0.114267	0.0468498	0.205353	0.505059
1.24	-0.117132	0.0472169	0.09967	0.0155456	0.118272	-0.00147841	-0.062607	0.00243706	0.892177	0.00354771	0.000889097	0.000514395	0.173893	-0.0745092	-0.112502	-0.0440746	-0.0402131	-0.0209881	-0.341489	0.0417553	0.100388	-0.0403489	0.256643	-0.0167116	0.161159	-0.0830328	0.0721753	0.0124007	0.0472261	-0.0183381	-0.296878	0.0645387	0.1528	0.0117237	0.228092	-0.0360939	-0.0795056	-0.0638353	-0.00408634	-0.0237777	-0.014754	-0.0191928	-0.451087	-0.00269287	0.0533186	0.186523	0.0488019	0.1793	0.506125
1.25	-0.116705	0.0403138	0.0997204	-0.00365787	0.118388	0.0227407	-0.0625856	0.00182963	0.892209	0.00278575	0.000893737	0.000462243	0.173137	-0.0727156	-0.112801	-0.0201649	-0.0405914	-0.0364288	-0.341007	0.0529118	0.100004	-0.0354766	0.256445	-0.0211195	0.160501	-0.0471426	0.0722259	0.00280209	0.0472342	0.0112274	-0.296481	0.0140934	0.152939	0.0199308	0.227825	-0.0149142	-0.0800785	-0.0498529	-0.00421022	-0.00174907	-0.0150603	-0.040954	-0.451348	-0.0278348	0.0554303	0.231468	0.0503843	0.129623	0.507191
1.26	-0.116353	0.0370598	0.0995473	-0.0234562	0.118683	0.037392	-0.0625706	0.00124922	0.89223	0.00137857	0.000899025	0.000623101	0.172416	-0.070602	-0.112841	0.00592783	-0.0410713	-0.0418554	-0.340445	0.0576763	0.0996615	-0.0334277	0.256225	-0.0212873	0.160184	-0.0188546	0.0721732	-0.0105492	0.0475043	0.0364383	-0.296581	-0.0320526	0.153167	0.0232288	0.227789	0.00767635	-0.0805236	-0.0409416	-0.00410434	0.0209553	-0.0155431	-0.0532132	-0.451833	-0.0457746	0.0577976	0.240026	0.0513711	0.0620151	0.508089
1.27	-0.116023	0.036453	0.0991809	-0.0406651	0.119045	0.0409067	-0.0625611	0.000715275	0.892237	-1.77E-05	0.000906637	0.000922661	0.171721	-0.0686284	-0.112634	0.0292895	-0.0415739	-0.0426928	-0.339861	0.0570886	0.0993491	-0.0303036	0.256009	-0.020249	0.160099	-0.0015783	0.0719916	-0.0251923	0.0479543	0.0499624	-0.297079	-0.064842	0.153403	0.0211947	0.227991	0.0307839	-0.0809061	-0.0368203	-0.00378913	0.0402471	-0.0160935	-0.0548512	-0.452433	-0.0488015	0.0601091	0.223941	0.0517161	0.000585701	0.508621
1.28	-0.115697	0.03489	0.0986701	-0.0525147	0.119388	0.0376743	-0.0625562	0.000285594	0.892232	-0.000957594	0.000917318	0.00121599	0.171069	-0.063736	-0.112228	0.0460478	-0.0420765	-0.0430953	-0.3393	0.0545312	0.0990808	-0.0226663	0.255802	-0.0210295	0.160163	0.011263	0.0716851	-0.0365745	0.0484749	0.0534494	-0.297857	-0.0886228	0.153591	0.0194657	0.228394	0.0458557	-0.0812529	-0.0339077	-0.00331049	0.0536896	-0.0166255	-0.0503497	-0.453017	-0.0446144	0.0621376	0.184727	0.0514744	-0.0544259	0.508678
1.29	-0.115397	0.0294648	0.0980642	-0.0597156	0.119664	0.0299967	-0.0625559	-0.000254326	0.89222	-0.00155502	0.000931169	0.00155279	0.170497	-0.0530966	-0.111672	0.0585139	-0.0425664	-0.0417368	-0.33878	0.0485892	0.0989343	-0.00656964	0.255581	-0.0220641	0.160362	0.024893	0.0712766	-0.0454003	0.0489808	0.0495473	-0.29884	-0.105892	0.153827	0.0250087	0.228917	0.0544516	-0.0815598	-0.0285539	-0.00271851	0.0614167	-0.0170889	-0.0414756	-0.453452	-0.0279881	0.0637378	0.139317	0.050749	-0.0933367	0.508234
1.3	-0.115176	0.0172847	0.0974359	-0.0604106	0.11983	0.0167879	-0.0625621	-0.00107887	0.892201	-0.00215498	0.000948634	0.00197143	0.170108	-0.0276733	-0.111022	0.0678601	-0.0430049	-0.0366668	-0.338386	0.0282026	0.0989808	0.0161522	0.255374	-0.0186261	0.160725	0.0438382	0.0708212	-0.0482176	0.0493952	0.0378	-0.299981	-0.121653	0.154106	0.0327264	0.229525	0.0642319	-0.0817885	-0.0185977	-0.0020997	0.0604664	-0.0174346	-0.0272102	-0.453646	0.000845227	0.0648937	0.0923449	0.0496955	-0.11979	0.507358
1.31	-0.115063	0.00621108	0.0968304	-0.0572199	0.119856	0.00247431	-0.0625777	-0.002063	0.892175	-0.0030383	0.000970833	0.00242262	0.17001	0.00191394	-0.110285	0.0761784	-0.043325	-0.0238196	-0.338259	-0.0042463	0.0992062	0.0268607	0.255244	-0.00624201	0.161274	0.0602826	0.07036	-0.047093	0.0496643	0.0241194	-0.301262	-0.133563	0.154412	0.0300366	0.2302	0.0683154	-0.081925	-0.0115632	-0.00150424	0.0564222	-0.017629	-0.0123073	-0.453492	0.0313616	0.0655212	0.0257739	0.048355	-0.150437	0.506118
1.32	-0.11502	0.00179501	0.0963128	-0.0481838	0.119767	-0.0073161	-0.0626017	-0.00260775	0.892139	-0.00418065	0.000996138	0.0026342	0.170158	0.0189455	-0.109535	0.0751848	-0.0434553	-0.00541072	-0.338426	-0.028337	0.0994948	0.0313163	0.255239	0.00626302	0.161931	0.0641207	0.0699559	-0.0414343	0.0498187	0.0173995	-0.302621	-0.135207	0.154665	0.021637	0.230919	0.0734429	-0.0820191	-0.010021	-0.000978216	0.0496435	-0.0177028	-0.00340519	-0.453128	0.0294452	0.065307	-0.075844	0.0466167	-0.190196	0.504944
1.33	-0.114996	6.78E-05	0.0959145	-0.0353627	0.119588	-0.020406	-0.0626284	-0.00264415	0.892093	-0.00490845	0.00102322	0.00281899	0.170444	0.0318018	-0.108832	0.0681258	-0.0433759	0.0156698	-0.338821	-0.0511056	0.0998559	0.0408893	0.255359	0.0177546	0.162541	0.0504025	0.0696035	-0.0365239	0.0499035	0.00594516	-0.303862	-0.106979	0.154774	0.00127162	0.231632	0.0660206	-0.0821042	-0.0086173	-0.000534279	0.0388894	-0.0176892	0.00761157	-0.452946	-0.0104621	0.0640362	-0.177038	0.0446206	-0.199783	0.504466
1.34	-0.114977	-0.00182512	0.0957049	-0.0130355	0.119271	-0.036661	-0.0626523	-0.00209995	0.892043	-0.00483152	0.001052	0.00288359	0.170859	0.0444178	-0.108269	0.0466656	-0.04307	0.0356059	-0.339463	-0.0748503	0.100253	0.0380283	0.255613	0.0300679	0.162927	0.0226841	0.0693174	-0.0239515	0.049828	-0.0167479	-0.304666	-0.0519808	0.154705	-0.00981783	0.232211	0.0460207	-0.0821719	-0.00574407	-0.000255584	0.0161759	-0.0175471	0.0197551	-0.453257	-0.0741819	0.061853	-0.251811	0.0427637	-0.170089	0.504968
1.35	-0.114964	-0.00295809	0.0957606	0.0147805	0.11888	-0.0393765	-0.0626701	-0.00153855	0.891999	-0.00376794	0.00107926	0.00254942	0.171345	0.0489405	-0.107988	0.0136136	-0.0426229	0.0407673	-0.340285	-0.0869746	0.100649	0.040858	0.255961	0.0371614	0.163037	0.000462086	0.0691896	-0.00262333	0.0495496	-0.0362526	-0.30494	-0.00681445	0.154605	-0.00838312	0.232552	0.0210631	-0.0822143	-0.00211728	-0.000234075	-0.0113818	-0.0173493	0.0174104	-0.454212	-0.138684	0.0590801	-0.288377	0.0413976	-0.112363	0.506385
1.36	-0.114972	-0.00429303	0.0960632	0.0363559	0.118559	-0.0297071	-0.0626834	-0.00120671	0.89197	-0.00215158	0.00110277	0.00216449	0.171847	0.0500536	-0.108021	-0.0139679	-0.042184	0.0355824	-0.341189	-0.0919854	0.101079	0.044852	0.256355	0.039959	0.162989	-0.00826908	0.0692571	0.0151223	0.0491402	-0.0441961	-0.30487	0.0174157	0.154566	0.000199532	0.232629	-0.00385254	-0.082213	0.00273713	-0.000456796	-0.0315486	-0.0172358	0.00421192	-0.455726	-0.183249	0.0560831	-0.291898	0.0406797	-0.0474707	0.508332
1.37	-0.114997	-0.00341788	0.096536	0.0510087	0.118378	-0.0166903	-0.0626936	-0.000923898	0.891954	-0.00126308	0.00112265	0.0018527	0.17232	0.0447096	-0.108298	-0.0346399	-0.0417965	0.0318971	-0.3421	-0.0884541	0.101497	0.0381547	0.256774	0.0420867	0.162864	-0.0145715	0.0694803	0.0283017	0.048711	-0.041425	-0.304613	0.0315393	0.154608	0.00514881	0.232497	-0.0182041	-0.082176	0.00520501	-0.000851287	-0.0447045	-0.0172685	-0.0108331	-0.457577	-0.204372	0.0532003	-0.266307	0.0406267	0.0152255	0.510381
1.38	-0.115013	-0.00029704	0.0970907	0.0571028	0.118336	-0.00479212	-0.0627003	-0.000495206	0.891943	-0.00083313	0.00113923	0.00146203	0.172697	0.0326641	-0.108733	-0.0484661	-0.0414482	0.0291967	-0.342926	-0.0747436	0.101819	0.0250408	0.257197	0.0419051	0.162667	-0.0218871	0.0697956	0.0358299	0.0483486	-0.0334146	-0.304235	0.0427894	0.154624	-0.00123126	0.232259	-0.0262413	-0.0821338	0.00485042	-0.00132763	-0.0494457	-0.0174395	-0.0229383	-0.459569	-0.211489	0.0506467	-0.225794	0.0411486	0.0663208	0.512291
1.39	-0.114984	0.00742637	0.0976498	0.0544755	0.118403	0.00505715	-0.0627017	0.000227556	0.891937	-0.000388484	0.00115206	0.00111047	0.172898	0.010738	-0.109262	-0.0550119	-0.0411666	0.0218254	-0.343565	-0.050203	0.101945	0.00413988	0.257602	0.0352324	0.162367	-0.0343895	0.0701433	0.0355948	0.0480904	-0.0222427	-0.303748	0.0541245	0.154601	-0.00526145	0.231955	-0.0327588	-0.0821274	-0.00133	-0.00180474	-0.0451619	-0.0177133	-0.0313947	-0.461544	-0.202694	0.0485367	-0.176947	0.0421316	0.109894	0.513995
1.4	-0.114875	0.0167793	0.0981581	0.0478472	0.118539	0.00870328	-0.0626954	0.00104531	0.891937	0.000466177	0.00116136	0.00081261	0.172854	-0.0139109	-0.109838	-0.0577828	-0.0410107	0.00991489	-0.343922	-0.0215611	0.101949	-0.00315363	0.257904	0.0237184	0.161927	-0.0500706	0.0704689	0.0316227	0.047934	-0.016683	-0.303147	0.0661778	0.154543	-0.00785209	0.2316	-0.0375238	-0.0821999	-0.0108338	-0.00222902	-0.0388129	-0.0180424	-0.0327529	-0.463412	-0.182026	0.0469914	-0.110797	0.0435706	0.163236	0.51556
1.41	-0.114675	0.0252562	0.0985859	0.0395238	0.118658	0.00382477	-0.0626806	0.00185161	0.891948	0.00177791	0.0011691	0.000768882	0.172593	-0.0323807	-0.110397	-0.0548796	-0.0409983	-0.00070021	-0.344031	-0.00146394	0.10188	-0.00832704	0.258081	0.0109905	0.161329	-0.066704	0.0707285	0.0253969	0.0478031	-0.0185796	-0.302417	0.0801013	0.154451	-0.0106839	0.2312	-0.0417038	-0.0823704	-0.0212233	-0.00259104	-0.0347384	-0.0183371	-0.0249678	-0.465064	-0.156961	0.0463118	-0.00446724	0.0456138	0.22854	0.516971
1.42	-0.114394	0.0309481	0.0989463	0.0343244	0.118697	-0.00404011	-0.0626572	0.00282193	0.891972	0.00304681	0.00117714	0.000818951	0.172169	-0.046482	-0.110911	-0.0524739	-0.0410802	-0.00616968	-0.343954	0.0157771	0.101801	-0.00924877	0.258121	-0.00101075	0.160573	-0.0811604	0.0709234	0.0223955	0.0476628	-0.0193264	-0.301545	0.0939795	0.154373	-0.00578943	0.230744	-0.0474222	-0.0826275	-0.0277314	-0.0029334	-0.0362765	-0.0185316	-0.0143482	-0.466623	-0.152971	0.0468385	0.123093	0.0481853	0.261928	0.518382
1.43	-0.114075	0.0311176	0.0992679	0.0288932	0.118673	-0.00707043	-0.0626244	0.00367973	0.892009	0.00407111	0.00118549	0.000852702	0.171626	-0.0561072	-0.111388	-0.0467991	-0.0412301	-0.0117188	-0.343694	0.0360915	0.101714	-0.00729178	0.25804	-0.0150715	0.159706	-0.0880832	0.07109	0.0190575	0.0475551	-0.0137657	-0.300538	0.105836	0.154352	0.00205151	0.230233	-0.0523515	-0.0829052	-0.0243471	-0.0032949	-0.0366352	-0.0186387	-0.00810158	-0.468351	-0.17908	0.0485448	0.230085	0.0508115	0.237476	0.51993
1.44	-0.113791	0.0237671	0.0995255	0.0218425	0.118646	-0.00224939	-0.062584	0.0042622	0.892051	0.00433031	0.00119385	0.000787959	0.171031	-0.0564664	-0.111788	-0.0381226	-0.0414397	-0.0176119	-0.34325	0.0515232	0.101617	-0.013295	0.257865	-0.0197025	0.158844	-0.0787167	0.0712201	0.0160478	0.0475164	-0.00620774	-0.299468	0.103271	0.15441	0.0118748	0.229707	-0.0512239	-0.0830962	-0.0100953	-0.00363727	-0.0322997	-0.0187154	-0.00902654	-0.470442	-0.213298	0.0511124	0.29765	0.0529562	0.166411	0.521573
1.45	-0.113619	0.0122591	0.0996856	0.00985401	0.118716	0.0136296	-0.0625414	0.0041985	0.892094	0.00416941	0.00120045	0.000569209	0.17048	-0.0506403	-0.112086	-0.0236831	-0.0417292	-0.0281001	-0.342669	0.0648391	0.101461	-0.0175822	0.257627	-0.0271522	0.158186	-0.0495028	0.071334	0.0110092	0.0475585	0.00611542	-0.298568	0.0731463	0.15459	0.0212504	0.229226	-0.0428814	-0.0831071	0.00933788	-0.00390195	-0.0181423	-0.0188546	-0.0199083	-0.472875	-0.236621	0.0541307	0.324406	0.0542985	0.0757178	0.523052
1.46	-0.113555	0.00513977	0.0996738	-0.00804072	0.118935	0.0293518	-0.0625009	0.00389874	0.892132	0.00345718	0.00120516	0.000410051	0.169978	-0.0481707	-0.112201	-0.00253012	-0.0421029	-0.0348815	-0.341964	0.0761424	0.101258	-0.0240473	0.257335	-0.0313225	0.157838	-0.0194238	0.0713763	-0.000417191	0.0477072	0.0186969	-0.298035	0.0321781	0.154814	0.0202391	0.228882	-0.0253333	-0.0829467	0.0227728	-0.00397601	0.00494776	-0.0191073	-0.0299622	-0.475424	-0.238847	0.0572258	0.317951	0.054766	-0.00793573	0.523989
1.47	-0.113548	0.00281384	0.0994595	-0.0276879	0.119247	0.0351548	-0.0624635	0.00359114	0.892162	0.00238857	0.00120903	0.000395286	0.169495	-0.0487374	-0.112091	0.0205749	-0.0425079	-0.0342655	-0.341157	0.0847064	0.101015	-0.0272805	0.256999	-0.0346623	0.157757	0.000961784	0.0712908	-0.0163935	0.0479489	0.027237	-0.297894	-0.00277541	0.155	0.0156241	0.22873	-0.00367927	-0.0826838	0.0283961	-0.00380619	0.02996	-0.0194162	-0.030066	-0.477889	-0.219917	0.0601261	0.285392	0.0544723	-0.0768183	0.524225
1.48	-0.113565	-4.82E-05	0.0990727	-0.0425512	0.119546	0.0316226	-0.0624297	0.00315301	0.892181	0.00148138	0.00121293	0.000393356	0.169036	-0.0452202	-0.111785	0.0368004	-0.042886	-0.0315564	-0.340295	0.0880085	0.100744	-0.0267385	0.256638	-0.038273	0.157866	0.0181125	0.0710719	-0.0289916	0.0482291	0.0295926	-0.298071	-0.0326041	0.155144	0.0129308	0.228777	0.0155875	-0.0823774	0.0314732	-0.00341729	0.048659	-0.0196773	-0.0214944	-0.480078	-0.189545	0.0626385	0.237227	0.0535765	-0.127525	0.523719
1.49	-0.113605	-0.0035448	0.0985475	-0.055344	0.119763	0.0223388	-0.0624002	0.00276185	0.892192	0.000858219	0.0012176	0.000517074	0.168623	-0.0406508	-0.111321	0.0507303	-0.0432342	-0.0290138	-0.3394	0.0906495	0.100487	-0.0242745	0.25624	-0.0414545	0.158142	0.0328305	0.0707266	-0.0411373	0.048488	0.0251232	-0.298526	-0.0571266	0.155248	0.00824753	0.229009	0.0299207	-0.0820448	0.0324418	-0.00284711	0.0649914	-0.019822	-0.00736687	-0.481876	-0.149148	0.064593	0.166511	0.0521617	-0.178949	0.522557
1.5	-0.113663	-0.00762909	0.097934	-0.063769	0.119847	0.00744543	-0.0623753	0.00215199	0.892198	0.000278297	0.00122379	0.000753573	0.168277	-0.0300425	-0.110733	0.0636053	-0.0435471	-0.0255217	-0.338509	0.0837503	0.100305	-0.0116306	0.255814	-0.0427475	0.158549	0.0454948	0.070284	-0.0503819	0.048661	0.014197	-0.299199	-0.0775616	0.155341	0.0132416	0.229367	0.0408902	-0.0817173	0.0309229	-0.00214592	0.0750448	-0.0198029	0.0116252	-0.483132	-0.0865597	0.0657996	0.0889999	0.0502907	-0.203425	0.520807
1.51	-0.113771	-0.0159774	0.0972758	-0.0669284	0.119763	-0.00764983	-0.0623587	0.00117912	0.892197	-0.000528661	0.00123311	0.00105	0.168118	-0.00785488	-0.110028	0.0732722	-0.0437795	-0.0167599	-0.337782	0.0621781	0.100258	-0.000521978	0.255401	-0.0386845	0.159124	0.0646666	0.0697769	-0.0541888	0.0486993	0.00320451	-0.300097	-0.101451	0.155493	0.0169164	0.229833	0.0500028	-0.0813849	0.0325282	-0.00137102	0.0796793	-0.0195848	0.0301252	-0.483742	-0.0338797	0.066177	-0.016672	0.0481559	-0.235101	0.518636
1.52	-0.113942	-0.0221754	0.0966148	-0.0683762	0.11956	-0.0172111	-0.0623509	0.000460561	0.892186	-0.00159214	0.00124449	0.00122593	0.168151	0.00721861	-0.109258	0.0798801	-0.0438817	-0.00412435	-0.337234	0.0479454	0.100243	-0.00233617	0.255052	-0.0308123	0.159873	0.0780443	0.0692489	-0.0580835	0.0486616	-0.000351033	-0.301209	-0.11799	0.155625	0.00888534	0.230412	0.061726	-0.0810318	0.0352674	-0.000555874	0.0841163	-0.0192194	0.0423164	-0.484026	-0.0349358	0.0653731	-0.140646	0.0456814	-0.257452	0.51674
1.53	-0.114173	-0.0296054	0.0959787	-0.0661331	0.119268	-0.0268993	-0.0623491	-6.24E-05	0.892166	-0.00245389	0.00125733	0.00141607	0.168347	0.0257363	-0.108466	0.0825074	-0.0438408	0.00849249	-0.336846	0.0282142	0.100246	0.00389397	0.254788	-0.0219943	0.160721	0.0840762	0.0687099	-0.0603911	0.0485758	-0.00672698	-0.302401	-0.116563	0.155662	-0.00450318	0.231066	0.0663399	-0.0806339	0.0412845	0.000265064	0.0828949	-0.0187451	0.0535889	-0.484441	-0.0674088	0.0634215	-0.238965	0.0432085	-0.235109	0.515716
1.54	-0.114459	-0.0351499	0.0954135	-0.0544329	0.118857	-0.0421581	-0.0623513	-0.000261692	0.892139	-0.002833	0.00127205	0.00155477	0.168736	0.0446026	-0.107694	0.0740849	-0.0436284	0.0257795	-0.336686	0.00306986	0.100311	0.0119426	0.254613	-0.0121931	0.161554	0.0736447	0.0681701	-0.0553946	0.0483779	-0.0222284	-0.303445	-0.0867101	0.155529	-0.0182063	0.231696	0.0564116	-0.0801844	0.0455757	0.00102064	0.0681577	-0.0181408	0.0680341	-0.485188	-0.105726	0.0606792	-0.295521	0.0411695	-0.178901	0.515613
1.55	-0.114773	-0.0368161	0.0950292	-0.0331889	0.118301	-0.0584373	-0.0623535	-0.000117008	0.892112	-0.00252291	0.00128834	0.00165224	0.169293	0.0587341	-0.107064	0.0547023	-0.0432222	0.0428061	-0.336789	-0.0235185	0.100462	0.0172865	0.254541	-0.000489379	0.162197	0.0476573	0.0676999	-0.0432184	0.0480154	-0.0420997	-0.304066	-0.0350441	0.155293	-0.0274402	0.232183	0.0378595	-0.0797136	0.0450058	0.00156757	0.0414279	-0.0173911	0.0809315	-0.486306	-0.139735	0.0575417	-0.317765	0.0397685	-0.112523	0.516197
1.56	-0.115078	-0.0366356	0.0949055	-0.00442108	0.117661	-0.06258	-0.0623537	-6.16E-05	0.892091	-0.00160127	0.00130399	0.0014122	0.169942	0.0670296	-0.106684	0.0246909	-0.0426767	0.0500912	-0.337131	-0.0447537	0.100653	0.0239475	0.254585	0.00970805	0.16256	0.0241955	0.0673875	-0.0202631	0.0474813	-0.0579433	-0.304168	0.0113395	0.15502	-0.0243942	0.232441	0.0115086	-0.0792736	0.04221	0.00181477	0.00796515	-0.0165743	0.0797509	-0.487704	-0.162221	0.0543303	-0.308551	0.0390706	-0.042451	0.517165
1.57	-0.115402	-0.0384626	0.0950697	0.022618	0.117083	-0.0538501	-0.0623561	-0.000464207	0.892079	-0.000741197	0.00131659	0.00109478	0.170684	0.0788339	-0.106614	-0.00312841	-0.0421061	0.0480145	-0.337704	-0.0692165	0.100961	0.0345711	0.254738	0.0203077	0.162761	0.0158614	0.0673179	0.00363091	0.0468573	-0.0624583	-0.303921	0.0355761	0.154824	-0.017475	0.232446	-0.0106317	-0.078856	0.04111	0.00172882	-0.0223333	-0.0158387	0.065917	-0.489247	-0.163813	0.0513232	-0.276792	0.0390748	0.0268225	0.518262
1.58	-0.115715	-0.030687	0.0954688	0.0451738	0.116671	-0.0352448	-0.0623621	-0.000684986	0.892072	-0.000778821	0.00132547	0.00068365	0.17145	0.0721798	-0.106813	-0.0283533	-0.0415577	0.0450173	-0.338464	-0.0794801	0.101272	0.0261619	0.255003	0.0321247	0.162849	0.0022723	0.0674755	0.0249073	0.0462542	-0.0543964	-0.303477	0.0518469	0.15471	-0.00864622	0.232242	-0.0265584	-0.0785024	0.029366	0.00137048	-0.0456436	-0.0152938	0.0421192	-0.490706	-0.145371	0.0487521	-0.222267	0.0397855	0.101536	0.519272
1.59	-0.115945	-0.0173589	0.0960209	0.0593744	0.116493	-0.0127084	-0.0623691	-0.000689562	0.892064	-0.000959935	0.0013299	0.000190303	0.172079	0.0542382	-0.107226	-0.0483092	-0.0410689	0.0381285	-0.339271	-0.079747	0.10146	0.0119592	0.255384	0.0428051	0.162778	-0.0145949	0.0678002	0.0401353	0.0457884	-0.0396497	-0.302893	0.0635432	0.154603	-0.0158478	0.231927	-0.0348238	-0.0782978	0.0115025	0.000836945	-0.0590123	-0.0150058	0.015533	-0.491893	-0.106293	0.0468067	-0.155528	0.0412103	0.171363	0.520171
1.6	-0.116024	0.00349073	0.0966387	0.0645563	0.116546	0.00838845	-0.0623747	-0.000361142	0.892055	-0.000581777	0.00132952	-0.000284785	0.17246	0.0233354	-0.107786	-0.0612623	-0.0407154	0.0239206	-0.340028	-0.0682796	0.101508	-0.000690595	0.255823	0.0414435	0.162493	-0.039832	0.0682205	0.0468341	0.0454866	-0.0245999	-0.302195	0.0758649	0.154431	-0.01974	0.231531	-0.0430022	-0.0783194	-0.0149308	0.000230353	-0.0625315	-0.0149732	-0.00842466	-0.492649	-0.0563271	0.0455546	-0.0822541	0.0432495	0.231946	0.520984
1.61	-0.115901	0.0253599	0.097271	0.0665096	0.116799	0.0261541	-0.0623745	0.000431836	0.892053	0.00030433	0.0013245	-0.000709598	0.172471	-0.0154891	-0.108464	-0.0737645	-0.040571	0.00420731	-0.340588	-0.0423511	0.101452	-0.0102397	0.256223	0.0359688	0.161931	-0.0672807	0.0686862	0.0510092	0.0453598	-0.00869979	-0.301373	0.0887269	0.154232	-0.0206528	0.231067	-0.0507042	-0.0786133	-0.0408841	-0.000405717	-0.0655527	-0.0151622	-0.0281258	-0.493044	-0.0319895	0.0453061	0.0430262	0.045962	0.30225	0.521945
1.62	-0.115599	0.0418469	0.0978749	0.0617802	0.117198	0.0378483	-0.0623653	0.00144396	0.892064	0.00187948	0.00131595	-0.000976983	0.172109	-0.0494543	-0.109218	-0.0788165	-0.040671	-0.016239	-0.340865	-0.0127283	0.101299	-0.0165001	0.25653	0.0255583	0.161117	-0.0896293	0.0691524	0.0484503	0.0454049	0.00642149	-0.300421	0.101207	0.154074	-0.0123606	0.230518	-0.0562322	-0.0791216	-0.0574351	-0.00104984	-0.0640152	-0.0155091	-0.039681	-0.493456	-0.0470866	0.0463938	0.175842	0.0491243	0.313505	0.523384
1.63	-0.115179	0.0499121	0.0984002	0.0545524	0.117665	0.0418099	-0.0623453	0.00247307	0.892093	0.0038612	0.00130589	-0.00104099	0.171458	-0.0719279	-0.109973	-0.0784425	-0.0409899	-0.0331561	-0.340848	0.0154695	0.101143	-0.0102155	0.25669	0.00515636	0.160114	-0.10503	0.0695598	0.0436146	0.0455933	0.0172263	-0.299333	0.116138	0.154015	-0.00306914	0.22989	-0.0667549	-0.0797363	-0.0627659	-0.00165589	-0.0605137	-0.0159233	-0.0423871	-0.494177	-0.0788486	0.04861	0.266149	0.0520221	0.248947	0.525253
1.64	-0.114713	0.0507367	0.0988718	0.0483026	0.118139	0.0409876	-0.0623163	0.00333034	0.892138	0.00498922	0.00129515	-0.00104788	0.170632	-0.0834919	-0.110724	-0.0753461	-0.0414795	-0.0462568	-0.340582	0.0371577	0.101059	-0.0080721	0.256695	-0.0054003	0.158995	-0.112112	0.0699405	0.0406143	0.0458834	0.0248135	-0.298111	0.126805	0.154037	0.00935087	0.229191	-0.0703283	-0.0803653	-0.0591555	-0.00224854	-0.057773	-0.0163412	-0.0403719	-0.495279	-0.105435	0.0514801	0.313736	0.0541167	0.160519	0.527247
1.65	-0.114275	0.0447844	0.0992512	0.0363967	0.118607	0.0454394	-0.0622808	0.00366082	0.892189	0.0051494	0.00128476	-0.00104516	0.169752	-0.0836614	-0.111385	-0.0623629	-0.0420965	-0.0585835	-0.340134	0.0520896	0.100972	-0.00770997	0.256585	-0.0163236	0.157886	-0.101183	0.0702713	0.0351021	0.0462399	0.0318206	-0.296849	0.119047	0.154227	0.0265499	0.228488	-0.0665605	-0.0809137	-0.0471827	-0.00277324	-0.0466029	-0.0167464	-0.0425633	-0.496613	-0.12265	0.0546978	0.338593	0.0553804	0.0787521	0.528951
1.66	-0.113919	0.0374187	0.0994873	0.0216451	0.119156	0.0579607	-0.0622454	0.00336503	0.892238	0.00446131	0.00127337	-0.00118171	0.168901	-0.080468	-0.111897	-0.0453039	-0.0428374	-0.0698762	-0.339559	0.0620846	0.100873	-0.0130949	0.256401	-0.019401	0.156993	-0.0727581	0.070564	0.0299632	0.0466804	0.0448972	-0.295835	0.0809791	0.154505	0.0261347	0.227881	-0.0531363	-0.0813277	-0.0345858	-0.00315239	-0.0288804	-0.0172214	-0.0522604	-0.498052	-0.124679	0.058006	0.332381	0.0558649	0.00203947	0.530162
1.67	-0.113633	0.0323411	0.0995299	0.00105152	0.119808	0.0695483	-0.0622147	0.0027645	0.892277	0.00326727	0.00126183	-0.00110135	0.168094	-0.0765756	-0.112192	-0.0198739	-0.0436597	-0.0756866	-0.338908	0.0674693	0.100713	-0.0194139	0.256186	-0.0218016	0.156409	-0.0410164	0.0707755	0.0169411	0.0472465	0.0598558	-0.29527	0.0309402	0.154818	0.0318107	0.227464	-0.0289565	-0.0816334	-0.025717	-0.00330756	-0.00280699	-0.0177884	-0.0600396	-0.499386	-0.104063	0.0610649	0.289617	0.0555882	-0.0705832	0.530723
1.68	-0.113396	0.0300013	0.0993475	-0.0209123	0.120514	0.0719391	-0.06219	0.00223651	0.892302	0.00169759	0.00125188	-0.00084672	0.167346	-0.0727694	-0.112219	0.00734212	-0.0444956	-0.0730067	-0.338226	0.0686279	0.100497	-0.0231616	0.255957	-0.0236176	0.156129	-0.0168187	0.070841	-0.0013761	0.0479156	0.0680966	-0.295189	-0.0121497	0.155078	0.019911	0.227306	-0.00304834	-0.0818643	-0.0222394	-0.00319109	0.0244317	-0.0183915	-0.0582835	-0.500426	-0.071362	0.063609	0.226989	0.0546427	-0.129465	0.530633
1.69	-0.113172	0.0284519	0.0989749	-0.0381871	0.12117	0.0650586	-0.0621699	0.00183728	0.892312	0.000545289	0.00124484	-0.000551344	0.166647	-0.0686649	-0.112011	0.027766	-0.0452716	-0.0663973	-0.337543	0.0684465	0.100253	-0.0260859	0.255718	-0.0258805	0.156057	0.000101097	0.0707429	-0.017612	0.0485999	0.065857	-0.295487	-0.0453125	0.155247	0.0143985	0.227398	0.0195623	-0.082075	-0.0224179	-0.00283643	0.0457364	-0.018928	-0.0476415	-0.501036	-0.0236551	0.0654706	0.146831	0.0531201	-0.182168	0.529997
1.7	-0.112937	0.0289175	0.0984474	-0.0537527	0.121719	0.05431	-0.0621531	0.00161187	0.892314	1.66E-05	0.00124078	-0.000232394	0.165969	-0.0695013	-0.111606	0.0461981	-0.0459825	-0.0596754	-0.336834	0.0743857	0.100003	-0.0228981	0.255442	-0.0308918	0.156125	0.0107913	0.0704825	-0.0348998	0.0492169	0.0572521	-0.296078	-0.0714356	0.155382	0.0138982	0.227674	0.0349408	-0.0823078	-0.0259898	-0.00227133	0.0659621	-0.0193388	-0.0331152	-0.501062	0.027213	0.0664695	0.0451713	0.0510863	-0.229979	0.528885
1.71	-0.112703	0.0235947	0.0978099	-0.0624075	0.122115	0.036645	-0.0621376	0.00146951	0.892313	-0.000243943	0.00124037	0.000151577	0.165315	-0.0618449	-0.111045	0.0583107	-0.0465988	-0.0481588	-0.336074	0.0752807	0.099825	-0.009756	0.255115	-0.0345815	0.156303	0.0223597	0.070077	-0.0462815	0.0497144	0.043017	-0.296883	-0.0886038	0.155518	0.015522	0.228092	0.0466998	-0.0825465	-0.0226696	-0.00153581	0.0781847	-0.0195745	-0.0121811	-0.500678	0.0404006	0.0662514	-0.095393	0.0484775	-0.28084	0.527761
1.72	-0.11258	0.0019151	0.0971269	-0.0674509	0.12229	0.0119889	-0.0621266	0.000544726	0.892308	-0.000917291	0.00124549	0.000884338	0.164903	-0.019985	-0.110358	0.0738251	-0.0470673	-0.0353397	-0.335435	0.0449388	0.0998929	0.0195295	0.254766	-0.0299009	0.156694	0.0538478	0.0695856	-0.0533158	0.0500166	0.0215398	-0.29788	-0.111493	0.155723	0.0235939	0.22862	0.0564356	-0.0826568	-0.000559622	-0.000717569	0.0821612	-0.0195602	0.0163246	-0.500309	0.0149226	0.0646494	-0.22188	0.0455751	-0.285798	0.527222
1.73	-0.112661	-0.0168952	0.0964586	-0.0644013	0.122222	-0.00749108	-0.0621276	-0.00065294	0.892292	-0.00240169	0.00125745	0.00138779	0.164972	0.0208781	-0.109575	0.0791956	-0.047308	-0.0141497	-0.33519	0.008183	0.100071	0.0155308	0.254528	-0.0164651	0.157429	0.084691	0.0690877	-0.0507952	0.050098	0.00858511	-0.299138	-0.138584	0.155963	0.0230197	0.22925	0.068935	-0.0825337	0.0193754	8.51E-05	0.0768766	-0.0192735	0.0377603	-0.500253	-0.0268583	0.0619716	-0.307883	0.042914	-0.240518	0.527463
1.74	-0.112859	-0.0259013	0.0958546	-0.0594738	0.122018	-0.019965	-0.062138	-0.00135685	0.892259	-0.00428161	0.0012729	0.00170366	0.165335	0.043097	-0.108793	0.0795515	-0.0473135	0.00555662	-0.335225	-0.0157404	0.100224	0.0152166	0.254434	-0.00148384	0.158385	0.0975013	0.0686313	-0.0499574	0.0501002	0.00383516	-0.300608	-0.149814	0.156078	-0.00179994	0.230019	0.0828926	-0.0822637	0.0309204	0.000821341	0.0705102	-0.0188329	0.0509264	-0.500597	-0.0725466	0.0585695	-0.36406	0.0408379	-0.176529	0.528352
1.75	-0.113097	-0.0276455	0.0953386	-0.049427	0.121653	-0.0420966	-0.0621527	-0.00147472	0.892209	-0.00551515	0.00129199	0.00209247	0.165891	0.0599423	-0.10804	0.073607	-0.0470737	0.0312012	-0.33552	-0.0447533	0.100385	0.016207	0.254488	0.0135759	0.159322	0.0802651	0.0681715	-0.0500727	0.049984	-0.0171928	-0.301976	-0.117028	0.155902	-0.0267656	0.230838	0.0771759	-0.081921	0.0336708	0.00146032	0.0561727	-0.0182258	0.0717521	-0.501416	-0.120973	0.0547554	-0.384153	0.0394864	-0.0993852	0.529779
1.76	-0.113311	-0.0262466	0.0950145	-0.0263171	0.12108	-0.0620541	-0.0621664	-0.00128429	0.892152	-0.00559461	0.0013137	0.00217041	0.166581	0.0710241	-0.107447	0.0488578	-0.046578	0.0508819	-0.336107	-0.0722773	0.100526	0.0149079	0.2547	0.0290813	0.159991	0.0491889	0.067754	-0.0380733	0.0496285	-0.0446108	-0.302878	-0.063412	0.155562	-0.0369243	0.231535	0.0600985	-0.0815869	0.0316149	0.00187646	0.0267779	-0.01742	0.0874501	-0.502675	-0.160806	0.0509334	-0.36507	0.038988	-0.0142016	0.531542
1.77	-0.113516	-0.0272361	0.0949679	0.00230093	0.120415	-0.0650139	-0.062179	-0.00131956	0.892102	-0.00438588	0.00133412	0.00187159	0.167358	0.0794488	-0.10716	0.0151356	-0.0459551	0.054536	-0.336928	-0.0899585	0.100701	0.020922	0.255018	0.0339285	0.160393	0.0308935	0.067493	-0.0171579	0.0490467	-0.0637095	-0.303295	-0.0248602	0.155208	-0.031722	0.232003	0.0341996	-0.0812695	0.0312536	0.00197082	-0.0064628	-0.0165402	0.0852259	-0.504251	-0.180102	0.0474243	-0.319864	0.0393226	0.065347	0.53339
1.78	-0.113734	-0.0273343	0.0951907	0.0280793	0.119833	-0.053089	-0.0621932	-0.0015381	0.892065	-0.00288707	0.00135071	0.00144672	0.168169	0.0811096	-0.107204	-0.0156081	-0.045347	0.049135	-0.33788	-0.0982303	0.100943	0.0252968	0.255387	0.0382545	0.160663	0.0234878	0.0674424	0.0041534	0.0483552	-0.0683494	-0.303431	-0.00458469	0.154945	-0.0190269	0.232209	0.00703926	-0.0809688	0.0292587	0.00175461	-0.0348096	-0.0157623	0.0686151	-0.505924	-0.174193	0.0444798	-0.251909	0.0404551	0.145615	0.535135
1.79	-0.113944	-0.0214643	0.0955974	0.0428878	0.11942	-0.0379055	-0.062209	-0.00158346	0.89204	-0.00223259	0.0013637	0.00114459	0.168938	0.0724941	-0.107481	-0.0322426	-0.044792	0.0456801	-0.338874	-0.0988778	0.101176	0.0229194	0.255801	0.0422969	0.160839	0.011204	0.0675514	0.0160927	0.0476737	-0.064916	-0.303387	0.012759	0.154782	-0.0170348	0.232199	-0.00699845	-0.0807216	0.0199735	0.00131907	-0.0511031	-0.0151694	0.0502214	-0.507403	-0.134445	0.042341	-0.15893	0.0423947	0.229042	0.536608
1.8	-0.114088	-0.0118661	0.0961175	0.0534824	0.119166	-0.0240959	-0.0622243	-0.00141181	0.89202	-0.00188177	0.00137358	0.000809378	0.169582	0.0576463	-0.1079	-0.0450811	-0.0442769	0.0433945	-0.339849	-0.0944858	0.101371	0.011285	0.256243	0.0465657	0.160855	-0.00638541	0.067773	0.0273098	0.0470608	-0.0559084	-0.303161	0.0317323	0.154584	-0.0242218	0.232051	-0.0178224	-0.0805989	0.00641447	0.000732244	-0.0648245	-0.0147501	0.033703	-0.508454	-0.0890031	0.0413812	-0.0150731	0.045204	0.321494	0.53774
1.81	-0.114138	0.00160826	0.0966959	0.0580043	0.119078	-0.00505202	-0.0622356	-0.000788179	0.892004	-0.00130094	0.00137898	0.000223881	0.170014	0.0292297	-0.108435	-0.0574882	-0.0438331	0.034105	-0.340704	-0.0717276	0.101363	-0.0108387	0.256714	0.0431268	0.160678	-0.0267389	0.0680864	0.0354536	0.0466111	-0.0343017	-0.302748	0.0486151	0.154337	-0.02477	0.231803	-0.0265667	-0.0806099	-0.00732375	4.30E-05	-0.0709872	-0.0145113	0.0128783	-0.509315	-0.0847967	0.0419878	0.142043	0.0487259	0.364731	0.53886
1.82	-0.114058	0.0155314	0.0972585	0.0551593	0.1192	0.0150064	-0.0622387	0.00015726	0.891996	-9.53E-05	0.00137786	-0.000411792	0.170086	-0.00766841	-0.109065	-0.0664436	-0.0435767	0.0145388	-0.341221	-0.0321914	0.101202	-0.0185794	0.257097	0.0315823	0.16029	-0.0457746	0.0684375	0.036788	0.0464184	-0.0113057	-0.302184	0.0626981	0.154101	-0.0229206	0.231478	-0.0363477	-0.0807535	-0.0174826	-0.000651469	-0.0667486	-0.0144934	-0.00769324	-0.510378	-0.114387	0.0439539	0.249386	0.0522326	0.312998	0.540227
1.83	-0.113889	0.0221418	0.097744	0.0465724	0.119462	0.0232452	-0.0622326	0.00102933	0.892003	0.00169659	0.00137162	-0.000764155	0.169853	-0.029497	-0.109728	-0.0663882	-0.0435659	-0.00626309	-0.341381	-0.00289789	0.101017	-0.0174989	0.257334	0.0145938	0.159746	-0.0585566	0.068758	0.0314677	0.0464009	-0.00178927	-0.301484	0.077012	0.153907	-0.0164822	0.231069	-0.0451459	-0.0809541	-0.0196488	-0.00127169	-0.0575612	-0.0146214	-0.015307	-0.511821	-0.141255	0.0466902	0.307324	0.0549763	0.221813	0.541689
1.84	-0.113688	0.021591	0.0981474	0.0408195	0.119738	0.0218997	-0.0622193	0.00159566	0.892029	0.00333661	0.00136294	-0.000973347	0.16948	-0.0365052	-0.110372	-0.0662321	-0.0437418	-0.0204386	-0.341323	0.0138541	0.100887	-0.00974061	0.257409	0.000544019	0.159104	-0.0647763	0.0690276	0.0295595	0.0464465	0.00281761	-0.30064	0.0907324	0.153804	-0.00558586	0.230567	-0.0530789	-0.0811495	-0.0157105	-0.00181424	-0.0528602	-0.014769	-0.0140528	-0.51351	-0.156819	0.0498647	0.34071	0.0568227	0.132791	0.542828
1.85	-0.113517	0.0171544	0.098505	0.0358854	0.119992	0.0206949	-0.0622011	0.00203214	0.892068	0.00426891	0.00135241	-0.00108937	0.16907	-0.0387564	-0.111004	-0.0628312	-0.044051	-0.0317015	-0.341107	0.0293444	0.100801	-0.00821042	0.257354	-0.0118023	0.15843	-0.0663252	0.0692868	0.0282629	0.0465593	0.0108659	-0.299661	0.103796	0.153813	0.00535086	0.229985	-0.0606222	-0.0812791	-0.00790203	-0.00232046	-0.0485335	-0.0149046	-0.0134724	-0.515327	-0.161414	0.0532787	0.35914	0.0578572	0.0584824	0.543434
1.86	-0.113388	0.0132312	0.0988028	0.0291644	0.120239	0.0229756	-0.0621788	0.00236273	0.892112	0.00454773	0.00134085	-0.00121955	0.168638	-0.0421108	-0.111571	-0.0543527	-0.0444478	-0.0383783	-0.340737	0.0448313	0.100716	-0.0104261	0.2572	-0.0180898	0.157748	-0.065909	0.0695211	0.0255132	0.0467494	0.0179244	-0.298568	0.111974	0.153899	0.0128207	0.229366	-0.0618021	-0.0813324	-0.0010018	-0.00276407	-0.0401391	-0.0150464	-0.0166426	-0.517161	-0.159773	0.0567948	0.359236	0.0582266	-0.00567189	0.543464
1.87	-0.113304	0.0100479	0.0990133	0.0199587	0.120544	0.034135	-0.0621549	0.00231222	0.892158	0.00449677	0.00132765	-0.00146262	0.168175	-0.0461866	-0.112029	-0.0416411	-0.0449267	-0.0475424	-0.340212	0.0593874	0.100597	-0.0135512	0.256984	-0.0233035	0.157127	-0.0541893	0.0697298	0.0229314	0.0470086	0.0260667	-0.297492	0.0989588	0.1541	0.0228976	0.228759	-0.0577072	-0.0813178	0.00478266	-0.00309108	-0.025028	-0.0152633	-0.0284036	-0.518894	-0.144504	0.0601146	0.316273	0.0579005	-0.0817893	0.542957
1.88	-0.113243	0.0113584	0.0991023	0.00705759	0.120967	0.0479463	-0.0621326	0.00215941	0.892202	0.0043134	0.001312	-0.00167909	0.167656	-0.0551336	-0.112336	-0.0242083	-0.0454932	-0.0543057	-0.339539	0.0753762	0.100451	-0.01756	0.256709	-0.0299626	0.156647	-0.0398106	0.0699031	0.0163161	0.0473462	0.0351126	-0.296635	0.0707159	0.154349	0.0263439	0.228234	-0.0462904	-0.081273	0.00363472	-0.00323332	-0.00266906	-0.0156143	-0.0423454	-0.520317	-0.103761	0.0628107	0.232036	0.0567665	-0.163618	0.541885
1.89	-0.113146	0.0196613	0.0990192	-0.0120987	0.121504	0.0586134	-0.0621118	0.00207523	0.892243	0.00389459	0.0012945	-0.00179244	0.167016	-0.0724179	-0.112429	0.000432897	-0.0461317	-0.0579539	-0.338694	0.0939798	0.100255	-0.0218734	0.256366	-0.0392923	0.156296	-0.0312388	0.0699823	0.00176002	0.0477644	0.0433722	-0.296091	0.0386148	0.154637	0.0253419	0.227842	-0.0302026	-0.0812785	-0.00684173	-0.00310947	0.0277886	-0.0160943	-0.0521268	-0.521137	-0.0355959	0.0645403	0.121911	0.0548454	-0.225611	0.540227
1.9	-0.112987	0.0226966	0.0987493	-0.0284989	0.122079	0.0589033	-0.0620912	0.00212054	0.892281	0.00361576	0.00127648	-0.00181215	0.166234	-0.0825629	-0.112288	0.0199731	-0.0467834	-0.0541485	-0.337669	0.110716	0.10006	-0.0176541	0.255941	-0.0459946	0.156033	-0.0214153	0.0699224	-0.0112124	0.04824	0.0467883	-0.29584	0.0128961	0.154876	0.0238135	0.227625	-0.0159876	-0.0813719	-0.0123817	-0.00269503	0.0540702	-0.0166221	-0.0510089	-0.521282	0.00647767	0.0650423	-0.0245763	0.0522521	-0.291464	0.53831
1.91	-0.112856	0.0119491	0.0983183	-0.0441978	0.122587	0.0493259	-0.0620711	0.00188096	0.892315	0.00340554	0.00125941	-0.00159445	0.16546	-0.0716718	-0.111948	0.0385617	-0.0473825	-0.0475585	-0.336526	0.116641	0.0999248	-0.00765997	0.255442	-0.052835	0.155938	0.00167449	0.0697278	-0.0252293	0.0487158	0.0453657	-0.295855	-0.0144344	0.155136	0.0302019	0.227566	0.00119417	-0.0814359	-0.00108157	-0.00203441	0.0753191	-0.0170801	-0.0384836	-0.521187	-0.000984708	0.0640843	-0.16365	0.049172	-0.314004	0.536973
1.92	-0.112854	-0.00636725	0.097764	-0.055987	0.122939	0.0308282	-0.0620546	0.00136178	0.892346	0.00291706	0.00124547	-0.00115413	0.164879	-0.0449091	-0.111442	0.0555195	-0.047891	-0.0403873	-0.335379	0.10968	0.0999331	0.0119138	0.254882	-0.0582713	0.156115	0.0312617	0.0694179	-0.0365297	0.0491134	0.0348923	-0.296129	-0.0396022	0.155473	0.0332683	0.22764	0.0140827	-0.0813422	0.0184804	-0.00120841	0.0870083	-0.0173649	-0.0167088	-0.521223	-0.0308393	0.0619076	-0.263805	0.0461413	-0.287046	0.5366
1.93	-0.113026	-0.025346	0.0971534	-0.0613956	0.123046	0.0045732	-0.0620447	0.000605007	0.892369	0.00179157	0.00123665	-0.000599952	0.164644	-0.00818089	-0.110799	0.0690346	-0.0482501	-0.025045	-0.334412	0.0834975	0.100119	0.0181547	0.254333	-0.0518645	0.156579	0.0566263	0.0690381	-0.0421192	0.0493358	0.0162472	-0.296618	-0.0566785	0.155767	0.0292003	0.227855	0.024536	-0.0810418	0.0379698	-0.00033018	0.0879279	-0.0173861	0.0118066	-0.521554	-0.0660014	0.0588891	-0.330695	0.0435381	-0.235535	0.537154
1.94	-0.113324	-0.0352557	0.0965369	-0.0630551	0.122926	-0.0134098	-0.0620424	-0.000119078	0.89238	0.000324977	0.00123256	-0.000224454	0.164726	0.0152756	-0.110068	0.0770299	-0.0484081	-0.00848841	-0.333695	0.0616063	0.100296	0.0199909	0.253871	-0.0430886	0.157264	0.0735682	0.0686336	-0.0452876	0.0493924	0.00501533	-0.297292	-0.0748592	0.156039	0.0202542	0.228195	0.0382369	-0.0805899	0.0481718	0.000534336	0.085978	-0.0171678	0.0305798	-0.522218	-0.0984085	0.0553151	-0.373767	0.0415196	-0.175729	0.538444
1.95	-0.11367	-0.0389871	0.0959471	-0.0591017	0.122643	-0.0285195	-0.0620468	-0.000771236	0.892375	-0.00114531	0.00123201	7.26E-05	0.165009	0.0331567	-0.109295	0.0781018	-0.0483703	0.00955769	-0.333207	0.0352756	0.100501	0.0201358	0.25352	-0.0287267	0.158059	0.079816	0.0682171	-0.0443637	0.0493233	-0.0081112	-0.2981	-0.0844503	0.156178	0.00921858	0.228652	0.0477549	-0.0800778	0.0510196	0.00135277	0.0780358	-0.0167855	0.0447449	-0.523168	-0.123671	0.0514217	-0.390991	0.0401412	-0.10756	0.540222
1.96	-0.114031	-0.0406639	0.0954274	-0.0522684	0.122235	-0.0406423	-0.062058	-0.00147096	0.892357	-0.00237597	0.00123381	0.000301468	0.165468	0.0512322	-0.108544	0.0751623	-0.0481468	0.0254681	-0.333001	0.00428319	0.100715	0.023307	0.253308	-0.0140317	0.158888	0.0801498	0.0678171	-0.0429369	0.0491203	-0.0220594	-0.298957	-0.0840567	0.15621	-0.000405949	0.229166	0.0495978	-0.0795519	0.0512006	0.00207241	0.0661251	-0.0162886	0.0551104	-0.524374	-0.144082	0.0475236	-0.371414	0.03951	-0.0270657	0.5423
1.97	-0.114382	-0.0386701	0.0950335	-0.0366866	0.121715	-0.0537591	-0.062076	-0.00208535	0.892327	-0.00329745	0.00123759	0.000453201	0.166104	0.0679575	-0.107883	0.0616497	-0.0477444	0.0415547	-0.33315	-0.0338669	0.100978	0.0303539	0.253253	0.00268737	0.159667	0.0690148	0.0674615	-0.0349785	0.0487652	-0.0394139	-0.299746	-0.0695629	0.156133	-0.0146356	0.22968	0.0483726	-0.0790582	0.0448511	0.00261759	0.0430412	-0.0156925	0.0645542	-0.525677	-0.142162	0.0440227	-0.31151	0.0397741	0.0693586	0.544414
1.98	-0.114687	-0.0331897	0.0948493	-0.0134217	0.121083	-0.0665067	-0.0620993	-0.00251987	0.892291	-0.00392343	0.00124242	0.00051652	0.166892	0.0824581	-0.10741	0.0395257	-0.0471723	0.0558587	-0.333708	-0.076693	0.101315	0.0355373	0.253378	0.0212972	0.16027	0.0465306	0.0672123	-0.0200866	0.0482287	-0.0597229	-0.300304	-0.0397138	0.155911	-0.0285867	0.230116	0.03667	-0.0786655	0.0314845	0.00288449	0.0106663	-0.0150077	0.0719574	-0.526847	-0.110239	0.0412851	-0.221876	0.0410224	0.1718	0.546367
1.99	-0.114902	-0.0228691	0.0949503	0.0171089	0.120394	-0.0697634	-0.0621253	-0.00260777	0.892251	-0.00393515	0.00124674	0.000340672	0.167747	0.0843736	-0.107216	0.00769875	-0.0464729	0.0643031	-0.334644	-0.108142	0.101647	0.0314116	0.253689	0.0398858	0.160588	0.0169404	0.067146	0.00324819	0.0475369	-0.0723322	-0.300515	-0.00365773	0.155605	-0.0307526	0.230383	0.0182763	-0.0784528	0.0115919	0.00278782	-0.0284008	-0.0142963	0.0682227	-0.52759	-0.0548949	0.039559	-0.107426	0.0432533	0.272499	0.54802
2	-0.11502	-0.0121884	0.09534	0.0452582	0.119783	-0.0565468	-0.0621516	-0.00257144	0.892213	-0.00344598	0.0012481	-0.000132567	0.168558	0.0753423	-0.107345	-0.0260882	-0.0457373	0.0637955	-0.335812	-0.120573	0.101905	0.0183001	0.254158	0.0531448	0.160632	-0.00529974	0.0673044	0.0274351	0.0468044	-0.0701973	-0.300409	0.0218372	0.155292	-0.0310199	0.230459	-0.000964561	-0.07843	-0.00532168	0.00232009	-0.0630403	-0.0136964	0.0486808	-0.527944	-0.0242984	0.0392557	0.050429	0.0464723	0.356014	0.549588
2.01	-0.115044	0.000599397	0.0959343	0.0617614	0.119412	-0.0295208	-0.0621754	-0.00215551	0.892184	-0.00237017	0.00124336	-0.000830856	0.169179	0.050206	-0.107778	-0.0524361	-0.0450823	0.0522519	-0.336963	-0.106178	0.102005	0.00349277	0.254715	0.0556773	0.160473	-0.0226788	0.0676584	0.0423998	0.0461887	-0.0540011	-0.300109	0.0366873	0.154987	-0.0264351	0.23035	-0.0179209	-0.0785605	-0.0185351	0.00158596	-0.0807539	-0.0133634	0.0174478	-0.528258	-0.0298075	0.0404757	0.190223	0.0501467	0.362704	0.551363
2.02	-0.114975	0.0112439	0.0965986	0.0672305	0.11933	-0.00365257	-0.0621936	-0.00144718	0.892166	-0.0012092	0.00123206	-0.00145075	0.169512	0.0217803	-0.108403	-0.0685912	-0.0446163	0.0337957	-0.337889	-0.0786675	0.102019	-0.00328446	0.255233	0.0490531	0.160153	-0.0373053	0.068097	0.0476578	0.0457615	-0.0370393	-0.299673	0.0506689	0.154759	-0.024221	0.230092	-0.0303711	-0.0787934	-0.0256526	0.000758433	-0.0840621	-0.0133374	-0.0106242	-0.528784	-0.05069	0.0428114	0.273002	0.0534716	0.290153	0.553298
2.03	-0.114825	0.0205166	0.0972442	0.0633982	0.11946	0.0131702	-0.0622037	-0.000582539	0.892161	0.000181744	0.00121488	-0.00197989	0.169562	-0.00456842	-0.109126	-0.0749003	-0.0443664	0.0152953	-0.338526	-0.0488535	0.101928	-0.0128757	0.255666	0.0372528	0.159679	-0.0526271	0.0685434	0.0456107	0.0454883	-0.0239276	-0.299086	0.0662855	0.154511	-0.0248149	0.229732	-0.0401696	-0.0790869	-0.0305753	-4.60E-05	-0.0770972	-0.0135402	-0.0284452	-0.529518	-0.0621164	0.0457638	0.32125	0.0559616	0.201674	0.555026
2.04	-0.114613	0.0259279	0.0978305	0.0582671	0.119711	0.021323	-0.0622052	0.000260743	0.892169	0.00149248	0.00119269	-0.00243294	0.169366	-0.0255373	-0.109897	-0.0798581	-0.0443244	-0.00218024	-0.338861	-0.0195272	0.101758	-0.0197413	0.255974	0.0230582	0.159063	-0.0652654	0.068967	0.0442473	0.0453633	-0.0101015	-0.298338	0.0825832	0.154281	-0.0224621	0.229276	-0.0502242	-0.0794133	-0.0321663	-0.000776055	-0.069652	-0.0138788	-0.0375687	-0.530352	-0.0637037	0.049093	0.351003	0.0575941	0.119379	0.556194
2.05	-0.114371	0.027751	0.098336	0.0498232	0.119989	0.02094	-0.0621993	0.000922624	0.892191	0.00277075	0.00116711	-0.00268321	0.169011	-0.0379731	-0.110666	-0.0779686	-0.0444542	-0.0150197	-0.338945	0.00280156	0.101564	-0.0178913	0.256137	0.00797504	0.158346	-0.0741691	0.0693462	0.0397096	0.045362	-0.00109068	-0.297437	0.0969214	0.154101	-0.0149331	0.228746	-0.0545052	-0.0797376	-0.0308921	-0.0014113	-0.0599863	-0.0142592	-0.0377506	-0.531208	-0.0628793	0.0526433	0.366869	0.058476	0.0501506	0.556647
2.06	-0.114111	0.0292069	0.0987745	0.0432732	0.12023	0.0167758	-0.0621872	0.00148352	0.892224	0.00365189	0.0011394	-0.00283112	0.16855	-0.0466505	-0.11141	-0.0747476	-0.0447049	-0.024725	-0.338834	0.0185082	0.101388	-0.0192044	0.256174	-0.00112437	0.15755	-0.0814049	0.0696933	0.0371923	0.0454335	0.00379791	-0.296414	0.107201	0.153972	-0.012531	0.22817	-0.0586627	-0.0800543	-0.0308391	-0.00196671	-0.0526069	-0.0146219	-0.0347795	-0.532043	-0.0610381	0.0562773	0.362866	0.0587127	-0.0145087	0.5564
2.07	-0.11383	0.0312135	0.099151	0.0357908	0.120425	0.0137105	-0.0621697	0.00200635	0.892264	0.00414934	0.0011112	-0.00281893	0.168008	-0.055307	-0.112093	-0.0660396	-0.0450451	-0.0306227	-0.338575	0.0329065	0.101194	-0.0191655	0.256109	-0.0114782	0.156689	-0.0874363	0.0700036	0.032284	0.0455444	0.00623875	-0.295302	0.113528	0.153906	-0.00346658	0.227558	-0.0586342	-0.0803749	-0.0323929	-0.00243614	-0.0418485	-0.0149585	-0.0330821	-0.532782	-0.0461582	0.0596255	0.306959	0.0581953	-0.0964557	0.555519
2.08	-0.11352	0.0343224	0.0994384	0.0262271	0.120611	0.0185547	-0.0621475	0.00238961	0.892307	0.00431535	0.00108302	-0.00287815	0.167366	-0.0672801	-0.112661	-0.054042	-0.0454515	-0.0375955	-0.338162	0.0503874	0.100983	-0.023822	0.255954	-0.0195968	0.155788	-0.0876207	0.070249	0.0264021	0.0456763	0.00778536	-0.294168	0.108866	0.15391	0.00436795	0.226959	-0.0583854	-0.0807212	-0.0356105	-0.00276293	-0.0248418	-0.01531	-0.0391019	-0.533253	-0.0093868	0.0621901	0.203831	0.0568214	-0.184863	0.554097
2.09	-0.113192	0.0360288	0.0995973	0.0107438	0.120892	0.0342527	-0.062123	0.0024161	0.892349	0.00417856	0.00105343	-0.00302155	0.166609	-0.0782633	-0.113075	-0.0345879	-0.0459701	-0.0487456	-0.337566	0.0685639	0.100708	-0.0302308	0.255728	-0.025933	0.154968	-0.0714487	0.070433	0.0168944	0.0458515	0.0172691	-0.293222	0.0766872	0.15402	0.0114998	0.226427	-0.046329	-0.0810934	-0.0377473	-0.00287736	0.00233441	-0.0157754	-0.0545214	-0.533147	0.0460805	0.0636125	0.0704837	0.0546095	-0.2606	0.55208
2.1	-0.112876	0.0334558	0.0995653	-0.007753	0.121299	0.0458206	-0.0620995	0.00224	0.89239	0.0039177	0.00102301	-0.00302917	0.165783	-0.0811449	-0.113266	-0.0115902	-0.0465651	-0.0503333	-0.336806	0.0816359	0.100446	-0.0230873	0.255418	-0.0347539	0.15436	-0.0470169	0.0705075	0.00385873	0.0461268	0.0290811	-0.292656	0.0359309	0.154154	0.0177431	0.226054	-0.0291944	-0.0814596	-0.033949	-0.00269224	0.032836	-0.0163785	-0.0644559	-0.532574	0.0603216	0.0635516	-0.0884494	0.0516253	-0.32136	0.549994
2.11	-0.112628	0.0252125	0.0993367	-0.0273302	0.121756	0.0472242	-0.0620784	0.00194951	0.892425	0.00307654	0.000993657	-0.00280001	0.165001	-0.0739917	-0.113226	0.0123956	-0.0471381	-0.0455622	-0.335949	0.0885541	0.100249	-0.018365	0.255047	-0.0387191	0.154042	-0.0181325	0.070454	-0.0119513	0.0464893	0.0376321	-0.292508	-0.00441958	0.154369	0.0218595	0.225879	-0.00642315	-0.0817326	-0.0222838	-0.00221726	0.0602785	-0.0170281	-0.0627834	-0.532004	0.0369036	0.0619985	-0.220633	0.0483071	-0.325732	0.548588
2.12	-0.112473	0.0132477	0.0989402	-0.0421581	0.122146	0.0375765	-0.0620603	0.0016435	0.892451	0.0021047	0.00096729	-0.00244923	0.164342	-0.0584755	-0.112977	0.0304656	-0.0476249	-0.0370594	-0.335062	0.088049	0.100079	-0.0163771	0.254653	-0.0401829	0.154007	0.00941327	0.0702702	-0.0240975	0.0468708	0.0370159	-0.292721	-0.0373865	0.154582	0.0247825	0.22591	0.0107627	-0.0818641	-0.00603176	-0.0015189	0.0775402	-0.0175982	-0.0497362	-0.531767	-0.0147531	0.0593122	-0.312428	0.0452046	-0.28506	0.548151
2.13	-0.112425	0.00104627	0.0984063	-0.057761	0.122392	0.0222065	-0.0620458	0.00123152	0.892466	0.00095794	0.000945134	-0.0019388	0.163865	-0.039211	-0.112545	0.0509627	-0.0480063	-0.0287902	-0.334206	0.0817487	0.0999666	-0.00597902	0.254239	-0.041785	0.154245	0.0349443	0.0699654	-0.0385926	0.0471919	0.0293414	-0.293252	-0.0674772	0.154817	0.0208574	0.22614	0.0321223	-0.0818304	0.0100647	-0.00066461	0.0920304	-0.0180016	-0.0300442	-0.531999	-0.0617537	0.055884	-0.36465	0.0426965	-0.216335	0.548627
2.14	-0.112483	-0.0117541	0.0977761	-0.0660482	0.122435	-0.000369624	-0.0620371	0.000437912	0.89247	-0.000325207	0.000928913	-0.00126927	0.163638	-0.00961037	-0.111943	0.0675412	-0.0482699	-0.0184831	-0.333499	0.0560376	0.100001	0.0126442	0.253849	-0.0353426	0.154736	0.058692	0.0695603	-0.0470578	0.047373	0.0128992	-0.294066	-0.0944966	0.155015	0.0200649	0.226549	0.0495935	-0.0816381	0.0245315	0.000271808	0.0949157	-0.0181752	-0.00392229	-0.532658	-0.0989966	0.052053	-0.392348	0.0409295	-0.145055	0.549751
2.15	-0.112637	-0.0219148	0.0971295	-0.0653922	0.12223	-0.0242728	-0.0620379	-0.000580567	0.892459	-0.00186249	0.000920019	-0.000570916	0.163752	0.0234131	-0.111214	0.0769255	-0.0483554	-4.00E-05	-0.333137	0.0168572	0.100184	0.0188334	0.253558	-0.0216225	0.155443	0.0763375	0.0691103	-0.0480673	0.0473628	-0.00376548	-0.29512	-0.114764	0.155173	0.0162536	0.227118	0.0618055	-0.0813219	0.0340224	0.00118385	0.0870982	-0.018078	0.0217703	-0.533633	-0.127247	0.0480127	-0.404425	0.0398542	-0.0815754	0.551258
2.16	-0.112843	-0.0264249	0.096542	-0.0581931	0.121856	-0.0341648	-0.0620479	-0.0014148	0.89243	-0.00368115	0.000915841	-0.000309555	0.164118	0.0407236	-0.110465	0.0735984	-0.0482287	0.0153359	-0.333094	-0.00713898	0.100372	0.0177412	0.253409	-0.00629042	0.156287	0.08802	0.0686884	-0.0428208	0.0472363	-0.00848623	-0.296359	-0.132304	0.155311	0.0141192	0.22781	0.0743656	-0.0809436	0.0386696	0.00199229	0.0743551	-0.0177974	0.0318162	-0.534873	-0.149175	0.0439851	-0.381313	0.0394728	-0.000798926	0.553012
2.17	-0.113068	-0.0262238	0.0960372	-0.0512263	0.121425	-0.0405907	-0.0620657	-0.00213794	0.892386	-0.00508983	0.000913761	-8.11E-05	0.164621	0.0532433	-0.109763	0.0709698	-0.0479703	0.0256038	-0.333279	-0.0323984	0.100562	0.0223748	0.253408	0.00729508	0.157204	0.0889217	0.0683082	-0.0417673	0.0470562	-0.0175894	-0.29772	-0.135885	0.155367	0.000101513	0.228586	0.077858	-0.0805485	0.0369482	0.00266832	0.0612703	-0.0174511	0.038123	-0.536243	-0.147798	0.0404282	-0.310744	0.0400249	0.102413	0.554814
2.18	-0.113253	-0.0191769	0.0956397	-0.036343	0.12092	-0.0510364	-0.0620893	-0.00247149	0.892331	-0.00578147	0.000914047	9.54E-05	0.165231	0.0598356	-0.109125	0.0588971	-0.047584	0.0391768	-0.333753	-0.061838	0.100793	0.024257	0.253551	0.021424	0.158039	0.0698945	0.0679484	-0.0355435	0.0467346	-0.0362274	-0.299005	-0.115498	0.155258	-0.0197737	0.229371	0.0722691	-0.0802229	0.0242244	0.00317408	0.0377352	-0.0170287	0.0466534	-0.537471	-0.115384	0.0377876	-0.202015	0.0416814	0.218594	0.556431
2.19	-0.113336	-0.0094345	0.0954548	-0.0126978	0.120313	-0.0645516	-0.0621139	-0.00237362	0.892273	-0.00555882	0.000915834	0.000231659	0.16587	0.063395	-0.108665	0.0375258	-0.0470479	0.0540078	-0.334523	-0.0924259	0.101073	0.0321145	0.253833	0.0344414	0.158579	0.0344977	0.067673	-0.0230676	0.0462338	-0.056428	-0.29994	-0.0691874	0.155001	-0.0264878	0.230025	0.0571484	-0.0800676	0.00678493	0.00338028	0.00200264	-0.0165107	0.0566826	-0.538344	-0.0742159	0.0364953	-0.0398354	0.0445433	0.34483	0.55779
2.2	-0.113342	-0.00560373	0.0955509	0.0170861	0.119642	-0.0673355	-0.0621368	-0.00218911	0.892222	-0.00463278	0.000917747	6.57E-05	0.166543	0.067942	-0.108472	0.00585424	-0.0463829	0.0621902	-0.335576	-0.114826	0.101393	0.0318697	0.254247	0.0468868	0.158779	0.00662944	0.0675552	-0.000914699	0.0455835	-0.0686056	-0.300381	-0.0215569	0.15473	-0.0238145	0.23045	0.0289649	-0.0800549	-0.00150199	0.00319584	-0.0387954	-0.0159339	0.0556728	-0.539075	-0.0735427	0.0369216	0.12686	0.0483774	0.402155	0.559207
2.21	-0.113334	-0.00462138	0.0959295	0.0441643	0.119064	-0.0537008	-0.0621578	-0.00204012	0.892182	-0.00339787	0.000916114	-0.000415614	0.167213	0.0666299	-0.108607	-0.0258972	-0.0457013	0.0583025	-0.336764	-0.120636	0.101715	0.0331343	0.254749	0.0524535	0.158759	-0.00699503	0.0676679	0.0233191	0.0449004	-0.0664505	-0.300435	0.00731216	0.154505	-0.0188065	0.230618	0.00509595	-0.0800936	-0.00253795	0.00263858	-0.0709827	-0.0154511	0.0389783	-0.540006	-0.0937826	0.0387656	0.238717	0.0523112	0.361792	0.560875
2.22	-0.113343	-0.00383704	0.0965035	0.0598952	0.118686	-0.0332621	-0.0621772	-0.00182707	0.892153	-0.00251797	0.000909502	-0.000912744	0.167837	0.0591523	-0.109007	-0.0472141	-0.0450807	0.0518621	-0.337951	-0.114713	0.102002	0.0235426	0.255298	0.0563151	0.158635	-0.0146817	0.0679781	0.0385652	0.0442934	-0.0551589	-0.30025	0.0271138	0.154346	-0.0132067	0.230562	-0.0118736	-0.080122	-0.000537413	0.00184166	-0.0863991	-0.0151674	0.0169779	-0.541181	-0.110599	0.0414257	0.300155	0.0555447	0.273716	0.562497
2.23	-0.11334	0.00275259	0.0971685	0.0663673	0.118539	-0.0105015	-0.0621933	-0.00132984	0.892132	-0.00168728	0.000897248	-0.00154665	0.168312	0.0373305	-0.109592	-0.0633665	-0.0445536	0.0419594	-0.338996	-0.0907287	0.102121	-0.000724597	0.255863	0.0535406	0.158415	-0.026488	0.0684084	0.0470046	0.0438408	-0.0373601	-0.299889	0.0434894	0.154198	-0.0159301	0.230358	-0.0243016	-0.0801535	-0.00356711	0.000951573	-0.0885677	-0.0151149	-0.00682781	-0.542458	-0.110047	0.0445553	0.337468	0.0578813	0.184668	0.563661
2.24	-0.113271	0.0120346	0.0978278	0.0648733	0.118628	0.0120614	-0.0622024	-0.000454433	0.892121	-0.000459798	0.000878027	-0.00227633	0.168481	0.00323419	-0.110303	-0.0755341	-0.0442054	0.0223367	-0.339686	-0.0466189	0.102059	-0.011967	0.256326	0.0393287	0.158053	-0.0408214	0.0688828	0.0491723	0.043604	-0.0154682	-0.299374	0.0591075	0.154024	-0.0169613	0.230041	-0.0374818	-0.0802361	-0.00890739	9.94E-05	-0.0804668	-0.0153027	-0.0296822	-0.543739	-0.106163	0.0479858	0.361952	0.0593785	0.105737	0.56417
2.25	-0.11315	0.0165446	0.0984035	0.0539766	0.11888	0.0217622	-0.0622037	0.000165664	0.892124	0.00117743	0.000853198	-0.00261962	0.168364	-0.0169947	-0.111057	-0.0739366	-0.0441116	0.000499535	-0.339981	-0.0159155	0.101915	-0.0150921	0.256645	0.0240447	0.157575	-0.0506375	0.0693218	0.0413188	0.0435528	-0.00442045	-0.298717	0.0732277	0.153896	-0.0117593	0.229629	-0.0460299	-0.080346	-0.010136	-0.000627449	-0.0646865	-0.0156559	-0.0379508	-0.545013	-0.102517	0.0515998	0.374591	0.0601538	0.0385509	0.564023
2.26	-0.113	0.0193922	0.0988656	0.0453352	0.119144	0.0186239	-0.0621994	0.000686561	0.892145	0.0029341	0.000826373	-0.0027618	0.168111	-0.0279605	-0.111767	-0.0713554	-0.0442092	-0.0130178	-0.340046	0.00281602	0.101808	-0.00456186	0.256792	0.0041864	0.157005	-0.061364	0.0696773	0.0363604	0.0435578	-0.00281655	-0.297909	0.0888597	0.153805	-0.0076299	0.229135	-0.0539003	-0.0804621	-0.0122538	-0.00120841	-0.0537332	-0.0160189	-0.0338631	-0.546282	-0.104632	0.0552701	0.364251	0.0602882	-0.0302429	0.563307
2.27	-0.112802	0.0255409	0.0992693	0.040158	0.119345	0.0120107	-0.0621889	0.00146307	0.89218	0.00395476	0.000798719	-0.00275391	0.167726	-0.0446594	-0.112448	-0.0680637	-0.0444267	-0.0213996	-0.339917	0.0244398	0.101751	-0.00975861	0.256786	-0.00730796	0.156298	-0.0782436	0.0699956	0.0339866	0.0435843	-0.00187247	-0.296923	0.108005	0.15376	-0.00178881	0.228554	-0.0610224	-0.0806247	-0.0199518	-0.00169568	-0.0447631	-0.0163228	-0.0274426	-0.547415	-0.0805214	0.0585244	0.287222	0.0595837	-0.12863	0.562074
2.28	-0.112517	0.0339391	0.099618	0.0328409	0.119481	0.00760557	-0.0621699	0.00235453	0.892224	0.00469057	0.000771693	-0.00265262	0.167145	-0.0652501	-0.113052	-0.0580443	-0.0447285	-0.0250054	-0.339553	0.0481935	0.101626	-0.0163669	0.256652	-0.0179068	0.155402	-0.0974933	0.0702621	0.0277978	0.0436271	-0.00246326	-0.295743	0.126965	0.153755	-0.00260585	0.227915	-0.0644579	-0.0808899	-0.0314162	-0.00206748	-0.0310869	-0.016573	-0.0234483	-0.548094	-0.0245847	0.0607737	0.168889	0.0578336	-0.219713	0.56025
2.29	-0.112168	0.0361107	0.0998965	0.0240279	0.119593	0.0102209	-0.0621425	0.00300865	0.892273	0.00521983	0.000745254	-0.00264908	0.166391	-0.0771735	-0.113545	-0.046117	-0.0450738	-0.0282442	-0.338969	0.0676719	0.101443	-0.0181292	0.256428	-0.0271619	0.154376	-0.100611	0.0704682	0.0219522	0.0436734	-0.0017905	-0.294439	0.128806	0.15376	0.00719542	0.22726	-0.0652573	-0.0812414	-0.0355126	-0.00229074	-0.013192	-0.0168126	-0.0259746	-0.548089	0.0267762	0.0617297	0.0165834	0.0552236	-0.301041	0.557922
2.3	-0.111868	0.0265343	0.100062	0.0123029	0.119786	0.025435	-0.0621123	0.00301068	0.892328	0.00549878	0.000718095	-0.0027985	0.165605	-0.0741925	-0.113902	-0.0317404	-0.0454923	-0.038014	-0.338217	0.0825893	0.101291	-0.0132089	0.256105	-0.0361046	0.153477	-0.073541	0.0706259	0.0169496	0.0437671	0.00959081	-0.293276	0.0993629	0.153956	0.0242687	0.226628	-0.0576251	-0.0815463	-0.0232938	-0.00230792	0.00948443	-0.0171356	-0.0394913	-0.547753	0.0259597	0.061156	-0.130014	0.0519725	-0.33498	0.5559
2.31	-0.111682	0.0176809	0.100069	-0.00366452	0.120124	0.040148	-0.062083	0.00280558	0.892382	0.00522986	0.000689788	-0.00285226	0.164862	-0.0711514	-0.114092	-0.0127277	-0.0459934	-0.0442397	-0.337317	0.0963422	0.101162	-0.0136274	0.255699	-0.0432469	0.152898	-0.0412057	0.0707237	0.00738194	0.0439816	0.0246016	-0.292493	0.0568042	0.154206	0.0300489	0.226131	-0.041051	-0.0817074	-0.0101318	-0.00208301	0.0348946	-0.017596	-0.0512644	-0.547466	0.00388594	0.0592977	-0.238263	0.0486571	-0.319134	0.554688
2.32	-0.111602	0.00686108	0.0998725	-0.0248388	0.12055	0.0461132	-0.0620566	0.00245423	0.89243	0.00416889	0.000662252	-0.00265344	0.164191	-0.0616655	-0.114055	0.0124294	-0.0465158	-0.0431392	-0.336314	0.103434	0.101027	-0.0144752	0.255237	-0.0464355	0.152658	-0.00764368	0.0706997	-0.00902203	0.0443008	0.0342551	-0.292145	0.0140406	0.154526	0.0299776	0.225825	-0.0204501	-0.0817162	0.00626001	-0.00158808	0.0620177	-0.0181261	-0.052385	-0.547466	-0.0306213	0.0565048	-0.31499	0.0456819	-0.272728	0.554433
2.33	-0.111624	-0.00296	0.0994712	-0.0449381	0.120947	0.0392476	-0.0620335	0.00216372	0.892465	0.00288744	0.000637682	-0.00224753	0.163644	-0.0499059	-0.113781	0.0358191	-0.046973	-0.034972	-0.335268	0.105875	0.100873	-0.0148081	0.254756	-0.0492144	0.152725	0.0176967	0.0705191	-0.0266861	0.0446505	0.0348908	-0.292177	-0.0185449	0.154781	0.0225913	0.225745	0.00217675	-0.0815642	0.0207047	-0.000852867	0.0834719	-0.018598	-0.0401371	-0.547823	-0.0731452	0.0530728	-0.36239	0.043265	-0.210775	0.555037
2.34	-0.111717	-0.010513	0.0989178	-0.0582831	0.121203	0.0217527	-0.0620129	0.00200685	0.892489	0.00186003	0.000617339	-0.00179484	0.163215	-0.038535	-0.113318	0.0521113	-0.0473225	-0.0250561	-0.334207	0.104461	0.10075	-0.00909795	0.25425	-0.050511	0.153001	0.032402	0.0701923	-0.0402421	0.0449491	0.0265557	-0.292474	-0.0374707	0.154942	0.0107759	0.225873	0.020734	-0.0812895	0.0305739	3.90E-05	0.0940172	-0.0188973	-0.0180857	-0.548574	-0.107776	0.0492741	-0.387861	0.0415186	-0.145331	0.556395
2.35	-0.111887	-0.025262	0.0982879	-0.0644192	0.121228	-0.00233262	-0.0619961	0.00122279	0.892503	0.000997768	0.000602448	-0.0011835	0.162987	-0.00797391	-0.112714	0.0650159	-0.0475559	-0.0168969	-0.333254	0.0817064	0.10078	0.012526	0.253738	-0.0475347	0.153441	0.0548669	0.0697691	-0.0460553	0.0450937	0.00895437	-0.292941	-0.0573428	0.155093	0.019507	0.226137	0.0322167	-0.0809012	0.045716	0.000982298	0.0932306	-0.0189348	0.0101016	-0.54965	-0.139905	0.0452925	-0.393584	0.0404302	-0.0806565	0.558277
2.36	-0.112185	-0.0365385	0.0976541	-0.0647317	0.121042	-0.0176092	-0.0619895	7.40E-05	0.892507	-0.00019288	0.000592994	-0.00075642	0.163097	0.0200775	-0.112028	0.0717462	-0.0476665	-0.00809729	-0.332586	0.0544791	0.100904	0.0118884	0.253306	-0.0393247	0.154144	0.0807985	0.0693364	-0.0454091	0.0450674	-0.0022857	-0.293671	-0.0890805	0.155323	0.0268713	0.226525	0.043045	-0.0803692	0.055473	0.00187297	0.0861101	-0.0187283	0.0282953	-0.550937	-0.144912	0.0414628	-0.350925	0.0401411	0.0178924	0.560419
2.37	-0.112549	-0.0411099	0.0970353	-0.0643712	0.120765	-0.022711	-0.0619946	-0.00110955	0.892498	-0.00192731	0.000586542	-0.000512063	0.163419	0.0370768	-0.111298	0.0773775	-0.0476724	-0.000260337	-0.332142	0.0321599	0.101059	0.0167327	0.252965	-0.0268274	0.155084	0.102446	0.0689254	-0.0455634	0.0449576	-0.00711872	-0.294743	-0.124039	0.155587	0.0251311	0.227048	0.0590342	-0.0797881	0.0571291	0.00268727	0.0786929	-0.0184047	0.0360111	-0.552162	-0.120805	0.0383095	-0.262875	0.0409334	0.133914	0.562518
2.38	-0.112928	-0.0407136	0.0964229	-0.0640168	0.12044	-0.0283058	-0.0620119	-0.00235425	0.892469	-0.00382456	0.000582592	-0.000271268	0.163913	0.0538708	-0.110509	0.0839961	-0.0475664	0.0115114	-0.331974	-0.00020313	0.101223	0.0169086	0.25277	-0.0115045	0.156199	0.114381	0.068507	-0.047862	0.0447669	-0.0158151	-0.296134	-0.15086	0.155724	0.00464618	0.227746	0.0774499	-0.0792353	0.0500246	0.0034274	0.0704704	-0.0180075	0.0440841	-0.552952	-0.0533527	0.0362003	-0.147899	0.0428813	0.248388	0.564275
2.39	-0.113285	-0.0379556	0.0958668	-0.0544879	0.120021	-0.0441786	-0.0620405	-0.00324308	0.892423	-0.00537573	0.000581253	-3.23E-07	0.164596	0.0738043	-0.109712	0.0797409	-0.0472794	0.0327563	-0.332193	-0.0445063	0.101421	0.0224038	0.252751	0.00760254	0.157344	0.104867	0.0680844	-0.046278	0.0444732	-0.0281709	-0.297636	-0.14078	0.1556	-0.0226706	0.228557	0.0795465	-0.0787759	0.03878	0.00402535	0.0486516	-0.017495	0.0607172	-0.553167	-0.00579821	0.0354876	0.0101947	0.0459474	0.353696	0.565712
2.4	-0.113586	-0.0335733	0.0954816	-0.031808	0.119434	-0.061888	-0.0620742	-0.00342253	0.892364	-0.00594618	0.00058214	7.43E-05	0.165444	0.0868859	-0.109045	0.0565522	-0.0467462	0.0533171	-0.332838	-0.081554	0.10164	0.0211317	0.252924	0.026462	0.158268	0.0745928	0.0677039	-0.0341506	0.0440559	-0.0424808	-0.298831	-0.0940412	0.155306	-0.0332877	0.22932	0.0664976	-0.0784394	0.0277555	0.00434454	0.0130029	-0.0168004	0.0765767	-0.553215	0.00044046	0.036362	0.161274	0.0497346	0.39208	0.567281
2.41	-0.113831	-0.0291283	0.0953883	-0.00055403	0.118751	-0.0687516	-0.0621078	-0.00333137	0.892307	-0.00529598	0.000581795	-0.000191024	0.166366	0.0924598	-0.108689	0.0210326	-0.0460659	0.0604999	-0.333793	-0.107064	0.101859	0.0242163	0.253268	0.0398227	0.158856	0.0424392	0.0674867	-0.0120937	0.0435221	-0.0560941	-0.299502	-0.0409927	0.154936	-0.0357658	0.229879	0.0419796	-0.0782101	0.0195825	0.0042744	-0.0270369	-0.0160069	0.0795812	-0.553476	-0.0322066	0.0384969	0.257265	0.0534817	0.344084	0.569198
2.42	-0.114048	-0.0273037	0.095616	0.0313771	0.118106	-0.0615003	-0.0621412	-0.00342786	0.89226	-0.00401374	0.00057759	-0.000659882	0.167314	0.0964854	-0.108703	-0.0155019	-0.0453647	0.0575544	-0.334957	-0.125074	0.102124	0.0291955	0.253721	0.0500185	0.159168	0.0231791	0.0675058	0.0141291	0.0428904	-0.064101	-0.299705	-0.00426877	0.154603	-0.0297476	0.230158	0.0147446	-0.0780467	0.0157221	0.00382036	-0.0627192	-0.0152581	0.0677615	-0.554043	-0.0501484	0.041333	0.310393	0.0565452	0.262321	0.571219
2.43	-0.114264	-0.0250967	0.0961237	0.0562926	0.11762	-0.0445231	-0.062177	-0.00371513	0.892225	-0.00307163	0.000568453	-0.00114884	0.168278	0.0968584	-0.109055	-0.0440039	-0.0447065	0.0533265	-0.336278	-0.136208	0.102416	0.0269455	0.254267	0.0578162	0.159335	0.012777	0.0677738	0.0361602	0.0422398	-0.0615328	-0.299625	0.0191146	0.154343	-0.0197413	0.230171	-0.0123521	-0.0779167	0.0126914	0.00305639	-0.0868281	-0.014681	0.0464938	-0.554745	-0.0492734	0.0445785	0.342958	0.0587902	0.180805	0.572831
2.44	-0.114463	-0.0192515	0.096806	0.0721185	0.117365	-0.0210542	-0.062215	-0.00385015	0.892197	-0.00264545	0.000554217	-0.00171449	0.169177	0.0854197	-0.109648	-0.0657184	-0.0441043	0.0468376	-0.337639	-0.133205	0.102634	0.0131852	0.25488	0.0648306	0.159393	0.00245047	0.0682223	0.0522259	0.0416903	-0.0465951	-0.299356	0.0338501	0.154179	-0.0199632	0.229992	-0.0235026	-0.077832	0.00730121	0.00212312	-0.0977059	-0.0143508	0.0192754	-0.555351	-0.0346771	0.0480871	0.36311	0.0602613	0.109176	0.573633
2.45	-0.114605	-0.00806759	0.0975621	0.0766708	0.117372	0.00487955	-0.0622529	-0.00368431	0.892172	-0.00218491	0.000533507	-0.00242264	0.169887	0.0598112	-0.110414	-0.0802521	-0.0436217	0.0327677	-0.33888	-0.111467	0.102667	-0.00421539	0.255531	0.0624046	0.159327	-0.0116633	0.0687869	0.0598961	0.0413292	-0.026017	-0.29895	0.0463447	0.153968	-0.021705	0.229703	-0.0327091	-0.0778178	-0.00246025	0.00115461	-0.0940001	-0.0143026	-0.00931497	-0.55587	-0.0247738	0.0517485	0.371378	0.0610561	0.0450544	0.573657
2.46	-0.114638	0.00588102	0.0982901	0.0736474	0.11762	0.0258538	-0.0622873	-0.0031637	0.892154	-0.00132427	0.00050623	-0.00304713	0.170275	0.0251407	-0.111276	-0.0891813	-0.0433555	0.0115151	-0.339815	-0.0755662	0.10256	-0.0165702	0.256103	0.050956	0.159094	-0.0296095	0.0693787	0.0606653	0.0411846	-0.00733955	-0.298421	0.0590665	0.153752	-0.0220326	0.229334	-0.0396909	-0.0779189	-0.0151904	0.000280285	-0.0810698	-0.0145164	-0.0319148	-0.55631	-0.0158722	0.0553283	0.337277	0.0611312	-0.039814	0.573013
2.47	-0.114541	0.021691	0.0989411	0.0641784	0.11801	0.0341167	-0.0623158	-0.00244169	0.892148	0.00027043	0.000473876	-0.00336484	0.170313	-0.00945907	-0.112177	-0.0892153	-0.0433437	-0.00941095	-0.340388	-0.0405153	0.102361	-0.0245879	0.25653	0.0359307	0.158665	-0.0527963	0.0699381	0.0539691	0.0411944	0.00154632	-0.297755	0.07548	0.153527	-0.0234137	0.228887	-0.0487304	-0.078163	-0.0324987	-0.000431982	-0.0616695	-0.0148927	-0.0409133	-0.556518	0.0168606	0.0582798	0.244643	0.0602151	-0.148514	0.571728
2.48	-0.114286	0.0364344	0.0994998	0.0561711	0.11841	0.0308118	-0.0623361	-0.00163631	0.89216	0.00224112	0.000439681	-0.00346117	0.170025	-0.0383248	-0.113048	-0.086894	-0.04355	-0.0242942	-0.340643	-0.0125404	0.102117	-0.0227439	0.256788	0.0157764	0.157983	-0.0789872	0.0704217	0.0484166	0.0412708	0.00378204	-0.296898	0.0961821	0.153321	-0.0176192	0.228348	-0.0579269	-0.0785958	-0.0521973	-0.000959892	-0.045683	-0.0152985	-0.038739	-0.556207	0.0691938	0.0601609	0.12175	0.0582485	-0.236757	0.569753
2.49	-0.113912	0.0428949	0.0999913	0.0500185	0.118745	0.0244097	-0.0623479	-0.000739499	0.892193	0.00412395	0.000405603	-0.00339525	0.169495	-0.0574572	-0.113872	-0.0831675	-0.0438981	-0.0325525	-0.340634	0.0137154	0.101931	-0.0163098	0.256855	-0.000871609	0.157072	-0.0968165	0.0708425	0.0443845	0.0413858	0.00692337	-0.29583	0.116842	0.153216	-0.00505935	0.227707	-0.0687525	-0.0791846	-0.0619261	-0.0013318	-0.0317483	-0.0156603	-0.0335232	-0.555447	0.0806458	0.0606005	-0.0419538	0.0553509	-0.324971	0.567668
2.5	-0.113522	0.0396322	0.100414	0.0396903	0.119025	0.0222724	-0.0623509	8.41E-05	0.89224	0.00525339	0.000372769	-0.00316057	0.168834	-0.0657867	-0.11462	-0.0708527	-0.0443306	-0.0385348	-0.340366	0.0395346	0.101794	-0.0107661	0.256758	-0.0181579	0.156057	-0.100318	0.0712051	0.0359221	0.0415548	0.0121049	-0.294582	0.130152	0.153245	0.00755136	0.226995	-0.0719519	-0.0797883	-0.056838	-0.00155776	-0.0146168	-0.0159834	-0.0314514	-0.554669	0.0626285	0.0594802	-0.183438	0.0518893	-0.347279	0.566288
2.51	-0.113201	0.0295798	0.100735	0.0285352	0.119313	0.0300447	-0.0623477	0.000437159	0.892296	0.00572044	0.000341394	-0.00312295	0.168141	-0.0648151	-0.115241	-0.0565578	-0.0448303	-0.0468137	-0.339867	0.0596005	0.101676	-0.0118129	0.256539	-0.0272742	0.155104	-0.0827126	0.0715077	0.0309142	0.041767	0.0180011	-0.293305	0.118302	0.153414	0.0241985	0.22627	-0.06995	-0.0802878	-0.0414283	-0.00162186	0.00278413	-0.016325	-0.0384959	-0.554096	0.0211802	0.057154	-0.282164	0.0484906	-0.319918	0.565742
2.52	-0.112991	0.0211029	0.100893	0.010639	0.119717	0.0468387	-0.0623437	0.000318636	0.892351	0.00528648	0.000310414	-0.00305081	0.167477	-0.0633158	-0.115671	-0.0338486	-0.0454259	-0.0568658	-0.33919	0.0749857	0.101535	-0.0159821	0.256234	-0.0339217	0.154412	-0.0520064	0.071743	0.0209121	0.0420565	0.0306018	-0.2923	0.0789295	0.153692	0.0287483	0.22564	-0.0525438	-0.0806173	-0.0257651	-0.00147179	0.0275993	-0.0167819	-0.0530895	-0.553918	-0.0131058	0.0539988	-0.343838	0.0455628	-0.25894	0.566024
2.53	-0.112859	0.0172068	0.100821	-0.012655	0.12026	0.0600093	-0.0623422	5.41E-05	0.8924	0.00428754	0.000280848	-0.0028237	0.166834	-0.0634687	-0.115831	-0.00441894	-0.0460923	-0.059334	-0.338383	0.085752	0.10138	-0.0162947	0.255866	-0.0386726	0.154045	-0.0221099	0.0718523	0.00366867	0.0424643	0.0448463	-0.291755	0.0307388	0.15398	0.0268059	0.225206	-0.0291566	-0.0808073	-0.0152033	-0.00104706	0.0561655	-0.0173726	-0.0627236	-0.554095	-0.0506673	0.050367	-0.377222	0.0433311	-0.189435	0.566931
2.54	-0.112745	0.0173697	0.100523	-0.0334465	0.120843	0.0596742	-0.0623423	-8.11E-05	0.892436	0.00295466	0.000254322	-0.00244429	0.166189	-0.0649076	-0.115714	0.0218013	-0.0467292	-0.0521977	-0.337493	0.0913783	0.101227	-0.0152913	0.255459	-0.0412197	0.15392	-0.00416484	0.0717983	-0.0140645	0.0429627	0.0514804	-0.291639	-0.00675323	0.154227	0.0220718	0.225016	-0.00605439	-0.0809208	-0.0106966	-0.000370608	0.0783743	-0.0179938	-0.0587765	-0.554588	-0.0805602	0.0464758	-0.39422	0.0417985	-0.123529	0.568303
2.55	-0.112634	0.0140158	0.100061	-0.047216	0.12134	0.0473	-0.0623439	-0.000194999	0.89246	0.00187836	0.000232123	-0.00196796	0.165575	-0.0585665	-0.115381	0.0391918	-0.0472727	-0.0420875	-0.336581	0.090138	0.101094	-0.0124541	0.255045	-0.0414516	0.153964	0.0111385	0.0715957	-0.0271093	0.0434695	0.0487998	-0.291855	-0.0347594	0.154418	0.0149596	0.225061	0.0144683	-0.080982	-0.00425046	0.000471153	0.0890321	-0.0185123	-0.0429125	-0.555368	-0.109973	0.0424802	-0.391108	0.0409042	-0.0591139	0.570032
2.56	-0.112541	0.010948	0.0994883	-0.0590297	0.12166	0.0284531	-0.0623465	-0.000269284	0.892474	0.00108099	0.000215163	-0.00140442	0.165044	-0.0516577	-0.114883	0.0550284	-0.0477011	-0.0320612	-0.335692	0.0877588	0.101005	-0.00490339	0.254621	-0.0436663	0.154141	0.0207287	0.0712637	-0.0405475	0.0438936	0.0376625	-0.292302	-0.0530108	0.154582	0.0184373	0.225278	0.0286749	-0.0809806	0.000453025	0.0013906	0.0940336	-0.0188307	-0.0202667	-0.556395	-0.123309	0.0387474	-0.336869	0.0408242	0.0388651	0.571982
2.57	-0.112449	0.00966004	0.0988595	-0.0629409	0.121774	0.00818725	-0.0623497	-0.000419445	0.892483	0.00054425	0.000203546	-0.000886646	0.164581	-0.0446574	-0.114265	0.0645397	-0.048035	-0.0254306	-0.334832	0.0813774	0.101032	0.0109416	0.254171	-0.0445486	0.154398	0.0273715	0.0708376	-0.0465531	0.0441658	0.0192489	-0.292917	-0.0702749	0.154784	0.0235701	0.225613	0.0390399	-0.0809591	-0.000377055	0.00230488	0.0880578	-0.018918	0.00294871	-0.557415	-0.0922834	0.0357969	-0.237221	0.0418208	0.157916	0.573832
2.58	-0.112377	0.00375304	0.098211	-0.0667712	0.121692	-0.00804266	-0.062357	-0.00110203	0.892485	-0.000231312	0.000197764	-0.000330003	0.164272	-0.024404	-0.113528	0.0779834	-0.0482894	-0.0176275	-0.334136	0.0573517	0.101191	0.0184259	0.253753	-0.0377853	0.154781	0.0456529	0.0703578	-0.0511583	0.0442243	-0.000116802	-0.293757	-0.0998815	0.15505	0.0298606	0.226054	0.05085	-0.080931	0.00196621	0.00314995	0.0800521	-0.0187784	0.0231164	-0.55806	-0.0452389	0.0340873	-0.0860526	0.0440795	0.292174	0.575284
2.59	-0.11236	-0.00454206	0.0975585	-0.0668573	0.12151	-0.0122869	-0.0623723	-0.00204637	0.892476	-0.00170151	0.000195684	-0.000121516	0.164169	-0.00257596	-0.112706	0.0850352	-0.0484364	-0.00965736	-0.333672	0.0330997	0.101402	0.0259438	0.253424	-0.0262471	0.155397	0.0742609	0.0698826	-0.0493893	0.0441571	-0.00264432	-0.294957	-0.141012	0.155335	0.0279382	0.226644	0.0673123	-0.0808664	0.00860365	0.00389264	0.0690551	-0.018501	0.0315748	-0.558343	-0.018858	0.0340932	0.0869424	0.0475176	0.379992	0.576438
2.6	-0.112427	-0.0124926	0.0969156	-0.0659718	0.121281	-0.021209	-0.0623984	-0.00306345	0.892448	-0.00381883	0.000196079	0.000244557	0.164325	0.0255303	-0.111825	0.0927563	-0.0484539	0.00564072	-0.333511	-0.00391093	0.101703	0.0319262	0.253232	-0.00957506	0.156289	0.0948111	0.0694254	-0.0509168	0.0440714	-0.00359999	-0.296542	-0.168465	0.155506	0.00410056	0.227422	0.0856401	-0.0807255	0.0164856	0.0045245	0.0578979	-0.0181329	0.0446555	-0.55863	-0.0255691	0.0356728	0.219885	0.0514178	0.379388	0.577681
2.61	-0.112517	-0.0120286	0.0963598	-0.0511998	0.120879	-0.0476778	-0.0624307	-0.00324571	0.892401	-0.00542458	0.000200459	0.000618619	0.164749	0.048391	-0.110948	0.0832997	-0.0481955	0.037949	-0.333785	-0.0495536	0.102009	0.0318608	0.253256	0.0106687	0.157197	0.0756889	0.068976	-0.0457089	0.0439084	-0.0188612	-0.298134	-0.138751	0.155366	-0.0224508	0.228306	0.0833345	-0.0805596	0.0133866	0.00498418	0.0324383	-0.0175602	0.0712353	-0.559126	-0.0436183	0.0382436	0.290875	0.0548989	0.309469	0.579007
2.62	-0.112544	-0.00640254	0.0960545	-0.0230803	0.120223	-0.0730405	-0.0624606	-0.00272233	0.892341	-0.00637603	0.000206921	0.000615384	0.165327	0.0594222	-0.110279	0.0538755	-0.0476093	0.0633827	-0.334481	-0.0874474	0.102302	0.0266867	0.253492	0.0344695	0.157759	0.0332158	0.0686173	-0.0296455	0.0435611	-0.0436176	-0.299211	-0.075186	0.155071	-0.0357098	0.229085	0.0701315	-0.0804686	0.00491421	0.0051252	-0.00421027	-0.0167279	0.0926923	-0.559824	-0.0583032	0.0413419	0.33111	0.0576201	0.229134	0.580173
2.63	-0.112528	-0.0066469	0.0960903	0.0130796	0.119439	-0.0785032	-0.0624862	-0.00247086	0.892281	-0.00541645	0.000211023	0.000130257	0.165995	0.0704488	-0.109981	0.010865	-0.046863	0.0676312	-0.335504	-0.114425	0.10255	0.0257845	0.253917	0.0477901	0.157946	0.00718344	0.0684657	-0.00119682	0.0429907	-0.0652567	-0.299679	-0.0239727	0.154699	-0.0340674	0.229617	0.0386926	-0.0804378	0.00358636	0.00487868	-0.0445385	-0.0157804	0.0923728	-0.560674	-0.0691376	0.0447415	0.355601	0.0595813	0.157026	0.580936
2.64	-0.11254	-0.00924614	0.0964555	0.0445902	0.11875	-0.0630689	-0.0625114	-0.00255545	0.892234	-0.00386173	0.000209379	-0.000506954	0.166735	0.0765963	-0.110097	-0.0280505	-0.046142	0.0594231	-0.33673	-0.128338	0.102834	0.0295794	0.254434	0.0548823	0.157964	6.13E-05	0.0685829	0.0257491	0.0422973	-0.0700429	-0.299773	0.000902398	0.154408	-0.0212263	0.229846	0.00800502	-0.0803986	0.00654633	0.00428222	-0.0746171	-0.0149457	0.0714986	-0.56161	-0.071345	0.0483297	0.370289	0.0608658	0.0925525	0.581115
2.65	-0.112586	-0.00799983	0.0970497	0.062417	0.118299	-0.03897	-0.0625374	-0.00260066	0.892201	-0.00275453	0.000201491	-0.00108355	0.167468	0.0710369	-0.110533	-0.0518497	-0.0455066	0.0522122	-0.338017	-0.126182	0.103129	0.0252469	0.254998	0.0581482	0.157925	-0.00539174	0.0689159	0.0408461	0.0416338	-0.0617516	-0.299678	0.016738	0.15426	-0.0107724	0.229818	-0.0091261	-0.0803405	0.00721213	0.00346869	-0.0866417	-0.0143678	0.0435352	-0.562509	-0.0642978	0.0520166	0.373501	0.0615392	0.0325165	0.580566
2.66	-0.11262	-0.00139124	0.0977475	0.0697693	0.118117	-0.0130385	-0.0625621	-0.00228121	0.892177	-0.00207888	0.000187514	-0.00170714	0.16807	0.0517169	-0.111164	-0.0668914	-0.0449616	0.0426185	-0.339207	-0.108448	0.103292	0.00789643	0.255592	0.0584921	0.157806	-0.0162239	0.0693689	0.0486199	0.0410982	-0.0464113	-0.299434	0.0320469	0.154123	-0.0174434	0.22964	-0.0239395	-0.0802992	0.00265293	0.00260017	-0.083864	-0.0140791	0.0147898	-0.563287	-0.0469764	0.0555146	0.321662	0.0614764	-0.0616452	0.579318
2.67	-0.112574	0.0127402	0.0984361	0.0681123	0.118171	0.0065015	-0.0625811	-0.00144743	0.89216	-0.00136007	0.000167768	-0.00226157	0.168401	0.0188129	-0.111881	-0.0737958	-0.0445715	0.0278664	-0.340145	-0.0776916	0.103297	-0.00523867	0.256134	0.0497292	0.157515	-0.0394537	0.0698451	0.0490586	0.0407287	-0.0324235	-0.299003	0.0542974	0.153935	-0.0230519	0.229345	-0.03339	-0.0803468	-0.0116669	0.00183474	-0.0693902	-0.0140483	-0.00695964	-0.563699	0.00358	0.0581621	0.206635	0.0602896	-0.176379	0.577319
2.68	-0.112391	0.026636	0.0990832	0.0636954	0.11837	0.0169232	-0.0625905	-0.000408543	0.892151	-0.000110886	0.000142762	-0.00270602	0.168376	-0.0149352	-0.11265	-0.0785436	-0.044381	0.0110517	-0.340737	-0.0426971	0.10317	-0.020077	0.256561	0.0382836	0.156966	-0.0649045	0.0703164	0.0482406	0.0405035	-0.0205489	-0.298333	0.0782237	0.153679	-0.0283765	0.228955	-0.0419984	-0.0805582	-0.02746	0.0012214	-0.052525	-0.0141889	-0.0193508	-0.563484	0.0465274	0.0595547	0.0575035	0.0580716	-0.272152	0.574691
2.69	-0.112113	0.0324262	0.09967	0.0577712	0.118628	0.020042	-0.0625892	0.000626001	0.89216	0.00186177	0.000114187	-0.00296162	0.168066	-0.0370181	-0.113442	-0.0811531	-0.0443839	-0.00458353	-0.340996	-0.0110238	0.102944	-0.0205382	0.256845	0.0201232	0.156203	-0.0810601	0.070765	0.0463442	0.0404092	-0.00862849	-0.297434	0.0995924	0.153429	-0.0210493	0.228457	-0.0537974	-0.0808821	-0.0337922	0.000780485	-0.0362808	-0.014411	-0.0238577	-0.563003	0.040732	0.0593267	-0.103744	0.0549053	-0.343195	0.572391
2.7	-0.111822	0.0300767	0.100189	0.0514361	0.118881	0.0180122	-0.0625782	0.00152503	0.892189	0.00388339	8.43E-05	-0.00298592	0.16761	-0.0451361	-0.114232	-0.0806914	-0.0445503	-0.01806	-0.340989	0.0117247	0.102761	-0.0144539	0.25696	0.002857	0.155341	-0.0861677	0.0711792	0.0437107	0.0404333	0.000589462	-0.296355	0.114679	0.153291	-0.00794708	0.227856	-0.0650894	-0.081206	-0.0293864	0.000487651	-0.0243119	-0.0146466	-0.0227894	-0.562708	-0.00223455	0.057668	-0.223734	0.0513944	-0.346679	0.571082
2.71	-0.111575	0.024051	0.100646	0.0431611	0.119108	0.0172644	-0.0625586	0.00236257	0.892234	0.00509847	5.49E-05	-0.00285548	0.167105	-0.0487144	-0.114996	-0.0739919	-0.0448513	-0.029893	-0.340766	0.033614	0.102627	-0.0112657	0.256912	-0.0140336	0.154464	-0.0856688	0.0715611	0.0378233	0.0405376	0.00708036	-0.295148	0.126014	0.153275	0.00164502	0.22717	-0.0695083	-0.0814497	-0.018892	0.000297555	-0.0130484	-0.0148723	-0.0225584	-0.562813	-0.046814	0.0549791	-0.305907	0.0480962	-0.306639	0.570858
2.72	-0.111399	0.0158255	0.101007	0.031722	0.119343	0.0223963	-0.0625315	0.00297805	0.892287	0.00534301	2.70E-05	-0.00269279	0.16658	-0.0489245	-0.115662	-0.0611594	-0.0452582	-0.0394704	-0.340339	0.0511606	0.102491	-0.0154161	0.25674	-0.0203472	0.15363	-0.0762508	0.0718728	0.0293038	0.0406907	0.0121154	-0.293872	0.125908	0.153367	0.01266	0.226452	-0.0687854	-0.0815692	-0.00427176	0.000226196	0.000435973	-0.0151184	-0.0274615	-0.563322	-0.0845301	0.0516378	-0.352119	0.0453902	-0.23829	0.571471
2.73	-0.111306	0.00903035	0.10122	0.0173821	0.119651	0.035102	-0.0625004	0.003141	0.892339	0.00496416	5.26E-07	-0.00262778	0.166063	-0.0488893	-0.116164	-0.0436901	-0.0457569	-0.048682	-0.339749	0.0655103	0.102311	-0.0199814	0.256492	-0.0277206	0.152947	-0.0560923	0.0720915	0.0204182	0.0408918	0.019642	-0.292703	0.103573	0.153537	0.0180045	0.22579	-0.0600423	-0.0815449	0.00877648	0.000316368	0.0178082	-0.0154457	-0.0391792	-0.564142	-0.109552	0.047933	-0.37792	0.0433992	-0.168881	0.57263
2.74	-0.111283	0.00448793	0.101252	-0.000990918	0.120085	0.0494139	-0.0624697	0.00294239	0.892386	0.00434417	-2.53E-05	-0.00253047	0.165555	-0.0487866	-0.116462	-0.0206688	-0.0463355	-0.0542463	-0.339034	0.0762414	0.102111	-0.0208984	0.256188	-0.0327789	0.152507	-0.0300799	0.0722147	0.00805927	0.0411837	0.0331024	-0.291854	0.0643345	0.153736	0.0192518	0.225264	-0.0429155	-0.0813987	0.019098	0.000603327	0.0394735	-0.0159012	-0.0513536	-0.565201	-0.130717	0.0440329	-0.390336	0.0420784	-0.106178	0.574166
2.75	-0.11132	-0.00129656	0.101089	-0.0198784	0.120608	0.056048	-0.0624418	0.00260847	0.892424	0.00320507	-4.95E-05	-0.00231097	0.165081	-0.0447613	-0.11653	0.00264759	-0.0469275	-0.052385	-0.338236	0.0833712	0.101919	-0.0180333	0.255842	-0.0365891	0.152344	-0.00288605	0.0722195	-0.00592101	0.0415911	0.0449699	-0.291416	0.023318	0.153943	0.0209091	0.224942	-0.0203066	-0.0811462	0.0293629	0.0010946	0.0588346	-0.0164408	-0.0548949	-0.56644	-0.147395	0.0401243	-0.371566	0.0414146	-0.0300628	0.575972
2.76	-0.111407	-0.00445744	0.100752	-0.0357871	0.121134	0.0542683	-0.0624177	0.00216542	0.89245	0.00208493	-7.16E-05	-0.00206763	0.164655	-0.042126	-0.116388	0.0219591	-0.047482	-0.0487979	-0.337381	0.0881748	0.101736	-0.0208637	0.255473	-0.0370825	0.152441	0.0198585	0.0721083	-0.0177934	0.0420589	0.0483068	-0.291381	-0.0166265	0.154165	0.0229273	0.224841	0.000282659	-0.0808108	0.0337405	0.00173978	0.0709658	-0.0169719	-0.0497749	-0.567758	-0.138366	0.0366868	-0.296395	0.0416995	0.0797044	0.577913
2.77	-0.111493	-0.00293443	0.100257	-0.0527506	0.121596	0.0468561	-0.0623981	0.00182227	0.892468	0.00137775	-9.05E-05	-0.00170234	0.164236	-0.045077	-0.116044	0.0429528	-0.0480042	-0.0453049	-0.336466	0.0956704	0.101533	-0.0187874	0.255076	-0.0425578	0.152734	0.0349775	0.0718686	-0.0334139	0.0425085	0.0444744	-0.291733	-0.0525037	0.154401	0.0223374	0.224948	0.0202325	-0.0804746	0.0297745	0.00249821	0.0817233	-0.017419	-0.0381618	-0.568844	-0.0919699	0.0342256	-0.181392	0.0431627	0.205052	0.579705
2.78	-0.111564	-0.00595307	0.0996218	-0.0659463	0.121929	0.031707	-0.0623821	0.00132162	0.892478	0.000695577	-0.000105644	-0.00127779	0.163826	-0.0382986	-0.115508	0.0610374	-0.0484805	-0.0407041	-0.3355	0.0945119	0.101412	-0.00351475	0.254625	-0.0475934	0.153178	0.0513859	0.0714915	-0.0459819	0.0428736	0.0342812	-0.292412	-0.082942	0.154616	0.0218763	0.225244	0.0382688	-0.0801751	0.0284847	0.00332581	0.083944	-0.0177087	-0.0180765	-0.569424	-0.0381356	0.0331671	-0.0194818	0.0458911	0.329499	0.581136
2.79	-0.111691	-0.0183345	0.0988987	-0.0731081	0.122055	0.0091723	-0.0623736	0.000332763	0.892481	-0.000288726	-0.000115113	-0.000645298	0.163607	-0.00954516	-0.114796	0.0771456	-0.0488698	-0.0310626	-0.334663	0.0707239	0.101484	0.0131997	0.254162	-0.0430521	0.15383	0.0756268	0.0710112	-0.053576	0.0430955	0.0197543	-0.293384	-0.110533	0.154852	0.0266672	0.225707	0.0525504	-0.0798408	0.0369975	0.00413607	0.077127	-0.0177512	0.00972283	-0.569702	-0.0162664	0.0337601	0.137129	0.0495364	0.386593	0.582476
2.8	-0.111917	-0.0285164	0.0981615	-0.0737256	0.121956	-0.0116088	-0.0623751	-0.000635956	0.892472	-0.00161667	-0.000119047	-0.00018487	0.163693	0.0180567	-0.113974	0.0856902	-0.0490875	-0.0139256	-0.3341	0.0418918	0.101629	0.0177559	0.253785	-0.0319884	0.154709	0.093936	0.0704933	-0.0557003	0.0431758	0.00895904	-0.294606	-0.13129	0.155074	0.0198624	0.226319	0.0666981	-0.07942	0.0446462	0.00485136	0.0660121	-0.0175275	0.0343867	-0.570006	-0.025886	0.0357395	0.249173	0.0533548	0.359586	0.583931
2.81	-0.112218	-0.0363749	0.0974731	-0.0685065	0.121672	-0.0284999	-0.0623863	-0.00158013	0.892448	-0.00319902	-0.000119246	0.000108893	0.164051	0.0435179	-0.113121	0.086739	-0.0490924	0.00492752	-0.333837	0.010793	0.101829	0.0194185	0.253536	-0.0160973	0.155738	0.105158	0.0699889	-0.0535088	0.0431423	-0.00128527	-0.295986	-0.142291	0.155216	0.00736256	0.227054	0.0782475	-0.0789322	0.050193	0.00543864	0.0526434	-0.0170855	0.0533065	-0.570458	-0.0334945	0.0385345	0.308762	0.0566032	0.284298	0.585371
2.82	-0.112556	-0.0385392	0.0968942	-0.0555421	0.121236	-0.04543	-0.0624063	-0.00235643	0.892409	-0.00448809	-0.000117342	0.000281036	0.164637	0.0642246	-0.11232	0.0785104	-0.048879	0.0253265	-0.3339	-0.0246934	0.102048	0.0241085	0.253445	-0.000338989	0.156807	0.10018	0.0695342	-0.0468008	0.0429838	-0.0166374	-0.297383	-0.131728	0.155189	-0.00808588	0.227844	0.0762277	-0.078423	0.0488303	0.00586388	0.0335344	-0.0164752	0.0694851	-0.570973	-0.0312446	0.0417799	0.343146	0.0590753	0.207029	0.586465
2.83	-0.112877	-0.0361415	0.0964982	-0.0349042	0.120642	-0.0625143	-0.0624324	-0.00277345	0.89236	-0.00516549	-0.000114043	0.000333298	0.165402	0.0795377	-0.111655	0.0594851	-0.0484291	0.0467556	-0.334335	-0.061331	0.102287	0.0242491	0.253532	0.01793	0.157728	0.0774028	0.0691537	-0.0358193	0.0426554	-0.0368335	-0.298538	-0.0955853	0.155029	-0.0222238	0.228575	0.0669808	-0.0779614	0.0416491	0.00607134	0.00804513	-0.0157092	0.0830812	-0.571488	-0.02572	0.0452949	0.363013	0.0608146	0.138258	0.58702
2.84	-0.113144	-0.0314203	0.096371	-0.00521692	0.119931	-0.0736648	-0.0624611	-0.00295631	0.892309	-0.00491309	-0.000111358	0.000148838	0.166274	0.0897316	-0.111247	0.0285941	-0.0477853	0.0612744	-0.33512	-0.0951233	0.102556	0.0305823	0.25379	0.033909	0.158354	0.0462489	0.0689156	-0.015446	0.0421358	-0.0582093	-0.299243	-0.0457156	0.154746	-0.0291587	0.229138	0.0433838	-0.0776	0.031615	0.00598766	-0.0246706	-0.0148451	0.0881121	-0.571957	-0.0242873	0.048965	0.374115	0.0619132	0.0785104	0.586965
2.85	-0.113362	-0.025303	0.0965609	0.0255595	0.119218	-0.0679172	-0.0624919	-0.00317666	0.892264	-0.00401032	-0.000111923	-0.00029265	0.167198	0.0906529	-0.111185	-0.0063271	-0.0470484	0.0631824	-0.336195	-0.115612	0.102848	0.0284105	0.254197	0.0450362	0.158687	0.0215521	0.0689019	0.00902432	0.0414633	-0.0688658	-0.29949	-0.00699507	0.15448	-0.0229279	0.229437	0.0174068	-0.0773409	0.02129	0.0055798	-0.0533666	-0.0140103	0.0754119	-0.572411	-0.0188411	0.0526348	0.354143	0.0623903	0.00642377	0.586367
2.86	-0.113517	-0.0157452	0.0970058	0.048939	0.118675	-0.0487765	-0.0625243	-0.00326694	0.89223	-0.00304828	-0.000117877	-0.000872744	0.168042	0.0780385	-0.111442	-0.0350481	-0.0463489	0.0570732	-0.337371	-0.117586	0.103124	0.0278989	0.254682	0.0507307	0.158798	0.00221732	0.0691054	0.0293388	0.0407681	-0.0678463	-0.29943	0.017897	0.154267	-0.0212005	0.229491	-0.00526193	-0.0772014	0.0081073	0.0049566	-0.0684228	-0.0133805	0.0500024	-0.572686	0.0113071	0.0557989	0.269925	0.0619524	-0.101963	0.585143
2.87	-0.113584	-0.00334713	0.0976203	0.0636573	0.118349	-0.0299548	-0.0625568	-0.00320362	0.892203	-0.00234679	-0.000129083	-0.00132596	0.168721	0.0598938	-0.111928	-0.0538768	-0.0457326	0.0518878	-0.338541	-0.114309	0.103363	0.0164775	0.255216	0.0562466	0.158702	-0.0188867	0.0694739	0.0429219	0.040121	-0.0616529	-0.299138	0.0396005	0.15408	-0.0193167	0.22933	-0.0219685	-0.0772151	-0.0095586	0.00424072	-0.0722671	-0.0130048	0.025788	-0.572379	0.0786667	0.0579319	0.151104	0.0603869	-0.20067	0.583035
2.88	-0.113527	0.0120175	0.0983208	0.0709681	0.118222	-0.0110972	-0.0625865	-0.00267021	0.892184	-0.00137458	-0.000145055	-0.00187073	0.169154	0.030796	-0.112567	-0.0686652	-0.045197	0.0446686	-0.339599	-0.0943816	0.103428	0.000684192	0.25577	0.0518761	0.15837	-0.0430281	0.069943	0.0519884	0.0395945	-0.0469115	-0.298632	0.0605389	0.153848	-0.025457	0.22904	-0.0344424	-0.07742	-0.0289425	0.00354107	-0.0659481	-0.0128656	0.00226482	-0.571411	0.112215	0.0587449	-0.00448253	0.0578629	-0.289841	0.580421
2.89	-0.113355	0.0229893	0.0990443	0.0721066	0.118286	0.00699028	-0.0626093	-0.00183763	0.892177	-2.15E-05	-0.000166449	-0.00238637	0.169272	-0.000665437	-0.113332	-0.081254	-0.0448098	0.0289168	-0.340376	-0.0593748	0.103394	-0.00896409	0.256238	0.0413643	0.157821	-0.0612134	0.0704768	0.0567297	0.0392714	-0.0253783	-0.297929	0.0786141	0.153623	-0.0204497	0.228628	-0.045383	-0.0777775	-0.0399442	0.00293632	-0.0539203	-0.0129547	-0.019282	-0.570317	0.0932767	0.0579674	-0.156167	0.0545956	-0.338728	0.57844
2.9	-0.113108	0.0297755	0.0997211	0.0661902	0.1185	0.0181971	-0.0626226	-0.000858327	0.892185	0.00174717	-0.000192077	-0.00267573	0.169084	-0.0268757	-0.114167	-0.0856361	-0.044651	0.00731447	-0.340779	-0.0229335	0.103253	-0.0147539	0.256579	0.0249977	0.157109	-0.075154	0.0710102	0.0543384	0.0391554	-0.00991772	-0.297049	0.0954055	0.153454	-0.0143088	0.228106	-0.0555935	-0.0782059	-0.0436199	0.00247522	-0.0389247	-0.0132236	-0.0324077	-0.569504	0.0433587	0.0558851	-0.263209	0.0511625	-0.33302	0.57754
2.91	-0.112821	0.0326164	0.100302	0.0554809	0.118762	0.0193327	-0.0626266	1.04E-05	0.892212	0.00349388	-0.000218655	-0.00262307	0.168698	-0.0416351	-0.114984	-0.0807275	-0.0447142	-0.0103316	-0.340882	0.00166521	0.103112	-0.0100383	0.25675	0.00736452	0.15628	-0.0862599	0.0714785	0.0461254	0.0391503	-0.00385498	-0.296005	0.113136	0.153342	-0.00888853	0.227489	-0.0658818	-0.078643	-0.0429849	0.00216925	-0.0243351	-0.0135623	-0.0343097	-0.569184	-0.00909491	0.0529044	-0.327622	0.0480305	-0.284299	0.577744
2.92	-0.112514	0.0337036	0.100795	0.0479634	0.119	0.0172362	-0.0626223	0.000860281	0.892253	0.00461159	-0.000244069	-0.00244674	0.168191	-0.0524208	-0.115748	-0.0758346	-0.0449422	-0.0235486	-0.340766	0.0221158	0.103018	-0.00989722	0.256764	-0.00648391	0.155357	-0.09448	0.0718801	0.0414315	0.0391953	0.000466768	-0.294805	0.126428	0.153295	-0.00336326	0.226803	-0.0702773	-0.0790643	-0.0406583	0.00197107	-0.0168241	-0.0138981	-0.033323	-0.569341	-0.0532858	0.049422	-0.363193	0.0455194	-0.218608	0.57881
2.93	-0.112192	0.0342054	0.101206	0.0390925	0.11922	0.0178853	-0.0626097	0.001582	0.892301	0.00505118	-0.000267142	-0.00219319	0.167579	-0.0618395	-0.11643	-0.0658663	-0.0452956	-0.032557	-0.340453	0.0400743	0.102918	-0.0111929	0.256654	-0.015124	0.154366	-0.0981566	0.0722202	0.0350043	0.0392981	0.00610455	-0.293494	0.132507	0.153314	0.00629325	0.226078	-0.0710774	-0.0794613	-0.0375254	0.00185029	-0.00874351	-0.0142339	-0.0347646	-0.56986	-0.0853052	0.0456622	-0.38195	0.0436917	-0.15256	0.58044
2.94	-0.1119	0.028741	0.101512	0.0260122	0.119474	0.0274273	-0.0625923	0.00182537	0.892351	0.0048612	-0.000287991	-0.00199149	0.166924	-0.0621079	-0.116985	-0.0494973	-0.0457434	-0.0425209	-0.339987	0.0525951	0.102782	-0.0144212	0.256474	-0.0212338	0.153431	-0.0825585	0.0724956	0.0267102	0.0394673	0.0147175	-0.292227	0.115351	0.153436	0.0162236	0.225387	-0.0634936	-0.0797861	-0.0264979	0.00182472	0.00447903	-0.0146178	-0.0436123	-0.570678	-0.112688	0.0417641	-0.386809	0.0425051	-0.091583	0.582475
2.95	-0.111692	0.021534	0.101663	0.0110839	0.119847	0.0426126	-0.0625757	0.00152183	0.892397	0.00418247	-0.00030754	-0.00189812	0.166303	-0.058156	-0.117367	-0.0306995	-0.0462866	-0.050816	-0.339418	0.0604571	0.102633	-0.0156701	0.256243	-0.0246641	0.152743	-0.0531128	0.0727027	0.0184195	0.0397331	0.0289162	-0.291261	0.0753409	0.153638	0.0200462	0.224812	-0.0475426	-0.0799821	-0.0143257	0.00193829	0.018892	-0.0151229	-0.0570402	-0.571714	-0.1256	0.0380128	-0.344328	0.0420707	0.00235751	0.584769
2.96	-0.111547	0.0189859	0.101623	-0.0089044	0.120341	0.0550383	-0.0625632	0.00109582	0.892434	0.00310143	-0.000325505	-0.00168053	0.165722	-0.0576225	-0.117528	-0.0059794	-0.0468858	-0.0545169	-0.338786	0.0666641	0.102479	-0.0171101	0.255979	-0.0275651	0.152356	-0.0249101	0.0728049	0.00380893	0.0401162	0.0412325	-0.290746	0.0274257	0.153889	0.0253554	0.224438	-0.0259175	-0.0800841	-0.00905509	0.00221635	0.036753	-0.0157452	-0.0662071	-0.572785	-0.108424	0.0349309	-0.255383	0.0426884	0.117092	0.587118
2.97	-0.111396	0.0223406	0.101373	-0.028482	0.1209	0.0596849	-0.0625539	0.000743248	0.892458	0.00186685	-0.000340989	-0.00141745	0.165108	-0.0643277	-0.11744	0.0178503	-0.0474966	-0.0525843	-0.338074	0.0751759	0.102295	-0.0205382	0.255683	-0.0301619	0.152201	-0.00605631	0.0727609	-0.0117344	0.0405768	0.0476056	-0.290692	-0.0169266	0.154125	0.02217	0.224302	-0.0016892	-0.0801889	-0.0132214	0.0026614	0.0514447	-0.016419	-0.0669784	-0.573509	-0.0541197	0.0329691	-0.118262	0.0445389	0.254254	0.589171
2.98	-0.111231	0.0210651	0.100925	-0.0484151	0.121454	0.0581663	-0.0625484	0.000337402	0.892472	0.000872434	-0.000353611	-0.00108186	0.164476	-0.0631425	-0.117115	0.0409287	-0.0480878	-0.0502568	-0.337298	0.0797103	0.102085	-0.0200436	0.255366	-0.0335766	0.15227	0.0182289	0.0725633	-0.0287698	0.041072	0.0518682	-0.291103	-0.0637915	0.154355	0.0214022	0.22442	0.0233743	-0.0803139	-0.0123313	0.00323822	0.0632714	-0.0170612	-0.0597018	-0.573825	-0.0221733	0.0326556	0.0567329	0.0477084	0.36406	0.590969
2.99	-0.111092	0.0150733	0.100299	-0.0649727	0.121927	0.0478254	-0.0625468	-2.66E-05	0.892476	0.000101988	-0.000362673	-0.000695641	0.1639	-0.0544665	-0.116579	0.0601922	-0.0486399	-0.0470957	-0.336491	0.0806499	0.101938	-0.00840123	0.255005	-0.0383698	0.152588	0.0431855	0.0722126	-0.0435578	0.041568	0.0506717	-0.29195	-0.104233	0.154577	0.0265807	0.224775	0.043991	-0.0803963	-0.00526593	0.00391134	0.0704246	-0.0175803	-0.0427772	-0.574141	-0.0269517	0.0339975	0.204136	0.0515739	0.388947	0.592878
3	-0.111024	0.00330236	0.0995537	-0.0749125	0.122227	0.0260457	-0.0625503	-0.000695062	0.892471	-0.00111573	-0.000367023	-0.00014657	0.163487	-0.0311173	-0.115872	0.0762577	-0.0491312	-0.0402026	-0.335739	0.065833	0.101938	0.0072009	0.25462	-0.03614	0.153165	0.0676577	0.0717416	-0.0540875	0.041992	0.0403033	-0.29316	-0.134819	0.15483	0.0247037	0.22533	0.0647282	-0.0803787	0.00749585	0.00462446	0.070335	-0.0178778	-0.0148614	-0.574644	-0.0464556	0.0364668	0.28526	0.0552131	0.329176	0.594846
3.01	-0.111059	-0.00824375	0.0987794	-0.0766849	0.122262	-0.00153026	-0.0625607	-0.00135732	0.892454	-0.00235724	-0.000365491	0.00039488	0.16337	-0.00200257	-0.115047	0.0853585	-0.0494661	-0.0230703	-0.33522	0.0380974	0.10202	0.00653103	0.254301	-0.0270436	0.15396	0.0837192	0.0712052	-0.0584233	0.0422507	0.0228099	-0.294601	-0.150619	0.155027	0.0179596	0.226056	0.0786035	-0.0802299	0.018452	0.00529326	0.0627907	-0.0178633	0.0168121	-0.575304	-0.0497355	0.0395326	0.330017	0.058139	0.251147	0.596563
3.02	-0.111159	-0.0159862	0.098044	-0.0724373	0.122052	-0.0222145	-0.0625771	-0.00192817	0.892424	-0.00367763	-0.000359833	0.000656281	0.163502	0.0196628	-0.114183	0.0861918	-0.0495867	-0.00463609	-0.334957	0.014435	0.102103	0.00912554	0.254082	-0.0155061	0.154867	0.092408	0.0706539	-0.057547	0.0423373	0.00765198	-0.296153	-0.157742	0.155146	0.00859216	0.226898	0.0852527	-0.0800001	0.0254283	0.00587299	0.0524923	-0.0175733	0.0394782	-0.575971	-0.0402834	0.0429452	0.357284	0.0602972	0.176974	0.597684
3.03	-0.111313	-0.0217771	0.0973977	-0.0635229	0.121671	-0.0397574	-0.0625992	-0.00244636	0.892382	-0.00459528	-0.000352148	0.000887297	0.163851	0.0413197	-0.113352	0.0824108	-0.0495084	0.013484	-0.33495	-0.0148192	0.102221	0.0152281	0.25398	-0.00336098	0.155828	0.0918691	0.070127	-0.0556067	0.0422757	-0.00825099	-0.297711	-0.149517	0.155166	-0.00375089	0.227771	0.085166	-0.0797099	0.0299724	0.00633272	0.0395293	-0.017094	0.0572907	-0.576539	-0.0293326	0.0465669	0.372211	0.0617717	0.114307	0.598034
3.04	-0.111487	-0.0234678	0.0968913	-0.0473156	0.121108	-0.0598156	-0.0626253	-0.00268139	0.892333	-0.00501382	-0.000342272	0.00104303	0.164405	0.060152	-0.1126	0.0702159	-0.049195	0.0366758	-0.335267	-0.0483292	0.102415	0.0227332	0.254007	0.00945096	0.156687	0.0725607	0.0696251	-0.0498045	0.0420196	-0.0312653	-0.299039	-0.111732	0.155034	-0.0199087	0.228591	0.0746191	-0.0794073	0.0290596	0.00663432	0.0197451	-0.016426	0.0752226	-0.577026	-0.0229636	0.0503017	0.376786	0.0626521	0.0580503	0.597672
3.05	-0.111639	-0.0194673	0.0966392	-0.0195159	0.1204	-0.0721392	-0.062651	-0.00251538	0.892285	-0.00458644	-0.000332876	0.000825557	0.165078	0.0654797	-0.11208	0.041387	-0.0486571	0.0533194	-0.335878	-0.0707765	0.10264	0.0219888	0.254178	0.0226282	0.157271	0.0394716	0.0692451	-0.0321955	0.0415535	-0.0529989	-0.29989	-0.0578235	0.154769	-0.0273163	0.229233	0.0521259	-0.0791504	0.0214508	0.00667611	-0.0084406	-0.0156255	0.0822786	-0.577461	-0.011749	0.0539061	0.336505	0.062882	-0.0246444	0.5967
3.06	-0.111733	-0.0116371	0.0966861	0.0110039	0.119681	-0.0683775	-0.0626736	-0.00203481	0.892245	-0.00326384	-0.000327163	0.000297368	0.165721	0.0568951	-0.111881	0.00669201	-0.0480294	0.0555929	-0.336632	-0.0768647	0.102837	0.0183718	0.254445	0.0290377	0.157517	0.00779355	0.0690591	-0.00877056	0.0409176	-0.0691264	-0.300218	-0.0105855	0.154493	-0.0258075	0.229606	0.0232104	-0.0789917	0.00939101	0.00645223	-0.0329024	-0.0148414	0.0719709	-0.577633	0.024665	0.0567647	0.227568	0.0620658	-0.14092	0.595006
3.07	-0.111756	-0.00554968	0.0969877	0.0337501	0.11909	-0.0549	-0.0626921	-0.00177754	0.892221	-0.00170847	-0.000326834	-0.000188913	0.166236	0.0482025	-0.111978	-0.018432	-0.0474364	0.0516562	-0.337403	-0.0784789	0.103044	0.0265647	0.254749	0.0310749	0.157481	-0.0127711	0.0690714	0.0097647	0.0401891	-0.0757523	-0.300144	0.0226917	0.154259	-0.0208989	0.229689	-0.00365817	-0.0789633	-0.00122706	0.00604586	-0.0457071	-0.0142158	0.0531509	-0.577191	0.0830027	0.0584232	0.0877483	0.060147	-0.243339	0.592444
3.08	-0.111766	-0.0058044	0.0974685	0.0509867	0.118654	-0.041445	-0.0627089	-0.00165736	0.892209	-0.000724876	-0.000330872	-0.000619187	0.166705	0.0486194	-0.112286	-0.0380365	-0.0468663	0.052478	-0.33822	-0.0838866	0.103303	0.0236228	0.255091	0.0354229	0.15729	-0.0219784	0.06925	0.0268048	0.0394487	-0.0721499	-0.299789	0.0459193	0.154083	-0.0152222	0.229536	-0.0217573	-0.0789996	-0.00306561	0.00555171	-0.0521962	-0.0137716	0.035474	-0.576222	0.0991927	0.0585212	-0.07667	0.0571868	-0.325704	0.589535
3.09	-0.111792	-0.00397868	0.0980773	0.0627831	0.118387	-0.0244566	-0.0627235	-0.00124248	0.892204	-0.000111888	-0.000339573	-0.00114052	0.167133	0.038961	-0.112783	-0.0565467	-0.0462966	0.0505102	-0.339024	-0.0744351	0.103484	0.0110923	0.255468	0.038507	0.157015	-0.0306295	0.0695883	0.0419316	0.0388244	-0.0547702	-0.299233	0.0640502	0.153919	-0.0171073	0.229235	-0.0365435	-0.0790384	-0.00362275	0.00501805	-0.0533289	-0.0135182	0.0147771	-0.575246	0.0684703	0.0571116	-0.207463	0.0537731	-0.332833	0.587234
3.1	-0.111797	0.00206613	0.098725	0.0630392	0.118299	-0.00773199	-0.0627325	-0.000526103	0.892206	0.000428634	-0.000353098	-0.00157128	0.167404	0.019057	-0.113408	-0.0654855	-0.0458077	0.0399883	-0.339665	-0.0519794	0.103499	-0.00454234	0.255846	0.0338105	0.156633	-0.0427185	0.0700171	0.0459166	0.0384054	-0.0348189	-0.298508	0.0795667	0.153758	-0.0181889	0.228818	-0.0457567	-0.0790893	-0.00558561	0.00452862	-0.0441251	-0.0134675	-0.00403664	-0.574681	0.0164761	0.05458	-0.296352	0.0504904	-0.309194	0.586081
3.11	-0.111751	0.00913379	0.0993384	0.0595051	0.118366	0.00610721	-0.0627332	0.000398038	0.892215	0.001386	-0.000370859	-0.00193647	0.16744	-0.00594781	-0.114109	-0.0728441	-0.0454953	0.0206898	-0.340023	-0.0200413	0.103414	-0.0118012	0.256124	0.0227712	0.156126	-0.0557357	0.0704653	0.0463031	0.0381783	-0.0190879	-0.297635	0.0942038	0.153588	-0.017403	0.228315	-0.0520266	-0.0791599	-0.00802438	0.00413558	-0.0343636	-0.0135912	-0.0192661	-0.574606	-0.0323074	0.0513498	-0.345315	0.0476632	-0.253329	0.585902
3.12	-0.111637	0.0164252	0.0998735	0.0508304	0.118521	0.0111059	-0.0627247	0.00126697	0.892235	0.002789	-0.000390527	-0.00198212	0.167242	-0.0253442	-0.114819	-0.0710085	-0.0454127	0.0013645	-0.340099	0.00238266	0.103272	-0.0144266	0.256287	0.0102075	0.155484	-0.0689994	0.070871	0.0402387	0.0380718	-0.012622	-0.296624	0.107041	0.153441	-0.0128368	0.227744	-0.059402	-0.0792627	-0.0117361	0.00385554	-0.0232646	-0.0138184	-0.0247237	-0.574995	-0.073446	0.0477331	-0.370988	0.0454607	-0.19121	0.586493
3.13	-0.111454	0.0227504	0.100326	0.0431175	0.118688	0.011595	-0.0627077	0.00210528	0.892269	0.00390268	-0.000409784	-0.00185424	0.166872	-0.0408831	-0.115493	-0.06691	-0.0455169	-0.0132051	-0.339979	0.0207235	0.103166	-0.00990495	0.256312	-0.0025982	0.154712	-0.0811085	0.071213	0.0344185	0.0380212	-0.00776854	-0.295495	0.117854	0.153354	-0.00664581	0.227119	-0.0626736	-0.0794067	-0.0153306	0.00366524	-0.015956	-0.0140707	-0.0258169	-0.575767	-0.111642	0.0439137	-0.383314	0.0438781	-0.132705	0.58767
3.14	-0.111234	0.0228083	0.100709	0.0367164	0.118853	0.0133496	-0.0626831	0.00274356	0.892312	0.00453389	-0.000427539	-0.00170756	0.166387	-0.0476418	-0.116111	-0.0608102	-0.0457614	-0.0241606	-0.339701	0.0345493	0.103077	-0.00709271	0.256234	-0.0135756	0.153861	-0.0830803	0.071505	0.0307701	0.0380391	3.03E-05	-0.29428	0.121602	0.153345	0.00547088	0.226462	-0.0648919	-0.0795567	-0.0123875	0.00352976	-0.0119645	-0.0143353	-0.0279766	-0.576851	-0.13657	0.0400351	-0.375113	0.0429072	-0.0649948	0.58929
3.15	-0.111048	0.0181285	0.101011	0.0266952	0.119058	0.0223436	-0.0626546	0.00292122	0.892357	0.00436713	-0.000443975	-0.00159128	0.165876	-0.0485037	-0.116645	-0.0486947	-0.0461142	-0.0352226	-0.3393	0.0462718	0.103005	-0.00839035	0.256078	-0.0181777	0.15307	-0.0697835	0.0717602	0.0255958	0.0381462	0.00993727	-0.293111	0.107237	0.153476	0.0213697	0.22582	-0.0603225	-0.0796425	-0.00401984	0.00343788	-0.00537366	-0.014648	-0.0360939	-0.578114	-0.141584	0.0364987	-0.311633	0.0428172	0.0405941	0.591142
3.16	-0.110917	0.016357	0.101172	0.010499	0.119388	0.0396527	-0.0626269	0.00267231	0.892398	0.00373365	-0.000459974	-0.00155808	0.165357	-0.052746	-0.117023	-0.0287524	-0.0465911	-0.0476064	-0.33878	0.058385	0.102882	-0.0133238	0.255879	-0.0225422	0.152486	-0.045469	0.0719611	0.0165708	0.0383478	0.0224554	-0.292228	0.0669036	0.153736	0.0248162	0.225288	-0.0440017	-0.0796549	-0.000339407	0.00344051	0.00793786	-0.0150828	-0.0508751	-0.579271	-0.102365	0.0338388	-0.203278	0.0438976	0.169422	0.592929
3.17	-0.110796	0.0175356	0.101133	-0.00905859	0.119866	0.0545003	-0.0626027	0.00218369	0.89243	0.00269831	-0.000475312	-0.00147765	0.164788	-0.0579346	-0.117174	-0.00520306	-0.0471712	-0.0540494	-0.338144	0.0676212	0.102721	-0.0192723	0.255641	-0.0250252	0.152156	-0.0195177	0.0720599	0.0038037	0.0386683	0.0374524	-0.29181	0.0158027	0.154003	0.025977	0.224959	-0.0181569	-0.079665	-0.0019243	0.00359044	0.0225744	-0.0156533	-0.0617115	-0.579961	-0.048216	0.0325427	-0.0413132	0.0463357	0.311537	0.594366
3.18	-0.110689	0.0146321	0.100859	-0.0318838	0.12043	0.061397	-0.0625835	0.0016345	0.892452	0.00151048	-0.000488809	-0.00124605	0.164216	-0.0555547	-0.117057	0.0212551	-0.047785	-0.0545088	-0.337443	0.0723062	0.102535	-0.0185421	0.255367	-0.0292465	0.152107	0.00961056	0.072002	-0.0138798	0.0391193	0.0512596	-0.2919	-0.0342555	0.154267	0.0263971	0.224889	0.00640212	-0.0796637	0.00198894	0.0039059	0.038847	-0.0162817	-0.0624137	-0.580396	-0.0391958	0.0329624	0.125878	0.0499081	0.3884	0.595798
3.19	-0.110628	0.00830027	0.10038	-0.0510735	0.120991	0.0584602	-0.0625704	0.00101112	0.892461	0.000337549	-0.000500044	-0.000979773	0.16371	-0.0472834	-0.116716	0.042104	-0.0483781	-0.0521067	-0.336711	0.0737615	0.102363	-0.0174026	0.255066	-0.0310566	0.152358	0.0386858	0.0717968	-0.0294531	0.03966	0.0586678	-0.292475	-0.0799786	0.154531	0.0283222	0.225079	0.0314468	-0.0796011	0.0100844	0.00435312	0.0510301	-0.0168657	-0.0527863	-0.580967	-0.0580304	0.0348409	0.242964	0.0538056	0.370043	0.597544
3.2	-0.110629	0.00139799	0.0997287	-0.0668261	0.121455	0.0458032	-0.0625636	0.000423424	0.892459	-0.000744418	-0.00050829	-0.000637835	0.163318	-0.0359991	-0.116183	0.0595453	-0.0489256	-0.0477097	-0.335978	0.0719361	0.10221	-0.013953	0.254744	-0.032035	0.152892	0.0626966	0.0714475	-0.0441148	0.0402061	0.0565471	-0.293476	-0.117188	0.154798	0.0235462	0.225512	0.0536501	-0.0794483	0.0178801	0.00491488	0.0602578	-0.0173072	-0.0338152	-0.581777	-0.0716047	0.0375657	0.303718	0.0571861	0.29776	0.599428
3.21	-0.110672	-0.00611634	0.0989743	-0.0746417	0.121712	0.0197952	-0.0625624	-0.000224975	0.892447	-0.0017373	-0.000511897	-7.00E-05	0.163072	-0.0162293	-0.115495	0.0731229	-0.0493811	-0.0369578	-0.335321	0.0559586	0.102144	0.00248398	0.254413	-0.032708	0.153608	0.076479	0.0709694	-0.0543205	0.0406519	0.0401217	-0.294755	-0.135355	0.154984	0.0198636	0.226146	0.0671943	-0.0792351	0.0236123	0.00553014	0.0599823	-0.0174997	-0.00325836	-0.582708	-0.0739896	0.0407606	0.341212	0.0598028	0.218343	0.601076
3.22	-0.110785	-0.0163395	0.0982172	-0.0751213	0.121679	-0.00842642	-0.06257	-0.00125268	0.892423	-0.00298943	-0.000509725	0.000486076	0.16311	0.0145597	-0.114713	0.0817417	-0.0496708	-0.0206453	-0.334933	0.022465	0.102212	0.00489389	0.254141	-0.0206286	0.154475	0.0903003	0.0704364	-0.0582263	0.0408767	0.0183556	-0.296191	-0.1489	0.155156	0.0154357	0.226902	0.078035	-0.0789485	0.0307145	0.00609287	0.0524231	-0.0173693	0.0278038	-0.583621	-0.0637662	0.0442388	0.362706	0.0616608	0.147639	0.602169
3.23	-0.11094	-0.0200453	0.0975237	-0.0682142	0.121416	-0.026087	-0.0625865	-0.0020271	0.892387	-0.00413248	-0.000503595	0.000705903	0.163384	0.0314921	-0.113914	0.079915	-0.0497494	-0.00270622	-0.334828	-0.000703713	0.102255	0.00581402	0.253984	-0.00974648	0.15542	0.0941527	0.0699051	-0.0554093	0.0409147	0.00396359	-0.29771	-0.154052	0.155277	0.0105044	0.227734	0.0844508	-0.078634	0.0311651	0.0065552	0.0412819	-0.0169901	0.0457925	-0.584397	-0.0483891	0.0478837	0.37363	0.0628673	0.0881567	0.602536
3.24	-0.111116	-0.0215531	0.0969261	-0.0595383	0.121029	-0.0370144	-0.0626109	-0.00277616	0.892342	-0.00481234	-0.000496129	0.000804008	0.163815	0.0453707	-0.11316	0.0756803	-0.049652	0.0126472	-0.334951	-0.0240565	0.102333	0.012098	0.253941	0.000683567	0.156387	0.0919315	0.0694081	-0.0529726	0.0408266	-0.00911425	-0.299244	-0.148604	0.155313	-0.00235535	0.228601	0.0846195	-0.0783193	0.0297778	0.00690884	0.0313597	-0.016481	0.0560323	-0.585052	-0.0329859	0.0515726	0.362784	0.063482	0.0228589	0.602237
3.25	-0.11127	-0.0172812	0.0964593	-0.0427604	0.120535	-0.0516299	-0.0626407	-0.00301116	0.892292	-0.00510408	-0.00048767	0.00087	0.164354	0.0531233	-0.11249	0.0621434	-0.0493751	0.0314839	-0.335317	-0.0491491	0.102485	0.0175775	0.254004	0.0125163	0.157237	0.0681023	0.0689437	-0.0462277	0.0405854	-0.0286452	-0.30059	-0.113008	0.155179	-0.0231182	0.229409	0.0730878	-0.0780578	0.0200694	0.00714547	0.0153946	-0.0158684	0.0673946	-0.585469	-0.00509704	0.0548765	0.290227	0.063262	-0.0772919	0.601228
3.26	-0.111342	-0.00912879	0.0962196	-0.0169566	0.119904	-0.0660473	-0.0626695	-0.0026552	0.892244	-0.00442712	-0.000478885	0.000804129	0.164916	0.0521646	-0.112003	0.0376197	-0.0489015	0.0488165	-0.335909	-0.0674492	0.102653	0.0164177	0.25418	0.0224155	0.157725	0.0256848	0.0685608	-0.0316761	0.0401394	-0.0533359	-0.301406	-0.0494964	0.154892	-0.0290369	0.23002	0.0477314	-0.0779352	0.00414237	0.00719067	-0.00756088	-0.0151405	0.0759234	-0.585407	0.0522929	0.0571929	0.171149	0.0619246	-0.179898	0.599425
3.27	-0.111343	-0.00633216	0.0962839	0.0137043	0.119234	-0.0651515	-0.0626945	-0.00240616	0.892206	-0.00294946	-0.000473018	0.000376468	0.16544	0.0522377	-0.111822	0.00491849	-0.0483275	0.0523911	-0.336642	-0.0786165	0.102829	0.0210399	0.254441	0.0288246	0.157825	-0.00253784	0.0683727	-0.00720164	0.0395084	-0.069243	-0.301624	0.00154301	0.15459	-0.0285791	0.230345	0.0176012	-0.07796	-0.0052852	0.00698438	-0.0318854	-0.0144067	0.0683924	-0.584694	0.0952497	0.0581959	0.0171835	0.0596193	-0.273962	0.596982
3.28	-0.111367	-0.0100264	0.0966183	0.0391986	0.118676	-0.0510801	-0.0627187	-0.00239259	0.892186	-0.00124984	-0.000472056	-0.000166445	0.165979	0.0561368	-0.111951	-0.0239267	-0.0477492	0.0508168	-0.337463	-0.0839463	0.103066	0.0284889	0.254749	0.0321468	0.157746	-0.0107514	0.0684213	0.0166877	0.0388086	-0.069543	-0.301445	0.0316827	0.154356	-0.0176271	0.230368	-0.0131871	-0.0780189	-0.0040094	0.00657645	-0.0484274	-0.0138144	0.0488464	-0.583711	0.0918533	0.057655	-0.131611	0.0565055	-0.326473	0.594727
3.29	-0.111459	-0.0145419	0.097143	0.0555927	0.118302	-0.0346565	-0.0627431	-0.00245689	0.892178	-0.000380783	-0.000475729	-0.000557407	0.166553	0.0600732	-0.112319	-0.043235	-0.0471844	0.0498364	-0.338328	-0.087293	0.103355	0.0268143	0.255098	0.0359842	0.157619	-0.0132264	0.0686728	0.0337085	0.0381628	-0.0606507	-0.301026	0.051465	0.154239	-0.0114603	0.230154	-0.0305299	-0.0780355	0.00129348	0.00604455	-0.0566794	-0.0134292	0.0284521	-0.582828	0.0607052	0.0558177	-0.238191	0.0531715	-0.319047	0.593185
3.3	-0.111582	-0.0123654	0.0977751	0.0644373	0.118113	-0.0168635	-0.0627661	-0.00216263	0.892176	-9.20E-05	-0.00048365	-0.00101891	0.167095	0.0499324	-0.112856	-0.0581326	-0.0466384	0.0464782	-0.339163	-0.0777498	0.103543	0.0116103	0.255482	0.0397332	0.157436	-0.0216558	0.0690692	0.0456104	0.0376403	-0.0457428	-0.300422	0.0687142	0.154111	-0.0160419	0.229791	-0.0421082	-0.0780194	0.00172073	0.00546523	-0.0578023	-0.0132516	0.00742334	-0.582302	0.0166921	0.0530602	-0.312707	0.050135	-0.281825	0.592608
3.31	-0.111665	-0.00281237	0.0984248	0.0628864	0.118114	0.00255615	-0.0627843	-0.00140567	0.892178	0.000437187	-0.000495982	-0.00144827	0.167451	0.0239309	-0.113503	-0.0663628	-0.0461902	0.0334779	-0.339819	-0.0503528	0.10354	-0.00840245	0.255865	0.0332222	0.157132	-0.0366265	0.0695323	0.0474061	0.0372999	-0.0263823	-0.299659	0.08351	0.153943	-0.0189785	0.22933	-0.0484446	-0.0780316	-0.00370693	0.00492366	-0.0485072	-0.0132861	-0.0140225	-0.582161	-0.0240875	0.0497079	-0.354637	0.0475814	-0.224816	0.592831
3.32	-0.111651	0.00863641	0.0990129	0.0570998	0.118288	0.017024	-0.0627938	-0.00048295	0.892188	0.00150352	-0.000512542	-0.00180236	0.167497	-0.00688173	-0.1142	-0.0712748	-0.0459544	0.0119963	-0.340143	-0.0162401	0.103441	-0.0111482	0.256133	0.0203019	0.156663	-0.053257	0.0699817	0.0450506	0.0371505	-0.011525	-0.298757	0.0963262	0.153765	-0.0178431	0.228799	-0.0555092	-0.0781131	-0.0112478	0.00449293	-0.0375423	-0.013513	-0.0297091	-0.582424	-0.0620571	0.0460234	-0.377781	0.0456469	-0.164553	0.593734
3.33	-0.111547	0.0161756	0.0995232	0.0489525	0.118544	0.0207027	-0.0627948	0.00025695	0.89221	0.00288298	-0.000531133	-0.00184845	0.167289	-0.0252913	-0.114906	-0.0695725	-0.0459616	-0.00745294	-0.340188	0.00454949	0.103339	-0.00839655	0.256267	0.00678253	0.156045	-0.0657206	0.0703866	0.0392242	0.0371187	-0.00435408	-0.297737	0.106481	0.153631	-0.0119603	0.228203	-0.0595504	-0.0782588	-0.0160624	0.00416234	-0.0284273	-0.0138397	-0.0337682	-0.58307	-0.100186	0.0421652	-0.384263	0.0443209	-0.105998	0.595219
3.34	-0.111397	0.0181437	0.0999557	0.0432184	0.118793	0.0190206	-0.0627893	0.000844371	0.892245	0.00396678	-0.000549184	-0.00176573	0.16696	-0.0333934	-0.115574	-0.067211	-0.0461411	-0.0206124	-0.340076	0.0176534	0.103278	-0.00362551	0.256283	-0.00329602	0.155337	-0.0721856	0.0707341	0.036222	0.0371469	0.000809163	-0.296626	0.114713	0.153564	-0.00247107	0.227556	-0.0641355	-0.0784249	-0.0162298	0.00389825	-0.0263872	-0.0141698	-0.0323632	-0.584061	-0.124991	0.0384085	-0.348171	0.0437145	-0.0169627	0.597184
3.35	-0.111227	0.0209886	0.100325	0.035045	0.119021	0.0185404	-0.0627776	0.00149397	0.892288	0.0042894	-0.000565668	-0.00154606	0.166546	-0.0441989	-0.116184	-0.0579089	-0.046441	-0.0291647	-0.339823	0.0335887	0.10324	-0.00469039	0.256192	-0.011964	0.154566	-0.0793485	0.071034	0.0295121	0.0372335	0.00484236	-0.295427	0.122524	0.153599	0.00643558	0.226882	-0.0647427	-0.0785963	-0.0180959	0.0036501	-0.0237157	-0.0144865	-0.0316583	-0.585157	-0.113199	0.035262	-0.263059	0.044134	0.0971451	0.599324
3.36	-0.111039	0.0213257	0.100603	0.0244638	0.119279	0.0285313	-0.0627606	0.00173482	0.892331	0.00432748	-0.000581118	-0.00155132	0.166029	-0.0529761	-0.116684	-0.0451328	-0.0468473	-0.0410684	-0.339403	0.0498001	0.10316	-0.0105123	0.25603	-0.0185789	0.153782	-0.0708988	0.0712787	0.0244147	0.0373614	0.0109195	-0.294242	0.107299	0.153732	0.0215195	0.226228	-0.060014	-0.0787866	-0.0186563	0.00343476	-0.0182744	-0.0148361	-0.0402628	-0.585934	-0.0596644	0.0331892	-0.136354	0.0457631	0.225977	0.601182
3.37	-0.110892	0.0154842	0.100724	0.00736611	0.119676	0.047683	-0.0627451	0.00130118	0.892371	0.00384358	-0.000597159	-0.00165775	0.165481	-0.0517428	-0.117014	-0.0246203	-0.0473915	-0.0542319	-0.338843	0.0609222	0.10304	-0.0124799	0.255812	-0.024412	0.153219	-0.0378012	0.0714629	0.0158672	0.0375851	0.0274639	-0.293394	0.0590073	0.153966	0.0231242	0.225703	-0.043332	-0.0789426	-0.0113245	0.00331369	-0.00546747	-0.0153146	-0.0554369	-0.586228	-0.013352	0.0326184	0.0264601	0.048663	0.34142	0.602641
3.38	-0.110826	0.00942479	0.100631	-0.013226	0.120228	0.0614004	-0.0627349	0.000758325	0.892407	0.00318975	-0.000613316	-0.00159269	0.164974	-0.0487295	-0.117112	-0.000443914	-0.0480249	-0.0585298	-0.338192	0.0701512	0.102915	-0.0117453	0.255533	-0.0300286	0.153019	-0.00356874	0.0715426	0.00178201	0.0379807	0.0479787	-0.293071	0.00742274	0.154227	0.0267403	0.225385	-0.020292	-0.0790092	-0.0022505	0.00334621	0.011102	-0.0159196	-0.0635945	-0.586391	-0.0129813	0.0336594	0.176924	0.0523908	0.388945	0.604089
3.39	-0.110813	0.00499778	0.100322	-0.0342983	0.120831	0.0623594	-0.0627289	0.000467603	0.892432	0.00189163	-0.000628343	-0.00140591	0.164499	-0.0457992	-0.116969	0.0238285	-0.0486518	-0.0549554	-0.337452	0.0771399	0.10279	-0.0142266	0.25521	-0.0337932	0.153113	0.021297	0.0714753	-0.0153884	0.0385213	0.0590116	-0.293209	-0.0334229	0.154487	0.0269134	0.225311	0.00380777	-0.0789931	0.00542182	0.0035498	0.0288862	-0.0165406	-0.0584573	-0.586708	-0.0302449	0.0359352	0.270054	0.0561317	0.346721	0.60565
3.4	-0.110843	0.000815618	0.0998308	-0.0516401	0.121367	0.0524543	-0.0627263	0.000130019	0.892445	0.000743482	-0.000641418	-0.00116582	0.164089	-0.0399492	-0.116614	0.0435063	-0.0492183	-0.0481716	-0.336669	0.0795225	0.102643	-0.0162792	0.254863	-0.036056	0.153446	0.0406478	0.0712601	-0.0311257	0.0390973	0.058775	-0.293722	-0.0664913	0.154734	0.0202724	0.225471	0.0260804	-0.0788952	0.0115496	0.00390789	0.0430772	-0.0170569	-0.0429901	-0.58727	-0.0464974	0.0388806	0.320261	0.059265	0.274417	0.607186
3.41	-0.110888	-0.00271707	0.0992089	-0.0637095	0.121739	0.0343365	-0.0627266	-0.000185887	0.892448	8.00E-05	-0.000651856	-0.000904482	0.163746	-0.0324175	-0.116092	0.0577801	-0.0496958	-0.0398731	-0.335883	0.077343	0.102486	-0.0115534	0.254497	-0.0384275	0.153929	0.0531537	0.0709071	-0.0435174	0.0396002	0.0474995	-0.294509	-0.0895083	0.154906	0.0176995	0.225833	0.0426569	-0.0787524	0.0155051	0.00437952	0.0516795	-0.0173767	-0.0203692	-0.587997	-0.0560639	0.0422059	0.349335	0.0616623	0.199784	0.608424
3.42	-0.110961	-0.00969924	0.0985175	-0.0690789	0.121896	0.0108099	-0.0627315	-0.000852217	0.892445	-0.000770507	-0.000659078	-0.000513624	0.163533	-0.0135054	-0.115447	0.0687714	-0.0500829	-0.0316304	-0.335174	0.0612012	0.102458	0.00567074	0.254113	-0.0379102	0.15455	0.0672017	0.0704573	-0.0506015	0.0399473	0.0293238	-0.29551	-0.108956	0.155092	0.0178533	0.226329	0.0540585	-0.0785637	0.0211282	0.00490415	0.0523032	-0.017451	0.00660186	-0.58874	-0.0518517	0.0457519	0.366546	0.0633522	0.132741	0.609096
3.43	-0.111089	-0.0168769	0.0978293	-0.0686095	0.121807	-0.0109619	-0.0627445	-0.00168803	0.892432	-0.00175315	-0.000662191	-0.000165829	0.163558	0.00909892	-0.114721	0.0750244	-0.0503232	-0.0169869	-0.334697	0.0364947	0.102531	0.00509681	0.253779	-0.0290085	0.155311	0.0804438	0.0699672	-0.0522101	0.0400855	0.0111237	-0.296685	-0.126288	0.155277	0.0201555	0.226934	0.0655701	-0.0783192	0.0255603	0.00540329	0.047907	-0.0172532	0.0304394	-0.589418	-0.0361643	0.0494273	0.372928	0.0644031	0.0710166	0.609094
3.44	-0.111239	-0.0173001	0.0971813	-0.0648239	0.121561	-0.0223668	-0.0627651	-0.0023798	0.892408	-0.00280781	-0.000663457	-9.29E-05	0.163741	0.0187728	-0.113971	0.0758065	-0.0504024	-0.00305325	-0.33442	0.0193554	0.102586	0.00552874	0.253541	-0.0177754	0.15617	0.0858896	0.0694827	-0.051206	0.0400843	0.000974534	-0.298024	-0.139239	0.155418	0.0117916	0.227637	0.0718165	-0.0780637	0.0237339	0.00586351	0.044957	-0.0168845	0.0423655	-0.589921	-0.0185524	0.053012	0.336448	0.0647493	-0.0141461	0.608349
3.45	-0.111363	-0.0128739	0.0965931	-0.0587537	0.121209	-0.036021	-0.0627908	-0.00268785	0.892376	-0.00365697	-0.000664062	-3.28E-06	0.164	0.0236024	-0.113225	0.0747649	-0.0503259	0.0140627	-0.334313	0.00112649	0.102662	0.00885191	0.253395	-0.00870239	0.157012	0.0728735	0.0689969	-0.0524803	0.0399742	-0.0138923	-0.299391	-0.126439	0.15542	-0.0101019	0.228386	0.0725406	-0.0778559	0.0146033	0.0063018	0.0425069	-0.0164047	0.0551391	-0.590065	0.029463	0.0559098	0.235848	0.0640501	-0.127586	0.606806
3.46	-0.111397	-0.00292835	0.0961293	-0.0426846	0.120682	-0.0583872	-0.0628158	-0.00226465	0.892339	-0.00351826	-0.000663209	0.000148	0.164284	0.024395	-0.112531	0.0636451	-0.050041	0.0368899	-0.334418	-0.0218492	0.102783	0.0162373	0.253344	-0.00126203	0.157582	0.0328025	0.068506	-0.048135	0.0396741	-0.0393806	-0.300421	-0.074115	0.155207	-0.0301138	0.229053	0.0599936	-0.0777861	-0.00345681	0.00667003	0.0291557	-0.0157608	0.0736983	-0.589566	0.0910771	0.0576758	0.106292	0.0623087	-0.213533	0.604425
3.47	-0.111327	0.00179991	0.0959213	-0.0132821	0.11997	-0.0754029	-0.0628351	-0.00167399	0.892308	-0.00247716	-0.00066216	-9.19E-06	0.164575	0.029755	-0.112041	0.0354943	-0.0495461	0.0535327	-0.334757	-0.0461532	0.102978	0.0236401	0.253391	0.0104993	0.157713	-0.00679053	0.0681201	-0.0281712	0.0391332	-0.0653518	-0.300829	-0.00977853	0.154867	-0.0314747	0.2295	0.0301494	-0.0778865	-0.0149876	0.00683726	0.00323231	-0.0149565	0.0844047	-0.588523	0.110691	0.058009	-0.0543415	0.0596265	-0.303047	0.601759
3.48	-0.111248	-0.00126894	0.0960405	0.0211744	0.11922	-0.0716443	-0.0628494	-0.00132578	0.892291	-0.00103007	-0.000664383	-0.000515635	0.164917	0.0361538	-0.111883	-0.00208628	-0.0489413	0.0572156	-0.33529	-0.0579809	0.103241	0.0284187	0.253529	0.0180145	0.157545	-0.0241213	0.067976	0.00238449	0.0384246	-0.0750715	-0.300696	0.0310498	0.154592	-0.0232607	0.229653	0.00157617	-0.0780416	-0.0139723	0.00673084	-0.0256253	-0.014146	0.0737907	-0.58746	0.0832857	0.0567991	-0.190826	0.056352	-0.328605	0.599761
3.49	-0.111225	-0.00570967	0.0964365	0.0433839	0.118617	-0.0552922	-0.062861	-0.00108108	0.892287	8.27E-05	-0.000671636	-0.000939657	0.165303	0.0420161	-0.112044	-0.0257324	-0.0483364	0.0554847	-0.335922	-0.0673236	0.10352	0.0298953	0.253753	0.0245264	0.15727	-0.0287734	0.0680929	0.0227095	0.0376971	-0.0728839	-0.300249	0.0548198	0.154418	-0.00884553	0.229518	-0.0239191	-0.0781537	-0.00760457	0.0063956	-0.0409207	-0.013509	0.0527303	-0.586736	0.0385421	0.0544341	-0.28406	0.0530974	-0.308985	0.598819
3.5	-0.111256	-0.00737018	0.0969984	0.0584904	0.118216	-0.0364723	-0.0628707	-0.000907148	0.89229	0.000253357	-0.000683115	-0.00137786	0.165719	0.0432949	-0.112415	-0.0440107	-0.0477372	0.054611	-0.336627	-0.0724439	0.103815	0.0250671	0.25404	0.0333102	0.156956	-0.0319565	0.0683911	0.0388495	0.0370262	-0.0647042	-0.299617	0.0702729	0.154312	-0.0154046	0.22921	-0.036905	-0.0782044	-0.0024503	0.00593622	-0.0500521	-0.0130944	0.030194	-0.586412	-0.00604124	0.0512971	-0.340022	0.0502192	-0.258466	0.598811
3.51	-0.111285	-0.000118989	0.0976383	0.0649498	0.118026	-0.0152928	-0.0628776	-0.00040383	0.892292	0.000277418	-0.000698965	-0.00186146	0.166072	0.0278535	-0.112933	-0.0576991	-0.047181	0.0480465	-0.337328	-0.0644151	0.103972	0.00714392	0.254394	0.0378433	0.156576	-0.0429154	0.0688081	0.0481506	0.0364816	-0.0485407	-0.298856	0.0819742	0.154145	-0.0190704	0.228796	-0.0454382	-0.0782395	-0.0056922	0.0054369	-0.0503528	-0.0129124	0.0060787	-0.586494	-0.0427789	0.0477136	-0.370149	0.047937	-0.198722	0.599601
3.52	-0.111221	0.0134285	0.0982902	0.0644276	0.118051	0.00456463	-0.0628775	0.000444834	0.892296	0.000633801	-0.00072014	-0.00235155	0.16618	-0.000949374	-0.113567	-0.0673635	-0.0467664	0.031342	-0.337859	-0.0410824	0.103964	-0.00487857	0.254754	0.0317333	0.15604	-0.060412	0.0692853	0.0505412	0.0361344	-0.0289727	-0.297979	0.0922409	0.153952	-0.0200357	0.22831	-0.0499058	-0.078351	-0.0152652	0.00496327	-0.0441831	-0.0129678	-0.01594	-0.586916	-0.0765784	0.0439147	-0.383473	0.0462541	-0.142617	0.600988
3.53	-0.111055	0.0228001	0.0988947	0.0591404	0.118238	0.0178205	-0.062869	0.00125794	0.892307	0.00151378	-0.000745651	-0.00269836	0.166012	-0.0248453	-0.114265	-0.0727096	-0.0465747	0.0107409	-0.338141	-0.0158963	0.103893	-0.0100435	0.255027	0.022141	0.155351	-0.072717	0.069761	0.048683	0.0359757	-0.0130463	-0.29701	0.100808	0.153755	-0.0176884	0.227776	-0.0554249	-0.0785401	-0.0206232	0.00456297	-0.0363115	-0.013205	-0.0301156	-0.58768	-0.111889	0.0400406	-0.375911	0.0451466	-0.0791157	0.602918
3.54	-0.110824	0.0286224	0.0994233	0.0510138	0.11851	0.0229579	-0.0628523	0.00202735	0.892328	0.00267836	-0.000773486	-0.00281673	0.165638	-0.0420237	-0.114983	-0.0724608	-0.0466109	-0.00867776	-0.33819	0.0053978	0.103784	-0.009752	0.255196	0.0104877	0.154561	-0.0817725	0.0701998	0.0434036	0.035958	-0.00288309	-0.295966	0.107879	0.153613	-0.0120596	0.2272	-0.0588437	-0.0787666	-0.0237837	0.00423025	-0.0306051	-0.0135381	-0.0351938	-0.588752	-0.129369	0.0364955	-0.314972	0.0448888	0.0222372	0.605331
3.55	-0.110531	0.0357753	0.0998624	0.0431542	0.118791	0.0222818	-0.0628275	0.00292494	0.892361	0.00372928	-0.000801382	-0.00275587	0.165093	-0.0600559	-0.115663	-0.068557	-0.0468352	-0.0229634	-0.338029	0.0268541	0.103696	-0.0100581	0.255231	-0.00203344	0.153667	-0.0941478	0.0705676	0.0371449	0.0360162	0.00121373	-0.294841	0.116513	0.153529	-0.00519946	0.226587	-0.0610527	-0.0790454	-0.0315614	0.0039431	-0.0288828	-0.0138874	-0.0344004	-0.589813	-0.103328	0.0337865	-0.21122	0.0457054	0.136709	0.607825
3.56	-0.110181	0.0374047	0.100213	0.0310111	0.119065	0.0261577	-0.0627945	0.00348718	0.892402	0.00441103	-0.00082838	-0.00265472	0.164392	-0.0707368	-0.116265	-0.0561121	-0.047215	-0.0374612	-0.337666	0.045591	0.103577	-0.0113004	0.255158	-0.015092	0.152688	-0.0936374	0.0708621	0.0280369	0.0361182	0.00652639	-0.293664	0.112887	0.153563	0.0123296	0.225953	-0.0598112	-0.0793892	-0.0332188	0.00367516	-0.0243234	-0.0142338	-0.0366622	-0.590486	-0.048237	0.0323417	-0.060886	0.0477482	0.268795	0.610009
3.57	-0.109888	0.0278197	0.100418	0.0165543	0.119428	0.0428012	-0.0627595	0.00337188	0.892446	0.00421712	-0.000855619	-0.0028025	0.163671	-0.067213	-0.116725	-0.0410883	-0.0477598	-0.0551071	-0.33714	0.059141	0.103478	-0.0109961	0.254978	-0.0212657	0.151889	-0.0602533	0.0710908	0.0227716	0.0363056	0.0220341	-0.292717	0.0709455	0.153757	0.0243209	0.225404	-0.0479125	-0.0796691	-0.0205929	0.00346911	-0.0160553	-0.0146578	-0.0496718	-0.590814	-0.0227154	0.0325666	0.105259	0.0509309	0.353366	0.61191
3.58	-0.10972	0.016264	0.100409	-0.00772286	0.119954	0.0599756	-0.0627282	0.00287457	0.892484	0.00342374	-0.000883485	-0.00274471	0.163018	-0.0588952	-0.116969	-0.0126929	-0.0484494	-0.0653428	-0.33649	0.0693114	0.10336	-0.0132079	0.254733	-0.0268697	0.151497	-0.0167418	0.0712294	0.00661022	0.0366714	0.0450432	-0.292295	0.0132774	0.154037	0.0274794	0.225052	-0.0229265	-0.0797912	-0.00310185	0.00340978	0.00486129	-0.0152178	-0.0607643	-0.591147	-0.0262241	0.0343018	0.233739	0.0545708	0.35466	0.613785
3.59	-0.109647	0.0109409	0.100153	-0.0294141	0.12056	0.0623835	-0.062701	0.00267267	0.89251	0.00175178	-0.000909908	-0.00253252	0.162449	-0.0541437	-0.116937	0.0131358	-0.0491574	-0.0608904	-0.335766	0.0740093	0.103211	-0.017939	0.254457	-0.0270823	0.151479	0.00995886	0.0712085	-0.0105803	0.0372093	0.059529	-0.292394	-0.029344	0.154265	0.0199731	0.224965	0.0033124	-0.079766	0.00680196	0.00355826	0.0239701	-0.015825	-0.0579353	-0.591633	-0.0385549	0.0369847	0.300568	0.0578638	0.300331	0.615547
3.6	-0.109619	0.00581526	0.099704	-0.0473587	0.121105	0.0539476	-0.0626758	0.00235142	0.89252	0.000294237	-0.000933835	-0.00227074	0.161959	-0.0451835	-0.116671	0.034288	-0.0497809	-0.0523879	-0.335034	0.0716304	0.103019	-0.0206698	0.254175	-0.028424	0.15169	0.0301405	0.0710284	-0.0266092	0.0378117	0.0618955	-0.292854	-0.0624043	0.154465	0.0178875	0.225134	0.0291793	-0.0796494	0.0151873	0.00387666	0.039138	-0.0163442	-0.0449081	-0.592261	-0.0454451	0.0401597	0.338008	0.0605415	0.229449	0.617045
3.61	-0.109628	0.00112202	0.0991187	-0.0602254	0.121523	0.0410081	-0.0626541	0.00203767	0.892517	-0.000731276	-0.000955556	-0.00204321	0.16158	-0.0350105	-0.116239	0.0487139	-0.0503137	-0.0458838	-0.334351	0.0657368	0.102801	-0.0223163	0.2539	-0.0278041	0.152095	0.0473319	0.0707211	-0.0389381	0.0383736	0.0554026	-0.293625	-0.0905888	0.154592	0.0122002	0.225519	0.0471997	-0.0794574	0.0213856	0.00431571	0.0495357	-0.0167124	-0.0282945	-0.592947	-0.0452652	0.0436261	0.360815	0.0625234	0.162258	0.618028
3.62	-0.109652	-0.00130744	0.0984459	-0.0666951	0.12178	0.0238454	-0.0626353	0.00183312	0.892507	-0.00109551	-0.000974853	-0.00178669	0.161289	-0.0277758	-0.115691	0.056812	-0.0507686	-0.0383047	-0.333715	0.0613148	0.102618	-0.0124266	0.253608	-0.0298919	0.152633	0.0559116	0.0703008	-0.0485456	0.0388328	0.0428834	-0.29463	-0.107615	0.15471	0.0127949	0.226052	0.0576189	-0.0792226	0.0238941	0.00483479	0.053545	-0.0168999	-0.00880041	-0.593608	-0.0394348	0.0472638	0.37071	0.0638655	0.101323	0.618337
3.63	-0.109689	-0.00673238	0.0977581	-0.0679923	0.121835	0.00171115	-0.0626186	0.00145046	0.892493	-0.00183015	-0.000990926	-0.00138195	0.161102	-0.0117154	-0.115075	0.0644995	-0.0511286	-0.0294914	-0.333161	0.0454201	0.102586	0.00552349	0.253308	-0.0286488	0.153233	0.0617966	0.0698057	-0.0541786	0.0391189	0.021516	-0.295742	-0.11436	0.154824	0.0132863	0.22667	0.0648084	-0.0789602	0.0281177	0.00536067	0.051536	-0.0168711	0.014928	-0.59417	-0.0240914	0.0509575	0.365574	0.0646082	0.0379167	0.617894
3.64	-0.109796	-0.0172854	0.0971104	-0.0626137	0.121665	-0.019342	-0.0626088	0.000497143	0.892471	-0.00271721	-0.0010023	-0.000934066	0.161182	0.0196423	-0.114397	0.0691419	-0.0513484	-0.0148633	-0.332888	0.00923547	0.102711	0.0124358	0.253082	-0.0145787	0.153944	0.0758135	0.0692908	-0.0519603	0.0391531	-0.00266439	-0.296942	-0.12551	0.154953	0.0123726	0.227351	0.069347	-0.0786278	0.0356351	0.00584279	0.0446906	-0.0166033	0.036509	-0.594521	0.00307497	0.0542956	0.292465	0.0645443	-0.0580756	0.616676
3.65	-0.10995	-0.0175544	0.0965721	-0.0503378	0.121356	-0.0293306	-0.0626075	-0.000148733	0.892438	-0.00373222	-0.00101142	-0.000914006	0.16149	0.0311331	-0.113747	0.0626587	-0.0513731	0.00328319	-0.332916	-0.0129301	0.102817	0.0104096	0.252996	-0.00241433	0.154742	0.0752687	0.0688453	-0.0433516	0.0390212	-0.0113241	-0.298225	-0.126609	0.155015	0.000187478	0.228064	0.0709632	-0.0782751	0.0307734	0.00624019	0.0354905	-0.0161937	0.04455	-0.594376	0.0614442	0.0566836	0.180478	0.0634228	-0.158935	0.61457
3.66	-0.110071	-0.0140451	0.0961639	-0.0376744	0.120954	-0.0428379	-0.0626099	-0.000163498	0.892397	-0.00433616	-0.0010197	-0.000768495	0.161867	0.0378079	-0.113161	0.0557776	-0.0511931	0.0252954	-0.333147	-0.0346577	0.102951	0.01727	0.253029	0.0102242	0.155425	0.0542666	0.068449	-0.0396179	0.0388076	-0.0242087	-0.299371	-0.0955533	0.154889	-0.0219578	0.228767	0.0642451	-0.0780082	0.0209602	0.00656231	0.0278441	-0.0157016	0.0551311	-0.593488	0.11931	0.0578725	0.0374962	0.0613272	-0.254	0.611579
3.67	-0.110162	-0.0161681	0.0959651	-0.0129482	0.120416	-0.0580292	-0.0626108	-9.44E-05	0.892354	-0.00402541	-0.00102744	-0.000808466	0.162334	0.0524184	-0.112735	0.0329419	-0.0507838	0.0444808	-0.333624	-0.061311	0.103137	0.0215986	0.2532	0.0225712	0.15584	0.0278399	0.0681434	-0.0236743	0.0384389	-0.0442061	-0.300065	-0.0426436	0.154611	-0.0285175	0.229323	0.0438302	-0.0778207	0.0180043	0.00673893	0.0073355	-0.015095	0.0652421	-0.592199	0.120136	0.0575054	-0.122423	0.0583369	-0.317926	0.608563
3.68	-0.110298	-0.0220634	0.0960509	0.0166877	0.119819	-0.0591159	-0.0626109	-6.80E-05	0.892318	-0.00306555	-0.00103715	-0.00118029	0.162952	0.0670203	-0.112597	0.000702918	-0.0502278	0.0507152	-0.334352	-0.0815992	0.103371	0.0246271	0.253485	0.0315195	0.15604	0.0126257	0.0680362	0.00121042	0.0379043	-0.0579654	-0.300265	-0.000156442	0.154337	-0.0241649	0.229633	0.0169486	-0.0776181	0.0224522	0.00667995	-0.0180396	-0.0144525	0.0605557	-0.59112	0.0738378	0.0557157	-0.238765	0.0550492	-0.319771	0.606465
3.69	-0.110506	-0.0291237	0.0964039	0.0406372	0.119319	-0.0460966	-0.0626119	-0.000167087	0.892294	-0.00198386	-0.00105119	-0.00160844	0.163675	0.0778789	-0.112775	-0.0269428	-0.049654	0.0472462	-0.335235	-0.0942006	0.10365	0.0280784	0.253849	0.0412604	0.156144	0.0100926	0.0681702	0.0231411	0.0373041	-0.0593431	-0.300132	0.0249481	0.154139	-0.016573	0.229676	-0.00816094	-0.077357	0.0308323	0.00639147	-0.0369007	-0.0139307	0.0429906	-0.590517	0.0200393	0.0529391	-0.316121	0.0519567	-0.286454	0.605456
3.7	-0.110772	-0.0293135	0.0969304	0.0553448	0.119005	-0.0270742	-0.0626139	-0.00015259	0.892278	-0.00135377	-0.0010695	-0.00203855	0.164435	0.0751028	-0.113188	-0.0465312	-0.0491106	0.0439229	-0.336185	-0.0935454	0.103893	0.0213898	0.254277	0.0447033	0.156208	0.00472344	0.0684852	0.0378414	0.0367385	-0.0516311	-0.299791	0.0413351	0.154008	-0.0134205	0.22951	-0.0213713	-0.0770382	0.0334083	0.00596221	-0.0463356	-0.0136134	0.020616	-0.590367	-0.0259405	0.0495513	-0.357235	0.0493795	-0.226262	0.605332
3.71	-0.111028	-0.0240397	0.0975422	0.0628151	0.118887	-0.0110349	-0.0626151	-0.000102296	0.892265	-0.00112836	-0.00109156	-0.00233852	0.165112	0.0652519	-0.113751	-0.0579659	-0.0486246	0.0382776	-0.337097	-0.0896388	0.104105	0.0203864	0.254735	0.0469297	0.156187	-0.00592612	0.0689122	0.0470137	0.0362727	-0.0422187	-0.299296	0.0566568	0.153843	-0.0183308	0.229222	-0.0331752	-0.0767274	0.0300676	0.0054756	-0.0497605	-0.0135084	0.00222331	-0.590615	-0.0589981	0.0458424	-0.378745	0.0474297	-0.166718	0.60591
3.72	-0.111235	-0.0171986	0.0981902	0.0654408	0.118903	-0.000115374	-0.0626151	9.12E-05	0.892254	-0.0010163	-0.00111612	-0.00256504	0.165687	0.0552237	-0.114402	-0.0661626	-0.0482055	0.0318566	-0.337986	-0.0871079	0.104254	0.008933	0.255223	0.0486356	0.156046	-0.0178177	0.0694085	0.0524915	0.0359109	-0.0308107	-0.298656	0.0696106	0.153661	-0.019326	0.228846	-0.03935	-0.0764657	0.0242564	0.00496891	-0.0502398	-0.0135502	-0.0103163	-0.591167	-0.0874988	0.0419727	-0.385918	0.0460671	-0.111278	0.607022
3.73	-0.111364	-0.00476904	0.098842	0.0656234	0.119045	0.0143683	-0.0626124	0.000531506	0.892246	-0.00047376	-0.00114383	-0.00297095	0.166085	0.0278461	-0.115145	-0.0769864	-0.047896	0.0193365	-0.338756	-0.0620714	0.104255	-0.00524526	0.255692	0.0409188	0.155773	-0.0333233	0.069954	0.0566373	0.0357172	-0.0111141	-0.297916	0.0776239	0.153483	-0.0175094	0.228419	-0.0439688	-0.076283	0.0128431	0.00446414	-0.0488399	-0.0137326	-0.0264055	-0.592015	-0.111207	0.0381917	-0.352782	0.0453749	-0.0269275	0.60864
3.74	-0.111365	0.00950607	0.0994311	0.0577182	0.119316	0.0244495	-0.0626034	0.00124599	0.892246	0.000617749	-0.00117462	-0.00315441	0.166157	-0.0050952	-0.115926	-0.0782376	-0.0477849	0.00131057	-0.339206	-0.0284507	0.104167	-0.0094932	0.256051	0.0287083	0.155331	-0.0510885	0.0704755	0.0509405	0.0357101	0.0011354	-0.297097	0.0861866	0.153327	-0.0149513	0.227954	-0.048218	-0.076233	-0.00123283	0.00401518	-0.0418859	-0.0140564	-0.0365259	-0.593005	-0.111355	0.034971	-0.274731	0.0456469	0.0752306	0.610581
3.75	-0.111235	0.0220856	0.0999243	0.0469913	0.11963	0.0253545	-0.0625875	0.00193126	0.892259	0.00203494	-0.00120605	-0.00306879	0.16593	-0.0311162	-0.116672	-0.0719086	-0.0478856	-0.0150328	-0.33935	-0.00245452	0.104061	-0.0114489	0.256265	0.0149072	0.154709	-0.069485	0.0709148	0.040889	0.0357769	0.00214622	-0.296179	0.0972977	0.153214	-0.00928172	0.227441	-0.0523886	-0.0763322	-0.016927	0.00362758	-0.0363653	-0.0144287	-0.0364895	-0.593836	-0.0712204	0.0327425	-0.154697	0.047029	0.199085	0.612539
3.76	-0.111011	0.026547	0.100316	0.0368881	0.119916	0.0232557	-0.0625649	0.00251368	0.892287	0.00334841	-0.00123611	-0.00293138	0.165504	-0.0452057	-0.117332	-0.0633316	-0.0481433	-0.026516	-0.339269	0.0184208	0.103976	-0.00620908	0.256324	-0.00165943	0.15394	-0.0782791	0.071252	0.0323921	0.0358496	0.00288726	-0.295153	0.105015	0.153173	0.000999946	0.226882	-0.0554396	-0.0765536	-0.0239424	0.00327194	-0.0352383	-0.0147693	-0.0324785	-0.594301	-0.0302801	0.0320111	0.0159409	0.0497243	0.326028	0.614312
3.77	-0.110799	0.0198034	0.10061	0.0260868	0.120205	0.0294645	-0.0625386	0.00260964	0.892325	0.00401043	-0.00126544	-0.00292308	0.165004	-0.0462203	-0.117899	-0.0523716	-0.0485298	-0.0397982	-0.33899	0.0368591	0.103921	-0.00429304	0.256246	-0.0131433	0.153198	-0.062948	0.0715298	0.0272771	0.0359747	0.0128153	-0.294143	0.0912599	0.153287	0.0211618	0.226317	-0.0531588	-0.0767694	-0.015483	0.00292613	-0.0320311	-0.0150996	-0.0352415	-0.594662	-0.0322939	0.0329584	0.17168	0.0533284	0.378233	0.616113
3.78	-0.110693	0.00998021	0.100752	0.00961501	0.120585	0.0421124	-0.0625142	0.00218991	0.892366	0.0039026	-0.00129485	-0.00294414	0.164542	-0.0421082	-0.118311	-0.033298	-0.0490412	-0.0499391	-0.338547	0.0513219	0.103864	-0.00625318	0.256071	-0.0223456	0.15272	-0.0308094	0.0717505	0.0192231	0.0362152	0.0288562	-0.293419	0.0518696	0.153541	0.0285982	0.225847	-0.039445	-0.0768534	-0.00155422	0.00266743	-0.018409	-0.015492	-0.0430016	-0.5952	-0.050437	0.0351849	0.268029	0.0569914	0.339367	0.618018
3.79	-0.110671	0.00445235	0.100692	-0.0107909	0.121047	0.0485282	-0.0624943	0.00176131	0.8924	0.00281126	-0.00132356	-0.00278462	0.16412	-0.0400448	-0.118495	-0.00806393	-0.0495959	-0.0491743	-0.337974	0.0618872	0.103778	-0.0111502	0.255831	-0.025686	0.152553	-0.00332689	0.0718644	0.00506421	0.0365921	0.0423894	-0.293111	0.0104004	0.153821	0.0267016	0.225563	-0.0163423	-0.0768178	0.00744031	0.00258544	0.00144253	-0.0159362	-0.0442196	-0.59594	-0.0593815	0.0380973	0.318301	0.0601107	0.274692	0.619837
3.8	-0.11068	0.0033315	0.100437	-0.0291475	0.1215	0.0451182	-0.062479	0.00129292	0.892421	0.00142575	-0.00135005	-0.00252116	0.163724	-0.0386892	-0.118435	0.0149831	-0.050102	-0.0419241	-0.337328	0.0657338	0.103641	-0.0167445	0.255562	-0.0278148	0.152619	0.0153396	0.0718426	-0.00933347	0.0370443	0.0474715	-0.293192	-0.0258687	0.154064	0.0213103	0.225507	0.00616946	-0.076725	0.00992703	0.00269366	0.0193073	-0.0163461	-0.0364172	-0.596737	-0.0573978	0.0413994	0.348586	0.0625161	0.201024	0.621245
3.81	-0.110678	0.00428602	0.100024	-0.0437433	0.121863	0.0348111	-0.0624687	0.000791386	0.892429	0.000316875	-0.0013737	-0.00223192	0.163355	-0.0367894	-0.118169	0.0328406	-0.0505249	-0.0339545	-0.336673	0.0645449	0.103465	-0.0192659	0.255285	-0.0273385	0.152847	0.0280855	0.0716857	-0.0227186	0.0374979	0.0450433	-0.29361	-0.0566584	0.154248	0.0143516	0.225679	0.0272008	-0.0766279	0.00861074	0.00296263	0.0334152	-0.0166448	-0.0226587	-0.597515	-0.0501974	0.0449347	0.365569	0.0642229	0.135148	0.622072
3.82	-0.110644	0.00736999	0.0995047	-0.0536368	0.12209	0.0218505	-0.0624628	0.000382331	0.892429	-0.000277967	-0.00139497	-0.00202806	0.163006	-0.0374839	-0.11776	0.0443621	-0.0508732	-0.0282597	-0.336036	0.063897	0.103291	-0.0166094	0.254995	-0.0295352	0.153176	0.0349725	0.0714162	-0.0332356	0.0378855	0.0367291	-0.294299	-0.0806563	0.154379	0.0180089	0.226026	0.041662	-0.0765565	0.0042083	0.00334832	0.0432642	-0.0167922	-0.00726388	-0.598228	-0.0448121	0.0485963	0.372658	0.0653058	0.0761502	0.622254
3.83	-0.110565	0.0102874	0.0989087	-0.0622829	0.122179	0.00838945	-0.0624608	5.52E-05	0.892425	-0.000585239	-0.00141387	-0.00175248	0.16265	-0.0387412	-0.117239	0.0557297	-0.0511761	-0.0235684	-0.335392	0.0649313	0.103166	-0.00917526	0.254669	-0.0344721	0.153568	0.0393022	0.0710365	-0.0452279	0.038167	0.0241673	-0.295205	-0.0986212	0.154562	0.0184825	0.226494	0.0519725	-0.0765272	-0.000249046	0.00383216	0.0532596	-0.0167873	0.0084602	-0.598864	-0.0322793	0.0521974	0.344461	0.065747	-0.00196017	0.621817
3.84	-0.11046	0.00789019	0.0982664	-0.0657717	0.122112	-0.00817109	-0.0624625	-0.000456666	0.892417	-0.000956466	-0.00142975	-0.00140339	0.162323	-0.0295848	-0.116616	0.0651746	-0.0514201	-0.0170363	-0.334771	0.0563021	0.103149	0.00614183	0.254318	-0.0345804	0.154008	0.0457375	0.0705618	-0.0518845	0.0382896	0.00576105	-0.296259	-0.110568	0.154727	0.0161711	0.227055	0.0582333	-0.0765304	-0.00104271	0.00439938	0.058964	-0.0166147	0.0266348	-0.599197	0.00976672	0.0552073	0.250368	0.0651844	-0.117137	0.62057
3.85	-0.110382	0.00346131	0.09764	-0.063559	0.121866	-0.0259124	-0.0624705	-0.00111979	0.892403	-0.0017623	-0.00144192	-0.0010337	0.16215	-0.0128082	-0.11592	0.0714934	-0.0515532	-0.0043221	-0.33431	0.0357082	0.10325	0.00764081	0.254	-0.0260834	0.154514	0.0501192	0.0700522	-0.0534282	0.0382136	-0.0122425	-0.297393	-0.114533	0.154842	0.00920773	0.227677	0.0633105	-0.0765345	-0.00243828	0.00499163	0.0591523	-0.0162531	0.0447543	-0.598854	0.0830709	0.0571208	0.125421	0.0635247	-0.204446	0.618296
3.86	-0.110317	0.00231222	0.0970862	-0.0552361	0.121475	-0.0397846	-0.0624835	-0.0013254	0.892383	-0.00221959	-0.00145145	-0.000863556	0.162113	-0.00291854	-0.115212	0.0695277	-0.0515139	0.0143422	-0.334037	0.0195173	0.103321	0.0103689	0.25378	-0.0180798	0.155013	0.0424499	0.0695551	-0.0507173	0.038006	-0.0222389	-0.298496	-0.100218	0.154846	-0.00703629	0.228321	0.0614799	-0.0765698	-0.00659356	0.00556485	0.0558572	-0.0157458	0.057129	-0.597817	0.117741	0.0576737	-0.0313993	0.0609255	-0.295905	0.615406
3.87	-0.110249	-0.000218632	0.0966705	-0.0381952	0.12094	-0.0573367	-0.0624959	-0.00112284	0.892361	-0.00206202	-0.0014594	-0.000726246	0.162171	0.0101158	-0.114575	0.0571441	-0.0512549	0.0356613	-0.333937	-0.00179874	0.103482	0.0206357	0.253641	-0.00785945	0.155349	0.0207164	0.0691012	-0.042024	0.0376959	-0.0367367	-0.299296	-0.0563811	0.154699	-0.0194938	0.228879	0.0472259	-0.0766385	-0.0073091	0.00606182	0.0418316	-0.0151069	0.0711743	-0.596603	0.101709	0.0567031	-0.169429	0.0577041	-0.324019	0.612914
3.88	-0.11021	-0.00524072	0.0964845	-0.0133325	0.120271	-0.0688564	-0.0625057	-0.00082734	0.892344	-0.00128264	-0.00146661	-0.000768402	0.162383	0.0268875	-0.114123	0.0346055	-0.0507971	0.0494668	-0.334085	-0.026732	0.103714	0.0267907	0.253608	0.000800566	0.155455	-0.00102828	0.068769	-0.0246447	0.0372288	-0.054848	-0.299601	-0.00538657	0.154479	-0.0205672	0.229238	0.022653	-0.0766905	-0.00378402	0.00636257	0.0183513	-0.0143523	0.0776811	-0.59567	0.0565243	0.0545431	-0.26671	0.0544456	-0.310533	0.611379
3.89	-0.110222	-0.00983626	0.0965681	0.0141767	0.119598	-0.0627518	-0.0625132	-0.000723732	0.892336	-0.000366	-0.001476	-0.00114668	0.162717	0.0361837	-0.113945	0.00501431	-0.0502461	0.0512215	-0.334435	-0.0409566	0.103997	0.0279068	0.253666	0.0102454	0.15538	-0.013215	0.0686409	-0.00106739	0.036627	-0.0639309	-0.299462	0.0303471	0.154286	-0.0192853	0.229345	-0.00289201	-0.0766961	0.00209414	0.00641286	-0.0065623	-0.0136188	0.0659846	-0.595209	0.00277034	0.0515422	-0.331495	0.0515136	-0.264667	0.610857
3.9	-0.110284	-0.012158	0.0968662	0.0328104	0.119087	-0.0434009	-0.0625197	-0.000527892	0.892336	0.000289252	-0.00148969	-0.00159745	0.163088	0.0371455	-0.114027	-0.0166251	-0.0497153	0.0454743	-0.334871	-0.0449271	0.104265	0.0279521	0.253801	0.0170051	0.155216	-0.0182359	0.0687126	0.0158114	0.0360049	-0.060844	-0.299044	0.0503895	0.154139	-0.0100033	0.229209	-0.0228292	-0.0766465	0.00759554	0.00626689	-0.0212788	-0.0130701	0.0424865	-0.59523	-0.0358616	0.048043	-0.364308	0.049179	-0.20268	0.611181
3.91	-0.110373	-0.0107262	0.0972975	0.0452963	0.118801	-0.0227125	-0.0625247	-0.000439114	0.89234	0.000447401	-0.00150761	-0.00197524	0.163432	0.0337218	-0.114296	-0.0323274	-0.0492511	0.0390862	-0.335332	-0.0469962	0.10451	0.0224895	0.254003	0.0219486	0.154998	-0.0232979	0.0689323	0.0286081	0.0354519	-0.0516309	-0.298465	0.0634324	0.154024	-0.0145456	0.22892	-0.0338707	-0.0765634	0.00923779	0.0060029	-0.0299297	-0.0127672	0.0185216	-0.59559	-0.0707951	0.0442847	-0.381789	0.0474654	-0.14439	0.61207
3.92	-0.110473	-0.0114273	0.0977985	0.0521444	0.118718	-0.00507464	-0.0625292	-0.000526386	0.892344	0.000310752	-0.001529	-0.00229268	0.163758	0.0355657	-0.114691	-0.0433154	-0.048864	0.0303229	-0.335839	-0.0538564	0.104739	0.021839	0.254261	0.0284924	0.154747	-0.0233161	0.0692576	0.038326	0.0350166	-0.0377246	-0.297789	0.069901	0.153861	-0.0181466	0.228546	-0.0394726	-0.0764604	0.0130257	0.0056764	-0.0351409	-0.0126835	-0.00108526	-0.596278	-0.102629	0.0404257	-0.376859	0.0463716	-0.0750422	0.613512
3.93	-0.110578	-0.00536704	0.0983409	0.0567587	0.118798	0.00854644	-0.0625339	-0.000342617	0.892346	0.000111552	-0.00155361	-0.00262087	0.164068	0.0272941	-0.115196	-0.0543774	-0.0485738	0.0206191	-0.336392	-0.054614	0.104901	0.00872424	0.25458	0.0347219	0.154475	-0.0312166	0.0696745	0.0460087	0.0347364	-0.022064	-0.297058	0.0766016	0.153687	-0.0186055	0.228115	-0.0444211	-0.0763464	0.00774725	0.00529285	-0.0406368	-0.0127748	-0.0166888	-0.597202	-0.109284	0.03684	-0.322883	0.0461254	0.0225765	0.615393
3.94	-0.110573	0.0119195	0.0988901	0.055855	0.119011	0.021689	-0.062534	0.000382093	0.892349	0.000600644	-0.00158176	-0.0029934	0.164175	-0.00395172	-0.115792	-0.0628226	-0.0484114	0.00863464	-0.33685	-0.0329838	0.104911	-0.00600116	0.254903	0.0288736	0.154046	-0.0526251	0.0701337	0.0470061	0.0346254	-0.00603815	-0.296246	0.0859802	0.153507	-0.0189572	0.227648	-0.0485558	-0.0763571	-0.0105393	0.00487608	-0.0413132	-0.0130154	-0.031547	-0.598095	-0.0905099	0.0340307	-0.22403	0.0469188	0.132508	0.61742
3.95	-0.110405	0.0269325	0.0993979	0.0509917	0.119346	0.0320669	-0.0625254	0.00129335	0.892359	0.0015349	-0.00161365	-0.00331991	0.163922	-0.0371571	-0.116445	-0.0677954	-0.048443	-0.00948512	-0.337011	-0.00150458	0.104824	-0.0127206	0.255129	0.018266	0.153401	-0.0711248	0.0705737	0.043727	0.0346716	0.00502683	-0.295352	0.0926324	0.153326	-0.0188826	0.227148	-0.0510898	-0.0765616	-0.0276936	0.00446605	-0.0405048	-0.0133933	-0.0423886	-0.598622	-0.0339435	0.0324038	-0.0854886	0.0488533	0.25742	0.619221
3.96	-0.110155	0.0287158	0.0998096	0.0392628	0.119738	0.0352829	-0.0625088	0.00192157	0.892381	0.00297126	-0.00164702	-0.0033289	0.163442	-0.0486694	-0.117072	-0.0614845	-0.0486842	-0.0264207	-0.336913	0.019067	0.104704	-0.00965752	0.255229	0.00227655	0.152649	-0.0739368	0.0709302	0.0328592	0.0348044	0.0103083	-0.294404	0.0961491	0.153196	-0.00806724	0.226613	-0.0556649	-0.0768621	-0.0290843	0.00408779	-0.0360315	-0.0138273	-0.0433868	-0.598851	-0.0198127	0.0323804	0.0814205	0.0519782	0.354081	0.620878
3.97	-0.109939	0.0204712	0.100113	0.029738	0.120135	0.0374944	-0.0624871	0.00233819	0.892417	0.00397797	-0.00168069	-0.00340459	0.162921	-0.0471676	-0.117636	-0.0557132	-0.0490809	-0.041179	-0.336641	0.035376	0.104634	-0.004567	0.255192	-0.0103071	0.151936	-0.0629745	0.071203	0.027434	0.0349864	0.0167661	-0.293448	0.0918071	0.153208	0.0106518	0.226048	-0.0543184	-0.0771119	-0.0175601	0.00373956	-0.0339509	-0.014253	-0.0426821	-0.599192	-0.0376925	0.033907	0.21759	0.0556942	0.370675	0.622693
3.98	-0.109845	0.00695672	0.10029	0.014288	0.12058	0.0478119	-0.0624641	0.00213068	0.892458	0.00408781	-0.00171548	-0.00353518	0.162457	-0.0393427	-0.118103	-0.0407935	-0.0496264	-0.0564131	-0.336202	0.0508153	0.104591	-0.00783665	0.255023	-0.0191472	0.151446	-0.0304698	0.0714283	0.0205951	0.035244	0.0293578	-0.292669	0.0593849	0.15341	0.022386	0.225539	-0.0448528	-0.0771997	0.00145615	0.00345775	-0.0211268	-0.014704	-0.0486404	-0.599784	-0.0541252	0.0364637	0.291848	0.0591594	0.312322	0.624524
3.99	-0.109884	-0.00283816	0.100268	-0.00729987	0.121108	0.0559094	-0.0624451	0.00165252	0.892495	0.00308953	-0.00175052	-0.00346351	0.162087	-0.0326937	-0.118371	-0.0161336	-0.050265	-0.0605843	-0.335637	0.061427	0.104486	-0.0122098	0.254787	-0.0257648	0.151315	0.00410809	0.0715647	0.00724282	0.0356198	0.0435627	-0.292298	0.0137884	0.153663	0.0248809	0.22519	-0.0233082	-0.0771031	0.016255	0.00335186	0.000430343	-0.0152116	-0.0517876	-0.600557	-0.0632834	0.0395708	0.333562	0.0619482	0.238742	0.626075
4	-0.109987	-0.00563133	0.100038	-0.0271895	0.121649	0.0540954	-0.0624311	0.00113435	0.892518	0.00154617	-0.0017842	-0.00322406	0.161775	-0.0293469	-0.118401	0.00790751	-0.0508836	-0.0544592	-0.334999	0.0649916	0.104315	-0.0218368	0.254527	-0.0269664	0.151485	0.0276845	0.0715792	-0.00683797	0.0360965	0.0526296	-0.292379	-0.0286715	0.153877	0.0183526	0.225086	0.00226869	-0.0769078	0.0212317	0.00345127	0.0204259	-0.0157096	-0.0458663	-0.601343	-0.056208	0.0429891	0.355088	0.0640651	0.176323	0.627068
4.01	-0.110081	-0.00352557	0.0996265	-0.0441199	0.122103	0.0437587	-0.0624223	0.000630797	0.892526	0.000168959	-0.00181489	-0.00291165	0.1615	-0.0275547	-0.118203	0.0283559	-0.0514146	-0.0452405	-0.334365	0.0613459	0.104086	-0.0238035	0.254261	-0.0261452	0.151845	0.0414651	0.0714514	-0.0215326	0.0366115	0.054346	-0.292848	-0.0638188	0.154028	0.0117975	0.225238	0.0276784	-0.0766996	0.0186525	0.00373773	0.0369847	-0.0161047	-0.0322691	-0.602066	-0.042831	0.046586	0.369533	0.0655347	0.112412	0.627438
4.02	-0.110126	0.0012369	0.099097	-0.0542104	0.122411	0.02864	-0.0624182	0.000212098	0.892522	-0.000761932	-0.00184264	-0.00264068	0.161245	-0.0277877	-0.117848	0.0399762	-0.0518517	-0.0365964	-0.33378	0.0566735	0.103844	-0.0239641	0.254	-0.0275376	0.152303	0.0465712	0.0712005	-0.0324322	0.0370919	0.0467478	-0.293623	-0.0884748	0.154109	0.0080802	0.225608	0.0432661	-0.0765363	0.0119847	0.00415396	0.0467469	-0.016343	-0.0152319	-0.60273	-0.0364309	0.05026	0.367447	0.0663888	0.0494169	0.627207
4.03	-0.110107	0.00497574	0.0984932	-0.0629082	0.122563	0.0149244	-0.0624178	-0.000133253	0.892512	-0.00128445	-0.00186771	-0.00236261	0.160981	-0.0291587	-0.117385	0.0501522	-0.0522184	-0.0309383	-0.333223	0.055855	0.103618	-0.0207376	0.25372	-0.028991	0.152802	0.0504866	0.0708391	-0.0445505	0.0374666	0.0345316	-0.294614	-0.108481	0.15422	0.011894	0.226117	0.0573926	-0.0764403	0.00613738	0.00466988	0.0576079	-0.0164157	0.000341298	-0.603251	-0.0166072	0.0536678	0.308411	0.0664394	-0.049354	0.626338
4.04	-0.110055	0.00388102	0.0978357	-0.0669009	0.122566	-0.00059735	-0.0624211	-0.000561281	0.892498	-0.00161099	-0.00188978	-0.00202392	0.160733	-0.0227102	-0.11683	0.0580336	-0.0525267	-0.0248894	-0.332683	0.0495949	0.103463	-0.00863597	0.253418	-0.0297205	0.153343	0.0548683	0.0703682	-0.0529366	0.0376867	0.0157555	-0.295757	-0.11873	0.15432	0.00950761	0.226721	0.0637182	-0.0763896	0.00326449	0.00528588	0.0645007	-0.0163308	0.0172776	-0.603347	0.0359422	0.0562094	0.193872	0.0653844	-0.156489	0.624657
4.05	-0.110022	-0.00189107	0.0971823	-0.0655814	0.12239	-0.0199225	-0.0624299	-0.00124278	0.892479	-0.00219111	-0.00190772	-0.00156254	0.160623	-0.00364957	-0.1162	0.0655873	-0.052739	-0.0136175	-0.332281	0.028426	0.103459	0.00457738	0.253126	-0.0252857	0.153934	0.0600481	0.0698378	-0.0561645	0.037686	-0.00730314	-0.296959	-0.121317	0.154388	0.00669186	0.227381	0.0676875	-0.0763526	0.00319887	0.00593766	0.0649656	-0.0160579	0.037307	-0.602735	0.0999752	0.0575843	0.0624587	0.0633771	-0.24561	0.62214
4.06	-0.110046	-0.00904894	0.0966132	-0.0549348	0.122047	-0.0345445	-0.0624454	-0.0017905	0.892455	-0.00255626	-0.00192213	-0.00131013	0.160725	0.0161731	-0.115566	0.0621462	-0.0527768	0.00425347	-0.332113	0.00540908	0.103498	0.00484629	0.252929	-0.0137027	0.154575	0.0617911	0.0693364	-0.0495442	0.0374992	-0.0188605	-0.29815	-0.113293	0.154394	-0.00221436	0.228054	0.0661147	-0.0762969	0.00546532	0.00654967	0.057637	-0.0156141	0.050798	-0.60159	0.117799	0.0574937	-0.0924644	0.0604647	-0.313107	0.619406
4.07	-0.110111	-0.012804	0.0961827	-0.038741	0.121574	-0.0499723	-0.0624642	-0.0019021	0.892428	-0.00277186	-0.00193374	-0.001066	0.160998	0.0318865	-0.114993	0.0524129	-0.0525921	0.0262795	-0.332169	-0.0178366	0.103606	0.0152823	0.252839	-0.00322083	0.15515	0.0471292	0.0688972	-0.0404059	0.0372203	-0.0297483	-0.299138	-0.0795467	0.154307	-0.0150774	0.228669	0.0536153	-0.0762263	0.00633287	0.00706778	0.0433851	-0.015044	0.0633735	-0.600436	0.0903214	0.0559952	-0.212165	0.0571946	-0.321119	0.617371
4.08	-0.110199	-0.0163637	0.095964	-0.0156797	0.120966	-0.0640648	-0.0624829	-0.00180199	0.892403	-0.00246116	-0.00194307	-0.000899473	0.161429	0.0485591	-0.114564	0.0341602	-0.052177	0.0456157	-0.332487	-0.0453512	0.103807	0.024144	0.252867	0.00779377	0.15552	0.0236119	0.0685667	-0.0251733	0.036812	-0.0472757	-0.299688	-0.0282114	0.154107	-0.0236056	0.229121	0.0294889	-0.0761471	0.00804997	0.0073973	0.0201532	-0.0143542	0.0730794	-0.599624	0.0462126	0.0534608	-0.296769	0.0540408	-0.295774	0.616362
4.09	-0.110301	-0.0157851	0.0960156	0.0114925	0.12032	-0.0609048	-0.0624999	-0.00158565	0.892381	-0.00177353	-0.00195306	-0.0011485	0.161956	0.0512279	-0.11439	0.00557956	-0.051612	0.0522627	-0.333019	-0.0571265	0.104018	0.018108	0.253011	0.0191967	0.155647	0.0021303	0.0684308	-0.0027473	0.0362642	-0.0578744	-0.299749	0.0134828	0.153881	-0.0211336	0.229335	0.00893678	-0.0760652	0.00759696	0.00746406	-0.00556771	-0.0136488	0.064368	-0.599278	-0.0105616	0.0502268	-0.347575	0.0513151	-0.242383	0.616354
4.1	-0.110393	-0.0127469	0.0963028	0.0325643	0.119824	-0.042532	-0.0625147	-0.00141876	0.892368	-0.000773725	-0.00196679	-0.0015529	0.162429	0.0443041	-0.114494	-0.0191009	-0.0510636	0.0455781	-0.333591	-0.0567656	0.104197	0.0209528	0.253233	0.0235882	0.155593	-0.0105427	0.068506	0.0161048	0.0356863	-0.0575636	-0.299485	0.0372953	0.153685	-0.0176355	0.229315	-0.0143536	-0.0759996	0.00635691	0.00730534	-0.0235469	-0.0131164	0.0414731	-0.599426	-0.0561039	0.0465968	-0.372571	0.0492033	-0.181681	0.617228
4.11	-0.110477	-0.0107164	0.0967305	0.0451545	0.119537	-0.0237705	-0.0625287	-0.00140819	0.892364	-0.000152891	-0.00198371	-0.00180132	0.162838	0.041724	-0.114785	-0.0339018	-0.050599	0.0380853	-0.334176	-0.0612287	0.10443	0.0255025	0.253487	0.0272437	0.155439	-0.0168207	0.0687253	0.0282083	0.0351429	-0.051862	-0.299033	0.0514292	0.153565	-0.0100828	0.229091	-0.0283753	-0.0759451	0.00632855	0.0070147	-0.0338026	-0.0128127	0.0198728	-0.599982	-0.0911601	0.0427651	-0.383548	0.0477211	-0.119234	0.618797
4.12	-0.110587	-0.0124731	0.0972426	0.053544	0.119436	-0.00811006	-0.0625439	-0.0015539	0.892363	-0.000126985	-0.0020031	-0.002063	0.163257	0.0446469	-0.115208	-0.0454725	-0.0502042	0.0313809	-0.334821	-0.0669207	0.104687	0.0233528	0.25379	0.03273	0.155262	-0.0169166	0.0690583	0.0390291	0.0346898	-0.0404525	-0.298473	0.0603564	0.153448	-0.012871	0.228766	-0.0361574	-0.0758625	0.00993408	0.00662977	-0.0428314	-0.0127061	0.00258901	-0.600832	-0.111336	0.038956	-0.357813	0.0469579	-0.0348136	0.620907
4.13	-0.110686	-0.00507517	0.0978089	0.0587891	0.119481	0.00365126	-0.0625593	-0.00146073	0.892361	-0.000278855	-0.00202463	-0.00224239	0.163636	0.0344319	-0.115736	-0.0548921	-0.0498885	0.0233145	-0.335491	-0.0665293	0.104894	0.0157598	0.254144	0.0380873	0.15503	-0.0284349	0.0694881	0.0471177	0.0343696	-0.0271604	-0.297819	0.0703685	0.153313	-0.0142691	0.228369	-0.0405726	-0.0757992	0.00181155	0.00615569	-0.050884	-0.0127531	-0.0108826	-0.601789	-0.102118	0.0356764	-0.281796	0.0471512	0.0656734	0.623314
4.14	-0.110673	0.0113042	0.0983912	0.0595727	0.119634	0.014522	-0.0625713	-0.000893974	0.892359	8.52E-05	-0.0020484	-0.00253404	0.16383	0.00738422	-0.116335	-0.0629854	-0.049673	0.0142924	-0.336099	-0.0507478	0.104965	0.00163888	0.254523	0.0333241	0.15462	-0.0503819	0.0699658	0.0504491	0.0341907	-0.0136243	-0.297053	0.0821973	0.15316	-0.0163164	0.227929	-0.0459838	-0.0758815	-0.0178046	0.00562347	-0.0548372	-0.0129207	-0.0233806	-0.602513	-0.0561193	0.0333583	-0.169648	0.0483696	0.173882	0.625631
4.15	-0.110505	0.0257862	0.098942	0.0547262	0.119906	0.0267983	-0.062576	-8.25E-05	0.892364	0.00112414	-0.00207555	-0.00286141	0.163695	-0.0254665	-0.11699	-0.0677306	-0.0496175	-0.00129751	-0.336447	-0.0191351	0.104931	-0.00747503	0.254816	0.0238556	0.153999	-0.0678209	0.0704421	0.0479232	0.0341762	0.00161143	-0.296191	0.0893003	0.153005	-0.0155183	0.227449	-0.05004	-0.0761584	-0.0342921	0.00507653	-0.0544906	-0.0132196	-0.0358881	-0.602773	-0.00771291	0.0323998	-0.0117041	0.0507604	0.29775	0.627617
4.16	-0.110261	0.0287089	0.0994039	0.0444811	0.120267	0.0329434	-0.0625735	0.000590307	0.892382	0.00261149	-0.00210477	-0.00296034	0.163314	-0.0415725	-0.117637	-0.0642327	-0.0497657	-0.0185389	-0.336499	0.00771844	0.104865	-0.00323016	0.254975	0.00648801	0.153279	-0.0717255	0.0708561	0.0393112	0.0342944	0.0106529	-0.295276	0.0933849	0.152917	-0.00363352	0.22692	-0.0550717	-0.0765237	-0.0357704	0.0045553	-0.0503033	-0.0136065	-0.0401427	-0.602865	-0.00870782	0.0330894	0.146341	0.0541044	0.359744	0.62954
4.17	-0.110035	0.0231143	0.0997553	0.0341866	0.120647	0.0343512	-0.0625644	0.00115098	0.892415	0.00383634	-0.00213445	-0.00297396	0.162839	-0.0455904	-0.118225	-0.0577406	-0.0500799	-0.0328896	-0.336316	0.0292111	0.104847	-0.00130033	0.254979	-0.00763439	0.152565	-0.0666406	0.0711814	0.031538	0.0344779	0.0156792	-0.29432	0.095551	0.152965	0.0110387	0.226348	-0.0561443	-0.0768486	-0.0263705	0.00408155	-0.0456083	-0.0140007	-0.0389203	-0.603169	-0.0317905	0.0351226	0.253131	0.0577315	0.348136	0.631609
4.18	-0.1099	0.0111831	0.0999842	0.0199781	0.121045	0.0407484	-0.0625515	0.00133192	0.892457	0.00427704	-0.00216449	-0.00305144	0.16237	-0.0417652	-0.118713	-0.0439311	-0.0505385	-0.0476303	-0.335922	0.0492491	0.10485	-0.000419475	0.254832	-0.0211729	0.151986	-0.0436086	0.0714374	0.0245304	0.0347079	0.0231351	-0.293429	0.0775389	0.153153	0.0251169	0.225796	-0.0521938	-0.0770338	-0.00870026	0.00368535	-0.0337356	-0.0143961	-0.0417287	-0.603775	-0.0511755	0.0379419	0.311765	0.060923	0.283263	0.63363
4.19	-0.10989	0.000624251	0.100049	0.00200735	0.121507	0.0484232	-0.0625395	0.00105423	0.892498	0.00376415	-0.00219524	-0.00306157	0.161961	-0.0361897	-0.119038	-0.0234562	-0.0511099	-0.0550342	-0.335358	0.0624782	0.104809	-0.00781266	0.254596	-0.0261041	0.151697	-0.0129685	0.0716284	0.0143315	0.0350236	0.0359872	-0.292834	0.040517	0.153428	0.0254445	0.225351	-0.0357328	-0.0770425	0.00697324	0.00343362	-0.0154454	-0.0148351	-0.0455512	-0.604502	-0.0514683	0.0412026	0.345583	0.0634074	0.208415	0.635146
4.2	-0.109947	-0.00105913	0.0999133	-0.0186497	0.12199	0.0483656	-0.06253	0.000849255	0.89253	0.00267633	-0.00222509	-0.00289921	0.161591	-0.0373983	-0.119129	0.00175323	-0.0516915	-0.0506345	-0.334681	0.0720284	0.104708	-0.0123189	0.254304	-0.0310762	0.15167	0.00605624	0.0716976	-0.00102669	0.0354342	0.0445416	-0.292603	0.00631902	0.153686	0.0253001	0.225092	-0.0145562	-0.0769415	0.0117807	0.00338871	0.00676819	-0.0152814	-0.0420987	-0.605183	-0.0381735	0.0447228	0.364636	0.0651714	0.139575	0.635865
4.21	-0.109984	0.00327806	0.0996022	-0.0335026	0.122411	0.0407494	-0.0625217	0.000752507	0.892552	0.00165458	-0.00225315	-0.00271244	0.161203	-0.0417435	-0.118995	0.0203682	-0.0522029	-0.0424332	-0.333942	0.0748304	0.104553	-0.0167267	0.253986	-0.032637	0.151787	0.0147573	0.0716318	-0.0130219	0.0358845	0.0460198	-0.292698	-0.0238523	0.15387	0.0163992	0.225057	0.00543995	-0.0768312	0.00822977	0.00353821	0.0231039	-0.0156583	-0.0325127	-0.605727	-0.0255342	0.0483841	0.370796	0.0662802	0.082535	0.63572
4.22	-0.109955	0.00902981	0.0991589	-0.0463433	0.122722	0.0304626	-0.0625145	0.000682066	0.892564	0.00093642	-0.00227897	-0.00250112	0.160779	-0.0462814	-0.118681	0.0359715	-0.0526462	-0.0363913	-0.333192	0.0752095	0.104387	-0.017503	0.253646	-0.034975	0.151975	0.0203586	0.0714385	-0.0256571	0.0363171	0.0420598	-0.293079	-0.0511774	0.154028	0.0161645	0.225215	0.0240995	-0.0767707	0.0021943	0.00385152	0.0384589	-0.0159215	-0.0203683	-0.606202	-0.0174535	0.0519796	0.344071	0.0668843	0.0194809	0.635007
4.23	-0.109856	0.0146213	0.0986202	-0.05617	0.122917	0.0202732	-0.062508	0.00058967	0.892571	0.000416084	-0.00230315	-0.00236067	0.160311	-0.0513239	-0.118239	0.0470584	-0.0530391	-0.0317568	-0.332435	0.0767752	0.104226	-0.0168241	0.253281	-0.0376708	0.152214	0.0250825	0.0711333	-0.0370238	0.0366773	0.0333824	-0.293719	-0.0756445	0.154169	0.0152213	0.225532	0.0371852	-0.0767752	-0.00493887	0.00430835	0.0529751	-0.0160641	-0.00866885	-0.606439	0.0165876	0.0550507	0.26014	0.0665745	-0.0878585	0.633616
4.24	-0.109698	0.0180501	0.0979994	-0.064306	0.123003	0.0098426	-0.0625024	0.000618257	0.892573	4.14E-05	-0.00232548	-0.00214252	0.1598	-0.0550646	-0.117685	0.0570895	-0.0533958	-0.0272862	-0.331649	0.0799091	0.104072	-0.0133081	0.252888	-0.0396914	0.1525	0.0285053	0.0707086	-0.0488211	0.0369403	0.0222361	-0.29457	-0.0931512	0.154318	0.0166659	0.225969	0.0486931	-0.0768439	-0.0110188	0.00491375	0.0663833	-0.0160924	0.00327216	-0.60614	0.076697	0.0570832	0.143979	0.0651935	-0.177797	0.631422
4.25	-0.109533	0.0115408	0.0973342	-0.0686122	0.122958	-0.00530539	-0.062498	0.000195466	0.892571	-0.00047131	-0.00234532	-0.00176889	0.159334	-0.0390697	-0.117039	0.0679881	-0.0536994	-0.0217001	-0.330896	0.0660549	0.104035	0.00650585	0.252478	-0.0400879	0.152846	0.0395916	0.0701924	-0.0566179	0.0370574	0.00532528	-0.295566	-0.105873	0.154456	0.011978	0.226502	0.0573826	-0.0769388	-0.00729035	0.00562564	0.07526	-0.0159814	0.0201315	-0.605163	0.115888	0.0578449	-0.00804748	0.0628478	-0.27545	0.628572
4.26	-0.109461	-0.00114509	0.0966896	-0.063343	0.122736	-0.0242301	-0.0624989	-0.000362895	0.892562	-0.00137284	-0.00236125	-0.00141512	0.159133	-0.00889056	-0.11633	0.0703841	-0.0538691	-0.00635155	-0.330382	0.0357329	0.104136	0.0124104	0.25213	-0.0279011	0.153334	0.0524804	0.0696515	-0.054284	0.0369888	-0.0105228	-0.296653	-0.110017	0.154536	0.00442029	0.227107	0.0624699	-0.076945	0.00338156	0.00636772	0.0720192	-0.0156804	0.0394317	-0.603924	0.111037	0.0570844	-0.152244	0.0597569	-0.318193	0.625977
4.27	-0.109477	-0.00886482	0.0961553	-0.0508238	0.122344	-0.0420956	-0.0625043	-0.000660307	0.892543	-0.00222603	-0.00237399	-0.00109198	0.15921	0.0164222	-0.115651	0.0657225	-0.0538252	0.0140726	-0.330185	0.00252358	0.104274	0.0170583	0.251928	-0.0126906	0.153878	0.0494589	0.0691648	-0.0472865	0.0367955	-0.0211774	-0.29769	-0.0924677	0.154503	-0.00934921	0.227724	0.058079	-0.0768642	0.00963145	0.00703018	0.0599082	-0.0152065	0.0557438	-0.602848	0.0805228	0.0550753	-0.254863	0.0565133	-0.311733	0.624256
4.28	-0.109533	-0.0120722	0.0958053	-0.0294038	0.121792	-0.0581661	-0.0625107	-0.000630258	0.892518	-0.00277264	-0.00238386	-0.000923511	0.159509	0.0353341	-0.115081	0.0493707	-0.0535357	0.0357943	-0.330324	-0.0305848	0.104457	0.0204629	0.251878	0.00477459	0.154305	0.0308084	0.0687707	-0.033497	0.0364842	-0.035295	-0.298438	-0.0536772	0.154321	-0.024994	0.228265	0.0456535	-0.0767432	0.0121284	0.00752	0.0369258	-0.0145808	0.0680544	-0.602145	0.0272101	0.0521876	-0.32374	0.053529	-0.272633	0.623511
4.29	-0.109593	-0.0117581	0.0957136	-0.00178139	0.121151	-0.0639243	-0.0625158	-0.000482852	0.89249	-0.00275144	-0.00239301	-0.000969599	0.159951	0.0469248	-0.114731	0.0232867	-0.0530514	0.0484575	-0.330775	-0.0580851	0.104678	0.0241735	0.251993	0.0188095	0.154505	0.00752328	0.0685388	-0.0128379	0.0360329	-0.0515163	-0.298756	-0.0100941	0.154043	-0.028451	0.228635	0.02451	-0.0766198	0.0113658	0.00774657	0.00794006	-0.0138847	0.0684492	-0.601947	-0.0222903	0.0487421	-0.36319	0.0510736	-0.21436	0.623733
4.3	-0.109651	-0.0109155	0.0958973	0.0255308	0.120569	-0.0526181	-0.06252	-0.000395411	0.892465	-0.00221893	-0.00240423	-0.00131082	0.160454	0.0514396	-0.11467	-0.00614692	-0.0525026	0.0477873	-0.331449	-0.0755122	0.104911	0.0243309	0.252248	0.0314468	0.154504	-0.00598894	0.0685233	0.0102233	0.0354718	-0.058483	-0.298706	0.0173582	0.153784	-0.0236727	0.228784	0.00329771	-0.0765069	0.0112897	0.00768757	-0.0189142	-0.0132715	0.0518411	-0.602217	-0.0681897	0.0449855	-0.382901	0.0492552	-0.150764	0.624757
4.31	-0.109728	-0.0123402	0.0962985	0.0438489	0.120187	-0.030777	-0.0625249	-0.000610813	0.892445	-0.00191518	-0.00241941	-0.00171861	0.160979	0.0554554	-0.11488	-0.0282152	-0.0519977	0.0406575	-0.332267	-0.086594	0.105148	0.02622	0.252611	0.0389987	0.15442	-0.00759627	0.0687145	0.0269019	0.0349128	-0.0528749	-0.298461	0.0296225	0.153567	-0.0194855	0.22874	-0.0105166	-0.0763824	0.0151136	0.00740297	-0.0355995	-0.0128783	0.0266136	-0.602906	-0.104547	0.0410878	-0.382671	0.0480992	-0.0833837	0.626488
4.32	-0.109857	-0.0151257	0.0968241	0.0565023	0.120039	-0.0108058	-0.062533	-0.000927338	0.892426	-0.00201846	-0.0024383	-0.0020644	0.161556	0.0619086	-0.115279	-0.0448953	-0.0515646	0.0328109	-0.333201	-0.0991995	0.105412	0.025096	0.25306	0.0494526	0.154351	-0.00524975	0.069051	0.0402728	0.0344367	-0.0429911	-0.298123	0.0371092	0.153401	-0.0168398	0.228559	-0.0213651	-0.0762058	0.0194872	0.00697408	-0.0493524	-0.0127279	0.00456861	-0.603882	-0.119592	0.0374138	-0.3319	0.047767	0.0129414	0.628724
4.33	-0.109992	-0.00945996	0.0974364	0.0653776	0.120076	0.0036838	-0.0625435	-0.00108942	0.892405	-0.00223502	-0.00246078	-0.00240928	0.162138	0.0571412	-0.115828	-0.058319	-0.0512068	0.0252966	-0.334235	-0.106291	0.10564	0.0213807	0.253595	0.0565095	0.154251	-0.0139648	0.0695076	0.0512826	0.0340689	-0.0323786	-0.297706	0.0465543	0.153201	-0.0232591	0.228305	-0.0291019	-0.0760438	0.0120122	0.00641801	-0.0612634	-0.0127711	-0.0118347	-0.604825	-0.0927863	0.0344744	-0.238903	0.0484172	0.113154	0.631044
4.34	-0.110046	0.00224304	0.098107	0.0699553	0.120244	0.0151622	-0.062554	-0.00100106	0.892381	-0.0022838	-0.00248676	-0.00278795	0.16261	0.0416688	-0.116501	-0.0698934	-0.0509393	0.0168499	-0.335305	-0.104415	0.105766	0.00367907	0.254201	0.0608395	0.154014	-0.0294863	0.0700578	0.0585029	0.0338249	-0.0187949	-0.297191	0.0554369	0.152962	-0.0253842	0.227999	-0.0317123	-0.0760099	-0.0039798	0.00575292	-0.0699714	-0.012954	-0.0248719	-0.605371	-0.0329873	0.0326668	-0.107456	0.0501167	0.228719	0.633053
4.35	-0.11001	0.00955475	0.0987867	0.0706306	0.120532	0.0273127	-0.0625627	-0.000738851	0.89236	-0.00177329	-0.00251706	-0.00328442	0.1629	0.0238058	-0.117275	-0.0814724	-0.0507887	0.00534391	-0.336272	-0.0864948	0.105761	-0.00714726	0.254793	0.0554855	0.153653	-0.036981	0.0706565	0.0629445	0.0337448	-0.00127472	-0.296617	0.0581122	0.152712	-0.0242895	0.227659	-0.0346768	-0.0761136	-0.0131241	0.00502128	-0.0759158	-0.013264	-0.037278	-0.605504	-0.00203792	0.0324125	0.0581458	0.052971	0.330295	0.634772
4.36	-0.109934	0.0119659	0.0994076	0.0611209	0.120937	0.0379715	-0.0625676	-0.000214685	0.892349	-0.000424556	-0.00255161	-0.00361826	0.162992	0.00445952	-0.118106	-0.0831496	-0.0508016	-0.0106613	-0.336974	-0.0534735	0.105656	-0.0123544	0.255279	0.0409941	0.153243	-0.039509	0.0712386	0.0557602	0.0338466	0.0147761	-0.296014	0.0623279	0.15254	-0.0110223	0.227271	-0.041017	-0.0762659	-0.0130787	0.00429221	-0.0700921	-0.0136861	-0.0459227	-0.605653	-0.0187374	0.0337549	0.203593	0.0565021	0.360713	0.636543
4.37	-0.109881	0.00712673	0.0999023	0.0475631	0.121393	0.0393529	-0.0625668	0.00025761	0.892352	0.00115139	-0.00258825	-0.00369518	0.162945	-0.00371927	-0.118906	-0.0770079	-0.0509927	-0.0252596	-0.337352	-0.0241777	0.105533	-0.0112503	0.255604	0.0228195	0.152841	-0.0375551	0.0717213	0.0440521	0.0340585	0.019941	-0.295355	0.0703598	0.152464	-0.00644181	0.226841	-0.0451577	-0.0763649	-0.00432182	0.00364922	-0.0593358	-0.0141454	-0.0442392	-0.606125	-0.0498421	0.0362098	0.28152	0.0599254	0.316858	0.638427
4.38	-0.10989	-0.000800105	0.100263	0.0347349	0.121813	0.0363264	-0.0625617	0.000651364	0.89237	0.00249016	-0.0026252	-0.00371847	0.162859	-0.00584712	-0.119621	-0.0678507	-0.0513133	-0.0368042	-0.33747	0.000776775	0.10545	-0.00719337	0.255738	0.00373587	0.152478	-0.0316355	0.0720933	0.0348812	0.0342837	0.0203332	-0.294617	0.075798	0.152455	0.00467887	0.226378	-0.0482886	-0.0763605	0.00727053	0.00311364	-0.0489478	-0.0145547	-0.0384909	-0.606916	-0.0666461	0.0392337	0.32877	0.0628067	0.249199	0.640208
4.39	-0.109983	-0.00977667	0.1005	0.0202766	0.122214	0.0393971	-0.0625545	0.000650073	0.892397	0.00285208	-0.00266279	-0.00379048	0.162766	-0.00610525	-0.12023	-0.0530646	-0.0517513	-0.048461	-0.337347	0.0238569	0.105356	-0.0114927	0.255714	-0.0103147	0.152236	-0.0119979	0.0723995	0.0276038	0.0345253	0.0257607	-0.293927	0.0573723	0.152624	0.0220317	0.225918	-0.0422531	-0.0762307	0.0198933	0.00268977	-0.0340246	-0.0149334	-0.0388517	-0.607826	-0.0649061	0.042603	0.354435	0.0649753	0.177984	0.64142
4.4	-0.110148	-0.0127036	0.100568	0.00140983	0.122638	0.0415988	-0.0625491	0.000446483	0.892426	0.00261587	-0.00270067	-0.00372506	0.162669	-0.0105905	-0.120652	-0.0301188	-0.0522669	-0.0497732	-0.337014	0.0418608	0.105224	-0.0151612	0.255565	-0.0184488	0.152213	0.00614125	0.0726197	0.0147725	0.0348288	0.0337749	-0.293499	0.0284174	0.152831	0.0183395	0.22556	-0.0271712	-0.0759951	0.0252338	0.00244722	-0.0124203	-0.0153249	-0.0382513	-0.608656	-0.0523968	0.0461753	0.367891	0.0664485	0.111491	0.641786
4.41	-0.110297	-0.00790326	0.10046	-0.0147943	0.123021	0.0357092	-0.0625452	0.000417255	0.892449	0.00203443	-0.00273696	-0.00352916	0.162514	-0.0195719	-0.120839	-0.00840238	-0.0527394	-0.0407822	-0.336536	0.05314	0.105043	-0.0186934	0.255353	-0.0241922	0.152309	0.0116853	0.0727104	0.00217774	0.0351725	0.0354271	-0.29333	0.00529639	0.153007	0.0164558	0.225368	-0.00986897	-0.075755	0.0208131	0.00241257	0.0067596	-0.0156711	-0.0305773	-0.609379	-0.0367491	0.0498355	0.367175	0.0672957	0.0488574	0.641361
4.42	-0.110367	9.58E-06	0.100197	-0.0294779	0.123317	0.0284204	-0.0625419	0.000234962	0.892466	0.00140307	-0.00277119	-0.00333429	0.162267	-0.0299091	-0.120802	0.0109738	-0.0531358	-0.0327235	-0.335964	0.0606498	0.104852	-0.0191094	0.255083	-0.0285922	0.152449	0.0159303	0.0726675	-0.0103805	0.0355091	0.0335986	-0.29341	-0.0221758	0.153185	0.0178087	0.225345	0.00571341	-0.0755865	0.0117319	0.00258496	0.0268499	-0.0159325	-0.0216722	-0.60988	-0.0166664	0.0532664	0.313126	0.0674503	-0.0251952	0.640188
4.43	-0.110343	0.00886207	0.0998144	-0.0418424	0.123517	0.019024	-0.0625399	0.000177459	0.892477	0.000814298	-0.00280337	-0.0031024	0.161924	-0.0406245	-0.120591	0.0271771	-0.053469	-0.0255111	-0.335329	0.0666543	0.104656	-0.0202298	0.254774	-0.0328115	0.152623	0.0164793	0.0725046	-0.0235297	0.0358118	0.0285825	-0.293756	-0.0454656	0.153332	0.0113989	0.22549	0.0231321	-0.0755195	-8.76E-05	0.00294991	0.0459269	-0.0160969	-0.0108312	-0.61003	0.0279201	0.0558757	0.205736	0.066664	-0.131487	0.638421
4.44	-0.110226	0.0152969	0.0993326	-0.0519301	0.123602	0.00832988	-0.0625381	0.000172292	0.892484	0.000591915	-0.00283343	-0.00290421	0.161485	-0.0495692	-0.12023	0.0399533	-0.0537434	-0.0191464	-0.334627	0.0737117	0.104466	-0.0184998	0.254421	-0.0365602	0.152793	0.0158584	0.0722143	-0.0359147	0.0360397	0.019158	-0.294293	-0.060772	0.153439	0.0126207	0.225768	0.0325648	-0.0755694	-0.010532	0.00349543	0.0632399	-0.0161452	0.00124358	-0.609507	0.0916599	0.0573865	0.0792902	0.0648907	-0.223287	0.635878
4.45	-0.110072	0.0134659	0.0987844	-0.0579792	0.123572	-0.00213485	-0.0625358	0.00024427	0.892491	0.000897211	-0.00286187	-0.00275849	0.161001	-0.0499307	-0.119769	0.0474189	-0.0539665	-0.0138043	-0.333848	0.0821213	0.104309	-0.0116106	0.254025	-0.0433058	0.152987	0.0208584	0.07182	-0.0447185	0.0361706	0.00965957	-0.294955	-0.0697786	0.153577	0.0150612	0.22613	0.0367962	-0.0756726	-0.0104214	0.0041954	0.076875	-0.0160742	0.0132388	-0.608449	0.106746	0.0574497	-0.0783823	0.0621482	-0.302487	0.633112
4.46	-0.109975	0.00199577	0.098197	-0.0614316	0.12343	-0.0141208	-0.0625333	0.000193068	0.892502	0.00104396	-0.0028884	-0.00251371	0.16058	-0.0363401	-0.11924	0.0544421	-0.0541323	-0.00908936	-0.333006	0.083	0.104269	0.0051113	0.253564	-0.0480194	0.153273	0.0334019	0.0713499	-0.051003	0.0361965	-0.00182582	-0.295679	-0.0731219	0.153759	0.0223065	0.226521	0.03893	-0.075707	0.00237347	0.00500812	0.0842831	-0.0158778	0.0273372	-0.607411	0.0795883	0.0560727	-0.198922	0.0589556	-0.315982	0.631097
4.47	-0.109998	-0.0124065	0.0976157	-0.0595924	0.123132	-0.0327919	-0.062533	-0.000155276	0.892511	0.000748186	-0.00291111	-0.00200819	0.160379	-0.0092469	-0.118643	0.0622671	-0.0542029	0.00126417	-0.332261	0.0636514	0.104412	0.0186588	0.253093	-0.0445999	0.153681	0.043007	0.0708409	-0.0526959	0.0360635	-0.0194266	-0.29639	-0.0668041	0.153915	0.00949728	0.226925	0.0398214	-0.0755937	0.0174036	0.00584456	0.0818841	-0.0155067	0.0474804	-0.606643	0.0434672	0.0536748	-0.283659	0.0558219	-0.297043	0.630028
4.48	-0.110115	-0.0186523	0.0971175	-0.0479972	0.122656	-0.0488533	-0.0625355	-0.000241962	0.892516	0.00042123	-0.0029292	-0.00165007	0.160428	0.00915927	-0.118025	0.0591803	-0.0540935	0.0195773	-0.331751	0.040465	0.104592	0.0194133	0.252711	-0.0324451	0.15412	0.0385285	0.070361	-0.0447712	0.0357642	-0.0324808	-0.296981	-0.0487051	0.153939	-0.00440566	0.227315	0.0340575	-0.0753715	0.0232125	0.00660029	0.0680547	-0.0149491	0.0624221	-0.606248	0.00240061	0.0505654	-0.336859	0.0530459	-0.252131	0.629863
4.49	-0.110224	-0.0139989	0.0967822	-0.0310576	0.122068	-0.0594301	-0.0625365	9.97E-05	0.892519	0.000195495	-0.00294449	-0.00140946	0.160561	0.0106584	-0.117489	0.048824	-0.0537885	0.0374834	-0.331418	0.0256288	0.104802	0.0245629	0.252433	-0.0232396	0.154405	0.0141391	0.0699745	-0.0344721	0.0353763	-0.0416412	-0.297303	-0.0144025	0.153849	-0.0121616	0.227602	0.0242997	-0.0751552	0.0178565	0.00718455	0.0488961	-0.0142857	0.0697935	-0.60627	-0.0418053	0.0470149	-0.36877	0.0508156	-0.191167	0.630531
4.5	-0.110271	-0.0085673	0.0966536	-0.00946604	0.121422	-0.0632589	-0.0625335	0.000421798	0.892521	0.000298895	-0.00295792	-0.00130673	0.1607	0.0133879	-0.117092	0.0321909	-0.0533357	0.0481938	-0.331267	0.00455227	0.105069	0.0283601	0.252268	-0.0108102	0.154418	-0.0114267	0.0697102	-0.018938	0.0348903	-0.0545765	-0.297245	0.0238722	0.153712	-0.0122308	0.227737	0.00416399	-0.0750107	0.0112671	0.00754516	0.0248425	-0.0135808	0.0693576	-0.606681	-0.0810801	0.0432051	-0.384662	0.0492498	-0.126133	0.631968
4.51	-0.110296	-0.00748459	0.0967318	0.0113096	0.120834	-0.0523913	-0.062529	0.000431694	0.892525	0.00042079	-0.00297189	-0.00152139	0.160881	0.0195626	-0.116882	0.0120702	-0.0528266	0.0474274	-0.33133	-0.0158585	0.105369	0.0327195	0.252227	0.00109956	0.154249	-0.0213906	0.0696076	-0.000776558	0.0343255	-0.0585926	-0.296895	0.043172	0.153578	-0.0150821	0.22771	-0.0093899	-0.0748995	0.010584	0.00767072	0.00165894	-0.01295	0.0547657	-0.60748	-0.114061	0.0393788	-0.362842	0.0484123	-0.0418508	0.634134
4.52	-0.110321	-0.00440355	0.0969839	0.0301529	0.120428	-0.0325356	-0.0625255	0.000294656	0.892529	0.0003018	-0.00298893	-0.00193235	0.161093	0.0201748	-0.116876	-0.00965305	-0.0523585	0.0404769	-0.331575	-0.0310831	0.105708	0.0334823	0.252299	0.0142964	0.154011	-0.0263156	0.0696832	0.0180094	0.0337788	-0.0522375	-0.296414	0.0516668	0.153441	-0.0119289	0.227544	-0.0223832	-0.0748048	0.00705026	0.00757802	-0.0201784	-0.0125132	0.0315511	-0.608464	-0.106045	0.0360381	-0.289793	0.0485373	0.0574431	0.636695
4.53	-0.110306	0.00346156	0.0973695	0.0415893	0.120234	-0.0156143	-0.0625224	0.000275332	0.892531	-1.20E-05	-0.00300963	-0.0021799	0.161264	0.0167705	-0.117048	-0.0217809	-0.0519796	0.0316135	-0.331956	-0.0466146	0.106053	0.0373786	0.252486	0.0235695	0.153686	-0.0369795	0.0699097	0.0289702	0.0333179	-0.0451875	-0.295852	0.0601913	0.153343	-0.0108041	0.227271	-0.0278072	-0.0747886	-0.0034932	0.00729661	-0.0358	-0.0123016	0.0122294	-0.609212	-0.0589009	0.0336195	-0.182049	0.0496496	0.160627	0.639072
4.54	-0.110234	0.00972739	0.0978563	0.0539482	0.120185	-0.00489263	-0.0625204	0.000170817	0.892527	-0.00073431	-0.00303275	-0.00249245	0.161431	0.019782	-0.117345	-0.0364166	-0.0516682	0.027027	-0.332549	-0.0702305	0.106404	0.0308632	0.252801	0.0368778	0.153255	-0.0455275	0.0702549	0.0433388	0.0329211	-0.038622	-0.29521	0.066044	0.153173	-0.022472	0.226955	-0.0319869	-0.0748849	-0.0142058	0.00684456	-0.0550918	-0.012246	-0.000963508	-0.609406	0.00142685	0.0324906	-0.0326771	0.0518529	0.279138	0.64092
4.55	-0.11014	0.0104949	0.0984443	0.0643591	0.120261	0.00714683	-0.0625201	-0.000125191	0.892517	-0.00125547	-0.0030595	-0.00289737	0.161642	0.0255209	-0.117799	-0.0529494	-0.0514027	0.0209687	-0.333356	-0.0883024	0.106694	0.0254444	0.253236	0.0489229	0.152785	-0.0449133	0.0707419	0.0572286	0.032645	-0.0219169	-0.294545	0.0659403	0.152965	-0.0195866	0.226608	-0.0356265	-0.0750487	-0.0167828	0.00620906	-0.07194	-0.0123223	-0.014663	-0.609255	0.0271141	0.0329547	0.121916	0.05503	0.347262	0.642446
4.56	-0.110046	0.0138533	0.0990966	0.0691027	0.120483	0.0231145	-0.0625207	7.32E-05	0.892504	-0.00125645	-0.0030912	-0.00344585	0.161841	0.0167829	-0.118421	-0.0687636	-0.0512151	0.0105685	-0.334235	-0.0826667	0.106837	0.00434807	0.253763	0.0534972	0.152318	-0.0456671	0.0713467	0.0652701	0.0325736	0.000932762	-0.293896	0.064209	0.152787	-0.0161482	0.226236	-0.0380993	-0.0752303	-0.0182337	0.00544615	-0.0792241	-0.0125505	-0.0317049	-0.609173	0.00838791	0.0348293	0.241491	0.0585647	0.3459	0.643936
4.57	-0.109914	0.0203718	0.0997304	0.064321	0.120865	0.0376716	-0.0625169	0.000729884	0.892495	-0.00062571	-0.00312813	-0.00392592	0.161862	-0.00616204	-0.119152	-0.0760845	-0.0511859	-0.00585116	-0.334923	-0.0532643	0.106839	-0.00479044	0.254245	0.0423558	0.15181	-0.0523516	0.0719702	0.0616252	0.0327093	0.0172131	-0.293243	0.0671636	0.152659	-0.0109138	0.225837	-0.0405411	-0.0754334	-0.0203188	0.00468176	-0.0730699	-0.0129439	-0.0463492	-0.609403	-0.0230595	0.0375837	0.305971	0.0617729	0.290223	0.645397
4.58	-0.109737	0.0242649	0.100269	0.0536168	0.121347	0.0446335	-0.0625055	0.00155381	0.892494	0.000644191	-0.00316892	-0.00425293	0.161653	-0.0272255	-0.119902	-0.0757799	-0.0513525	-0.0227367	-0.335292	-0.0198439	0.106731	-0.0134308	0.254605	0.0269196	0.151235	-0.0582877	0.0725162	0.05195	0.0329525	0.0215182	-0.292542	0.0727762	0.152547	-0.00873606	0.225419	-0.0434366	-0.0756453	-0.0195684	0.00402068	-0.0602383	-0.0134426	-0.052615	-0.609929	-0.0397506	0.0408107	0.341519	0.0643601	0.222077	0.646581
4.59	-0.109549	0.0226521	0.100679	0.039148	0.121867	0.0495443	-0.062487	0.00199036	0.892508	0.00199797	-0.00321254	-0.00451077	0.161274	-0.0386687	-0.120605	-0.0681831	-0.0517226	-0.0424755	-0.335342	0.00841254	0.106582	-0.0150357	0.254794	0.0101032	0.150656	-0.0506158	0.0729636	0.0422139	0.0332161	0.0229835	-0.29184	0.0624405	0.152552	0.00881887	0.224984	-0.0421503	-0.0758244	-0.0136212	0.00350655	-0.0433279	-0.0139819	-0.0557466	-0.610605	-0.0463307	0.0442718	0.360193	0.0663306	0.163996	0.647244
4.6	-0.109395	0.0199275	0.100908	0.018487	0.122421	0.0538739	-0.0624663	0.00211034	0.892532	0.00265455	-0.00325823	-0.00460064	0.160818	-0.0461084	-0.12117	-0.0490364	-0.0522879	-0.05716	-0.335135	0.032694	0.106433	-0.0166073	0.254814	-0.0063191	0.15023	-0.0323955	0.0733013	0.0282299	0.033509	0.030049	-0.29135	0.0344732	0.152694	0.0165377	0.2246	-0.0329859	-0.0759259	-0.00663596	0.00319733	-0.0192242	-0.0145503	-0.0571176	-0.611308	-0.0398228	0.047898	0.369939	0.067653	0.0955361	0.647197
4.61	-0.10924	0.0223833	0.10093	-0.0030819	0.122955	0.0495079	-0.0624446	0.00224235	0.892557	0.00235258	-0.00330374	-0.00444801	0.160283	-0.0562097	-0.121518	-0.0247664	-0.0529325	-0.0562733	-0.334706	0.0518979	0.106261	-0.0190583	0.254686	-0.018165	0.149959	-0.0217125	0.0734972	0.0115605	0.0338679	0.0369591	-0.291151	0.00643336	0.152844	0.0155194	0.22436	-0.0133429	-0.0759917	-0.00692177	0.00312958	0.00590767	-0.0150939	-0.0499558	-0.611876	-0.0206292	0.0515251	0.35079	0.0682749	0.0159987	0.64631
4.62	-0.109048	0.0248895	0.100749	-0.0223122	0.123377	0.0368857	-0.0624208	0.00244633	0.892576	0.00140319	-0.00334647	-0.00411415	0.159677	-0.0623745	-0.12161	-0.00153844	-0.0535213	-0.0461991	-0.334122	0.0633042	0.106041	-0.0267049	0.254476	-0.022815	0.149775	-0.0157456	0.0735186	-0.00491908	0.0342582	0.0371116	-0.291196	-0.0149151	0.152962	0.00867363	0.224312	0.0043735	-0.0760654	-0.009455	0.00331404	0.0294206	-0.0155207	-0.0347797	-0.612141	0.0149314	0.0546796	0.272331	0.0679509	-0.0758643	0.644588
4.63	-0.108814	0.027362	0.100419	-0.0372427	0.12364	0.022614	-0.0623961	0.00246563	0.892587	0.00070545	-0.00338605	-0.0038131	0.159042	-0.0649543	-0.121497	0.0169864	-0.0540117	-0.0369296	-0.333466	0.0673953	0.105765	-0.0304537	0.254225	-0.0267806	0.149653	-0.00964798	0.0733944	-0.0191636	0.0346186	0.032537	-0.291459	-0.0371271	0.153013	0.00210871	0.22445	0.0215902	-0.0761787	-0.0145435	0.00371166	0.0494367	-0.0157846	-0.0184209	-0.611867	0.0714371	0.0568386	0.15372	0.0666998	-0.166118	0.642201
4.64	-0.108544	0.0289078	0.0999755	-0.0473356	0.123756	0.00980361	-0.0623709	0.00265134	0.892593	0.000601678	-0.00342289	-0.00356916	0.15839	-0.0678695	-0.121224	0.0291432	-0.054417	-0.0280085	-0.332762	0.0734959	0.105467	-0.0296825	0.253925	-0.0322129	0.14959	-0.00597302	0.0731384	-0.0310251	0.0349136	0.0253354	-0.291915	-0.0511243	0.153014	-0.000201883	0.224722	0.030076	-0.0763386	-0.0189856	0.00429454	0.0657092	-0.0158957	-0.00414639	-0.61096	0.113677	0.0577359	0.00689077	0.0645137	-0.262022	0.639367
4.65	-0.108259	0.0265933	0.0994527	-0.0558479	0.123735	-0.00253772	-0.0623424	0.00303852	0.8926	0.000941257	-0.00345689	-0.00323676	0.15772	-0.0683163	-0.120834	0.0397059	-0.0547281	-0.0176966	-0.331977	0.0827888	0.105205	-0.0246875	0.25355	-0.0395529	0.149552	-0.00367707	0.0727521	-0.0447325	0.0351253	0.0155715	-0.292456	-0.0543879	0.153018	0.00400816	0.225079	0.0344248	-0.0765125	-0.016383	0.00503781	0.080734	-0.0158679	0.00976241	-0.609796	0.103282	0.0570954	-0.144554	0.0615083	-0.315464	0.636924
4.66	-0.108025	0.0168993	0.0988855	-0.0596654	0.123603	-0.0104649	-0.0623103	0.00331015	0.892611	0.00132167	-0.0034882	-0.00302247	0.15709	-0.0610559	-0.120379	0.0444512	-0.0549471	-0.012056	-0.331105	0.0913539	0.104976	-0.0214571	0.253118	-0.0463772	0.149577	0.00635135	0.0722656	-0.0524119	0.0352161	0.00290525	-0.293013	-0.0569629	0.153097	0.0108228	0.225458	0.0371535	-0.076602	-0.00290858	0.00588704	0.0885042	-0.0157171	0.0195507	-0.608875	0.055365	0.0551285	-0.251582	0.0582938	-0.31011	0.635593
4.67	-0.107901	0.0033412	0.0982834	-0.0634379	0.123413	-0.0145215	-0.0622764	0.00339947	0.892626	0.00158024	-0.00351735	-0.00278757	0.156558	-0.0479668	-0.119869	0.0512368	-0.0551233	-0.0105207	-0.330157	0.0959958	0.104816	-0.00973816	0.252624	-0.0513154	0.149742	0.0234037	0.0717137	-0.0583891	0.0351841	-0.00688776	-0.293617	-0.0629846	0.153196	0.0108641	0.225844	0.0382341	-0.0765283	0.0157176	0.00680495	0.0939486	-0.0154902	0.0263727	-0.608414	0.00390125	0.052266	-0.318948	0.0553382	-0.274097	0.63542
4.68	-0.107921	-0.0125818	0.0976735	-0.0620701	0.123149	-0.0269508	-0.0622438	0.00306951	0.89264	0.0011901	-0.00354284	-0.00224927	0.156236	-0.0196636	-0.119296	0.0594335	-0.0552452	-0.00410563	-0.329268	0.0760241	0.104827	0.00967868	0.252124	-0.0452417	0.150079	0.0378338	0.0711279	-0.0601843	0.0350306	-0.0199202	-0.294255	-0.061202	0.153274	0.000893275	0.226239	0.0407113	-0.0762576	0.0348833	0.00772866	0.0891066	-0.0151641	0.0412918	-0.608418	-0.0387616	0.0488591	-0.356568	0.0528742	-0.216356	0.636177
4.69	-0.108042	-0.0181685	0.0971526	-0.0486713	0.122706	-0.0498471	-0.0622141	0.00298608	0.892649	0.000646651	-0.00356188	-0.00162122	0.156206	0.003673	-0.118694	0.0574929	-0.0551796	0.0199349	-0.328678	0.0427235	0.104973	0.0172272	0.251723	-0.0319399	0.150442	0.0253959	0.0705639	-0.05299	0.0347197	-0.037115	-0.294742	-0.0305767	0.153173	-0.0167829	0.226613	0.0322447	-0.0758644	0.039109	0.00852595	0.0688438	-0.0146418	0.0635659	-0.608799	-0.073992	0.0451539	-0.377258	0.0510272	-0.156649	0.637688
4.7	-0.108184	-0.0243852	0.096852	-0.0234956	0.12208	-0.0645555	-0.0621834	0.00302209	0.892652	-1.26E-05	-0.00357633	-0.00133292	0.156366	0.0251183	-0.118208	0.039677	-0.0548473	0.0397895	-0.328403	0.0110747	0.105191	0.025327	0.251477	-0.0153307	0.150615	0.0100184	0.0701345	-0.0325221	0.0342664	-0.0494674	-0.294843	0.0077896	0.153003	-0.0137944	0.226858	0.0169964	-0.075456	0.0434289	0.00904919	0.0358721	-0.013936	0.0754999	-0.609531	-0.109816	0.0413035	-0.380036	0.0497974	-0.0927537	0.639911
4.71	-0.108421	-0.0353301	0.0968099	0.00191909	0.121421	-0.0617547	-0.0621559	0.00241674	0.892648	-0.000562754	-0.0035891	-0.00132368	0.156778	0.0523597	-0.117928	0.0186003	-0.0543615	0.0457041	-0.328468	-0.0233464	0.105471	0.0295364	0.251411	0.00190672	0.150726	0.0124117	0.0699216	-0.00902995	0.03372	-0.0570098	-0.294652	0.0267208	0.152865	-0.0155903	0.22696	0.00248011	-0.0749662	0.0534408	0.00924166	0.00325886	-0.0131967	0.0701047	-0.610577	-0.131242	0.0376152	-0.337551	0.0493619	0.00141815	0.642799
4.72	-0.108738	-0.035639	0.0969893	0.0220285	0.120898	-0.043484	-0.0621348	0.00183889	0.89264	-0.0010792	-0.00360361	-0.0016054	0.157378	0.0614296	-0.117873	-0.00156716	-0.0538368	0.0437227	-0.328839	-0.0472431	0.105753	0.0292256	0.251523	0.0186061	0.150856	0.0116828	0.0699324	0.0100142	0.0331406	-0.055207	-0.294343	0.0337175	0.152715	-0.0156585	0.226921	-0.00911764	-0.074429	0.0510889	0.00913837	-0.0215428	-0.0125946	0.0490975	-0.611669	-0.109145	0.0346006	-0.247646	0.04991	0.101299	0.64596
4.73	-0.109044	-0.0313494	0.0973258	0.0376942	0.120606	-0.0223835	-0.0621193	0.0012165	0.892627	-0.00159029	-0.00362127	-0.00189882	0.158001	0.0647591	-0.118011	-0.0183492	-0.0533614	0.0364464	-0.329414	-0.0687264	0.106062	0.0338928	0.251781	0.0331025	0.150953	0.0092278	0.0701153	0.0249359	0.0326179	-0.047774	-0.29399	0.0359995	0.152566	-0.0149513	0.22678	-0.0170832	-0.0739653	0.042132	0.00881138	-0.0420519	-0.0122291	0.0255772	-0.61235	-0.0424117	0.0326807	-0.120802	0.0514804	0.21335	0.648791
4.74	-0.109347	-0.0325945	0.0977797	0.0509249	0.120514	-0.00638993	-0.0621113	0.000355423	0.892608	-0.0021958	-0.00364161	-0.00216943	0.1587	0.0792384	-0.118304	-0.033503	-0.0529493	0.0296847	-0.330252	-0.0989819	0.106421	0.0388047	0.252181	0.0468146	0.151045	0.0128992	0.0704349	0.0393803	0.0321777	-0.0382656	-0.293624	0.0365332	0.15243	-0.0144209	0.226572	-0.023033	-0.0735745	0.039202	0.0082866	-0.0625483	-0.0120675	0.00803901	-0.612507	-0.00041811	0.0322955	0.0455027	0.0542132	0.320684	0.651146
4.75	-0.109709	-0.0395584	0.0983517	0.064056	0.120573	0.00495275	-0.0621131	-0.000711345	0.892582	-0.00312751	-0.00366485	-0.00247887	0.159585	0.102138	-0.118769	-0.0505406	-0.0525799	0.0233687	-0.331416	-0.132486	0.10681	0.0395791	0.252746	0.0632223	0.151205	0.0227648	0.0709153	0.0559575	0.0318513	-0.0241247	-0.293263	0.0353257	0.152291	-0.0140242	0.226325	-0.0249199	-0.0731753	0.0438584	0.00755332	-0.0829694	-0.0120547	-0.0044883	-0.61249	0.00773425	0.0335337	0.194621	0.0576789	0.359019	0.653278
4.76	-0.110162	-0.0469591	0.0990352	0.0756149	0.120747	0.0146566	-0.0621253	-0.00168505	0.892545	-0.00404173	-0.00369142	-0.00286109	0.160683	0.12066	-0.119421	-0.0689649	-0.0522431	0.0177637	-0.332878	-0.156065	0.107171	0.032176	0.253467	0.0769748	0.151467	0.0328196	0.0715617	0.0717733	0.0316672	-0.00881978	-0.292915	0.0338184	0.152146	-0.0144496	0.226065	-0.027183	-0.0727148	0.0503614	0.00663766	-0.0984724	-0.0121559	-0.0155658	-0.612603	-0.00135645	0.0359637	0.281797	0.0610986	0.315564	0.655263
4.77	-0.110657	-0.0442301	0.0997976	0.0812287	0.121037	0.026804	-0.0621449	-0.00213806	0.892502	-0.00443566	-0.00372228	-0.0033391	0.16185	0.11467	-0.120255	-0.0854294	-0.051956	0.0109451	-0.334454	-0.153318	0.107351	0.00439818	0.254302	0.0850122	0.151772	0.0305301	0.072341	0.0807707	0.0316378	0.00765836	-0.292564	0.0365023	0.151989	-0.0170328	0.225789	-0.0278968	-0.0722289	0.0477451	0.00561503	-0.102955	-0.012379	-0.0296969	-0.612901	-0.0172233	0.0390245	0.328041	0.0639524	0.252378	0.65693
4.78	-0.111099	-0.0355883	0.100553	0.0771612	0.121469	0.0416327	-0.0621659	-0.00200572	0.892461	-0.00356023	-0.00375833	-0.00386646	0.162823	0.0871096	-0.121216	-0.0952133	-0.0517926	-0.00344175	-0.335819	-0.117883	0.107325	-0.00844095	0.255088	0.0711986	0.152007	0.0213994	0.0731531	0.0785937	0.0317788	0.0226948	-0.292174	0.0417212	0.151827	-0.0136406	0.225485	-0.0331389	-0.0718046	0.0402025	0.00461798	-0.0939101	-0.0127613	-0.045912	-0.613299	-0.0187144	0.042445	0.35582	0.0661478	0.184726	0.658031
4.79	-0.111474	-0.0290822	0.101206	0.0629155	0.122029	0.0541763	-0.0621848	-0.00187584	0.892433	-0.00194264	-0.00379899	-0.00423729	0.163503	0.0600883	-0.122204	-0.0923274	-0.0518532	-0.0260957	-0.336783	-0.0764958	0.107179	-0.0174812	0.255714	0.0519893	0.15217	0.0186186	0.0738952	0.0671684	0.0320309	0.0288693	-0.291751	0.0388244	0.151789	0.00645793	0.225127	-0.0348478	-0.0714411	0.0356197	0.00376744	-0.0730327	-0.0132867	-0.0582103	-0.613753	-0.0181033	0.0460731	0.37125	0.0676986	0.1207	0.65844
4.8	-0.11181	-0.0249358	0.101658	0.041361	0.12268	0.0635123	-0.0622047	-0.00212126	0.892423	-0.000181811	-0.00384258	-0.00446061	0.163962	0.0403603	-0.123081	-0.0775444	-0.0521745	-0.048204	-0.337371	-0.0414682	0.107004	-0.0148673	0.256121	0.0277078	0.152378	0.0278475	0.0744928	0.0517485	0.0323285	0.0341097	-0.291456	0.0171943	0.151897	0.0156728	0.224787	-0.0308379	-0.0711037	0.0327981	0.00317758	-0.0443168	-0.013912	-0.0657792	-0.614173	-0.00818804	0.0497919	0.373526	0.0686282	0.0587161	0.658043
4.81	-0.112085	-0.0153257	0.101885	0.0184742	0.123344	0.0596671	-0.0622266	-0.00214335	0.892428	0.000940351	-0.00388687	-0.00431105	0.164221	0.0169293	-0.123766	-0.055206	-0.0526708	-0.0539065	-0.337625	-0.00924863	0.106864	-0.0123569	0.256292	0.00556881	0.152656	0.0263714	0.0749296	0.0326525	0.0326838	0.0408818	-0.291384	0.00131778	0.152032	0.0110549	0.224518	-0.0221572	-0.0708263	0.0217539	0.00288192	-0.0143763	-0.0145562	-0.0600125	-0.614393	0.0146883	0.0532893	0.322096	0.0688519	-0.0234576	0.656817
4.82	-0.112227	-0.00272395	0.101919	0.000959526	0.123863	0.0408593	-0.0622462	-0.001807	0.892438	0.00105013	-0.00392792	-0.0038926	0.164242	-0.00678418	-0.124212	-0.0343638	-0.0531647	-0.0443328	-0.337577	0.0169362	0.106701	-0.0199228	0.256287	-0.007516	0.152828	0.00921764	0.0751726	0.0156778	0.0330784	0.0388622	-0.291362	0.00445701	0.152138	0.0106296	0.224347	-0.0125499	-0.0706939	0.00455295	0.00285746	0.00880053	-0.0150642	-0.0403252	-0.614153	0.0729482	0.0560721	0.22148	0.0680373	-0.137968	0.654698
4.83	-0.112236	0.00638435	0.101821	-0.0123401	0.124154	0.019861	-0.062263	-0.00156768	0.892448	0.00117178	-0.00396443	-0.00344975	0.164083	-0.0218598	-0.124447	-0.0161267	-0.0535665	-0.0326483	-0.337323	0.0328349	0.106474	-0.0238824	0.256168	-0.0166961	0.15285	-0.00332445	0.0752568	0.00278343	0.0334124	0.0277449	-0.291312	0.00488864	0.152199	0.00159535	0.224277	-0.00357369	-0.0707229	-0.010694	0.00304707	0.0278255	-0.0153544	-0.018838	-0.613186	0.138503	0.0577428	0.0894999	0.0661828	-0.224193	0.651705
4.84	-0.112149	0.0125541	0.101649	-0.0211155	0.124256	0.00494516	-0.0622777	-0.00137192	0.892462	0.00165054	-0.00399704	-0.00302344	0.163798	-0.032844	-0.124536	-0.00265092	-0.0538803	-0.0228814	-0.336924	0.0464788	0.106242	-0.0216688	0.25596	-0.0260035	0.152779	-0.0100173	0.0752434	-0.0074054	0.0336494	0.0191137	-0.291285	0.00137644	0.152232	0.00486729	0.22426	0.00109518	-0.0708834	-0.0209707	0.00339995	0.0443032	-0.0154666	-0.00397496	-0.611697	0.148468	0.0579228	-0.0746048	0.0634523	-0.290927	0.648613
4.85	-0.112006	0.0154594	0.101394	-0.0297909	0.124228	-0.00392231	-0.0622897	-0.00103517	0.892482	0.002149	-0.00402497	-0.00258555	0.163427	-0.0419743	-0.124474	0.0106031	-0.0541077	-0.0135871	-0.336386	0.0613451	0.106052	-0.0161089	0.25565	-0.0351407	0.152669	-0.0126456	0.0751057	-0.0189885	0.0338085	0.0108309	-0.29129	-0.00178871	0.152314	0.0107988	0.224287	0.00256156	-0.0710993	-0.0235935	0.00392804	0.0602143	-0.0154563	0.00514109	-0.610313	0.106305	0.0565427	-0.208272	0.0602945	-0.314581	0.646558
4.86	-0.111832	0.0175316	0.101065	-0.0374684	0.12413	-0.00780397	-0.0622983	-0.000676411	0.892505	0.00256478	-0.00404907	-0.00225762	0.162968	-0.0513153	-0.12428	0.0226882	-0.0542661	-0.00698762	-0.335692	0.0771109	0.105892	-0.0162148	0.255252	-0.0432794	0.15255	-0.0127845	0.0748566	-0.0293208	0.033879	0.00126014	-0.291338	-0.0076062	0.152424	0.0107006	0.224346	0.00744956	-0.0713211	-0.0227898	0.00460445	0.0736841	-0.0153822	0.00951099	-0.60934	0.0560768	0.0540364	-0.297174	0.0571726	-0.293795	0.645726
4.87	-0.111644	0.0171387	0.100664	-0.0449476	0.123996	-0.0101364	-0.0623032	-0.000330395	0.892534	0.00299358	-0.00406954	-0.00185086	0.162435	-0.0574323	-0.123959	0.03511	-0.0543769	-0.00181454	-0.334843	0.0913508	0.105738	-0.0141486	0.254779	-0.0489717	0.152447	-0.00996442	0.0745081	-0.0392356	0.0338615	-0.00656627	-0.291439	-0.0128251	0.152528	0.0121668	0.22443	0.00908814	-0.0715117	-0.0179744	0.00540139	0.0843742	-0.0152711	0.0132218	-0.608893	-0.00035998	0.0508016	-0.348292	0.0544763	-0.236374	0.646036
4.88	-0.111448	0.0202248	0.100208	-0.0489236	0.123821	-0.0161961	-0.0623043	0.00018951	0.892565	0.00331234	-0.00408592	-0.00140288	0.161839	-0.0669551	-0.123529	0.0440019	-0.0544408	0.00518309	-0.333859	0.104853	0.10562	-0.0106377	0.254243	-0.0559209	0.152353	-0.0152903	0.0740749	-0.046689	0.0337688	-0.0142547	-0.291575	-0.0109749	0.152625	0.00542216	0.224533	0.00992924	-0.0716675	-0.01799	0.00627336	0.0885433	-0.0151113	0.0206033	-0.608925	-0.0451621	0.0471618	-0.375665	0.0524309	-0.174196	0.64729
4.89	-0.111189	0.025381	0.0997562	-0.0462549	0.123537	-0.0319422	-0.0622979	0.00106492	0.892601	0.00382209	-0.00409724	-0.000830883	0.161135	-0.0761618	-0.123032	0.0470827	-0.0544206	0.0163497	-0.332755	0.113386	0.105551	0.000965169	0.253657	-0.0609115	0.152122	-0.0352708	0.0735818	-0.0496567	0.0335881	-0.0264255	-0.29158	0.0129251	0.152626	-0.00243327	0.224609	0.00326211	-0.0718537	-0.0218431	0.00713599	0.0816371	-0.0148325	0.0369146	-0.609378	-0.0838513	0.0433112	-0.386949	0.0509998	-0.11747	0.649344
4.9	-0.1109	0.0222207	0.0993869	-0.0361451	0.123063	-0.0536418	-0.062284	0.00161013	0.892641	0.00417071	-0.00410177	-9.30E-05	0.160442	-0.0642658	-0.122518	0.0468803	-0.0542937	0.0258336	-0.331683	0.0974165	0.10567	0.0194105	0.253067	-0.0559378	0.151705	-0.0504425	0.0730855	-0.0447865	0.0332627	-0.0454444	-0.291301	0.0434381	0.15261	-0.000869547	0.224601	-0.0071681	-0.0720473	-0.0187187	0.00786984	0.0623417	-0.0143524	0.0586578	-0.610221	-0.118682	0.0394307	-0.372662	0.0501528	-0.0530932	0.652108
4.91	-0.110627	0.0216841	0.0991756	-0.0197461	0.122424	-0.0650446	-0.0622658	0.00203921	0.892683	0.00430411	-0.00410019	0.000337387	0.159882	-0.0552131	-0.122057	0.0385637	-0.0540566	0.0347279	-0.330813	0.0785293	0.105896	0.0251659	0.252548	-0.0478079	0.151146	-0.0643774	0.0726872	-0.0306915	0.0327654	-0.0599093	-0.29074	0.0673237	0.152602	-0.00031244	0.22447	-0.0183321	-0.0722223	-0.0195964	0.0083625	0.0360126	-0.0136987	0.0686133	-0.611321	-0.129392	0.0359192	-0.310893	0.050118	0.0396525	0.655371
4.92	-0.110304	0.0302324	0.09914	-0.00278064	0.121774	-0.060961	-0.0622428	0.0025601	0.892726	0.00407003	-0.00409624	0.000421263	0.159309	-0.0627356	-0.121701	0.0273844	-0.0537543	0.0388088	-0.330068	0.0702819	0.106174	0.0289603	0.252107	-0.0388087	0.150417	-0.0817004	0.0724402	-0.0151203	0.0321939	-0.0635834	-0.289979	0.0826669	0.152596	-0.00129238	0.224218	-0.0285184	-0.0724692	-0.0306822	0.00859435	0.011027	-0.0130356	0.0619929	-0.612335	-0.0913339	0.0332517	-0.204365	0.0510845	0.149419	0.658647
4.93	-0.109917	0.0353496	0.0992383	0.00921573	0.121228	-0.0482138	-0.0622153	0.00285977	0.892764	0.00362052	-0.00409215	0.000371313	0.158675	-0.0641042	-0.121435	0.0198973	-0.0534375	0.0391261	-0.329432	0.055817	0.106456	0.0287039	0.251778	-0.0266655	0.149554	-0.0889245	0.0723213	-0.00394374	0.0316271	-0.0606317	-0.289111	0.0880028	0.15258	-0.0041615	0.223887	-0.033142	-0.0728153	-0.0372294	0.0086031	-0.00910324	-0.0124801	0.0477258	-0.612883	-0.0372542	0.0319494	-0.039431	0.05323	0.278858	0.661406
4.94	-0.109538	0.0317605	0.0994306	0.0200651	0.120844	-0.0317943	-0.0621869	0.00279976	0.892797	0.00290676	-0.0040896	9.90E-05	0.158096	-0.0506832	-0.121255	0.0100601	-0.0531322	0.0350203	-0.328993	0.0314624	0.106775	0.0363951	0.251577	-0.0148859	0.148692	-0.0813864	0.0723182	0.00829197	0.0311288	-0.0505296	-0.288243	0.0839438	0.152551	-0.00156867	0.223522	-0.036758	-0.073173	-0.0322648	0.00841866	-0.0277969	-0.0120852	0.0307236	-0.61315	-0.0191244	0.0324218	0.131755	0.0564654	0.354523	0.663746
4.95	-0.109243	0.0230019	0.099711	0.031825	0.120628	-0.0179422	-0.0621604	0.00246351	0.892821	0.00189314	-0.00408993	-0.000215989	0.15771	-0.0262804	-0.121191	-0.00259831	-0.0528649	0.0279167	-0.328855	-0.00371545	0.107184	0.0422886	0.251531	0.00323241	0.147943	-0.0675687	0.0724449	0.0226849	0.0307362	-0.0389154	-0.287437	0.0776594	0.152536	-0.00364697	0.223151	-0.0376607	-0.0734404	-0.0203934	0.00805824	-0.0455437	-0.0118508	0.0162866	-0.61351	-0.0309435	0.0343762	0.249829	0.0600403	0.344277	0.665884
4.96	-0.109039	0.0163546	0.1001	0.043793	0.120546	-0.00737901	-0.0621371	0.00224309	0.892833	0.00048702	-0.00409399	-0.000608586	0.157554	-0.00428564	-0.121282	-0.0175335	-0.052634	0.0223042	-0.329073	-0.0380353	0.107602	0.0415621	0.251663	0.0215402	0.147309	-0.0579576	0.0727252	0.0374205	0.0304469	-0.0279926	-0.286682	0.0735379	0.152488	-0.00650538	0.222783	-0.0357583	-0.0736027	-0.0107091	0.00752946	-0.0604368	-0.0117474	0.00423861	-0.614089	-0.0494734	0.0371862	0.311966	0.0632106	0.283467	0.667745
4.97	-0.108899	0.0129741	0.100607	0.0571301	0.120574	0.0018251	-0.0621158	0.00210007	0.892831	-0.000915855	-0.00410243	-0.0010975	0.157578	0.0109002	-0.121554	-0.036341	-0.052437	0.0165085	-0.329604	-0.066708	0.107963	0.0308696	0.25198	0.0403588	0.14674	-0.0531536	0.073166	0.0536953	0.0302607	-0.0181375	-0.285953	0.0716703	0.15241	-0.00880128	0.222422	-0.0347343	-0.0736888	-0.00512327	0.00685035	-0.0747682	-0.0117632	-0.00766089	-0.614792	-0.0511279	0.0404544	0.346502	0.0657343	0.216737	0.669063
4.98	-0.108792	0.0114867	0.101202	0.063898	0.120719	0.0151679	-0.0620961	0.00184018	0.892816	-0.00187552	-0.00411599	-0.00163777	0.157719	0.0206104	-0.121993	-0.0500559	-0.052304	0.0056889	-0.330384	-0.0872487	0.108214	0.0200046	0.252459	0.0534346	0.146231	-0.0438302	0.0737413	0.0645767	0.0301645	-0.00847928	-0.285288	0.058346	0.152341	-0.00355043	0.222076	-0.0331143	-0.0737284	-0.00111588	0.00607767	-0.0791031	-0.0119104	-0.0233209	-0.615505	-0.0426757	0.043991	0.366832	0.0676052	0.152252	0.669638
4.99	-0.108699	0.0150134	0.101804	0.0617026	0.121055	0.0405288	-0.0620791	0.00160041	0.892794	-0.00254884	-0.00413628	-0.00243284	0.157876	0.012289	-0.122549	-0.0588722	-0.0523153	-0.0134938	-0.331261	-0.0826535	0.108324	0.00106187	0.253018	0.0556599	0.14585	-0.0272386	0.0744027	0.0687054	0.030196	0.0119774	-0.284864	0.0234514	0.152377	0.00647824	0.221788	-0.0221463	-0.0737414	-0.000531708	0.00532511	-0.0693854	-0.0122651	-0.0500866	-0.616118	-0.0289656	0.047679	0.375341	0.0688568	0.0921777	0.669341
5	-0.108574	0.0221733	0.102292	0.0464356	0.121648	0.0639881	-0.062063	0.00161455	0.892767	-0.00278736	-0.00416406	-0.00305659	0.157865	-0.00810886	-0.123126	-0.0542111	-0.0525618	-0.0350545	-0.33197	-0.0593748	0.108277	-0.00881306	0.253552	0.0495904	0.145632	-0.0129265	0.0750379	0.0576765	0.0304482	0.0332933	-0.284823	-0.0144721	0.152389	0.00221031	0.22164	-0.00640739	-0.0737618	-0.00227061	0.0047508	-0.0440004	-0.0128914	-0.072947	-0.61658	-0.0139414	0.0513919	0.364453	0.069502	0.0265704	0.668179
[truncated: 2,459 more columns]
