# Supplementary material for: Analysis of abnormal posture in patients with Parkinson's disease using a computational model considering muscle tones
Source: Front Comput Neurosci. 2023 Oct 5;17:1218707. doi: 10.3389/fncom.2023.1218707 (PMC10585043; doi:10.3389/fncom.2023.1218707)
Supplement: Supplementary file 1 [file Data_Sheet_1.ZIP › result_simulation_sub3-4/Sub3_uff5.968616.sto]

230201_sub3_uff5.968616_3/4273_169.127_2.114
version=1
nRows=501
nColumns=2509
inDegrees=no
endheader
time	pelvis_tilt	pelvis_tilt_u	pelvis_list	pelvis_list_u	pelvis_rotation	pelvis_rotation_u	pelvis_tx	pelvis_tx_u	pelvis_ty	pelvis_ty_u	pelvis_tz	pelvis_tz_u	hip_flexion_r	hip_flexion_r_u	hip_adduction_r	hip_adduction_r_u	hip_rotation_r	hip_rotation_r_u	knee_angle_r	knee_angle_r_u	subtalar_angle_1_r	subtalar_angle_1_r_u	ankle_angle_r	ankle_angle_r_u	hip_flexion_l	hip_flexion_l_u	hip_adduction_l	hip_adduction_l_u	hip_rotation_l	hip_rotation_l_u	knee_angle_l	knee_angle_l_u	subtalar_angle_1_l	subtalar_angle_1_l_u	ankle_angle_l	ankle_angle_l_u	lumbar_extension	lumbar_extension_u	lumbar_bending	lumbar_bending_u	lumbar_rotation	lumbar_rotation_u	neck_extension	neck_extension_u	roll	roll_u	yaw	yaw_u	neck_extension_2
0	-0.113408	0	0.117185	0	0.121907	0	-0.0642832	0	0.892041	0	0	0	0.202932	0	-0.132405	0	-0.0336947	0	-0.372568	0	0.117574	0	0.25053	0	0.176723	0	0.0712999	0	0.0599149	0	-0.31002	0	0.155838	0	0.206299	0	-0.0755564	0	-0.0314899	0	-0.0472554	0	-0.441066	0	0.0517805	0	0.0287358	0	0.513622
0.01	-0.113818	-0.0351667	0.116236	-0.306763	0.121221	-0.175569	-0.0642267	0.00151071	0.891867	-0.0210626	3.50E-05	0.00939143	0.203716	0.281848	-0.130309	0.596428	-0.0306115	0.828179	-0.372624	-0.501138	0.111346	-0.94831	0.252628	0.658011	0.176399	-0.0921746	0.0707103	-0.207915	0.0600432	0.184084	-0.307932	0.129556	0.157811	-0.366263	0.210356	0.805607	-0.0748147	0.0481387	-0.0305716	0.306407	-0.0464407	0.228361	-0.439437	-0.047609	0.0514702	-0.0202355	0.0285289	-0.0101227	0.511523
0.02	-0.113604	0.00615322	0.112862	-0.369612	0.11841	-0.273813	-0.0641853	0.00704048	0.891636	-0.0257992	0.000142273	0.0106062	0.207102	0.30976	-0.122638	0.855752	-0.0192507	1.11525	-0.378443	-0.58113	0.104124	-0.500633	0.257638	0.31792	0.17415	-0.361171	0.0688949	-0.0883051	0.0655899	0.768096	-0.304231	0.590544	0.159087	-0.0367254	0.216673	0.426121	-0.0744055	0.00945653	-0.0269697	0.355692	-0.0434407	0.33199	-0.439723	-0.016942	0.0513651	-0.00290022	0.0284349	-0.0200885	0.513056
0.03	-0.113497	-0.0767725	0.110305	-0.117251	0.115458	-0.209168	-0.064103	0.00654335	0.891354	-0.0257619	0.00022429	0.00352622	0.210259	0.309168	-0.115167	0.492195	-0.00904768	0.785695	-0.383566	-0.437175	0.0998923	-0.353547	0.2598	0.215769	0.170314	-0.281667	0.0690178	0.256931	0.0730053	0.658623	-0.297152	0.653923	0.155682	-0.206446	0.218573	0.0577435	-0.0738752	0.095801	-0.0243845	0.0748158	-0.0403383	0.231962	-0.439824	-0.0404996	0.0513897	0.0100285	0.028131	-0.0393748	0.514039
0.04	-0.114674	-0.155167	0.111394	0.248704	0.114542	-0.00453114	-0.0640891	-0.00298647	0.891196	-0.0060937	0.000223385	-0.000951955	0.21332	0.27951	-0.113774	-0.122658	-0.00405032	0.181981	-0.387159	-0.280495	0.0982713	-0.0275485	0.261708	0.158311	0.169348	0.117602	0.0733106	0.496069	0.0778472	0.303122	-0.293515	0.100293	0.155941	0.147005	0.218521	-0.0547151	-0.0725873	0.15083	-0.0259824	-0.312351	-0.0393406	-0.0218641	-0.440933	-0.149801	0.0514611	0.00625428	0.0277021	-0.0537949	0.516283
0.05	-0.116171	-0.114127	0.113988	0.247588	0.115355	0.083048	-0.0641342	-0.0049974	0.89119	0.00268447	0.000239786	0.00451789	0.215646	0.180367	-0.11578	-0.221091	-0.00350234	-0.0686553	-0.389364	-0.169095	0.0983211	0.026572	0.262917	0.0911113	0.170813	0.18953	0.0773555	0.261798	0.0792281	0.00850502	-0.293825	-0.0968608	0.158655	0.350033	0.217773	-0.0983763	-0.0714221	0.097967	-0.0292746	-0.295521	-0.0400965	-0.108618	-0.442221	-0.095793	0.0514295	-0.00490149	0.0273168	-0.032486	0.518355
0.06	-0.117114	-0.052831	0.115879	0.150562	0.116416	0.0721711	-0.0641761	-0.00311126	0.891219	0.00200598	0.000305948	0.00813267	0.217009	0.0981625	-0.117729	-0.15997	-0.00429061	-0.103271	-0.390767	-0.116492	0.0985581	0.0255869	0.263644	0.0556917	0.172198	0.100944	0.078935	0.0513902	0.078129	-0.187051	-0.294682	-0.0547202	0.16148	0.168923	0.21689	-0.0819403	-0.0708874	0.0319312	-0.0316763	-0.178954	-0.0411008	-0.0851395	-0.44283	-0.0374134	0.0513167	-0.0137472	0.0271521	-0.00819894	0.519133
0.07	-0.117525	-0.0206573	0.116883	0.0696955	0.117051	0.0279769	-0.0641951	-0.000824898	0.891215	-0.00298198	0.000394155	0.00926168	0.217774	0.0636481	-0.118975	-0.0922125	-0.00513921	-0.0811567	-0.391831	-0.101294	0.0986463	-0.0101798	0.26419	0.0547464	0.172703	0.00547582	0.0789303	-0.0430687	0.0757622	-0.257539	-0.294701	0.049171	0.162204	-0.00297016	0.216248	-0.0505986	-0.0708134	-0.000117149	-0.0329703	-0.086901	-0.0416784	-0.0297005	-0.44301	-0.00669618	0.0511395	-0.0194563	0.0271597	0.00607558	0.519293
0.08	-0.117716	-0.018517	0.117344	0.0347703	0.117168	-0.0133498	-0.0641976	-7.86E-05	0.891163	-0.00685468	0.000488066	0.00940373	0.218439	0.074752	-0.119697	-0.0612708	-0.00572179	-0.0511965	-0.392904	-0.118521	0.0983671	-0.0397685	0.264767	0.0623285	0.172549	-0.0332201	0.078386	-0.0483124	0.0733206	-0.216911	-0.293859	0.105526	0.161851	-0.0541453	0.21588	-0.0267678	-0.070868	-0.00263436	-0.0335976	-0.0504357	-0.041721	0.0175651	-0.443082	-0.0133593	0.0509386	-0.0199841	0.0272521	0.00953469	0.519446
0.09	-0.117592	0.0724267	0.117784	0.054941	0.116916	-0.0478633	-0.0641756	0.00683626	0.891103	-0.00273818	0.000580688	0.00911981	0.218586	-0.116918	-0.120343	-0.0709867	-0.00591956	0.0191033	-0.39349	0.058043	0.0978875	-0.0810719	0.265064	0.00885288	0.171606	-0.222464	0.078105	0.0140804	0.0718832	-0.0708172	-0.292185	0.275806	0.161383	-0.0445878	0.215216	-0.0978057	-0.0712473	-0.105398	-0.0341499	-0.0726414	-0.0414184	0.0428796	-0.443224	-0.048633	0.0509076	0.0993797	0.0275703	0.142224	0.520342
0.1	-0.116189	0.184637	0.118691	0.11946	0.116403	-0.0682195	-0.0640667	0.0137405	0.891145	0.0120801	0.000671831	0.00915295	0.21622	-0.321068	-0.121263	-0.125843	-0.00592637	0.0139858	-0.392012	0.203081	0.0969037	-0.0819231	0.264933	-0.0360884	0.168181	-0.425457	0.0785031	0.11774	0.0720532	0.0367558	-0.288502	0.435776	0.161116	0.00480762	0.213811	-0.190125	-0.0730441	-0.234063	-0.0351858	-0.15408	-0.0409999	0.0474464	-0.444522	-0.17607	0.0536888	0.356502	0.0297897	0.149121	0.524619
0.11	-0.113963	0.243594	0.120263	0.176294	0.115997	-0.0386862	-0.0639155	0.0162075	0.891339	0.0255743	0.000766277	0.00988481	0.2125	-0.40488	-0.12286	-0.192914	-0.0066651	-0.0776114	-0.389819	0.22983	0.0964992	-0.012239	0.264331	-0.0787988	0.163322	-0.510501	0.0797119	0.179366	0.0730272	0.071062	-0.283805	0.497091	0.161795	0.113579	0.211443	-0.275257	-0.0758658	-0.305209	-0.0369773	-0.218384	-0.040789	0.00682779	-0.446408	-0.161034	0.0568941	0.296541	0.0302699	-0.051602	0.529995
0.12	-0.11139	0.275506	0.121995	0.151396	0.116156	0.0365736	-0.0637422	0.0186991	0.891628	0.0308835	0.000873524	0.0118465	0.208112	-0.467544	-0.124763	-0.168862	-0.00848013	-0.170552	-0.38732	0.278926	0.0965478	0.00808755	0.263384	-0.111606	0.157856	-0.560957	0.0809422	0.11996	0.0741342	0.0575204	-0.278561	0.557385	0.163202	0.132098	0.208442	-0.316683	-0.0791463	-0.331576	-0.0389835	-0.184438	-0.0412052	-0.0677104	-0.447723	-0.0811776	0.0595657	0.240308	0.0292509	-0.153085	0.533919
0.13	-0.108467	0.334038	0.122889	0.0387796	0.117072	0.122783	-0.0635353	0.0228429	0.891937	0.0302239	0.00100479	0.0142714	0.202816	-0.587428	-0.125763	-0.0315908	-0.0110328	-0.19404	-0.383986	0.394639	0.0966953	0.00951904	0.26207	-0.150243	0.151775	-0.651271	0.0809235	-0.0379835	0.0750982	0.0398927	-0.272589	0.635672	0.163952	-0.0397427	0.205301	-0.299986	-0.0827291	-0.378001	-0.0399923	-0.0369876	-0.0424123	-0.142571	-0.448112	0.0138905	0.0615884	0.166917	0.027623	-0.165014	0.536129
0.14	-0.105119	0.362673	0.12257	-0.0585203	0.118629	0.186754	-0.0632891	0.0259216	0.892227	0.0276924	0.00115285	0.0150059	0.196403	-0.670156	-0.125345	0.0855944	-0.013667	-0.172212	-0.379463	0.501726	0.0965112	-0.0661892	0.260404	-0.180474	0.145045	-0.690339	0.079423	-0.141394	0.076059	0.0521617	-0.266	0.665756	0.162822	-0.166656	0.202421	-0.266455	-0.0866352	-0.396043	-0.0394709	0.0940986	-0.0442741	-0.195003	-0.44767	0.0778564	0.0629526	0.105845	0.0261049	-0.130054	0.537288
0.15	-0.101892	0.322177	0.121635	-0.0736909	0.120649	0.227537	-0.0630271	0.0260431	0.892496	0.0266736	0.00129906	0.0140684	0.189688	-0.648818	-0.124235	0.10128	-0.0162268	-0.179122	-0.374177	0.543095	0.0958123	-0.0610043	0.25852	-0.189383	0.138586	-0.604441	0.0775158	-0.123951	0.0773726	0.11728	-0.259647	0.587502	0.161237	-0.152034	0.199806	-0.243615	-0.0903505	-0.348111	-0.0381346	0.122986	-0.0465628	-0.231056	-0.44678	0.0951613	0.0638432	0.0817322	0.024984	-0.0731044	0.538099
0.16	-0.0992988	0.251673	0.120754	-0.0553359	0.122954	0.240936	-0.062773	0.0248192	0.892766	0.0273843	0.00143492	0.0132752	0.183571	-0.565692	-0.123227	0.0794659	-0.0189227	-0.209561	-0.368802	0.527256	0.0954289	-0.0241114	0.256587	-0.194741	0.133312	-0.465794	0.0761569	-0.0663404	0.0793977	0.207293	-0.254407	0.460296	0.160419	-0.0125461	0.197384	-0.22791	-0.093401	-0.272367	-0.036855	0.101552	-0.0490634	-0.241283	-0.445955	0.0718033	0.0650152	0.153838	0.0246903	0.0188526	0.53917
0.17	-0.0973554	0.198636	0.12	-0.0524002	0.125274	0.228123	-0.0625256	0.0251207	0.893038	0.0266259	0.0015686	0.013642	0.178262	-0.500914	-0.122341	0.0809412	-0.0217574	-0.220252	-0.36362	0.514797	0.0952394	-0.0202687	0.254596	-0.201298	0.129233	-0.372728	0.0753079	-0.0438396	0.0821285	0.266563	-0.250288	0.377213	0.160771	0.0565946	0.195191	-0.207379	-0.0957493	-0.212946	-0.035785	0.0917357	-0.0514867	-0.222084	-0.445443	0.0487482	0.0668072	0.186375	0.0249334	0.0190124	0.540604
0.18	-0.0957548	0.173672	0.119204	-0.0689552	0.127319	0.187743	-0.0622598	0.028416	0.893295	0.0248027	0.00171025	0.0147397	0.173348	-0.484851	-0.121292	0.108639	-0.02439	-0.179553	-0.358376	0.538276	0.0950896	-0.0230967	0.252531	-0.208725	0.12567	-0.358684	0.074525	-0.0562384	0.0850141	0.244256	-0.246558	0.380841	0.161557	0.0869558	0.193194	-0.194481	-0.0976369	-0.176763	-0.0346614	0.120621	-0.0535513	-0.174302	-0.445248	-0.0539031	0.06699	-0.275608	0.023265	-0.427192	0.542434
0.19	-0.0942724	0.160049	0.118251	-0.0921736	0.128864	0.135921	-0.0619507	0.033605	0.893537	0.0240265	0.00186313	0.0157868	0.16846	-0.494528	-0.119913	0.142092	-0.0264822	-0.123328	-0.352758	0.587716	0.0949348	-0.0125744	0.250338	-0.22614	0.122042	-0.381145	0.0735305	-0.0802856	0.0873968	0.175759	-0.242534	0.426396	0.162599	0.107485	0.191276	-0.187677	-0.0991506	-0.141166	-0.0331544	0.163479	-0.0550755	-0.121238	-0.44693	-0.307815	0.0617748	-0.701128	0.0183408	-0.504267	0.547099
0.2	-0.0928939	0.135196	0.117104	-0.115543	0.129912	0.0955738	-0.0615899	0.0381888	0.89378	0.0246627	0.00202566	0.0166201	0.163541	-0.481005	-0.11821	0.168311	-0.0281498	-0.100718	-0.346699	0.61499	0.0948773	-0.00875971	0.247988	-0.239196	0.118311	-0.369285	0.0722658	-0.104032	0.0890565	0.102672	-0.238178	0.43138	0.163735	0.112423	0.189446	-0.178928	-0.100229	-0.0898697	-0.0312438	0.204115	-0.0561078	-0.0807597	-0.450977	-0.512502	0.0533622	-0.952748	0.0141909	-0.348024	0.554322
0.21	-0.0918739	0.0828707	0.115735	-0.141182	0.130649	0.0802721	-0.0611939	0.040787	0.894027	0.0244664	0.00219536	0.0172357	0.159051	-0.418475	-0.116276	0.188443	-0.0297352	-0.114623	-0.340594	0.606287	0.0949192	0.0195746	0.245511	-0.25191	0.115131	-0.278187	0.0707992	-0.128505	0.0900469	0.0574656	-0.234241	0.343978	0.165004	0.131004	0.187826	-0.145964	-0.100609	-0.00783644	-0.028968	0.242707	-0.056804	-0.0605706	-0.456663	-0.642104	0.0429678	-1.09436	0.0121856	-0.104667	0.562044
0.22	-0.0914411	0.018088	0.11411	-0.17213	0.131331	0.0869775	-0.0607767	0.0425353	0.89426	0.0216302	0.00236954	0.0176379	0.155277	-0.342252	-0.114182	0.209905	-0.0314424	-0.141435	-0.334602	0.593409	0.0951664	0.0174612	0.243009	-0.248712	0.113137	-0.142094	0.0691927	-0.157504	0.0907107	0.0532849	-0.231504	0.197968	0.16641	0.144043	0.186653	-0.0887149	-0.100064	0.0889068	-0.0263734	0.282986	-0.0573663	-0.056688	-0.463393	-0.729785	0.0315682	-1.1597	0.0124905	0.104173	0.569078
0.23	-0.0917017	-0.0542975	0.112119	-0.209805	0.132108	0.103691	-0.0603449	0.0436744	0.894452	0.0164896	0.00254801	0.0180548	0.152334	-0.254463	-0.111832	0.240573	-0.0333248	-0.166972	-0.328755	0.573655	0.0953901	0.0147842	0.240557	-0.238329	0.112661	0.0179189	0.0673863	-0.19299	0.0913759	0.0760336	-0.2304	0.0212708	0.167812	0.128941	0.186187	-0.00916703	-0.0984818	0.194431	-0.0234061	0.326224	-0.0578993	-0.0575311	-0.470956	-0.816187	0.0197298	-1.18096	0.0144712	0.241826	0.575328
0.24	-0.0926892	-0.121333	0.109751	-0.245095	0.132979	0.109035	-0.0599033	0.0447281	0.894588	0.0106374	0.00273107	0.0186051	0.150328	-0.163292	-0.109197	0.272725	-0.0352642	-0.172819	-0.323187	0.536272	0.0955079	-0.00405193	0.238245	-0.219965	0.113801	0.166157	0.0653833	-0.226621	0.0921858	0.0996734	-0.231057	-0.146932	0.168932	0.0992839	0.18655	0.0744984	-0.0958368	0.291746	-0.0201112	0.360479	-0.058369	-0.044662	-0.479391	-0.911321	0.00780512	-1.1732	0.0173986	0.310095	0.581134
0.25	-0.0942624	-0.174426	0.107071	-0.271543	0.133764	0.0927957	-0.0594507	0.0457435	0.894666	0.00520234	0.00292171	0.0195473	0.149249	-0.0713726	-0.106275	0.301572	-0.0370505	-0.157878	-0.318136	0.468624	0.0953948	-0.0182947	0.236159	-0.195279	0.116287	0.282021	0.0631839	-0.255445	0.0930786	0.10699	-0.233249	-0.284533	0.169778	0.0775158	0.187732	0.150693	-0.0923036	0.369267	-0.0165966	0.378713	-0.0585958	-0.0102294	-0.488781	-1.01107	-0.00399796	-1.14816	0.0206421	0.3302	0.586873
0.26	-0.0962814	-0.215772	0.104229	-0.281419	0.13427	0.0593231	-0.0589872	0.0472187	0.894693	0.00021348	0.00312205	0.020506	0.149089	0.0100351	-0.103166	0.315302	-0.0384824	-0.121721	-0.313843	0.394933	0.0952904	-0.0181284	0.234329	-0.168641	0.11978	0.359051	0.0608532	-0.270564	0.0938746	0.0931666	-0.23661	-0.37314	0.170395	0.054729	0.189576	0.203762	-0.0880762	0.429654	-0.013053	0.373939	-0.0583946	0.0395168	-0.499094	-1.09867	-0.0155089	-1.10435	0.0238397	0.332615	0.592672
0.27	-0.0985595	-0.23185	0.101389	-0.2801	0.134383	0.0180002	-0.0584999	0.0506735	0.894676	-0.00318945	0.0033325	0.0215983	0.149531	0.0418193	-0.0999839	0.324002	-0.0394123	-0.0708151	-0.310114	0.360448	0.0950448	-0.0270589	0.232726	-0.151932	0.123716	0.364571	0.0584689	-0.276503	0.0944465	0.0673513	-0.24043	-0.374394	0.170716	0.0278096	0.191795	0.226755	-0.0833831	0.464645	-0.00976566	0.327185	-0.0576663	0.0964284	-0.510496	-1.25749	-0.0239846	-0.350882	0.0293992	0.892366	0.599182
0.28	-0.100777	-0.215518	0.0986557	-0.268132	0.134073	-0.0259204	-0.0579636	0.0567989	0.894641	-0.00335188	0.0035542	0.0227441	0.149926	0.00590806	-0.0967346	0.327105	-0.0397539	-0.00392799	-0.306406	0.385554	0.0948061	-0.0276316	0.231211	-0.150215	0.12726	0.286077	0.0560435	-0.27134	0.0947853	0.039445	-0.243738	-0.276114	0.170995	0.0340691	0.19399	0.204066	-0.0785395	0.469193	-0.00707959	0.264464	-0.0563431	0.161778	-0.524223	-1.4798	-0.0244974	0.244059	0.0377775	0.754129	0.608329
0.29	-0.102762	-0.195987	0.0961326	-0.245605	0.133303	-0.0762948	-0.0573627	0.0633506	0.894618	-0.000719869	0.00378731	0.0238102	0.149911	-0.0346876	-0.09347	0.320346	-0.0394657	0.0607497	-0.302414	0.411879	0.0946309	-0.0085421	0.229667	-0.155914	0.129873	0.186355	0.0536331	-0.253209	0.0948235	-0.00634845	-0.24584	-0.14212	0.171126	0.00441085	0.195856	0.160362	-0.0737268	0.467175	-0.00502502	0.195388	-0.0543384	0.233604	-0.540008	-1.62514	-0.020913	0.587602	0.0433017	0.416086	0.619432
0.3	-0.104485	-0.172017	0.0940144	-0.200555	0.132033	-0.131525	-0.0566994	0.0690759	0.894632	0.00337529	0.00402926	0.0246212	0.149502	-0.0675426	-0.0904149	0.285587	-0.038615	0.114356	-0.298267	0.411704	0.0946056	3.09E-05	0.228092	-0.156372	0.13145	0.0872478	0.0514456	-0.211288	0.0943843	-0.0665611	-0.246617	-0.0172405	0.170897	-0.0450444	0.197193	0.106216	-0.0690524	0.450809	-0.00376987	0.103748	-0.0516277	0.303899	-0.556839	-1.65969	-0.0143537	0.865728	0.0455509	0.109122	0.630865
0.31	-0.105918	-0.147992	0.0924889	-0.137916	0.130251	-0.189743	-0.0559862	0.0733067	0.894681	0.00607501	0.00427976	0.0255333	0.148844	-0.0790937	-0.087803	0.228449	-0.0372915	0.161856	-0.294334	0.367675	0.0947513	0.0227986	0.226588	-0.137845	0.132057	0.00265621	0.0496588	-0.154646	0.0933435	-0.136546	-0.246283	0.0789853	0.170298	-0.0650174	0.197979	0.0564769	-0.0646573	0.422587	-0.00348901	-0.00605215	-0.0482339	0.370938	-0.573568	-1.58298	-0.00530691	1.08057	0.0452443	-0.127787	0.64125
0.32	-0.10706	-0.122552	0.0917003	-0.0666235	0.127944	-0.25057	-0.0552401	0.0756109	0.894744	0.00596153	0.00454114	0.0268245	0.14817	-0.065308	-0.0858307	0.159645	-0.035485	0.211904	-0.291107	0.27013	0.0949324	0.0118017	0.225408	-0.0938792	0.131831	-0.0694625	0.0483835	-0.0946709	0.0915999	-0.215546	-0.245128	0.148183	0.16963	-0.0645707	0.198337	0.0193854	-0.0606598	0.381798	-0.0043228	-0.124854	-0.0441849	0.43523	-0.589241	-1.44388	0.00556911	1.22046	0.0430211	-0.30612	0.64985
0.33	-0.107865	-0.0873832	0.0917277	0.0111325	0.125105	-0.312065	-0.0544793	0.0763401	0.894791	0.00298297	0.0048174	0.0284898	0.147689	-0.039109	-0.0845993	0.0836413	-0.033125	0.269654	-0.289101	0.126241	0.0949752	-0.00610116	0.224806	-0.0223321	0.130833	-0.145086	0.0476676	-0.0305203	0.0890797	-0.297874	-0.243361	0.204905	0.168977	-0.0677944	0.198384	-0.0043989	-0.0572056	0.320648	-0.00634809	-0.250256	-0.0395158	0.493932	-0.603374	-1.27919	0.0176541	1.30317	0.0394853	-0.422966	0.65672
0.34	-0.108179	-0.0343841	0.0925943	0.0870906	0.121766	-0.364909	-0.0537161	0.0762283	0.8948	-0.00145052	0.00511145	0.0303638	0.14741	-0.0217355	-0.0841378	0.0096383	-0.0301587	0.326454	-0.288668	-0.0383782	0.094747	-0.0345329	0.224994	0.0588378	0.128917	-0.24197	0.0475191	0.0317887	0.0858244	-0.367525	-0.240987	0.270707	0.16829	-0.0734328	0.198185	-0.0257401	-0.0545309	0.234641	-0.00957173	-0.37093	-0.0343179	0.537815	-0.615823	-1.11181	0.0304564	1.34241	0.0352006	-0.485676	0.662258
0.35	-0.107895	0.0215839	0.0942319	0.155982	0.118083	-0.393893	-0.0529564	0.0757696	0.89476	-0.00637121	0.00542374	0.0320736	0.147229	-0.0154007	-0.0844012	-0.0600473	-0.0266872	0.366508	-0.289849	-0.188309	0.0943123	-0.051188	0.22601	0.138093	0.125935	-0.345373	0.0478967	0.0899465	0.0820564	-0.407773	-0.237886	0.353265	0.167488	-0.0879867	0.197757	-0.0562083	-0.0527729	0.145813	-0.0139049	-0.479263	-0.0288129	0.553479	-0.626623	-0.959333	0.0435957	1.349	0.0305937	-0.511893	0.666838
0.36	-0.107001	0.092055	0.0964669	0.204108	0.114355	-0.386245	-0.0521932	0.0776292	0.894679	-0.00940101	0.0057516	0.0334431	0.146831	-0.0802297	-0.0852547	-0.106745	-0.0229607	0.383722	-0.292087	-0.230507	0.0936505	-0.0742661	0.227642	0.180951	0.121726	-0.495804	0.0486815	0.129139	0.0782005	-0.393968	-0.233664	0.511084	0.166597	-0.0942573	0.196905	-0.113769	-0.0519184	0.0475094	-0.0191368	-0.554768	-0.0233498	0.530135	-0.635883	-0.818525	0.0567157	1.31752	0.0257637	-0.550125	0.671234
0.37	-0.105321	0.173381	0.0990157	0.226214	0.110906	-0.344779	-0.0513925	0.0826463	0.894593	-0.00685275	0.00609124	0.0344218	0.145297	-0.222464	-0.0863891	-0.122823	-0.0192489	0.378431	-0.294019	-0.144175	0.092837	-0.0762927	0.229451	0.177075	0.115653	-0.697024	0.0496112	0.145838	0.0748275	-0.336603	-0.227338	0.756927	0.165811	-0.0563145	0.195288	-0.207537	-0.0520937	-0.0542564	-0.024886	-0.589071	-0.0183204	0.470668	-0.643601	-0.655655	0.0693015	1.20579	0.0205621	-0.603121	0.676203
0.38	-0.103039	0.221398	0.101641	0.236969	0.108086	-0.259439	-0.0505456	0.0862242	0.894561	0.00114134	0.00643786	0.0347215	0.14245	-0.331303	-0.0876182	-0.134121	-0.0159965	0.308178	-0.294951	-0.0480558	0.0922073	-0.0400743	0.231051	0.14455	0.10785	-0.82662	0.0505483	0.155311	0.0722144	-0.261831	-0.218706	0.948493	0.165721	0.0276084	0.192645	-0.311439	-0.0530874	-0.120188	-0.0308135	-0.596528	-0.0141329	0.362529	-0.649222	-0.413317	0.080049	0.957852	0.0147527	-0.615965	0.680842
0.39	-0.100507	0.247582	0.104211	0.238722	0.10639	-0.119003	-0.0496791	0.086589	0.894621	0.0105226	0.00678243	0.0339637	0.138749	-0.396942	-0.0889623	-0.145791	-0.0139213	0.161717	-0.295104	0.0141456	0.0920607	0.017655	0.232294	0.106039	0.0992591	-0.855679	0.0515037	0.155932	0.0704986	-0.163317	-0.208811	1.00688	0.16662	0.12751	0.18906	-0.395338	-0.0546083	-0.166719	-0.0366929	-0.57898	-0.0113582	0.192322	-0.652005	-0.111503	0.0883058	0.699313	0.00927213	-0.511751	0.683777
0.4	-0.0979483	0.261368	0.10653	0.217005	0.106343	0.0701886	-0.0488218	0.0845472	0.894754	0.0150419	0.00711345	0.0320328	0.134499	-0.443374	-0.0903512	-0.138845	-0.0136442	-0.0359116	-0.294698	0.0678489	0.0923895	0.0468663	0.233188	0.0740933	0.0907994	-0.807117	0.0523746	0.13158	0.0699585	-0.0259071	-0.198956	0.947982	0.168291	0.174638	0.18496	-0.415303	-0.0565074	-0.198261	-0.0422077	-0.520523	-0.0105869	-0.0298468	-0.651511	0.218505	0.0940223	0.446164	0.00494256	-0.337364	0.684388
0.41	-0.0954986	0.270193	0.108286	0.167065	0.108286	0.280935	-0.0479933	0.0808899	0.894899	0.0131841	0.00741967	0.029027	0.129842	-0.479162	-0.0915053	-0.102315	-0.0155033	-0.251416	-0.29378	0.114704	0.092835	0.040482	0.233869	0.0610284	0.0831066	-0.712609	0.0529118	0.0818675	0.0709295	0.142361	-0.190106	0.809951	0.170153	0.166388	0.180971	-0.370807	-0.0586656	-0.222423	-0.046906	-0.419378	-0.0121974	-0.273389	-0.647686	0.53663	0.097322	0.217447	0.00217005	-0.147682	0.682784
0.42	-0.0931961	0.27545	0.109289	0.106956	0.112249	0.480622	-0.0472094	0.0756367	0.895004	0.0074724	0.00769109	0.0251266	0.124906	-0.49791	-0.0922056	-0.0554747	-0.0195141	-0.456108	-0.292491	0.139686	0.093095	0.0134724	0.234508	0.0657441	0.0765439	-0.589036	0.0529913	0.0304132	0.0735917	0.32082	-0.182928	0.615689	0.171691	0.123205	0.177657	-0.280606	-0.0610539	-0.244189	-0.0504761	-0.301104	-0.0162257	-0.504798	-0.640937	0.798669	0.0984844	0.0161539	0.000924567	0.0350904	0.679753
0.43	-0.0910732	0.273964	0.10956	0.0549692	0.118006	0.647306	-0.0464847	0.0691838	0.895048	0.00170827	0.00792043	0.0206826	0.119895	-0.496373	-0.0924484	-0.018555	-0.0254413	-0.630448	-0.291065	0.144394	0.0930288	-0.0173291	0.235224	0.0749604	0.071363	-0.444846	0.0527086	-0.00492815	0.0779471	0.49381	-0.177902	0.383547	0.172739	0.0787841	0.175351	-0.173177	-0.0636273	-0.25848	-0.0528171	-0.174855	-0.0224306	-0.703585	-0.632116	0.901875	0.0963397	-0.557878	-7.49E-05	-0.132238	0.676397
0.44	-0.0891186	0.276316	0.109304	0.0254316	0.125182	0.770486	-0.0458251	0.0628904	0.895046	-0.00172996	0.00810402	0.0160877	0.114896	-0.504565	-0.0924108	-0.0054949	-0.0329001	-0.760986	-0.289561	0.161943	0.0927558	-0.0304335	0.235983	0.0737771	0.0676266	-0.311169	0.0522964	-0.0144617	0.0838983	0.654404	-0.17524	0.151184	0.173465	0.0647252	0.174097	-0.0760545	-0.0663023	-0.272457	-0.0539343	-0.0672193	-0.0304487	-0.86442	-0.62352	0.801366	0.0876011	-1.134	-0.00210092	-0.0604425	0.675496
0.45	-0.0871897	0.285718	0.10876	0.0084071	0.133345	0.848372	-0.0452239	0.0573597	0.895022	-0.00273458	0.00824387	0.01206	0.109677	-0.534238	-0.0922599	-0.000982679	-0.0414468	-0.844464	-0.287709	0.209567	0.0923924	-0.0415481	0.236652	0.0627314	0.0650745	-0.204001	0.0519349	-0.0147738	0.0912666	0.784541	-0.174799	-0.0592959	0.174157	0.0747847	0.173789	0.0109761	-0.0691565	-0.294817	-0.0540796	0.0165963	-0.0398576	-0.977632	-0.616015	0.712027	0.0744164	-1.46784	-0.00205781	0.208494	0.67723
0.46	-0.0853316	0.269452	0.107999	-0.0131144	0.142054	0.883358	-0.0446798	0.0513288	0.894993	-0.0029511	0.00834837	0.00901461	0.10431	-0.52906	-0.091969	0.013345	-0.0506216	-0.884733	-0.285392	0.251184	0.0919107	-0.0476457	0.237155	0.039846	0.0636582	-0.0796638	0.0516243	-0.0232474	0.0995949	0.856787	-0.176412	-0.261737	0.174983	0.0926331	0.174351	0.0940138	-0.0720874	-0.29082	-0.0534205	0.0885625	-0.0501299	-1.03645	-0.609087	0.676788	0.0587779	-1.63527	0.00104968	0.495175	0.67982
0.47	-0.0837552	0.233388	0.106971	-0.0445797	0.15088	0.873782	-0.0441982	0.0450466	0.894962	-0.00343344	0.00842682	0.00680543	0.0991685	-0.497212	-0.0914207	0.0412719	-0.0599448	-0.876175	-0.282682	0.291021	0.0914015	-0.0639163	0.237391	0.00854344	0.0635484	0.0481892	0.0512846	-0.0429378	0.108238	0.855344	-0.179959	-0.440801	0.175964	0.10236	0.175726	0.169132	-0.074817	-0.267679	-0.0520382	0.155912	-0.0606973	-1.03734	-0.602276	0.674483	0.0420816	-1.69659	0.00668001	0.677655	0.682141
0.48	-0.0825368	0.189137	0.105606	-0.088129	0.159372	0.826369	-0.0437775	0.0391714	0.894923	-0.00454606	0.00848747	0.00545241	0.094411	-0.459372	-0.0904774	0.0875637	-0.0689093	-0.823362	-0.279516	0.342464	0.0905282	-0.113766	0.237269	-0.0292192	0.0646644	0.15983	0.0508107	-0.0773994	0.11661	0.8302	-0.185102	-0.580952	0.176924	0.0895517	0.177813	0.237494	-0.0772169	-0.236413	-0.049971	0.224066	-0.0709816	-0.987404	-0.595368	0.672751	0.0251267	-1.7004	0.013613	0.737637	0.683926
0.49	-0.0817066	0.138615	0.10386	-0.133227	0.16716	0.738631	-0.0434133	0.033682	0.894869	-0.00629097	0.00853796	0.00476716	0.0901302	-0.407847	-0.0890372	0.13824	-0.0770831	-0.727995	-0.275856	0.382726	0.0891913	-0.151717	0.236792	-0.0586854	0.0668373	0.251393	0.050123	-0.111134	0.124607	0.785741	-0.191443	-0.679891	0.177462	0.0323803	0.180566	0.298866	-0.0792089	-0.200031	-0.0472764	0.281475	-0.080493	-0.886463	-0.588352	0.668803	0.00839042	-1.66536	0.0207852	0.708142	0.685279
0.5	-0.081292	0.0798622	0.101771	-0.174736	0.173815	0.608267	-0.0431038	0.0281899	0.894799	-0.00748968	0.00858545	0.00487188	0.0865704	-0.323872	-0.0871241	0.185166	-0.0840581	-0.59954	-0.271999	0.378863	0.087696	-0.139535	0.23607	-0.0789487	0.0698897	0.328464	0.0492375	-0.1423	0.13192	0.698371	-0.198599	-0.744962	0.177561	0.00989934	0.183872	0.346159	-0.0807336	-0.156308	-0.0441053	0.32178	-0.088706	-0.733967	-0.58137	0.646173	-0.00781053	-1.60411	0.0274679	0.622987	0.686404
0.51	-0.0813348	0.0134369	0.0994366	-0.205964	0.178949	0.443499	-0.0428506	0.0224021	0.894721	-0.0080301	0.00863776	0.00570434	0.084078	-0.204508	-0.0848789	0.216526	-0.0895168	-0.446019	-0.268446	0.322957	0.0865727	-0.0967179	0.235192	-0.0877915	0.0737065	0.398141	0.0481775	-0.169771	0.138035	0.551497	-0.206277	-0.786515	0.177569	0.0140312	0.187543	0.372137	-0.0817409	-0.105857	-0.0406811	0.336982	-0.0951483	-0.540518	-0.574622	0.614924	-0.0231806	-1.47899	0.0333469	0.558079	0.687452
0.52	-0.0817972	-0.030619	0.0970227	-0.217832	0.182309	0.260284	-0.0426523	0.0178296	0.894638	-0.00844489	0.00870041	0.00686853	0.082783	-0.111562	-0.0825213	0.227323	-0.0932402	-0.272565	-0.265543	0.267731	0.0857745	-0.0697715	0.234258	-0.0988125	0.0780858	0.41613	0.0469917	-0.185799	0.142397	0.357748	-0.21418	-0.77624	0.17767	0.0189244	0.191339	0.368445	-0.0823143	-0.0849181	-0.037324	0.31459	-0.0995141	-0.325832	-0.567738	0.684421	-0.0362176	-1.13127	0.039255	0.59923	0.687787
0.53	-0.0822553	-0.0273709	0.0947238	-0.212276	0.183799	0.072894	-0.0424795	0.0173608	0.894564	-0.00592458	0.00877633	0.00832417	0.0819281	-0.114686	-0.0801475	0.225856	-0.0950958	-0.0852032	-0.262799	0.291507	0.0852401	-0.0397901	0.233127	-0.126917	0.082095	0.324076	0.045658	-0.18922	0.144763	0.151851	-0.221397	-0.649402	0.177571	-0.0228292	0.194876	0.322025	-0.0829505	-0.101322	-0.0344603	0.236288	-0.101685	-0.10191	-0.561105	0.5272	-0.0417375	-0.0522278	0.0478359	0.869273	0.688042
0.54	-0.0824278	-0.0163674	0.0926929	-0.197973	0.183395	-0.121739	-0.0422988	0.01877	0.894528	-0.00105152	0.00886855	0.0101636	0.0808728	-0.134373	-0.0778055	0.219102	-0.0951044	0.0997208	-0.259677	0.326854	0.0850152	-0.0114044	0.231683	-0.159064	0.0849216	0.191991	0.0441679	-0.186269	0.145059	-0.0721356	-0.226964	-0.461037	0.177121	-0.0443977	0.197799	0.253064	-0.0838346	-0.113498	-0.0323986	0.155519	-0.101554	0.136233	-0.557655	0.190582	-0.039115	0.481717	0.0545033	0.432506	0.692366
0.55	-0.0823735	-0.0190373	0.0910003	-0.176558	0.181004	-0.326015	-0.0421075	0.0191989	0.89454	0.00317439	0.00898023	0.0121697	0.0797981	-0.113659	-0.0755681	0.203251	-0.0932728	0.282422	-0.256433	0.312861	0.0850945	0.0231172	0.22996	-0.181716	0.0865039	0.0801569	0.0425497	-0.177454	0.143047	-0.31892	-0.230671	-0.286772	0.17657	-0.051599	0.200018	0.188691	-0.0848482	-0.111011	-0.0311725	0.0657597	-0.0989947	0.382428	-0.557433	-0.03371	-0.0320648	0.914879	0.0570502	0.0794318	0.700191
0.56	-0.0822596	-0.0410914	0.0897602	-0.141997	0.176579	-0.530839	-0.0419227	0.0173072	0.894583	0.00494689	0.00911142	0.0140544	0.0791717	-0.0354823	-0.073634	0.169357	-0.0896034	0.458337	-0.253685	0.223113	0.08541	0.0278559	0.228239	-0.158767	0.0871798	0.0185827	0.0409649	-0.153637	0.138528	-0.583388	-0.232904	-0.172702	0.17613	-0.0430756	0.201664	0.145221	-0.0858695	-0.0946807	-0.0309148	-0.0342404	-0.0939794	0.624898	-0.558794	-0.0972892	-0.0214097	1.19788	0.056086	-0.254799	0.708361
0.57	-0.0822456	-0.0690865	0.0890686	-0.0991288	0.170191	-0.723066	-0.0417686	0.0133607	0.894632	0.00448298	0.00925987	0.0155466	0.0795159	0.0792995	-0.0721687	0.127094	-0.0841511	0.626554	-0.252184	0.0730784	0.0857525	0.0345966	0.226851	-0.115402	0.0874145	-0.00635243	0.0396344	-0.113909	0.131304	-0.858739	-0.234313	-0.115313	0.175602	-0.061772	0.20297	0.119383	-0.0868006	-0.0787942	-0.031677	-0.134226	-0.0866182	0.848981	-0.56041	-0.0784564	-0.00867601	1.34702	0.052215	-0.494765	0.714908
0.58	-0.0823211	-0.0896001	0.0889862	-0.0505966	0.162034	-0.889455	-0.0416564	0.00913238	0.894666	0.00206308	0.0094209	0.0165881	0.0809392	0.185477	-0.0712422	0.0806365	-0.0769729	0.786454	-0.252241	-0.0812245	0.0861083	0.0292565	0.225974	-0.0594317	0.0873397	-0.0330198	0.0387318	-0.0624224	0.121417	-1.11292	-0.235205	-0.0626858	0.174817	-0.0955267	0.204046	0.0991403	-0.0876954	-0.0722816	-0.0334421	-0.231003	-0.0771648	1.04079	-0.561664	-0.0330137	0.00517518	1.42354	0.046554	-0.617989	0.719316
0.59	-0.0824234	-0.10148	0.0894843	-0.00911528	0.152438	-1.0163	-0.0415842	0.00543224	0.894669	-0.00153287	0.00959065	0.0173178	0.0832713	0.269211	-0.0707925	0.0449048	-0.0682231	0.925998	-0.253745	-0.215113	0.0863401	0.0117906	0.225681	0.000705152	0.086858	-0.0745284	0.0382906	-0.0158264	0.109226	-1.31992	-0.235477	0.0130792	0.173615	-0.135526	0.204951	0.0789992	-0.0886116	-0.0719915	-0.0361068	-0.310365	-0.0660113	1.18807	-0.562405	0.00667683	0.0195921	1.45815	0.0401564	-0.651182	0.721905
0.6	-0.0825383	-0.11234	0.0904068	0.0161621	0.141841	-1.09401	-0.0415466	0.00217681	0.894636	-0.00523466	0.00976668	0.0178468	0.0863499	0.34038	-0.0706374	0.0277746	-0.0581977	1.0287	-0.256486	-0.32882	0.086355	-0.0060914	0.225958	0.0535445	0.0858788	-0.122548	0.0381972	0.0141058	0.0953032	-1.45939	-0.234855	0.115157	0.17189	-0.201867	0.205652	0.0655089	-0.0895183	-0.0675388	-0.0394487	-0.363003	-0.0536465	1.28263	-0.562751	0.0280087	0.0342278	1.46531	0.0337458	-0.628122	0.72334
0.61	-0.0827242	-0.123434	0.0915436	0.0251298	0.130754	-1.11402	-0.041537	0.000365451	0.894565	-0.00876309	0.00994612	0.0179262	0.0900503	0.382493	-0.0705821	0.0251158	-0.047337	1.08166	-0.260179	-0.387735	0.0862218	-0.0136243	0.226674	0.0777975	0.0843682	-0.18596	0.0382871	0.0269591	0.0804389	-1.50515	-0.232992	0.271519	0.169558	-0.259551	0.206032	0.0210777	-0.0903062	-0.0563436	-0.0431997	-0.388225	-0.0406272	1.3156	-0.562717	0.0801209	0.0487921	1.43962	0.0276586	-0.589273	0.724102
0.62	-0.0827964	-0.0829841	0.092633	0.00441002	0.119859	-1.05405	-0.0415156	0.00515316	0.894468	-0.0100117	0.0101221	0.0172807	0.0934174	0.259185	-0.0703573	0.0583904	-0.0363368	1.06272	-0.263503	-0.241847	0.0860389	-0.0292337	0.227308	0.0436487	0.0816557	-0.377451	0.0383015	0.00543656	0.0658804	-1.40198	-0.228781	0.600198	0.166841	-0.29237	0.205694	-0.0738282	-0.0911207	-0.0866316	-0.0469814	-0.361213	-0.0277051	1.26328	-0.561769	0.188394	0.0629352	1.38235	0.0219048	-0.546871	0.724316
0.63	-0.0825351	-0.0613494	0.0933232	-0.020123	0.109846	-0.937445	-0.0414256	0.0123372	0.894385	-0.00454893	0.0102939	0.0174499	0.0952504	0.118141	-0.0695805	0.094052	-0.02591	0.983958	-0.264796	-0.0268093	0.085807	-0.010286	0.227389	-0.0245383	0.0768616	-0.556546	0.0378681	-0.0322675	0.053581	-1.03812	-0.220755	0.972776	0.163548	0.126348	0.204003	-0.275822	-0.0921214	-0.0889822	-0.050322	-0.324655	-0.0156528	1.14725	-0.559688	0.26717	0.076537	1.31701	0.0165618	-0.497384	0.72459
0.64	-0.0824485	-0.0866743	0.094235	0.0807213	0.101193	-0.791174	-0.0412856	0.0149847	0.894425	0.014153	0.0104691	0.0167646	0.0961623	0.0727771	-0.0691344	-0.0274008	-0.016762	0.819305	-0.26441	0.0883897	0.0860595	0.0636188	0.226801	-0.0908883	0.0712043	-0.553628	0.0374424	0.03673	0.0450234	-0.773249	-0.210343	1.06935	0.166073	0.0892691	0.200575	-0.402646	-0.0929225	-0.064775	-0.0539543	-0.423676	-0.00503606	0.976296	-0.557025	0.316235	0.0887426	1.10007	0.0112454	-0.51089	0.72598
0.65	-0.0828343	-0.122265	0.0961411	0.165555	0.0942714	-0.602992	-0.0411326	0.0154863	0.894659	0.0306835	0.0106234	0.0142509	0.0968501	0.070365	-0.070055	-0.13155	-0.00963853	0.587989	-0.263238	0.142265	0.0870464	0.116963	0.225637	-0.13861	0.0660344	-0.464897	0.0381907	0.13133	0.0379807	-0.670434	-0.19976	1.03385	0.16721	0.185577	0.195862	-0.518501	-0.0934245	-0.0323269	-0.0586246	-0.484915	0.00364531	0.756497	-0.553058	0.518457	0.0984196	0.824794	0.00614977	-0.415082	0.726917
0.66	-0.0837657	-0.15269	0.0981607	0.148651	0.0896119	-0.34316	-0.0409782	0.0152383	0.894991	0.0334162	0.0107529	0.0113262	0.0975598	0.0724052	-0.0714034	-0.126487	-0.00505349	0.310994	-0.261599	0.183928	0.0882304	0.100975	0.224109	-0.159394	0.0619358	-0.34108	0.039276	0.103042	0.0322264	-0.497477	-0.189851	0.935814	0.169668	0.23864	0.190515	-0.529831	-0.0934855	0.0167108	-0.0631167	-0.391094	0.00982977	0.468447	-0.546863	0.660192	0.103415	0.0420793	0.000527387	-0.615751	0.725608
0.67	-0.0852049	-0.165293	0.099531	0.0915404	0.0878368	-0.0245823	-0.0408322	0.0137455	0.89529	0.0251514	0.0108427	0.00634584	0.0982586	0.0640549	-0.0724768	-0.0845601	-0.00348329	-0.013095	-0.25965	0.203059	0.0890358	0.0590099	0.222624	-0.132522	0.0592282	-0.194585	0.0399429	0.0458827	0.0285851	-0.238738	-0.181285	0.765825	0.171865	0.166904	0.185552	-0.447844	-0.0930245	0.064035	-0.0662337	-0.22878	0.0128017	0.110992	-0.540629	0.558925	0.100175	-0.615227	-0.00521235	-0.365605	0.725011
0.68	-0.0869415	-0.145814	0.100012	0.0325528	0.0893442	0.315484	-0.0407071	0.0111531	0.89548	0.0126504	0.0108753	6.28E-05	0.0987539	0.029463	-0.073097	-0.0410807	-0.00526539	-0.349439	-0.257612	0.202951	0.0893333	-0.00547684	0.221543	-0.0813269	0.0579851	-0.0570537	0.0401167	-4.04E-06	0.0278116	0.0812698	-0.17468	0.550235	0.173126	0.0642984	0.181635	-0.327419	-0.0922694	0.0749889	-0.0676443	-0.0574401	0.0120395	-0.274886	-0.535712	0.445567	0.0915424	-1.08654	-0.00789027	-0.0645976	0.726765
0.69	-0.0886369	-0.0926201	0.0997364	0.00274566	0.0941654	0.640467	-0.0406104	0.00811676	0.895553	0.00297036	0.0108435	-0.00635504	0.0987189	-0.0406325	-0.0733996	-0.0252656	-0.0103437	-0.659148	-0.255595	0.200013	0.088975	-0.0749287	0.220954	-0.0364258	0.0579771	0.050528	0.0400385	-0.00941927	0.0303424	0.426449	-0.170334	0.317114	0.17347	0.00209558	0.178944	-0.2098	-0.0916731	0.0370635	-0.0675022	0.0761631	0.00743145	-0.650769	-0.531607	0.398071	0.0790204	-1.38114	-0.00716911	0.270666	0.729618
0.7	-0.0900289	-0.0311591	0.0990707	0.0106081	0.102071	0.931219	-0.0405468	0.00445601	0.895562	0.000136456	0.0107513	-0.0119002	0.0979008	-0.118506	-0.073713	-0.0453261	-0.0183724	-0.926565	-0.253616	0.194581	0.0880065	-0.0915897	0.22077	-0.000670121	0.0589784	0.152536	0.0400876	0.0171945	0.0362914	0.76733	-0.1684	0.0671769	0.173534	0.00960579	0.177305	-0.117018	-0.0916057	-0.0217278	-0.0663076	0.153642	-0.000825762	-0.994276	-0.527926	0.338317	0.0643717	-1.5167	-0.00344301	0.502771	0.732625
0.71	-0.0911914	-0.00154277	0.0983338	0.0327924	0.112641	1.1662	-0.0405247	-0.000223479	0.89557	0.00184849	0.0106099	-0.0160937	0.0964585	-0.15528	-0.0743118	-0.0806765	-0.0288498	-1.13839	-0.251711	0.184114	0.0873915	-0.0345984	0.220844	0.0156107	0.0611062	0.283476	0.0405276	0.0517055	0.0453838	1.05545	-0.168997	-0.18789	0.173897	0.0638743	0.17646	-0.0472858	-0.0920049	-0.0513587	-0.0645338	0.197053	-0.0122663	-1.27613	-0.524994	0.254208	0.0487352	-1.60266	0.00206435	0.621062	0.736006
0.72	-0.0924851	-0.0188777	0.0975705	0.0406819	0.12521	1.32599	-0.0405544	-0.00586145	0.895597	0.00310634	0.0104349	-0.0187859	0.0949452	-0.130886	-0.0751704	-0.0968624	-0.0411393	-1.28448	-0.249946	0.167834	0.0872834	0.01313	0.221001	0.015885	0.0646962	0.444832	0.0413189	0.0658274	0.0568322	1.24577	-0.172065	-0.422382	0.174458	0.0188107	0.176292	0.02056	-0.09242	-0.0314522	-0.062375	0.234262	-0.0261015	-1.47016	-0.52265	0.204855	0.032549	-1.6285	0.0084592	0.666324	0.739194
0.73	-0.0942342	-0.0658818	0.0965817	0.0109969	0.138994	1.41371	-0.0406434	-0.0119535	0.895617	0.000309447	0.0102364	-0.0207414	0.093891	-0.0690434	-0.0759884	-0.0672223	-0.054482	-1.35615	-0.248345	0.155042	0.0873402	-0.0165397	0.221191	0.0189382	0.0699417	0.611149	0.042259	0.0483454	0.0696619	1.35669	-0.177335	-0.625757	0.174751	0.0685285	0.176914	0.102977	-0.0923889	0.0225665	-0.0597396	0.299115	-0.0413955	-1.57558	-0.520445	0.201151	0.0163297	-1.61685	0.0150964	0.663197	0.741441
0.74	-0.0965369	-0.121413	0.0950745	-0.042825	0.153286	1.43498	-0.0407922	-0.0176656	0.895594	-0.00524421	0.0100222	-0.0220625	0.0935223	0.000398951	-0.0763476	-0.00540758	-0.0681245	-1.35417	-0.246806	0.153777	0.0868393	-0.0745388	0.221412	0.0233741	0.0767692	0.754991	0.0430754	0.00880317	0.0833131	1.42101	-0.184452	-0.786143	0.175304	0.0185847	0.178449	0.192002	-0.0916804	0.0853837	-0.0563783	0.380718	-0.0573093	-1.60082	-0.518119	0.211125	0.0003287	-1.59084	0.0214992	0.614938	0.742607
0.75	-0.0992761	-0.155672	0.093013	-0.0924862	0.16727	1.35449	-0.0409879	-0.0206385	0.895512	-0.0108566	0.00979513	-0.0232577	0.0937673	0.0306023	-0.0761143	0.053225	-0.0812417	-1.25237	-0.245136	0.190509	0.0861299	-0.064544	0.221573	0.0108132	0.0846601	0.798716	0.0437336	-0.0157636	0.0970744	1.3728	-0.192667	-0.823304	0.175017	-0.0536429	0.180725	0.240086	-0.0903355	0.119409	-0.0523012	0.443771	-0.0729328	-1.51533	-0.515441	0.258141	-0.0153024	-1.52574	0.0274453	0.584972	0.742972
0.76	-0.101977	-0.15489	0.090595	-0.13488	0.179824	1.16595	-0.0411889	-0.0191438	0.895393	-0.0119216	0.00956171	-0.0231701	0.0939916	0.00223721	-0.0753038	0.108667	-0.0928583	-1.0642	-0.242802	0.271736	0.0856805	-0.0259936	0.221437	-0.0317464	0.0922306	0.705363	0.0442257	-0.0414035	0.109883	1.24152	-0.200368	-0.69793	0.174414	-0.0364165	0.183203	0.237197	-0.0888276	0.109188	-0.0478067	0.462036	-0.0870814	-1.3114	-0.511829	0.363354	-0.0288122	-1.01634	0.0339944	0.841413	0.742452
0.77	-0.104501	-0.170155	0.0880043	-0.167353	0.190077	0.912246	-0.0413701	-0.0172838	0.895295	-0.00663017	0.0093379	-0.0213922	0.0942024	0.0252698	-0.0740035	0.149701	-0.102388	-0.841022	-0.239904	0.293443	0.0856868	0.0293731	0.220862	-0.0805923	0.0988029	0.610202	0.0444163	-0.0714269	0.120964	1.01705	-0.206576	-0.550764	0.174349	0.0313025	0.185411	0.195711	-0.087273	0.124413	-0.0435124	0.419052	-0.0987348	-1.02311	-0.508823	0.153903	-0.0332406	-0.0139074	0.0434622	0.824377	0.743292
0.78	-0.106944	-0.186019	0.0855447	-0.156233	0.197548	0.610367	-0.0415398	-0.0168845	0.89527	0.00142047	0.00913558	-0.0189475	0.0949037	0.0857584	-0.0725983	0.134872	-0.109495	-0.582343	-0.237178	0.242184	0.0863759	0.0994697	0.219865	-0.114838	0.1046	0.539183	0.0444127	-0.067128	0.129344	0.695043	-0.211611	-0.46533	0.174946	0.0943914	0.187139	0.147534	-0.0855629	0.135564	-0.0398793	0.328494	-0.107225	-0.679467	-0.509011	-0.153852	-0.030882	0.45006	0.0495134	0.388941	0.748965
0.79	-0.109141	-0.177885	0.0837453	-0.108381	0.201725	0.244748	-0.041711	-0.0175536	0.895312	0.00632508	0.00896269	-0.0154041	0.0961885	0.146467	-0.0716284	0.0843047	-0.113684	-0.262459	-0.235243	0.137111	0.0874901	0.110762	0.218735	-0.109584	0.109611	0.452155	0.0445377	-0.0382181	0.134086	0.283325	-0.216018	-0.420099	0.176112	0.134954	0.188431	0.111184	-0.0840356	0.105877	-0.037423	0.187778	-0.111977	-0.271069	-0.51182	-0.306526	-0.0245324	0.840726	0.051568	0.052087	0.757895
0.8	-0.110785	-0.141923	0.0829026	-0.0539327	0.201998	-0.180447	-0.0418947	-0.0193197	0.895378	0.0062024	0.0088307	-0.0108835	0.0979994	0.202645	-0.0712465	0.0344692	-0.114308	0.120931	-0.234604	-0.0146796	0.0884965	0.0831905	0.217827	-0.0729346	0.113565	0.333105	0.0448428	-0.00744245	0.134383	-0.195982	-0.220073	-0.389554	0.177131	0.0688155	0.189558	0.106441	-0.0831924	0.0315454	-0.0363972	0.0358986	-0.112336	0.202233	-0.515329	-0.274192	-0.014794	1.11479	0.0505228	-0.236556	0.766679
0.81	-0.111581	-0.0824161	0.0830726	-0.00313477	0.197902	-0.636995	-0.0420988	-0.0214763	0.895427	0.00331028	0.00874726	-0.0056999	0.100251	0.242324	-0.0713643	-0.0065587	-0.110849	0.542832	-0.235603	-0.181448	0.0891193	0.0435871	0.217388	-0.0209394	0.11613	0.179801	0.0452463	0.0182909	0.129869	-0.679425	-0.223811	-0.352275	0.177772	0.0679482	0.190745	0.122052	-0.0834405	-0.0774011	-0.0367434	-0.109384	-0.107791	0.711457	-0.518121	-0.163255	-0.00293873	1.26607	0.0470368	-0.438108	0.773231
0.82	-0.111378	-0.0227216	0.0842224	0.0376575	0.189314	-1.08419	-0.0423242	-0.0236064	0.895442	-0.000205505	0.00871675	-0.000411214	0.102789	0.273029	-0.0718731	-0.0364787	-0.103107	0.965177	-0.23818	-0.330385	0.0894309	0.01503	0.217439	0.031043	0.117042	0.0110597	0.0456339	0.0328192	0.120781	-1.12118	-0.227005	-0.280354	0.178093	-0.00252423	0.192074	0.1394	-0.0849555	-0.187476	-0.0383621	-0.238553	-0.0981978	1.21362	-0.519761	-0.0512617	0.010121	1.34954	0.042059	-0.544346	0.777254
0.83	-0.110265	0.0242152	0.0861174	0.0531786	0.1765	-1.48537	-0.0425709	-0.0257692	0.895424	-0.00354977	0.00873828	0.00464527	0.105643	0.308084	-0.0725414	-0.037974	-0.0912759	1.35214	-0.242146	-0.459345	0.0894609	0.000556031	0.217937	0.0672625	0.116273	-0.156588	0.0458613	0.0269254	0.107638	-1.50281	-0.229264	-0.165331	0.177782	-0.0383119	0.19354	0.146849	-0.0875616	-0.278302	-0.0410111	-0.331171	-0.0838286	1.67068	-0.520369	0.0290821	0.023848	1.39424	0.0364056	-0.579067	0.779339
0.84	-0.108466	0.043664	0.088471	0.0534903	0.160053	-1.80734	-0.0428412	-0.0283218	0.895373	-0.00660783	0.00880823	0.00924411	0.108942	0.360293	-0.073152	-0.0251384	-0.0758427	1.67287	-0.247308	-0.566799	0.0894476	0.000698352	0.218748	0.0917138	0.113968	-0.29596	0.0458308	0.00912106	0.0911598	-1.79704	-0.230204	-0.0188945	0.177445	-0.0250526	0.194976	0.132568	-0.0909141	-0.331556	-0.0444415	-0.397273	-0.0653106	2.04483	-0.520257	0.0850386	0.0379345	1.41778	0.0306364	-0.568616	0.780254
0.85	-0.106311	0.0502463	0.09106	0.0526501	0.140932	-2.01362	-0.0431326	-0.0291048	0.895292	-0.00931002	0.00891896	0.0126202	0.112707	0.370683	-0.0735912	-0.0107442	-0.0576179	1.90309	-0.253185	-0.576227	0.0894212	-0.00302268	0.219652	0.0792104	0.110386	-0.436335	0.0455684	-0.00204263	0.0723721	-1.96898	-0.229437	0.194942	0.176983	-0.0647083	0.196105	0.0804974	-0.0945833	-0.360765	-0.0484838	-0.445582	-0.0436746	2.29255	-0.519364	0.18637	0.0521557	1.4135	0.0250168	-0.549318	0.780308
0.86	-0.103714	0.0903146	0.0936921	0.0356924	0.120414	-2.08037	-0.0434004	-0.0237091	0.8952	-0.00836356	0.00905619	0.0146409	0.115793	0.232624	-0.0736845	0.0299524	-0.0375771	2.03491	-0.25811	-0.385727	0.0892526	-0.0328814	0.22017	0.0197476	0.104882	-0.672456	0.0451368	-0.0207834	0.0526684	-2.00365	-0.225705	0.56981	0.175751	-0.189934	0.196415	-0.0165526	-0.0986012	-0.408918	-0.0528916	-0.449698	-0.020353	2.38601	-0.517042	0.337163	0.0661929	1.38427	0.0195139	-0.518722	0.779523
0.87	-0.100906	0.064847	0.0958758	-0.0239939	0.0999013	-2.00681	-0.0436096	-0.0189159	0.895135	-0.00441002	0.0092082	0.0156242	0.117653	0.165449	-0.0730484	0.110719	-0.017108	2.01337	-0.260935	-0.200661	0.0887228	-0.0645237	0.219985	-0.0500668	0.0973074	-0.813445	0.0443852	-0.0682825	0.0331528	-1.95734	-0.218025	0.945479	0.173326	-0.288315	0.195595	-0.129324	-0.102635	-0.368041	-0.0570979	-0.391036	0.00311785	2.33092	-0.513267	0.454629	0.079988	1.35788	0.0142671	-0.474329	0.778548
0.88	-0.0988108	-0.0226966	0.0971936	-0.0934995	0.0806	-1.82566	-0.0437931	-0.0183697	0.89511	-0.000801822	0.00936478	0.0154306	0.119563	0.226629	-0.071559	0.182722	0.00256372	1.86989	-0.262551	-0.140246	0.0882892	-0.0296674	0.219206	-0.0918798	0.0891426	-0.802169	0.0432502	-0.115357	0.0144219	-1.84606	-0.207214	1.18862	0.170209	-0.337195	0.193664	-0.237159	-0.105734	-0.256017	-0.0606236	-0.304964	0.0254698	2.15584	-0.508161	0.608313	0.0928556	1.17119	0.00899849	-0.485368	0.777513
0.89	-0.0978438	-0.108665	0.0980301	-0.0431141	0.0636137	-1.53678	-0.0439899	-0.0215203	0.895139	0.00818653	0.00950865	0.0129882	0.122246	0.3042	-0.0699395	0.101325	0.0200607	1.56246	-0.263926	-0.137341	0.0881145	-0.00913419	0.218163	-0.11051	0.0817757	-0.649178	0.0423323	-0.0324209	-0.00261533	-1.59733	-0.195137	1.17082	0.167963	-0.126778	0.190502	-0.362875	-0.107678	-0.165049	-0.0637204	-0.324301	0.0454447	1.83679	-0.501217	0.760982	0.103178	0.787217	0.00364798	-0.536848	0.775287
0.9	-0.0977952	-0.134864	0.0994972	0.0665992	0.0501948	-1.13006	-0.0442259	-0.0254889	0.895288	0.020884	0.00962103	0.00939693	0.125332	0.295899	-0.0696075	-0.0416893	0.0337136	1.10707	-0.265212	-0.111442	0.0881341	0.011417	0.217003	-0.120929	0.0763454	-0.437678	0.0427002	0.0818967	-0.01653	-1.21315	-0.184542	0.930356	0.167289	-0.0378105	0.186502	-0.407857	-0.10895	-0.134455	-0.067225	-0.346685	0.0614994	1.36813	-0.494227	0.592472	0.106024	-0.15946	-0.00385717	-0.649384	0.774082
0.91	-0.0981525	-0.102219	0.10121	0.0887873	0.0414726	-0.616037	-0.0444942	-0.0278871	0.895524	0.0243549	0.00969458	0.00514493	0.12789	0.194521	-0.0702292	-0.0847658	0.0423554	0.577972	-0.265962	-0.029046	0.0883002	0.00366486	0.215745	-0.127184	0.0729353	-0.25643	0.0436701	0.078375	-0.026179	-0.732232	-0.176627	0.654231	0.167555	0.0556808	0.182466	-0.375721	-0.110095	-0.141312	-0.0703665	-0.242451	0.0722734	0.788459	-0.489449	0.375598	0.101617	-0.683384	-0.00915099	-0.312265	0.776341
0.92	-0.0984774	-0.0236398	0.102272	0.0548934	0.0382163	-0.0457073	-0.044779	-0.0289277	0.895742	0.0182823	0.00971865	-0.000574518	0.129034	0.0188048	-0.0709683	-0.0688591	0.0454591	0.026718	-0.26564	0.0969609	0.0881311	-0.0448273	0.214524	-0.110663	0.071046	-0.132168	0.0442136	0.0174642	-0.0307546	-0.194561	-0.171332	0.409957	0.168224	0.0437889	0.179062	-0.292994	-0.11159	-0.185384	-0.0719947	-0.0539414	0.0768947	0.152823	-0.486298	0.292645	0.0924884	-1.11075	-0.0109448	0.0264211	0.780544
0.93	-0.098483	0.0738999	0.102391	0.0194636	0.0406522	0.521388	-0.0450725	-0.0298767	0.895882	0.00990253	0.00967952	-0.00733339	0.128266	-0.176718	-0.0715882	-0.0513552	0.0429646	-0.510421	-0.264033	0.219155	0.087421	-0.0981406	0.213534	-0.0816893	0.0701841	-0.0435518	0.0441584	-0.0277235	-0.029921	0.352123	-0.168321	0.195916	0.168343	-0.0215175	0.176596	-0.197416	-0.113799	-0.253439	-0.0717342	0.134946	0.0750633	-0.48401	-0.483482	0.29613	0.0799535	-1.36504	-0.00920069	0.354733	0.784386
0.94	-0.0980775	0.162878	0.101721	0.00565861	0.0485366	1.04123	-0.0453806	-0.0320116	0.895956	0.00592178	0.0095725	-0.0139522	0.125651	-0.338292	-0.0722016	-0.0557415	0.0351573	-1.00233	-0.261401	0.296348	0.0863961	-0.0944065	0.21283	-0.0550813	0.0701599	0.0446729	0.0438021	-0.0374337	-0.0237686	0.86906	-0.167397	-0.01104	0.168196	-0.0095483	0.174974	-0.12693	-0.116847	-0.322143	-0.0698057	0.28441	0.0669828	-1.07776	-0.480702	0.268068	0.0655275	-1.50094	-0.00468083	0.569304	0.787472
0.95	-0.0974838	0.200076	0.100587	0.0184071	0.061218	1.47663	-0.0457197	-0.0361831	0.896019	0.00728457	0.00940312	-0.019747	0.12183	-0.409859	-0.0730234	-0.0906877	0.0227172	-1.41712	-0.258282	0.317408	0.0858959	-0.00525086	0.212325	-0.0432406	0.0712286	0.18166	0.0435288	-0.0079215	-0.0128285	1.31453	-0.168576	-0.226157	0.168333	0.0408341	0.17392	-0.0883173	-0.120445	-0.344891	-0.0666649	0.37679	0.0533338	-1.58677	-0.478423	0.180007	0.0501625	-1.55089	0.00147982	0.671508	0.79054
0.96	-0.0972023	0.179452	0.0992346	0.0344629	0.0778335	1.82638	-0.0461107	-0.0422501	0.896104	0.00931336	0.00918174	-0.0243577	0.11775	-0.39624	-0.0741688	-0.126674	0.00642123	-1.77221	-0.255148	0.306056	0.0861702	0.05361	0.211963	-0.0318069	0.0739931	0.378446	0.043625	0.0315163	0.0021199	1.68542	-0.172027	-0.464966	0.169076	0.100636	0.173318	-0.040313	-0.123939	-0.308929	-0.0627122	0.439277	0.0350866	-2.00184	-0.477121	0.0757115	0.0345659	-1.57059	0.00827399	0.692868	0.794197
0.97	-0.0975943	0.127094	0.0977248	0.0418793	0.0974961	2.08299	-0.046567	-0.0489406	0.896194	0.00801022	0.00892066	-0.0276149	0.114029	-0.343613	-0.0755538	-0.146827	-0.0130099	-2.04176	-0.252139	0.297319	0.0868578	0.0721139	0.211721	-0.0191056	0.0788573	0.591662	0.0441839	0.0648629	0.0201673	1.95976	-0.177875	-0.699016	0.170304	0.139594	0.173258	0.0230375	-0.126815	-0.241718	-0.0581549	0.486566	0.0132534	-2.3125	-0.476448	0.0359463	0.0189003	-1.55788	0.0151597	0.680261	0.797753
0.98	-0.0987121	0.0729674	0.0959414	0.0209144	0.119241	2.24155	-0.0470845	-0.0539707	0.896254	0.00367821	0.00863386	-0.0295028	0.110803	-0.301101	-0.0768802	-0.124019	-0.0345617	-2.19754	-0.249083	0.324148	0.0874946	0.0491152	0.211571	-0.0204463	0.0856647	0.756761	0.0450846	0.0665951	0.0406537	2.18771	-0.185794	-0.863772	0.171748	0.146716	0.173819	0.080439	-0.128881	-0.1727	-0.0530186	0.545439	-0.0110731	-2.50805	-0.475674	0.0751217	0.00349461	-1.52488	0.0217236	0.634802	0.800231
0.99	-0.10026	0.0499447	0.0936576	-0.0317673	0.1419	2.26722	-0.0476268	-0.0535712	0.89627	-5.07E-05	0.00833462	-0.0301452	0.107627	-0.332788	-0.0776534	-0.0530126	-0.0569167	-2.19735	-0.245302	0.441764	0.0879293	0.0343158	0.21119	-0.05825	0.0934193	0.775588	0.0460154	0.0349758	0.0629362	2.31181	-0.1945	-0.843682	0.173114	0.118886	0.174797	0.101812	-0.130269	-0.136029	-0.0471663	0.618357	-0.0365832	-2.55063	-0.474024	0.180666	-0.0114834	-1.46893	0.0278384	0.587915	0.80115
1	-0.101991	-0.000696196	0.0907581	-0.102015	0.163958	2.13483	-0.0481466	-0.0503592	0.896265	-0.000321546	0.00803616	-0.0293122	0.104263	-0.317227	-0.0774842	0.0403847	-0.0785496	-2.05623	-0.240292	0.541916	0.088344	0.0520461	0.21032	-0.112253	0.100943	0.737384	0.0466832	-0.0137596	0.0854025	2.20077	-0.202263	-0.701019	0.174034	0.0725221	0.175893	0.104068	-0.131034	-0.066648	-0.0407101	0.646237	-0.0615855	-2.41193	-0.471583	0.176149	-0.0234617	-0.691136	0.0353656	1.01944	0.801124
1.01	-0.104256	-0.101617	0.0873486	-0.165818	0.183854	1.86616	-0.0486362	-0.0477357	0.896275	0.00253026	0.00775514	-0.0267675	0.10178	-0.183486	-0.0764367	0.120246	-0.0981314	-1.81481	-0.234847	0.532271	0.0891487	0.102158	0.208951	-0.1575	0.108294	0.738047	0.0470143	-0.0612209	0.105353	1.85656	-0.208545	-0.566238	0.174621	0.0593953	0.176759	0.0689389	-0.13061	0.0625667	-0.0343964	0.617188	-0.0842563	-2.11034	-0.471161	-0.134421	-0.0257651	0.102791	0.0446239	0.736943	0.80364
1.02	-0.10722	-0.199844	0.0837039	-0.194885	0.200678	1.53046	-0.0491047	-0.0460651	0.896315	0.00530003	0.0075019	-0.0238446	0.10093	-0.0162262	-0.0749007	0.155156	-0.114917	-1.51437	-0.229867	0.451733	0.0904475	0.143311	0.207249	-0.176843	0.115843	0.760915	0.0470853	-0.0862378	0.12183	1.50347	-0.213865	-0.508219	0.175328	0.0831964	0.177383	0.0537396	-0.128806	0.182006	-0.0286452	0.548679	-0.103488	-1.73394	-0.474274	-0.440633	-0.0228197	0.500585	0.0497825	0.325925	0.810425
1.03	-0.110603	-0.255855	0.0804732	-0.157941	0.213583	1.07119	-0.0495594	-0.0449123	0.896373	0.00583246	0.00728161	-0.0198804	0.101762	0.146016	-0.0735576	0.122973	-0.12797	-1.08077	-0.226094	0.288451	0.0919104	0.132135	0.205606	-0.147557	0.123435	0.735813	0.0473172	-0.0542241	0.134375	1.05259	-0.218853	-0.489477	0.176261	0.0953225	0.177939	0.051973	-0.126154	0.231032	-0.0241656	0.384531	-0.118401	-1.23727	-0.47986	-0.574406	-0.0162195	0.86459	0.0513924	0.0269015	0.819226
1.04	-0.113793	-0.249127	0.0784042	-0.0803687	0.221189	0.456846	-0.050002	-0.0433815	0.896423	0.00372578	0.00711151	-0.0137818	0.104049	0.28059	-0.0729322	0.0597372	-0.135751	-0.482598	-0.224364	0.0513713	0.0930146	0.0778312	0.204464	-0.0801485	0.130237	0.606381	0.0480033	0.00369223	0.141636	0.436655	-0.223597	-0.446393	0.176983	0.0424837	0.178552	0.0611377	-0.123674	0.184933	-0.0217509	0.14806	-0.127572	-0.582131	-0.486042	-0.537639	-0.00652273	1.11314	0.0502372	-0.233713	0.827058
1.05	-0.116035	-0.177202	0.0779008	-0.00198187	0.222119	-0.272552	-0.0504211	-0.0402154	0.896444	0.000632018	0.00701163	-0.00596132	0.107277	0.352328	-0.0730727	0.00486208	-0.136818	0.232942	-0.225085	-0.191379	0.0934137	-0.00946038	0.204027	-0.00799947	0.135029	0.35351	0.0489811	0.0481054	0.142161	-0.293696	-0.227553	-0.332399	0.177027	-0.0198242	0.179249	0.0752989	-0.12243	0.051577	-0.0217137	-0.106407	-0.129531	0.198749	-0.491428	-0.42172	0.0051586	1.25988	0.046913	-0.415464	0.832253
1.06	-0.116846	-0.0861392	0.0788321	0.0315645	0.215758	-0.994624	-0.0508031	-0.0361938	0.896435	-0.00264547	0.00699582	0.00266992	0.110945	0.381851	-0.0735796	-0.000516455	-0.13083	0.881353	-0.22802	-0.382613	0.0929629	-0.0742423	0.20418	0.0373545	0.136996	0.0584296	0.0497212	0.035676	0.135466	-1.01252	-0.230073	-0.167618	0.176586	-0.0735529	0.180108	0.100563	-0.122956	-0.0999213	-0.0237827	-0.30516	-0.123543	0.989781	-0.495611	-0.304164	0.0180471	1.34447	0.0422593	-0.512493	0.834795
1.07	-0.116305	-0.0244801	0.0806935	0.0267571	0.202558	-1.6475	-0.0511463	-0.0326396	0.89639	-0.00636355	0.00706279	0.0105753	0.114912	0.419981	-0.0739789	0.0246536	-0.11864	1.49063	-0.232603	-0.528459	0.0921495	-0.0673817	0.204697	0.067776	0.136178	-0.20955	0.0497706	-0.00839878	0.122055	-1.66108	-0.230762	0.0331459	0.175433	-0.154258	0.181193	0.122486	-0.124989	-0.208588	-0.0273682	-0.445879	-0.109964	1.72259	-0.498783	-0.228713	0.0316107	1.38477	0.0369919	-0.548366	0.835409
1.08	-0.114924	-0.0248192	0.0830311	-0.00664817	0.183374	-2.18044	-0.0514614	-0.0306169	0.896304	-0.0110758	0.007203	0.017224	0.119554	0.509736	-0.0740014	0.0752283	-0.10071	2.00499	-0.238528	-0.649197	0.0917117	-0.0209737	0.205474	0.0834211	0.13313	-0.39592	0.0490556	-0.0656669	0.102902	-2.17143	-0.229368	0.247169	0.173427	-0.239807	0.182426	0.125922	-0.127767	-0.235168	-0.0320511	-0.533903	-0.0896206	2.33737	-0.501312	-0.181475	0.0454437	1.39391	0.0315915	-0.546052	0.834844
1.09	-0.113319	-0.0517513	0.0854836	-0.0443667	0.159619	-2.54772	-0.0517529	-0.0268405	0.896167	-0.0159046	0.00740055	0.0219203	0.125081	0.555317	-0.0734565	0.132505	-0.0781931	2.39814	-0.245174	-0.643073	0.0916125	-0.000580468	0.206202	0.0538009	0.128454	-0.568306	0.04774	-0.107839	0.0796707	-2.48306	-0.225536	0.542381	0.170606	-0.321022	0.183476	0.0853155	-0.130458	-0.216888	-0.0374837	-0.585095	-0.0639802	2.77542	-0.503012	-0.069037	0.0592827	1.37675	0.026252	-0.539161	0.833238
1.1	-0.111628	-0.0751632	0.0879599	-0.0406973	0.133083	-2.73107	-0.0519849	-0.0198142	0.896011	-0.0129814	0.00763552	0.0248251	0.130465	0.501409	-0.0723023	0.150644	-0.0523713	2.65937	-0.250827	-0.479702	0.0914411	-0.0316111	0.206459	-0.00636896	0.121855	-0.747619	0.0462128	-0.0903464	0.0543803	-2.61295	-0.218232	0.897543	0.167469	-0.245398	0.183625	-0.052118	-0.132827	-0.191837	-0.0434587	-0.644971	-0.0350028	3.00196	-0.503392	0.0409905	0.072869	1.34325	0.0210244	-0.506615	0.830824
1.11	-0.110218	-0.134598	0.091054	0.0595505	0.105672	-2.73332	-0.0521631	-0.0164064	0.895957	0.0037569	0.00789185	0.0262368	0.13546	0.493556	-0.0714112	0.0562732	-0.0249293	2.71243	-0.254937	-0.352533	0.0911064	-0.0279388	0.206054	-0.075563	0.114209	-0.759922	0.0455632	0.0305702	0.0283966	-2.63835	-0.208307	1.05108	0.165835	-0.100758	0.182156	-0.226165	-0.13462	-0.137053	-0.0505347	-0.779462	-0.00485828	3.0079	-0.503122	0.0559859	0.0861387	1.29518	0.0161306	-0.477094	0.829217
1.12	-0.109392	-0.193318	0.0950025	0.135049	0.0791705	-2.5771	-0.0523173	-0.0144448	0.89608	0.0190314	0.00815667	0.0265775	0.140451	0.505621	-0.0713416	-0.0199193	0.0019608	2.57803	-0.258061	-0.278515	0.0909977	0.0130127	0.204998	-0.128726	0.106914	-0.686613	0.04623	0.110548	0.00260448	-2.56963	-0.197603	1.07983	0.165486	0.0105196	0.179149	-0.355475	-0.135615	-0.0733997	-0.0587522	-0.842552	0.0244436	2.84051	-0.502269	0.177372	0.0980227	1.05567	0.0111173	-0.487109	0.828361
1.13	-0.109296	-0.261275	0.0990957	0.141514	0.0548678	-2.30301	-0.052451	-0.0122969	0.896293	0.0214617	0.00841867	0.0255145	0.145679	0.542597	-0.071582	-0.0357807	0.026978	2.32922	-0.260641	-0.244398	0.0914395	0.0674534	0.203632	-0.134915	0.100615	-0.565139	0.0474654	0.115716	-0.0219718	-2.38276	-0.186848	1.062	0.166157	0.100765	0.175251	-0.404727	-0.135574	0.0287792	-0.0669894	-0.782702	0.0514897	2.54797	-0.499595	0.322131	0.105944	0.35341	0.00532799	-0.709948	0.825641
1.14	-0.110145	-0.322803	0.102671	0.106137	0.0338708	-1.90157	-0.0525637	-0.0102831	0.896478	0.0146566	0.0086596	0.02226	0.151381	0.58368	-0.0716761	-0.0220403	0.0487972	1.91839	-0.263079	-0.243405	0.0922474	0.0814676	0.202443	-0.0999716	0.0958216	-0.39722	0.0486548	0.0852376	-0.0439824	-2.03106	-0.176605	0.969689	0.167494	0.130781	0.171269	-0.378099	-0.134164	0.156374	-0.0740648	-0.636107	0.0750248	2.10937	-0.496898	0.182445	0.105327	-0.381013	-0.00140614	-0.500943	0.822796
1.15	-0.111646	-0.29409	0.105248	0.0495825	0.0176852	-1.32576	-0.0526557	-0.00801633	0.89658	0.00585769	0.00885407	0.0161098	0.156964	0.503557	-0.0714436	0.0030587	0.065456	1.30252	-0.265395	-0.209596	0.0930511	0.0731333	0.201638	-0.0588934	0.0926396	-0.255155	0.0494267	0.0349457	-0.0614797	-1.46445	-0.167746	0.787679	0.168701	0.0852104	0.167812	-0.3051	-0.131843	0.197517	-0.0792117	-0.418012	0.0933043	1.47807	-0.496169	-0.0270351	0.099333	-0.814373	-0.00487615	-0.193586	0.822354
1.16	-0.112955	-0.156158	0.106587	0.00748682	0.00803025	-0.589907	-0.0527223	-0.0053062	0.896609	0.00108426	0.00897252	0.00719448	0.160903	0.261216	-0.0710847	0.00587268	0.0750132	0.534697	-0.267028	-0.104839	0.0936588	0.0377332	0.201211	-0.0286171	0.0905622	-0.170705	0.0496936	-0.00412836	-0.0723968	-0.715492	-0.161071	0.537146	0.169346	0.0342232	0.165169	-0.222282	-0.129908	0.113196	-0.0819335	-0.161724	0.104305	0.664345	-0.497211	-0.151915	0.0893135	-1.16133	-0.00515826	0.124616	0.823936
1.17	-0.113355	0.0411107	0.106824	0.00694397	0.00623322	0.235649	-0.0527634	-0.0031091	0.896623	0.00267336	0.0089942	-0.0028668	0.161857	-0.0785986	-0.0711115	-0.0322762	0.0763407	-0.27817	-0.267311	0.0532108	0.0935133	-0.0624055	0.201038	-0.00875293	0.0891393	-0.113331	0.0497	-0.00972609	-0.0753257	0.118602	-0.157153	0.242867	0.169647	0.0247257	0.163289	-0.15651	-0.129524	-0.0511354	-0.0823028	0.0725434	0.106391	-0.262998	-0.499057	-0.198391	0.0766235	-1.35941	-0.00229437	0.401756	0.826207
1.18	-0.112715	0.214978	0.106303	0.0361983	0.0127004	1.04142	-0.0527899	-0.00248945	0.896673	0.00743114	0.00891722	-0.0123132	0.159467	-0.396195	-0.0719245	-0.0960668	0.0696434	-1.00671	-0.265942	0.216601	0.0928534	-0.0504868	0.200996	0.00209147	0.0883762	-0.0326803	0.0497407	0.00755249	-0.0700728	0.906985	-0.156214	-0.0509594	0.170116	0.0655074	0.161955	-0.111808	-0.131008	-0.202379	-0.0807542	0.25863	0.0989794	-1.18311	-0.501206	-0.231836	0.0624732	-1.4544	0.00280221	0.565434	0.828515
1.19	-0.111476	0.31533	0.10521	0.0547626	0.0267385	1.73352	-0.0528211	-0.00414049	0.896769	0.0112136	0.00875427	-0.0199608	0.154425	-0.605279	-0.0734578	-0.141337	0.0560784	-1.61453	-0.263107	0.340373	0.0926071	-0.000758967	0.201047	0.00845712	0.088658	0.0960493	0.049852	0.0153018	-0.0576112	1.56399	-0.158068	-0.313539	0.171012	0.107315	0.161058	-0.068238	-0.133797	-0.280165	-0.0776062	0.415152	0.0827964	-1.98324	-0.503538	-0.244027	0.0475832	-1.513	0.00897411	0.632933	0.830601
1.2	-0.110319	0.321588	0.103501	0.0461436	0.0469448	2.27263	-0.0528821	-0.00849739	0.896882	0.0108267	0.00852391	-0.0258638	0.147996	-0.667672	-0.0752582	-0.154046	0.0368391	-2.12242	-0.259335	0.401578	0.0927904	0.0355712	0.201173	0.0164877	0.0905509	0.293055	0.049898	0.0109783	-0.0393413	2.09017	-0.162419	-0.5545	0.172195	0.121959	0.160686	-0.00695856	-0.136924	-0.259597	-0.0729676	0.551366	0.0594316	-2.61322	-0.50576	-0.235988	0.0323303	-1.52606	0.0154697	0.640494	0.831881
1.21	-0.10985	0.274078	0.101088	0.0132528	0.0717511	2.66022	-0.0529936	-0.0136959	0.896972	0.00678401	0.0082408	-0.03056	0.141402	-0.6493	-0.0769065	-0.138811	0.0129366	-2.53774	-0.255132	0.439227	0.0931942	0.0425431	0.201384	0.0211726	0.0945817	0.508569	0.0498538	0.00266329	-0.0163191	2.54254	-0.169056	-0.762937	0.173377	0.108829	0.160995	0.0623954	-0.139448	-0.18408	-0.0669357	0.67384	0.0306889	-3.07113	-0.507729	-0.211571	0.0170783	-1.51343	0.0217965	0.609367	0.832133
1.22	-0.110163	0.218497	0.0979625	-0.0277895	0.0995648	2.87613	-0.0531478	-0.0163857	0.897013	0.00155046	0.00791705	-0.0338591	0.134994	-0.635844	-0.0781408	-0.104886	-0.0143657	-2.78581	-0.250387	0.520692	0.0935055	0.0116459	0.201524	-0.00182415	0.100504	0.652183	0.0498495	-5.12E-05	0.010571	2.85346	-0.177345	-0.864921	0.174242	0.0667677	0.161953	0.112943	-0.140983	-0.105591	-0.0597262	0.766101	-0.00164327	-3.33884	-0.50923	-0.155025	0.00203195	-1.48124	0.0277259	0.574295	0.831423
1.23	-0.110927	0.186316	0.0942365	-0.0794484	0.128493	2.90129	-0.0533035	-0.014086	0.897013	-0.000949934	0.00757155	-0.0348585	0.12841	-0.678211	-0.0786912	-0.0379725	-0.0430779	-2.82315	-0.244426	0.676941	0.0932593	-0.0611361	0.201242	-0.0592323	0.10713	0.653838	0.0499441	-0.0172527	0.0394382	2.95807	-0.185754	-0.794774	0.174628	0.0247708	0.163169	0.118546	-0.141642	-0.0593112	-0.0517252	0.825853	-0.035511	-3.39481	-0.509838	-0.0449564	-0.0123082	-1.34055	0.0333779	0.580878	0.829911
1.24	-0.1119	0.130409	0.0899993	-0.135641	0.156787	2.76983	-0.0534258	-0.0105202	0.897007	0.000488645	0.0072269	-0.0336923	0.121569	-0.66865	-0.0782736	0.0420906	-0.0713519	-2.70257	-0.23696	0.797999	0.092569	-0.0723507	0.200284	-0.127832	0.11355	0.636727	0.0499681	-0.0480616	0.0683838	2.86039	-0.193132	-0.68518	0.174815	0.0293941	0.16438	0.109885	-0.141524	0.00738446	-0.0433905	0.824113	-0.0689534	-3.26667	-0.509317	0.0143929	-0.0227319	-0.540115	0.0404475	0.906332	0.827552
1.25	-0.113417	0.0178605	0.0853985	-0.185934	0.183058	2.50963	-0.0535192	-0.00853267	0.897032	0.00476574	0.00690326	-0.0309424	0.115516	-0.535391	-0.0769684	0.108649	-0.097777	-2.46689	-0.228798	0.812518	0.0923221	0.0269209	0.198666	-0.187322	0.1202	0.697114	0.0498299	-0.0850119	0.0953758	2.55841	-0.199737	-0.647117	0.175249	0.0660115	0.165446	0.0959472	-0.140151	0.140944	-0.0354563	0.774066	-0.10026	-2.97667	-0.510222	-0.23648	-0.0237589	0.219904	0.0482447	0.583739	0.827342
1.26	-0.115831	-0.114876	0.0807567	-0.209277	0.205923	2.09915	-0.0536009	-0.00782402	0.897096	0.00743695	0.00661309	-0.0268767	0.111386	-0.320593	-0.0752273	0.142006	-0.121023	-2.09546	-0.221059	0.720161	0.093089	0.102667	0.196654	-0.207866	0.127722	0.784755	0.0496619	-0.106354	0.118162	2.06723	-0.206301	-0.667688	0.175933	0.0795762	0.166453	0.100963	-0.137132	0.289925	-0.028457	0.675132	-0.127781	-2.52001	-0.514351	-0.530395	-0.0197877	0.605227	0.0519482	0.194218	0.831338
1.27	-0.118733	-0.165431	0.0766586	-0.18009	0.223738	1.48032	-0.0536717	-0.00596221	0.897168	0.00628205	0.00637191	-0.0209585	0.1093	-0.149364	-0.0735454	0.130899	-0.139434	-1.51031	-0.214652	0.546131	0.094259	0.109433	0.194653	-0.185008	0.135564	0.732415	0.0496473	-0.0877735	0.135545	1.45197	-0.213001	-0.655757	0.176557	0.0298434	0.167611	0.127977	-0.133144	0.324017	-0.023096	0.478642	-0.149736	-1.84557	-0.520938	-0.669439	-0.0123609	0.941951	0.0522736	-0.104983	0.837758
1.28	-0.1209	-0.0941322	0.073945	-0.109023	0.234085	0.591366	-0.0537108	-0.00139392	0.897213	0.00246512	0.00620359	-0.0121732	0.108454	-0.0675492	-0.0722858	0.0934199	-0.1505	-0.648886	-0.210365	0.303174	0.0951349	0.0543735	0.19311	-0.125213	0.141668	0.443515	0.0498619	-0.0410869	0.14569	0.598831	-0.218988	-0.518192	0.176437	-0.0450068	0.169028	0.151761	-0.129953	0.191169	-0.020186	0.184386	-0.163549	-0.885296	-0.527991	-0.609224	-0.00201834	1.17368	0.0497134	-0.385346	0.843646
1.29	-0.121223	0.0408998	0.0731477	-0.042677	0.234704	-0.45714	-0.053696	0.00429967	0.897218	-0.0013561	0.00613589	-0.0010951	0.108079	-0.0323336	-0.0714631	0.0667192	-0.15198	0.362949	-0.208689	0.0338299	0.0954154	-0.00506803	0.192224	-0.0598507	0.144016	0.0180764	0.0499674	-0.0185247	0.146599	-0.399673	-0.223055	-0.290042	0.175712	-0.0908142	0.170663	0.179855	-0.129111	-0.0302802	-0.0201131	-0.133811	-0.166731	0.257556	-0.534017	-0.481269	0.0101581	1.30273	0.0448668	-0.570645	0.847363
1.3	-0.119506	0.152113	0.0739961	-0.0307322	0.225034	-1.45713	-0.0536295	0.0086543	0.897187	-0.0048068	0.00618106	0.00993597	0.108093	0.0187317	-0.0707301	0.0870083	-0.143487	1.31378	-0.209605	-0.20882	0.0952518	-0.0208293	0.191879	-0.0124357	0.142229	-0.374034	0.0493736	-0.0586182	0.137754	-1.37164	-0.224746	-0.0503752	0.174502	-0.150001	0.172619	0.213316	-0.130831	-0.220544	-0.0224879	-0.373271	-0.158522	1.37337	-0.538802	-0.376419	0.0233347	1.36056	0.0387584	-0.651455	0.849116
1.31	-0.116279	0.202527	0.0756279	-0.0789639	0.2065	-2.21817	-0.053531	0.0105922	0.89712	-0.00874209	0.00632806	0.0188005	0.10876	0.0903314	-0.0695824	0.153181	-0.127282	1.9072	-0.212535	-0.367126	0.0950435	-0.00973003	0.191793	-0.00351425	0.137229	-0.639339	0.0476493	-0.149034	0.120341	-2.12709	-0.22424	0.147964	0.172544	-0.236071	0.174932	0.250566	-0.134254	-0.322346	-0.0263683	-0.489337	-0.140247	2.26323	-0.542707	-0.314916	0.0369093	1.37632	0.0322822	-0.65738	0.849624
1.32	-0.112473	0.163685	0.0774858	-0.117936	0.181317	-2.77956	-0.0534275	0.00976976	0.89701	-0.0128321	0.00654951	0.0251497	0.110537	0.229217	-0.0679846	0.198676	-0.105349	2.43681	-0.216873	-0.491211	0.0951723	0.0239718	0.191818	0.0067409	0.130348	-0.764544	0.0450708	-0.204681	0.09649	-2.66646	-0.221852	0.322775	0.169857	-0.262189	0.177409	0.242214	-0.138138	-0.311726	-0.0312304	-0.574979	-0.11415	2.94093	-0.546029	-0.269312	0.0505767	1.37271	0.0259987	-0.625919	0.849292
1.33	-0.108759	0.118591	0.0796772	-0.0890317	0.151535	-3.13697	-0.0533327	0.0098249	0.896884	-0.0110502	0.00682372	0.0292848	0.113494	0.301078	-0.0662784	0.184588	-0.078594	2.86221	-0.22199	-0.501993	0.0954259	0.0283253	0.19179	-0.0195218	0.122457	-0.858418	0.0424307	-0.177097	0.0684532	-2.97865	-0.21775	0.506352	0.167692	-0.166357	0.179435	0.155698	-0.141712	-0.289104	-0.0372111	-0.691796	-0.0824549	3.38259	-0.5487	-0.198497	0.0641362	1.34307	0.0200472	-0.595347	0.8484
1.34	-0.105085	0.0890251	0.0826006	-0.0162926	0.119246	-3.29185	-0.0532188	0.0131598	0.896815	-0.00178608	0.0071279	0.0312566	0.116462	0.268916	-0.0648559	0.138178	-0.0480311	3.18476	-0.226435	-0.375758	0.0957694	0.0436169	0.191322	-0.0746465	0.113384	-0.962307	0.0405786	-0.0951415	0.0381185	-3.142	-0.211551	0.731976	0.166215	-0.118655	0.180318	0.020012	-0.145039	-0.27237	-0.0445536	-0.809818	-0.0475425	3.58937	-0.550542	-0.124805	0.0772636	1.2872	0.0144484	-0.545135	0.847489
1.35	-0.101659	0.0413698	0.0860978	0.0346359	0.0864483	-3.25423	-0.0530696	0.0165595	0.896853	0.00870339	0.00744327	0.0313981	0.119086	0.253881	-0.0637082	0.108073	-0.0154948	3.24772	-0.229576	-0.26269	0.0962726	0.0607207	0.190321	-0.124889	0.103523	-1.0008	0.039729	-0.0330384	0.00682721	-3.17457	-0.203209	0.927097	0.165424	-0.0443769	0.179741	-0.124366	-0.147776	-0.220501	-0.0528633	-0.856841	-0.0116551	3.58362	-0.551452	-0.00928151	0.0894611	1.11528	0.00913239	-0.545309	0.846573
1.36	-0.0987575	-0.0212859	0.0897917	0.0642773	0.0547563	-3.08023	-0.0528906	0.0190011	0.896969	0.0132831	0.00774911	0.0294967	0.121773	0.293801	-0.0627761	0.0802734	0.0166895	3.12328	-0.232023	-0.242456	0.0969862	0.0674322	0.189029	-0.127336	0.0935794	-0.972726	0.0397285	0.0115581	-0.0241795	-3.0818	-0.193196	1.05955	0.165337	0.0225407	0.177866	-0.234436	-0.149568	-0.141412	-0.0614372	-0.846703	0.0233817	3.41887	-0.550489	0.225102	0.0992549	0.843103	0.00394409	-0.454355	0.843934
1.37	-0.0967566	-0.121865	0.0933538	0.0746936	0.0254792	-2.76889	-0.0526954	0.0196567	0.897093	0.0104156	0.00802738	0.0258417	0.125216	0.412045	-0.061978	0.0545708	0.0467021	2.80666	-0.23472	-0.308315	0.0976985	0.0714073	0.187926	-0.0849249	0.0844624	-0.829691	0.0403511	0.042347	-0.0535129	-2.83037	-0.182379	1.07835	0.166027	0.0929492	0.175206	-0.277775	-0.150033	-0.00496023	-0.0696605	-0.783213	0.0560574	3.09474	-0.547021	0.427287	0.105939	0.360997	-0.000632288	-0.507212	0.83833
1.38	-0.0961811	-0.235772	0.0965879	0.0778264	3.54E-05	-2.30517	-0.0525033	0.018766	0.897164	0.00365563	0.00825957	0.0202832	0.130107	0.556186	-0.0613146	0.021851	0.0727419	2.30703	-0.238342	-0.409503	0.0983072	0.0526362	0.187441	-0.0143475	0.0774203	-0.584055	0.0413963	0.067795	-0.0795852	-2.40874	-0.172064	0.960998	0.167214	0.119332	0.172418	-0.263574	-0.148653	0.169894	-0.0768685	-0.664291	0.0847553	2.58944	-0.54318	0.299786	0.105164	-0.439439	-0.00637525	-0.441816	0.832373
1.39	-0.096712	-0.231769	0.0991843	0.0578614	-0.0197358	-1.62236	-0.0523139	0.0195092	0.897169	-0.00216299	0.00842294	0.0118559	0.13562	0.507899	-0.0607237	0.00599372	0.0926902	1.57739	-0.242524	-0.398966	0.0987364	0.0198617	0.187571	0.0335847	0.0727207	-0.385223	0.0424697	0.0566736	-0.100383	-1.74668	-0.163435	0.750051	0.168361	0.0912453	0.169981	-0.21439	-0.145994	0.225969	-0.0823414	-0.461338	0.107337	1.84106	-0.541386	0.0766349	0.0982448	-0.925368	-0.0094442	-0.137879	0.829262
1.4	-0.0972388	-0.0915699	0.100814	0.0408407	-0.0315935	-0.728597	-0.0521072	0.0219698	0.897133	-0.00424954	0.00848688	0.000546888	0.139445	0.226845	-0.0603787	-0.0148339	0.104259	0.670977	-0.245832	-0.241975	0.0985247	-0.0601029	0.188067	0.0620398	0.0695637	-0.270636	0.0432628	0.033775	-0.113422	-0.858375	-0.157244	0.479503	0.169095	0.0482586	0.168143	-0.15227	-0.143732	0.12924	-0.0854272	-0.198263	0.121178	0.855676	-0.541469	-0.0520373	0.0870856	-1.2765	-0.00910898	0.208215	0.828793
1.41	-0.0969051	0.113961	0.101458	0.0494261	-0.0338547	0.272068	-0.0518771	0.0236763	0.897102	-0.00150109	0.00843027	-0.0118683	0.139823	-0.159697	-0.0606796	-0.0581659	0.106279	-0.259076	-0.247191	-0.0289909	0.0976437	-0.0994017	0.188784	0.0784183	0.0672939	-0.191803	0.0437977	0.0243518	-0.116978	0.127567	-0.153957	0.17632	0.169488	0.0315344	0.166904	-0.0995828	-0.143251	-0.0531747	-0.0860194	0.0619266	0.124221	-0.262845	-0.542348	-0.0953196	0.0732326	-1.47556	-0.00539916	0.502012	0.829516
1.42	-0.0956498	0.277774	0.101357	0.0763603	-0.02625	1.21445	-0.051643	0.0226267	0.89711	0.003041	0.00825399	-0.0230128	0.136631	-0.477717	-0.0618751	-0.112991	0.0993436	-1.06442	-0.246558	0.146121	0.0966356	-0.0994888	0.189638	0.0934381	0.0659185	-0.0826168	0.0442206	0.0287589	-0.110997	1.03125	-0.153655	-0.109782	0.169864	0.0425156	0.166093	-0.0624536	-0.144798	-0.203145	-0.0844727	0.27341	0.115996	-1.33424	-0.5434	-0.103746	0.0578858	-1.58099	0.00065249	0.673795	0.830557
1.43	-0.0941332	0.336736	0.100725	0.102584	-0.00999149	1.98635	-0.0514368	0.0181422	0.897156	0.00581799	0.00797785	-0.0318916	0.131111	-0.62798	-0.0637809	-0.164022	0.0849104	-1.7378	-0.244579	0.237439	0.0957487	-0.0644363	0.190684	0.116587	0.065964	0.0942151	0.044573	0.043497	-0.0969069	1.75765	-0.155998	-0.35189	0.170416	0.0630093	0.165593	-0.0345788	-0.147514	-0.247449	-0.0811985	0.427273	0.097786	-2.22907	-0.544364	-0.102492	0.0418434	-1.61733	0.00782344	0.735246	0.83134
1.44	-0.09314	0.309942	0.0997018	0.116446	0.0130477	2.56619	-0.0512876	0.0114417	0.897214	0.00512697	0.00762182	-0.0389691	0.124796	-0.644591	-0.0661461	-0.208014	0.0640823	-2.3321	-0.241976	0.276106	0.0954333	-0.000294326	0.191953	0.134865	0.0680162	0.314253	0.0449622	0.0670494	-0.0764447	2.33753	-0.160546	-0.552135	0.171123	0.0792251	0.165387	-0.00808513	-0.150249	-0.203466	-0.0765709	0.539101	0.0716701	-2.916	-0.545154	-0.096757	0.0256711	-1.60837	0.0152319	0.732261	0.831539
1.45	-0.0931935	0.226606	0.098271	0.110827	0.0409431	2.95966	-0.051212	0.00375982	0.89725	0.00183148	0.00720416	-0.0442121	0.118777	-0.57515	-0.0686827	-0.23107	0.0379193	-2.79421	-0.23914	0.291224	0.0955107	0.00296969	0.193378	0.146595	0.0723964	0.549395	0.0455021	0.0948905	-0.0507119	2.82748	-0.166938	-0.71988	0.171889	0.0639443	0.165556	0.0410212	-0.152121	-0.101077	-0.0708395	0.624359	0.0398122	-3.39591	-0.545829	-0.0984746	0.00975097	-1.56969	0.022334	0.678284	0.831203
1.46	-0.0943849	0.14259	0.0963739	0.0860332	0.0719398	3.19278	-0.0512071	-0.00218969	0.897248	-0.00220507	0.00674416	-0.047458	0.113413	-0.517616	-0.0710941	-0.220709	0.00799617	-3.08179	-0.236003	0.349786	0.0954044	-0.026189	0.194777	0.124885	0.0789263	0.731039	0.0463284	0.113706	-0.0208924	3.17079	-0.174752	-0.826495	0.172347	0.0282743	0.166169	0.0759431	-0.152748	-0.000695631	-0.0642442	0.695479	0.00417323	-3.69377	-0.54635	-0.0759203	-0.00573967	-1.52057	0.028744	0.607038	0.830456
1.47	-0.0963087	0.0920797	0.093959	0.0453326	0.104397	3.25087	-0.0512379	-0.00319481	0.897212	-0.00440908	0.00626268	-0.0483629	0.108137	-0.538445	-0.0730576	-0.17384	-0.0237487	-3.15111	-0.231791	0.502574	0.0947835	-0.0885588	0.195789	0.068833	0.0865979	0.779829	0.0474365	0.111148	0.0114276	3.31289	-0.182994	-0.795733	0.172321	-0.0220754	0.167001	0.0800472	-0.152332	0.059424	-0.0570362	0.741199	-0.0334342	-3.7932	-0.546241	0.0304361	-0.0199733	-1.28429	0.0349014	0.623528	0.829116
1.48	-0.0986753	0.0166942	0.0909973	-0.0191384	0.136389	3.12077	-0.0512634	-0.0018524	0.897171	-0.00293033	0.00578612	-0.0465622	0.102711	-0.51598	-0.0741955	-0.0922081	-0.0551475	-3.0252	-0.225981	0.645023	0.0939998	-0.0447791	0.196085	-0.00972453	0.0943855	0.787605	0.0486089	0.0738375	0.0437678	3.19455	-0.190407	-0.685617	0.171992	-0.0225571	0.167752	0.0653143	-0.150975	0.145329	-0.0496137	0.745374	-0.0708506	-3.67107	-0.54492	0.107269	-0.0298176	-0.495648	0.041957	0.869189	0.826568
1.49	-0.10178	-0.114218	0.0874099	-0.100778	0.166234	2.84307	-0.0512785	-0.00143413	0.897165	0.00177341	0.00533813	-0.0428488	0.0981538	-0.367969	-0.0743297	0.00114796	-0.0846013	-2.7799	-0.219246	0.6802	0.0940786	0.0611437	0.195598	-0.083758	0.102514	0.856223	0.0495046	0.00752776	0.0739205	2.88715	-0.196873	-0.620316	0.171943	0.00752823	0.168329	0.0534816	-0.148144	0.301109	-0.0424784	0.726173	-0.106026	-3.36093	-0.544965	-0.152337	-0.0303145	0.275127	0.0493465	0.530674	0.826112
1.5	-0.105945	-0.265421	0.0833604	-0.151033	0.192464	2.39974	-0.051297	-0.00225564	0.897202	0.00517915	0.00493238	-0.0380502	0.0956704	-0.131467	-0.0737371	0.0565221	-0.110827	-2.39055	-0.212742	0.597982	0.0951523	0.135372	0.194515	-0.124015	0.111606	0.951955	0.0501214	-0.031258	0.100042	2.37084	-0.203054	-0.617492	0.172158	0.0301652	0.168855	0.0527352	-0.143399	0.473561	-0.0360148	0.651967	-0.137179	-2.86573	-0.548348	-0.457076	-0.0256803	0.676609	0.0524374	0.129068	0.830003
1.51	-0.110637	-0.314131	0.0796567	-0.131628	0.212968	1.69534	-0.0513187	-0.00163086	0.897256	0.0051342	0.00458595	-0.0307791	0.0954338	0.0503852	-0.0731093	0.0524897	-0.131724	-1.73432	-0.207614	0.413177	0.0965596	0.130438	0.193354	-0.104461	0.120946	0.877002	0.0508579	-0.0186512	0.119728	1.63055	-0.20912	-0.580643	0.172302	0.00361975	0.169451	0.0634537	-0.137558	0.504779	-0.0312056	0.451199	-0.162055	-2.09759	-0.554101	-0.569705	-0.0173721	1.01794	0.0519521	-0.198916	0.83607
1.52	-0.114327	-0.214836	0.0773106	-0.0600013	0.224999	0.694796	-0.0513182	0.00219854	0.897296	0.00270959	0.0043281	-0.0202623	0.0963617	0.110403	-0.0728984	0.0113018	-0.144395	-0.766424	-0.204662	0.169509	0.0976468	0.076	0.192575	-0.0501854	0.128163	0.537014	0.051786	0.0243851	0.131046	0.668399	-0.214271	-0.428566	0.17217	-0.0330034	0.170215	0.0862703	-0.132748	0.340563	-0.0289776	0.13545	-0.177705	-1.01087	-0.56017	-0.508789	-0.00635138	1.23236	0.0484412	-0.477182	0.841376
1.53	-0.11573	-0.0474358	0.0769175	-0.00275345	0.22611	-0.470515	-0.0512706	0.00721551	0.897309	-0.000283569	0.00418875	-0.00747177	0.0974708	0.112912	-0.0730994	-0.00911145	-0.146351	0.361097	-0.204252	-0.0843559	0.0981227	0.0164651	0.192328	-0.00142261	0.131114	0.0639033	0.052526	0.032035	0.132108	-0.428642	-0.217443	-0.201976	0.17168	-0.0621986	0.171232	0.12155	-0.130716	0.0836405	-0.0296997	-0.193093	-0.181389	0.272787	-0.565186	-0.37439	0.0064329	1.35243	0.0426416	-0.660603	0.844506
1.54	-0.114701	0.083328	0.0780378	-0.0210196	0.215876	-1.55498	-0.0511799	0.0105336	0.897289	-0.00383394	0.00417674	0.00472189	0.0986925	0.137153	-0.0731646	0.0404433	-0.137343	1.3947	-0.206187	-0.291532	0.0979807	-0.0351939	0.192424	0.0170452	0.129616	-0.345136	0.0523451	-0.0402401	0.122579	-1.4724	-0.218364	0.0132192	0.170726	-0.129899	0.172727	0.180134	-0.131552	-0.12662	-0.0327092	-0.407916	-0.172414	1.50285	-0.568894	-0.264435	0.0200946	1.39694	0.0356602	-0.728516	0.845625
1.55	-0.111964	0.13381	0.0796494	-0.10442	0.196103	-2.35761	-0.0510693	0.010958	0.897227	-0.00888703	0.00427454	0.014086	0.100401	0.196241	-0.0724549	0.139023	-0.12008	2.0117	-0.209721	-0.40699	0.0976851	-0.0141106	0.192504	0.00379945	0.124927	-0.591024	0.0507623	-0.162703	0.103948	-2.26275	-0.217419	0.168579	0.169014	-0.198248	0.174871	0.245903	-0.134148	-0.227902	-0.0368443	-0.482969	-0.152462	2.46346	-0.571628	-0.197154	0.0340239	1.40164	0.0284568	-0.717199	0.845416
1.56	-0.108557	0.108548	0.0811697	-0.178274	0.169287	-2.95608	-0.0509677	0.00925	0.897111	-0.0141658	0.00445089	0.0209338	0.103092	0.307252	-0.0709305	0.221324	-0.096921	2.56651	-0.214239	-0.487906	0.0977104	0.0112755	0.192488	-0.0105077	0.118503	-0.724952	0.048062	-0.25227	0.0785456	-2.84661	-0.214965	0.32774	0.166863	-0.217486	0.177507	0.268795	-0.137184	-0.232766	-0.0415309	-0.526226	-0.124056	3.20479	-0.573699	-0.144889	0.0479331	1.38633	0.0215804	-0.673123	0.844375
1.57	-0.105098	0.0654549	0.0826651	-0.183208	0.137458	-3.34752	-0.0508817	0.00846593	0.896964	-0.0135189	0.00468661	0.0258529	0.10678	0.370404	-0.0688141	0.246525	-0.0684905	3.06717	-0.219172	-0.471687	0.0979035	0.0270218	0.192175	-0.060441	0.110935	-0.825364	0.0449364	-0.25632	0.0484055	-3.21409	-0.210771	0.516239	0.165053	-0.119956	0.179906	0.195485	-0.139976	-0.211347	-0.0468611	-0.605416	-0.0894122	3.70468	-0.575127	-0.0924254	0.0616304	1.35294	0.0151496	-0.630601	0.842936
1.58	-0.101723	0.0291607	0.0847207	-0.112797	0.102891	-3.50521	-0.0507884	0.0104125	0.896877	-0.00260379	0.0049607	0.0285381	0.110463	0.334411	-0.0667203	0.204148	-0.0356288	3.39663	-0.223172	-0.313699	0.0981079	0.00246645	0.191209	-0.134238	0.102277	-0.90883	0.0424643	-0.175092	0.0156577	-3.37992	-0.204574	0.717728	0.16424	-0.0465098	0.181175	0.0537976	-0.142461	-0.188644	-0.0533342	-0.718752	-0.0511248	3.93006	-0.576067	-0.0603041	0.0748643	1.29059	0.00913173	-0.583908	0.842081
1.59	-0.0987695	-0.0415462	0.0874321	-0.0486937	0.0679319	-3.4539	-0.0506762	0.0118909	0.896916	0.0096559	0.00525112	0.0292722	0.113797	0.331614	-0.06496	0.162561	-0.000904174	3.47888	-0.225537	-0.171146	0.0980288	-0.00349373	0.18951	-0.203642	0.0931838	-0.897583	0.0411396	-0.0962386	-0.0179339	-3.39428	-0.196601	0.867364	0.164177	0.035551	0.180959	-0.0915958	-0.144243	-0.116502	-0.0608065	-0.774968	-0.0118211	3.92087	-0.57639	0.0382253	0.0868468	1.07486	0.00323075	-0.59268	0.841662
1.6	-0.0965497	-0.113639	0.090398	-0.0209361	0.0342557	-3.25616	-0.0505506	0.0131376	0.897048	0.015201	0.00554069	0.0283174	0.117221	0.364143	-0.0633843	0.144595	0.0337587	3.37014	-0.226899	-0.114491	0.0981117	0.00884863	0.187346	-0.223485	0.0844147	-0.84075	0.0407112	-0.0553562	-0.0510501	-3.27437	-0.18735	0.969727	0.164998	0.115116	0.179473	-0.193129	-0.144948	-0.0323255	-0.068522	-0.755865	0.0265949	3.74336	-0.574858	0.283677	0.0961789	0.7939	-0.0023245	-0.471647	0.839331
1.61	-0.0953262	-0.216643	0.0932087	-0.0127393	0.00330415	-2.90761	-0.0504189	0.0128061	0.897191	0.0122987	0.0058105	0.0252903	0.12124	0.466581	-0.0618351	0.123633	0.0660917	3.00281	-0.228133	-0.145688	0.0981906	0.00337443	0.185237	-0.18866	0.0766909	-0.678057	0.040826	-0.0256579	-0.082197	-2.9885	-0.177549	0.965727	0.166387	0.136293	0.177295	-0.228964	-0.144341	0.0993264	-0.0757588	-0.687485	0.06246	3.39116	-0.57063	0.539978	0.102742	0.492555	-0.00657612	-0.325562	0.833561
1.62	-0.0955427	-0.314125	0.0955641	-0.0261064	-0.0232874	-2.36966	-0.0503004	0.0109283	0.897281	0.00540897	0.00603815	0.0197351	0.126437	0.57238	-0.0602704	0.106723	0.0935694	2.38761	-0.229946	-0.208806	0.098268	0.0117056	0.183629	-0.131425	0.0711846	-0.422623	0.0411726	-0.0151237	-0.109555	-2.48364	-0.168526	0.816959	0.167646	0.0985137	0.175149	-0.194363	-0.142073	0.245403	-0.0817722	-0.531753	0.093921	2.82128	-0.56511	0.502927	0.103445	-0.349378	-0.0114839	-0.435901	0.82613
1.63	-0.0966837	-0.27061	0.0970856	-0.0518106	-0.0433107	-1.58649	-0.0501922	0.0111847	0.897307	0.000606419	0.00619318	0.0106431	0.131688	0.456833	-0.0586968	0.0949738	0.11363	1.52461	-0.231922	-0.160898	0.0985085	0.0340475	0.182534	-0.0904124	0.0679775	-0.236762	0.041332	-0.0314582	-0.130535	-1.69299	-0.161497	0.576107	0.168414	0.048246	0.173489	-0.131063	-0.13902	0.24572	-0.0856543	-0.294709	0.118374	1.97151	-0.561077	0.314453	0.0969546	-0.903086	-0.0148178	-0.147728	0.820849
1.64	-0.0974407	-0.0797619	0.0976015	-0.05415	-0.0544463	-0.605345	-0.0500693	0.0135083	0.897309	0.000488314	0.00624155	-0.0012073	0.134529	0.105492	-0.057552	0.0603833	0.124021	0.509209	-0.232738	0.0125364	0.0987597	-0.00575538	0.181772	-0.0641876	0.0660291	-0.158284	0.0412031	-0.0445826	-0.142555	-0.706179	-0.157124	0.292898	0.168707	0.0147756	0.172431	-0.0779251	-0.137101	0.0779744	-0.0870267	-0.0261599	0.132983	0.887293	-0.558888	0.170838	0.0857775	-1.29307	-0.0148392	0.19434	0.818587
1.65	-0.0969791	0.152889	0.0972806	-0.0194901	-0.0552779	0.444313	-0.0499248	0.0149989	0.89733	0.00414144	0.00616862	-0.013213	0.133439	-0.311472	-0.0573568	0.000881959	0.124054	-0.468574	-0.231588	0.213325	0.0983586	-0.0648929	0.181266	-0.0367847	0.0646402	-0.107257	0.040968	-0.0371524	-0.144384	0.320883	-0.155679	-0.00302714	0.168856	0.0193676	0.171828	-0.0425014	-0.137589	-0.148754	-0.0861144	0.210043	0.135909	-0.294902	-0.557772	0.0987961	0.0716214	-1.51266	-0.0113387	0.506307	0.818385
1.66	-0.0954041	0.325816	0.0964655	0.0364631	-0.0458846	1.40759	-0.0497792	0.0134707	0.897391	0.00777908	0.00598295	-0.0235098	0.128657	-0.629207	-0.0582905	-0.0705245	0.114845	-1.28865	-0.228662	0.35531	0.09765	-0.0653099	0.181064	-0.000470036	0.0639251	-0.0175103	0.0408215	-0.0114696	-0.136439	1.23389	-0.157077	-0.269558	0.169162	0.043215	0.171493	-0.0234662	-0.140415	-0.321252	-0.0834452	0.384142	0.127061	-1.40148	-0.557081	0.0711601	0.0558552	-1.62422	-0.0052558	0.697571	0.8192
1.67	-0.0934649	0.394497	0.0953386	0.0779395	-0.0276553	2.19415	-0.0496677	0.00830298	0.897479	0.00907535	0.00570624	-0.0315004	0.121643	-0.772406	-0.0600249	-0.122188	0.0981412	-1.94858	-0.224806	0.401602	0.0973381	0.00295915	0.181287	0.0466054	0.0644774	0.138234	0.0407573	0.0128956	-0.120298	1.97029	-0.160913	-0.489965	0.169674	0.0588935	0.171341	-0.00452507	-0.144558	-0.385724	-0.0793696	0.516209	0.107935	-2.32133	-0.55645	0.0626875	0.0393914	-1.65714	0.00215654	0.774893	0.820214
1.68	-0.091929	0.375797	0.0939312	0.103583	-0.00250119	2.78583	-0.0496214	0.000678116	0.897563	0.00720645	0.00535799	-0.0379582	0.11395	-0.77611	-0.0621384	-0.166061	0.0750821	-2.56028	-0.220814	0.391115	0.0976249	0.0534479	0.181973	0.0863263	0.0668609	0.338956	0.0407868	0.048312	-0.0976201	2.57203	-0.166741	-0.666961	0.170187	0.0362617	0.171409	0.0134291	-0.148875	-0.35897	-0.074083	0.611038	0.0806732	-3.02878	-0.555675	0.0721345	0.0228916	-1.63763	0.00993296	0.773052	0.820892
1.69	-0.0913395	0.297601	0.0922762	0.110523	0.0275931	3.18174	-0.0496579	-0.00793389	0.897613	0.00249571	0.00495234	-0.0428564	0.106706	-0.688581	-0.0644054	-0.192311	0.0464907	-3.03678	-0.217087	0.353826	0.0982351	0.0642537	0.183054	0.123538	0.0713785	0.551398	0.0411245	0.0929465	-0.069448	3.07573	-0.174108	-0.799399	0.170156	-0.0469226	0.171726	0.0546115	-0.152455	-0.269634	-0.0678451	0.678149	0.047506	-3.51954	-0.554695	0.0770391	0.00672851	-1.59399	0.0173882	0.714495	0.821061
1.7	-0.0918639	0.201585	0.0903019	0.0974779	0.0607866	3.41169	-0.0497781	-0.0158782	0.897611	-0.00306773	0.00450687	-0.0458999	0.10042	-0.578225	-0.0665339	-0.189555	0.0140827	-3.32918	-0.213692	0.329842	0.0988094	0.0542177	0.184408	0.138771	0.0779189	0.739165	0.0419085	0.129945	-0.0370942	3.4208	-0.182614	-0.893735	0.169399	-0.0860355	0.172467	0.0906984	-0.154829	-0.16271	-0.0608615	0.730122	0.0104944	-3.82214	-0.553611	0.0769742	-0.00889938	-1.53382	0.0240989	0.626059	0.820887
1.71	-0.0933238	0.130292	0.0879756	0.0761432	0.095443	3.47369	-0.0499622	-0.0200031	0.897557	-0.00703059	0.00404141	-0.0468051	0.094952	-0.526629	-0.0683131	-0.165601	-0.020147	-3.40419	-0.210205	0.382545	0.0992381	0.031853	0.185741	0.120212	0.0858783	0.820943	0.0431745	0.150017	-0.00224613	3.57814	-0.191622	-0.880926	0.168611	-0.0584281	0.173404	0.0894662	-0.155969	-0.0860508	-0.053418	0.749743	-0.0285364	-3.93509	-0.552181	0.149022	-0.0232832	-1.30448	0.030387	0.636405	0.820327
1.72	-0.0953318	0.0523608	0.0853366	0.0362469	0.129628	3.3265	-0.0501643	-0.020095	0.897482	-0.00724192	0.0035816	-0.0446869	0.0898271	-0.474022	-0.0695165	-0.108574	-0.0539227	-3.25052	-0.205914	0.469704	0.0994652	0.0263884	0.186688	0.0661454	0.0940442	0.814327	0.0447565	0.135082	0.0325659	3.40932	-0.199772	-0.739141	0.168068	-0.0425576	0.174161	0.059898	-0.156109	-0.00219972	-0.0460091	0.717141	-0.0674398	-3.80684	-0.549837	0.198951	-0.0331849	-0.492348	0.0377255	0.904669	0.818843
1.73	-0.0981025	-0.0825542	0.0823376	-0.0232311	0.161446	3.01916	-0.0503641	-0.0200814	0.897425	-0.00407438	0.00315426	-0.0405595	0.0857529	-0.309849	-0.0699518	-0.0340614	-0.0853279	-2.95443	-0.201058	0.481335	0.0999513	0.0789834	0.187058	0.0124622	0.102256	0.851278	0.0462916	0.0884608	0.0645482	3.03703	-0.206442	-0.605549	0.167831	0.000236126	0.174548	0.0202897	-0.154802	0.156579	-0.0392137	0.660761	-0.103952	-3.47668	-0.549163	-0.0982884	-0.0336723	0.271101	0.0454173	0.554092	0.81997
1.74	-0.101976	-0.237209	0.0790672	-0.0589482	0.189345	2.53885	-0.0505714	-0.0214775	0.897401	-0.000831762	0.00277385	-0.0353479	0.0839046	-0.0516789	-0.0698266	0.00739274	-0.112964	-2.50851	-0.19669	0.367223	0.100997	0.121561	0.187034	-0.0066006	0.111064	0.914879	0.0476721	0.0628855	0.0919535	2.472	-0.212125	-0.535194	0.167917	-0.00031385	0.174629	-0.00401135	-0.151594	0.330353	-0.0333614	0.556065	-0.136192	-2.95264	-0.552064	-0.413019	-0.0289914	0.684197	0.0487115	0.145962	0.825702
1.75	-0.106486	-0.304235	0.0762906	-0.0301186	0.211212	1.8122	-0.0507915	-0.0222266	0.897402	0.000502907	0.00245534	-0.0278942	0.084596	0.176275	-0.0699054	-0.0140234	-0.134781	-1.81982	-0.19409	0.138178	0.102234	0.116098	0.187092	0.0236544	0.11991	0.843173	0.0492996	0.0857557	0.11258	1.71354	-0.21716	-0.465733	0.167784	-0.0177926	0.174539	-0.00687469	-0.147262	0.380758	-0.0294278	0.331725	-0.161908	-2.17187	-0.557366	-0.527214	-0.0205315	1.03581	0.0483995	-0.179396	0.833368
1.76	-0.110291	-0.235215	0.0748771	0.0387818	0.224522	0.815008	-0.0510061	-0.0201595	0.897405	-0.000221754	0.00222686	-0.017285	0.0869701	0.294183	-0.0706387	-0.0646547	-0.148183	-0.850759	-0.194123	-0.145645	0.103107	0.0539829	0.187655	0.0825939	0.126848	0.540668	0.0511864	0.122829	0.124727	0.747861	-0.221128	-0.310738	0.167648	-0.0229045	0.174447	-0.00515953	-0.143709	0.253509	-0.0282445	0.0104524	-0.178396	-1.09943	-0.562875	-0.447515	-0.00926535	1.24651	0.0450715	-0.454086	0.839639
1.77	-0.112137	-0.0936044	0.0752816	0.0860997	0.227017	-0.334337	-0.0511877	-0.016088	0.897391	-0.00274632	0.0021164	-0.00464696	0.0899906	0.333155	-0.0719132	-0.0854778	-0.150895	0.268334	-0.196951	-0.409848	0.103203	-0.0366874	0.188779	0.134992	0.129917	0.104459	0.0528541	0.117553	0.126574	-0.349375	-0.22314	-0.0895079	0.167282	-0.0355522	0.174508	0.0283713	-0.142564	0.0339826	-0.0300576	-0.313711	-0.183131	0.156291	-0.567195	-0.305118	0.00365973	1.35889	0.0395772	-0.622297	0.842954
1.78	-0.11179	0.0192547	0.0770649	0.0626365	0.218272	-1.41404	-0.0513314	-0.0129664	0.897345	-0.00666009	0.00213282	0.00766383	0.09337	0.372468	-0.0730714	-0.0349393	-0.142637	1.30982	-0.202095	-0.604571	0.102346	-0.112391	0.190243	0.152423	0.128857	-0.279114	0.0535481	0.0362357	0.117841	-1.38781	-0.222959	0.120487	0.166976	-0.0318348	0.175047	0.0831759	-0.143963	-0.146594	-0.0342067	-0.533805	-0.17544	1.36907	-0.570126	-0.190604	0.017423	1.40445	0.033008	-0.682656	0.843598
1.79	-0.109862	0.0668522	0.0793031	-0.02128	0.199923	-2.23301	-0.0514551	-0.0121805	0.897254	-0.0117635	0.00226211	0.0174612	0.0973238	0.424709	-0.0734302	0.0645015	-0.125896	1.95415	-0.208657	-0.696155	0.101084	-0.122285	0.191635	0.131164	0.124795	-0.521237	0.0527971	-0.0901458	0.0999959	-2.18915	-0.220964	0.273682	0.166318	-0.106303	0.176264	0.154288	-0.146904	-0.236819	-0.0396171	-0.622639	-0.156832	2.33447	-0.572097	-0.127043	0.031461	1.40921	0.0262245	-0.675893	0.842554
1.8	-0.107246	0.0351935	0.0814862	-0.0882355	0.174322	-2.85451	-0.0515845	-0.0140087	0.89711	-0.0161722	0.00247487	0.0247818	0.102193	0.532933	-0.0729213	0.139345	-0.103007	2.53637	-0.215947	-0.753105	0.100001	-0.0931155	0.192822	0.105098	0.119051	-0.635955	0.0509214	-0.169502	0.0752411	-2.78184	-0.217552	0.402553	0.164838	-0.149416	0.177984	0.175529	-0.150207	-0.229588	-0.0457394	-0.687184	-0.12967	3.08828	-0.57357	-0.110807	0.0454433	1.39029	0.0196767	-0.642894	0.840661
1.81	-0.104604	-0.00986944	0.0838515	-0.0786608	0.143517	-3.26301	-0.0517325	-0.0148899	0.896955	-0.0129407	0.00275022	0.0299916	0.107998	0.576346	-0.0719561	0.148025	-0.0746675	3.04424	-0.223334	-0.688209	0.0992691	-0.0481398	0.193552	0.0254655	0.112455	-0.71122	0.0488311	-0.155441	0.045761	-3.14272	-0.212904	0.538032	0.163582	-0.0903862	0.179508	0.110807	-0.153167	-0.203751	-0.0528199	-0.790974	-0.0961814	3.59443	-0.574795	-0.089679	0.0591631	1.35161	0.0134658	-0.613894	0.838758
1.82	-0.102002	-0.0507459	0.0867743	-0.0332646	0.10981	-3.43731	-0.0518685	-0.0120682	0.896879	-0.00153318	0.0030693	0.033573	0.113543	0.514042	-0.0708705	0.135111	-0.0417838	3.39376	-0.22915	-0.462183	0.0988038	-0.0557094	0.193266	-0.0818512	0.104945	-0.784824	0.0473216	-0.102637	0.0137054	-3.31236	-0.206598	0.723584	0.163121	0.0012539	0.180047	-0.0100668	-0.155735	-0.169629	-0.0610554	-0.881389	-0.0589555	3.83478	-0.57572	-0.0677577	0.0723726	1.28912	0.00757415	-0.574031	0.837548
1.83	-0.0998717	-0.133679	0.0900516	-0.00792744	0.0754569	-3.41313	-0.0519765	-0.00973491	0.896925	0.00998017	0.00341527	0.0353242	0.118616	0.503494	-0.0696686	0.130575	-0.00699905	3.46248	-0.232722	-0.268713	0.09832	-0.0274997	0.191943	-0.176914	0.097109	-0.768914	0.0465162	-0.0659354	-0.0193501	-3.35574	-0.19853	0.882428	0.163584	0.0863722	0.179303	-0.137857	-0.15735	-0.0762877	-0.0699652	-0.901154	-0.0204681	3.85537	-0.576178	0.0101933	0.084437	1.08841	0.00179138	-0.589633	0.836743
1.84	-0.0986588	-0.236801	0.0932995	-0.0082582	0.0420811	-3.24072	-0.0520681	-0.00879313	0.897057	0.0151678	0.00376929	0.0351655	0.123888	0.56026	-0.0683114	0.131193	0.0274759	3.3206	-0.2349	-0.182166	0.0982706	0.00412588	0.189915	-0.219585	0.0897981	-0.675285	0.0462174	-0.0487159	-0.052239	-3.26231	-0.189178	0.971126	0.164814	0.139989	0.177445	-0.22318	-0.157526	0.0477615	-0.078799	-0.856372	0.0174682	3.70586	-0.575106	0.214592	0.0938931	0.804132	-0.00379283	-0.489495	0.834164
1.85	-0.0986486	-0.348829	0.0962088	-0.0192577	0.0111656	-2.91462	-0.0521555	-0.00893849	0.897203	0.0130558	0.00411145	0.0329172	0.129884	0.655554	-0.0667592	0.124531	0.0594348	2.95608	-0.23661	-0.170563	0.0983775	0.0125203	0.187695	-0.214095	0.0838257	-0.497445	0.0462126	-0.0317602	-0.0833933	-2.99133	-0.179465	0.947608	0.166258	0.129871	0.175063	-0.241661	-0.156059	0.192007	-0.0869045	-0.768091	0.0531702	3.37855	-0.57172	0.44297	0.100536	0.509956	-0.00818839	-0.339568	0.828273
1.86	-0.100057	-0.437209	0.0985391	-0.0473043	-0.0155423	-2.37949	-0.0522508	-0.0100097	0.897305	0.00738885	0.00441891	0.0280294	0.136807	0.726285	-0.0650189	0.122931	0.08674	2.37208	-0.23841	-0.181961	0.0987558	0.0610885	0.185727	-0.180174	0.0801023	-0.24242	0.0462817	-0.0310597	-0.11081	-2.47906	-0.170718	0.777422	0.167403	0.08446	0.1728	-0.202015	-0.152907	0.329151	-0.0935732	-0.588368	0.0846558	2.81376	-0.567263	0.388398	0.101588	-0.318371	-0.0131079	-0.469556	0.820609
1.87	-0.102298	-0.380802	0.0998949	-0.0859571	-0.0356199	-1.58042	-0.0523481	-0.00894886	0.897358	0.00367519	0.00465918	0.0193707	0.143399	0.575309	-0.0631311	0.123997	0.106832	1.51852	-0.239905	-0.0940338	0.0995964	0.097568	0.184068	-0.155048	0.078676	-0.052171	0.0460239	-0.057327	-0.131751	-1.67681	-0.164258	0.501789	0.168008	0.0297372	0.171121	-0.127005	-0.149084	0.315807	-0.0978196	-0.317734	0.109085	1.9507	-0.564471	0.17846	0.0953487	-0.88163	-0.0166891	-0.186796	0.81486
1.88	-0.10412	-0.187338	0.100044	-0.103744	-0.0466307	-0.578487	-0.0524219	-0.00567921	0.897394	0.00419203	0.0047952	0.00748606	0.147289	0.206757	-0.0615371	0.0996723	0.117147	0.479569	-0.239916	0.103577	0.10065	0.0997874	0.1826	-0.139921	0.0785907	0.0429963	0.0453112	-0.0828925	-0.143584	-0.669016	-0.160823	0.180907	0.168133	-0.00114644	0.170176	-0.0583742	-0.146489	0.14655	-0.0991463	-0.00554162	0.1235	0.852191	-0.563811	0.00725664	0.0843777	-1.27926	-0.0169957	0.149641	0.812141
1.89	-0.104753	0.0460903	0.0991474	-0.0802105	-0.0471898	0.480951	-0.0524636	-0.00295291	0.897453	0.00776973	0.00480618	-0.00511296	0.147103	-0.220555	-0.0608401	0.0392163	0.116695	-0.54595	-0.237769	0.319379	0.101585	0.0614194	0.181276	-0.122794	0.0791902	0.103527	0.0443704	-0.0817516	-0.145043	0.371226	-0.160646	-0.14126	0.168147	0.00953178	0.169852	-0.00726705	-0.146334	-0.0791841	-0.0977368	0.271271	0.126105	-0.331969	-0.564532	-0.0975226	0.0703398	-1.50698	-0.0137867	0.465216	0.811623
1.9	-0.104272	0.224526	0.0975384	-0.0377042	-0.0375366	1.43665	-0.0524887	-0.00250255	0.897548	0.010901	0.00470072	-0.0155985	0.14312	-0.553365	-0.0611999	-0.0213857	0.106614	-1.38308	-0.233728	0.47524	0.101787	0.00480173	0.180197	-0.0918042	0.080473	0.183744	0.0434276	-0.0659702	-0.136695	1.27986	-0.163461	-0.410484	0.168361	0.0359263	0.16992	0.0185299	-0.14854	-0.253693	-0.0941429	0.483694	0.116992	-1.42166	-0.566013	-0.155339	0.0546315	-1.62233	-0.00794136	0.664643	0.812359
1.91	-0.103342	0.294494	0.0954585	0.000610076	-0.0191932	2.2039	-0.0525241	-0.00523512	0.897661	0.0111113	0.00450165	-0.0238708	0.136706	-0.708489	-0.0623017	-0.0711083	0.0890736	-2.02569	-0.228575	0.536195	0.102028	0.0385037	0.179496	-0.0462777	0.0828652	0.325518	0.0425831	-0.0378897	-0.120224	2.00504	-0.16866	-0.621092	0.168789	0.0479911	0.170229	0.0406057	-0.15209	-0.313858	-0.0888507	0.634952	0.0978006	-2.31488	-0.56783	-0.189243	0.0381869	-1.65674	-0.000700709	0.750215	0.813418
1.92	-0.102821	0.274105	0.0930104	0.0223648	0.00583473	2.77182	-0.0526031	-0.0107128	0.897758	0.00777926	0.00422942	-0.0303785	0.129635	-0.709447	-0.0637471	-0.105525	0.0655095	-2.58516	-0.223273	0.518988	0.10246	0.0460047	0.179292	0.00122796	0.0870344	0.514619	0.0419283	0.000158682	-0.0973686	2.58624	-0.175748	-0.786047	0.169007	-0.0035025	0.170778	0.06375	-0.155674	-0.279081	-0.0822102	0.743294	0.0707898	-2.99157	-0.569761	-0.20434	0.0216788	-1.63726	0.00693161	0.753729	0.814223
1.93	-0.103014	0.228316	0.0902255	0.0293737	0.0356173	3.15676	-0.0527382	-0.0162775	0.89781	0.00241954	0.00389848	-0.0355221	0.122783	-0.665513	-0.0652745	-0.124549	0.0368852	-3.0278	-0.218219	0.489808	0.102893	0.037419	0.17953	0.0414827	0.0930103	0.676214	0.0416689	0.0463411	-0.0691573	3.08529	-0.184203	-0.897445	0.168763	-0.0498101	0.171584	0.100378	-0.158621	-0.21906	-0.074523	0.820536	0.0381075	-3.46655	-0.571612	-0.204611	0.00550133	-1.59026	0.0142709	0.70278	0.814486
1.94	-0.103983	0.154368	0.0870906	0.0182612	0.068397	3.37633	-0.0529283	-0.021716	0.897803	-0.0037107	0.00352493	-0.0388205	0.116556	-0.576582	-0.0666434	-0.118118	0.00467303	-3.30029	-0.213495	0.453491	0.103193	0.022348	0.1801	0.0677079	0.100572	0.828027	0.0419393	0.0842543	-0.0367665	3.42543	-0.193601	-0.977251	0.168152	-0.057014	0.172753	0.133783	-0.160562	-0.130206	-0.0660699	0.874329	0.00171059	-3.75466	-0.57346	-0.217335	-0.0100867	-1.51537	0.0208874	0.619909	0.814394
1.95	-0.105644	0.105964	0.0835832	-0.00475724	0.102506	3.42559	-0.0531616	-0.0238648	0.897742	-0.00788893	0.0031302	-0.0397828	0.111082	-0.534464	-0.0676038	-0.0848393	-0.0291853	-3.36044	-0.208952	0.473253	0.103301	-0.00250948	0.180762	0.0568751	0.109276	0.877412	0.042703	0.0986176	-0.00196212	3.56827	-0.203405	-0.955139	0.167722	-0.0231624	0.174105	0.130501	-0.16136	-0.0727269	-0.0571665	0.894989	-0.0365349	-3.84971	-0.575162	-0.16385	-0.0242664	-1.26798	0.0270587	0.630019	0.814095
1.96	-0.10745	0.0726472	0.0798275	-0.0343376	0.136032	3.26891	-0.0533889	-0.0211526	0.897657	-0.00847435	0.00273965	-0.037851	0.105676	-0.529767	-0.0679502	-0.0295913	-0.0624678	-3.19102	-0.203809	0.553239	0.102997	-0.0528525	0.181112	0.0119614	0.117708	0.808784	0.0437839	0.0854895	0.032547	3.36574	-0.212205	-0.792031	0.167508	-0.0145714	0.175281	0.0972154	-0.161449	-0.0312783	-0.0483468	0.852519	-0.0745185	-3.70923	-0.575933	-0.0874683	-0.034344	-0.554688	0.0338523	0.848304	0.812885
1.97	-0.109584	-0.0289547	0.0758961	-0.0771609	0.167101	2.95037	-0.0535835	-0.0180719	0.897583	-0.00615797	0.00237988	-0.033904	0.100864	-0.409132	-0.0675283	0.037538	-0.0931857	-2.86682	-0.198089	0.572183	0.102439	-0.039078	0.180976	-0.0369224	0.125594	0.791014	0.04484	0.0481415	0.064061	2.98439	-0.219264	-0.63007	0.167426	0.00151634	0.17603	0.0553779	-0.160439	0.0987635	-0.0402879	0.769792	-0.110002	-3.36593	-0.57785	-0.341896	-0.0353274	0.254248	0.0413448	0.55909	0.813701
1.98	-0.112551	-0.161343	0.0720166	-0.0844427	0.194036	2.42545	-0.0537575	-0.0168378	0.897538	-0.0028271	0.00206546	-0.0286998	0.0979696	-0.173904	-0.0666805	0.0532045	-0.119755	-2.3637	-0.192849	0.450009	0.102465	0.0515467	0.180565	-0.0415458	0.13357	0.800837	0.0458569	0.0450288	0.0908323	2.38123	-0.225007	-0.519548	0.167402	-0.012744	0.176424	0.0220034	-0.157752	0.255185	-0.0335226	0.614175	-0.140964	-2.79642	-0.583051	-0.639493	-0.0308384	0.671261	0.0445606	0.132997	0.818868
1.99	-0.115917	-0.203353	0.0691062	-0.0259623	0.214336	1.61706	-0.0539188	-0.0151943	0.897524	-7.66E-05	0.00181532	-0.0206795	0.0974144	0.0413037	-0.066308	0.0028256	-0.139834	-1.59956	-0.189546	0.193568	0.103145	0.0707133	0.180384	0.00463494	0.140957	0.660386	0.0472501	0.0842872	0.110352	1.55943	-0.229601	-0.392078	0.167173	-0.023266	0.176481	-0.00170935	-0.15422	0.283272	-0.0292364	0.32346	-0.16475	-1.93196	-0.590608	-0.761798	-0.0226282	1.01863	0.0439573	-0.206223	0.826082
2	-0.118352	-0.114824	0.0679637	0.0522951	0.225274	0.541144	-0.0540527	-0.0111809	0.897528	0.000432813	0.00166298	-0.00933283	0.0984536	0.158995	-0.0667461	-0.0557894	-0.150802	-0.572155	-0.189198	-0.124472	0.103752	0.0429721	0.180769	0.0684602	0.145771	0.298279	0.0488305	0.112278	0.120674	0.517735	-0.232552	-0.183086	0.166927	-0.0255795	0.176389	-0.00807302	-0.151771	0.141008	-0.0282246	-0.0455652	-0.178419	-0.77496	-0.598489	-0.694506	-0.0115923	1.23134	0.0402792	-0.486204	0.832262
2.01	-0.118778	0.0229892	0.0687551	0.0839902	0.224941	-0.616198	-0.0541388	-0.00611861	0.897522	-0.00206217	0.00163274	0.0032054	0.100215	0.212695	-0.0676751	-0.0617205	-0.150834	0.530451	-0.191922	-0.405756	0.103913	-0.00464125	0.181757	0.121097	0.146376	-0.146772	0.049926	0.0771544	0.120183	-0.602215	-0.233126	0.067109	0.166603	-0.0437647	0.176438	0.0253788	-0.151787	-0.0613911	-0.0304383	-0.371792	-0.179795	0.495471	-0.605161	-0.543926	0.00108503	1.33919	0.0344549	-0.650851	0.835573
2.02	-0.117257	0.111296	0.0708006	0.0491117	0.21365	-1.63661	-0.0541801	-0.00253139	0.89748	-0.00640158	0.00172203	0.0142586	0.102555	0.275227	-0.0683898	-0.00510612	-0.14041	1.49145	-0.197029	-0.599083	0.103689	-0.0240076	0.183094	0.139438	0.143024	-0.496484	0.049869	-0.0168204	0.109182	-1.59978	-0.23133	0.282065	0.165966	-0.0809334	0.176933	0.0776509	-0.153991	-0.199194	-0.0349721	-0.57959	-0.168991	1.64847	-0.610378	-0.425293	0.0145878	1.38429	0.0276038	-0.713313	0.836098
2.03	-0.11453	0.130819	0.0733529	-0.00782635	0.193364	-2.38669	-0.0541995	-0.00190315	0.897399	-0.0092971	0.00190947	0.022579	0.105721	0.353955	-0.0684881	0.0644054	-0.121927	2.0799	-0.203599	-0.695229	0.103385	-0.0353005	0.184435	0.121979	0.137048	-0.686565	0.0485961	-0.110881	0.089578	-2.32443	-0.227757	0.410947	0.165025	-0.100496	0.177892	0.116056	-0.157289	-0.24856	-0.0409426	-0.692329	-0.147936	2.53054	-0.614669	-0.380988	0.0283807	1.39064	0.0205374	-0.712056	0.83498
2.04	-0.111436	0.0801121	0.076231	-0.00929945	0.166777	-2.9153	-0.0542279	-0.00412884	0.897309	-0.00803784	0.00216373	0.0279854	0.109865	0.468456	-0.0682566	0.0653068	-0.0984264	2.55746	-0.210824	-0.740903	0.103309	0.022287	0.185529	0.0924196	0.129952	-0.734042	0.0468302	-0.120963	0.0640059	-2.82702	-0.223324	0.466315	0.164004	-0.0834545	0.179025	0.107724	-0.160662	-0.217354	-0.0480751	-0.813847	-0.119424	3.16574	-0.618829	-0.408701	0.0421674	1.37403	0.013648	-0.692747	0.833588
2.05	-0.10858	0.0160916	0.0796631	0.0168578	0.13587	-3.25287	-0.0542772	-0.00486698	0.897249	-0.00359535	0.00246501	0.0320288	0.115026	0.529952	-0.0680823	0.0589691	-0.0703067	2.99469	-0.218095	-0.682625	0.103679	0.0549218	0.186154	0.0210592	0.122602	-0.760567	0.0453674	-0.0972124	0.0342783	-3.15622	-0.218283	0.561749	0.163475	-0.0197075	0.179809	0.044923	-0.16343	-0.164356	-0.0565337	-0.919448	-0.0856326	3.58492	-0.62305	-0.395891	0.0556495	1.32642	0.00701451	-0.673544	0.832541
2.06	-0.105905	-0.0247223	0.0835281	0.0392422	0.102583	-3.39272	-0.0543055	-0.000290512	0.89724	0.00202226	0.00279809	0.0342332	0.120114	0.473317	-0.067716	0.0721902	-0.0381454	3.32125	-0.223957	-0.478363	0.104276	0.0553123	0.185974	-0.0546914	0.114553	-0.850898	0.0443875	-0.0692222	0.00215862	-3.31135	-0.211586	0.788038	0.163502	0.0144204	0.179737	-0.0621116	-0.16551	-0.119647	-0.0659186	-0.970293	-0.0487273	3.78351	-0.626752	-0.326382	0.0685073	1.2362	0.000680295	-0.643993	0.83156
2.07	-0.103634	-0.105466	0.0875093	0.0492081	0.0688671	-3.34668	-0.054286	0.00372254	0.897286	0.00690639	0.00314084	0.0339847	0.124775	0.47263	-0.0670233	0.0832413	-0.00418397	3.37588	-0.22785	-0.320943	0.104815	0.0544794	0.18513	-0.109921	0.105883	-0.859574	0.0439944	-0.0325315	-0.0306882	-3.31219	-0.202599	0.991671	0.163846	0.0553478	0.178548	-0.169232	-0.166549	-0.0200334	-0.0755726	-0.958937	-0.0108716	3.77201	-0.629475	-0.205949	0.0797438	0.990578	-0.00569715	-0.651797	0.830002
2.08	-0.102246	-0.197407	0.091367	0.0523377	0.0363246	-3.15586	-0.0542362	0.00606602	0.897372	0.009705	0.00347238	0.0320376	0.129779	0.532729	-0.0661174	0.0823255	0.0293397	3.22609	-0.230759	-0.273531	0.105226	0.0148422	0.183878	-0.13369	0.097596	-0.785039	0.0442431	0.00541759	-0.0628937	-3.17616	-0.192065	1.0948	0.164691	0.103575	0.176399	-0.251977	-0.166097	0.0951271	-0.0849188	-0.906053	0.0261162	3.58878	-0.63051	-0.0063303	0.0882604	0.713016	-0.011608	-0.531014	0.826335
2.09	-0.101943	-0.299828	0.0949501	0.0528734	0.00646631	-2.80105	-0.0541688	0.00719291	0.897466	0.00854324	0.00377591	0.0283363	0.135514	0.623844	-0.0651118	0.0660215	0.0603484	2.8653	-0.233525	-0.285247	0.105275	-0.00382077	0.182585	-0.115157	0.0905557	-0.610298	0.0450475	0.0439109	-0.0929403	-2.86195	-0.181145	1.06171	0.165914	0.119804	0.173672	-0.278588	-0.164106	0.231059	-0.0934948	-0.816923	0.0604882	3.21508	-0.62946	0.193016	0.0940535	0.451441	-0.0160989	-0.343728	0.819704
2.1	-0.102886	-0.357481	0.0979667	0.0273724	-0.018759	-2.20818	-0.0540945	0.00772005	0.897535	0.00503537	0.0040309	0.0221255	0.14195	0.646457	-0.064017	0.0627425	0.0865686	2.24358	-0.236406	-0.27739	0.105237	-0.00758593	0.181578	-0.0881345	0.0857213	-0.370045	0.0460654	0.0470233	-0.118752	-2.29439	-0.171357	0.869505	0.167072	0.0907976	0.171	-0.24666	-0.160667	0.326143	-0.100635	-0.637368	0.0900566	2.58077	-0.626653	0.345896	0.0972461	0.193284	-0.0187959	-0.144449	0.810604
2.11	-0.104429	-0.280585	0.0998562	-0.0190112	-0.0366578	-1.33077	-0.0540094	0.00971101	0.897569	0.00226716	0.00420492	0.0119767	0.147559	0.450761	-0.0628092	0.0673983	0.10495	1.31816	-0.238681	-0.153911	0.105108	-0.0246384	0.180791	-0.0686804	0.0831354	-0.171614	0.0466929	0.00932045	-0.137479	-1.43031	-0.164172	0.554366	0.167762	0.0347835	0.16893	-0.163684	-0.157007	0.282106	-0.105192	-0.325501	0.111756	1.63437	-0.623098	0.31613	0.0959563	-0.508619	-0.0211528	-0.246464	0.800744
2.12	-0.105524	-0.0886795	0.100355	-0.0441783	-0.0447838	-0.27247	-0.0538946	0.0132877	0.897592	0.00268046	0.00426073	-0.00105655	0.150166	0.0667615	-0.0619194	0.046035	0.112951	0.246831	-0.239138	0.0709906	0.104716	-0.0530538	0.180126	-0.0596757	0.0820701	-0.0507625	0.0467368	-0.0264937	-0.146581	-0.386376	-0.160404	0.198136	0.167911	-0.0048724	0.167711	-0.0799907	-0.154792	0.111228	-0.106418	0.0273261	0.122618	0.469921	-0.620953	0.138431	0.0877118	-1.08281	-0.0228251	-0.0272255	0.793157
2.13	-0.105623	0.112994	0.0996966	-0.0276151	-0.0422231	0.775051	-0.0537479	0.0156826	0.89763	0.00517054	0.00418507	-0.0136951	0.148793	-0.324561	-0.061873	-0.00880908	0.1103	-0.728153	-0.237306	0.284816	0.104043	-0.0856838	0.179609	-0.0410509	0.0819956	0.0453844	0.0464312	-0.0322644	-0.145251	0.63038	-0.160127	-0.133529	0.167886	0.00128131	0.167225	-0.0197844	-0.154897	-0.0820758	-0.104595	0.323418	0.121323	-0.711386	-0.620769	-0.0412624	0.0749686	-1.4296	-0.021635	0.27518	0.78902
2.14	-0.104971	0.245916	0.0982912	0.0079677	-0.0298833	1.6642	-0.0535896	0.0155521	0.897694	0.00720767	0.00399558	-0.0237448	0.144126	-0.594867	-0.0627505	-0.0688392	0.0986946	-1.50513	-0.233691	0.424257	0.10309	-0.104898	0.179319	-0.01261	0.0829436	0.158975	0.0460272	-0.0176796	-0.134596	1.47672	-0.162836	-0.394402	0.167976	0.0188198	0.167218	0.0112195	-0.156933	-0.208967	-0.100428	0.536989	0.108695	-1.73941	-0.622197	-0.175649	0.0596865	-1.61124	-0.0173793	0.541997	0.787711
2.15	-0.104228	0.277939	0.0964007	0.0355672	-0.00963469	2.34855	-0.0534467	0.0124252	0.897767	0.00715808	0.00371936	-0.0311252	0.137603	-0.698335	-0.0642646	-0.115773	0.0799402	-2.14323	-0.229086	0.480113	0.102058	-0.0851584	0.179335	0.0192759	0.0852743	0.323626	0.0456648	0.00725878	-0.116489	2.1372	-0.16783	-0.596072	0.168245	0.0360548	0.167515	0.0410361	-0.159826	-0.22887	-0.0945151	0.685256	0.0867784	-2.54966	-0.62469	-0.266433	0.0431582	-1.68475	-0.0109259	0.705416	0.787978
2.16	-0.104079	0.244091	0.0941122	0.0457945	0.0164664	2.83705	-0.0533473	0.00737386	0.897827	0.00463408	0.00337985	-0.0364758	0.130716	-0.689631	-0.06607	-0.147009	0.0553482	-2.66445	-0.224251	0.483794	0.101544	-0.0191001	0.179691	0.0501135	0.0894689	0.510556	0.0454532	0.0377698	-0.0925761	2.67126	-0.174621	-0.753988	0.168674	0.0462776	0.168063	0.0648026	-0.162432	-0.180032	-0.0872849	0.789912	0.0579037	-3.1439	-0.627759	-0.315298	0.0263138	-1.67921	-0.00338384	0.765556	0.788746
2.17	-0.104677	0.188935	0.0914012	0.0356428	0.0465749	3.15612	-0.0532991	0.00221421	0.897856	0.00106843	0.00299575	-0.0400342	0.124059	-0.644856	-0.0678642	-0.15177	0.0262142	-3.04846	-0.2194	0.484222	0.101589	0.0253979	0.180283	0.0652243	0.0954365	0.677512	0.0455137	0.0656953	-0.0638386	3.10695	-0.182785	-0.875137	0.169069	0.0288537	0.168915	0.104545	-0.164255	-0.109739	-0.0790432	0.868934	0.0241491	-3.54619	-0.631058	-0.347945	0.0097337	-1.63093	0.00427419	0.742864	0.789442
2.18	-0.1061	0.108815	0.0881939	0.00388004	0.0790543	3.3211	-0.0533046	-0.00320195	0.897848	-0.0027834	0.00258628	-0.0415085	0.118049	-0.555994	-0.0693281	-0.123443	-0.00589989	-3.26394	-0.214607	0.473167	0.101951	0.0479566	0.180974	0.0688107	0.103096	0.843348	0.0458887	0.078574	-0.0316063	3.38133	-0.192086	-0.982754	0.169253	0.0204047	0.170203	0.147142	-0.164922	-0.0122422	-0.0700472	0.928326	-0.0126217	-3.76979	-0.634704	-0.413225	-0.00623688	-1.55231	0.0113695	0.669567	0.790304
2.19	-0.108276	0.0320915	0.0844673	-0.0340514	0.112401	3.3363	-0.0533591	-0.00743688	0.897801	-0.00666868	0.00217219	-0.0409507	0.112919	-0.462052	-0.0702261	-0.077313	-0.0392692	-3.3052	-0.209923	0.460212	0.102472	0.0565797	0.181654	0.0634884	0.112243	0.974217	0.0465494	0.0773962	0.0023978	3.45658	-0.202402	-1.07325	0.169447	0.0274717	0.171942	0.192344	-0.164275	0.0794272	-0.0606137	0.953271	-0.0506924	-3.81992	-0.639008	-0.476897	-0.0211849	-1.38457	0.0176108	0.615034	0.791821
2.2	-0.110984	-0.0364418	0.080368	-0.073099	0.144882	3.15711	-0.0534437	-0.00870164	0.897716	-0.0100337	0.00177628	-0.0379087	0.108733	-0.374527	-0.0704809	-0.0178765	-0.0718903	-3.12418	-0.205349	0.461505	0.103015	0.0546222	0.182198	0.0393686	0.122303	1.01933	0.0474349	0.056953	0.0355527	3.23949	-0.213222	-1.06555	0.169704	0.0315405	0.173946	0.197013	-0.162414	0.158888	-0.0512984	0.924327	-0.0881136	-3.64832	-0.643377	-0.426174	-0.0333583	-1.02592	0.0235416	0.569222	0.793307
2.21	-0.114059	-0.121351	0.076065	-0.120055	0.17455	2.78511	-0.0535194	-0.00594612	0.897608	-0.0109475	0.00141922	-0.0332502	0.105478	-0.269628	-0.070024	0.0549192	-0.101604	-2.74249	-0.200611	0.481084	0.103557	0.0565382	0.182422	0.00124896	0.132334	0.983328	0.048319	0.0149146	0.0656788	2.85137	-0.223238	-0.916891	0.170001	0.0302588	0.17588	0.178988	-0.159433	0.261028	-0.0426748	0.84219	-0.122654	-3.24829	-0.647069	-0.390237	-0.0406529	-0.26239	0.0296132	0.736682	0.793929
2.22	-0.117527	-0.195743	0.0718273	-0.137529	0.199326	2.16788	-0.0535553	-0.000887307	0.897509	-0.00844075	0.00111675	-0.026918	0.103586	-0.128044	-0.0689784	0.0949167	-0.126369	-2.13493	-0.195966	0.426669	0.104236	0.0796159	0.182282	-0.0253587	0.141611	0.848006	0.0490357	-0.00537601	0.0908395	2.20522	-0.231239	-0.665169	0.170046	-0.0173181	0.177525	0.135272	-0.155279	0.351391	-0.0355175	0.664906	-0.151872	-2.57159	-0.652002	-0.606605	-0.039439	0.446874	0.0352887	0.37216	0.796848
2.23	-0.120661	-0.173279	0.0686646	-0.0796984	0.216311	1.22525	-0.0535337	0.00527528	0.897446	-0.00417108	0.00089278	-0.0172446	0.103051	-0.0101516	-0.068093	0.0586413	-0.143445	-1.23066	-0.192541	0.237637	0.105109	0.0869485	0.182062	-0.0144963	0.148589	0.525127	0.0498197	0.0239068	0.107757	1.21555	-0.236319	-0.347127	0.169615	-0.0557468	0.178551	0.068957	-0.151067	0.309001	-0.031047	0.333753	-0.17261	-1.55365	-0.659358	-0.791333	-0.0331135	0.854829	0.0364566	-0.0675013	0.803512
2.24	-0.122291	-0.0555216	0.0674587	-0.00654103	0.222791	0.067101	-0.0534523	0.0106326	0.897422	-0.000871038	0.000782529	-0.00446657	0.103397	0.0684646	-0.0678131	0.0107229	-0.150325	-0.132817	-0.191563	-0.0530048	0.105865	0.0576363	0.182144	0.0307256	0.151593	0.0787298	0.0504856	0.0351217	0.114107	0.0701165	-0.23826	-0.0494575	0.168913	-0.0849287	0.179107	0.0486429	-0.148585	0.134209	-0.0301123	-0.0614002	-0.18189	-0.291714	-0.667826	-0.803735	-0.023176	1.1674	0.0337703	-0.410578	0.811429
2.25	-0.121866	0.0652742	0.0681543	0.0100816	0.217712	-1.06602	-0.0533292	0.0135785	0.897416	-0.00122378	0.000803132	0.00827044	0.104474	0.146546	-0.0678838	0.0165509	-0.14616	0.92682	-0.193578	-0.336503	0.106326	0.0416839	0.182647	0.0638501	0.150274	-0.32306	0.0504721	-0.0182843	0.109253	-1.03158	-0.237603	0.168745	0.167849	-0.132676	0.179692	0.0769243	-0.14862	-0.0497507	-0.0324142	-0.371056	-0.178371	0.975461	-0.675836	-0.709534	-0.0108345	1.32882	0.028232	-0.644212	0.818005
2.26	-0.11978	0.127059	0.0699631	-0.028841	0.202223	-2.00831	-0.053187	0.014509	0.897383	-0.00582514	0.000938976	0.0184182	0.106422	0.236512	-0.0677374	0.0716732	-0.132195	1.80723	-0.197992	-0.52806	0.106523	-0.0123038	0.18339	0.0773781	0.145631	-0.601612	0.04936	-0.109948	0.0943862	-1.95086	-0.235087	0.328649	0.166039	-0.226059	0.180747	0.135929	-0.150517	-0.157121	-0.0368776	-0.555937	-0.16306	2.06243	-0.682633	-0.587536	0.00267244	1.39485	0.0211549	-0.748417	0.821917
2.27	-0.116783	0.126366	0.0722717	-0.0702206	0.178472	-2.69371	-0.0530453	0.0134121	0.897298	-0.0106738	0.00116266	0.0258712	0.109396	0.333402	-0.067084	0.129379	-0.110464	2.40151	-0.203862	-0.62456	0.105963	-0.0994357	0.184192	0.0756712	0.138894	-0.747536	0.0473172	-0.180974	0.0716441	-2.60366	-0.23119	0.43219	0.163567	-0.242032	0.18227	0.173706	-0.153192	-0.184045	-0.0427283	-0.668723	-0.138152	2.88021	-0.688311	-0.512726	0.0166367	1.41186	0.0135808	-0.765986	0.823405
2.28	-0.113597	0.0723309	0.0749642	-0.0514222	0.14928	-3.12588	-0.0529273	0.00978298	0.897186	-0.0107736	0.00144487	0.0302715	0.113357	0.443971	-0.0661836	0.112554	-0.084465	2.75202	-0.210325	-0.668666	0.104715	-0.122144	0.184876	0.0680602	0.131365	-0.763028	0.0450501	-0.169561	0.0437386	-3.02548	-0.226687	0.458321	0.161275	-0.199725	0.183952	0.162295	-0.155777	-0.14829	-0.0497003	-0.78642	-0.106635	3.41446	-0.693556	-0.522499	0.0306822	1.40248	0.00613317	-0.74739	0.823754
2.29	-0.110705	0.00791608	0.0783512	-0.00614394	0.116589	-3.40076	-0.0528488	0.00633307	0.897098	-0.00647507	0.00176598	0.0338369	0.118394	0.540755	-0.0655568	0.0888064	-0.054465	3.18947	-0.217166	-0.690306	0.103789	-0.064319	0.18539	0.0380228	0.123855	-0.75149	0.0433453	-0.130929	0.0122505	-3.31555	-0.22196	0.49739	0.15952	-0.147343	0.185324	0.110724	-0.157745	-0.0971779	-0.0580068	-0.895197	-0.0706926	3.76474	-0.699073	-0.570042	0.0444989	1.35932	-0.00100752	-0.720193	0.824224
2.3	-0.108086	-0.0307458	0.082257	0.0292114	0.0820524	-3.49301	-0.0527873	0.00698507	0.897054	-0.00259892	0.00211518	0.0355051	0.123981	0.543812	-0.0649029	0.0849518	-0.0205465	3.4643	-0.22381	-0.610038	0.103303	-0.045879	0.185576	-0.00488928	0.116181	-0.79693	0.0422468	-0.0957178	-0.0213341	-3.42958	-0.216359	0.64661	0.158227	-0.104636	0.185989	0.0165485	-0.158979	-0.05905	-0.0672162	-0.945892	-0.0321967	3.91033	-0.704719	-0.556627	0.0577607	1.27763	-0.00784552	-0.703045	0.824836
2.31	-0.105633	-0.0653449	0.0863683	0.0564156	0.0476073	-3.3909	-0.0526934	0.0120011	0.897041	-0.000101032	0.0024668	0.0344571	0.129047	0.470228	-0.0640936	0.0776207	0.0146503	3.47653	-0.228983	-0.420416	0.102706	-0.0687955	0.185283	-0.0514253	0.107764	-0.870181	0.0418186	-0.050373	-0.0549866	-3.34351	-0.208668	0.890915	0.157543	-0.026269	0.185564	-0.0965124	-0.159479	-0.00694009	-0.0766531	-0.9359	0.00666152	3.83362	-0.70974	-0.456495	0.0695606	1.04465	-0.0147085	-0.725336	0.824812
2.32	-0.103789	-0.15032	0.0904493	0.0758605	0.0150219	-3.12346	-0.0525516	0.0158407	0.897055	0.00302855	0.00279903	0.0317392	0.133658	0.473848	-0.0632412	0.0612728	0.0488812	3.27019	-0.232455	-0.292475	0.102006	-0.0689224	0.184594	-0.0804885	0.0991367	-0.829352	0.0422012	0.00518901	-0.0870277	-3.1143	-0.198757	1.06583	0.157806	0.0662878	0.183983	-0.211229	-0.158797	0.106851	-0.0857584	-0.882339	0.0438476	3.56037	-0.713392	-0.299034	0.0786473	0.760846	-0.0212916	-0.627242	0.822826
2.33	-0.103184	-0.260721	0.0942678	0.0810899	-0.0140574	-2.67994	-0.0523859	0.0170442	0.897103	0.00649479	0.00309601	0.0272771	0.138726	0.542658	-0.062437	0.0349377	0.0797638	2.79422	-0.235144	-0.250044	0.101457	-0.0400286	0.183719	-0.0884338	0.0917034	-0.655638	0.0432757	0.0525725	-0.116074	-2.72367	-0.18787	1.08166	0.158848	0.120721	0.181459	-0.280547	-0.156465	0.251484	-0.0939988	-0.778178	0.0774766	3.0839	-0.715422	-0.136885	0.0849478	0.492764	-0.0265702	-0.453167	0.818332
2.34	-0.103765	-0.279861	0.0973421	0.0422823	-0.0374533	-1.96518	-0.0522105	0.0181665	0.897182	0.00899223	0.00333444	0.0197583	0.143974	0.480245	-0.0616191	0.0363716	0.104297	1.99065	-0.237289	-0.16346	0.101211	-0.0129371	0.182758	-0.0997907	0.0862697	-0.455946	0.0444927	0.0388711	-0.139985	-2.0521	-0.177665	0.930528	0.160217	0.127961	0.178555	-0.284891	-0.152965	0.298172	-0.100465	-0.549997	0.105086	2.3153	-0.715892	0.0291982	0.0885791	0.23088	-0.030047	-0.243556	0.811985
2.35	-0.104587	-0.154335	0.0990582	-0.00709348	-0.0522981	-0.970297	-0.0520207	0.0198446	0.897278	0.00989222	0.00347699	0.00816982	0.147478	0.20045	-0.0608562	0.0351469	0.11916	0.906881	-0.238105	0.0120773	0.101303	0.0337535	0.181737	-0.1002	0.0825901	-0.300655	0.0452164	-0.00681674	-0.155723	-1.08875	-0.169719	0.63866	0.161423	0.0946879	0.175902	-0.23495	-0.149995	0.182403	-0.104073	-0.223344	0.123374	1.23768	-0.714593	0.22356	0.0896111	-0.0103745	-0.0314197	-0.00705441	0.804302
2.36	-0.104703	0.0528322	0.0992856	-0.0263701	-0.0564163	0.150328	-0.0518145	0.0210446	0.897379	0.010329	0.00349081	-0.00538014	0.147497	-0.19244	-0.0606299	0.00447923	0.122507	-0.216801	-0.236938	0.215598	0.101937	0.0829477	0.180821	-0.0790062	0.0801604	-0.185291	0.0453454	-0.0398204	-0.161056	-0.00213479	-0.165095	0.284554	0.162201	0.0546728	0.17391	-0.163323	-0.149162	-0.0346065	-0.104508	0.107794	0.129682	0.0017208	-0.711453	0.405178	0.0883905	-0.205213	-0.0306616	0.204964	0.795996
2.37	-0.10391	0.228883	0.0984166	-0.00217097	-0.0496806	1.17337	-0.0516071	0.0200517	0.897484	0.010603	0.00337546	-0.0172561	0.143896	-0.519139	-0.0612901	-0.0513672	0.115345	-1.13231	-0.233999	0.360055	0.102786	0.0759693	0.180224	-0.0401768	0.0788448	-0.0663578	0.0451488	-0.0363964	-0.155982	0.97694	-0.163923	-0.040673	0.16271	0.0428774	0.172584	-0.102595	-0.15083	-0.229316	-0.102311	0.356172	0.1236	-1.15775	-0.706746	0.539381	0.0853874	-0.379871	-0.0282555	0.327148	0.788015
2.38	-0.102618	0.325537	0.0969229	0.0354665	-0.0336076	2.00324	-0.0514204	0.0168688	0.897589	0.0103591	0.00315511	-0.0264117	0.137706	-0.713092	-0.0627434	-0.104648	0.0999047	-1.85158	-0.22996	0.434543	0.103299	0.0384507	0.180088	0.0086215	0.0788227	0.0780409	0.044883	-0.0137967	-0.142088	1.76793	-0.165675	-0.299317	0.163161	0.0489539	0.17176	-0.0635993	-0.154277	-0.335738	-0.0981235	0.545263	0.10664	-2.12885	-0.701568	0.485517	0.0788917	-0.938082	-0.0264114	0.142493	0.781527
2.39	-0.101522	0.329023	0.0950966	0.0718696	-0.0102934	2.61746	-0.0512779	0.0114471	0.897687	0.00894565	0.00285403	-0.0335104	0.130399	-0.7575	-0.0647276	-0.15933	0.0778746	-2.44643	-0.225536	0.444071	0.103709	0.0434929	0.180416	0.052809	0.0805181	0.265817	0.0447258	0.0284671	-0.121316	2.37591	-0.169742	-0.505717	0.163671	0.0523568	0.171319	-0.0280531	-0.158287	-0.337706	-0.0923418	0.672608	0.0810411	-2.87844	-0.697783	0.329749	0.067021	-1.36385	-0.024993	0.226755	0.777885
2.4	-0.101123	0.277632	0.093024	0.0864705	0.0181944	3.03595	-0.0511947	0.00510128	0.897762	0.00571903	0.00249162	-0.0386602	0.123073	-0.718604	-0.0669689	-0.190732	0.0504841	-2.90626	-0.221125	0.434673	0.104179	0.0540524	0.181096	0.0804659	0.0842047	0.465753	0.0448246	0.0714958	-0.095124	2.87853	-0.175667	-0.672916	0.164291	0.0665754	0.171181	0.00310691	-0.161893	-0.279761	-0.0853519	0.761606	0.0490947	-3.41056	-0.695451	0.220385	0.0524066	-1.48198	-0.0217968	0.476731	0.77675
2.41	-0.101669	0.195282	0.090653	0.0771369	0.0499751	3.28397	-0.0511773	-0.00155841	0.897796	0.000883903	0.00208789	-0.0417432	0.116363	-0.633391	-0.0691401	-0.188856	0.0193607	-3.20117	-0.216837	0.424197	0.104641	0.0423439	0.182018	0.0969715	0.0899201	0.661359	0.0452802	0.106341	-0.0646607	3.2385	-0.183124	-0.814045	0.164859	0.0472874	0.171495	0.0559748	-0.164503	-0.190668	-0.0775189	0.818859	0.0129672	-3.74169	-0.693585	0.216833	0.038338	-1.30605	-0.015747	0.710682	0.776788
2.42	-0.103135	0.108693	0.0878389	0.0419266	0.0834778	3.38854	-0.0512238	-0.00759103	0.897778	-0.00437764	0.00166333	-0.0428436	0.110481	-0.539859	-0.0708739	-0.149461	-0.013861	-3.33284	-0.212584	0.425557	0.105035	0.0403392	0.18301	0.0969917	0.0974661	0.832005	0.0460588	0.117893	-0.0314858	3.43768	-0.191894	-0.935353	0.165052	-0.0118599	0.172379	0.115392	-0.165902	-0.0981173	-0.0690825	0.864066	-0.0254705	-3.89608	-0.691449	0.243341	0.0262876	-1.0978	-0.00835956	0.748222	0.777358
2.43	-0.105409	0.014374	0.0845069	-0.00852368	0.11721	3.33482	-0.0513262	-0.0127964	0.897708	-0.00941708	0.00123761	-0.0419247	0.105605	-0.416624	-0.0719235	-0.084995	-0.0474753	-3.28686	-0.208394	0.402913	0.105398	0.0367606	0.183989	0.0955724	0.106549	0.975896	0.0470945	0.109862	0.00271603	3.44365	-0.201772	-1.03295	0.164603	-0.0522833	0.173894	0.178066	-0.166005	0.00284404	-0.0603052	0.884951	-0.0644464	-3.86186	-0.688973	0.265127	0.0163821	-0.882914	-0.00136266	0.647162	0.778498
2.44	-0.108529	-0.114195	0.0806815	-0.0705572	0.149354	3.08812	-0.0514786	-0.0176588	0.897591	-0.0138149	0.000833925	-0.0384675	0.102374	-0.208852	-0.0721798	-0.00452435	-0.0794865	-3.03987	-0.204759	0.312164	0.105713	0.0214741	0.184973	0.0991719	0.116968	1.11033	0.0482565	0.0762377	0.0354473	3.17134	-0.212422	-1.0909	0.164192	-0.0189277	0.175952	0.227648	-0.164592	0.141126	-0.051594	0.870733	-0.101873	-3.60507	-0.686278	0.261209	0.00854867	-0.688405	0.00430173	0.486996	0.780159
2.45	-0.1127	-0.266471	0.0764898	-0.124803	0.178067	2.65781	-0.0516781	-0.0220167	0.897432	-0.0177953	0.000474097	-0.0331825	0.101689	0.0693379	-0.0717754	0.0663515	-0.107971	-2.6105	-0.202375	0.152986	0.10561	-0.0394428	0.186048	0.118629	0.128679	1.22353	0.0493882	0.0366056	0.0644962	2.7177	-0.223479	-1.10776	0.16409	0.00455904	0.178466	0.266083	-0.161356	0.303904	-0.0434608	0.806258	-0.135637	-3.13825	-0.683702	0.244095	0.00254324	-0.517174	0.00831722	0.319809	0.782307
2.46	-0.117566	-0.343538	0.072596	-0.105604	0.201118	1.93643	-0.0519116	-0.0242366	0.897243	-0.0196004	0.000178498	-0.0254077	0.103745	0.315294	-0.0713044	0.0611512	-0.13063	-1.8898	-0.201955	-0.0844573	0.105088	-0.0545344	0.187446	0.166413	0.140747	1.15734	0.0507009	0.0524451	0.0876618	1.95988	-0.234223	-1.01644	0.164014	-0.0185422	0.181165	0.261619	-0.156858	0.364014	-0.0369199	0.589027	-0.163297	-2.36551	-0.681152	0.270843	-0.00169561	-0.328121	0.0106955	0.156379	0.784507
2.47	-0.121831	-0.283608	0.0701741	-0.0353461	0.215332	0.895131	-0.0521495	-0.0224957	0.897049	-0.0188099	-2.16E-05	-0.0140383	0.107689	0.442542	-0.0714769	0.0140161	-0.144307	-0.862383	-0.204179	-0.352927	0.104436	-0.0707222	0.189374	0.21307	0.150751	0.818706	0.052341	0.0782183	0.101641	0.912976	-0.24329	-0.76992	0.163587	-0.0449716	0.183634	0.227977	-0.152992	0.246398	-0.033362	0.2292	-0.181467	-1.24803	-0.677812	0.395909	-0.00369957	0.00121821	0.0117098	0.141023	0.785969
2.48	-0.124166	-0.13792	0.0697257	0.00878454	0.218353	-0.288005	-0.0523488	-0.017101	0.896877	-0.0153238	-9.51E-05	-0.000583602	0.112169	0.449714	-0.0721111	0.00319094	-0.14685	0.286414	-0.208764	-0.547178	0.103495	-0.103025	0.191559	0.216318	0.156339	0.311305	0.0536141	0.0452607	0.104783	-0.226495	-0.249213	-0.406918	0.16301	-0.0704226	0.185764	0.20135	-0.151554	0.0334213	-0.033323	-0.15549	-0.187442	0.0527446	-0.673895	0.35572	5.38E-05	0.685497	0.0139263	0.172747	0.787958
2.49	-0.124347	-0.0308155	0.0707703	-0.0204852	0.209952	-1.37202	-0.0524959	-0.0128867	0.896734	-0.0138712	-3.77E-05	0.0116453	0.116663	0.459727	-0.0724763	0.0616354	-0.138388	1.30901	-0.214842	-0.660555	0.102544	-0.0814798	0.193535	0.183259	0.157152	-0.120383	0.0536701	-0.0590182	0.0970245	-1.29565	-0.25154	-0.0732557	0.161878	-0.157393	0.187798	0.215137	-0.152629	-0.121766	-0.0361496	-0.417561	-0.180653	1.2868	-0.671227	0.204122	0.00890189	1.0408	0.0143982	-0.0753697	0.793277
2.5	-0.123174	-0.0057233	0.0724246	-0.108523	0.191697	-2.22547	-0.0526225	-0.0131313	0.896584	-0.0170166	0.000130521	0.0215002	0.121774	0.541797	-0.071994	0.173999	-0.120866	2.01683	-0.221955	-0.74852	0.101655	-0.0894036	0.195169	0.138598	0.154676	-0.367893	0.052166	-0.201042	0.079575	-2.16393	-0.251066	0.145359	0.159676	-0.259834	0.190143	0.263381	-0.155	-0.175355	-0.0407441	-0.544452	-0.162522	2.3014	-0.669866	0.116262	0.0203355	1.2151	0.0124528	-0.29876	0.800334
2.51	-0.121411	-0.0210872	0.0740838	-0.164144	0.166217	-2.83278	-0.052766	-0.0159567	0.896387	-0.02168	0.000379999	0.0280404	0.127823	0.628425	-0.0704856	0.237849	-0.0978477	2.50849	-0.229683	-0.795382	0.10082	-0.0605385	0.196402	0.114667	0.150418	-0.503325	0.0493455	-0.282974	0.0549782	-2.76466	-0.248814	0.293782	0.156913	-0.229932	0.192853	0.270139	-0.157649	-0.176685	-0.0462607	-0.638563	-0.135712	3.04973	-0.668985	0.0871789	0.0328403	1.27013	0.00868728	-0.434642	0.806739
2.52	-0.11957	-0.0753758	0.0763756	-0.101183	0.135597	-3.24964	-0.0529515	-0.0215652	0.896184	-0.0171955	0.000685123	0.032756	0.1348	0.732365	-0.0688966	0.184805	-0.0700044	2.94625	-0.23781	-0.825558	0.100292	-0.0427266	0.197384	0.0814275	0.145341	-0.512856	0.0464942	-0.231645	0.0254414	-3.1607	-0.245675	0.312873	0.15527	-0.0963651	0.195365	0.225553	-0.160114	-0.14148	-0.0532592	-0.815859	-0.102579	3.55943	-0.668618	-0.00598438	0.045569	1.26678	0.00393991	-0.503275	0.812107
2.53	-0.118121	-0.156136	0.0798102	-0.016706	0.101961	-3.45836	-0.0532009	-0.0279319	0.896056	-0.0087622	0.00103152	0.0363072	0.142797	0.839578	-0.0677873	0.130526	-0.0380196	3.31106	-0.24615	-0.834394	0.100067	0.00385575	0.197999	0.0417607	0.140631	-0.43404	0.0445282	-0.158453	-0.00722426	-3.39119	-0.242795	0.269296	0.1546	-0.0481898	0.19737	0.173252	-0.161919	-0.071762	-0.0620948	-0.960733	-0.0655397	3.83347	-0.669305	-0.120328	0.0580245	1.2182	-0.00116113	-0.51453	0.817087
2.54	-0.117128	-0.210841	0.0840059	0.032278	0.0672055	-3.49805	-0.0534998	-0.0312512	0.895992	-0.00524399	0.00140225	0.0374353	0.15151	0.889035	-0.0667802	0.109424	-0.00341472	3.46914	-0.254384	-0.811377	0.100398	0.060725	0.198305	0.0238062	0.136459	-0.401987	0.0432666	-0.116714	-0.041524	-3.48327	-0.239967	0.311992	0.153937	-0.0751243	0.198819	0.117134	-0.162801	-0.0121596	-0.0720075	-1.01653	-0.0266945	3.92173	-0.670788	-0.181751	0.0698286	1.13805	-0.00599411	-0.46216	0.820993
2.55	-0.116518	-0.262668	0.0885035	0.0588304	0.032761	-3.39725	-0.0538178	-0.0321568	0.895929	-0.00802217	0.00177222	0.0361824	0.160584	0.927035	-0.0656172	0.0971705	0.0319615	3.45029	-0.262412	-0.796666	0.101162	0.0811318	0.198591	0.0391347	0.132453	-0.382398	0.0425069	-0.0812598	-0.0760022	-3.41569	-0.23635	0.408649	0.153169	-0.0654998	0.199722	0.0715262	-0.162648	0.0624806	-0.0821903	-1.01135	0.0123094	3.8462	-0.672809	-0.245342	0.0807783	1.04789	-0.0100417	-0.374928	0.823166
2.56	-0.116576	-0.343076	0.0930474	0.0927561	0.000180961	-3.12263	-0.0541432	-0.0329362	0.895823	-0.0134702	0.00211744	0.0324546	0.170131	0.989196	-0.0643408	0.0568198	0.0660088	3.1959	-0.270359	-0.789596	0.101904	0.0684125	0.199103	0.0624338	0.129009	-0.285708	0.0423012	-0.0167719	-0.108846	-3.14795	-0.231954	0.457288	0.152685	-0.0283135	0.200244	0.0338475	-0.161143	0.180568	-0.092084	-0.971561	0.0496795	3.56435	-0.675526	-0.30677	0.090551	0.863095	-0.0134705	-0.388417	0.823854
2.57	-0.11762	-0.402045	0.0975786	0.136498	-0.028648	-2.64201	-0.0544709	-0.0321323	0.895669	-0.0162387	0.00241469	0.0265398	0.180064	0.977016	-0.0632966	-0.0124441	0.0963499	2.69715	-0.277958	-0.707691	0.102427	0.0385737	0.199836	0.0758585	0.126851	-0.158137	0.0428232	0.0671012	-0.137971	-2.6502	-0.227343	0.454714	0.1526	0.0146139	0.200376	-0.00851252	-0.158149	0.278602	-0.101254	-0.886197	0.0832377	3.04272	-0.678474	-0.286416	0.097761	0.568561	-0.017089	-0.370751	0.822606
2.58	-0.119206	-0.339868	0.101665	0.134477	-0.0512531	-1.86814	-0.0547763	-0.0285202	0.895523	-0.0116011	0.00263898	0.0176747	0.188913	0.752088	-0.0626874	-0.0519056	0.120009	1.86701	-0.284068	-0.491933	0.102709	0.0304303	0.2005	0.0470892	0.125863	-0.0787458	0.043845	0.0937655	-0.160736	-1.862	-0.223089	0.382264	0.152937	0.0473474	0.200092	-0.050953	-0.154642	0.242113	-0.108815	-0.65842	0.110146	2.2092	-0.680915	-0.207636	0.10205	0.283499	-0.0200692	-0.261381	0.8191
2.59	-0.120319	-0.141296	0.1044	0.0878337	-0.0646633	-0.808405	-0.0550357	-0.0232156	0.895458	-0.000732318	0.00275575	0.00513493	0.194421	0.31538	-0.0625868	-0.0686589	0.133681	0.769173	-0.287467	-0.178331	0.103156	0.0601687	0.200722	-0.00273515	0.125338	-0.0623648	0.0447419	0.0619733	-0.174282	-0.82054	-0.219941	0.23819	0.153494	0.0596491	0.199436	-0.0869302	-0.152501	0.053803	-0.11338	-0.280294	0.126992	1.07009	-0.68256	-0.149573	0.103402	-0.0962773	-0.0219436	-0.227454	0.814103
2.6	-0.120299	0.0949017	0.10531	0.0467118	-0.0668205	0.356135	-0.0552443	-0.0189323	0.895511	0.0110708	0.0027373	-0.00873377	0.195238	-0.160177	-0.0632892	-0.0970828	0.13566	-0.364936	-0.287705	0.117448	0.103629	0.0342782	0.200538	-0.0336236	0.124814	-0.0536366	0.0452677	0.0279294	-0.17688	0.285259	-0.218427	0.0630124	0.154196	0.0762701	0.198408	-0.120757	-0.153041	-0.174365	-0.114113	0.140222	0.131252	-0.206969	-0.684722	-0.277733	0.0988328	-0.792645	-0.024477	-0.233874	0.809778
2.61	-0.119333	0.274738	0.104658	0.0410336	-0.0578495	1.39928	-0.0554224	-0.0169691	0.895663	0.0183237	0.00258688	-0.0208581	0.191885	-0.527538	-0.0649706	-0.149006	0.126902	-1.30535	-0.285411	0.328196	0.103786	-0.0199818	0.200177	-0.0351352	0.124488	-0.0190145	0.0455804	0.0254336	-0.169037	1.24931	-0.218558	-0.0793337	0.155046	0.0749858	0.196993	-0.161112	-0.156103	-0.347259	-0.111342	0.47045	0.12279	-1.38666	-0.688498	-0.414063	0.0886289	-1.23004	-0.0253745	-0.00218645	0.807293
2.62	-0.117913	0.375196	0.102937	0.048428	-0.0395029	2.22602	-0.055588	-0.0164465	0.895856	0.0197585	0.00232968	-0.0300873	0.185536	-0.766906	-0.0674685	-0.194187	0.109636	-2.03141	-0.281327	0.478597	0.103168	-0.0970361	0.199928	-0.0172269	0.124594	0.034681	0.0458867	0.039408	-0.152539	2.01759	-0.219784	-0.155291	0.155667	0.0475961	0.195212	-0.1943	-0.160777	-0.437409	-0.105886	0.705512	0.103396	-2.34921	-0.69359	-0.523951	0.0751289	-1.46886	-0.0236228	0.264582	0.806607
2.63	-0.116561	0.402777	0.100479	0.053867	-0.0140723	2.81904	-0.0557548	-0.0170288	0.896045	0.0177421	0.00199364	-0.036728	0.177412	-0.887795	-0.0704015	-0.228889	0.0858214	-2.59798	-0.275987	0.580915	0.102008	-0.132545	0.199804	-0.00485567	0.12538	0.111725	0.0462948	0.0642298	-0.129364	2.59487	-0.221549	-0.193033	0.156123	0.0362838	0.193183	-0.212942	-0.165976	-0.449796	-0.0984263	0.862171	0.0756064	-3.06123	-0.699591	-0.60241	0.0599134	-1.58287	-0.0194755	0.46765	0.807399
2.64	-0.115536	0.398656	0.0974726	0.043584	0.0162032	3.20452	-0.0559302	-0.0180061	0.896212	0.0159889	0.00160385	-0.0408445	0.168403	-0.941686	-0.0734054	-0.237362	0.056946	-3.02193	-0.269813	0.648335	0.100589	-0.140476	0.199737	-0.00797715	0.126986	0.193268	0.0468617	0.0837544	-0.101271	3.01673	-0.223665	-0.233143	0.156534	0.0351212	0.191036	-0.214912	-0.170934	-0.42868	-0.089511	0.969719	0.0419575	-3.53983	-0.706247	-0.676779	0.0439711	-1.61674	-0.0138716	0.567396	0.809157
2.65	-0.114788	0.382075	0.0939842	0.0221252	0.0494603	3.42727	-0.0561151	-0.0190781	0.896367	0.0150192	0.00118366	-0.0428115	0.158924	-0.959998	-0.0761192	-0.22349	0.0244957	-3.29905	-0.263056	0.694897	0.0993176	-0.111626	0.199532	-0.0258712	0.12942	0.284577	0.0475824	0.099764	-0.0695964	3.32154	-0.226367	-0.316476	0.15693	0.0292274	0.188962	-0.19248	-0.175325	-0.394713	-0.0795365	1.03961	0.00458741	-3.82992	-0.713578	-0.754823	0.0279762	-1.58613	-0.00777098	0.588873	0.811705
2.66	-0.114212	0.372715	0.0900538	-0.0140464	0.0841652	3.50398	-0.0563063	-0.018692	0.896512	0.0139156	0.000754897	-0.0426249	0.149211	-0.984122	-0.0782136	-0.178086	-0.00995969	-3.41403	-0.25582	0.755787	0.0983191	-0.0880801	0.199083	-0.060639	0.132697	0.353693	0.0484068	0.0973947	-0.0355344	3.49687	-0.230043	-0.41726	0.157083	-0.00232302	0.187226	-0.14806	-0.178972	-0.365217	-0.0688326	1.08397	-0.0347062	-3.94511	-0.721523	-0.817842	0.0125314	-1.49706	-0.00187246	0.559924	0.814681
2.67	-0.11367	0.331572	0.0857462	-0.0596744	0.118767	3.4092	-0.0564836	-0.0167266	0.896638	0.0108736	0.000338931	-0.0401797	0.139318	-0.961767	-0.0793899	-0.107532	-0.0446698	-3.33529	-0.24792	0.812202	0.0976326	-0.0493403	0.198245	-0.0994212	0.136561	0.421288	0.0492283	0.0771217	-0.000653384	3.47051	-0.234659	-0.502907	0.157029	-0.0124721	0.186041	-0.0828829	-0.181758	-0.296647	-0.0577842	1.08361	-0.0740876	-3.85633	-0.729811	-0.836371	-0.00120353	-1.22217	0.00397717	0.586203	0.817367
2.68	-0.113534	0.233941	0.0811587	-0.117995	0.151323	3.1127	-0.0566381	-0.0138745	0.896724	0.00614384	-4.01E-05	-0.0353739	0.130221	-0.839149	-0.079451	-0.0129012	-0.07748	-3.05461	-0.239745	0.81721	0.0973313	-0.020085	0.197082	-0.131904	0.141178	0.498638	0.0498731	0.0324397	0.0323933	3.15933	-0.239955	-0.544805	0.156699	-0.0455579	0.185504	-0.0245882	-0.1831	-0.164548	-0.0469711	1.04	-0.111266	-3.5306	-0.737998	-0.807784	-0.0118733	-0.902473	0.00934171	0.48641	0.819134
2.69	-0.113969	0.138851	0.0764351	-0.164182	0.179973	2.63179	-0.0567498	-0.00770352	0.896765	0.00276498	-0.000365295	-0.0294816	0.122567	-0.708108	-0.0784034	0.0729313	-0.106509	-2.59234	-0.231569	0.817111	0.0974137	0.0380795	0.195572	-0.170564	0.14626	0.488703	0.0501763	-0.0137512	0.0616198	2.70287	-0.245195	-0.474263	0.156101	-0.0755036	0.18546	0.00837076	-0.182776	-0.0382041	-0.0369445	0.93972	-0.144082	-2.99463	-0.745708	-0.740684	-0.0194054	-0.587272	0.0132482	0.309099	0.819802
2.7	-0.114416	0.118277	0.0723386	-0.119853	0.202409	1.84263	-0.0567777	0.00264812	0.896798	0.00496505	-0.000622761	-0.0214724	0.116032	-0.626629	-0.0768235	0.0667916	-0.129426	-1.82866	-0.223519	0.775768	0.0981564	0.0962052	0.193697	-0.201451	0.150192	0.259457	0.0503708	0.0113285	0.0849136	1.90997	-0.248841	-0.226917	0.155387	-0.0598049	0.18544	-0.0196437	-0.181665	-0.0153225	-0.0288267	0.658771	-0.17007	-2.14651	-0.752435	-0.614278	-0.0238819	-0.294984	0.0150982	0.0846211	0.819361
2.71	-0.113966	0.164864	0.0701514	-0.0193438	0.215354	0.736055	-0.0566918	0.0144594	0.896882	0.0125385	-0.000778504	-0.00894022	0.110255	-0.545219	-0.0756319	0.012242	-0.143043	-0.775128	-0.216439	0.622917	0.0992417	0.109673	0.191654	-0.208804	0.150855	-0.134968	0.0507677	0.0492867	0.0984945	0.786386	-0.249416	0.113989	0.15519	0.0376957	0.184882	-0.0882176	-0.181356	-0.0935705	-0.0243824	0.210179	-0.185823	-0.963029	-0.757962	-0.524248	-0.024418	0.304528	0.0157991	0.12405	0.818303
2.72	-0.112083	0.226163	0.0701712	0.0423119	0.216754	-0.444318	-0.0564957	0.0240766	0.897048	0.019742	-0.000794534	0.00562397	0.105345	-0.435007	-0.0749468	-0.00819674	-0.145576	0.323583	-0.211281	0.404119	0.100533	0.140469	0.189528	-0.214718	0.147463	-0.516705	0.0508586	0.0242723	0.100621	-0.3809	-0.246791	0.387163	0.156048	0.115459	0.183798	-0.115815	-0.18283	-0.193538	-0.0242487	-0.217372	-0.188961	0.334315	-0.763777	-0.63588	-0.0184433	0.843587	0.0156294	-0.164142	0.819826
2.73	-0.109026	0.238737	0.0716329	0.0301067	0.207176	-1.44746	-0.0562251	0.0293962	0.897254	0.0200964	-0.000673796	0.0179122	0.101785	-0.277427	-0.0743617	0.0271565	-0.137854	1.23569	-0.208343	0.189472	0.102096	0.159642	0.1874	-0.208601	0.141078	-0.73897	0.0500895	-0.0560997	0.0919077	-1.38753	-0.242189	0.512305	0.157315	0.12259	0.182763	-0.0891313	-0.185662	-0.23242	-0.0274483	-0.49338	-0.179774	1.4794	-0.770787	-0.723356	-0.00854906	1.13107	0.012541	-0.420783	0.824296
2.74	-0.105542	0.183213	0.0736932	-0.0173173	0.188781	-2.19993	-0.0559213	0.0309787	0.897427	0.0138543	-0.000447667	0.0269457	0.100079	-0.078187	-0.0735841	0.0854561	-0.122019	1.90259	-0.207367	0.0143937	0.103632	0.135002	0.185411	-0.187044	0.1334	-0.795504	0.048464	-0.1394	0.0744464	-2.13247	-0.236944	0.524619	0.158397	0.0846717	0.182258	-0.0130062	-0.188747	-0.183719	-0.0328011	-0.648077	-0.160372	2.37363	-0.778151	-0.721771	0.00352338	1.27706	0.00733617	-0.601	0.828929
2.75	-0.102286	0.100177	0.0758199	-0.0599774	0.164219	-2.69482	-0.0556117	0.0308819	0.897527	0.00608055	-0.000147222	0.0327824	0.10037	0.10939	-0.0724326	0.13912	-0.101205	2.27224	-0.207856	-0.113253	0.10465	0.0782152	0.183639	-0.160494	0.125714	-0.76439	0.0462654	-0.191303	0.0509389	-2.62383	-0.231872	0.49641	0.158991	0.035332	0.182499	0.0516827	-0.191147	-0.0952227	-0.0394105	-0.732094	-0.133482	2.99444	-0.785392	-0.718621	0.016582	1.32891	0.00087346	-0.695495	0.832196
2.76	-0.0994989	0.0131013	0.0780763	-0.0670267	0.13532	-3.06132	-0.0553027	0.0310264	0.897556	0.000480819	0.000203351	0.0371366	0.102508	0.289136	-0.0711058	0.160858	-0.0762736	2.6845	-0.209645	-0.243426	0.1054	0.0633834	0.182197	-0.1267	0.118279	-0.73896	0.0440289	-0.19497	0.0230602	-2.996	-0.226839	0.520231	0.159179	0.0130422	0.183206	0.0764921	-0.192523	0.00206978	-0.0470628	-0.81883	-0.101149	3.4566	-0.792711	-0.760576	0.029879	1.31788	-0.00616999	-0.739436	0.834317
2.77	-0.0972828	-0.0761459	0.0805766	-0.0544601	0.103483	-3.27731	-0.0549878	0.0321116	0.897549	-0.00138197	0.000591663	0.0402293	0.106318	0.448276	-0.0696253	0.177844	-0.0470267	3.0925	-0.212674	-0.356807	0.10597	0.0513314	0.181078	-0.0938918	0.110998	-0.717268	0.0421093	-0.17151	-0.00783184	-3.21876	-0.221276	0.599753	0.159336	0.0267127	0.183895	0.0507509	-0.192694	0.109585	-0.0556195	-0.887534	-0.0650109	3.74029	-0.800632	-0.8534	0.0429153	1.26877	-0.0133133	-0.74079	0.836269
2.78	-0.0958533	-0.184447	0.0833715	-0.0218796	0.0703584	-3.31397	-0.0546573	0.03407	0.897533	-0.00168085	0.00100051	0.0410676	0.111619	0.598149	-0.0680301	0.166748	-0.0145111	3.27921	-0.216684	-0.438326	0.106546	0.0604697	0.180321	-0.0582576	0.104013	-0.66296	0.0408133	-0.114659	-0.0401632	-3.27324	-0.214756	0.703613	0.159689	0.0464137	0.184168	-0.00487715	-0.191349	0.249338	-0.0648142	-0.933178	-0.0269571	3.81451	-0.809554	-0.969927	0.0553969	1.19144	-0.0201316	-0.704307	0.838655
2.79	-0.0956215	-0.327208	0.0864788	0.0229136	0.0378671	-3.16101	-0.054307	0.0358056	0.897514	-0.00247524	0.00140455	0.0394341	0.118413	0.764331	-0.066537	0.125039	0.0185035	3.19711	-0.221392	-0.503144	0.107202	0.0663512	0.179925	-0.0199691	0.0979248	-0.530962	0.0404077	-0.0318731	-0.0721761	-3.15107	-0.207303	0.777381	0.160298	0.0772355	0.183828	-0.0663506	-0.188021	0.438384	-0.0742572	-0.944244	0.0108651	3.66859	-0.819536	-1.06256	0.066728	0.994705	-0.0265764	-0.719064	0.841391
2.8	-0.0971213	-0.502331	0.0897974	0.0630145	0.00783793	-2.82876	-0.0539454	0.0365005	0.897475	-0.00564928	0.00178444	0.036319	0.126996	0.952906	-0.0652178	0.0775464	0.0497247	2.90071	-0.226752	-0.561013	0.107627	0.0101671	0.179955	0.0228133	0.093733	-0.301136	0.0408709	0.052651	-0.102181	-2.85487	-0.199489	0.774589	0.161142	0.0774098	0.18298	-0.103697	-0.18221	0.668568	-0.0833805	-0.90839	0.0464104	3.31499	-0.829968	-1.04744	0.075559	0.708196	-0.0328312	-0.661973	0.84328
2.81	-0.100551	-0.639704	0.0931687	0.0935133	-0.0179979	-2.3242	-0.0535738	0.0380308	0.897399	-0.009085	0.0021262	0.0317316	0.137153	1.05953	-0.0640535	0.0325806	0.0771538	2.41835	-0.232425	-0.558219	0.107394	-0.0527947	0.180423	0.0657029	0.0920843	-0.0577762	0.0420021	0.125426	-0.128495	-2.3873	-0.191985	0.712965	0.161588	-0.00493229	0.181828	-0.120248	-0.173927	0.857925	-0.0916179	-0.821885	0.0777133	2.76373	-0.839732	-0.928196	0.0815984	0.431206	-0.0380178	-0.519703	0.843083
2.82	-0.105216	-0.632481	0.0960301	0.0691712	-0.0375482	-1.55602	-0.0531816	0.040565	0.897298	-0.0106705	0.00240837	0.0239519	0.147362	0.946983	-0.0628469	0.0324487	0.0984433	1.65458	-0.237581	-0.452536	0.106787	-0.0564624	0.181167	0.0807881	0.0926727	0.126091	0.0432388	0.125163	-0.148942	-1.64245	-0.185591	0.543641	0.161267	-0.0612637	0.180684	-0.0925593	-0.164391	0.88446	-0.0979685	-0.589494	0.102367	1.93198	-0.848023	-0.736672	0.0848858	0.164323	-0.0416	-0.325873	0.84079
2.83	-0.109748	-0.453245	0.0976359	0.0297937	-0.0480146	-0.51417	-0.0527606	0.0434455	0.897198	-0.00871778	0.0025903	0.0118719	0.155131	0.588726	-0.0617023	0.0278786	0.110361	0.597259	-0.241166	-0.255514	0.10623	-0.0517696	0.182012	0.0890643	0.0946211	0.223337	0.0440103	0.0867483	-0.160471	-0.610729	-0.181477	0.262654	0.160453	-0.0962568	0.179943	-0.0430679	-0.155829	0.708787	-0.101275	-0.2461	0.117068	0.795319	-0.854219	-0.499712	0.0855956	-0.0681991	-0.0432266	-0.105558	0.836948
2.84	-0.113121	-0.212458	0.0978633	0.037713	-0.0474014	0.62504	-0.0523204	0.0439845	0.897129	-0.00515534	0.00263905	-0.00200948	0.158831	0.164195	-0.0612832	-0.0344109	0.110876	-0.524544	-0.242734	-0.0696291	0.10575	-0.0449178	0.183006	0.115871	0.0972967	0.295123	0.0443879	0.0793427	-0.161079	0.502111	-0.180523	-0.0734227	0.159617	-0.0593496	0.179727	0.00449861	-0.149972	0.446422	-0.10138	0.0748276	0.119239	-0.480336	-0.858136	-0.269158	0.0840869	-0.258371	-0.042937	0.0902042	0.832502
2.85	-0.115421	-0.0379241	0.0971738	0.0912635	-0.0358853	1.63522	-0.0518928	0.0410432	0.897088	-0.00366069	0.00255702	-0.0139309	0.158924	-0.13845	-0.0621112	-0.134429	0.100717	-1.47313	-0.242862	0.0309912	0.105151	-0.0797163	0.184434	0.174899	0.100847	0.397938	0.0447689	0.11123	-0.151239	1.46368	-0.182795	-0.366718	0.15911	-0.0488512	0.179894	0.0296937	-0.146821	0.244024	-0.0990694	0.295701	0.108744	-1.65057	-0.859908	-0.0584714	0.0808126	-0.404354	-0.0411181	0.235357	0.828083
2.86	-0.117266	0.0553777	0.0959981	0.150134	-0.0152691	2.43236	-0.0515067	0.0359443	0.897047	-0.00498245	0.00237041	-0.0229613	0.156763	-0.31113	-0.0641384	-0.227371	0.0819568	-2.22374	-0.242307	0.0756615	0.10406	-0.124865	0.186496	0.237499	0.105547	0.511606	0.045453	0.158266	-0.132854	2.22605	-0.187541	-0.565724	0.158681	-0.0315108	0.180239	0.0369929	-0.145396	0.126277	-0.0951846	0.439501	0.0874113	-2.60576	-0.85974	0.120536	0.0761615	-0.518229	-0.0382405	0.33507	0.823809
2.87	-0.119113	0.090129	0.0944319	0.181429	0.0122953	3.01973	-0.0511786	0.0294738	0.896984	-0.00777482	0.00210643	-0.0294994	0.153355	-0.392792	-0.0669739	-0.286614	0.0563979	-2.81515	-0.24143	0.0977972	0.102645	-0.132762	0.189138	0.284807	0.111399	0.623546	0.0465277	0.194982	-0.107721	2.83387	-0.193869	-0.689301	0.158364	-0.0375887	0.180629	0.0394912	-0.144815	0.0720904	-0.0901593	0.549105	0.0575875	-3.33165	-0.857915	0.277439	0.0705681	-0.578449	-0.0347319	0.385358	0.81981
2.88	-0.121248	0.0819048	0.0923763	0.17808	0.0447266	3.40874	-0.0509205	0.0220632	0.896893	-0.0102697	0.001787	-0.0339949	0.14943	-0.406969	-0.0701531	-0.308815	0.0256959	-3.24383	-0.24039	0.11004	0.101455	-0.0957243	0.192123	0.307252	0.118366	0.735462	0.0479818	0.218801	-0.077126	3.32335	-0.201198	-0.77011	0.158015	-0.0251733	0.181057	0.0461136	-0.144402	0.0638545	-0.0841799	0.640763	0.0216175	-3.83227	-0.854651	0.403374	0.0645615	-0.594004	-0.0310043	0.398329	0.816203
2.89	-0.123788	0.0555222	0.0896737	0.141301	0.0800452	3.61016	-0.0507375	0.0148079	0.896782	-0.0116173	0.00143459	-0.0361274	0.145482	-0.391014	-0.0731994	-0.28785	-0.00840701	-3.49159	-0.239216	0.13081	0.100699	-0.0352476	0.195182	0.295667	0.126353	0.826868	0.0497014	0.21603	-0.0426394	3.61889	-0.209177	-0.820454	0.157821	0.00280454	0.181593	0.0629774	-0.143701	0.0753569	-0.0773634	0.719367	-0.0182299	-4.11479	-0.850255	0.501454	0.0585929	-0.569785	-0.0274043	0.370617	0.813397
2.9	-0.126484	0.0482546	0.0862864	0.0909658	0.116445	3.64061	-0.0506166	0.00975667	0.896663	-0.0118192	0.0010721	-0.0360041	0.141447	-0.404355	-0.0757495	-0.239934	-0.0441278	-3.56234	-0.237633	0.188175	0.100629	0.0237783	0.197971	0.258129	0.134889	0.858458	0.0515535	0.193735	-0.00621782	3.71918	-0.217517	-0.842898	0.158116	0.0584467	0.182291	0.0739587	-0.142687	0.0659241	-0.0699143	0.7708	-0.0598792	-4.1962	-0.844958	0.57675	0.0529837	-0.520372	-0.0242568	0.313321	0.811682
2.91	-0.128994	0.0489258	0.0823829	0.0361335	0.152042	3.45958	-0.0505336	0.00723818	0.896548	-0.0113517	0.000723795	-0.0331882	0.137193	-0.416341	-0.0775586	-0.168544	-0.0795036	-3.40877	-0.235437	0.247481	0.100938	0.0477826	0.200317	0.205842	0.143356	0.828434	0.0534077	0.152095	0.0297162	3.51107	-0.225881	-0.821446	0.158782	0.0731813	0.183108	0.0830835	-0.14149	0.049807	-0.0622224	0.776048	-0.10116	-4.03365	-0.838966	0.639343	0.0479582	-0.456357	-0.0218239	0.230615	0.811124
2.92	-0.131186	0.0353139	0.0781701	-0.02528	0.184687	3.06294	-0.0504669	0.00640836	0.896434	-0.0113661	0.000414982	-0.0282743	0.133053	-0.382212	-0.0784023	-0.0800295	-0.112204	-3.02683	-0.232795	0.271313	0.101506	0.0731789	0.202105	0.15143	0.151297	0.761329	0.0549928	0.0919471	0.0625214	3.10261	-0.233841	-0.761711	0.159482	0.0667524	0.18408	0.106487	-0.140075	0.0508723	-0.0547002	0.74075	-0.139555	-3.6159	-0.832429	0.687118	0.0435943	-0.387809	-0.0202783	0.138613	0.811541
2.93	-0.132896	0.0443673	0.0742031	-0.0349238	0.211818	2.33063	-0.0503993	0.0074573	0.896322	-0.0107074	0.000166546	-0.0208131	0.129499	-0.31403	-0.0784905	-0.0392639	-0.139531	-2.30839	-0.230293	0.20735	0.1022	0.0687035	0.203483	0.123941	0.158054	0.571905	0.0562751	0.0723004	0.0898936	2.35459	-0.240818	-0.611193	0.159973	0.0383944	0.185225	0.111116	-0.138647	0.0134693	-0.0481233	0.5694	-0.1721	-2.82855	-0.825343	0.748626	0.0399886	-0.30234	-0.0196581	0.0417727	0.812586
2.94	-0.133369	0.13723	0.0716674	0.00861833	0.229653	1.21073	-0.0503112	0.010365	0.896226	-0.00830164	1.36E-05	-0.00908065	0.126606	-0.266092	-0.0784543	-0.0413121	-0.157604	-1.213	-0.228988	0.0410406	0.102747	0.0456907	0.204718	0.11994	0.161889	0.181057	0.0573721	0.0665043	0.107787	1.22735	-0.245709	-0.355536	0.160245	0.0286605	0.186306	0.103042	-0.138413	-0.141658	-0.0439422	0.243867	-0.194606	-1.61553	-0.817453	0.84359	0.037271	-0.21124	-0.0200735	-0.0631299	0.813931
2.95	-0.131643	0.288268	0.0712253	0.0448012	0.235259	-0.0949553	-0.0501933	0.0128082	0.896158	-0.00536722	-6.22E-06	0.00522862	0.124003	-0.244683	-0.0784453	-0.034198	-0.163689	0.0345789	-0.229624	-0.168974	0.103087	0.0332231	0.205921	0.115275	0.16121	-0.3022	0.0577852	0.0222234	0.113739	-0.0453166	-0.247879	-0.0880856	0.160247	-0.0263581	0.1874	0.120588	-0.140847	-0.379686	-0.0428403	-0.116997	-0.203718	-0.175387	-0.808492	0.954074	0.0353668	-0.138731	-0.021502	-0.151531	0.815362
2.96	-0.127656	0.397559	0.0725233	0.0258279	0.228282	-1.28007	-0.0500661	0.0120236	0.896111	-0.00437044	0.000113257	0.0181567	0.121765	-0.199397	-0.0781967	0.0159231	-0.157825	1.13277	-0.232196	-0.332341	0.103435	0.0418521	0.206926	0.0823964	0.15626	-0.669756	0.0570032	-0.0719207	0.10765	-1.19389	-0.247812	0.0836429	0.159678	-0.0885311	0.188857	0.172486	-0.146096	-0.572153	-0.0443888	-0.377446	-0.198788	1.17009	-0.798477	1.0494	0.0339446	-0.106024	-0.0236015	-0.187739	0.816783
2.97	-0.122137	0.437105	0.0747626	-0.0156163	0.210727	-2.20545	-0.0499626	0.00828348	0.896066	-0.00484203	0.000345143	0.027648	0.120185	-0.130641	-0.0774782	0.0757745	-0.142192	1.97876	-0.235996	-0.414699	0.103798	0.0211393	0.207545	0.0362957	0.148556	-0.876621	0.0550257	-0.162008	0.0914258	-2.09263	-0.24652	0.162625	0.158583	-0.102597	0.190846	0.22202	-0.153192	-0.679271	-0.0477487	-0.541579	-0.181765	2.25244	-0.787678	1.10839	0.0326798	-0.0952328	-0.0257897	-0.170967	0.818268
2.98	-0.115852	0.424526	0.0774523	-0.0518823	0.185305	-2.82846	-0.049905	0.00296256	0.896015	-0.00528331	0.000657569	0.0342384	0.119367	-0.0635939	-0.0763378	0.129291	-0.119574	2.45581	-0.240226	-0.414445	0.1035	-0.0976482	0.207643	-0.0180208	0.13945	-0.95354	0.052334	-0.226015	0.0676786	-2.69412	-0.244734	0.179063	0.157531	-0.11986	0.193241	0.257722	-0.161143	-0.716024	-0.0524551	-0.638276	-0.155494	3.0149	-0.776555	1.11601	0.0314426	-0.0934043	-0.0276593	-0.12947	0.820109
2.99	-0.109436	0.378107	0.0803186	-0.0549738	0.154921	-3.23288	-0.0499044	-0.00264948	0.895961	-0.00550951	0.00101972	0.0379641	0.119253	0.0131606	-0.0749512	0.141094	-0.0932387	2.82066	-0.244265	-0.398648	0.102297	-0.136527	0.207238	-0.0495151	0.12997	-0.968505	0.0494984	-0.233226	0.0390616	-3.10548	-0.24287	0.20375	0.155949	-0.162553	0.195837	0.255182	-0.169141	-0.702679	-0.0582028	-0.722252	-0.123073	3.52984	-0.765585	1.08044	0.0301933	-0.0954947	-0.029047	-0.0796898	0.822455
3	-0.103193	0.310067	0.0833423	-0.0575974	0.121199	-3.48604	-0.0499558	-0.00773007	0.895906	-0.0055345	0.00141504	0.0409759	0.119982	0.120858	-0.0734561	0.172836	-0.0629897	3.23284	-0.248337	-0.425387	0.100927	-0.131993	0.20656	-0.0739395	0.120309	-0.959276	0.0469216	-0.236617	0.00700039	-3.37086	-0.240509	0.268581	0.154349	-0.141263	0.198287	0.232084	-0.176737	-0.651558	-0.0649682	-0.77593	-0.0863836	3.86823	-0.755102	1.01152	0.0288885	-0.102952	-0.0298775	-0.0245051	0.825138
3.01	-0.0975791	0.209801	0.0863047	-0.057034	0.0858149	-3.55498	-0.0500598	-0.0129464	0.895848	-0.00613758	0.00183436	0.0424499	0.122013	0.268963	-0.0716183	0.208119	-0.028894	3.49654	-0.252916	-0.491472	0.0995554	-0.143169	0.205863	-0.0590001	0.110996	-0.88866	0.0446825	-0.224499	-0.0268814	-3.45878	-0.237493	0.333412	0.152964	-0.126784	0.200412	0.190719	-0.183298	-0.548522	-0.0724278	-0.795788	-0.0473194	3.99549	-0.745503	0.909205	0.0275389	-0.109682	-0.0301229	0.0293902	0.82805
3.02	-0.0929928	0.0854283	0.0891486	-0.0402558	0.0506659	-3.44244	-0.0502132	-0.0176746	0.895779	-0.00792591	0.00225479	0.0412723	0.12554	0.435709	-0.0695542	0.205843	0.00646279	3.49015	-0.258216	-0.570198	0.0982088	-0.123827	0.205388	-0.0278873	0.102597	-0.760628	0.0429993	-0.180528	-0.0608049	-3.37248	-0.233888	0.381603	0.15171	-0.114301	0.202092	0.14761	-0.188335	-0.403251	-0.0802582	-0.795154	-0.00800934	3.91031	-0.737147	0.765161	0.0261595	-0.115679	-0.0297949	0.0806023	0.831081
3.03	-0.0899292	-0.0801757	0.0919002	-0.0134952	0.0174975	-3.1576	-0.0504148	-0.0227571	0.895686	-0.0109116	0.002653	0.0380819	0.130837	0.636614	-0.0675045	0.173878	0.0407591	3.25889	-0.26432	-0.649013	0.0970759	-0.106179	0.205276	0.0130692	0.0959188	-0.535872	0.0420161	-0.114748	-0.093106	-3.11643	-0.230058	0.370189	0.150624	-0.0854855	0.203365	0.112288	-0.191316	-0.19669	-0.0881371	-0.770394	0.0295762	3.62295	-0.730371	0.594265	0.0247752	-0.119447	-0.0289018	0.131374	0.834205
3.04	-0.0889514	-0.271471	0.0945629	0.021956	-0.0119747	-2.71208	-0.0506679	-0.0277138	0.895558	-0.0144463	0.00301211	0.0336442	0.138169	0.837478	-0.0656091	0.117638	0.0718245	2.82928	-0.271074	-0.691402	0.0960085	-0.105011	0.205582	0.0501086	0.0920178	-0.225853	0.0416673	-0.0373047	-0.12215	-2.701	-0.226731	0.285142	0.150255	0.0165557	0.204371	0.0905904	-0.191707	0.048914	-0.0956408	-0.723053	0.0635348	3.14852	-0.725371	0.414907	0.0234368	-0.118234	-0.0274755	0.175839	0.83737
3.05	-0.0900571	-0.390248	0.0971	0.0466699	-0.0361941	-2.10119	-0.0509608	-0.0302608	0.895406	-0.0153758	0.00332171	0.027956	0.146943	0.895204	-0.0639955	0.0592391	0.0976868	2.18455	-0.277784	-0.623997	0.0949575	-0.103861	0.206159	0.0612734	0.0912131	0.0486356	0.0417064	0.0146049	-0.146357	-2.11131	-0.22446	0.164171	0.150722	0.0732142	0.2052	0.0724128	-0.189705	0.220384	-0.1023	-0.617886	0.0921174	2.49222	-0.722077	0.263816	0.0221569	-0.123657	-0.02561	0.212771	0.840477
3.06	-0.0922656	-0.360963	0.0990824	0.0325473	-0.0531982	-1.26861	-0.0512601	-0.0291447	0.895265	-0.0120744	0.00356163	0.0195215	0.155056	0.704147	-0.0627316	0.024692	0.115728	1.28573	-0.283039	-0.406217	0.0940679	-0.0534447	0.206649	0.0344446	0.0926131	0.212337	0.041672	0.0124924	-0.163639	-1.29737	-0.223529	0.0163526	0.151533	0.0865145	0.205906	0.0640983	-0.186784	0.232248	-0.10718	-0.390338	0.113096	1.60432	-0.720056	0.155654	0.0207692	-0.145005	-0.0233039	0.257302	0.843297
3.07	-0.0945254	-0.236782	0.0999246	-0.0102436	-0.0609858	-0.275773	-0.0515392	-0.0267027	0.895177	-0.00491391	0.00370347	0.00857529	0.160438	0.371466	-0.0619254	0.00666239	0.123849	0.266957	-0.285715	-0.128734	0.0940513	0.0483927	0.206798	-0.00452798	0.0952287	0.313165	0.0411795	-0.0231597	-0.17196	-0.333826	-0.224205	-0.1533	0.152351	0.0806796	0.206531	0.0530396	-0.1846	0.139112	-0.10927	-0.0688114	0.124157	0.543685	-0.718955	0.0748699	0.0191758	-0.166289	-0.0205409	0.296814	0.845932
3.08	-0.0964245	-0.103683	0.0994267	-0.0399761	-0.0587279	0.718339	-0.051797	-0.0251141	0.895168	0.00265901	0.00373178	-0.00278895	0.162464	0.0472911	-0.0617326	-0.0230292	0.121728	-0.692912	-0.285739	0.110727	0.0949144	0.1143	0.206591	-0.0324452	0.0986687	0.398165	0.040212	-0.0431671	-0.17062	0.612373	-0.226524	-0.305685	0.153136	0.0790628	0.206949	0.0262764	-0.183897	0.0299841	-0.108245	0.244131	0.124214	-0.536732	-0.718552	0.0179952	0.0174582	-0.173129	-0.017464	0.31481	0.84858
3.09	-0.0981179	-0.0147919	0.0978798	-0.0394552	-0.0470916	1.59313	-0.0520474	-0.0251973	0.895224	0.00792723	0.00365216	-0.012843	0.161752	-0.184447	-0.0622862	-0.072039	0.110491	-1.52549	-0.283762	0.272775	0.0960696	0.110647	0.206291	-0.0308446	0.102991	0.493013	0.0391117	-0.0269911	-0.160447	1.43405	-0.23018	-0.419606	0.153959	0.086668	0.207038	-0.0114069	-0.184425	-0.0379999	-0.104575	0.485869	0.113802	-1.51223	-0.718561	-0.00547057	0.0157588	-0.165622	-0.0143532	0.304084	0.85107
3.1	-0.0999515	0.0181977	0.0956652	-0.0144643	-0.0274723	2.30815	-0.052306	-0.0267387	0.895314	0.00944214	0.00348002	-0.0212492	0.159283	-0.315808	-0.0635954	-0.137604	0.0915075	-2.21317	-0.280486	0.371897	0.0970956	0.0922745	0.206076	-0.0142786	0.108407	0.606065	0.0382559	0.0234544	-0.14279	2.11452	-0.234811	-0.50106	0.154825	0.0863134	0.206773	-0.0487986	-0.185509	-0.0494217	-0.0989282	0.650126	0.0943163	-2.33353	-0.718688	-0.00927147	0.0141877	-0.14675	-0.0114742	0.268683	0.853005
3.11	-0.10225	0.00441717	0.0930461	0.0107354	-0.00156083	2.84867	-0.0525859	-0.0293878	0.895403	0.00808644	0.00323369	-0.0276333	0.155982	-0.359878	-0.0655407	-0.192351	0.0664096	-2.73661	-0.276498	0.417954	0.0978263	0.0523873	0.206112	0.0174259	0.115122	0.734456	0.0379185	0.0824866	-0.119096	2.65255	-0.240165	-0.567034	0.155706	0.0842013	0.206188	-0.0696996	-0.186429	-0.013312	-0.0919	0.76098	0.0675348	-2.97388	-0.718712	0.0121549	0.0128481	-0.119757	-0.00904521	0.214935	0.854012
3.12	-0.1052	-0.0440031	0.0900574	0.0187247	0.0288997	3.21966	-0.0528959	-0.0327603	0.89547	0.0051125	0.0029341	-0.0319545	0.152546	-0.335759	-0.0678061	-0.219143	0.0368547	-3.10508	-0.272229	0.428087	0.0981766	0.024506	0.206402	0.0387263	0.123216	0.872944	0.038154	0.130592	-0.0907525	3.05504	-0.246137	-0.627461	0.156512	0.0733676	0.205456	-0.0766308	-0.18665	0.0599218	-0.0838715	0.841755	0.0353432	-3.43002	-0.718546	0.0254967	0.0118249	-0.0852644	-0.00723666	0.146502	0.853971
3.13	-0.108885	-0.103959	0.0866419	0.00751174	0.0622468	3.43225	-0.0532387	-0.0356519	0.895505	0.00183072	0.0026	-0.034571	0.149489	-0.282094	-0.0700942	-0.21957	0.00430853	-3.33798	-0.267958	0.424514	0.0982906	0.00146362	0.206888	0.0552935	0.132673	0.994003	0.0389296	0.160686	-0.0590947	3.32565	-0.252669	-0.674292	0.156918	-0.0132767	0.204714	-0.0691842	-0.185777	0.144207	-0.0751324	0.90108	-0.000434424	-3.70913	-0.718196	0.042579	0.0111437	-0.0495799	-0.00614203	0.0723953	0.852853
3.14	-0.113195	-0.178491	0.0827169	-0.0275799	0.0968375	3.47477	-0.0536052	-0.037531	0.895508	-0.00135445	0.00224855	-0.0353979	0.147015	-0.195572	-0.0721171	-0.185689	-0.029723	-3.40058	-0.263748	0.410562	0.0982739	0.0015727	0.207443	0.0562291	0.143166	1.08978	0.040138	0.165221	-0.0255435	3.43734	-0.259516	-0.689186	0.156425	-0.0783522	0.204079	-0.0523731	-0.183676	0.246307	-0.0659361	0.942023	-0.0379804	-3.79466	-0.717764	0.0410993	0.010829	-0.013037	-0.00581331	-0.00542916	0.850785
3.15	-0.118229	-0.286433	0.078279	-0.0749506	0.130809	3.31694	-0.053986	-0.0384006	0.895476	-0.00490274	0.00189824	-0.0342528	0.145695	-0.0417363	-0.073656	-0.128401	-0.0633044	-3.25853	-0.259855	0.359865	0.0982782	-0.00636906	0.208009	0.0544152	0.154513	1.17002	0.0416384	0.14941	0.00802623	3.31306	-0.266311	-0.660488	0.155507	-0.108494	0.203589	-0.037933	-0.180008	0.385827	-0.0566712	0.942969	-0.0752183	-3.65564	-0.717389	0.0299511	0.0108718	0.0205973	-0.00625089	-0.0784182	0.847858
3.16	-0.124099	-0.413963	0.0734579	-0.126426	0.162083	2.95947	-0.0543678	-0.0376253	0.895409	-0.00841596	0.00157015	-0.0310962	0.146198	0.160346	-0.074607	-0.0529778	-0.0942833	-2.91145	-0.256634	0.279865	0.0979104	-0.0671914	0.208524	0.0492473	0.166462	1.21649	0.0432392	0.113824	0.0390444	2.96681	-0.272575	-0.583301	0.154239	-0.132912	0.203234	-0.0297937	-0.174508	0.54668	-0.0478895	0.898081	-0.109842	-3.29143	-0.717203	0.00882036	0.01124	0.0531143	-0.00745834	-0.160341	0.84424
3.17	-0.130573	-0.483172	0.0687854	-0.116705	0.188526	2.33191	-0.0547274	-0.0334937	0.895315	-0.00958652	0.00128343	-0.0256961	0.148667	0.324332	-0.0752185	-0.0264233	-0.120334	-2.27209	-0.254349	0.170353	0.0970526	-0.0995434	0.209014	0.0530871	0.178239	1.10608	0.0449696	0.116364	0.0655266	2.37395	-0.27767	-0.410535	0.15291	-0.135762	0.20286	-0.0445144	-0.167507	0.629374	-0.0404758	0.716177	-0.139511	-2.64165	-0.717063	0.0248631	0.0119801	0.0983035	-0.00945592	-0.240651	0.83991
3.18	-0.136346	-0.401086	0.0655986	-0.0187892	0.206819	1.30234	-0.0550209	-0.0245003	0.895233	-0.00597551	0.00107014	-0.0161161	0.15214	0.366537	-0.0761018	-0.0654113	-0.137901	-1.22954	-0.253396	0.0103647	0.0959342	-0.119883	0.209588	0.0655844	0.187335	0.68742	0.0470184	0.157092	0.0840437	1.33223	-0.280233	-0.0767967	0.151597	-0.131749	0.202125	-0.0991195	-0.160881	0.514885	-0.036041	0.328643	-0.16069	-1.57216	-0.716499	0.0909758	0.0132304	0.152755	-0.0123187	-0.331551	0.834888
3.19	-0.139925	-0.22374	0.0650281	0.081594	0.21349	0.0171492	-0.0552107	-0.0135755	0.895206	0.000923621	0.000975374	-0.00251832	0.155525	0.335116	-0.0774006	-0.0892216	-0.143696	0.0237913	-0.254218	-0.172733	0.0947792	-0.0950482	0.210233	0.059303	0.191139	0.100433	0.0489347	0.146146	0.0908987	0.0686213	-0.279014	0.315384	0.150472	-0.0918844	0.200831	-0.14832	-0.1568	0.273841	-0.0357396	-0.130162	-0.169553	-0.206674	-0.715123	0.180604	0.014956	0.190528	-0.0160731	-0.410008	0.829395
3.2	-0.141023	-0.0892685	0.0668944	0.11345	0.207673	-1.18295	-0.0553019	-0.00534961	0.895249	0.00728481	0.00101733	0.0104338	0.15865	0.327125	-0.0786301	-0.0593935	-0.137428	1.13913	-0.256657	-0.301725	0.0941685	-0.0272903	0.210626	0.0168018	0.189534	-0.364422	0.049891	0.0657816	0.0856465	-1.10623	-0.274321	0.594639	0.149667	-0.0880255	0.199255	-0.151858	-0.155687	0.0796148	-0.0391462	-0.479337	-0.16482	1.11356	-0.712903	0.252447	0.0168296	0.185527	-0.0203825	-0.433416	0.823626
3.21	-0.140516	-0.0476267	0.0703413	0.101069	0.191175	-2.12824	-0.05533	-0.00075495	0.895343	0.0112642	0.00117138	0.0197928	0.16204	0.369149	-0.0794381	-0.00978702	-0.121297	1.99198	-0.259977	-0.350349	0.0943583	0.0558325	0.210495	-0.0430728	0.184476	-0.615786	0.0497161	-0.0220457	0.0698636	-2.05871	-0.267603	0.728208	0.148755	-0.0906531	0.197783	-0.1317	-0.156316	-0.00279893	-0.0451164	-0.699247	-0.148102	2.19103	-0.710096	0.298027	0.0184816	0.155076	-0.0246142	-0.39565	0.817758
3.22	-0.139186	-0.0407356	0.0745747	0.0631328	0.166835	-2.74722	-0.0553226	0.00207954	0.895466	0.0129699	0.00140354	0.0259324	0.165878	0.387597	-0.0796153	0.0533718	-0.0987689	2.3996	-0.263346	-0.31098	0.0950483	0.0672205	0.209691	-0.117709	0.177713	-0.731182	0.0486419	-0.105606	0.0461768	-2.69869	-0.260098	0.76186	0.148381	0.0115572	0.196551	-0.111046	-0.157538	-0.0345674	-0.0525645	-0.798528	-0.122237	2.94103	-0.707002	0.311146	0.0197667	0.118613	-0.0283118	-0.3298	0.812089
3.23	-0.137325	-0.0397469	0.0792649	0.057646	0.137295	-3.19317	-0.0552882	0.00488972	0.895597	0.0127989	0.00168147	0.029377	0.169873	0.399853	-0.0793016	0.0756488	-0.0723935	2.81358	-0.266279	-0.281738	0.0959862	0.0990894	0.208298	-0.154688	0.169994	-0.819969	0.0471893	-0.128146	0.0170485	-3.17647	-0.252332	0.79589	0.148742	0.0523293	0.195537	-0.0992524	-0.158864	-0.0516411	-0.0609103	-0.887052	-0.090009	3.49191	-0.703909	0.296485	0.0206771	0.0808164	-0.0313119	-0.257007	0.806893
3.24	-0.134972	-0.0349378	0.0843963	0.0605442	0.104085	-3.46812	-0.0552227	0.0081691	0.895717	0.0109193	0.00198629	0.0312298	0.173974	0.410984	-0.078651	0.102758	-0.0421027	3.1543	-0.269114	-0.288852	0.0969075	0.0898444	0.206687	-0.167803	0.161364	-0.894509	0.0459268	-0.119102	-0.0159689	-3.46716	-0.244124	0.839944	0.149513	0.0932899	0.194554	-0.0974272	-0.160118	-0.062253	-0.070029	-0.940973	-0.0531946	3.84695	-0.701113	0.252126	0.0212208	0.0480705	-0.03357	-0.183164	0.802327
3.25	-0.132201	-0.0132055	0.0897568	0.0747657	0.0690893	-3.55839	-0.0551215	0.0123873	0.895813	0.0080739	0.00229872	0.0309349	0.178101	0.398676	-0.0776374	0.118687	-0.00895508	3.39029	-0.272147	-0.320408	0.0978632	0.0934942	0.205114	-0.141217	0.152074	-0.960823	0.0452356	-0.0770648	-0.050838	-3.56455	-0.235522	0.882928	0.150535	0.107412	0.193555	-0.10722	-0.161118	-0.0782687	-0.0795328	-0.960443	-0.0139353	3.98778	-0.698925	0.179204	0.0214966	0.0225973	-0.0350959	-0.11434	0.798595
3.26	-0.128907	0.0233959	0.0951947	0.0935536	0.0340307	-3.47371	-0.0549699	0.0180336	0.895878	0.00478756	0.00259847	0.0287101	0.181901	0.360771	-0.0764026	0.120599	0.0256912	3.44142	-0.275561	-0.362848	0.0987576	0.0824138	0.203938	-0.0931235	0.142136	-1.01409	0.0454393	-0.0173792	-0.0858004	-3.48518	-0.226482	0.918333	0.151742	0.128353	0.192413	-0.123248	-0.161955	-0.0960192	-0.0890929	-0.94221	0.0257261	3.92149	-0.697629	0.0769538	0.0215771	0.00314684	-0.0359558	-0.052827	0.795952
3.27	-0.125426	0.0154479	0.100441	0.107494	0.000812766	-3.18316	-0.0547647	0.0227463	0.895904	0.000297524	0.00286645	0.0245654	0.185439	0.362588	-0.0751021	0.106121	0.059556	3.23428	-0.279441	-0.412576	0.0995488	0.0737189	0.203295	-0.0349629	0.132266	-0.948651	0.0466086	0.0485715	-0.118922	-3.19474	-0.217442	0.871907	0.153157	0.145678	0.191192	-0.119629	-0.162328	-0.0487814	-0.0982402	-0.873858	0.063588	3.61837	-0.697489	-0.047898	0.0215196	-0.0130727	-0.0361943	0.00520396	0.794634
3.28	-0.122306	0.024557	0.105075	0.0848272	-0.0284013	-2.64551	-0.0545146	0.0274881	0.895885	-0.00384027	0.00308305	0.0181893	0.188839	0.302377	-0.0738017	0.107815	0.0899578	2.7352	-0.28362	-0.39964	0.100227	0.061002	0.203198	0.00890849	0.123601	-0.815859	0.0484318	0.0704502	-0.148038	-2.65389	-0.209342	0.732642	0.154655	0.144569	0.190137	-0.0889881	-0.161887	-0.00744284	-0.106234	-0.700828	0.0972344	3.04523	-0.698488	-0.142048	0.0213053	-0.0407676	-0.0358071	0.0707171	0.794573
3.29	-0.119112	0.16866	0.10825	0.00831287	-0.0505796	-1.74958	-0.0542079	0.0341635	0.895841	-0.00419661	0.0032156	0.00747959	0.19041	-0.00997864	-0.0724253	0.134622	0.113194	1.81994	-0.286835	-0.212213	0.100727	0.0332263	0.203365	0.0160208	0.116128	-0.724067	0.050121	0.0172813	-0.16993	-1.73938	-0.203117	0.500634	0.155958	0.109011	0.189561	-0.0326388	-0.161716	-0.1069	-0.111648	-0.352731	0.123255	2.09032	-0.700131	-0.174044	0.0207133	-0.089347	-0.0346304	0.160456	0.795478
3.3	-0.11491	0.420695	0.109271	-0.0755427	-0.0624117	-0.588411	-0.0538294	0.041249	0.895817	6.00E-05	0.00322045	-0.00677195	0.187682	-0.514101	-0.0713182	0.144024	0.125319	0.628735	-0.287439	0.0966585	0.100638	-0.048324	0.203453	0.00200825	0.109176	-0.678362	0.0511083	-0.0641306	-0.18127	-0.583142	-0.199548	0.210562	0.15688	0.0731805	0.189574	0.0253908	-0.163675	-0.328569	-0.113243	0.0880344	0.137807	0.835465	-0.701981	-0.184615	0.0196585	-0.130353	-0.0325322	0.248725	0.797621
3.31	-0.109556	0.628516	0.108366	-0.100962	-0.0626233	0.53819	-0.0533938	0.0452143	0.895848	0.00614446	0.00308307	-0.0201529	0.180149	-0.939404	-0.0710299	0.0966635	0.125416	-0.462681	-0.285118	0.347057	0.099984	-0.0767123	0.203449	0.00256212	0.102676	-0.602048	0.0514338	-0.100065	-0.181197	0.496434	-0.198856	-0.0594134	0.157513	0.0607128	0.189988	0.0445572	-0.168354	-0.518135	-0.11113	0.437235	0.139235	-0.419996	-0.703899	-0.190614	0.0183323	-0.142163	-0.0296991	0.300725	0.801482
3.32	-0.103737	0.733725	0.106333	-0.0906355	-0.0525838	1.45272	-0.0529362	0.045871	0.895934	0.0103699	0.0028301	-0.0297997	0.169366	-1.18327	-0.0716803	0.0373959	0.115601	-1.31034	-0.28087	0.486171	0.0991418	-0.0907656	0.203516	0.0151341	0.0971029	-0.485701	0.0513657	-0.108631	-0.171491	1.3502	-0.200493	-0.253347	0.157883	0.0216172	0.190458	0.0447993	-0.174804	-0.609003	-0.106376	0.662178	0.128879	-1.47246	-0.705839	-0.181974	0.0169828	-0.138509	-0.0265773	0.311678	0.806924
3.33	-0.0982828	0.721727	0.103666	-0.0780791	-0.0344922	2.14786	-0.052489	0.0431523	0.89604	0.0101513	0.00249757	-0.0363476	0.157158	-1.23943	-0.0728474	-0.00708907	0.0982358	-1.96111	-0.275694	0.539002	0.0982581	-0.0839913	0.203728	0.0301657	0.0929978	-0.302585	0.0509587	-0.102217	-0.15439	2.00007	-0.20376	-0.391538	0.157822	-0.0404817	0.190922	0.0465192	-0.181685	-0.577657	-0.0997554	0.804833	0.109153	-2.29547	-0.70764	-0.163326	0.0156896	-0.128834	-0.0234638	0.303663	0.813166
3.34	-0.0937188	0.68266	0.100632	-0.0675337	-0.0103027	2.6764	-0.0520729	0.0400544	0.896128	0.00722044	0.00210802	-0.0412873	0.144698	-1.25782	-0.0741966	-0.0417423	0.0749027	-2.50767	-0.270035	0.595244	0.0973779	-0.0953375	0.204106	0.0452949	0.0907238	-0.132856	0.0503606	-0.0815215	-0.131559	2.52749	-0.208221	-0.496193	0.157035	-0.105312	0.191463	0.0602631	-0.188007	-0.520868	-0.0917768	0.900411	0.0822518	-2.93572	-0.709147	-0.127849	0.0144927	-0.115668	-0.0204834	0.286706	0.819379
3.35	-0.0900187	0.620512	0.0973007	-0.0721746	0.0184595	3.06097	-0.0516893	0.0365386	0.896182	0.00362928	0.00167757	-0.0445322	0.132177	-1.24196	-0.0754359	-0.0512649	0.046637	-2.93397	-0.263771	0.654685	0.0963724	-0.096654	0.204541	0.0432205	0.0901758	0.0436293	0.0496919	-0.063648	-0.104	2.96321	-0.213732	-0.608877	0.155806	-0.13615	0.192205	0.0939623	-0.193469	-0.43996	-0.0827285	0.972321	0.0499099	-3.40988	-0.710314	-0.101639	0.0134567	-0.0949787	-0.0177468	0.254708	0.82507
3.36	-0.0872822	0.530722	0.093724	-0.0816837	0.0503717	3.30816	-0.0513437	0.032542	0.896203	0.00064959	0.00122237	-0.0461899	0.12	-1.18316	-0.0763391	-0.0487234	0.014816	-3.22156	-0.256936	0.708192	0.0954988	-0.0739484	0.204878	0.0268902	0.0915235	0.239261	0.0490687	-0.0404552	-0.0726274	3.30376	-0.220461	-0.740821	0.154363	-0.146849	0.19327	0.131105	-0.197674	-0.329732	-0.0729211	1.01343	0.013771	-3.72554	-0.711307	-0.0998195	0.0126386	-0.0719279	-0.0154051	0.209564	0.830054
3.37	-0.085621	0.412802	0.0899142	-0.100004	0.0840237	3.40747	-0.0510381	0.028623	0.896197	-0.00169579	0.000760259	-0.045888	0.108628	-1.07408	-0.0767136	-0.0280569	-0.0190472	-3.3475	-0.249649	0.742967	0.0948905	-0.0501313	0.205015	0.0020008	0.0949206	0.44488	0.0485569	-0.0262301	-0.0387453	3.47082	-0.228558	-0.874505	0.152824	-0.149574	0.194792	0.173803	-0.20025	-0.188811	-0.0626796	1.02702	-0.0245357	-3.8694	-0.712328	-0.107689	0.0120637	-0.0456774	-0.0135658	0.154155	0.83413
3.38	-0.0852371	0.245178	0.0858882	-0.129607	0.117773	3.32717	-0.0507705	0.0248881	0.896166	-0.00471149	0.000312048	-0.0434661	0.0987538	-0.874998	-0.0764445	0.0123243	-0.0531192	-3.2813	-0.242229	0.726719	0.0946682	0.01319	0.204932	-0.0140111	0.10043	0.661085	0.0481731	-0.0291056	-0.00439685	3.40976	-0.237831	-0.972124	0.151321	-0.140504	0.196722	0.215593	-0.200768	0.00879716	-0.0524384	1.00821	-0.0631348	-3.80659	-0.713499	-0.127172	0.0117636	-0.017384	-0.0123392	0.0864844	0.837049
3.39	-0.0865981	0.00727967	0.0816715	-0.172048	0.149592	3.03224	-0.0505421	0.0207511	0.896099	-0.00895684	-0.000101679	-0.0390027	0.0916325	-0.535287	-0.0755775	0.0693785	-0.0852451	-3.00746	-0.235451	0.613071	0.0951244	0.0707655	0.204798	-0.0137812	0.108218	0.894269	0.0479074	-0.0500862	0.0276876	3.05334	-0.247779	-1.00702	0.149845	-0.14522	0.199008	0.240355	-0.198562	0.282314	-0.0427782	0.953717	-0.0997519	-3.50118	-0.714861	-0.146504	0.0117304	0.00748186	-0.0118262	0.0117883	0.838562
3.4	-0.0899244	-0.214243	0.0772953	-0.199354	0.177453	2.53559	-0.0503505	0.0181889	0.895987	-0.0129525	-0.000464334	-0.0333195	0.0882622	-0.171644	-0.074273	0.113214	-0.113461	-2.54378	-0.230167	0.436347	0.0959849	0.0943422	0.204773	0.00716705	0.11806	1.03183	0.0477016	-0.0638754	0.0554241	2.55918	-0.257669	-0.944398	0.148397	-0.128907	0.201459	0.240914	-0.193376	0.529332	-0.0342373	0.842366	-0.132143	-2.97263	-0.71631	-0.136125	0.0119858	0.0440744	-0.0120638	-0.0633361	0.838568
3.41	-0.0942649	-0.308198	0.0735651	-0.13536	0.19883	1.71526	-0.0501631	0.0200927	0.89585	-0.0139083	-0.000759605	-0.0250619	0.0880703	0.0905165	-0.0732446	0.0723741	-0.135272	-1.75148	-0.226892	0.207628	0.096885	0.0812263	0.205073	0.0519698	0.127927	0.885872	0.0479394	-0.00909242	0.0769077	1.7574	-0.26604	-0.694778	0.147475	-0.051997	0.203668	0.187622	-0.18655	0.610938	-0.028015	0.552805	-0.157683	-2.11346	-0.717393	-0.0738434	0.0127187	0.102574	-0.0131219	-0.153941	0.837043
3.42	-0.0981057	-0.27413	0.0716456	-0.0241116	0.210506	0.604327	-0.0499368	0.0255028	0.89572	-0.0115974	-0.000951512	-0.012646	0.0898783	0.251179	-0.0731537	0.000111921	-0.1474	-0.665659	-0.226165	-0.067005	0.0974855	0.0427443	0.205884	0.104502	0.134905	0.488016	0.0487491	0.0465114	0.0889565	0.688589	-0.27111	-0.305733	0.147424	0.0631447	0.205186	0.111909	-0.180259	0.527463	-0.0255348	0.135862	-0.172994	-0.940536	-0.717677	0.015449	0.0140633	0.163572	-0.015154	-0.252647	0.834201
3.43	-0.100441	-0.19554	0.0718186	0.0454907	0.210568	-0.582847	-0.0496535	0.0307129	0.895624	-0.00770279	-0.00100525	0.00186345	0.0929348	0.372576	-0.0738086	-0.0265676	-0.148001	0.48413	-0.228229	-0.338615	0.0978429	0.0381153	0.207133	0.136771	0.137415	0.0386067	0.0494412	0.031251	0.0899041	-0.468572	-0.272156	0.0797988	0.148441	0.117533	0.205994	0.0579449	-0.175903	0.385229	-0.026988	-0.249851	-0.175812	0.34854	-0.717016	0.109075	0.0158912	0.1973	-0.0180821	-0.322983	0.83036
3.44	-0.101457	-0.177306	0.0733253	0.0312506	0.199779	-1.54335	-0.0493343	0.0324467	0.895557	-0.00605495	-0.00092084	0.0142932	0.0972978	0.512814	-0.0745085	0.0140293	-0.138637	1.27647	-0.232625	-0.52339	0.0982948	0.0548354	0.208453	0.122459	0.136293	-0.231469	0.0492391	-0.052474	0.0801717	-1.45042	-0.270053	0.314701	0.149469	0.0835476	0.206573	0.0556471	-0.173149	0.319574	-0.0312493	-0.475872	-0.166547	1.44567	-0.715474	0.189657	0.0178537	0.198334	-0.0214325	-0.332064	0.825666
3.45	-0.101976	-0.220671	0.075505	0.0116521	0.180488	-2.29618	-0.049014	0.031183	0.895497	-0.00622226	-0.000730062	0.0234826	0.103248	0.67921	-0.0749965	0.0445409	-0.121874	1.97152	-0.238547	-0.652391	0.0990339	0.0896761	0.20963	0.10952	0.133339	-0.352029	0.048197	-0.10975	0.0617166	-2.23539	-0.266194	0.441216	0.15004	0.0400833	0.207194	0.0649528	-0.170867	0.32936	-0.03729	-0.636728	-0.147398	2.33504	-0.713217	0.251573	0.0197178	0.182863	-0.0246595	-0.299841	0.820257
3.46	-0.102533	-0.289627	0.0782198	0.00463722	0.15458	-2.87083	-0.0487164	0.0282399	0.895432	-0.00684841	-0.000457829	0.0306325	0.110934	0.847007	-0.0752474	0.0728562	-0.0985358	2.56395	-0.245605	-0.75417	0.0998986	0.0877749	0.210697	0.0995858	0.129644	-0.392737	0.0467585	-0.135051	0.0363738	-2.84038	-0.261414	0.510042	0.150349	0.0281178	0.207904	0.0719505	-0.168331	0.373226	-0.044712	-0.762989	-0.120299	3.03327	-0.710462	0.286975	0.0213509	0.156557	-0.0274666	-0.24772	0.814479
3.47	-0.103337	-0.36407	0.0814964	0.0177745	0.123767	-3.27855	-0.0484505	0.0249118	0.895356	-0.00843134	-0.000123974	0.0358785	0.120231	0.997401	-0.0752055	0.0918289	-0.0696226	3.06565	-0.253569	-0.83521	0.100566	0.0299399	0.211668	0.0931227	0.125678	-0.400034	0.0453456	-0.127014	0.005834	-3.27462	-0.256021	0.566617	0.150577	0.0230686	0.208604	0.0643696	-0.165191	0.430657	-0.053263	-0.867916	-0.0870979	3.5446	-0.707413	0.310346	0.0226665	0.122647	-0.0297057	-0.185092	0.808647
3.48	-0.104563	-0.448321	0.0853264	0.0459649	0.0898292	-3.4949	-0.0482173	0.0217068	0.895257	-0.0116362	0.000253245	0.039107	0.13095	1.12992	-0.0747965	0.0981575	-0.0364298	3.37259	-0.262223	-0.89023	0.100369	-0.0580763	0.212657	0.106194	0.121793	-0.36617	0.044269	-0.090505	-0.0280978	-3.51291	-0.250112	0.610778	0.15077	0.018243	0.209196	0.0504925	-0.161131	0.509656	-0.0626384	-0.94361	-0.0497369	3.84319	-0.704275	0.312177	0.023621	0.0864487	-0.031298	-0.117513	0.802962
3.49	-0.106411	-0.534298	0.089715	0.090958	0.0546633	-3.53681	-0.0480157	0.018758	0.895121	-0.0154394	0.000651379	0.0402276	0.14288	1.24115	-0.0741252	0.0775538	-0.000919384	3.52578	-0.271339	-0.928454	0.0995937	-0.0860996	0.213833	0.127794	0.11842	-0.300348	0.0438312	-0.0249561	-0.0635284	-3.57471	-0.243838	0.641122	0.150907	0.00637318	0.209608	0.0284329	-0.155862	0.59974	-0.0725303	-0.998261	-0.0102932	3.94196	-0.701189	0.297531	0.0242216	0.0534878	-0.0322255	-0.0545789	0.797551
3.5	-0.108984	-0.619662	0.0945956	0.137463	0.0200165	-3.39522	-0.0478412	0.0160865	0.894949	-0.0189462	0.0010514	0.0394373	0.155757	1.32849	-0.0732896	0.0431019	0.0352441	3.47707	-0.280725	-0.944728	0.0986758	-0.0947434	0.215223	0.151311	0.115911	-0.193614	0.0441584	0.0512879	-0.0987087	-3.44942	-0.237382	0.639829	0.150735	-0.0442917	0.209781	0.00627945	-0.149273	0.698882	-0.0825661	-1.01418	0.0292705	3.8312	-0.698345	0.262723	0.0244917	0.0204203	-0.0325377	0.00523137	0.792686
3.51	-0.1125	-0.698798	0.099738	0.173523	-0.0121288	-3.03342	-0.0476948	0.0132301	0.894743	-0.0219911	0.00143221	0.0362084	0.169396	1.38187	-0.072363	-0.000152614	0.0697005	3.16532	-0.290168	-0.932844	0.0977013	-0.091631	0.216854	0.173983	0.114905	-0.024238	0.045193	0.128504	-0.131608	-3.09199	-0.231268	0.565671	0.149924	-0.109666	0.209782	0.00123023	-0.141241	0.799323	-0.0921905	-0.970368	0.0667355	3.4719	-0.695889	0.228935	0.0244621	-0.0121086	-0.0322559	0.0629103	0.788565
3.52	-0.116662	-0.648611	0.104542	0.16273	-0.0390134	-2.32139	-0.0475717	0.011866	0.894519	-0.0221411	0.00176157	0.0287685	0.182628	1.20959	-0.0713524	-0.0196357	0.0992352	2.47778	-0.298925	-0.78711	0.0967998	-0.0864718	0.218549	0.16539	0.115631	0.110271	0.0465593	0.15416	-0.159289	-2.36547	-0.22638	0.398005	0.148736	-0.127271	0.20982	0.014462	-0.132504	0.762402	-0.100375	-0.77739	0.0989606	2.72872	-0.693577	0.248726	0.0240129	-0.0656059	-0.031319	0.140926	0.785147
3.53	-0.120179	-0.402422	0.108059	0.116225	-0.0567873	-1.21408	-0.0474478	0.0132244	0.894316	-0.0177301	0.00198992	0.0160897	0.192472	0.713722	-0.0705285	-0.0343155	0.119448	1.36191	-0.305309	-0.466446	0.0958529	-0.0991906	0.220087	0.140604	0.117166	0.133729	0.0477569	0.129207	-0.177671	-1.24162	-0.223559	0.158705	0.147406	-0.13365	0.210068	0.0396824	-0.125312	0.508809	-0.105743	-0.427954	0.121393	1.54336	-0.69081	0.316549	0.0229752	-0.123705	-0.0294993	0.235403	0.782492
3.54	-0.121885	-0.0561046	0.109655	0.0721072	-0.0622451	0.107121	-0.0473079	0.014366	0.89418	-0.00918717	0.00207276	0.00039156	0.196441	0.0744529	-0.0705682	-0.0748551	0.126709	0.0310738	-0.308095	-0.101117	0.0948079	-0.106425	0.221367	0.122466	0.118494	0.0941384	0.048644	0.0934301	-0.183631	0.0631409	-0.223265	-0.0953259	0.146124	-0.115516	0.210476	0.0405912	-0.121795	0.136706	-0.107555	-0.0207335	0.130044	0.0966272	-0.687339	0.385116	0.0214123	-0.164536	-0.0268217	0.308896	0.781343
3.55	-0.121813	0.207239	0.109442	0.070056	-0.0549224	1.29803	-0.0471732	0.0119038	0.894133	-0.000470768	0.00200482	-0.0133206	0.194748	-0.400613	-0.0719147	-0.156134	0.120827	-1.13558	-0.307781	0.135116	0.0937189	-0.106195	0.222555	0.122372	0.119515	0.0900857	0.049369	0.0927442	-0.17715	1.19345	-0.225227	-0.279699	0.144996	-0.102668	0.210727	0.00836577	-0.122201	-0.157069	-0.106138	0.287548	0.124028	-1.2483	-0.683222	0.442103	0.0196006	-0.171439	-0.0236312	0.336082	0.782297
3.56	-0.120912	0.343351	0.10809	0.0899597	-0.0370867	2.21007	-0.0470789	0.00670645	0.89416	0.00541915	0.00182068	-0.0228234	0.189558	-0.660239	-0.0745226	-0.241421	0.104414	-2.02988	-0.305787	0.252142	0.0925711	-0.109338	0.223842	0.136444	0.120759	0.13208	0.0501938	0.110417	-0.160809	2.04833	-0.22852	-0.365295	0.144357	-0.0183705	0.210495	-0.0515192	-0.125112	-0.317407	-0.102549	0.478774	0.105682	-2.31319	-0.678617	0.487944	0.0178161	-0.163923	-0.0204077	0.322847	0.785177
3.57	-0.119885	0.398092	0.105967	0.098763	-0.011398	2.874	-0.0470419	0.000526095	0.894232	0.00833969	0.00155906	-0.0290877	0.182438	-0.798114	-0.0779284	-0.30074	0.0800725	-2.69624	-0.302825	0.334268	0.091772	-0.0380628	0.225223	0.13862	0.122533	0.197149	0.0511023	0.120512	-0.136986	2.70704	-0.232355	-0.396804	0.144409	0.001322	0.209699	-0.102837	-0.129226	-0.389224	-0.0974268	0.609455	0.0779414	-3.11065	-0.673574	0.525091	0.0161467	-0.149776	-0.0174046	0.292854	0.789207
3.58	-0.11909	0.413233	0.103188	0.0864607	0.019856	3.3355	-0.0470695	-0.00587596	0.894322	0.00943049	0.00124557	-0.0333072	0.174251	-0.879894	-0.081632	-0.325841	0.0498321	-3.19884	-0.299075	0.419263	0.0916377	0.00995175	0.226554	0.12342	0.125028	0.270805	0.0520564	0.128252	-0.107317	3.22872	-0.23644	-0.421336	0.144693	0.069697	0.208512	-0.129809	-0.13368	-0.417976	-0.0910665	0.711656	0.0434009	-3.68005	-0.668214	0.548944	0.0146513	-0.131483	-0.0147355	0.256571	0.793801
3.59	-0.118411	0.434763	0.0997552	0.0544684	0.0548592	3.63547	-0.0471551	-0.0110106	0.894421	0.0103807	0.000899301	-0.0355959	0.165072	-0.975606	-0.0851461	-0.310806	0.0151417	-3.55841	-0.294292	0.538951	0.0918567	0.0373352	0.2276	0.0816735	0.128129	0.323029	0.0530513	0.123351	-0.0732547	3.58631	-0.24086	-0.467718	0.145691	0.109271	0.207196	-0.128602	-0.138212	-0.45229	-0.0836071	0.798336	0.00415266	-4.06002	-0.662745	0.545501	0.0133657	-0.11136	-0.0124584	0.214283	0.798619
3.6	-0.117528	0.464131	0.0956833	0.00628355	0.0920134	3.77553	-0.0472834	-0.0144345	0.894529	0.0111625	0.000541559	-0.0355402	0.154728	-1.07845	-0.0879516	-0.252665	-0.0223809	-3.73203	-0.2882	0.675748	0.0923271	0.0611739	0.228105	0.0147628	0.13157	0.352875	0.0539913	0.100455	-0.0365342	3.764	-0.24587	-0.537643	0.146866	0.119911	0.20602	-0.10526	-0.142824	-0.491747	-0.0751772	0.866151	-0.0379313	-4.24971	-0.657426	0.512961	0.0122994	-0.0885323	-0.0106022	0.169498	0.803393
3.61	-0.116317	0.477324	0.0910822	-0.0472489	0.129587	3.72652	-0.0474378	-0.0159939	0.89464	0.0109281	0.000196622	-0.0330595	0.143474	-1.14268	-0.0895979	-0.166545	-0.0606884	-3.69255	-0.280832	0.791692	0.0930208	0.0741764	0.227954	-0.0483763	0.135223	0.366491	0.0547573	0.0628299	0.00101657	3.74232	-0.251601	-0.602829	0.148095	0.118038	0.205182	-0.0640752	-0.147317	-0.508797	-0.0660466	0.895448	-0.0807966	-4.2185	-0.652599	0.452745	0.0114937	-0.0624994	-0.00921207	0.11824	0.807978
3.62	-0.114787	0.455156	0.0861991	-0.0992661	0.165488	3.45802	-0.0475965	-0.0155485	0.894743	0.00954683	-0.000111537	-0.0282759	0.131911	-1.13176	-0.0898692	-0.0673284	-0.0975511	-3.44148	-0.272507	0.860443	0.0938184	0.0823744	0.227166	-0.109862	0.138847	0.361921	0.0552334	0.014703	0.0369481	3.4598	-0.257763	-0.625636	0.149184	0.0995831	0.204782	-0.0189322	-0.151419	-0.483335	-0.056711	0.873427	-0.122009	-3.93536	-0.648409	0.385141	0.0109602	-0.0376867	-0.00834636	0.0631974	0.812046
3.63	-0.113296	0.375886	0.0813135	-0.136945	0.197603	2.96146	-0.0477473	-0.014387	0.894827	0.00736401	-0.000364716	-0.0220008	0.121172	-1.00029	-0.0888496	0.0205004	-0.130792	-2.96349	-0.263901	0.840997	0.0947222	0.0918161	0.225848	-0.152692	0.142519	0.36073	0.0553456	-0.0261046	0.0690709	2.93488	-0.263985	-0.603015	0.150173	0.0888079	0.204838	0.0196622	-0.154615	-0.395165	-0.0477876	0.786586	-0.159101	-3.39548	-0.644935	0.31672	0.0106707	-0.0140042	-0.00802625	0.00933302	0.815318
3.64	-0.11182	0.341993	0.0771086	-0.113852	0.22325	2.15808	-0.0478747	-0.01041	0.894895	0.00647057	-0.000543392	-0.0131573	0.112011	-0.866899	-0.087114	0.0517732	-0.157546	-2.16803	-0.255903	0.747965	0.0956532	0.0838314	0.224221	-0.172133	0.145527	0.19643	0.0552825	-0.0314077	0.0945731	2.15807	-0.269383	-0.449686	0.151042	0.0975518	0.205093	0.0231132	-0.157105	-0.373033	-0.0403776	0.561724	-0.189129	-2.52828	-0.641922	0.296634	0.0106971	0.0269768	-0.00825641	-0.0508685	0.817503
3.65	-0.109324	0.414535	0.0745256	-0.0402395	0.23928	1.03001	-0.047943	-0.00281164	0.894969	0.0088008	-0.000614985	-0.000615412	0.103862	-0.805732	-0.0852417	0.0429331	-0.17453	-1.04416	-0.249107	0.602401	0.0964323	0.0646914	0.22246	-0.181082	0.145658	-0.208333	0.055009	-0.0244506	0.111061	1.09363	-0.272455	-0.145822	0.152009	0.0914441	0.205264	0.00468104	-0.160476	-0.491032	-0.0357059	0.20217	-0.208707	-1.31141	-0.638827	0.325611	0.0111745	0.0729062	-0.00914074	-0.119227	0.818405
3.66	-0.104899	0.527092	0.0740517	0.0228185	0.24326	-0.220811	-0.0479303	0.00501015	0.895077	0.0128186	-0.000549373	0.0136711	0.0961453	-0.769294	-0.0834725	0.0390726	-0.179501	0.155596	-0.243903	0.442644	0.0970609	0.0502333	0.220564	-0.203598	0.141198	-0.684511	0.0541772	-0.0484866	0.116215	-0.103147	-0.272203	0.184819	0.152921	0.0916895	0.205232	-0.0104756	-0.166126	-0.664948	-0.0344017	-0.172345	-0.215149	0.0575999	-0.63536	0.367397	0.0120253	0.0978665	-0.0106644	-0.17091	0.818208
3.67	-0.0987024	0.578886	0.0751342	0.0262598	0.235468	-1.30701	-0.0478549	0.00931635	0.895224	0.0161682	-0.000348317	0.0260072	0.0889717	-0.688484	-0.0816617	0.0698354	-0.173353	1.1535	-0.240139	0.318542	0.0974294	0.00557048	0.21835	-0.242706	0.132688	-1.00759	0.052384	-0.118654	0.110168	-1.16364	-0.269147	0.402067	0.153464	-0.00499738	0.205176	0.00208154	-0.173893	-0.768223	-0.03592	-0.430714	-0.208526	1.28282	-0.631554	0.387393	0.0129603	0.094109	-0.0124783	-0.173705	0.817202
3.68	-0.0917314	0.535439	0.0769007	-0.00863836	0.218079	-2.13341	-0.0477578	0.00952619	0.895391	0.0167375	-4.05E-05	0.0351853	0.0830048	-0.535851	-0.0797194	0.117849	-0.158298	1.90544	-0.237412	0.231284	0.097292	-0.0414114	0.215736	-0.275239	0.122063	-1.12627	0.0497236	-0.192715	0.0947487	-1.98276	-0.264561	0.498947	0.152948	-0.0815084	0.205296	0.025001	-0.18248	-0.756071	-0.0394124	-0.579622	-0.190959	2.2489	-0.627648	0.382544	0.0139165	0.121681	-0.0139622	-0.0992035	0.815705
3.69	-0.0849697	0.43274	0.0786892	-0.0542069	0.193856	-2.68324	-0.0476728	0.00733275	0.895552	0.0152099	0.00034503	0.0414851	0.0787926	-0.349922	-0.0775691	0.172193	-0.137528	2.32482	-0.235383	0.168858	0.0967831	-0.0616027	0.212779	-0.301675	0.11106	-1.10793	0.0465106	-0.252311	0.072581	-2.53333	-0.259417	0.531136	0.15201	-0.100809	0.205655	0.0461356	-0.190618	-0.664583	-0.0442017	-0.653515	-0.16526	2.92835	-0.624083	0.320731	0.0153445	0.169549	-0.0147137	-0.0492494	0.814395
3.7	-0.0789973	0.294188	0.080424	-0.0719152	0.164827	-3.0886	-0.0476142	0.00419401	0.895692	0.0128389	0.000783583	0.0460427	0.0766753	-0.11168	-0.0754525	0.195219	-0.112323	2.73716	-0.234234	0.0503995	0.0963	-0.049342	0.209809	-0.284361	0.100428	-1.04238	0.0432575	-0.268154	0.0454784	-2.96114	-0.253851	0.583621	0.150945	-0.106807	0.206076	0.0397312	-0.197574	-0.523985	-0.0501496	-0.726739	-0.133616	3.43738	-0.621246	0.24155	0.0170495	0.165348	-0.0151954	-0.047506	0.813612
3.71	-0.074271	0.119415	0.082122	-0.079425	0.132484	-3.33848	-0.0475925	-1.05E-05	0.895805	0.0096337	0.00126195	0.0493803	0.0772017	0.18561	-0.0734078	0.219967	-0.0830594	3.10229	-0.234607	-0.133915	0.095975	-0.0301114	0.20714	-0.240437	0.0906464	-0.918276	0.0402752	-0.263283	0.0147274	-3.24482	-0.247711	0.641496	0.14988	-0.105352	0.206347	0.0181212	-0.202758	-0.334423	-0.0571296	-0.778485	-0.0977141	3.76654	-0.619147	0.179402	0.0184633	0.123852	-0.0156608	-0.031674	0.81281
3.72	-0.0712663	-0.0881842	0.0838542	-0.0631578	0.0984594	-3.42102	-0.0476173	-0.00498754	0.895882	0.00551797	0.00176413	0.0506216	0.080872	0.523491	-0.0714069	0.220636	-0.0505183	3.3149	-0.237046	-0.357119	0.0959173	0.0158463	0.205096	-0.160008	0.0823406	-0.729022	0.0378399	-0.218786	-0.0181414	-3.36491	-0.241057	0.683072	0.148858	-0.0965927	0.206342	-0.0136431	-0.205593	-0.0993336	-0.0649407	-0.823226	-0.059383	3.89986	-0.617638	0.119617	0.0194833	0.0852739	-0.0158263	0.00626401	0.811291
3.73	-0.0704184	-0.320782	0.0857494	-0.0315403	0.0645781	-3.30882	-0.0476939	-0.0104274	0.895912	0.000309577	0.00226531	0.0490922	0.0879377	0.87405	-0.0695457	0.190152	-0.0170855	3.22939	-0.241735	-0.577228	0.0962296	0.0414707	0.20393	-0.0728573	0.0762466	-0.462797	0.0361977	-0.143452	-0.0513574	-3.29189	-0.2342	0.676333	0.147937	-0.0884893	0.206042	-0.0385218	-0.205582	0.174493	-0.0732889	-0.844424	-0.0206367	3.81204	-0.616775	0.0491512	0.0201571	0.0538381	-0.0155609	0.0506122	0.808894
3.74	-0.0721306	-0.574603	0.0879417	0.0213538	0.0327425	-3.02129	-0.0478265	-0.0160516	0.895885	-0.0058188	0.00273757	0.0450294	0.0984725	1.22268	-0.0679592	0.123617	0.0147717	2.97349	-0.24852	-0.771042	0.0968171	0.0706631	0.20367	0.0163469	0.0732369	-0.118236	0.0354949	-0.0311481	-0.0830665	-3.04281	-0.227742	0.603712	0.147106	-0.0758438	0.205542	-0.0546946	-0.202325	0.48044	-0.0817896	-0.853685	0.0164391	3.51936	-0.616672	-0.0272726	0.0205735	0.0302091	-0.0148482	0.092172	0.805737
3.75	-0.0765475	-0.800524	0.0905495	0.0852053	0.00461034	-2.58567	-0.0480096	-0.0201354	0.895794	-0.012109	0.00316103	0.0395057	0.112151	1.49322	-0.0667083	0.0434516	0.0436209	2.59628	-0.256911	-0.890852	0.0975565	0.079333	0.204268	0.097363	0.0738965	0.238925	0.0357435	0.095764	-0.11163	-2.64595	-0.222279	0.484044	0.146593	-0.0137917	0.204946	-0.0608316	-0.19576	0.762456	-0.0900677	-0.843121	0.0499886	3.05329	-0.617248	-0.0842758	0.0207945	0.0131004	-0.0137325	0.127729	0.801833
3.76	-0.0832196	-0.935917	0.0935397	0.140661	-0.0184534	-2.00957	-0.0482195	-0.0213	0.895649	-0.0164966	0.00352368	0.0326874	0.127809	1.59986	-0.0657832	-0.0311471	0.068216	2.08142	-0.265974	-0.897611	0.0983404	0.084801	0.20554	0.14781	0.0779942	0.532754	0.0367807	0.204286	-0.135719	-2.10907	-0.218137	0.337421	0.147008	0.0800316	0.204329	-0.0598471	-0.18654	0.947723	-0.0976981	-0.783434	0.0784319	2.42882	-0.618224	-0.104086	0.0208272	-0.0127042	-0.0122928	0.156008	0.797138
3.77	-0.0911051	-0.924323	0.0964493	0.152708	-0.0346195	-1.2075	-0.0484262	-0.0197532	0.895474	-0.0177163	0.00380478	0.0229292	0.143347	1.46465	-0.0651317	-0.0762422	0.0864003	1.30463	-0.27438	-0.762393	0.0992249	0.097788	0.207139	0.164168	0.0846649	0.734212	0.038149	0.250024	-0.153376	-1.3298	-0.215715	0.135335	0.147958	0.101368	0.203858	-0.0360522	-0.176178	0.97174	-0.103811	-0.596211	0.0996614	1.56592	-0.619302	-0.108696	0.0205205	-0.0546871	-0.0105716	0.183913	0.792031
3.78	-0.0990817	-0.789298	0.0985667	0.136303	-0.0416431	-0.196437	-0.0486125	-0.0175827	0.895305	-0.0157809	0.0039704	0.00970637	0.156582	1.14641	-0.0648688	-0.114966	0.0953876	0.294049	-0.280977	-0.54998	0.100271	0.112519	0.208816	0.168132	0.0930423	0.869829	0.0393723	0.253028	-0.162167	-0.335909	-0.215642	-0.129452	0.148976	0.0984226	0.203716	0.00502938	-0.166457	0.85419	-0.107339	-0.298006	0.111052	0.474675	-0.620317	-0.0771835	0.019732	-0.106898	-0.00852722	0.224084	0.787211
3.79	-0.106327	-0.585643	0.0994996	0.129773	-0.0379743	0.902683	-0.0487834	-0.0169978	0.895162	-0.0130962	0.00399361	-0.00505984	0.166184	0.754884	-0.0653796	-0.173766	0.0935773	-0.770425	-0.285422	-0.347424	0.101338	0.100739	0.210605	0.188722	0.102491	0.958771	0.0403836	0.254697	-0.160508	0.741082	-0.218377	-0.416317	0.149912	0.0940912	0.203957	0.0376023	-0.158781	0.647789	-0.107826	0.0264831	0.110606	-0.733019	-0.620797	-0.00664548	0.0184512	-0.146769	-0.00604845	0.267129	0.782742
3.8	-0.112725	-0.420345	0.0993468	0.157732	-0.0236579	1.90485	-0.0489635	-0.0195496	0.895035	-0.0128724	0.00387397	-0.0184679	0.172307	0.455646	-0.0670161	-0.264619	0.0814652	-1.70495	-0.288253	-0.235572	0.102144	0.0571718	0.212768	0.246691	0.112861	1.05694	0.0414912	0.29025	-0.148508	1.71701	-0.223863	-0.670637	0.150854	0.10092	0.204473	0.0575781	-0.153404	0.471212	-0.105637	0.281177	0.0980513	-1.86754	-0.620543	0.0651967	0.0168989	-0.161041	-0.00329403	0.278915	0.778798
3.81	-0.118685	-0.319059	0.0984493	0.20251	-0.000234441	2.70988	-0.0491833	-0.0247556	0.894895	-0.0155593	0.00363378	-0.0290713	0.176123	0.282294	-0.0698997	-0.364028	0.0607248	-2.4642	-0.290415	-0.209157	0.102312	-0.0175118	0.215593	0.317024	0.124302	1.16235	0.0431165	0.348317	-0.127669	2.51588	-0.231575	-0.859141	0.15192	0.117543	0.205094	0.0568158	-0.149629	0.357904	-0.101563	0.45371	0.0748648	-2.81053	-0.619525	0.138459	0.0152913	-0.157548	-0.000614593	0.25452	0.775371
3.82	-0.124546	-0.265257	0.0969377	0.228007	0.0301834	3.30301	-0.0494632	-0.0314004	0.894717	-0.0202347	0.00330308	-0.0365835	0.17867	0.198867	-0.0738091	-0.435776	0.0331532	-3.06272	-0.292583	-0.228446	0.101529	-0.133418	0.219105	0.38367	0.136789	1.26133	0.0454469	0.396162	-0.099823	3.13615	-0.240874	-0.992389	0.15312	0.124702	0.20573	0.061552	-0.146694	0.294876	-0.0961683	0.583281	0.0432782	-3.52793	-0.617843	0.196161	0.0138001	-0.139143	0.00166852	0.203189	0.772366
3.83	-0.130427	-0.237989	0.0947224	0.221159	0.0655047	3.69431	-0.0498128	-0.0384677	0.894489	-0.0252776	0.00291134	-0.0412959	0.180533	0.163298	-0.0783302	-0.467971	0.000391155	-3.48341	-0.295001	-0.256111	0.0996725	-0.207752	0.223185	0.432498	0.150136	1.34181	0.04846	0.422026	-0.0666931	3.58355	-0.251291	-1.08442	0.15431	0.114962	0.206431	0.0718065	-0.144072	0.262417	-0.0897151	0.691021	0.00559392	-4.01929	-0.615705	0.225645	0.0125538	-0.110338	0.00333561	0.133871	0.769753
3.84	-0.136272	-0.221017	0.0916727	0.179182	0.103658	3.883	-0.0502301	-0.044774	0.894215	-0.0292196	0.00248632	-0.0432448	0.182006	0.147684	-0.083011	-0.455652	-0.0355611	-3.69644	-0.297654	-0.272451	0.097444	-0.213759	0.227599	0.450805	0.164023	1.38647	0.0520071	0.414993	-0.0301199	3.83755	-0.262435	-1.13631	0.155384	0.102841	0.207257	0.0878973	-0.141422	0.243971	-0.0823688	0.783157	-0.0358583	-4.27745	-0.613424	0.223987	0.011631	-0.0753286	0.004257	0.0547513	0.767575
3.85	-0.141903	-0.207718	0.0877485	0.113649	0.142535	3.85244	-0.0507011	-0.048997	0.89391	-0.0314958	0.00205535	-0.0424662	0.183204	0.139299	-0.0874231	-0.405505	-0.0726109	-3.6921	-0.300354	-0.267191	0.0952704	-0.197064	0.232037	0.436959	0.177959	1.37507	0.0558385	0.375877	0.00785838	3.84697	-0.273834	-1.13065	0.156139	0.0235988	0.208225	0.106376	-0.138568	0.231823	-0.0743439	0.845364	-0.0786809	-4.28311	-0.611369	0.1815	0.0110699	-0.0398038	0.00437003	-0.027265	0.765921
3.86	-0.147027	-0.177896	0.0830513	0.017699	0.179687	3.56971	-0.0512006	-0.0503857	0.89359	-0.0323829	0.00164653	-0.0389412	0.184209	0.122033	-0.0911013	-0.299701	-0.108366	-3.4374	-0.302935	-0.246828	0.0933088	-0.172927	0.236193	0.391433	0.191196	1.26922	0.0595391	0.286162	0.0443188	3.56838	-0.284765	-1.04316	0.155665	-0.0964822	0.20935	0.122013	-0.135517	0.201327	-0.0659498	0.882787	-0.120087	-3.99346	-0.609783	0.131607	0.010828	-0.0110875	0.00368883	-0.104106	0.764717
3.87	-0.151153	-0.109525	0.0777801	-0.0744334	0.212611	3.01328	-0.0516967	-0.0481367	0.893266	-0.0320301	0.00128194	-0.0336161	0.184903	0.0713503	-0.0935431	-0.174584	-0.140376	-2.91292	-0.305213	-0.214131	0.0916466	-0.143323	0.239783	0.329434	0.202715	1.02987	0.062526	0.178115	0.0770289	3.02773	-0.294403	-0.859109	0.154232	-0.186602	0.210719	0.151623	-0.132632	0.121721	-0.0574371	0.855952	-0.157161	-3.3878	-0.608627	0.103617	0.0108485	0.0177643	0.00228998	-0.172241	0.763717
3.88	-0.153527	0.0274322	0.0730179	-0.0856041	0.237837	2.03191	-0.0521483	-0.0415901	0.892959	-0.0283113	0.000987448	-0.0244927	0.185012	-0.016271	-0.0948767	-0.0981269	-0.165058	-1.95137	-0.307322	-0.216623	0.0902301	-0.13	0.242706	0.261509	0.210756	0.571257	0.0646265	0.104608	0.102215	2.05552	-0.301413	-0.524009	0.151859	-0.242079	0.212148	0.137095	-0.13092	-0.0578414	-0.0499901	0.630612	-0.186021	-2.32567	-0.607562	0.113588	0.0112471	0.0642586	0.000171325	-0.251213	0.762704
3.89	-0.15326	0.227318	0.0704195	0.000931622	0.251452	0.692748	-0.0525227	-0.0333381	0.892724	-0.0172259	0.000807324	-0.0109589	0.184103	-0.140567	-0.0956327	-0.092614	-0.17828	-0.642677	-0.309607	-0.242615	0.0889438	-0.111552	0.244889	0.177698	0.213383	-0.0338321	0.0657717	0.0720268	0.116404	0.779734	-0.304751	-0.152322	0.149739	-0.180826	0.213271	0.0973222	-0.131993	-0.339628	-0.0454414	0.190777	-0.202302	-0.877252	-0.60638	0.107256	0.0127233	0.30417	-0.00219777	-0.159929	0.762045
3.9	-0.149983	0.422719	0.0709032	0.082231	0.251509	-0.665178	-0.0528213	-0.0268257	0.892636	-0.000168782	0.000773135	0.00398709	0.181876	-0.279036	-0.0961615	-0.0767335	-0.178316	0.640221	-0.311968	-0.213053	0.088099	-0.034146	0.246065	0.0500386	0.21016	-0.577673	0.065869	0.00677025	0.117752	-0.528973	-0.304849	0.108674	0.148145	-0.131609	0.214043	0.0688908	-0.136863	-0.625822	-0.0449144	-0.258365	-0.20366	0.624748	-0.606072	-0.0821343	0.0181217	0.751296	-0.00310458	-0.0791811	0.764125
3.91	-0.144074	0.575859	0.0735616	0.077259	0.239348	-1.76339	-0.0530641	-0.021877	0.892714	0.0151206	0.000876781	0.0160414	0.178274	-0.437418	-0.0959387	0.00414388	-0.166996	1.64312	-0.31344	-0.0663873	0.0883483	0.0726382	0.24574	-0.116092	0.202357	-0.983398	0.0643944	-0.130422	0.107215	-1.63882	-0.302889	0.276308	0.146941	-0.115133	0.214692	0.0677755	-0.144953	-0.848795	-0.0474284	-0.523283	-0.191223	1.88866	-0.608126	-0.325698	0.0269296	0.973491	-0.0043931	-0.190839	0.771015
3.92	-0.136108	0.685013	0.0770983	0.0190655	0.217768	-2.53527	-0.0532596	-0.0172499	0.892919	0.0250406	0.00108052	0.0238719	0.173201	-0.604997	-0.0945485	0.110901	-0.147732	2.21627	-0.313032	0.156759	0.0893348	0.0903178	0.243761	-0.279936	0.191179	-1.28019	0.0612189	-0.279083	0.0872377	-2.4323	-0.299372	0.42123	0.145723	-0.124893	0.215326	0.0656996	-0.155172	-1.00048	-0.0515383	-0.629435	-0.167855	2.82173	-0.612213	-0.491708	0.0371069	1.03951	-0.00662613	-0.271409	0.780613
3.93	-0.126705	0.745563	0.0807619	-0.0225227	0.189692	-3.08291	-0.0534099	-0.0128284	0.8932	0.0309089	0.00134166	0.0279575	0.16675	-0.718013	-0.0922031	0.17554	-0.12384	2.67652	-0.310484	0.335147	0.0903632	0.100318	0.2404	-0.389259	0.17747	-1.50412	0.0569382	-0.361963	0.0608413	-2.97843	-0.294366	0.583378	0.144391	-0.136386	0.215868	0.0433959	-0.166528	-1.08114	-0.0564985	-0.692524	-0.136692	3.50041	-0.617719	-0.627202	0.0475466	1.03145	-0.00926563	-0.295665	0.790469
3.94	-0.116401	0.769139	0.0843954	-0.0462792	0.15696	-3.44847	-0.0535177	-0.00884262	0.893531	0.0349386	0.00163182	0.0297491	0.159533	-0.760155	-0.0894277	0.217628	-0.0958246	3.03311	-0.306624	0.42062	0.0913826	0.0828137	0.236155	-0.454899	0.161728	-1.66385	0.0524292	-0.39014	0.0299799	-3.33246	-0.287694	0.744999	0.143292	-0.0501753	0.216064	-0.00282844	-0.178302	-1.10747	-0.0622953	-0.729578	-0.0998872	3.96231	-0.624599	-0.773632	0.0577367	0.983879	-0.0118255	-0.290468	0.799646
3.95	-0.105747	0.738099	0.0877817	-0.0605632	0.121534	-3.60504	-0.0535899	-0.00596699	0.893891	0.0365176	0.00193002	0.0295426	0.152216	-0.721456	-0.0864973	0.246241	-0.0648859	3.27141	-0.302313	0.429273	0.0923339	0.0887675	0.231421	-0.483509	0.14476	-1.70814	0.04832	-0.378564	-0.00342509	-3.48437	-0.27963	0.852141	0.143526	0.0781232	0.215773	-0.0567199	-0.189796	-1.05908	-0.0687043	-0.725649	-0.0597037	4.18183	-0.632999	-0.923801	0.067048	0.838018	-0.0143696	-0.324108	0.807824
3.96	-0.095477	0.668612	0.0907438	-0.0700038	0.0855194	-3.5574	-0.0536375	-0.00350435	0.89425	0.0347718	0.00221682	0.0275171	0.14551	-0.637176	-0.0835869	0.268265	-0.0321564	3.33624	-0.298159	0.396801	0.093178	0.0611302	0.226614	-0.468212	0.127793	-1.6538	0.045061	-0.338973	-0.0375313	-3.46551	-0.27082	0.901391	0.144616	0.132193	0.215036	-0.094245	-0.200199	-0.954755	-0.075362	-0.67907	-0.0185167	4.16515	-0.642661	-1.01721	0.0744705	0.609637	-0.017	-0.328309	0.814058
3.97	-0.0861376	0.551867	0.0931223	-0.0814284	0.0509387	-3.31534	-0.0536611	-0.00134907	0.894575	0.0298585	0.00247388	0.0237176	0.139747	-0.507673	-0.0807445	0.279622	-9.10E-06	3.16568	-0.294427	0.345581	0.0937714	0.0485492	0.2221	-0.427271	0.111793	-1.49091	0.0427814	-0.288272	-0.0706584	-3.27097	-0.261802	0.890821	0.146146	0.158122	0.213989	-0.118851	-0.20899	-0.783875	-0.0817503	-0.591093	0.0214127	3.92522	-0.653073	-1.0717	0.0796008	0.385665	-0.0191809	-0.260051	0.8174
3.98	-0.0783849	0.40973	0.0948201	-0.0935969	0.0195614	-2.91513	-0.0536589	0.00219002	0.894845	0.0242886	0.00268761	0.0189239	0.135276	-0.383992	-0.0779998	0.281786	0.0298737	2.8577	-0.291079	0.336347	0.0942974	0.0456775	0.217979	-0.393275	0.0977914	-1.27049	0.0413454	-0.239541	-0.10106	-2.89759	-0.253043	0.86473	0.147724	0.15081	0.212732	-0.140971	-0.215596	-0.57381	-0.0873673	-0.475146	0.0581261	3.50084	-0.663744	-1.05949	0.0827336	0.204395	-0.0204657	-0.172727	0.817598
3.99	-0.0724688	0.264715	0.0958134	-0.108817	-0.00718859	-2.3925	-0.053612	0.00728547	0.89507	0.0214758	0.00285223	0.0139714	0.131799	-0.289111	-0.0753221	0.280757	0.056039	2.40194	-0.287564	0.37148	0.0945994	-0.00305304	0.214195	-0.36708	0.0860907	-1.02847	0.0404495	-0.205885	-0.127089	-2.38443	-0.24453	0.835815	0.149209	0.139076	0.211232	-0.168273	-0.219949	-0.354888	-0.0917622	-0.335844	0.0900177	2.93412	-0.674156	-1.01957	0.0842143	0.0532161	-0.0209473	-0.100518	0.815055
4	-0.0684201	0.157401	0.096093	-0.128461	-0.0280527	-1.72557	-0.0535092	0.0135471	0.895287	0.022634	0.00296345	0.00789656	0.128918	-0.272029	-0.0727456	0.268976	0.076738	1.74184	-0.283465	0.461407	0.0944557	-0.0283802	0.210546	-0.361538	0.0768374	-0.789981	0.0397313	-0.192627	-0.147395	-1.72131	-0.236456	0.774237	0.150616	0.130517	0.209439	-0.196155	-0.22228	-0.175978	-0.0945161	-0.154643	0.115669	2.20756	-0.684124	-0.963822	0.0842551	-0.0869934	-0.020777	-0.0247467	0.810749
4.01	-0.0657967	0.120316	0.0955942	-0.147441	-0.0414013	-0.897788	-0.0533354	0.0214491	0.895531	0.02653	0.0030017	-0.000773234	0.12551	-0.383225	-0.0704676	0.236996	0.0897959	0.899031	-0.278045	0.631661	0.0945284	0.0403229	0.206857	-0.370501	0.0697445	-0.589704	0.0389027	-0.187103	-0.160357	-0.909719	-0.229133	0.685275	0.151961	0.128654	0.207319	-0.229824	-0.223418	-0.0686201	-0.0950238	0.091061	0.133235	1.30167	-0.693732	-0.986245	0.0820088	-0.493427	-0.0207254	-0.185611	0.805833
4.02	-0.0641784	0.114399	0.0943771	-0.152139	-0.0460775	-0.0187635	-0.0530789	0.0298585	0.89582	0.0311503	0.0029433	-0.0110314	0.120702	-0.53878	-0.0687753	0.185985	0.0940774	0.035718	-0.270791	0.815173	0.095307	0.116344	0.203069	-0.384442	0.06451	-0.412077	0.0379312	-0.170428	-0.165163	-0.103997	-0.222764	0.588972	0.153264	0.120421	0.204812	-0.273774	-0.224032	0.00756492	-0.092847	0.350961	0.141293	0.321123	-0.704491	-1.12184	0.0745794	-0.993578	-0.0217442	-0.125694	0.802873
4.03	-0.0634644	0.0978636	0.0926744	-0.13414	-0.0421604	0.805653	-0.0527415	0.0373454	0.896146	0.0335184	0.00278117	-0.0213044	0.114544	-0.655959	-0.0677835	0.124169	0.090105	-0.729235	-0.261911	0.949917	0.0968593	0.172748	0.199277	-0.373032	0.0610667	-0.232604	0.0369517	-0.131352	-0.162332	0.634247	-0.217364	0.489427	0.154515	0.101384	0.201874	-0.309548	-0.224214	0.0898958	-0.088203	0.564266	0.139724	-0.620289	-0.716548	-1.22731	0.0633934	-1.26759	-0.0211159	0.0918377	0.802031
4.04	-0.0637178	0.0640795	0.0907763	-0.0911419	-0.0304207	1.53275	-0.0523381	0.0430275	0.896479	0.0324624	0.00251921	-0.0310032	0.107582	-0.713499	-0.0674731	0.0521508	0.0788878	-1.40585	-0.252026	1.01579	0.0987533	0.19056	0.195707	-0.338595	0.0595297	-0.0466137	0.0361785	-0.0631397	-0.152523	1.30334	-0.213008	0.380246	0.155025	-0.00590139	0.198654	-0.326836	-0.223739	0.180622	-0.0816365	0.710428	0.129209	-1.4725	-0.729268	-1.23214	0.0505591	-1.28901	-0.0180086	0.404461	0.802716
4.05	-0.0649725	0.0116024	0.0889627	-0.0328528	-0.0119824	2.13341	-0.051888	0.0466579	0.896783	0.0278822	0.00216549	-0.0394827	0.100416	-0.70558	-0.0678345	-0.0239811	0.0613589	-1.98746	-0.241842	1.00856	0.100634	0.166939	0.192615	-0.276317	0.0599694	0.143429	0.0359063	0.023746	-0.136501	1.89028	-0.209797	0.259814	0.154799	-0.0476845	0.195341	-0.322342	-0.222373	0.279534	-0.0738643	0.790015	0.110854	-2.19682	-0.741334	-1.1273	0.0386659	-1.12208	-0.0123068	0.589509	0.803599
4.06	-0.0673098	-0.064383	0.0873705	0.0293379	0.0118341	2.59884	-0.0514126	0.0480631	0.897031	0.0214322	0.00173528	-0.0462906	0.0937157	-0.62642	-0.0687732	-0.0966867	0.0385099	-2.47068	-0.232079	0.932599	0.102169	0.136317	0.190203	-0.20314	0.0624718	0.34679	0.0362871	0.115437	-0.115116	2.38913	-0.207871	0.121739	0.154277	-0.0664089	0.192166	-0.299078	-0.219823	0.395586	-0.0654873	0.818785	0.0860313	-2.77827	-0.751988	-0.978385	0.0284225	-0.94608	-0.00585211	0.608288	0.803942
4.07	-0.0708612	-0.169103	0.0860233	0.0809255	0.0396529	2.9263	-0.0509343	0.0472205	0.89721	0.0143997	0.0012459	-0.0512852	0.0881882	-0.470584	-0.0701908	-0.153989	0.0115091	-2.82992	-0.223428	0.78803	0.10334	0.102717	0.18863	-0.113027	0.0672003	0.575639	0.0373964	0.198652	-0.0893204	2.78707	-0.207468	-0.0457071	0.153664	-0.0682248	0.189338	-0.253876	-0.215773	0.536418	-0.0569917	0.815488	0.0562165	-3.20794	-0.761054	-0.832498	0.0198641	-0.770774	7.32E-05	0.519038	0.803508
4.08	-0.0757828	-0.30023	0.0848072	0.11502	0.0700736	3.11377	-0.050474	0.0446185	0.897318	0.00704827	0.000715337	-0.0544765	0.0845248	-0.249416	-0.0719411	-0.191318	-0.018217	-3.03758	-0.216489	0.594603	0.104338	0.0937382	0.18801	-0.0164847	0.0743533	0.825098	0.0392315	0.26791	-0.0602991	3.04354	-0.208863	-0.234356	0.153313	0.00446731	0.187056	-0.194635	-0.209919	0.7019	-0.0487172	0.791521	0.0229504	-3.47957	-0.768714	-0.706676	0.0130031	-0.598734	0.00468632	0.372212	0.80258
4.09	-0.0821932	-0.453894	0.0835455	0.124862	0.101651	3.15345	-0.0500443	0.0413436	0.89735	-0.000701553	0.000163498	-0.0555578	0.083286	0.0223148	-0.0738883	-0.199459	-0.0490559	-3.0841	-0.211652	0.371562	0.105188	0.0792829	0.188398	0.0850696	0.0840025	1.07641	0.0417168	0.309482	-0.0297346	3.1141	-0.212144	-0.415936	0.153637	0.0411629	0.185458	-0.12357	-0.202014	0.889156	-0.0409365	0.755321	-0.0121483	-3.58027	-0.775236	-0.603378	0.00779598	-0.435485	0.00762846	0.202335	0.801514
4.1	-0.0900961	-0.610848	0.0820753	0.112546	0.132767	3.0166	-0.0496424	0.0395313	0.897303	-0.00860408	-0.000389299	-0.0546858	0.0848112	0.305826	-0.0759087	-0.179573	-0.0792487	-2.94158	-0.209035	0.157302	0.105869	0.0603812	0.189728	0.173464	0.0958674	1.2691	0.0447401	0.325741	0.000399659	2.97065	-0.216914	-0.51609	0.15418	0.0540601	0.184496	-0.0738351	-0.191955	1.07778	-0.0339264	0.701924	-0.0472601	-3.47876	-0.780679	-0.485776	0.00425585	-0.260503	0.00890766	0.0494573	0.800426
4.11	-0.0992015	-0.733287	0.0804026	0.0993552	0.161411	2.65485	-0.0492394	0.0419415	0.897184	-0.0146668	-0.000922678	-0.0515903	0.0889692	0.543681	-0.0779415	-0.15321	-0.106714	-2.57201	-0.208365	-0.016537	0.106366	0.0520505	0.191811	0.23675	0.108917	1.31296	0.0481993	0.332851	0.0278267	2.60558	-0.221935	-0.457658	0.154633	0.0459699	0.183876	-0.0573615	-0.179987	1.22063	-0.028087	0.600541	-0.0801645	-3.12825	-0.784816	-0.339235	0.00249042	-0.0865374	0.00870782	-0.0909168	0.799123
4.12	-0.108652	-0.766399	0.0791302	0.142786	0.184873	1.96062	-0.0487891	0.0487665	0.897024	-0.0163634	-0.00140884	-0.0448359	0.0950682	0.709868	-0.0802991	-0.180888	-0.128805	-1.8822	-0.209451	-0.209293	0.106783	0.0335401	0.1945	0.296705	0.121164	1.12315	0.0522077	0.378598	0.0504154	1.97785	-0.2255	-0.229803	0.155361	0.097425	0.183191	-0.0865851	-0.167174	1.23596	-0.0243569	0.356046	-0.107929	-2.42406	-0.78739	-0.175138	0.00243658	0.0771812	0.00708916	-0.236414	0.797351
4.13	-0.117198	-0.694975	0.0793239	0.226565	0.199636	0.906594	-0.0482562	0.0578638	0.896873	-0.0134801	-0.00180166	-0.0329125	0.10242	0.82312	-0.0834399	-0.24114	-0.142126	-0.853509	-0.212833	-0.479975	0.106935	0.01926	0.197787	0.355866	0.130268	0.720895	0.0568127	0.429431	0.065004	0.972428	-0.226197	0.0955955	0.156673	0.162521	0.182063	-0.140647	-0.155274	1.09815	-0.0240227	-0.0226397	-0.126694	-1.32515	-0.788386	-0.0211149	0.00393806	0.217881	0.00391653	-0.400863	0.795342
4.14	-0.123791	-0.568973	0.0814875	0.265705	0.202854	-0.324692	-0.0476361	0.0659337	0.896757	-0.0104528	-0.00205424	-0.0174255	0.110712	0.912523	-0.0872004	-0.253149	-0.144041	0.328207	-0.219237	-0.787171	0.107099	0.035337	0.201616	0.39696	0.134877	0.263127	0.0613717	0.401538	0.0683223	-0.258253	-0.223759	0.378457	0.15851	0.195616	0.180566	-0.15385	-0.14574	0.877607	-0.0274334	-0.38906	-0.133115	0.00451453	-0.787816	0.13976	0.00662932	0.311529	-0.000852096	-0.541502	0.793279
4.15	-0.12821	-0.466395	0.0850861	0.218942	0.194218	-1.43578	-0.046943	0.0723279	0.896652	-0.0111606	-0.00215401	-0.00304182	0.119759	0.963178	-0.0907323	-0.183735	-0.13452	1.37778	-0.228156	-0.965482	0.107541	0.0670317	0.20558	0.382343	0.135389	-0.0908683	0.0649113	0.289005	0.0598939	-1.38482	-0.218989	0.554386	0.160362	0.15855	0.179225	-0.103452	-0.138681	0.692	-0.0335516	-0.614202	-0.126427	1.25737	-0.785542	0.312178	0.00997379	0.352435	-0.00666907	-0.604893	0.790945
4.16	-0.130906	-0.402924	0.089236	0.119009	0.175603	-2.31158	-0.0461948	0.0771112	0.896522	-0.0151793	-0.00212642	0.00805654	0.129241	0.965486	-0.0931912	-0.0614626	-0.115564	2.20596	-0.238023	-0.983496	0.108203	0.0665535	0.209166	0.324161	0.133114	-0.32606	0.0669862	0.147576	0.0415291	-2.28241	-0.212925	0.651705	0.161456	0.0508441	0.17861	-0.0198432	-0.133251	0.567899	-0.0409343	-0.706681	-0.108308	2.28886	-0.781527	0.483127	0.0135122	0.359343	-0.0127718	-0.595909	0.788321
4.17	-0.132328	-0.368695	0.0933788	0.0125756	0.149193	-2.97972	-0.0454055	0.0805223	0.896341	-0.0212117	-0.00200217	0.0164114	0.138778	0.942987	-0.0941171	0.0724497	-0.0892183	2.85852	-0.247565	-0.915603	0.108564	0.00320037	0.212093	0.259414	0.128933	-0.494292	0.0677135	0.0264472	0.015369	-2.9725	-0.205998	0.736677	0.161315	-0.0774284	0.17889	0.0678291	-0.128712	0.488312	-0.0486374	-0.733227	-0.0809731	3.10287	-0.775829	0.644496	0.0169616	0.345878	-0.0185621	-0.53881	0.785604
4.18	-0.132897	-0.365911	0.0973408	-0.0673807	0.116968	-3.4366	-0.0445912	0.0818237	0.896101	-0.0259753	-0.00180423	0.0227717	0.148241	0.930386	-0.0934939	0.180169	-0.0572181	3.28663	-0.256304	-0.826429	0.108111	-0.0785773	0.21437	0.196641	0.123384	-0.591838	0.067558	-0.0467321	-0.0165595	-3.436	-0.198206	0.808015	0.160063	-0.162304	0.179797	0.108349	-0.124532	0.452101	-0.0562878	-0.738976	-0.0465677	3.6817	-0.768653	0.768155	0.0201553	0.321409	-0.0236761	-0.454388	0.783101
4.19	-0.133055	-0.367213	0.101312	-0.071934	0.0814199	-3.65061	-0.0437762	0.0810103	0.895847	-0.0234871	-0.00155744	0.0263771	0.157535	0.902386	-0.0919302	0.192228	-0.0226026	3.45196	-0.264088	-0.731696	0.106994	-0.109271	0.216021	0.133535	0.117279	-0.621154	0.0673137	-0.0328643	-0.0517037	-3.64557	-0.190069	0.811847	0.158281	-0.153105	0.180824	0.0968551	-0.120339	0.422829	-0.0639378	-0.773514	-0.00782601	3.97931	-0.76052	0.834189	0.022991	0.285048	-0.0279294	-0.35994	0.781365
4.2	-0.132847	-0.343359	0.105649	-0.0358564	0.044725	-3.66794	-0.0429713	0.0801511	0.895649	-0.015912	-0.0012818	0.0286015	0.166294	0.830142	-0.0902188	0.159046	0.0129693	3.4891	-0.270944	-0.633924	0.105973	-0.0840323	0.217063	0.0739066	0.110982	-0.638802	0.0676463	0.00844159	-0.0880036	-3.67096	-0.182056	0.789838	0.157435	-0.0133404	0.181541	0.0471412	-0.116235	0.372532	-0.0718301	-0.807875	0.0327563	4.04479	-0.751894	0.878143	0.0253294	0.230462	-0.0312193	-0.252198	0.780615
4.21	-0.132161	-0.28738	0.110142	-0.0220126	0.00886873	-3.48063	-0.0421682	0.0806701	0.895523	-0.0100962	-0.000989404	0.0295666	0.173948	0.694319	-0.0884608	0.153342	0.0482503	3.40202	-0.276705	-0.511132	0.105196	-0.0721514	0.217591	0.0335143	0.10451	-0.661641	0.0684876	0.016129	-0.123641	-3.50963	-0.174252	0.769373	0.157492	0.00193323	0.181798	0.00491753	-0.11241	0.306638	-0.0796139	-0.771837	0.0728695	3.87818	-0.742737	0.942528	0.0270149	0.163153	-0.0333561	-0.123859	0.780158
4.22	-0.130913	-0.181213	0.114047	-0.0720464	-0.0238218	-2.99817	-0.041355	0.0819573	0.895433	-0.00849779	-0.00070004	0.0276381	0.179717	0.454964	-0.0863405	0.211411	0.0813308	3.05012	-0.280968	-0.325713	0.104422	-0.083756	0.217734	-0.00147617	0.0978892	-0.665638	0.0693761	-0.0425852	-0.156309	-3.04295	-0.166835	0.694358	0.157362	-0.0351807	0.181826	0.0135731	-0.109128	0.212513	-0.0863487	-0.594729	0.109822	3.38865	-0.732842	1.03212	0.0279232	0.0821762	-0.0341468	0.0243985	0.779277
4.23	-0.128752	0.0410008	0.116133	-0.185299	-0.0497511	-2.09409	-0.0405304	0.0829438	0.895351	-0.00749571	-0.000454911	0.0203209	0.181996	0.0129463	-0.0834903	0.311733	0.108387	2.23571	-0.282848	-0.0317571	0.103509	-0.0981826	0.217495	-0.0423237	0.0911836	-0.658563	0.0694373	-0.177405	-0.181945	-2.10005	-0.160849	0.480761	0.156609	-0.113592	0.182262	0.0807784	-0.107368	0.0113221	-0.0904219	-0.233286	0.139498	2.43647	-0.721961	1.14555	0.0279346	-0.00698791	-0.033382	0.190408	0.777914
4.24	-0.124985	0.365972	0.115745	-0.262469	-0.0650192	-0.876778	-0.0396978	0.0833592	0.895297	-0.00244786	-0.000312868	0.00747609	0.178754	-0.597008	-0.0805234	0.334599	0.124498	0.9952	-0.281328	0.339803	0.102469	-0.109457	0.216855	-0.0840292	0.0841838	-0.673247	0.0683347	-0.291497	-0.196243	-0.835729	-0.157537	0.177253	0.155169	-0.149552	0.183419	0.143148	-0.108737	-0.304326	-0.0908962	0.17151	0.157307	1.11225	-0.709974	1.25128	0.0270851	-0.0812364	-0.0310399	0.337741	0.776755
4.25	-0.11944	0.65996	0.113472	-0.248602	-0.0679425	0.329299	-0.0388696	0.08188	0.895317	0.00704037	-0.00030587	-0.00562234	0.169542	-1.15254	-0.0786926	0.250578	0.127215	-0.277078	-0.276206	0.668516	0.10134	-0.120158	0.215838	-0.115688	0.0768997	-0.676794	0.0665687	-0.331635	-0.198056	0.334927	-0.157194	-0.0945985	0.154043	-0.0528496	0.184897	0.143217	-0.113835	-0.605411	-0.0884184	0.455527	0.161077	-0.244112	-0.697118	1.3175	0.025661	-0.12276	-0.027492	0.429219	0.776736
4.26	-0.112709	0.851622	0.110293	-0.194921	-0.0597359	1.32641	-0.0380673	0.0782857	0.89544	0.0172767	-0.000412826	-0.0151139	0.15576	-1.53966	-0.0784131	0.147664	0.118012	-1.3001	-0.268249	0.907461	0.100162	-0.1105	0.21449	-0.146973	0.0697022	-0.649142	0.0645542	-0.341289	-0.189463	1.2483	-0.159093	-0.268278	0.154108	0.0661479	0.186097	0.0904165	-0.121799	-0.811481	-0.0841691	0.619515	0.151986	-1.39654	-0.683747	1.3634	0.023969	-0.14626	-0.0233103	0.468191	0.778128
4.27	-0.10552	0.936951	0.106692	-0.153978	-0.042569	2.10963	-0.0373092	0.0728838	0.895652	0.0242424	-0.000597881	-0.0214813	0.138991	-1.76842	-0.0791233	0.0829057	0.0996108	-2.07666	-0.258187	1.09027	0.0995028	-0.0250544	0.212783	-0.188808	0.062995	-0.57085	0.0622708	-0.348989	-0.172879	1.95217	-0.162329	-0.372222	0.155107	0.12421	0.186784	0.0453729	-0.131412	-0.907704	-0.078702	0.728372	0.132442	-2.3166	-0.669934	1.40308	0.0221369	-0.159815	-0.0188649	0.481716	0.780289
4.28	-0.0985576	0.953925	0.102814	-0.133196	-0.0185078	2.70269	-0.0366129	0.0664162	0.89591	0.0266646	-0.00083483	-0.0256219	0.120588	-1.89676	-0.0800386	0.060938	0.0743457	-2.65812	-0.246489	1.24765	0.0996653	0.038798	0.210635	-0.23781	0.0573398	-0.458463	0.0596441	-0.350025	-0.150122	2.51362	-0.166442	-0.44958	0.156416	0.131876	0.187118	0.0210496	-0.141517	-0.933215	-0.0721593	0.80604	0.104827	-3.02235	-0.655757	1.43368	0.0202807	-0.162752	-0.014363	0.47568	0.782592
4.29	-0.0920664	0.923074	0.0987615	-0.122041	0.0106755	3.12829	-0.035984	0.0591811	0.89617	0.0247504	-0.00110492	-0.0281726	0.101215	-1.95002	-0.0805563	0.0677229	0.0439776	-3.07984	-0.233298	1.37989	0.100307	0.0787548	0.208013	-0.284708	0.0530137	-0.311839	0.0567789	-0.331143	-0.122239	3.00004	-0.171395	-0.546173	0.157592	0.0868203	0.187401	0.0355031	-0.151492	-0.908997	-0.0646877	0.852319	0.0711924	-3.53738	-0.641386	1.43493	0.0184926	-0.158983	-0.00996388	0.457439	0.78478
4.3	-0.0862403	0.870584	0.0946778	-0.112201	0.0434004	3.4094	-0.0354284	0.0519847	0.896396	0.0200695	-0.00139424	-0.0294326	0.0815586	-1.95842	-0.0803178	0.0884576	0.00997452	-3.38339	-0.218925	1.48673	0.101252	0.0974734	0.204961	-0.324947	0.0503714	-0.149332	0.0539223	-0.292299	-0.0901278	3.3661	-0.177489	-0.67784	0.15826	0.0626239	0.188033	0.0879246	-0.160822	-0.861527	-0.0565362	0.86906	0.0333715	-3.8863	-0.627205	1.39224	0.0168289	-0.148934	-0.00578418	0.427232	0.786864
4.31	-0.0811647	0.780677	0.0907291	-0.093293	0.0782124	3.53686	-0.0349437	0.0449522	0.896569	0.0142996	-0.00168778	-0.0289651	0.0621714	-1.89253	-0.0791795	0.106355	-0.0263037	-3.53373	-0.203699	1.54442	0.102404	0.119285	0.201537	-0.356649	0.049612	0.0416211	0.0513142	-0.236825	-0.0553327	3.55149	-0.185059	-0.837758	0.158867	0.0661872	0.189274	0.152742	-0.169157	-0.770996	-0.0480513	0.842215	-0.0069565	-4.06052	-0.613909	1.25438	0.015606	-0.102509	-0.00207479	0.354733	0.789481
4.32	-0.0771969	0.626159	0.0871545	-0.0632374	0.113455	3.48913	-0.0345305	0.0375729	0.896679	0.00775635	-0.00196647	-0.0264624	0.0440996	-1.69977	-0.0772689	0.113263	-0.0630642	-3.50968	-0.188334	1.50905	0.103701	0.120476	0.197946	-0.357922	0.0510773	0.275345	0.0492421	-0.165146	-0.0198155	3.533	-0.194253	-0.998446	0.159548	0.0826074	0.191144	0.21095	-0.17591	-0.60921	-0.0397927	0.764757	-0.0479075	-4.03679	-0.602224	1.08183	0.014652	-0.0848927	0.000987382	0.294202	0.792965
4.33	-0.0749304	0.393457	0.0841231	-0.032976	0.147324	3.25219	-0.0341958	0.0292449	0.896725	0.0015061	-0.00221137	-0.0221458	0.0288241	-1.34641	-0.0749186	0.113536	-0.0984703	-3.30347	-0.173922	1.34839	0.105019	0.12521	0.194483	-0.327643	0.0552041	0.55634	0.0479838	-0.0893455	0.014267	3.27287	-0.204972	-1.13713	0.160466	0.114248	0.193557	0.256791	-0.180357	-0.362616	-0.0324067	0.647575	-0.0874392	-3.79842	-0.592337	0.897771	0.0139318	-0.0653242	0.0034785	0.232544	0.796831
4.34	-0.0748336	0.137721	0.0815696	-0.0169731	0.177966	2.84426	-0.0339454	0.021051	0.896716	-0.00294387	-0.00240478	-0.0164798	0.0177529	-0.899478	-0.072447	0.120482	-0.130544	-2.9137	-0.161725	1.07484	0.106219	0.102153	0.19153	-0.261985	0.062168	0.814948	0.0475673	-0.0333467	0.0446466	2.83418	-0.216839	-1.21953	0.161707	0.132801	0.196308	0.274058	-0.181982	-0.094856	-0.0263341	0.518447	-0.123474	-3.36436	-0.58428	0.720301	0.013406	-0.0383998	0.00541877	0.188154	0.800654
4.35	-0.0765241	-0.0476271	0.079676	0.0290864	0.20348	2.22169	-0.0337642	0.015853	0.896679	-0.00371041	-0.00253631	-0.0096149	0.0111145	-0.482867	-0.0704282	0.0814936	-0.157218	-2.28767	-0.152671	0.729075	0.10721	0.0858479	0.189364	-0.170242	0.0709246	0.902485	0.0481228	0.0458187	0.0695408	2.21898	-0.228933	-1.17489	0.162793	0.118356	0.199018	0.248684	-0.181357	0.0855324	-0.0222171	0.297259	-0.15397	-2.70004	-0.578141	0.471989	0.0150132	0.441379	0.00858711	0.465807	0.804637
4.36	-0.0789172	-0.125039	0.0789233	0.107224	0.221728	1.38187	-0.0336156	0.0143702	0.896654	-0.000906515	-0.00259048	-0.000871969	0.00810277	-0.154223	-0.0695071	-0.00587943	-0.176181	-1.42681	-0.147283	0.343905	0.107986	0.0624706	0.188211	-0.0615099	0.0793822	0.773416	0.0497001	0.135247	0.0877433	1.47062	-0.239885	-0.99576	0.164237	0.182552	0.201258	0.184997	-0.179896	0.141437	-0.0209564	-0.0115698	-0.176621	-1.79757	-0.57557	0.0523082	0.0219078	0.881789	0.0127262	0.316308	0.812132
4.37	-0.0809503	-0.135329	0.0796763	0.181097	0.230777	0.39147	-0.0334708	0.0145654	0.896666	0.00322667	-0.00254779	0.00957407	0.00784717	0.121686	-0.0700242	-0.100357	-0.185511	-0.42539	-0.145882	-0.064343	0.10845	0.0344456	0.188193	0.0531079	0.0856863	0.517208	0.0519894	0.195214	0.0974622	0.497389	-0.248618	-0.748438	0.166572	0.259063	0.202851	0.12211	-0.178941	0.115713	-0.0229602	-0.343117	-0.189285	-0.722603	-0.576962	-0.276631	0.0319172	1.09476	0.0145764	0.049551	0.823265
4.38	-0.0823013	-0.153998	0.0816996	0.197774	0.229893	-0.583969	-0.0333291	0.0134682	0.896715	0.00621229	-0.00239943	0.0198419	0.0101995	0.404933	-0.0717535	-0.144591	-0.184676	0.530475	-0.148558	-0.462817	0.108739	0.031641	0.189266	0.154529	0.0894573	0.290696	0.0543449	0.190346	0.0967012	-0.614943	-0.254955	-0.527384	0.169038	0.236638	0.20399	0.0924445	-0.178815	0.101326	-0.0278611	-0.598046	-0.191032	0.359362	-0.580939	-0.465131	0.0432596	1.16907	0.0141598	-0.145087	0.834921
4.39	-0.0832786	-0.217869	0.0844057	0.170902	0.219906	-1.41736	-0.0332111	0.00953909	0.89678	0.0062434	-0.00215945	0.0277211	0.0154043	0.713202	-0.0742318	-0.151074	-0.175074	1.2888	-0.155015	-0.822741	0.109098	0.0491907	0.191253	0.239403	0.0914917	0.170931	0.0562707	0.152417	0.0851158	-1.65572	-0.259406	-0.376004	0.1711	0.181281	0.205007	0.0980714	-0.178952	0.144722	-0.0348346	-0.763574	-0.18256	1.30932	-0.586238	-0.553392	0.0549378	1.17228	0.0124417	-0.235446	0.844704
4.4	-0.0844025	-0.307892	0.0873639	0.124812	0.202371	-2.08751	-0.0331441	0.00378298	0.89683	0.0034738	-0.00185345	0.0330419	0.0237382	1.01071	-0.0770785	-0.131376	-0.158263	1.93241	-0.164831	-1.12228	0.109469	0.0394188	0.194047	0.308224	0.0928271	0.119759	0.0576804	0.10906	0.0639882	-2.52395	-0.262561	-0.256718	0.172447	0.0890238	0.206151	0.120926	-0.178558	0.22523	-0.0432074	-0.863666	-0.165391	2.09375	-0.592137	-0.593417	0.0664631	1.1431	0.0103103	-0.2531	0.851688
4.41	-0.0858355	-0.396283	0.0903848	0.0784999	0.178857	-2.60656	-0.0331353	-0.0019574	0.896841	-0.00164803	-0.00150687	0.0359505	0.0348147	1.24721	-0.0798988	-0.100418	-0.135223	2.48401	-0.17716	-1.32566	0.109775	0.0307052	0.197401	0.354061	0.0937709	0.0797276	0.0586487	0.0753723	0.0350832	-3.21609	-0.264452	-0.119906	0.172806	-0.0134216	0.207493	0.143489	-0.177279	0.313083	-0.0524818	-0.92387	-0.141138	2.71842	-0.598318	-0.615145	0.0776368	1.10149	0.00829346	-0.236905	0.855921
4.42	-0.0876635	-0.485318	0.0933421	0.0280061	0.150834	-2.98159	-0.033182	-0.00731846	0.896791	-0.00892873	-0.00114008	0.0371213	0.0480929	1.43244	-0.0822735	-0.0499953	-0.107041	2.91505	-0.191081	-1.44527	0.109973	0.0224002	0.201094	0.376978	0.094377	0.0456403	0.0592423	0.042934	0.000182569	-3.72672	-0.264821	0.0498043	0.172156	-0.100465	0.209015	0.160821	-0.17488	0.411486	-0.0622209	-0.94376	-0.111333	3.18994	-0.604659	-0.631944	0.0883824	1.05525	0.0065818	-0.209167	0.857747
4.43	-0.0900758	-0.591425	0.096129	-0.0225426	0.119691	-3.22047	-0.0332811	-0.0125101	0.896656	-0.018457	-0.000769149	0.0367966	0.0632324	1.60208	-0.0838529	0.010551	-0.07505	3.20643	-0.205921	-1.51431	0.110053	0.00579694	0.204946	0.388596	0.0947356	0.0302766	0.0595309	0.0186856	-0.038922	-4.05637	-0.263285	0.262019	0.170692	-0.21657	0.210616	0.166034	-0.171068	0.53812	-0.0720256	-0.932086	-0.077435	3.51183	-0.611096	-0.626672	0.0986187	0.985422	0.00519708	-0.206447	0.857479
4.44	-0.0934372	-0.71989	0.0986592	-0.0716834	0.0868724	-3.30334	-0.0334302	-0.0169708	0.896415	-0.02998	-0.000409868	0.0347861	0.0801275	1.75738	-0.084396	0.0767883	-0.0407917	3.33282	-0.221211	-1.52633	0.109885	-0.0234525	0.20887	0.384029	0.0950823	0.0360776	0.0596569	0.0134121	-0.0801759	-4.14549	-0.259375	0.530971	0.167655	-0.374609	0.212181	0.156015	-0.165438	0.696605	-0.0814711	-0.880988	-0.0410024	3.65597	-0.617011	-0.5167	0.107307	0.737407	0.00320634	-0.293886	0.854771
4.45	-0.0980181	-0.845502	0.100723	-0.135326	0.0542773	-3.16351	-0.0336119	-0.0188991	0.896056	-0.0415678	-7.85E-05	0.0310521	0.0982499	1.8405	-0.0836358	0.157584	-0.00696865	3.10381	-0.236067	-1.42818	0.109364	-0.0723252	0.212612	0.35716	0.095505	0.0454738	0.0597107	0.0115094	-0.12068	-3.89763	-0.25247	0.86195	0.16295	-0.549824	0.213481	0.124149	-0.157795	0.869069	-0.0898462	-0.749954	-0.00412346	3.55315	-0.62158	-0.43559	0.11216	0.097672	-0.000227461	-0.56486	0.848918
4.46	-0.103995	-0.962883	0.102111	-0.207828	0.0237204	-2.88548	-0.0337992	-0.0182237	0.89559	-0.0511453	0.000210839	0.0269208	0.11696	1.88317	-0.0814793	0.250651	0.0244998	2.87091	-0.249687	-1.29107	0.108549	-0.0910787	0.215992	0.31931	0.0959736	0.0438189	0.0597879	0.00605275	-0.157208	-3.34121	-0.241927	1.2473	0.156684	-0.692688	0.214219	0.0611391	-0.148044	1.05117	-0.0964067	-0.578235	0.0311048	3.27849	-0.626501	-0.55678	0.109607	-0.534809	-0.00501296	-0.439462	0.842091
4.47	-0.111115	-0.985073	0.102267	-0.337478	-0.0030133	-2.35042	-0.0339715	-0.0162749	0.895042	-0.0579842	0.000460064	0.022438	0.135385	1.78827	-0.07747	0.412137	0.0527887	2.43888	-0.261767	-1.1144	0.107407	-0.115248	0.218955	0.269763	0.0962459	0.0255096	0.0592854	-0.111991	-0.186317	-2.44974	-0.227858	1.5364	0.150414	-0.750429	0.214383	0.0371441	-0.136748	1.13392	-0.100304	-0.284873	0.0625282	2.72324	-0.632909	-0.698689	0.102189	-0.950416	-0.00759695	-0.210352	0.836273
4.48	-0.118492	-0.865379	0.100475	-0.4106	-0.0227993	-1.45705	-0.0341276	-0.0156144	0.894441	-0.0574344	0.000637504	0.0113098	0.151677	1.49072	-0.0716239	0.470381	0.0745274	1.58177	-0.271822	-0.883451	0.106323	-0.0934129	0.221451	0.229569	0.0960384	0.0158015	0.0576119	-0.147604	-0.206086	-1.49491	-0.211789	1.59852	0.141163	-0.725891	0.214186	-0.149508	-0.125592	1.04112	-0.100406	0.0539467	0.086462	1.75803	-0.64029	-0.743365	0.0909448	-1.2856	-0.00756708	0.085164	0.831549
4.49	-0.124451	-0.462471	0.100244	0.148527	-0.0315653	-0.220541	-0.0343036	-0.0189584	0.894148	0.00287828	0.000636311	-0.0106894	0.163231	0.779303	-0.0695184	-0.214225	0.0846431	0.230146	-0.278936	-0.50678	0.106044	0.0209645	0.223366	0.130757	0.0969278	0.0908973	0.0591426	0.427272	-0.215117	-0.23581	-0.199591	0.769715	0.138632	-0.117865	0.211382	-0.323205	-0.117451	0.523011	-0.100499	-0.199875	0.0977338	0.282398	-0.649535	-1.09102	0.0771066	-1.49837	-0.00476487	0.296564	0.830667
4.5	-0.127526	-0.0949677	0.101874	0.226203	-0.0268024	1.08591	-0.0344835	-0.0164679	0.894388	0.0371038	0.000466045	-0.022262	0.167482	0.0723027	-0.0721275	-0.303086	0.0808855	-0.96107	-0.28164	-0.046384	0.106437	0.0821253	0.223852	-0.0194512	0.0989984	0.158088	0.0628461	0.310473	-0.211146	0.991731	-0.195287	0.182525	0.138598	0.134097	0.207957	-0.349462	-0.114464	0.114929	-0.101001	0.106548	0.0933414	-1.17316	-0.660672	-1.0471	0.0611866	-1.66575	0.000103352	0.521658	0.833777
4.51	-0.129286	0.0464665	0.101851	0.192454	-0.0105875	2.04828	-0.0346325	-0.0134811	0.894777	0.03733	0.000196424	-0.0315812	0.166303	-0.3079	-0.075146	-0.296476	0.0669242	-1.77739	-0.280342	0.278632	0.107544	0.100942	0.223414	-0.0484463	0.101387	0.233798	0.0645693	0.152789	-0.197067	1.79051	-0.194615	-0.00396119	0.140703	0.20353	0.204449	-0.352561	-0.11432	-0.00971442	-0.0981927	0.417833	0.0758945	-2.25255	-0.669752	-0.772517	0.044188	-1.71705	0.00640548	0.611931	0.833816
4.52	-0.13088	0.124359	0.100746	0.218714	0.0135315	2.70129	-0.0347523	-0.0103614	0.895095	0.0252797	-0.000163515	-0.0402003	0.162082	-0.571868	-0.07863	-0.358754	0.0452196	-2.48606	-0.276277	0.532833	0.107805	-0.0697223	0.223142	-0.00227502	0.104075	0.245586	0.065491	0.145595	-0.176467	2.34225	-0.194853	-0.0346152	0.142308	0.0990413	0.200976	-0.339828	-0.11501	-0.0679709	-0.0932046	0.567127	0.0492811	-3.01814	-0.675988	-0.522751	0.0269144	-1.72052	0.0126491	0.583956	0.829701
4.53	-0.13212	0.221911	0.0993479	0.285166	0.0432439	3.1709	-0.0348372	-0.00663397	0.895271	0.00971961	-0.000603029	-0.0473938	0.15502	-0.865385	-0.0828669	-0.44732	0.0167263	-3.06855	-0.269554	0.816948	0.106004	-0.29141	0.223373	0.0536787	0.106581	0.200861	0.0668756	0.219702	-0.150815	2.81335	-0.195308	-0.0637553	0.142975	0.0248314	0.197695	-0.310809	-0.116316	-0.155173	-0.0872449	0.618295	0.0159734	-3.59195	-0.680041	-0.354363	0.00979223	-1.67322	0.0181568	0.499498	0.823145
4.54	-0.132791	0.30187	0.0981474	0.343541	0.0769106	3.46717	-0.0348886	-0.00417795	0.895301	-0.00142579	-0.0011033	-0.0518424	0.144942	-1.11766	-0.0877202	-0.497485	-0.0167954	-3.40833	-0.259872	1.08834	0.102261	-0.398631	0.223787	0.0239138	0.108781	0.175763	0.06932	0.30588	-0.120488	3.2754	-0.196309	-0.140106	0.143156	0.00282515	0.194686	-0.284544	-0.118265	-0.232908	-0.0810727	0.6238	-0.022218	-3.97024	-0.682681	-0.246716	-0.0061947	-1.4636	0.0229683	0.483361	0.816212
4.55	-0.132795	0.393476	0.0965184	0.250623	0.112405	3.54463	-0.0349289	-0.00400802	0.895321	0.00907821	-0.0016212	-0.0512374	0.132924	-1.23413	-0.0917124	-0.366439	-0.0523483	-3.45221	-0.248616	1.12924	0.0990615	-0.197361	0.223415	-0.0912613	0.110667	0.134658	0.0718973	0.225248	-0.0862675	3.55118	-0.198044	-0.198447	0.143421	0.0485042	0.191933	-0.272612	-0.120814	-0.343206	-0.0742091	0.738122	-0.0628412	-4.07205	-0.684609	-0.212056	-0.0190667	-1.10041	0.0274344	0.389959	0.810813
4.56	-0.131733	0.482316	0.0938314	0.153354	0.147612	3.45192	-0.034963	-0.00235304	0.895511	0.0283953	-0.00212623	-0.0497411	0.119906	-1.32628	-0.0938694	-0.263066	-0.0878039	-3.39178	-0.237299	1.15341	0.098562	0.072874	0.221799	-0.229378	0.111753	0.0569238	0.0736201	0.147129	-0.0505529	3.56176	-0.200148	-0.220187	0.144499	0.159929	0.189113	-0.288749	-0.124206	-0.46056	-0.0660494	0.810851	-0.103436	-3.97455	-0.686136	-0.133155	-0.0284265	-0.767831	0.0304307	0.210068	0.807613
4.57	-0.12974	0.526873	0.0907409	0.104924	0.181154	3.2266	-0.0349659	0.00242363	0.895854	0.0378917	-0.00261066	-0.0465637	0.105829	-1.44445	-0.09479	-0.209729	-0.122491	-3.25223	-0.224987	1.32917	0.100009	0.162721	0.218791	-0.377415	0.111998	-0.0178127	0.0749047	0.105946	-0.0159028	3.3396	-0.202407	-0.221442	0.146548	0.219425	0.18621	-0.286951	-0.128163	-0.523168	-0.0574747	0.78717	-0.142325	-3.72416	-0.686351	0.070871	-0.0346671	-0.489994	0.0314945	0.00300315	0.805089
4.58	-0.127244	0.496772	0.0875214	0.0260459	0.211489	2.80525	-0.0349067	0.00940144	0.896232	0.0363568	-0.00304447	-0.0395511	0.0909029	-1.48551	-0.0942736	-0.0906169	-0.154764	-2.86722	-0.210578	1.5333	0.101447	0.108372	0.214365	-0.503208	0.111551	-0.061741	0.0755203	0.0121695	0.015469	2.86625	-0.204428	-0.179376	0.148755	0.193827	0.183599	-0.229839	-0.132054	-0.491586	-0.0491037	0.732104	-0.177578	-3.23218	-0.684593	0.214227	-0.0366394	0.19793	0.0321242	0.127425	0.801828
4.59	-0.124665	0.450528	0.0844028	-0.0157984	0.236006	2.05266	-0.0347787	0.0162036	0.896563	0.029568	-0.00339144	-0.029267	0.0764564	-1.40875	-0.0922394	-0.00795871	-0.181385	-2.11863	-0.19485	1.57391	0.102639	0.110795	0.208958	-0.565073	0.110588	-0.160572	0.0752616	-0.0430103	0.0403432	2.0317	-0.205852	-0.0915795	0.149943	0.0361489	0.181645	-0.16494	-0.135345	-0.449841	-0.0417471	0.555634	-0.206096	-2.37071	-0.6831	0.0977931	-0.0312392	0.811762	0.0320552	-0.181904	0.801333
4.6	-0.121124	0.532555	0.0825704	0.0297004	0.251094	0.92653	-0.0345752	0.0248521	0.896828	0.0237863	-0.00361744	-0.0153344	0.06281	-1.36692	-0.089737	-0.025833	-0.198492	-1.00972	-0.179646	1.44528	0.103866	0.104703	0.203296	-0.562256	0.107439	-0.512693	0.0747254	-0.0301375	0.0553721	0.894226	-0.205859	0.106547	0.149986	-0.0216928	0.180192	-0.121183	-0.139419	-0.584025	-0.0368847	0.19939	-0.223958	-1.11605	-0.682906	0.0241575	-0.0209567	1.21913	0.0285673	-0.515109	0.804643
4.61	-0.115349	0.662139	0.0826381	0.0407135	0.254119	-0.315029	-0.0342857	0.0322777	0.897046	0.0199739	-0.00369013	0.000800812	0.0494827	-1.31431	-0.0873082	-0.0183942	-0.203683	0.189927	-0.166269	1.21877	0.104939	0.0909547	0.197735	-0.54753	0.100141	-0.926508	0.0738786	-0.068321	0.0589311	-0.265155	-0.203667	0.315336	0.149887	0.00439052	0.179175	-0.0691731	-0.146124	-0.790569	-0.0351238	-0.135032	-0.228311	0.283557	-0.68301	0.0328672	-0.00745537	1.45107	0.0218843	-0.798184	0.809672
4.62	-0.107665	0.720146	0.0836727	-0.0311616	0.245575	-1.35409	-0.0339461	0.0348761	0.897231	0.0168493	-0.00360826	0.0148863	0.0372037	-1.17926	-0.0846672	0.0486684	-0.197759	1.14872	-0.155318	0.976002	0.106041	0.11283	0.192297	-0.538885	0.0895902	-1.16533	0.0721063	-0.170363	0.0521243	-1.21115	-0.199939	0.414178	0.150161	0.0315145	0.178874	0.0104489	-0.155044	-0.916454	-0.03549	-0.311663	-0.219499	1.49506	-0.682732	0.0785574	0.00762853	1.54874	0.0131961	-0.912441	0.814829
4.63	-0.0989769	0.709586	0.0846882	-0.129021	0.227876	-2.13812	-0.0336009	0.0336723	0.897382	0.0132062	-0.00340415	0.0254297	0.0266401	-0.991421	-0.0817346	0.124713	-0.18352	1.84207	-0.14672	0.746033	0.107343	0.119109	0.187049	-0.51065	0.0774619	-1.25865	0.069318	-0.273119	0.036937	-1.97409	-0.195609	0.447805	0.150364	0.00733415	0.179432	0.0912146	-0.165019	-0.958626	-0.0369861	-0.388303	-0.199972	2.44185	-0.681828	0.125161	0.0233041	1.57468	0.00402014	-0.907271	0.819512
4.64	-0.0901075	0.635342	0.085281	-0.209699	0.203308	-2.71448	-0.0332804	0.0301361	0.897492	0.00865996	-0.00310878	0.0332316	0.0182305	-0.756136	-0.0786816	0.182395	-0.162993	2.37472	-0.140366	0.527105	0.108599	0.104511	0.182173	-0.461113	0.0648679	-1.25654	0.0658965	-0.336696	0.0148702	-2.57992	-0.190986	0.479176	0.150273	-0.0230356	0.180671	0.146088	-0.175093	-0.919947	-0.0392793	-0.43408	-0.172172	3.15762	-0.680384	0.155374	0.0389576	1.55064	-0.00481889	-0.843996	0.823847
4.65	-0.0819104	0.489946	0.0853925	-0.265357	0.173874	-3.10106	-0.0330031	0.0250231	0.897552	0.00324973	-0.00274628	0.0389082	0.0124575	-0.458453	-0.0757228	0.224807	-0.137608	2.77017	-0.136186	0.306036	0.109471	0.0438104	0.177887	-0.389658	0.0526689	-1.16302	0.0623678	-0.35585	-0.0124229	-3.00473	-0.185962	0.524738	0.149842	-0.0652663	0.182245	0.163636	-0.184315	-0.788855	-0.0423963	-0.468676	-0.138305	3.65574	-0.678659	0.151471	0.0541934	1.49443	-0.0128739	-0.74576	0.828032
4.66	-0.0752607	0.278244	0.0851355	-0.286874	0.141426	-3.31318	-0.0327857	0.0181005	0.897562	-0.000746031	-0.00233668	0.0427005	0.0099924	-0.0837047	-0.0730037	0.250114	-0.108405	3.08945	-0.134391	0.0425712	0.109631	-0.00325936	0.174439	-0.289358	0.0418201	-0.968259	0.0592291	-0.322868	-0.0431882	-3.25124	-0.180563	0.546947	0.148909	-0.103035	0.183817	0.148483	-0.191717	-0.572604	-0.0464239	-0.510094	-0.100445	3.94883	-0.677215	0.0833712	0.0687452	1.42099	-0.0198416	-0.630506	0.832521
4.67	-0.0708108	0.043779	0.0847111	-0.282814	0.107788	-3.31899	-0.0326432	0.0106062	0.897545	-0.00221782	-0.00189969	0.0441277	0.0113912	0.302405	-0.0705672	0.257453	-0.0768199	3.11314	-0.135365	-0.220619	0.109743	0.00819548	0.172052	-0.195163	0.0332562	-0.704345	0.0567943	-0.262095	-0.0756137	-3.2845	-0.17517	0.525716	0.148023	-0.0441821	0.185133	0.11415	-0.196595	-0.321213	-0.0513139	-0.536227	-0.0606429	4.00769	-0.676399	0.033712	0.0823168	1.25586	-0.0258559	-0.587022	0.837603
4.68	-0.0687003	-0.172227	0.084299	-0.247267	0.0751552	-3.13815	-0.0325635	0.00576996	0.897526	-0.00140274	-0.00146371	0.0427339	0.0161331	0.605992	-0.0684165	0.223654	-0.0460525	2.97362	-0.138497	-0.392041	0.109977	0.0421335	0.170476	-0.121576	0.0273038	-0.446854	0.0550987	-0.1802	-0.107517	-3.13961	-0.169976	0.513183	0.148102	0.0571779	0.185991	0.055483	-0.198823	-0.0787076	-0.0566576	-0.550818	-0.0213403	3.8464	-0.675519	0.0972467	0.093305	0.942019	-0.0314845	-0.498211	0.841733
4.69	-0.0690673	-0.408526	0.0840887	-0.204712	0.0452236	-2.78152	-0.0325248	0.00191862	0.897518	-0.000427365	-0.00105094	0.0395333	0.0236856	0.888604	-0.0665948	0.188908	-0.0170549	2.69616	-0.142996	-0.502062	0.110537	0.0661437	0.169574	-0.0584526	0.0242319	-0.122688	0.0540969	-0.0924114	-0.13731	-2.8252	-0.165093	0.44874	0.148997	0.113515	0.186332	0.0145625	-0.198259	0.200679	-0.0621269	-0.538162	0.0154969	3.48199	-0.673788	0.191018	0.101117	0.634191	-0.0358002	-0.323486	0.843163
4.7	-0.0722214	-0.649478	0.0840267	-0.164657	0.019588	-2.2996	-0.0325268	-0.00242138	0.897515	-0.000593817	-0.00067574	0.0353961	0.0340182	1.16897	-0.064858	0.162961	0.00873142	2.31138	-0.148555	-0.611736	0.111261	0.0844467	0.169312	0.00642478	0.0248404	0.266054	0.0534764	-0.00891638	-0.163495	-2.3902	-0.161308	0.293751	0.150224	0.123964	0.186449	0.0113716	-0.194591	0.494973	-0.0671957	-0.500173	0.0480956	2.972	-0.671373	0.248746	0.105924	0.349645	-0.0383061	-0.12685	0.842078
4.71	-0.0780308	-0.840801	0.0841503	-0.113884	-0.000816224	-1.74499	-0.0325713	-0.00611366	0.897497	-0.00316657	-0.00034541	0.0305267	0.0468831	1.38346	-0.0631602	0.123978	0.0303483	1.826	-0.155203	-0.706496	0.112127	0.0823938	0.169759	0.0761346	0.0293968	0.632868	0.0530124	0.0745361	-0.185097	-1.86332	-0.159387	0.0894055	0.151268	0.0854595	0.186702	0.0349119	-0.188034	0.743755	-0.0715673	-0.446256	0.0753337	2.36839	-0.668826	0.201749	0.107181	-0.210197	-0.0396528	-0.181367	0.8392
4.72	-0.0857446	-0.921238	0.084417	-0.0691893	-0.015157	-1.08705	-0.0326391	-0.00687029	0.897448	-0.00659622	-7.10E-05	0.0240045	0.0610731	1.42412	-0.0615582	0.0891263	0.0464229	1.18322	-0.162377	-0.707602	0.112916	0.0801306	0.17081	0.124654	0.0372076	0.894665	0.0525492	0.126306	-0.200946	-1.20381	-0.159531	-0.117013	0.151865	0.0379449	0.187263	0.0779795	-0.17945	0.883134	-0.0748015	-0.334649	0.0961196	1.63904	-0.668044	0.00477166	0.101225	-0.917975	-0.0409553	-0.000738323	0.836113
4.73	-0.0941802	-0.86188	0.0845328	-0.0311184	-0.0221825	-0.28246	-0.0327001	-0.00508292	0.897368	-0.00936337	0.00012534	0.0147769	0.0745694	1.24639	-0.0601287	0.0563688	0.0550831	0.354345	-0.168978	-0.5939	0.113643	0.0679148	0.17224	0.15483	0.0469997	1.02677	0.0518923	0.142433	-0.209605	-0.397482	-0.161712	-0.320182	0.151913	-0.0108384	0.18825	0.116752	-0.170324	0.869036	-0.0763921	-0.16074	0.108864	0.740134	-0.669299	-0.152061	0.0896982	-1.36051	-0.0392314	0.33429	0.833556
4.74	-0.102193	-0.702001	0.0842997	0.0242904	-0.020403	0.655137	-0.0327408	-0.00335712	0.897266	-0.0109682	0.000217092	0.00334307	0.0854481	0.92102	-0.0591971	0.00549808	0.0545986	-0.585491	-0.174062	-0.420072	0.11426	0.0606286	0.173937	0.185277	0.0576366	1.07672	0.0511412	0.155971	-0.20948	0.546454	-0.166001	-0.54059	0.151788	-0.00839113	0.189619	0.153584	-0.162209	0.733456	-0.0760985	0.0406447	0.111681	-0.320199	-0.671952	-0.261053	0.074797	-1.61052	-0.0339238	0.671371	0.832072
4.75	-0.109316	-0.537982	0.0837262	0.107179	-0.00898477	1.61132	-0.0327784	-0.00487283	0.897151	-0.0119158	0.000191609	-0.00828741	0.0930472	0.610374	-0.0591161	-0.0693202	0.0446718	-1.46883	-0.177521	-0.28493	0.114636	0.0250619	0.176052	0.239023	0.0687754	1.12991	0.0506051	0.198733	-0.199768	1.4984	-0.172566	-0.772527	0.151707	0.00662857	0.191276	0.173374	-0.155838	0.578148	-0.0740807	0.214633	0.103416	-1.42299	-0.675534	-0.349217	0.0581093	-1.72953	-0.0257228	0.899812	0.832228
4.76	-0.115847	-0.437435	0.0829479	0.200484	0.0116207	2.46171	-0.0328541	-0.0110016	0.897024	-0.0136702	5.79E-05	-0.0180687	0.0981665	0.428452	-0.0600311	-0.151188	0.0264748	-2.21419	-0.180116	-0.249076	0.114549	-0.0402102	0.178843	0.317151	0.0808006	1.23534	0.0506452	0.268782	-0.181074	2.33714	-0.181432	-0.995466	0.151758	0.00457426	0.193075	0.180082	-0.150892	0.477121	-0.0707899	0.338344	0.084396	-2.42721	-0.679713	-0.401886	0.0406956	-1.75711	-0.0158741	1.00985	0.834062
4.77	-0.122356	-0.409009	0.0819815	0.274309	0.039941	3.13129	-0.03301	-0.0205558	0.896872	-0.0171484	-0.000161626	-0.0254495	0.102143	0.380438	-0.0618405	-0.219659	0.00123899	-2.85922	-0.182775	-0.291857	0.113729	-0.103945	0.182467	0.404187	0.0941838	1.37434	0.0514859	0.345222	-0.154884	3.00604	-0.192301	-1.16486	0.151434	-0.0552917	0.194882	0.174349	-0.146604	0.446545	-0.0666276	0.426049	0.0561754	-3.23822	-0.683978	-0.406474	0.0233185	-1.71912	-0.00554607	1.01104	0.83681
4.78	-0.129254	-0.422251	0.0806833	0.313279	0.0739307	3.58682	-0.0332682	-0.0310793	0.896679	-0.0213127	-0.000442541	-0.0302866	0.106029	0.410076	-0.0643303	-0.263342	-0.0296973	-3.34565	-0.18606	-0.36583	0.112353	-0.15682	0.186922	0.479286	0.108972	1.49611	0.053239	0.409364	-0.123012	3.4924	-0.204464	-1.25245	0.1507	-0.0748879	0.196585	0.156158	-0.142277	0.457204	-0.061844	0.492414	0.0210012	-3.81154	-0.68793	-0.381565	0.00649689	-1.64042	0.00426385	0.927626	0.83963
4.79	-0.1366	-0.45102	0.078929	0.325241	0.111397	3.82797	-0.03363	-0.041114	0.896451	-0.0237854	-0.000759145	-0.0326065	0.110298	0.473335	-0.0672989	-0.286699	-0.0644546	-3.62562	-0.190101	-0.442281	0.11065	-0.168719	0.191963	0.527187	0.124775	1.57943	0.0559449	0.457421	-0.0872691	3.79666	-0.217152	-1.27629	0.150005	-0.0543783	0.197998	0.125232	-0.137591	0.480818	-0.05669	0.532061	-0.0186972	-4.14385	-0.691485	-0.35578	-0.00942028	-1.5224	0.012876	0.801148	0.842103
4.8	-0.144248	-0.466666	0.0766974	0.312686	0.150209	3.86283	-0.0340836	-0.0486971	0.896208	-0.0244171	-0.00108618	-0.0324988	0.115092	0.518794	-0.0705893	-0.287151	-0.100864	-3.68316	-0.194822	-0.485182	0.108785	-0.174638	0.1973	0.532861	0.141033	1.58588	0.0595392	0.476241	-0.0495502	3.89964	-0.229741	-1.21863	0.149607	-0.0210985	0.198994	0.0703821	-0.132498	0.484626	-0.0514927	0.541912	-0.0605317	-4.23821	-0.694363	-0.242661	-0.0232392	-1.20687	0.0206051	0.737152	0.843695
4.81	-0.151597	-0.423301	0.0740687	0.28009	0.188239	3.67663	-0.034578	-0.0489046	0.89597	-0.0228523	-0.0014039	-0.0307423	0.119614	0.439628	-0.0739447	-0.266184	-0.136655	-3.4995	-0.199306	-0.38881	0.106999	-0.156741	0.202384	0.473722	0.156301	1.40557	0.0637675	0.45473	-0.0119463	3.76114	-0.240848	-0.969822	0.149502	-0.00448623	0.199297	-0.0113315	-0.127489	0.425475	-0.0465369	0.524108	-0.102085	-4.07493	-0.695554	-0.0356172	-0.0336058	-0.868383	0.0270498	0.540801	0.843285
4.82	-0.1581	-0.373041	0.0711822	0.213188	0.222985	3.21063	-0.035042	-0.043211	0.895758	-0.0188399	-0.00169367	-0.0267192	0.123105	0.34448	-0.0768945	-0.204505	-0.169332	-3.03986	-0.202463	-0.247967	0.105458	-0.127033	0.206657	0.376598	0.168934	1.10587	0.0680461	0.3803	0.0225199	3.23956	-0.248613	-0.566827	0.149416	-0.0152097	0.19875	-0.0955718	-0.122975	0.361701	-0.0420397	0.464467	-0.140479	-3.58507	-0.694688	0.136489	-0.0399373	-0.243886	0.0320446	0.566533	0.840535
4.83	-0.163455	-0.290732	0.0683824	0.142803	0.251359	2.40226	-0.0354325	-0.034541	0.895603	-0.0119458	-0.00192877	-0.0196957	0.125854	0.27846	-0.0791286	-0.137245	-0.195838	-2.23989	-0.204561	-0.196056	0.104404	-0.0722002	0.209898	0.280679	0.177954	0.695121	0.0716785	0.27782	0.0502686	2.36858	-0.251989	-0.104149	0.149067	-0.0852268	0.197354	-0.171307	-0.119221	0.258148	-0.0386293	0.3094	-0.172122	-2.70125	-0.693935	-0.0147173	-0.0380247	0.530969	0.0364382	0.218341	0.839356
4.84	-0.166816	-0.118126	0.0666124	0.109835	0.26962	1.19969	-0.0357278	-0.024477	0.89552	-0.00512408	-0.00207594	-0.0091048	0.128012	0.204176	-0.0808159	-0.108007	-0.212438	-1.07403	-0.206861	-0.281752	0.103835	-0.0340619	0.212346	0.21655	0.182016	0.121254	0.0742168	0.177387	0.0672685	1.05314	-0.25061	0.372226	0.147702	-0.199387	0.195307	-0.214335	-0.117387	0.0269666	-0.0371909	0.0246302	-0.192785	-1.38861	-0.695348	-0.178843	-0.030361	0.99369	0.036385	-0.197	0.842764
4.85	-0.167193	0.114352	0.0666494	0.0670577	0.274908	-0.162058	-0.0359273	-0.015828	0.895487	-0.00237708	-0.00210291	0.00381174	0.129347	0.107345	-0.082033	-0.0671582	-0.216677	0.200532	-0.21041	-0.427923	0.103645	0.0116389	0.214306	0.173267	0.180022	-0.49616	0.0751901	0.0377133	0.0710557	-0.306795	-0.244826	0.765985	0.145312	-0.291488	0.193145	-0.192043	-0.118929	-0.290309	-0.038229	-0.280558	-0.199231	0.117657	-0.697572	-0.158234	-0.018781	1.30109	0.0326083	-0.533428	0.847888
4.86	-0.16447	0.307473	0.0683286	0.0170948	0.267026	-1.40412	-0.0360542	-0.0105113	0.89546	-0.00216792	-0.00200344	0.0155978	0.129862	0.0234137	-0.0825441	-0.0265045	-0.208751	1.33397	-0.215221	-0.519802	0.103992	0.0568122	0.215806	0.121229	0.172424	-0.986341	0.0743154	-0.0895211	0.0625415	-1.45252	-0.235671	1.0245	0.142248	-0.250886	0.1913	-0.174913	-0.124004	-0.565612	-0.0413649	-0.533811	-0.191049	1.51501	-0.698976	-0.0444626	-0.00502674	1.43679	0.0261307	-0.731299	0.851563
4.87	-0.159599	0.391415	0.0718463	0.0881542	0.248292	-2.34563	-0.0361618	-0.0116738	0.895489	0.00979455	-0.00180408	0.0237665	0.129802	-0.00694832	-0.0832205	-0.120567	-0.190985	2.17345	-0.220477	-0.511597	0.104651	0.0742133	0.216647	0.0348327	0.16139	-1.18948	0.0729268	-0.0513199	0.0445556	-2.26692	-0.225449	0.982264	0.140861	-0.0652603	0.189479	-0.179063	-0.131694	-0.731971	-0.0469331	-0.838606	-0.170657	2.57294	-0.699644	-0.042995	0.00961562	1.48205	0.0183315	-0.815448	0.8536
4.88	-0.153393	0.458527	0.0771788	0.120159	0.221773	-2.98798	-0.0362841	-0.0120873	0.895661	0.0235353	-0.00153333	0.0300827	0.129099	-0.102535	-0.0846045	-0.150336	-0.166259	2.69509	-0.224999	-0.36458	0.105351	0.0526386	0.216388	-0.0977909	0.148869	-1.31297	0.0721102	-0.054862	0.0194543	-2.89731	-0.216076	0.906687	0.140893	0.0625854	0.187659	-0.17962	-0.141057	-0.861	-0.0550153	-1.00895	-0.141378	3.3234	-0.700404	-0.0612828	0.0243534	1.45908	0.0101279	-0.816312	0.855141
4.89	-0.146014	0.507577	0.0829523	0.0774427	0.190146	-3.39473	-0.0363923	-0.00890878	0.895925	0.02763	-0.00121217	0.0336872	0.12722	-0.237443	-0.0856158	-0.102633	-0.137686	3.05471	-0.227516	-0.136577	0.105962	0.0742917	0.214755	-0.221138	0.135073	-1.44699	0.0711738	-0.118781	-0.0109199	-3.35153	-0.206808	0.974403	0.141891	0.112594	0.185781	-0.20263	-0.151294	-0.93382	-0.0640688	-1.03036	-0.106059	3.83455	-0.701024	-0.0447226	0.0386574	1.39767	0.00221213	-0.766205	0.855563
4.9	-0.137778	0.531791	0.0884432	0.0211632	0.155113	-3.6411	-0.0364516	-0.00274799	0.896191	0.0249838	-0.000867454	0.0349046	0.124119	-0.357773	-0.0859477	-0.0350052	-0.105849	3.34235	-0.227756	0.0792279	0.106631	0.0371015	0.212137	-0.297112	0.119743	-1.59699	0.0701691	-0.161984	-0.0448977	-3.62419	-0.196143	1.16672	0.143071	0.110109	0.183598	-0.241883	-0.161657	-0.952465	-0.0734018	-1.00066	-0.0666241	4.15963	-0.701453	-0.0519116	0.0522685	1.32609	-0.00508713	-0.696262	0.854643
4.91	-0.129201	0.516387	0.0932683	-0.0354593	0.118454	-3.68912	-0.0364468	0.00393493	0.89642	0.0211817	-0.000521798	0.0338274	0.120205	-0.424388	-0.0855827	0.0378392	-0.0719885	3.469	-0.226116	0.243283	0.106837	-0.00498675	0.208847	-0.356312	0.103207	-1.68089	0.0695273	-0.167608	-0.0804049	-3.66936	-0.183474	1.36467	0.14428	0.125632	0.180901	-0.304139	-0.171453	-0.910192	-0.0826448	-0.928916	-0.0251114	4.25523	-0.702024	-0.0803955	0.0651888	1.2421	-0.0118071	-0.671021	0.853085
4.92	-0.120669	0.49657	0.0971581	-0.0919814	0.0822318	-3.53011	-0.036368	0.0118039	0.896628	0.0209663	-0.000197606	0.030782	0.115614	-0.493559	-0.0845925	0.109625	-0.0377712	3.41906	-0.222907	0.390323	0.106769	-0.0176497	0.205004	-0.403431	0.0860337	-1.71392	0.0695686	-0.158486	-0.115256	-3.51265	-0.168945	1.52601	0.145879	0.182915	0.177482	-0.377598	-0.180365	-0.85152	-0.0913072	-0.803089	0.0161359	4.11017	-0.70269	-0.0685835	0.0764825	0.996308	-0.0187584	-0.70846	0.851282
4.93	-0.112835	0.394688	0.0998673	-0.1484	0.0485997	-3.1507	-0.036224	0.0162903	0.896848	0.0230915	8.74E-05	0.0260356	0.110828	-0.444799	-0.0830796	0.168623	-0.00550732	3.08181	-0.218571	0.45959	0.106715	-0.00987073	0.200784	-0.429353	0.069496	-1.53898	0.0702624	-0.135108	-0.147625	-3.16466	-0.153605	1.50639	0.148136	0.245809	0.17346	-0.421229	-0.187958	-0.696594	-0.0987819	-0.633853	0.0547084	3.71264	-0.702856	0.00409037	0.0850708	0.720093	-0.0255109	-0.630078	0.848114
4.94	-0.106627	0.266697	0.101301	-0.200951	0.019491	-2.61046	-0.036049	0.0185609	0.897084	0.0237122	0.000322246	0.020892	0.106848	-0.352274	-0.0811879	0.216921	0.0226328	2.57951	-0.213871	0.481599	0.106665	-0.0178018	0.196419	-0.436167	0.0555477	-1.22595	0.0712178	-0.132047	-0.17592	-2.66191	-0.139428	1.30244	0.15086	0.265994	0.169305	-0.400166	-0.193592	-0.508831	-0.104596	-0.439387	0.0884976	3.12889	-0.702155	0.105715	0.0908584	0.441401	-0.0311061	-0.465256	0.842743
4.95	-0.102045	0.203209	0.101366	-0.259907	-0.00328716	-1.85634	-0.0358541	0.0203116	0.897312	0.021332	0.000499805	0.0141329	0.103284	-0.366639	-0.0788829	0.269142	0.044566	1.81188	-0.208772	0.550913	0.10648	-0.0297491	0.192099	-0.426679	0.0449095	-0.872103	0.0716667	-0.184341	-0.198345	-1.93035	-0.128135	0.929932	0.153399	0.207275	0.16577	-0.294676	-0.197676	-0.387258	-0.108175	-0.173594	0.115507	2.31521	-0.700443	0.212386	0.0938431	0.169433	-0.0348884	-0.254463	0.835017
4.96	-0.0985331	0.228161	0.0998761	-0.312056	-0.0173662	-0.872555	-0.0356449	0.0214839	0.897505	0.017299	0.000592628	0.00389248	0.0987515	-0.529561	-0.0761917	0.309844	0.0573829	0.79854	-0.202588	0.69713	0.106274	-0.0249522	0.187842	-0.419713	0.0376141	-0.525135	0.0708681	-0.268327	-0.212415	-0.95692	-0.121267	0.434799	0.154923	0.0878391	0.163659	-0.123163	-0.201349	-0.364637	-0.108685	0.16862	0.133115	1.25363	-0.697831	0.291239	0.094234	-0.0602264	-0.0365554	-0.0338135	0.825775
4.97	-0.0956148	0.274889	0.0970939	-0.301542	-0.0211732	0.159545	-0.0354271	0.0217889	0.897659	0.0137464	0.000571853	-0.00811356	0.0922156	-0.729703	-0.0735057	0.291011	0.0597805	-0.193779	-0.194764	0.857877	0.106157	-0.00948886	0.183696	-0.398595	0.0334153	-0.207625	0.068797	-0.299933	-0.216481	0.0733231	-0.119427	-0.0563015	0.155205	-0.044352	0.163256	0.0367964	-0.205519	-0.377047	-0.105921	0.47813	0.139468	0.113768	-0.695101	0.223956	0.0915551	-0.566272	-0.037149	-0.110706	0.817354
4.98	-0.0934198	0.258417	0.0938653	-0.226382	-0.0153508	1.01746	-0.0352154	0.0201114	0.897783	0.0108393	0.000436544	-0.018471	0.0842427	-0.801892	-0.0713768	0.221754	0.053281	-0.949076	-0.185773	0.915273	0.106185	0.00231984	0.179928	-0.342926	0.0322745	0.100848	0.0661673	-0.253448	-0.211415	0.87747	-0.122097	-0.460122	0.154329	-0.0985558	0.164257	0.15426	-0.209936	-0.33272	-0.100632	0.670001	0.135012	-0.877671	-0.694295	-0.00326534	0.0825505	-1.17525	-0.0380304	-0.00039053	0.811871
4.99	-0.0924767	0.16998	0.0908189	-0.132746	-0.00189951	1.68062	-0.035034	0.0157587	0.897876	0.00761056	0.000209958	-0.0265898	0.0764328	-0.722086	-0.0699247	0.143054	0.0401993	-1.54588	-0.176851	0.851672	0.106464	0.0520512	0.176885	-0.258403	0.034399	0.422561	0.0635585	-0.168332	-0.199638	1.48591	-0.128398	-0.790847	0.153366	-0.0802404	0.166265	0.24404	-0.213666	-0.221112	-0.0938098	0.77045	0.121744	-1.67617	-0.695985	-0.232018	0.0690149	-1.50695	-0.0366654	0.257793	0.809713
5	-0.0931121	0.0454558	0.0881279	-0.0482302	0.017592	2.21845	-0.0349101	0.00854825	0.897931	0.00320698	-9.11E-05	-0.0333892	0.0699583	-0.550218	-0.0690797	0.0714581	0.021464	-2.10899	-0.169009	0.70517	0.107214	0.0866139	0.174828	-0.155617	0.0399657	0.759788	0.0612846	-0.0680091	-0.182393	2.03293	-0.13786	-1.10114	0.152703	-0.0312938	0.169085	0.316182	-0.216078	-0.0766678	-0.0859921	0.835739	0.101359	-2.33725	-0.699922	-0.436293	0.053153	-1.66596	-0.0325404	0.510212	0.810674
[truncated: 2,459 more columns]
