# Supplementary material for: Analysis of abnormal posture in patients with Parkinson's disease using a computational model considering muscle tones
Source: Front Comput Neurosci. 2023 Oct 5;17:1218707. doi: 10.3389/fncom.2023.1218707 (PMC10585043; doi:10.3389/fncom.2023.1218707)
Supplement: Supplementary file 1 [file Data_Sheet_1.ZIP › result_simulation_sub3-4/Sub3_uff7.989472.sto]

230130_sub3_uff7.989472_3/4269_0.574_0.396
version=1
nRows=501
nColumns=2509
inDegrees=no
endheader
time	pelvis_tilt	pelvis_tilt_u	pelvis_list	pelvis_list_u	pelvis_rotation	pelvis_rotation_u	pelvis_tx	pelvis_tx_u	pelvis_ty	pelvis_ty_u	pelvis_tz	pelvis_tz_u	hip_flexion_r	hip_flexion_r_u	hip_adduction_r	hip_adduction_r_u	hip_rotation_r	hip_rotation_r_u	knee_angle_r	knee_angle_r_u	subtalar_angle_1_r	subtalar_angle_1_r_u	ankle_angle_r	ankle_angle_r_u	hip_flexion_l	hip_flexion_l_u	hip_adduction_l	hip_adduction_l_u	hip_rotation_l	hip_rotation_l_u	knee_angle_l	knee_angle_l_u	subtalar_angle_1_l	subtalar_angle_1_l_u	ankle_angle_l	ankle_angle_l_u	lumbar_extension	lumbar_extension_u	lumbar_bending	lumbar_bending_u	lumbar_rotation	lumbar_rotation_u	neck_extension	neck_extension_u	roll	roll_u	yaw	yaw_u	neck_extension_2
0	-0.0872712	0	0.104838	0	0.115263	0	-0.0642832	0	0.896032	0	0	0	0.131736	0	-0.121231	0	-0.0200268	0	-0.303652	0	0.0912715	0	0.229912	0	0.110942	0	0.0507759	0	0.0794989	0	-0.239418	0	0.150369	0	0.188574	0	-0.149426	0	-0.0368522	0	-0.0392146	0	-0.354307	0	0.0492905	0	0.0505966	0	0.643807
0.01	-0.0806799	0.318773	0.106177	0.0954358	0.114377	-0.0799613	-0.0639893	0.0171737	0.89612	-0.0468427	1.31E-05	-0.000875615	0.121007	-0.666889	-0.121825	-0.0500224	-0.0151185	1.12483	-0.29611	0.573706	0.0965594	-0.588582	0.226278	0.222475	0.101407	-0.48449	0.0513655	0.126191	0.082796	0.718417	-0.234141	0.195295	0.162952	-0.944331	0.185084	0.398056	-0.157361	-0.387974	-0.0376257	-0.0963954	-0.0389443	0.0812354	-0.346408	0.220544	0.0501313	-0.0221853	0.050577	-0.0991031	0.635544
0.02	-0.0845053	-0.366078	0.105089	-0.259352	0.113969	-0.102655	-0.0639686	0.00227036	0.895308	-0.0834305	1.21E-05	0.00213361	0.123837	0.385534	-0.120079	0.408686	-0.00642403	0.600776	-0.293482	0.0490898	0.0915191	-0.395388	0.228541	0.200694	0.105188	0.282449	0.0513443	-0.130264	0.09183	0.731876	-0.234112	0.119852	0.157088	-0.287904	0.190199	0.455093	-0.152317	0.481651	-0.0369987	0.231831	-0.037489	0.231827	-0.347628	-0.0234821	0.0500365	0.0405393	0.0503782	-0.0150853	0.638179
0.03	-0.0840604	0.1123	0.103429	-0.0404272	0.111086	-0.334027	-0.0639143	0.000142574	0.894709	-0.0370739	4.60E-05	0.00164574	0.12514	0.196102	-0.116281	0.191242	0.000126246	0.542903	-0.295964	-0.603253	0.0892132	-0.0622079	0.230931	0.305045	0.102755	-0.324392	0.0511789	0.23829	0.0953484	-0.00195218	-0.230872	0.290047	0.153241	-0.0453445	0.192952	0.123664	-0.152472	-0.185114	-0.0356496	-0.0562538	-0.0339564	0.362461	-0.346633	0.013203	0.0508714	0.0697996	0.0498213	-0.099856	0.639232
0.04	-0.0844065	-0.116086	0.103688	0.0264095	0.110037	0.160076	-0.0640123	-0.015431	0.894509	-0.00523391	3.35E-05	-0.00303169	0.129518	0.490809	-0.115706	-0.0107975	0.0026121	-0.092889	-0.303592	-0.747652	0.0896944	0.126001	0.233807	0.219474	0.102924	0.297791	0.0540893	0.237141	0.0963304	0.319203	-0.231053	-0.276793	0.153666	-0.0502225	0.193914	0.0928411	-0.152529	0.0897291	-0.036533	-0.0442779	-0.032831	-0.166714	-0.348144	-0.193355	0.0508714	-0.0227517	0.0491361	-0.0199027	0.644402
0.05	-0.0852123	-0.00947689	0.10391	0.0653379	0.112733	0.26821	-0.0641504	-0.0113174	0.894539	0.00672619	-3.10E-08	-0.00274999	0.132782	0.190061	-0.116411	-0.128743	0.00208995	-0.00756756	-0.309284	-0.40006	0.0910066	0.123889	0.235358	0.105811	0.105527	0.230149	0.0561279	0.121023	0.0999556	0.318716	-0.234482	-0.337847	0.154322	0.187598	0.194593	0.0322402	-0.152353	-0.0325092	-0.0368407	-0.0432114	-0.035625	-0.280918	-0.348968	0.0129484	0.0507604	0.00341043	0.0492109	0.00415951	0.647309
0.06	-0.0856567	-0.0398365	0.104312	0.0335827	0.114525	0.0755051	-0.0642397	-0.00640745	0.894581	0.00055202	-9.13E-06	0.00098703	0.134278	0.107908	-0.117762	-0.116969	0.00260799	0.028502	-0.311945	-0.138125	0.09182	0.0398803	0.236172	0.0506032	0.107492	0.164353	0.056754	-0.0359944	0.101575	0.0354178	-0.237285	-0.213954	0.156026	0.105708	0.194936	0.0388821	-0.152503	0.00483096	-0.0373066	-0.037995	-0.037244	-0.0325908	-0.348435	0.0828397	0.0507508	-0.00870951	0.049184	0.00222288	0.647286
0.07	-0.0859426	-0.0153571	0.104437	-0.00215548	0.114555	-0.0494847	-0.0642795	-0.00211746	0.894553	-0.00544691	1.25E-05	0.00284739	0.134761	-0.00476751	-0.118599	-0.0551424	0.00261407	-0.0327472	-0.312244	0.0547755	0.0916455	-0.0659302	0.236446	0.0102258	0.108616	0.053497	0.0560198	-0.113694	0.100978	-0.110913	-0.238755	-0.0950802	0.156232	-0.0443456	0.195421	0.0558362	-0.152584	-0.0210814	-0.0375233	-0.00850779	-0.0365959	0.134059	-0.347415	0.107305	0.0507218	-0.0063182	0.0491901	0.00858456	0.646179
0.08	-0.0860222	-0.0162483	0.104414	-0.00824156	0.113988	-0.0449153	-0.0642981	-0.00223569	0.894491	-0.00587515	3.99E-05	0.00236785	0.134569	-0.0173891	-0.118977	-0.0251933	0.00212762	-0.0538005	-0.311422	0.0830441	0.0908509	-0.0768287	0.236455	-0.00201426	0.10914	0.0431413	0.0549185	-0.106043	0.0998062	-0.0991454	-0.239503	-0.0699902	0.155555	-0.0686041	0.195964	0.051277	-0.152807	-0.0197661	-0.0375092	0.00788383	-0.035145	0.134963	-0.34649	0.0714602	0.0507161	-0.00444394	0.0492581	0.0120919	0.645328
0.09	-0.086751	-0.202379	0.104307	-0.028799	0.113835	0.0193668	-0.0643227	-0.0029	0.894451	-0.00301568	5.81E-05	0.0013263	0.135095	0.203199	-0.119133	0.00400481	0.00176161	-0.0248528	-0.310737	0.0441026	0.0905513	0.0302024	0.236223	-0.0384998	0.110286	0.239597	0.0540803	-0.0980029	0.0990941	-0.0269767	-0.24005	-0.03507	0.15528	0.0056249	0.1961	-0.0155292	-0.152287	0.212921	-0.037378	0.0307774	-0.0341006	0.0731639	-0.346336	-0.122853	0.0505994	-0.0354979	0.0492971	-0.00352918	0.646141
0.1	-0.0888971	-0.08494	0.103969	-0.000598117	0.114134	0.0283167	-0.0643381	0.00252808	0.894445	0.00604067	6.43E-05	-0.00027117	0.137198	0.0421172	-0.118899	0.0209823	0.00203175	0.0301229	-0.310252	0.0954684	0.0907906	0.0239866	0.235821	-0.0536023	0.112539	0.0273078	0.0535039	-0.0159615	0.0989071	-0.00799325	-0.239719	0.144712	0.155182	0.0232251	0.195724	-0.0886152	-0.149947	0.0815186	-0.0370722	0.0167336	-0.0334609	0.0399457	-0.348153	-0.107724	0.0501921	-0.0143282	0.0495601	0.0227121	0.651689
0.11	-0.0882381	0.0955324	0.104492	0.080403	0.114432	0.0462426	-0.0642745	0.00729077	0.894565	0.0138794	5.20E-05	-0.00186708	0.135591	-0.198683	-0.119034	-0.0323391	0.00211898	-0.0140529	-0.308784	0.15531	0.0911904	0.0464551	0.235186	-0.0615016	0.110607	-0.230686	0.0540881	0.127553	0.0989723	0.0269254	-0.237277	0.285857	0.156012	0.094906	0.194302	-0.166936	-0.15105	-0.141975	-0.03738	-0.0592801	-0.0333535	-0.0221975	-0.348155	0.0283666	0.0500128	-0.0488908	0.0495707	-0.0289563	0.656806
0.12	-0.0881298	-0.0077481	0.105017	0.0429763	0.115342	0.108885	-0.0642082	0.00746918	0.894686	0.011379	3.24E-05	-0.00195332	0.134423	-0.0980147	-0.119216	-0.00575594	0.00133953	-0.0774891	-0.307266	0.175626	0.0914006	-0.0413805	0.234551	-0.0716505	0.109051	-0.124859	0.0550245	0.0892654	0.0997978	0.104024	-0.234394	0.313405	0.156635	0.0275734	0.192668	-0.163653	-0.151484	-0.000295425	-0.0377421	-0.0184411	-0.0339758	-0.0846462	-0.347998	0.0434833	0.0493658	-0.0565933	0.0494291	0.0121987	0.661933
0.13	-0.0880907	0.0200633	0.105294	0.0253708	0.11633	0.0711287	-0.0641111	0.0115351	0.894804	0.011792	1.46E-05	-0.00141311	0.132964	-0.167756	-0.119277	-0.00407137	0.000779522	-0.000867058	-0.305051	0.25817	0.0903094	-0.155335	0.233705	-0.0910935	0.10724	-0.201775	0.0556135	0.0562829	0.100809	0.0632582	-0.230825	0.38883	0.156932	0.00462236	0.19091	-0.175002	-0.151713	-0.0258049	-0.0378764	-0.00857253	-0.0347104	-0.0452795	-0.346851	0.161371	0.0490385	-0.0268815	0.0495306	0.014772	0.665146
0.14	-0.0881038	-0.00376164	0.105315	-0.0111511	0.11676	0.0151773	-0.063984	0.0140171	0.894919	0.0117318	5.07E-06	-0.000606802	0.131373	-0.159607	-0.119234	0.010774	0.000687378	0.00974132	-0.302224	0.30802	0.0888355	-0.124533	0.232619	-0.119899	0.105285	-0.193632	0.0556461	-0.00575371	0.101183	-0.00923119	-0.226858	0.398843	0.156247	-0.129444	0.189149	-0.166759	-0.15172	0.0116282	-0.0378261	0.0175398	-0.0347811	0.0291864	-0.345052	0.191946	0.0488927	-0.0178201	0.0495952	0.0178363	0.666901
0.15	-0.0879787	0.027121	0.105172	-0.0153452	0.116696	-0.0180905	-0.063828	0.0171338	0.89505	0.0146259	1.81E-07	-0.000402194	0.129471	-0.21733	-0.119197	-0.00643867	0.00047459	-0.0109968	-0.298875	0.35828	0.0879527	-0.0616789	0.231241	-0.14858	0.103171	-0.230207	0.0552721	-0.0216918	0.100976	-0.0444899	-0.222904	0.387936	0.154934	-0.113766	0.187425	-0.168331	-0.151748	-0.0177597	-0.0376492	0.0146859	-0.0342541	0.0669679	-0.343092	0.187219	0.0489054	-0.000844426	0.0496754	0.0137136	0.668086
0.16	-0.0876221	0.0376084	0.105004	-0.0220176	0.116526	-0.00952081	-0.0636436	0.0196922	0.895211	0.0173554	-1.48E-06	0.000165004	0.127132	-0.241656	-0.119304	-0.0112512	-0.000117025	-0.0495317	-0.295164	0.379787	0.0876026	-0.0168288	0.22965	-0.16715	0.100893	-0.229298	0.0547339	-0.0405317	0.1007	-0.0356898	-0.219158	0.360308	0.154393	-0.0143798	0.185665	-0.17283	-0.151941	-0.0180999	-0.0374849	0.0175994	-0.0336282	0.0556009	-0.341418	0.144386	0.0490044	0.00468148	0.049681	0.00519928	0.669496
0.17	-0.0872169	0.0407268	0.104778	-0.0256527	0.116466	0.000223161	-0.0634338	0.0223816	0.895389	0.0178622	4.07E-06	0.00100176	0.124636	-0.251994	-0.119404	-0.00467539	-0.000990416	-0.0602415	-0.291324	0.387217	0.0876154	0.00281565	0.227918	-0.174173	0.0986714	-0.226519	0.0540502	-0.0518007	0.100448	-0.0406257	-0.215653	0.344281	0.154406	0.00529344	0.183919	-0.171858	-0.152083	-0.0097951	-0.0373312	0.0136211	-0.0331748	0.0377531	-0.340089	0.12844	0.0491245	0.00423859	0.0496353	0.00138526	0.671089
0.18	-0.0867928	0.0600822	0.104486	-0.0289952	0.116475	0.00737219	-0.0631945	0.0258154	0.895562	0.0166891	1.82E-05	0.00173335	0.12205	-0.281883	-0.119345	0.0146923	-0.00186904	-0.0539054	-0.287431	0.396209	0.0877085	0.00797475	0.226182	-0.172326	0.096436	-0.253363	0.0532646	-0.0537832	0.100129	-0.0452413	-0.212208	0.350864	0.154598	0.0242616	0.182205	-0.170074	-0.152133	-0.0200988	-0.0372025	0.00934247	-0.0328767	0.0191423	-0.338733	0.164641	0.0492535	0.0100389	0.0496266	0.00703351	0.672311
0.19	-0.0860372	0.0672235	0.104182	-0.0363116	0.116591	0.0208733	-0.0629167	0.0292206	0.89572	0.014523	3.78E-05	0.00216066	0.11898	-0.292635	-0.119088	0.0399101	-0.00277383	-0.0545052	-0.283438	0.391035	0.0877867	-0.00026584	0.22451	-0.159497	0.0937395	-0.26517	0.0524996	-0.0516264	0.0998596	-0.0365829	-0.208644	0.35327	0.154841	0.0130287	0.180541	-0.157914	-0.152467	-0.0149453	-0.0371229	0.0101394	-0.0328434	-0.00682438	-0.336715	0.231308	0.0494564	0.00888463	0.0495632	0.00527191	0.672206
0.2	-0.0856537	0.0307199	0.10365	-0.0614419	0.116747	0.0105793	-0.0626135	0.0317605	0.895848	0.0118852	5.92E-05	0.00197416	0.11641	-0.241028	-0.118476	0.0747442	-0.0035275	-0.0257035	-0.27968	0.367254	0.087846	0.00729168	0.222956	-0.151487	0.0914811	-0.223885	0.0516583	-0.0626257	0.0995979	-0.0446523	-0.205231	0.335026	0.154908	0.00270944	0.179097	-0.131272	-0.152196	0.0448869	-0.0369136	0.0276696	-0.0328863	0.00390046	-0.334343	0.250995	0.049833	0.0528396	0.0496429	0.0307143	0.670672
0.21	-0.0852003	0.052928	0.103063	-0.0575296	0.116635	-0.0178102	-0.0622785	0.0349648	0.895966	0.0117148	7.54E-05	0.00125447	0.113831	-0.266168	-0.117711	0.0756611	-0.00389421	0.00160654	-0.276012	0.365552	0.0879691	0.013104	0.221457	-0.14838	0.0891357	-0.246293	0.0509238	-0.0384499	0.0992296	-0.0449446	-0.201943	0.313848	0.155037	0.0197787	0.177825	-0.1191	-0.151851	0.0281946	-0.0367079	0.0168276	-0.0326924	0.0281413	-0.331768	0.257628	0.050672	0.081071	0.0497465	0.0134065	0.668014
0.22	-0.0846195	0.0640245	0.102515	-0.0536593	0.116399	-0.0176436	-0.0619208	0.036485	0.896081	0.0112576	8.46E-05	0.000638172	0.111136	-0.276363	-0.116934	0.0762722	-0.00427938	-0.0160494	-0.272402	0.356164	0.0882038	0.0249846	0.219999	-0.142329	0.0868286	-0.226931	0.0503836	-0.0221528	0.0990266	-0.0197145	-0.199146	0.243092	0.155369	0.0385785	0.176777	-0.0925658	-0.151551	0.0230357	-0.0365638	0.0123456	-0.0324039	0.0237384	-0.329418	0.222423	0.0515883	0.0761113	0.0496641	-0.00587861	0.665218
0.23	-0.0838903	0.0728121	0.102017	-0.0489134	0.116203	-0.013483	-0.0615534	0.036645	0.896188	0.0098658	9.06E-05	0.000673809	0.108334	-0.271759	-0.116133	0.0824942	-0.00480592	-0.0209081	-0.268968	0.323828	0.0885345	0.035858	0.218647	-0.126296	0.0847156	-0.193387	0.0500011	-0.0138558	0.0990092	-0.00811002	-0.197157	0.151456	0.15581	0.0446915	0.176058	-0.0512311	-0.151384	0.0150203	-0.036474	0.00581586	-0.0322159	0.0132304	-0.327401	0.185338	0.0523537	0.0534608	0.0494156	-0.0239727	0.66276
0.24	-0.0832059	0.0600064	0.101546	-0.0482756	0.116024	-0.015221	-0.0611932	0.0352219	0.896271	0.00644311	0.00010065	0.00139666	0.105832	-0.223618	-0.115219	0.0988446	-0.00525774	-0.00922458	-0.266052	0.25551	0.0889634	0.0428748	0.217529	-0.0960277	0.0831044	-0.133147	0.049688	-0.0177525	0.0990088	-0.00887073	-0.196142	0.0531072	0.156255	0.04069	0.175776	-0.00548914	-0.151171	0.0276531	-0.0364557	-0.00102107	-0.0320988	0.00944617	-0.325779	0.146449	0.0527972	0.020327	0.0490388	-0.0295347	0.660883
0.25	-0.0826163	0.0551191	0.10107	-0.0498975	0.11581	-0.0196144	-0.0608511	0.0330412	0.896312	0.00168798	0.000118645	0.00214565	0.103834	-0.174621	-0.114111	0.12023	-0.00547859	0.0115486	-0.263912	0.169579	0.0893926	0.0398847	0.21678	-0.0520772	0.0820399	-0.0875714	0.0493564	-0.0268056	0.098966	-0.0107142	-0.196052	-0.032124	0.156572	0.0253837	0.175981	0.0428167	-0.150887	0.0271903	-0.0364938	-0.00470461	-0.0320044	0.00750361	-0.324409	0.134026	0.0529476	-0.00179832	0.0487113	-0.0212655	0.659453
0.26	-0.0820389	0.0548013	0.100569	-0.0530961	0.115551	-0.023907	-0.060535	0.0300152	0.896304	-0.00312042	0.000141646	0.00232316	0.102331	-0.124512	-0.112798	0.138091	-0.00542833	0.0320717	-0.262689	0.0736912	0.0897668	0.0359819	0.216484	-0.00642423	0.0813844	-0.0501894	0.0489707	-0.03499	0.0988832	-0.0123371	-0.196764	-0.10902	0.156694	0.00172722	0.176696	0.0944833	-0.150664	0.0179141	-0.0365349	-0.00265821	-0.0319298	0.00585903	-0.323071	0.13391	0.0529311	-0.0131119	0.0484905	-0.00956409	0.658227
0.27	-0.0815157	0.0408865	0.100082	-0.0470409	0.115248	-0.0280248	-0.0602546	0.0258302	0.896253	-0.00714431	0.000162364	0.00167949	0.101418	-0.0546102	-0.111412	0.13351	-0.00514147	0.0448747	-0.262475	-0.0319221	0.0901195	0.0310057	0.21666	0.0408611	0.0811693	0.00428892	0.0486185	-0.0280067	0.0987702	-0.0112302	-0.198239	-0.186564	0.156627	-0.00851292	0.177857	0.13399	-0.150493	0.0197348	-0.0365849	-0.00815115	-0.0318733	0.00384221	-0.321711	0.134044	0.0527969	-0.027765	0.0483431	-0.00460987	0.65717
0.28	-0.0811528	0.0280111	0.0996842	-0.0374207	0.114958	-0.0210629	-0.0600213	0.0208083	0.896165	-0.0102526	0.000171592	2.56E-05	0.10122	0.00989377	-0.110206	0.105206	-0.00466624	0.0522381	-0.263302	-0.129521	0.0902566	0.00747617	0.217301	0.0850379	0.0815306	0.0614474	0.0484349	-0.0161839	0.0987228	0.0076663	-0.200515	-0.266154	0.156452	-0.017305	0.179412	0.170064	-0.150293	0.0185613	-0.0366921	-0.0101809	-0.0318817	-0.00870112	-0.320414	0.121703	0.0524728	-0.0536099	0.0482477	-0.00299608	0.656489
0.29	-0.0809085	0.0145018	0.0993768	-0.0268624	0.114764	-0.0145555	-0.0598395	0.0154754	0.896051	-0.0126627	0.000161899	-0.00195771	0.101604	0.0685078	-0.109346	0.0661907	-0.00414515	0.0415509	-0.265015	-0.212827	0.0903709	0.0163752	0.21833	0.120904	0.0824136	0.115234	0.048414	-0.00561489	0.0988475	0.0226995	-0.203538	-0.335596	0.156203	-0.0218133	0.181299	0.199501	-0.150133	0.0173332	-0.0367911	-0.0093762	-0.0320233	-0.0182243	-0.319298	0.0907057	0.0516988	-0.116129	0.04806	-0.0219053	0.656486
0.3	-0.08084	-0.00341985	0.0991754	-0.0150463	0.114591	-0.0188544	-0.0597125	0.0099365	0.895912	-0.0149738	0.000134454	-0.00345387	0.102612	0.13036	-0.10887	0.0302702	-0.00370686	0.0260743	-0.267534	-0.290171	0.0905029	0.0150717	0.219697	0.152564	0.0838245	0.164814	0.0485314	0.00180718	0.0990237	0.0236825	-0.207182	-0.389231	0.155906	-0.0301013	0.183438	0.221641	-0.149945	0.0204756	-0.0368978	-0.0129075	-0.0321905	-0.0143951	-0.31852	0.0495807	0.0502798	-0.168978	0.0478152	-0.0153792	0.657407
0.31	-0.0809125	-0.0146417	0.0990801	-0.00770289	0.114362	-0.0246926	-0.0596399	0.00467628	0.895752	-0.0170804	9.46E-05	-0.00445642	0.104182	0.178774	-0.108681	0.00998599	-0.00332061	0.0196806	-0.270769	-0.353754	0.0906025	0.00977774	0.221352	0.178491	0.0856369	0.196084	0.0487248	0.000160895	0.0991631	0.0217561	-0.211252	-0.420048	0.155497	-0.0437629	0.185756	0.236615	-0.149763	0.0168605	-0.0370327	-0.0129582	-0.0322889	-0.00717571	-0.318093	0.0219511	0.0484993	-0.185032	0.0477517	0.00748218	0.659171
0.32	-0.0810587	-0.0201445	0.0990793	0.00257558	0.114105	-0.0246954	-0.0596167	8.92E-05	0.895572	-0.0188094	4.52E-05	-0.00545975	0.106138	0.208458	-0.108691	-0.00961257	-0.00289546	0.0232347	-0.274529	-0.394521	0.0905947	-0.00108445	0.223235	0.195593	0.0876546	0.207509	0.0489312	-0.000148342	0.0992763	0.0211476	-0.215476	-0.420643	0.154761	-0.0994402	0.18815	0.240763	-0.149648	0.00842242	-0.0371857	-0.0158753	-0.0323471	-0.00676366	-0.317855	0.0141164	0.0467153	-0.169033	0.0479501	0.0333568	0.661349
0.33	-0.081276	-0.0264435	0.0991712	0.0132964	0.113896	-0.0173979	-0.0596358	-0.00380627	0.895378	-0.0197163	-1.52E-05	-0.00669556	0.108343	0.227123	-0.10889	-0.0304084	-0.00241626	0.0243367	-0.27859	-0.414223	0.0904895	-0.0114787	0.225269	0.207432	0.0897408	0.208756	0.0491411	0.00224271	0.0993873	0.0215057	-0.219575	-0.396055	0.153521	-0.120571	0.190503	0.226679	-0.149588	0.00368493	-0.0373536	-0.0182543	-0.032442	-0.0135299	-0.317611	0.0260286	0.0452439	-0.122645	0.0484125	0.060158	0.663456
0.34	-0.0815755	-0.0336162	0.0993625	0.0228732	0.113792	-0.00617883	-0.0596904	-0.00699361	0.895183	-0.0190667	-8.92E-05	-0.00811267	0.110693	0.23617	-0.109311	-0.0523281	-0.00193488	0.0197713	-0.282748	-0.413242	0.090289	-0.0178085	0.227362	0.207171	0.0918123	0.204875	0.0493834	0.00471435	0.0995144	0.0243419	-0.223356	-0.357841	0.152311	-0.105079	0.192671	0.203231	-0.149551	0.00302999	-0.0375435	-0.0189555	-0.0326202	-0.022443	-0.317298	0.0287714	0.0442829	-0.0709502	0.0490722	0.0721054	0.665322
0.35	-0.0819332	-0.0381535	0.099659	0.0349116	0.113802	0.0040817	-0.0597733	-0.0094651	0.895003	-0.0168916	-0.000178622	-0.0097718	0.113045	0.230042	-0.109982	-0.0797368	-0.00151667	0.0106358	-0.286775	-0.388069	0.090017	-0.0308714	0.229368	0.191789	0.0937949	0.195208	0.0496723	0.0117141	0.0996566	0.0244827	-0.226727	-0.315447	0.151255	-0.0996253	0.194561	0.173799	-0.149546	0.000876707	-0.0377577	-0.0217645	-0.0328752	-0.0286159	-0.316987	0.0292468	0.0438362	-0.0242596	0.0497478	0.0646247	0.667079
0.36	-0.0823283	-0.037849	0.100048	0.0439426	0.113917	0.0114268	-0.0598764	-0.0110114	0.894847	-0.0140797	-0.000284711	-0.0114182	0.11525	0.206248	-0.110907	-0.103708	-0.00122183	0.000241044	-0.290419	-0.338182	0.0895863	-0.042973	0.231172	0.166991	0.0956371	0.175549	0.050005	0.0171989	0.0998043	0.0229016	-0.229636	-0.265634	0.150239	-0.0970828	0.196123	0.140663	-0.149569	-0.00455718	-0.0379723	-0.0209633	-0.0331721	-0.0290504	-0.31667	0.0329222	0.0438336	0.0219617	0.0503413	0.0565384	0.66869
0.37	-0.0827126	-0.0369926	0.100486	0.0470223	0.114067	0.010287	-0.0599911	-0.0117872	0.894722	-0.010954	-0.000405508	-0.0127221	0.117178	0.177189	-0.112014	-0.118858	-0.00102558	-0.00271786	-0.293502	-0.277088	0.0890635	-0.0617133	0.232694	0.136992	0.0972303	0.147112	0.050322	0.0155453	0.0999243	0.0166065	-0.231982	-0.202413	0.149172	-0.114987	0.19733	0.103994	-0.149647	-0.00814276	-0.0381488	-0.0167497	-0.0334165	-0.0184251	-0.316309	0.0397764	0.0443273	0.0756829	0.0508613	0.0523434	0.670071
0.38	-0.0830984	-0.0359261	0.100951	0.0474233	0.114201	0.00891908	-0.0601088	-0.0116205	0.894627	-0.00790466	-0.000538339	-0.01378	0.118796	0.142298	-0.113266	-0.13006	-0.000883731	-0.00574014	-0.295922	-0.205959	0.0882215	-0.0973241	0.233893	0.104251	0.0985159	0.111137	0.0505892	0.0115552	0.100001	0.0120423	-0.23363	-0.126765	0.147917	-0.131252	0.198154	0.0656852	-0.149729	-0.00844823	-0.0382958	-0.0129012	-0.0335471	-0.00757587	-0.315964	0.036213	0.0454584	0.148787	0.0513973	0.056984	0.671231
0.39	-0.0834662	-0.035368	0.101405	0.0457537	0.114339	0.0113836	-0.060221	-0.0107593	0.894564	-0.00459238	-0.00067931	-0.0143546	0.120039	0.105339	-0.114568	-0.128454	-0.000869403	-0.020704	-0.297608	-0.13167	0.0872429	-0.0980263	0.234742	0.0692495	0.0994243	0.0737634	0.0507687	0.00742239	0.100058	0.00782537	-0.234492	-0.0474043	0.146492	-0.139896	0.198571	0.0241334	-0.1498	-0.00444418	-0.0384005	-0.00911778	-0.0335922	-0.0017028	-0.315804	0.00992556	0.0473251	0.218848	0.0519305	0.0474622	0.672332
0.4	-0.0838062	-0.0277675	0.101839	0.0448518	0.114506	0.0150527	-0.0603219	-0.00934257	0.894535	-0.00109303	-0.000824818	-0.0148146	0.120874	0.0588832	-0.115803	-0.119074	-0.00101427	-0.025092	-0.298538	-0.0549808	0.0861722	-0.113583	0.235231	0.0348413	0.0999436	0.0314748	0.0509114	0.0155282	0.100062	-0.00379892	-0.234588	0.0261057	0.145318	-0.0770914	0.198583	-0.0182643	-0.149847	-0.00635636	-0.0384715	-0.00649544	-0.0335935	0.000710388	-0.315955	-0.0132836	0.0497339	0.257622	0.0522842	0.0195974	0.673438
0.41	-0.0840613	-0.0193317	0.102255	0.0419019	0.114732	0.0227895	-0.0604071	-0.00770194	0.894542	0.00248617	-0.000976149	-0.0153988	0.121232	0.0142668	-0.116915	-0.102776	-0.00123085	-0.0257261	-0.298723	0.0157136	0.0851839	-0.080385	0.235379	-0.000816953	0.100046	-0.00408223	0.051176	0.0357426	0.0999563	-0.0136255	-0.234027	0.0835425	0.14499	-0.0133193	0.198194	-0.0543952	-0.149924	-0.00849338	-0.0385035	-0.000474468	-0.0336015	-0.00177873	-0.316321	-0.0263462	0.052351	0.262371	0.0523244	-0.0172786	0.67427
0.42	-0.0842664	-0.0176695	0.102627	0.0377212	0.115016	0.0268449	-0.0604758	-0.00600864	0.894583	0.00549935	-0.00113171	-0.0156374	0.121209	-0.0155259	-0.117855	-0.0866246	-0.00146139	-0.0199036	-0.298279	0.0710356	0.0844617	-0.0751023	0.235213	-0.0285409	0.0998338	-0.0267654	0.0516147	0.0561839	0.0998456	-0.00826153	-0.232969	0.126731	0.144932	0.0100739	0.197522	-0.0795259	-0.149984	-0.00280464	-0.0384793	0.00376435	-0.0336178	-0.00053126	-0.316726	-0.0282006	0.0548108	0.228371	0.051967	-0.0563706	0.674473
0.43	-0.0844946	-0.0205426	0.102936	0.0294672	0.115318	0.0277277	-0.0605271	-0.00420948	0.894647	0.00723814	-0.00128633	-0.015201	0.120962	-0.034439	-0.118619	-0.0671528	-0.00166576	-0.0153063	-0.297346	0.11496	0.0836554	-0.0853173	0.234792	-0.0501683	0.0994455	-0.0398247	0.0521877	0.0645865	0.0998461	0.00491241	-0.231539	0.157765	0.145234	0.0339868	0.196635	-0.0953318	-0.149941	0.00844012	-0.0384156	0.00856161	-0.0335981	0.00437423	-0.317003	-0.0057035	0.0568238	0.175358	0.0512851	-0.0807166	0.673893
0.44	-0.0847119	-0.0172868	0.103174	0.0227049	0.115612	0.0269613	-0.060559	-0.00218548	0.894726	0.00828613	-0.00143431	-0.0143452	0.120498	-0.0559196	-0.119208	-0.051223	-0.00184951	-0.0112308	-0.296013	0.149826	0.0830117	-0.0403074	0.234184	-0.0686772	0.0988984	-0.0553732	0.0527957	0.0656485	0.0999656	0.0120277	-0.229846	0.179321	0.145641	0.0461153	0.195628	-0.105848	-0.14984	0.0109647	-0.038327	0.0103046	-0.033524	0.00931029	-0.316957	0.0285906	0.058292	0.114677	0.0504008	-0.0962659	0.672517
0.45	-0.0848944	-0.0128756	0.103332	0.014077	0.115897	0.026315	-0.0605702	-2.26E-05	0.894811	0.00880997	-0.00157226	-0.0131904	0.119842	-0.0736707	-0.119647	-0.0378212	-0.00204041	-0.0118225	-0.294387	0.173134	0.0827172	-0.0210361	0.23344	-0.0770751	0.0982177	-0.0694497	0.0533399	0.0555443	0.100127	0.0112313	-0.227984	0.193323	0.146166	0.0474655	0.194548	-0.108896	-0.149715	0.0120595	-0.0382071	0.0139246	-0.0334084	0.0131509	-0.316509	0.0646686	0.0590617	0.0344254	0.0493219	-0.111207	0.67053
0.46	-0.085016	-0.00699982	0.103414	0.00727678	0.116153	0.0233636	-0.0605591	0.00227384	0.894902	0.00926526	-0.00169737	-0.0118198	0.119018	-0.0882486	-0.119969	-0.0282946	-0.00227201	-0.0156153	-0.292577	0.187402	0.0828288	0.0334128	0.232606	-0.0872579	0.0973984	-0.0842876	0.053745	0.041403	0.100243	0.00338521	-0.225996	0.204682	0.146668	0.0483197	0.193439	-0.113091	-0.149593	0.0122491	-0.0380655	0.0144338	-0.0332494	0.0172043	-0.315801	0.0699838	0.0590381	-0.0482636	0.0481181	-0.122516	0.668368
0.47	-0.0850654	0.00172009	0.103437	0.000465123	0.116381	0.0216904	-0.0605235	0.0049135	0.894998	0.00991825	-0.0018085	-0.0103836	0.11804	-0.105815	-0.120212	-0.0197545	-0.00258167	-0.0231108	-0.290641	0.19976	0.0832741	0.0507089	0.231707	-0.095161	0.0964395	-0.10164	0.053976	0.02261	0.100298	-0.0029236	-0.2239	0.215182	0.147156	0.0471528	0.19229	-0.117652	-0.149471	0.011909	-0.0379226	0.0159783	-0.0330666	0.0182124	-0.315184	0.0361463	0.0581214	-0.140898	0.0467917	-0.134611	0.666614
0.48	-0.0850383	0.0103014	0.103408	-0.002743	0.116593	0.0215302	-0.0604601	0.0078277	0.8951	0.0102151	-0.00190614	-0.00919182	0.116889	-0.125987	-0.120387	-0.0152294	-0.0029796	-0.0291245	-0.288569	0.216169	0.0838858	0.0627929	0.230744	-0.0999552	0.0953439	-0.116899	0.0540305	0.0111003	0.100278	-0.0120302	-0.221722	0.219958	0.147709	0.0577851	0.19112	-0.116264	-0.149322	0.0145851	-0.0377805	0.0138414	-0.032887	0.015629	-0.315029	-0.0235923	0.0562924	-0.21916	0.0454285	-0.129544	0.665735
0.49	-0.0848852	0.024641	0.103332	-0.00760579	0.116802	0.0199885	-0.060366	0.0109534	0.895204	0.0104176	-0.00199265	-0.00818688	0.115481	-0.153015	-0.120477	-0.00467084	-0.00345724	-0.0307819	-0.286314	0.233508	0.0845583	0.0651474	0.229724	-0.104572	0.0940703	-0.137399	0.0539625	0.00376673	0.100193	-0.0191198	-0.219506	0.222846	0.148259	0.0496432	0.189956	-0.11635	-0.149184	0.0117094	-0.0376416	0.0131408	-0.0327387	0.0140928	-0.315458	-0.0829148	0.0538685	-0.255089	0.0442764	-0.105786	0.665711
0.5	-0.0845712	0.0415491	0.103204	-0.0142411	0.116973	0.015285	-0.0602415	0.0139148	0.895307	0.0102295	-0.00206981	-0.00728933	0.113806	-0.179188	-0.120433	0.0116317	-0.00395437	-0.0273728	-0.283915	0.245127	0.0852537	0.0684493	0.228667	-0.107258	0.0925931	-0.158793	0.053824	-0.000282387	0.100068	-0.0209834	-0.217293	0.220073	0.148791	0.0483348	0.188838	-0.108258	-0.149093	0.0052775	-0.037505	0.0136628	-0.0325879	0.0160243	-0.316406	-0.127033	0.0512007	-0.266249	0.0433808	-0.0827795	0.666229
0.51	-0.0840911	0.0556284	0.103029	-0.0179578	0.117087	0.0104804	-0.0600887	0.0165659	0.895407	0.00973213	-0.0021388	-0.00656142	0.11189	-0.199448	-0.120234	0.0253324	-0.00442861	-0.0214561	-0.28143	0.250433	0.0859497	0.0664557	0.227601	-0.106288	0.0909228	-0.174519	0.0536554	0.0013299	0.0999671	-0.0165317	-0.215125	0.212696	0.149265	0.0457427	0.187805	-0.0986149	-0.149065	0.000320987	-0.0373777	0.0110493	-0.0324199	0.0171259	-0.317745	-0.161305	0.0484794	-0.262702	0.0427342	-0.0564528	0.666953
0.52	-0.0835367	0.0555762	0.102795	-0.0252253	0.117159	0.00673162	-0.0599122	0.018658	0.8955	0.00882932	-0.00220051	-0.0058151	0.109881	-0.198066	-0.11987	0.0425828	-0.00485666	-0.0144518	-0.278944	0.244878	0.0866596	0.0688982	0.226555	-0.102236	0.0891965	-0.171242	0.0534579	-0.00407196	0.0999355	-0.00948919	-0.213073	0.197812	0.149677	0.0291425	0.186895	-0.0832341	-0.149006	0.0104778	-0.0372552	0.0110163	-0.0322448	0.0181283	-0.319444	-0.192376	0.0458974	-0.235252	0.042464	-0.0130438	0.667825
0.53	-0.0830035	0.0521926	0.102519	-0.0293424	0.117184	0.00377533	-0.0597166	0.0204472	0.895584	0.00795689	-0.00225535	-0.00519972	0.107935	-0.189887	-0.119372	0.0547407	-0.00519325	-0.00785503	-0.276561	0.232504	0.0873721	0.0695277	0.225579	-0.0963172	0.0875382	-0.163236	0.0532274	-0.00899278	0.0999493	-0.0054641	-0.211172	0.18194	0.149951	0.0263704	0.186113	-0.0716551	-0.148835	0.0218012	-0.0371712	0.00713634	-0.0320548	0.0174822	-0.321346	-0.203493	0.0436722	-0.189281	0.0426408	0.0333706	0.668778
0.54	-0.0825143	0.0457378	0.102201	-0.0328065	0.117207	0.00584373	-0.0595045	0.0218994	0.895658	0.00686699	-0.00230526	-0.00486702	0.106084	-0.177146	-0.11876	0.0640169	-0.00548416	-0.0060496	-0.274308	0.216661	0.0880942	0.0705622	0.224672	-0.0861851	0.085996	-0.147864	0.0529458	-0.0151606	0.09999	-0.00438398	-0.209457	0.159728	0.150249	0.0299835	0.185455	-0.0581146	-0.148552	0.0343143	-0.0371218	0.00355349	-0.0318993	0.0116636	-0.323246	-0.184311	0.0420349	-0.113463	0.0433238	0.090545	0.669745
0.55	-0.0820816	0.041981	0.101851	-0.0356596	0.117258	0.0101157	-0.0592791	0.0231285	0.895722	0.00575044	-0.00235369	-0.00493001	0.104356	-0.167253	-0.118076	0.0692727	-0.00574798	-0.00565778	-0.272223	0.200833	0.088742	0.0456064	0.223858	-0.0763086	0.0846189	-0.131537	0.0526279	-0.0197053	0.100014	-0.00563749	-0.207996	0.130672	0.150553	0.0273543	0.184939	-0.04307	-0.14817	0.0413852	-0.0371147	4.69E-05	-0.0318066	0.00412924	-0.324878	-0.148286	0.0414267	0.00870582	0.0446147	0.14871	0.670553
0.56	-0.081682	0.0401602	0.101478	-0.0362503	0.117355	0.0144096	-0.0590421	0.0242597	0.895774	0.0045717	-0.0024048	-0.00535783	0.102707	-0.161803	-0.117369	0.0688787	-0.00600147	-0.00582487	-0.270273	0.189321	0.0890711	0.0252733	0.223132	-0.0675193	0.0834177	-0.114211	0.0522999	-0.020275	0.100027	-0.00324506	-0.206867	0.0955837	0.150807	0.0214595	0.184606	-0.0256096	-0.147729	0.046425	-0.0371438	-0.00389162	-0.0317861	-0.00239442	-0.326292	-0.130738	0.0420951	0.137412	0.0463578	0.183795	0.671432
0.57	-0.0812967	0.0402176	0.101093	-0.0376894	0.11748	0.0155993	-0.0587948	0.0251464	0.895814	0.00344321	-0.00246149	-0.0059948	0.101107	-0.157059	-0.116671	0.0676731	-0.00623489	-0.00341939	-0.268436	0.177298	0.0892205	0.00751903	0.222498	-0.0597609	0.082383	-0.0983508	0.051981	-0.0210942	0.100083	0.00307083	-0.206096	0.0584077	0.151003	0.0202971	0.184458	-0.00641525	-0.147241	0.0498853	-0.0371958	-0.00374478	-0.031807	-0.00419711	-0.327697	-0.131535	0.0439324	0.232113	0.0482666	0.179852	0.672701
0.58	-0.0808896	0.0441256	0.100707	-0.0363925	0.117592	0.0120768	-0.0585409	0.0254905	0.895843	0.00231967	-0.00252487	-0.00670496	0.0995598	-0.151163	-0.116	0.063641	-0.0064466	-0.00284769	-0.266775	0.154516	0.0893016	0.00463055	0.22197	-0.0468404	0.0814918	-0.0849527	0.051691	-0.017476	0.100184	0.00775418	-0.205712	0.0176754	0.151188	0.0156903	0.184513	0.0163457	-0.146752	0.0470355	-0.0372451	-0.00387588	-0.0318192	-0.00141242	-0.32917	-0.135884	0.0464345	0.27656	0.0500347	0.161195	0.674397
0.59	-0.0804333	0.0494461	0.100348	-0.0336747	0.117666	0.00845958	-0.058286	0.0254099	0.895859	0.00074364	-0.00259529	-0.00738369	0.0980795	-0.144215	-0.115378	0.0584781	-0.00664878	-0.00353875	-0.265363	0.126851	0.0893074	0.00361796	0.221574	-0.0301022	0.0807287	-0.0725501	0.0514593	-0.0130667	0.100332	0.0138781	-0.205743	-0.0228733	0.151291	0.00790221	0.184792	0.0375831	-0.146308	0.0404787	-0.0372956	-0.00355917	-0.0318045	0.000770028	-0.330606	-0.120281	0.0492378	0.294744	0.051632	0.146089	0.676181
0.6	-0.0799252	0.052541	0.100019	-0.0304671	0.117711	0.00542783	-0.0580342	0.0248868	0.895858	-0.000813349	-0.00267211	-0.00799233	0.096686	-0.132606	-0.114807	0.0525918	-0.00684496	-0.00344296	-0.264244	0.0962263	0.0893695	0.00839288	0.221341	-0.0149584	0.0800804	-0.059959	0.0512749	-0.0100065	0.100526	0.0171607	-0.206154	-0.0578435	0.151323	0.0021654	0.185281	0.0581832	-0.145928	0.0356853	-0.0373383	-0.00353046	-0.0317774	0.00178989	-0.33187	-0.0983081	0.0521824	0.305714	0.0531025	0.133218	0.677704
0.61	-0.0793886	0.0566715	0.0997248	-0.027431	0.117734	0.00368468	-0.0577893	0.024064	0.895843	-0.00203274	-0.00275472	-0.00853889	0.0954238	-0.120561	-0.114297	0.0469867	-0.00702743	-0.00377304	-0.263452	0.0627012	0.0895581	0.0233366	0.221277	0.000593681	0.0795473	-0.0513807	0.0511259	-0.00858245	0.100733	0.0180605	-0.206878	-0.0847484	0.151299	-0.00359641	0.185952	0.0722555	-0.145597	0.0283888	-0.037378	-0.00263541	-0.0317502	0.00126826	-0.332887	-0.0710733	0.0552131	0.307734	0.0543732	0.108	0.678757
0.62	-0.0788015	0.0599852	0.0994736	-0.0217704	0.117744	0.00250744	-0.0575545	0.0228084	0.895818	-0.00311469	-0.00284297	-0.00915659	0.0942721	-0.107881	-0.11387	0.0357056	-0.00719685	-0.0041341	-0.262987	0.0300675	0.089772	0.021749	0.221359	0.0166485	0.079075	-0.0437757	0.0510073	-0.00445605	0.10093	0.0165193	-0.207835	-0.106576	0.15123	-0.00893445	0.186749	0.0849483	-0.145361	0.0197956	-0.0374132	-0.00340636	-0.0317345	-0.000260536	-0.333624	-0.0410127	0.0581384	0.276942	0.0552711	0.0611356	0.679298
0.63	-0.0782219	0.0533972	0.0992799	-0.0174792	0.117758	0.00290614	-0.0573342	0.0212419	0.895782	-0.00412104	-0.00293772	-0.00978817	0.0932893	-0.0848479	-0.113569	0.0237568	-0.00737101	-0.00812147	-0.26284	-0.000707535	0.0899817	0.0203443	0.221595	0.0302525	0.0787125	-0.0274577	0.0509386	-0.00281402	0.101114	0.0159404	-0.208988	-0.122748	0.151016	-0.0312831	0.187641	0.0936136	-0.145175	0.0212704	-0.0374474	-0.00144164	-0.0317439	-0.00238068	-0.333973	-0.00292225	0.0605357	0.196081	0.0556353	0.00630985	0.679237
0.64	-0.0777785	0.0349782	0.0991195	-0.0139677	0.117764	-0.000395775	-0.0571293	0.01977	0.895735	-0.00522645	-0.00303812	-0.0102761	0.0926132	-0.0493148	-0.113375	0.0134994	-0.00753624	-0.00842932	-0.262994	-0.0301955	0.0902459	0.0346291	0.221966	0.0421853	0.0785588	-0.00482449	0.0508947	-0.00216614	0.101263	0.0120074	-0.210247	-0.126873	0.150569	-0.0586754	0.188605	0.0982038	-0.144886	0.0369421	-0.0374607	-0.00031731	-0.0317497	6.35E-05	-0.333906	0.0285589	0.0619592	0.0827486	0.0554615	-0.0435531	0.678723
0.65	-0.0775255	0.0155818	0.0990074	-0.0104592	0.117734	-0.00319243	-0.0569376	0.0186595	0.895681	-0.00548775	-0.00314297	-0.0106716	0.0922996	-0.0144533	-0.113289	0.00571888	-0.00765431	-0.00810973	-0.263439	-0.0570558	0.0906062	0.0398272	0.222454	0.0517509	0.0786081	0.0130051	0.0508865	-0.00235874	0.101379	0.0128396	-0.211484	-0.118804	0.149754	-0.0974319	0.18956	0.0941778	-0.144425	0.0557359	-0.0374803	0.0013375	-0.0317204	0.00181989	-0.333597	0.021002	0.062075	-0.0645244	0.0546864	-0.104204	0.678314
0.66	-0.0774138	0.00824993	0.0989477	-0.00248613	0.117691	-0.0038361	-0.0567549	0.0178951	0.895625	-0.00558051	-0.00325251	-0.0112359	0.0922578	0.00319298	-0.11329	-0.00479996	-0.00772454	-0.00534681	-0.264113	-0.0772136	0.0909881	0.0405419	0.223026	0.0602074	0.0787535	0.0139802	0.0509122	0.00425381	0.101517	0.0161714	-0.212588	-0.102402	0.14874	-0.0892332	0.190451	0.0867441	-0.143821	0.0626501	-0.0375003	-0.00110781	-0.0316903	-0.0010058	-0.333523	-0.0224758	0.0607382	-0.194895	0.0534485	-0.135005	0.678893
0.67	-0.0773185	0.0120564	0.09896	0.00555769	0.117666	-0.00135528	-0.0565806	0.0169166	0.895569	-0.00572546	-0.00336794	-0.0118603	0.0923225	0.00784244	-0.113375	-0.013073	-0.00777729	-0.00671826	-0.264976	-0.0955834	0.0913926	0.0398693	0.223673	0.0687525	0.0788556	0.00700994	0.0509974	0.0114162	0.101682	0.0170756	-0.213556	-0.0928611	0.148027	-0.0543283	0.191273	0.0799841	-0.143217	0.0561455	-0.0375385	-0.00406641	-0.0317104	-0.00754801	-0.333811	-0.054798	0.0583644	-0.267676	0.0521369	-0.12835	0.680543
0.68	-0.0771893	0.0153679	0.0990547	0.0110338	0.117671	0.00058586	-0.0564182	0.0155497	0.895511	-0.00590103	-0.00348983	-0.0124849	0.092448	0.0157127	-0.113548	-0.0182204	-0.00783909	-0.00792742	-0.266048	-0.117892	0.0917724	0.0401914	0.224426	0.0773821	0.0789052	0.00430199	0.0511459	0.0141442	0.101833	0.0127891	-0.214472	-0.0900705	0.147534	-0.0453538	0.192047	0.0767478	-0.142688	0.0484	-0.0376153	-0.00515739	-0.0317923	-0.0118867	-0.334266	-0.0579413	0.0554601	-0.304021	0.0509126	-0.121445	0.682665
0.69	-0.0770258	0.0159543	0.0992088	0.0187558	0.117687	0.00118301	-0.0562705	0.0139733	0.895451	-0.0061084	-0.00361876	-0.0133461	0.0926408	0.0239363	-0.113795	-0.0301236	-0.00787758	-0.00502745	-0.267319	-0.134343	0.0921207	0.0271136	0.225259	0.0861716	0.0789271	0.0057194	0.0513259	0.0200071	0.101918	0.00594137	-0.215375	-0.0904148	0.14711	-0.0375572	0.192794	0.0733956	-0.142244	0.0428793	-0.0377082	-0.00911015	-0.0319017	-0.0138871	-0.334639	-0.0478012	0.0522933	-0.32364	0.049746	-0.116122	0.684621
0.7	-0.0768807	0.0134388	0.0994153	0.0237782	0.117727	0.00352769	-0.0561387	0.0124238	0.895388	-0.00652123	-0.0037568	-0.0142929	0.0929118	0.0303848	-0.114155	-0.042309	-0.00789286	-0.00477024	-0.268695	-0.140495	0.0921824	0.000499391	0.226151	0.0913265	0.0789839	0.0102196	0.0515446	0.0236698	0.101961	0.00330047	-0.216274	-0.0895446	0.146706	-0.0368296	0.19351	0.0710395	-0.141825	0.0416943	-0.03781	-0.00948405	-0.0320338	-0.0158021	-0.334873	-0.0332561	0.0489817	-0.333874	0.048629	-0.108004	0.686186
0.71	-0.0767543	0.0133525	0.0996722	0.0283825	0.117784	0.00342878	-0.0560217	0.0109702	0.895322	-0.00658358	-0.00390434	-0.0152172	0.0932287	0.0329834	-0.114625	-0.0516578	-0.00791222	-0.00589054	-0.270111	-0.14312	0.0922778	0.014291	0.227061	0.0914771	0.079064	0.0105713	0.0518121	0.0284681	0.101974	3.26E-05	-0.21715	-0.0857673	0.146354	-0.0321481	0.194192	0.0657343	-0.141429	0.0376607	-0.0379168	-0.0094715	-0.0321716	-0.0142921	-0.335031	-0.0311718	0.0456151	-0.335253	0.0476216	-0.0938131	0.687434
0.72	-0.076601	0.01888	0.0999779	0.0334316	0.117839	0.00284893	-0.0559186	0.00973249	0.895258	-0.00615147	-0.00406063	-0.0160484	0.0935318	0.0267606	-0.115191	-0.0612822	-0.00793971	-0.00635452	-0.271538	-0.140437	0.0922588	-0.015166	0.227983	0.0901666	0.0791063	0.00335532	0.0521317	0.0346578	0.10196	-0.00236315	-0.217983	-0.0794569	0.146042	-0.0266554	0.194829	0.0580126	-0.141105	0.027378	-0.0380229	-0.0100559	-0.0322921	-0.0121565	-0.335204	-0.0408221	0.0423413	-0.307309	0.0468156	-0.0620058	0.688535
0.73	-0.0763983	0.0234149	0.100319	0.0352625	0.117906	0.00571386	-0.0558263	0.0088366	0.895199	-0.00566688	-0.00422496	-0.0167895	0.0937455	0.0145665	-0.115839	-0.0677987	-0.00798213	-0.00683986	-0.272873	-0.123287	0.0918583	-0.0656722	0.228854	0.0833502	0.0790645	-0.0053693	0.0524944	0.0379443	0.101937	-0.0024943	-0.218725	-0.0675071	0.145741	-0.0291026	0.195391	0.0521692	-0.14087	0.0202272	-0.038127	-0.00927204	-0.0324035	-0.0122592	-0.335528	-0.0419313	0.0396605	-0.212633	0.0464901	-0.000663422	0.689621
0.74	-0.0761615	0.0236089	0.100671	0.0352182	0.118019	0.0126082	-0.0557397	0.0085274	0.895145	-0.00502418	-0.00439655	-0.0174833	0.093795	-0.00100102	-0.116552	-0.0732901	-0.00804003	-0.00639106	-0.273955	-0.092586	0.0909442	-0.105897	0.22964	0.0757486	0.0789241	-0.0115464	0.0528843	0.0413304	0.101921	-0.000889854	-0.219316	-0.0509981	0.145475	-0.0203764	0.195861	0.0425275	-0.140694	0.0196271	-0.0382371	-0.0108113	-0.03253	-0.0147754	-0.33582	-0.0284299	0.0383779	-0.031149	0.0469117	0.0768977	0.690281
0.75	-0.0759643	0.0195652	0.100978	0.0299387	0.118219	0.0222723	-0.0556548	0.00847699	0.8951	-0.00380636	-0.00457393	-0.0179891	0.0937161	-0.0133129	-0.117274	-0.0724689	-0.00811462	-0.00669155	-0.274706	-0.0576218	0.089916	-0.0888242	0.23029	0.0583773	0.0787677	-0.0112663	0.0532738	0.0409473	0.10195	0.00526758	-0.219762	-0.0386378	0.145267	-0.0189254	0.196244	0.0347628	-0.140463	0.0272107	-0.0383337	-0.00778404	-0.0326834	-0.0174167	-0.336179	-0.0431089	0.0389678	0.140323	0.0478662	0.100417	0.690537
0.76	-0.075812	0.0189173	0.101234	0.0253127	0.118497	0.0282019	-0.0555695	0.00859454	0.89507	-0.00226846	-0.00475581	-0.0183438	0.0935147	-0.0276861	-0.117995	-0.0713149	-0.00821619	-0.0101716	-0.275121	-0.0261994	0.0891497	-0.0687417	0.230767	0.0413465	0.0786151	-0.0131972	0.0536818	0.0437362	0.102046	0.0122616	-0.220104	-0.0303688	0.145118	-0.00821951	0.196532	0.024642	-0.140155	0.0312941	-0.0384057	-0.00421447	-0.0328419	-0.0158448	-0.336821	-0.062794	0.0408673	0.23455	0.0488123	0.0823995	0.690735
0.77	-0.0756506	0.0183373	0.101442	0.0202585	0.118802	0.0283089	-0.0554838	0.00853523	0.895055	-0.000949954	-0.00493951	-0.0183051	0.0931697	-0.0372969	-0.118682	-0.0648289	-0.0083922	-0.0170778	-0.275257	-0.00289856	0.0884805	-0.0498956	0.231087	0.0263573	0.0784239	-0.0141331	0.0541159	0.0454471	0.102207	0.0175795	-0.22038	-0.0264987	0.145029	-0.0102475	0.196751	0.0214351	-0.139833	0.0339048	-0.0384418	-0.000563972	-0.0329563	-0.00856761	-0.337652	-0.073045	0.0434448	0.282857	0.0495775	0.065217	0.690773
0.78	-0.0754907	0.0192955	0.1016	0.0163211	0.11908	0.0245957	-0.0553991	0.00839026	0.895048	-0.000287101	-0.00512041	-0.0178768	0.0927474	-0.0451587	-0.119275	-0.0555838	-0.00862773	-0.0187158	-0.275196	0.0134533	0.0881857	-0.013335	0.231282	0.0158029	0.0782254	-0.0161996	0.0545517	0.0458303	0.102409	0.0208248	-0.22063	-0.0244409	0.144928	-0.00812537	0.196948	0.0181667	-0.139495	0.0329037	-0.0384482	0.000556305	-0.032978	0.00114849	-0.338486	-0.0669621	0.0463746	0.306419	0.0502121	0.0562874	0.690383
0.79	-0.0753255	0.0188304	0.10171	0.00963663	0.119342	0.0261954	-0.0553164	0.00815344	0.895048	-8.83E-05	-0.0052961	-0.0172401	0.0922604	-0.050147	-0.119766	-0.0436509	-0.00888106	-0.0198634	-0.274987	0.0273215	0.088121	0.00442325	0.231385	0.00682103	0.0780221	-0.0157697	0.0549573	0.0385985	0.10266	0.0264982	-0.220868	-0.0230833	0.144827	-0.0138442	0.197127	0.0181741	-0.13916	0.0337729	-0.0384306	0.00475414	-0.0329352	0.00431083	-0.339282	-0.0594301	0.0494364	0.317978	0.0508272	0.0583124	0.689619
0.8	-0.0751781	0.0160486	0.101762	0.00453419	0.119616	0.0278615	-0.055236	0.0079166	0.895048	8.75E-05	-0.00546539	-0.0165995	0.0917499	-0.0501022	-0.120155	-0.035399	-0.00913834	-0.0200176	-0.274671	0.0353048	0.0882816	0.0172983	0.231428	0.00168788	0.077836	-0.0146147	0.0552908	0.0307995	0.102935	0.0265941	-0.221076	-0.0175239	0.144636	-0.0265561	0.197299	0.0150008	-0.138806	0.0363103	-0.0383908	0.00599892	-0.0328689	0.00577597	-0.339989	-0.0504946	0.0526321	0.326284	0.0514274	0.0563661	0.688515
0.81	-0.0750476	0.0168792	0.101771	0.00111944	0.11991	0.0303531	-0.0551565	0.00807869	0.895049	0.000259704	-0.00562873	-0.0160694	0.0912183	-0.0562037	-0.120483	-0.030359	-0.0094217	-0.0249366	-0.274267	0.0461712	0.0885739	0.0446722	0.231423	-0.00437357	0.077636	-0.0216828	0.055544	0.0232792	0.103207	0.0248519	-0.221191	-0.00451572	0.144301	-0.0301577	0.197431	0.0131144	-0.138441	0.0351923	-0.0383476	0.00582422	-0.0328	0.00520863	-0.340605	-0.0402364	0.0558603	0.324255	0.0520433	0.0540784	0.687244
0.82	-0.0748886	0.0224986	0.101741	-0.0026361	0.120211	0.0289623	-0.055073	0.00873202	0.895053	0.000679385	-0.00578682	-0.0155594	0.090598	-0.0688698	-0.120751	-0.0239635	-0.00977584	-0.0310965	-0.273745	0.0599579	0.0891162	0.0588835	0.231353	-0.0136731	0.0773231	-0.0395786	0.055706	0.0154206	0.103433	0.0156547	-0.22112	0.0194505	0.143983	-0.0379102	0.197502	0.00360578	-0.138104	0.0298482	-0.0383005	0.00617845	-0.0327246	0.0082272	-0.341175	-0.0401572	0.0590237	0.300206	0.0525005	0.0189575	0.686016
0.83	-0.0746648	0.0215549	0.101686	-0.00325538	0.120479	0.0250743	-0.0549808	0.00966499	0.895064	0.00148019	-0.00594018	-0.0151444	0.0898417	-0.0731472	-0.120952	-0.0192489	-0.0102091	-0.0369126	-0.273085	0.0696451	0.0897596	0.0718507	0.231206	-0.0195978	0.0768205	-0.0508783	0.0557926	0.0136663	0.103559	0.00450124	-0.220798	0.042855	0.143679	-0.0222858	0.197474	-0.00827061	-0.137826	0.032582	-0.0382423	0.00627777	-0.0326084	0.012953	-0.341689	-0.0382919	0.0614195	0.163631	0.05235	-0.0600057	0.684903
0.84	-0.0745599	0.00804517	0.101639	-0.00123943	0.120727	0.0252147	-0.0548804	0.0104556	0.895082	0.00213547	-0.00609004	-0.0148456	0.0891945	-0.0590435	-0.12112	-0.0163054	-0.0106776	-0.0402114	-0.272393	0.0688487	0.0905009	0.0732038	0.231018	-0.0217871	0.0763548	-0.0428069	0.0558865	0.0161711	0.103628	0.00597588	-0.220303	0.0544303	0.143522	-0.00715635	0.197337	-0.0163784	-0.13738	0.0514947	-0.0381923	0.00608089	-0.0324618	0.011883	-0.342172	-0.0549967	0.062052	-0.0282446	0.0514427	-0.11521	0.684023
0.85	-0.0744912	0.0130602	0.101625	0.00286761	0.120992	0.0273937	-0.0547716	0.0112238	0.895107	0.00260246	-0.00623712	-0.0145803	0.0885779	-0.0643935	-0.121247	-0.0106958	-0.0111441	-0.037585	-0.271711	0.0656244	0.0912488	0.0760667	0.230813	-0.0206404	0.0758768	-0.0509227	0.0560212	0.0211996	0.103757	0.0146615	-0.219726	0.0595912	0.143508	0.0017048	0.197135	-0.0226661	-0.136862	0.0483571	-0.038149	0.00524715	-0.0323528	0.00585585	-0.342822	-0.0813331	0.0609555	-0.173917	0.05026	-0.122241	0.683748
0.86	-0.074342	0.0219568	0.101651	0.00682398	0.121255	0.0240045	-0.0546578	0.0114437	0.895132	0.00219595	-0.00638128	-0.0142797	0.0879114	-0.0667319	-0.121313	-0.00493023	-0.0115578	-0.0287647	-0.27113	0.0493267	0.0920151	0.0726007	0.230668	-0.0108897	0.0752942	-0.0610032	0.0561882	0.0244454	0.103951	0.0169037	-0.219133	0.0588818	0.143496	-0.00672931	0.196926	-0.0191678	-0.136421	0.0385645	-0.0381219	0.00229475	-0.0322832	0.00508305	-0.343677	-0.103214	0.0587437	-0.25058	0.0492161	-0.0973933	0.683983
0.87	-0.0741141	0.0265097	0.101704	0.00890048	0.12149	0.0220491	-0.0545445	0.0111592	0.895149	0.00121779	-0.00652312	-0.0141382	0.0872551	-0.0615664	-0.121321	-0.00126535	-0.0118941	-0.0228711	-0.270737	0.0287126	0.0926969	0.0646274	0.230618	-0.000853055	0.0746385	-0.0633078	0.0563542	0.0243216	0.104162	0.0171864	-0.21857	0.0530131	0.143357	-0.0165979	0.196771	-0.0121111	-0.136073	0.0320854	-0.0381055	0.00127063	-0.0322241	0.00365849	-0.344606	-0.104312	0.0559695	-0.290278	0.0484073	-0.0747934	0.684281
0.88	-0.0738783	0.0253264	0.101802	0.013123	0.121727	0.0245788	-0.0544368	0.0103446	0.895155	4.80E-05	-0.00666549	-0.0143508	0.0866973	-0.0488362	-0.121351	-0.00568341	-0.0121845	-0.0229215	-0.270569	0.00503675	0.0933214	0.0543155	0.230686	0.0115675	0.0740188	-0.0547764	0.0565565	0.0273941	0.104371	0.0183655	-0.218102	0.0399272	0.143236	-0.0114611	0.196676	-0.00714841	-0.135756	0.0308371	-0.038125	-0.0013023	-0.0322015	-0.00241473	-0.345511	-0.104968	0.0528856	-0.314608	0.0477959	-0.0574015	0.684346
0.89	-0.073655	0.0236771	0.10193	0.0181381	0.122004	0.028091	-0.054339	0.00915766	0.89515	-0.00102296	-0.0068109	-0.0147813	0.0862653	-0.0352117	-0.121436	-0.0154893	-0.0124616	-0.0216921	-0.270638	-0.0189836	0.0937657	0.0366965	0.230878	0.0247573	0.0734947	-0.0431487	0.0567886	0.0323139	0.104592	0.0193044	-0.21779	0.0221827	0.143113	-0.0120698	0.196643	0.00101754	-0.135465	0.0282039	-0.0381471	-0.00348436	-0.0322505	-0.00911984	-0.34639	-0.0999728	0.0496166	-0.328164	0.0473318	-0.0471274	0.684167
0.9	-0.0734706	0.0171099	0.102107	0.0217223	0.122314	0.0314008	-0.0542543	0.00771387	0.895136	-0.00182325	-0.00696109	-0.0152756	0.0859905	-0.0161236	-0.121642	-0.0270676	-0.0127166	-0.0229691	-0.270944	-0.0419843	0.0939483	-0.00723321	0.231188	0.0353023	0.073105	-0.0246019	0.0570958	0.0371525	0.104813	0.0210816	-0.21766	0.00204904	0.142996	-0.0111507	0.196675	0.0073164	-0.135187	0.0301629	-0.0381939	-0.00388631	-0.0323567	-0.0142256	-0.347212	-0.097275	0.0462405	-0.338332	0.0469466	-0.0368973	0.683739
0.91	-0.0733662	0.0119847	0.102315	0.025777	0.122663	0.0346113	-0.0541837	0.00653726	0.895112	-0.00277486	-0.00711638	-0.0157754	0.0858897	-0.00608995	-0.121979	-0.0416037	-0.0129549	-0.0219941	-0.271422	-0.0503989	0.0935019	-0.0796186	0.231582	0.0448872	0.0729073	-0.00872864	0.0574817	0.0448403	0.105046	0.023051	-0.217741	-0.0165961	0.142886	-0.00920707	0.196789	0.0140982	-0.134874	0.0311821	-0.0382432	-0.00503952	-0.0325086	-0.0182651	-0.348051	-0.106128	0.0427899	-0.339157	0.0467028	-0.0177765	0.683259
0.92	-0.0732617	0.0157431	0.102545	0.0242549	0.123043	0.0379841	-0.0541213	0.00606867	0.895082	-0.00313477	-0.00727521	-0.0158842	0.0857771	-0.0148323	-0.122422	-0.0449045	-0.0132004	-0.0253056	-0.271883	-0.0406071	0.0926126	-0.0904438	0.232003	0.0433231	0.0727705	-0.00910728	0.0579275	0.0447098	0.105288	0.0246292	-0.217944	-0.0223066	0.142741	-0.0260747	0.196949	0.0188792	-0.134602	0.024539	-0.0382919	-0.00246361	-0.0326944	-0.0209154	-0.348992	-0.113493	0.0395905	-0.272125	0.0468419	0.0484285	0.682918
0.93	-0.0731882	0.00502989	0.102736	0.0195964	0.123454	0.0421528	-0.0540616	0.00593289	0.895052	-0.002924	-0.00743306	-0.0156499	0.0856462	-0.00722541	-0.122864	-0.0431917	-0.0134742	-0.0270713	-0.272238	-0.0317867	0.0917512	-0.0682667	0.232395	0.0389213	0.0726897	0.00487784	0.0583481	0.0404795	0.105545	0.0272768	-0.21818	-0.0260984	0.142427	-0.0278335	0.197133	0.0202939	-0.134309	0.0370103	-0.0383334	-0.00462439	-0.0328972	-0.0229117	-0.349993	-0.104871	0.0375851	-0.102648	0.0477793	0.131084	0.682562
0.94	-0.0732402	-0.00228368	0.102858	0.0123345	0.12394	0.0519926	-0.0540022	0.0060018	0.895026	-0.00199449	-0.00758825	-0.0154081	0.0856008	-0.00428283	-0.123262	-0.0371449	-0.0137675	-0.0289937	-0.272503	-0.020689	0.091325	-0.0230784	0.232721	0.0282113	0.0727784	0.0178017	0.058732	0.0348714	0.105863	0.0372687	-0.218472	-0.0342126	0.142235	-0.0101257	0.19733	0.0211203	-0.133866	0.0476877	-0.0383937	-0.00438308	-0.0331471	-0.029874	-0.351102	-0.124134	0.037489	0.0866523	0.0493409	0.164217	0.682215
0.95	-0.0733189	-0.00151936	0.102919	0.00830196	0.124501	0.0569779	-0.0539415	0.00614103	0.895011	-0.00115304	-0.00774146	-0.0152418	0.0855235	-0.0105704	-0.123625	-0.0360235	-0.0140698	-0.02958	-0.272656	-0.00945345	0.0911195	-0.0181063	0.23296	0.0207967	0.072944	0.0217185	0.0590914	0.0334341	0.106275	0.046299	-0.218854	-0.0419159	0.142145	-0.00816837	0.197526	0.0188904	-0.133381	0.0487722	-0.0384577	-0.00519035	-0.0334461	-0.0318655	-0.352511	-0.141771	0.0389684	0.210202	0.0509532	0.142434	0.682302
0.96	-0.0733568	0.00658659	0.102935	0.00306486	0.125068	0.0540258	-0.0538782	0.00649921	0.895001	-0.000881384	-0.00789288	-0.0150001	0.0853339	-0.0278092	-0.123972	-0.0337516	-0.0144016	-0.0320936	-0.272664	0.00943252	0.0908567	-0.0373092	0.233127	0.0131357	0.0730919	0.0127802	0.0594214	0.0282246	0.106757	0.0508656	-0.219285	-0.0429129	0.142035	-0.0242455	0.197735	0.023596	-0.132929	0.040379	-0.0385146	-0.00268332	-0.0337203	-0.0250606	-0.354074	-0.140105	0.0413452	0.274759	0.0522288	0.100552	0.682657
0.97	-0.0733	0.0128843	0.102915	-0.00132356	0.125568	0.0454594	-0.053811	0.00682593	0.894993	-0.000864076	-0.00804141	-0.0146669	0.0849553	-0.0424185	-0.1243	-0.0302528	-0.014788	-0.0365948	-0.272469	0.02714	0.0906048	0.0095768	0.233222	0.00543834	0.0731274	0.00273616	0.0596844	0.0222311	0.107251	0.0467421	-0.219696	-0.0402637	0.141611	-0.0362444	0.197984	0.0266989	-0.132576	0.0327374	-0.0385527	-0.000887833	-0.0338993	-0.0129785	-0.355567	-0.126016	0.0442198	0.310888	0.0531145	0.0649799	0.682924
0.98	-0.0731904	0.0170798	0.102846	-0.00581155	0.125978	0.0373144	-0.0537424	0.00688093	0.894986	-0.00050407	-0.00818638	-0.014337	0.08448	-0.050339	-0.124568	-0.0257647	-0.0152281	-0.0387418	-0.272142	0.0372183	0.0909408	0.0410397	0.233239	-0.00231011	0.0731016	-0.00328486	0.0598769	0.0168085	0.107673	0.0378103	-0.220093	-0.0394633	0.14143	-0.0122036	0.198241	0.0264239	-0.132281	0.0260907	-0.038556	0.00160093	-0.0339611	-0.00228186	-0.356879	-0.101132	0.0473824	0.33285	0.0536993	0.0411129	0.68291
0.99	-0.0730456	0.019264	0.102746	-0.00964298	0.126324	0.0336302	-0.0536739	0.00687819	0.894984	0.000115014	-0.00832806	-0.0139846	0.0839451	-0.0557091	-0.124796	-0.0202167	-0.0156914	-0.0409614	-0.271732	0.0453939	0.0914413	0.0635654	0.233198	-0.00848766	0.0730368	-0.00742361	0.0600085	0.0102562	0.108032	0.033975	-0.220476	-0.0367413	0.141268	-0.0137947	0.198496	0.0249757	-0.132038	0.0214421	-0.0385407	0.00398256	-0.0339456	0.00271346	-0.357926	-0.0729377	0.0507296	0.346319	0.0540677	0.0228874	0.682513
1	-0.0728789	0.0195514	0.102611	-0.0115551	0.126639	0.0300734	-0.0536048	0.00699125	0.894988	0.000809099	-0.00846621	-0.0136633	0.0833573	-0.0596342	-0.124959	-0.0155184	-0.0161765	-0.0404481	-0.271233	0.0545646	0.0921426	0.0726518	0.233084	-0.0166024	0.0729267	-0.0133558	0.0600648	0.00428905	0.108357	0.028913	-0.220795	-0.0252584	0.141146	-0.0150613	0.198714	0.018573	-0.131838	0.0187075	-0.0385006	0.00396183	-0.0338954	0.00652107	-0.358687	-0.0445073	0.0541924	0.349236	0.0542512	0.00583646	0.681763
1.01	-0.0727142	0.020291	0.102462	-0.0137948	0.126909	0.0250824	-0.0535332	0.00745985	0.894998	0.00123526	-0.00860097	-0.0133417	0.0827312	-0.0665541	-0.125063	-0.00723825	-0.0166623	-0.0408163	-0.270627	0.0680405	0.0929187	0.0789212	0.232898	-0.0241413	0.0727438	-0.0259394	0.0600496	-0.00275874	0.108612	0.0181141	-0.220943	-0.00324586	0.141004	-0.00969023	0.198855	0.0110667	-0.131647	0.0166579	-0.0384671	0.00402715	-0.0338006	0.011515	-0.359256	-0.0274089	0.0576545	0.343288	0.0542152	-0.0269722	0.680885
1.02	-0.0725631	0.0109202	0.102294	-0.0163488	0.127137	0.0233561	-0.0534543	0.0083477	0.895013	0.00161908	-0.0087334	-0.0132125	0.0820488	-0.0648695	-0.125078	0.00105534	-0.017154	-0.0398781	-0.269864	0.0843341	0.0937044	0.0753527	0.232635	-0.0315313	0.0724541	-0.0292122	0.0599569	-0.00909495	0.108755	0.00809578	-0.220838	0.0228086	0.140897	-0.0156296	0.198908	0.00153934	-0.131435	0.0293535	-0.0384167	0.00796677	-0.0336671	0.0132649	-0.359645	-0.019179	0.0606424	0.239783	0.053577	-0.104511	0.679985
1.03	-0.0725732	-0.00684633	0.102117	-0.0152674	0.127361	0.0233607	-0.0533653	0.00949619	0.895032	0.00228671	-0.00886655	-0.0134549	0.0814604	-0.0532608	-0.125051	0.00222518	-0.0175949	-0.0337484	-0.268952	0.0969715	0.0943604	0.0646813	0.232314	-0.0364409	0.072217	-0.0217585	0.059838	-0.00836658	0.108828	0.00481222	-0.220496	0.0447804	0.140712	-0.0170351	0.198857	-0.0106511	-0.131009	0.0531816	-0.0383351	0.0116876	-0.0335248	0.0118832	-0.359929	-0.0261183	0.062159	0.0566881	0.052174	-0.173869	0.679415
1.04	-0.0726904	-0.0100633	0.101969	-0.0101609	0.127569	0.019617	-0.0532638	0.0107956	0.895059	0.00322703	-0.00900273	-0.0137873	0.0809344	-0.0527862	-0.125016	0.00185896	-0.0179661	-0.0279589	-0.267957	0.0995755	0.095125	0.0804226	0.231943	-0.0390798	0.0719841	-0.0282961	0.0597571	-0.00123263	0.108891	0.00525298	-0.219954	0.0625336	0.140624	-0.00321695	0.198685	-0.0233357	-0.130423	0.0597239	-0.0382237	0.0133426	-0.0333856	0.0117774	-0.360357	-0.0617635	0.0617789	-0.121049	0.0503759	-0.183719	0.679811
1.05	-0.0727696	-0.00272649	0.101877	-0.00518588	0.127731	0.0130562	-0.0531507	0.0117388	0.895093	0.00342774	-0.00914192	-0.0140263	0.0803714	-0.0572593	-0.124973	0.00433986	-0.0183032	-0.0249042	-0.266989	0.0901664	0.0959291	0.0796931	0.231574	-0.0345999	0.071627	-0.0419729	0.0597369	0.00558853	0.108962	0.00354625	-0.21928	0.0701792	0.14063	-0.000946517	0.198434	-0.0249541	-0.129854	0.0526292	-0.0381017	0.0137007	-0.0332415	0.013426	-0.361003	-0.0826498	0.0598811	-0.23877	0.0487638	-0.142429	0.681258
1.06	-0.0727681	0.00533474	0.101845	8.50E-05	0.127828	0.00826338	-0.053031	0.012099	0.895125	0.00282325	-0.00928342	-0.0142749	0.0798	-0.0566637	-0.124911	0.0054913	-0.0186003	-0.0205451	-0.266188	0.069837	0.0967339	0.0682063	0.231284	-0.0251596	0.0711491	-0.0515116	0.0597774	0.0125567	0.109007	0.0010468	-0.218574	0.0694625	0.14062	-0.00239149	0.198185	-0.0229578	-0.129368	0.042837	-0.037994	0.0113436	-0.0330861	0.0125229	-0.361684	-0.077049	0.0571187	-0.300769	0.047617	-0.0962936	0.683188
1.07	-0.0726811	0.0121104	0.101877	0.00614286	0.127922	0.0113617	-0.0529097	0.0120581	0.895148	0.00161896	-0.00942831	-0.0146742	0.0792229	-0.0555383	-0.124876	0.000846483	-0.0188467	-0.0157305	-0.265589	0.0498548	0.0971217	0.017439	0.231113	-0.0107694	0.0705847	-0.0551224	0.0598887	0.0196434	0.109061	0.00400936	-0.217907	0.0621826	0.140574	-0.00666087	0.19797	-0.0173046	-0.128996	0.0330782	-0.037917	0.0083087	-0.0329898	0.0027894	-0.362164	-0.0498241	0.0538934	-0.335949	0.0468778	-0.0586602	0.684963
1.08	-0.0725661	0.0137243	0.101962	0.0128906	0.12807	0.0168981	-0.0527914	0.0115681	0.895157	0.000232095	-0.00957742	-0.0151458	0.0786959	-0.049112	-0.124913	-0.011491	-0.0190373	-0.00863595	-0.265193	0.030424	0.0968929	-0.071794	0.231078	0.00479578	0.0700342	-0.0496545	0.0600672	0.0278152	0.109147	0.0066531	-0.217346	0.0492545	0.140461	-0.0146756	0.197838	-0.010148	-0.128685	0.0280893	-0.0378662	0.00397517	-0.0330105	-0.00911505	-0.362373	-0.0242463	0.0504093	-0.357146	0.0464419	-0.0309785	0.686315
1.09	-0.07247	0.0102803	0.102105	0.0177872	0.12828	0.0225439	-0.0526792	0.0108414	0.895153	-0.000983425	-0.00973084	-0.0154847	0.078253	-0.0387209	-0.125092	-0.0249146	-0.019161	-0.00662904	-0.264967	0.0149483	0.0959347	-0.105262	0.231174	0.0185462	0.0695704	-0.037051	0.0603298	0.0334667	0.109259	0.0101662	-0.216931	0.0332774	0.140323	-0.0151983	0.197763	-0.00359306	-0.128396	0.0285394	-0.0378563	0.000973799	-0.0331445	-0.0192476	-0.362343	-0.00819354	0.0467604	-0.371159	0.0462331	-0.0104346	0.687232
1.1	-0.0724058	0.00590102	0.102269	0.0190384	0.128524	0.0226788	-0.0525748	0.010046	0.895141	-0.00139721	-0.00988575	-0.0154549	0.0779113	-0.0264921	-0.12537	-0.0326631	-0.0192718	-0.00678994	-0.264889	0.000515546	0.0949626	-0.0895062	0.231357	0.0226813	0.069219	-0.0249191	0.0606336	0.0351763	0.10938	0.00882123	-0.216671	0.0191572	0.140164	-0.0158533	0.197749	0.00156418	-0.128113	0.0296195	-0.0378547	0.000359822	-0.0333429	-0.02175	-0.362194	-0.000219444	0.0430046	-0.378148	0.0462465	0.015619	0.68792
1.11	-0.0723369	0.0144637	0.102447	0.0189336	0.128751	0.0209447	-0.0524758	0.00983234	0.895126	-0.00128403	-0.0100394	-0.0152341	0.0776094	-0.03583	-0.125717	-0.0361147	-0.0193775	-0.00832214	-0.264891	0.00199197	0.0941122	-0.0717733	0.231572	0.0206309	0.0689045	-0.0329511	0.0609641	0.0366032	0.109463	0.00455364	-0.216496	0.0165906	0.140033	-0.0127056	0.197757	0.00228135	-0.12787	0.0171708	-0.0378626	0.000476483	-0.0335492	-0.0222826	-0.362032	-0.00234176	0.0393022	-0.349843	0.046585	0.0634005	0.688569
1.12	-0.0722128	0.0111644	0.1026	0.0152723	0.128978	0.0223602	-0.0523766	0.0099789	0.895116	-0.000900718	-0.0101895	-0.0147584	0.0772157	-0.0368277	-0.126057	-0.0341626	-0.0195384	-0.0135292	-0.264818	0.0119488	0.0935339	-0.0486568	0.231735	0.0148687	0.0685366	-0.0291451	0.0612785	0.0344081	0.109517	0.00305737	-0.21633	0.0165104	0.139863	-0.0235322	0.197773	0.00182364	-0.127704	0.0206725	-0.0378639	-0.00160108	-0.0337762	-0.0247599	-0.361887	0.00934044	0.0363548	-0.222028	0.0476612	0.15419	0.689136
1.13	-0.0721686	0.00194512	0.102697	0.007682	0.129229	0.0265753	-0.052275	0.010312	0.895108	-0.000546116	-0.010334	-0.0141468	0.0768584	-0.031519	-0.12635	-0.0255549	-0.0197353	-0.0163746	-0.264641	0.021959	0.0931768	-0.0137736	0.23184	0.00843423	0.0682591	-0.017859	0.0615657	0.0291455	0.109588	0.00877046	-0.216168	0.0138102	0.139663	-0.0121326	0.197788	0.00322925	-0.127441	0.0336699	-0.0379032	-0.00483004	-0.0340299	-0.0282534	-0.361685	0.0141509	0.0352427	0.00295909	0.0496118	0.220638	0.689332
1.14	-0.0722084	-0.00124722	0.102713	0.0010167	0.129523	0.0316304	-0.0521706	0.0105596	0.895105	-0.000108963	-0.0104731	-0.0137005	0.0765505	-0.0318353	-0.126558	-0.0188657	-0.0199323	-0.0151488	-0.264379	0.0302969	0.0930963	-0.00961614	0.231886	0.00261923	0.0681121	-0.00781969	0.061823	0.026568	0.109728	0.0181978	-0.216087	0.000436126	0.139591	-0.0055852	0.197835	0.00767431	-0.127057	0.0401418	-0.037971	-0.00640348	-0.0343124	-0.0315002	-0.361711	-0.00748019	0.0362057	0.172224	0.0517091	0.187111	0.689601
1.15	-0.0722511	-7.75E-06	0.102671	-0.00428207	0.129854	0.0336177	-0.0520649	0.0105041	0.895105	-0.000130315	-0.0106081	-0.013293	0.0762173	-0.033347	-0.12671	-0.0129332	-0.0201426	-0.0188936	-0.264062	0.0315459	0.0931685	0.0373493	0.231899	0.000567232	0.0680522	0.00116972	0.0620753	0.0248755	0.109963	0.0273554	-0.216184	-0.0206301	0.139531	-0.00638544	0.197952	0.0166459	-0.126655	0.0397172	-0.0380466	-0.0057955	-0.0346167	-0.0314582	-0.361987	-0.0141197	0.0384024	0.259863	0.0532935	0.127335	0.690138
1.16	-0.0722651	0.00398228	0.10258	-0.0087161	0.130162	0.0272816	-0.0519618	0.0101243	0.895102	-0.000437748	-0.0107389	-0.0128771	0.0758839	-0.0325539	-0.126809	-0.00963801	-0.0203797	-0.0185135	-0.26378	0.0244118	0.09379	0.0740123	0.231919	0.00124107	0.0680711	0.00655555	0.0623054	0.0210987	0.110253	0.0292519	-0.216506	-0.0419192	0.139458	-0.0101487	0.198186	0.0262102	-0.126287	0.0330884	-0.0381066	-0.00442279	-0.0348825	-0.0230237	-0.362256	-0.00388896	0.0412569	0.307849	0.0543177	0.0770362	0.690641
1.17	-0.072225	0.00662038	0.102457	-0.0133762	0.130371	0.0155011	-0.0518633	0.00954731	0.895095	-0.00102957	-0.0108656	-0.0124048	0.0755639	-0.0284535	-0.12689	-0.00689903	-0.0206016	-0.0186155	-0.263581	0.0147993	0.0945946	0.0875608	0.231952	0.00276772	0.0681257	0.00931814	0.0624843	0.0115624	0.11053	0.0263158	-0.217012	-0.0569719	0.139218	-0.0428395	0.198527	0.0390963	-0.126003	0.0258881	-0.0381549	-0.00256552	-0.0350336	-0.00889526	-0.362312	0.0285102	0.0444847	0.334501	0.0548993	0.0405654	0.690847
1.18	-0.0721632	0.00697205	0.102296	-0.016932	0.130458	0.00442944	-0.0517712	0.00883024	0.895081	-0.00164922	-0.0109877	-0.0120594	0.0753039	-0.0221784	-0.12694	-0.00438236	-0.020828	-0.0195869	-0.263472	0.00573388	0.0954825	0.0865226	0.232006	0.00595413	0.0682229	0.0124855	0.0625629	0.00298074	0.110746	0.0166313	-0.217632	-0.0673025	0.138767	-0.0299974	0.198959	0.048812	-0.12577	0.020958	-0.0381791	-0.00122546	-0.035046	0.0040362	-0.362094	0.0529204	0.04789	0.348164	0.0551881	0.0208557	0.690723
1.19	-0.072094	0.00665738	0.102123	-0.0188458	0.130457	-0.000495989	-0.0516875	0.00792857	0.895063	-0.00206124	-0.0111076	-0.0119302	0.0751107	-0.0162878	-0.126974	-0.00147463	-0.0210491	-0.0198099	-0.263454	-0.00166893	0.096323	0.0824671	0.232091	0.00733535	0.0683724	0.0180353	0.0625861	-0.00325323	0.110853	0.0080443	-0.218357	-0.0780691	0.138533	-0.0238088	0.199459	0.053719	-0.12559	0.0156207	-0.0381993	0.000158354	-0.0349611	0.0101238	-0.361567	0.0915809	0.0514734	0.359904	0.0552452	-0.00350982	0.690284
1.2	-0.0720409	0.00285218	0.101937	-0.0188022	0.130427	-0.00246197	-0.0516122	0.00718428	0.895041	-0.00224763	-0.0112271	-0.0119836	0.0749764	-0.0103754	-0.126979	0.000583514	-0.0212447	-0.0162155	-0.263482	-0.00303747	0.0971353	0.0791823	0.232183	0.00738959	0.0685886	0.0237719	0.0625583	-0.00695937	0.110882	0.000181488	-0.219157	-0.0800094	0.138282	-0.0200028	0.199993	0.0523077	-0.125441	0.0156425	-0.0382017	0.000497591	-0.0348384	0.0128809	-0.360718	0.115482	0.0551482	0.36168	0.0550528	-0.0271496	0.689576
1.21	-0.071991	0.00753278	0.101758	-0.0183872	0.130376	-0.00502712	-0.0515411	0.00716356	0.895019	-0.00202493	-0.0113476	-0.0121076	0.0748383	-0.0197599	-0.126949	0.00639566	-0.0214138	-0.0144305	-0.263475	0.00655586	0.0979225	0.0789866	0.232261	0.00316496	0.0687916	0.012017	0.0625022	-0.00955699	0.110815	-0.0112323	-0.219904	-0.0664679	0.138093	-0.017934	0.200494	0.0470071	-0.125321	0.00757927	-0.0381969	0.00258328	-0.0346886	0.0161142	-0.359683	0.128855	0.0587384	0.328821	0.0544735	-0.0865903	0.688872
1.22	-0.071964	-0.010603	0.101581	-0.0175574	0.130295	-0.00872313	-0.0514676	0.00748186	0.895001	-0.00149004	-0.0114693	-0.0122918	0.0746795	-0.00348231	-0.126855	0.0102755	-0.0215547	-0.0083568	-0.263362	0.0133314	0.0987103	0.0774807	0.232287	-0.000530336	0.0689332	0.0216234	0.0624133	-0.0106553	0.110641	-0.0207077	-0.220469	-0.0472264	0.137892	-0.0172078	0.200916	0.0369943	-0.125178	0.0296054	-0.0381509	0.00743471	-0.0344966	0.0214414	-0.358542	0.116069	0.0613088	0.145921	0.052996	-0.196639	0.688359
1.23	-0.0721511	-0.0230694	0.101436	-0.0115263	0.130175	-0.0132079	-0.0513901	0.00810047	0.89499	-0.000698724	-0.0115938	-0.0126697	0.0747433	0.00843919	-0.126758	0.00770535	-0.0215725	0.00392485	-0.263225	0.0147751	0.0994789	0.073832	0.232294	-0.00195202	0.0692034	0.0237966	0.062355	-0.00483862	0.110414	-0.0197075	-0.220836	-0.0260954	0.137741	-0.0135258	0.201227	0.0255087	-0.124752	0.0477879	-0.0380703	0.0103863	-0.034245	0.0247468	-0.357697	0.0489852	0.0616467	-0.0785196	0.0507584	-0.221858	0.688826
1.24	-0.0723336	-0.0154644	0.101377	-0.00332763	0.130029	-0.0142302	-0.0513049	0.00884005	0.894987	-3.64E-05	-0.0117233	-0.0132588	0.0747784	-0.00212991	-0.126726	-0.00141447	-0.0214819	0.0123052	-0.263066	0.0164577	0.0998796	-0.01483	0.232296	0.00148633	0.0693523	0.00607299	0.0623717	0.0035718	0.110243	-0.0131303	-0.220989	-0.00748574	0.137617	-0.0112109	0.201415	0.0171832	-0.124293	0.0419489	-0.0379806	0.0113601	-0.0339905	0.0221471	-0.357432	-0.00523837	0.0601042	-0.216784	0.0487342	-0.174085	0.690777
1.25	-0.0724297	-0.00645664	0.101383	0.00304192	0.129894	-0.0130833	-0.0512141	0.00924456	0.894987	-0.000220255	-0.0118582	-0.0137042	0.0747008	-0.0131038	-0.126785	-0.0115318	-0.0213548	0.0152123	-0.262904	0.0162388	0.0992469	-0.0947272	0.232325	0.00656866	0.0693304	-0.0087602	0.0624303	0.00916999	0.110123	-0.0126675	-0.221003	0.00332849	0.137477	-0.0170748	0.201554	0.0127137	-0.123909	0.0332775	-0.0378742	0.0110522	-0.0337768	0.0179329	-0.357469	-0.0191125	0.0575458	-0.286776	0.0472907	-0.118036	0.693521
1.26	-0.0724287	0.00394535	0.101456	0.00805743	0.129787	-0.00744816	-0.051121	0.0092916	0.89498	-0.00101862	-0.0119966	-0.0139306	0.0744949	-0.0260511	-0.12695	-0.0202554	-0.0212292	0.0140456	-0.262738	0.0164042	0.0981249	-0.13019	0.2324	0.0131653	0.0691614	-0.0208999	0.0625319	0.0121119	0.110005	-0.0117496	-0.220941	0.0064128	0.137297	-0.019967	0.201674	0.0143945	-0.123634	0.0211914	-0.0377855	0.0107234	-0.0336218	0.00965003	-0.357446	-0.00159188	0.0544606	-0.32579	0.0463419	-0.0738622	0.696229
1.27	-0.0723606	0.00989019	0.101557	0.0122283	0.129762	0.000503264	-0.0510296	0.00901038	0.894968	-0.0013633	-0.0121363	-0.0139803	0.0741999	-0.0318867	-0.127191	-0.0294185	-0.0211321	0.0135783	-0.26259	0.0123681	0.0967301	-0.138682	0.232532	0.0199203	0.0689247	-0.0246946	0.062635	0.0141303	0.10991	-0.0108637	-0.220883	0.00470536	0.13704	-0.0285134	0.201808	0.0137202	-0.123451	0.0134003	-0.0376851	0.0099038	-0.0335733	-0.000823719	-0.357222	0.011874	0.0510914	-0.347664	0.0457662	-0.0402399	0.698539
1.28	-0.0722715	0.00687384	0.10168	0.0130384	0.129811	0.00655987	-0.0509425	0.00839943	0.894954	-0.00121625	-0.0122749	-0.0136746	0.0738994	-0.0233557	-0.127497	-0.0325195	-0.0210591	0.00827589	-0.26251	0.00162609	0.0955789	-0.0814813	0.232699	0.0198925	0.0686812	-0.0190653	0.062746	0.013358	0.109827	-0.00895752	-0.220839	0.00347232	0.136671	-0.0440987	0.201912	0.010013	-0.123318	0.0149447	-0.0375874	0.0100188	-0.0336185	-0.00843264	-0.356822	0.0286034	0.0475665	-0.360008	0.0454758	-0.0157996	0.700418
1.29	-0.0722343	0.00218433	0.101814	0.0140284	0.129893	0.00768176	-0.0508616	0.00783844	0.894943	-0.00101531	-0.0124097	-0.0132382	0.0737117	-0.0130483	-0.127831	-0.0341159	-0.0210197	0.00491215	-0.262547	-0.00779887	0.0950341	-0.0356715	0.232875	0.0190593	0.0684942	-0.0163013	0.062865	0.0137059	0.109761	-0.00545421	-0.220776	0.0101997	0.136088	-0.0704749	0.201976	0.00566871	-0.123153	0.0179887	-0.0375046	0.00837341	-0.0337104	-0.0110493	-0.356318	0.036694	0.0439316	-0.368956	0.0454172	0.00806816	0.701968
1.3	-0.0722327	0.000949652	0.101949	0.0144796	0.129981	0.00831718	-0.0507844	0.00776028	0.894933	-0.00078482	-0.0125402	-0.0128763	0.0735879	-0.0132178	-0.128173	-0.0348347	-0.0209984	0.00214485	-0.262627	-0.00412537	0.0947752	-0.0193072	0.233046	0.0143525	0.0682943	-0.023088	0.0629925	0.0164607	0.109743	-0.00109858	-0.220594	0.0290394	0.135389	-0.0646294	0.201981	-0.00339931	-0.122965	0.0185937	-0.0374318	0.0072975	-0.0338223	-0.0136635	-0.355793	0.0306021	0.0402536	-0.367133	0.0456361	0.0428011	0.703379
1.31	-0.0721535	0.019477	0.102105	0.0177381	0.130083	0.0105883	-0.0507023	0.00883527	0.89493	0.000167963	-0.0126681	-0.0127014	0.073284	-0.0505553	-0.128534	-0.0381145	-0.0210385	-0.00302557	-0.262531	0.0277056	0.0945719	-0.0214491	0.233149	0.00391472	0.0678732	-0.060457	0.0631573	0.0250328	0.109751	-0.00238489	-0.220133	0.0649666	0.134882	-0.0374448	0.201861	-0.0189211	-0.122865	-0.00098868	-0.0373823	0.00304255	-0.0339815	-0.0200204	-0.355389	0.0233407	0.0368655	-0.287791	0.0463863	0.124651	0.704889
1.32	-0.0719876	0.0117071	0.102259	0.0143205	0.130235	0.0182813	-0.0506082	0.00994855	0.894937	0.00138632	-0.0127944	-0.0125702	0.0726859	-0.060172	-0.128903	-0.0380187	-0.0211926	-0.0125958	-0.262075	0.0620829	0.0944033	-0.00527738	0.23311	-0.0116791	0.0671904	-0.0636075	0.0633459	0.0271107	0.109776	-0.000478604	-0.219342	0.0891729	0.134631	-0.0110993	0.201589	-0.0320146	-0.122835	0.0138607	-0.0373832	-0.00337467	-0.0342206	-0.0283277	-0.355102	0.0094146	0.0351507	-0.045458	0.0482209	0.224209	0.706197
1.33	-0.0719244	0.00857316	0.102341	0.00594896	0.130465	0.0243083	-0.0505033	0.0110065	0.894959	0.00300395	-0.0129192	-0.012418	0.0720256	-0.0714115	-0.129225	-0.0292647	-0.0214367	-0.0178137	-0.261298	0.0913953	0.0947709	0.0818661	0.232902	-0.0322535	0.0665339	-0.0649023	0.0635355	0.0259567	0.109842	0.00465024	-0.218388	0.0989169	0.134601	0.00101292	0.201221	-0.0390158	-0.122628	0.0242764	-0.0374195	-0.0025665	-0.0345226	-0.0317194	-0.35516	-0.0132789	0.0357377	0.144655	0.0504326	0.204634	0.707358
1.34	-0.0718512	0.00939527	0.102368	0.00181107	0.130684	0.0177777	-0.0503892	0.0116153	0.894996	0.00409582	-0.0130421	-0.0120911	0.0712597	-0.0756001	-0.129476	-0.0223263	-0.02172	-0.0207815	-0.260321	0.0993421	0.0957787	0.107626	0.232556	-0.0399267	0.0658347	-0.0665284	0.0637474	0.0300351	0.109926	0.00349479	-0.217386	0.0975109	0.134682	0.0127013	0.200794	-0.0404828	-0.122386	0.0253941	-0.0374703	-0.00496314	-0.0347881	-0.021996	-0.355452	-0.0158814	0.0377291	0.245025	0.0522267	0.149284	0.708372
1.35	-0.0717789	0.00776735	0.102359	-0.00103005	0.130817	0.00863927	-0.0502731	0.0114829	0.895037	0.00391863	-0.0131604	-0.011548	0.070526	-0.0677725	-0.129629	-0.0112498	-0.0220559	-0.0265621	-0.259356	0.0897501	0.0969093	0.118365	0.232172	-0.0381603	0.0651728	-0.0581953	0.0639879	0.0322564	0.110007	0.00410138	-0.216481	0.0809793	0.13482	0.014138	0.200411	-0.0340081	-0.122131	0.025344	-0.03754	-0.00768426	-0.0349375	-0.0100313	-0.355672	0.00688524	0.0404682	0.298127	0.0534668	0.0984178	0.708951
1.36	-0.0717075	0.00645404	0.102322	-0.00505296	0.13086	0.000174587	-0.0501619	0.010646	0.895071	0.00276504	-0.0132723	-0.0108794	0.0699008	-0.0544578	-0.129647	0.00310138	-0.0223796	-0.0190983	-0.258549	0.0698404	0.0981002	0.112197	0.231848	-0.0291481	0.0646169	-0.0450541	0.0642274	0.0278531	0.110088	0.00396335	-0.215793	0.0545146	0.134953	0.00883996	0.200132	-0.0185194	-0.1219	0.0219189	-0.0376185	-0.00730989	-0.0349763	0.000501317	-0.355575	0.0441516	0.0436133	0.325992	0.0542493	0.0611788	0.708897
1.37	-0.0716547	0.00509951	0.102277	-0.00565821	0.130827	-0.00440192	-0.0500613	0.00945178	0.89509	0.00116169	-0.0133784	-0.010373	0.0694398	-0.0395541	-0.129575	0.010337	-0.0225691	-0.00836491	-0.257974	0.0461235	0.0991828	0.102603	0.231636	-0.0176018	0.0642232	-0.0296187	0.064451	0.0231505	0.110139	0.00201284	-0.215393	0.0252373	0.135015	0.00323348	0.200017	-0.00269062	-0.121703	0.0163737	-0.037716	-0.00883853	-0.0349291	0.00580575	-0.355055	0.08955	0.0469736	0.334494	0.054708	0.0391556	0.708206
1.38	-0.071601	0.00330706	0.102232	-0.00409867	0.130778	-0.00394175	-0.0499738	0.00799295	0.895095	-0.000137684	-0.0134814	-0.0103017	0.0691082	-0.0248475	-0.129473	0.00734049	-0.0226518	-0.00097498	-0.257631	0.0218945	0.100118	0.0871986	0.23155	-0.00429601	0.0639792	-0.012886	0.0646401	0.0197135	0.11016	-0.00148643	-0.21528	-0.00293139	0.135033	0.00296433	0.200051	0.0095353	-0.12158	0.010608	-0.0378229	-0.011208	-0.0348632	0.00543638	-0.354192	0.121436	0.0504578	0.349927	0.0549862	0.0224684	0.707163
1.39	-0.071583	-0.00172686	0.102184	-0.00478242	0.130748	-0.00292772	-0.0499016	0.00645405	0.895089	-0.0010546	-0.0135853	-0.0105392	0.0689403	-0.00729	-0.129414	0.00131641	-0.0226814	-0.000355486	-0.257519	0.000125483	0.100963	0.0824203	0.231564	0.00383203	0.0639254	0.0063182	0.0647991	0.0149331	0.110128	-0.00687781	-0.215451	-0.0293741	0.135008	-0.00707035	0.200225	0.0224544	-0.121497	0.00825461	-0.0379217	-0.00988068	-0.03481	0.00598606	-0.352984	0.155908	0.0540717	0.357611	0.0550436	0.000340044	0.705844
1.4	-0.071624	-0.00574317	0.102134	-0.00636683	0.130698	-0.00701795	-0.0498427	0.00550484	0.895074	-0.00170933	-0.0136921	-0.0108094	0.0689443	0.00470151	-0.12943	-0.00320603	-0.0227035	-0.00442147	-0.257593	-0.0122139	0.101786	0.0797784	0.231647	0.00822795	0.0640341	0.0142426	0.0649358	0.00928287	0.110011	-0.0162929	-0.215794	-0.0357152	0.134894	-0.0131879	0.200466	0.0240243	-0.121417	0.00716936	-0.0380157	-0.00740458	-0.0347158	0.0131141	-0.351492	0.177992	0.0577007	0.343444	0.0547672	-0.0454653	0.7044
1.41	-0.0716738	-0.0119723	0.102069	-0.00763164	0.130594	-0.0126516	-0.0497885	0.0053546	0.895056	-0.00179645	-0.0138013	-0.0110418	0.0689992	0.0128588	-0.129466	-0.00497691	-0.0227508	-0.00459997	-0.257712	-0.0128118	0.102491	0.042097	0.23174	0.00767797	0.064152	0.017353	0.0650174	0.00510628	0.109785	-0.0263144	-0.216118	-0.0308922	0.134756	-0.0164182	0.200711	0.0281942	-0.121358	0.011973	-0.0380593	-0.0007783	-0.0345374	0.022372	-0.349801	0.184325	0.0606422	0.194078	0.05372	-0.150565	0.70301
1.42	-0.0718782	-0.0277417	0.10203	-0.00279693	0.130447	-0.0146227	-0.0497361	0.00517237	0.895039	-0.0016377	-0.0139134	-0.0113314	0.0692434	0.0312682	-0.129575	-0.0131719	-0.0227282	0.0022315	-0.257857	-0.0159033	0.10228	-0.0668991	0.231855	0.0131341	0.0644205	0.034852	0.0651276	0.0106271	0.109502	-0.0236454	-0.216418	-0.0320541	0.134591	-0.00814986	0.200942	0.0244293	-0.121118	0.0313423	-0.0380647	0.00256394	-0.0342774	0.0262649	-0.348203	0.135666	0.0614558	-0.0420948	0.0517539	-0.202719	0.702277
1.43	-0.0721312	-0.022663	0.102033	0.00275035	0.130316	-0.011549	-0.0496853	0.00492098	0.895024	-0.00164661	-0.0140264	-0.0112466	0.0695499	0.0275127	-0.129709	-0.0128337	-0.0226309	0.0107583	-0.258033	-0.0212544	0.101434	-0.0890843	0.231993	0.0200986	0.0647641	0.0346166	0.065295	0.0165454	0.109305	-0.0118981	-0.216773	-0.0407693	0.134532	-0.00778585	0.201172	0.024916	-0.120808	0.0260662	-0.038027	0.00505465	-0.0340215	0.0223284	-0.347128	0.0735794	0.060233	-0.194853	0.049774	-0.172996	0.702946
1.44	-0.0723122	-0.0142857	0.102078	0.00540125	0.130235	-0.00443595	-0.0496404	0.00392256	0.895004	-0.00227044	-0.0141375	-0.0109539	0.0698211	0.0263316	-0.129821	-0.00949198	-0.022443	0.0195523	-0.258318	-0.0374268	0.100515	-0.100959	0.23221	0.0297055	0.0651034	0.0371114	0.0655073	0.0184348	0.10922	-0.000927107	-0.217276	-0.0612458	0.13442	-0.0116499	0.201464	0.0358107	-0.120592	0.014708	-0.0379683	0.00770816	-0.0338282	0.0138252	-0.346449	0.0471831	0.0578814	-0.272711	0.0482358	-0.126836	0.704604
1.45	-0.0724265	-0.00880489	0.102147	0.00762192	0.130241	0.00524602	-0.0496087	0.00236636	0.894977	-0.00318678	-0.0142457	-0.0106687	0.0701017	0.030229	-0.129935	-0.0121205	-0.0221854	0.0230635	-0.258789	-0.0567336	0.0994959	-0.0974872	0.232531	0.0396058	0.06549	0.0450054	0.0657403	0.0179329	0.109229	0.00806233	-0.218002	-0.0835807	0.134266	-0.0188537	0.201863	0.0442055	-0.120494	0.00423565	-0.037893	0.00901225	-0.03374	0.00262189	-0.345822	0.0510749	0.0549632	-0.311862	0.0471365	-0.0881307	0.706479
1.46	-0.0725064	-0.00683338	0.10222	0.00870918	0.130343	0.013462	-0.0495938	0.000565424	0.894939	-0.00412242	-0.0143514	-0.0104796	0.070429	0.0372313	-0.130103	-0.0221053	-0.0219245	0.0197264	-0.259443	-0.0738324	0.098515	-0.100745	0.232952	0.0491061	0.0659582	0.0537115	0.0659531	0.01454	0.109315	0.0142678	-0.218929	-0.10038	0.134025	-0.0264	0.202353	0.0519579	-0.120493	-0.00320253	-0.0377932	0.0105121	-0.0337625	-0.006583	-0.345101	0.05988	0.0517651	-0.331995	0.0463649	-0.0596371	0.708185
1.47	-0.0726096	-0.0114273	0.102289	0.00691071	0.130512	0.0187857	-0.0495974	-0.00126902	0.894896	-0.00452822	-0.0144554	-0.0102894	0.0708551	0.0494957	-0.130398	-0.0342873	-0.0217221	0.00851707	-0.260241	-0.0849003	0.0973745	-0.119448	0.233446	0.0525088	0.0665369	0.0659635	0.0661357	0.00844862	0.109425	0.0150562	-0.219982	-0.109529	0.133762	-0.0258116	0.202896	0.0543264	-0.120524	-0.00298046	-0.0376733	0.0139479	-0.0338578	-0.0113763	-0.344334	0.0615755	0.0484084	-0.344458	0.0458416	-0.0374343	0.709711
1.48	-0.072781	-0.0199706	0.102344	0.00564543	0.1307	0.01784	-0.0496192	-0.00307736	0.894851	-0.00440382	-0.0145568	-0.00990635	0.0714182	0.0650059	-0.130816	-0.0440241	-0.021621	-0.003512	-0.261131	-0.0927422	0.0963118	-0.0754701	0.233949	0.0512731	0.0672483	0.0787419	0.0662858	0.0042575	0.10951	0.0124159	-0.2211	-0.113051	0.133423	-0.0429594	0.20344	0.0540933	-0.120532	0.00131655	-0.0375368	0.0146178	-0.0339622	-0.00890423	-0.343555	0.0635573	0.0449567	-0.351825	0.0455275	-0.0175392	0.711077
1.49	-0.0730116	-0.0232167	0.102379	0.00397718	0.130862	0.0143092	-0.0496575	-0.00443813	0.894809	-0.00392465	-0.0146529	-0.0092904	0.0720983	0.0707933	-0.131282	-0.0456782	-0.0216077	-0.0113195	-0.262066	-0.0918591	0.0958881	-0.0186778	0.234409	0.0423091	0.0680373	0.0792046	0.0663955	0.00093272	0.109573	0.010829	-0.222193	-0.103154	0.132928	-0.045751	0.203949	0.0472536	-0.120521	0.000149022	-0.0373885	0.0147795	-0.0340255	-0.00435594	-0.342795	0.0514031	0.0414606	-0.35143	0.0454437	0.010223	0.712371
1.5	-0.0732263	-0.0143545	0.102405	0.00331823	0.131002	0.0146091	-0.0497043	-0.00469782	0.894772	-0.00326708	-0.014742	-0.00849977	0.0727254	0.0504214	-0.131723	-0.037982	-0.0216791	-0.0198711	-0.262887	-0.068415	0.0959969	0.0573988	0.234782	0.0284353	0.068733	0.056116	0.0664722	-0.00102565	0.109618	0.0081976	-0.22309	-0.0729336	0.132492	-0.0461947	0.20436	0.0347932	-0.120552	-0.0103443	-0.0372466	0.0131908	-0.0340698	-0.00612936	-0.342227	0.0296824	0.0381182	-0.302569	0.0457481	0.06928	0.713883
1.51	-0.0733547	-0.0121845	0.102428	0.00197224	0.131172	0.0206859	-0.0497489	-0.00422705	0.894747	-0.00178962	-0.0148234	-0.00781391	0.0731017	0.0311462	-0.132066	-0.0276945	-0.0218449	-0.0229165	-0.263393	-0.0353259	0.0967978	0.0874451	0.234999	0.0139428	0.0691684	0.0366993	0.0665128	-0.00228085	0.109668	0.0099189	-0.223618	-0.0346245	0.132082	-0.0354622	0.204604	0.0163615	-0.120674	-0.0090011	-0.0371574	0.00473783	-0.0341726	-0.0145575	-0.341931	0.00899919	0.0361122	-0.0779065	0.047088	0.189172	0.715512
1.52	-0.0735531	-0.0206026	0.102402	-0.00257116	0.131419	0.0279435	-0.0497895	-0.00389606	0.894738	-2.29E-06	-0.0148998	-0.00754922	0.0734093	0.0292009	-0.132285	-0.0159207	-0.0220398	-0.0242611	-0.263625	-0.0123596	0.0977475	0.109099	0.235093	-0.000688323	0.0695355	0.0350956	0.0665174	-0.00263431	0.109759	0.0124622	-0.223827	-0.00938637	0.131851	-0.00930455	0.20468	0.000414248	-0.120671	0.00642871	-0.0371327	0.0003676	-0.0343578	-0.0216782	-0.342069	-0.0301662	0.0364343	0.122287	0.0490719	0.192128	0.717163
1.53	-0.0737934	-0.0199464	0.102352	-0.00232748	0.1317	0.0268352	-0.049827	-0.00365296	0.894746	0.00151629	-0.0149758	-0.0076893	0.0736668	0.0209193	-0.132423	-0.0118386	-0.0222472	-0.0238732	-0.263665	0.00403638	0.0988525	0.107484	0.235055	-0.0123605	0.0698503	0.0265872	0.0665623	0.00560933	0.109868	0.0133682	-0.223834	0.00714142	0.131779	-0.00579768	0.204626	-0.0114158	-0.12058	0.00864189	-0.0371551	-0.00431528	-0.0345738	-0.0202068	-0.342567	-0.0470136	0.0382142	0.227238	0.0508641	0.159463	0.718798
1.54	-0.074027	-0.0227813	0.102314	-0.00204054	0.131923	0.016735	-0.0498636	-0.00371133	0.894765	0.00217903	-0.0150538	-0.00789254	0.0738721	0.0217093	-0.132535	-0.00983893	-0.0224623	-0.0240419	-0.263581	0.0112136	0.0999222	0.107495	0.234934	-0.0166636	0.070087	0.0236867	0.06668	0.0120118	0.109983	0.0122396	-0.223707	0.0172815	0.13178	0.00182164	0.204472	-0.0166052	-0.120479	0.0117997	-0.0372179	-0.00739974	-0.0347204	-0.00834604	-0.343096	-0.0298687	0.0407674	0.281965	0.0522834	0.122295	0.720021
1.55	-0.0742528	-0.0226652	0.102283	-0.00240971	0.132017	0.00242561	-0.0499019	-0.00400586	0.894785	0.00181202	-0.0151333	-0.00800984	0.0740815	0.0234894	-0.132625	-0.00783718	-0.0226512	-0.0186464	-0.263461	0.0111513	0.100974	0.0985667	0.234792	-0.0158476	0.0702706	0.0185871	0.066824	0.0119861	0.110074	0.00741291	-0.223498	0.0241436	0.131748	-0.00855817	0.204309	-0.0154387	-0.120387	0.00944305	-0.0372984	-0.00833154	-0.0347194	0.00783374	-0.343374	-0.000195102	0.0437263	0.309873	0.0533689	0.0945562	0.720505
1.56	-0.0744678	-0.0225302	0.102275	-9.02E-05	0.13198	-0.00781343	-0.0499443	-0.00451881	0.894801	0.00154191	-0.0152138	-0.00808023	0.0743273	0.0276429	-0.132715	-0.00858617	-0.0227773	-0.0148651	-0.263375	0.00520868	0.101952	0.0955921	0.234658	-0.0147517	0.0704161	0.0157657	0.0669622	0.0113847	0.110097	-0.000747218	-0.22323	0.0281788	0.131595	-0.017851	0.204134	-0.0175045	-0.120324	0.00513582	-0.0374024	-0.011538	-0.0345768	0.0185262	-0.343355	0.0336277	0.0468734	0.3204	0.0542199	0.0787299	0.720303
1.57	-0.0746781	-0.0215872	0.1023	0.00282227	0.131888	-0.008801	-0.0499928	-0.00519255	0.894815	0.00122411	-0.0152954	-0.00826418	0.0746237	0.0313304	-0.132816	-0.00963846	-0.022879	-0.0132113	-0.26337	-0.00357147	0.102846	0.0789181	0.234556	-0.00999766	0.0705554	0.0153771	0.067087	0.00946629	0.110042	-0.00736882	-0.222946	0.0281205	0.131394	-0.0227638	0.20395	-0.0171923	-0.120305	0.00019346	-0.0375357	-0.0136304	-0.034383	0.0184151	-0.34306	0.0604744	0.0501597	0.331316	0.0549126	0.0614071	0.719585
1.58	-0.0748992	-0.0241461	0.102365	0.00819223	0.131827	-0.00290507	-0.0500481	-0.00583102	0.894827	0.00112487	-0.0153806	-0.00877977	0.0749619	0.0358861	-0.13296	-0.0165938	-0.0229445	-0.010103	-0.263435	-0.0082346	0.103488	0.0457568	0.234487	-0.00735991	0.0707156	0.0199172	0.0672235	0.0129769	0.109927	-0.0118505	-0.222665	0.0275359	0.131274	-0.00526336	0.203742	-0.0216461	-0.12032	-0.00130052	-0.0376965	-0.0170884	-0.0342335	0.010353	-0.342501	0.0914711	0.0535581	0.339813	0.0554009	0.0418092	0.718442
1.59	-0.0751419	-0.0230974	0.102463	0.0106417	0.131842	0.00433442	-0.0501076	-0.00589937	0.894836	0.000813134	-0.0154718	-0.00944726	0.0753003	0.0291796	-0.133176	-0.0238498	-0.0229831	-0.00704124	-0.263489	0.00164172	0.103386	-0.0627907	0.234437	-0.00492624	0.0708904	0.0158779	0.0673871	0.0151376	0.109779	-0.0166686	-0.222356	0.036279	0.131194	-0.00530225	0.203498	-0.0262699	-0.120352	-0.00425979	-0.0378661	-0.0156182	-0.0341762	0.00188811	-0.341643	0.11413	0.0569963	0.3323	0.0556164	0.00467229	0.716896
1.6	-0.0753983	-0.0310417	0.102565	0.0108311	0.131905	0.00566974	-0.0501628	-0.00510367	0.894845	0.00102237	-0.015569	-0.00994721	0.0755436	0.0251261	-0.133438	-0.027576	-0.0230047	-0.00297162	-0.263351	0.0251567	0.102516	-0.103217	0.234333	-0.0105485	0.0710058	0.0156595	0.06757	0.0194018	0.109543	-0.0282702	-0.221903	0.0530534	0.131195	0.00152438	0.203182	-0.0348174	-0.120368	0.00728744	-0.0379951	-0.00999463	-0.0341645	0.00213352	-0.340615	0.116946	0.0599019	0.206436	0.055156	-0.0912737	0.715191
1.61	-0.0757886	-0.0427863	0.102665	0.010309	0.131947	0.000686247	-0.0502093	-0.0041462	0.894859	0.00176784	-0.0156696	-0.0101171	0.0758311	0.0299878	-0.133729	-0.0296333	-0.0229474	0.00791941	-0.26302	0.0402242	0.101323	-0.140469	0.234173	-0.0154815	0.071188	0.0224319	0.0678088	0.0250037	0.109231	-0.0289797	-0.221325	0.061929	0.131221	0.00124137	0.202806	-0.0405672	-0.120189	0.0247289	-0.0380595	-0.00207411	-0.0340986	0.00984262	-0.33964	0.0828959	0.0609004	-0.0125689	0.0537599	-0.159265	0.713901
1.62	-0.0761785	-0.0341091	0.102774	0.00993882	0.131924	-0.00608539	-0.0502454	-0.00314233	0.894883	0.00286147	-0.0157695	-0.00976052	0.0760613	0.0162865	-0.134017	-0.0243397	-0.0227902	0.0151314	-0.262564	0.048964	0.100058	-0.0965969	0.23394	-0.0248234	0.0713235	0.010241	0.0681068	0.0295231	0.108976	-0.0191617	-0.220685	0.0636824	0.131227	0.00407181	0.202375	-0.0415027	-0.119962	0.0183747	-0.0380616	0.00393439	-0.0339496	0.0176412	-0.339059	0.0244096	0.0599467	-0.169332	0.0520723	-0.162926	0.713729
1.63	-0.076446	-0.0217591	0.102874	0.0076775	0.131852	-0.00756324	-0.0502738	-0.00261799	0.894913	0.00311189	-0.0158642	-0.0091118	0.0761417	0.00196389	-0.134233	-0.0176724	-0.0226116	0.0173127	-0.26206	0.0511862	0.099194	-0.0878266	0.233655	-0.0273031	0.0713316	0.000327813	0.0684144	0.0290378	0.108825	-0.0105911	-0.220079	0.0551884	0.131321	0.0087977	0.201977	-0.0370657	-0.11984	0.00603373	-0.0380097	0.00858803	-0.0337533	0.0186472	-0.338856	-0.00305348	0.0578021	-0.251179	0.0505526	-0.138661	0.71449
1.64	-0.0766087	-0.0127525	0.10294	0.00432045	0.131812	0.000728688	-0.0503001	-0.00271373	0.894942	0.00262905	-0.0159518	-0.00839756	0.0761066	-0.00668679	-0.134385	-0.0126045	-0.0224551	0.0137747	-0.261565	0.048023	0.0983818	-0.0727222	0.233383	-0.0244293	0.0712953	0.000556152	0.0686846	0.0243262	0.108756	-0.0032416	-0.219614	0.0363239	0.131395	0.0057979	0.201653	-0.0262968	-0.119828	-0.00359767	-0.0379058	0.0130361	-0.0336097	0.00808573	-0.338742	-0.00383079	0.055075	-0.289339	0.0492865	-0.115596	0.715458
1.65	-0.0767052	-0.00764829	0.102974	0.0025387	0.131881	0.0131991	-0.0503298	-0.00328779	0.894963	0.00172774	-0.0160329	-0.00778929	0.0760058	-0.00935877	-0.134522	-0.0148619	-0.0223588	0.00668706	-0.26112	0.0402983	0.0976254	-0.0831543	0.233159	-0.0164406	0.0712977	0.00829894	0.0689168	0.0203837	0.108746	0.00172008	-0.21936	0.0135192	0.131456	0.00525009	0.201434	-0.0175711	-0.119905	-0.0103693	-0.0377687	0.0149981	-0.0336118	-0.00828891	-0.338603	0.0024286	0.0520825	-0.308429	0.048215	-0.0987285	0.716289
1.66	-0.0767987	-0.00836811	0.102949	-0.00239401	0.132057	0.0199207	-0.0503671	-0.00418685	0.894975	0.000790293	-0.0161074	-0.00708993	0.0759393	-0.00211262	-0.134656	-0.0151152	-0.0223471	-0.000857821	-0.260774	0.02848	0.0968462	-0.0648334	0.232994	-0.0111584	0.0714351	0.0227313	0.0690826	0.0127337	0.108764	0.00236611	-0.219361	-0.0122908	0.131479	-1.61E-06	0.201336	-0.00526314	-0.120008	-0.0114838	-0.03758	0.0188677	-0.033757	-0.0178139	-0.338405	0.00459068	0.0489401	-0.319688	0.0472949	-0.0823664	0.716871
1.67	-0.0769184	-0.0121703	0.102879	-0.00860274	0.132239	0.0157138	-0.050414	-0.005191	0.894981	0.000435301	-0.0161741	-0.00625737	0.0759821	0.011754	-0.13479	-0.0112673	-0.0223779	-0.00579879	-0.260563	0.0142941	0.0966638	0.0418248	0.232866	-0.0161897	0.0717302	0.0381215	0.0692004	0.00495799	0.108754	-0.000223684	-0.219603	-0.0354273	0.131487	0.00124003	0.201342	0.00503601	-0.120108	-0.0101379	-0.0373714	0.0217795	-0.0339325	-0.0146673	-0.338227	0.00221844	0.0457048	-0.327598	0.0465302	-0.0671646	0.717316
1.68	-0.0770947	-0.0196341	0.102752	-0.0162145	0.132338	0.00481057	-0.0504711	-0.00615588	0.894983	4.04E-05	-0.0162325	-0.00538183	0.0761997	0.030013	-0.134883	-0.00424553	-0.0224165	-0.00682308	-0.260499	0.000148829	0.09752	0.108695	0.23273	-0.0175528	0.0722034	0.0544378	0.0692653	-0.00382236	0.108708	-0.00307009	-0.22006	-0.0546332	0.131489	-0.00281076	0.201449	0.0168578	-0.120168	-0.004763	-0.0371398	0.0252789	-0.0340319	-0.00327847	-0.338082	-0.00259398	0.0424075	-0.329731	0.0459559	-0.0433104	0.717686
1.69	-0.0772621	-0.0116732	0.102583	-0.0184529	0.132286	-0.0117221	-0.0505336	-0.00617533	0.894982	-0.000109759	-0.0162814	-0.00437805	0.0764964	0.0236023	-0.134898	0.00456536	-0.0224327	-0.00535831	-0.260516	-1.70E-05	0.0986641	0.122985	0.232591	-0.0184365	0.0727119	0.0413313	0.0692655	-0.0076187	0.108589	-0.0136877	-0.220596	-0.0497002	0.131425	-0.00592121	0.201625	0.0182866	-0.120244	-0.0150041	-0.036905	0.0210661	-0.033988	0.0115742	-0.33808	-0.0268973	0.0392347	-0.288583	0.0457499	0.0123787	0.718214
1.7	-0.0773257	-0.00850318	0.102397	-0.0224328	0.132121	-0.0149697	-0.0505926	-0.0057107	0.894982	2.91E-05	-0.0163203	-0.00343667	0.0766808	0.0169924	-0.134788	0.019457	-0.022472	-0.00785432	-0.260481	0.00719727	0.0999279	0.121691	0.232432	-0.0204761	0.0730649	0.0327516	0.0691957	-0.0154701	0.108413	-0.0144461	-0.221042	-0.0409619	0.131364	-0.00478263	0.201808	0.0178669	-0.120423	-0.0161936	-0.0367229	0.0145657	-0.0338627	0.0119349	-0.338314	-0.0333299	0.0371026	-0.110932	0.0464393	0.125017	0.71893
1.71	-0.0774351	-0.0151107	0.102167	-0.0255264	0.131999	-0.00468118	-0.0506474	-0.00530474	0.894983	0.000288273	-0.0163523	-0.00304518	0.076882	0.0211336	-0.134541	0.0306314	-0.0225239	-0.00732252	-0.26039	0.010578	0.101124	0.120091	0.232256	-0.0211034	0.073455	0.0417549	0.0690552	-0.0205229	0.108268	-0.00895574	-0.22145	-0.042616	0.131352	0.000834413	0.201984	0.0166239	-0.120516	-0.00348727	-0.0366153	0.00741505	-0.03381	-0.00154602	-0.338746	-0.0552569	0.0370754	0.0958548	0.0479645	0.162432	0.719527
1.72	-0.0775853	-0.0163708	0.10192	-0.0228905	0.131977	0.00265921	-0.0506988	-0.0050468	0.894987	0.000363227	-0.0163831	-0.00315421	0.0770978	0.0224475	-0.134224	0.0318855	-0.022546	-0.0040861	-0.260286	0.00785976	0.102298	0.111798	0.232074	-0.0187552	0.0739153	0.0476281	0.0689093	-0.0170008	0.10817	-0.00455684	-0.221914	-0.0509131	0.131353	-0.000206626	0.20217	0.0192778	-0.120528	0.0016963	-0.0365799	-0.00113037	-0.0338898	-0.0127634	-0.339461	-0.0716778	0.0386509	0.212154	0.0495609	0.147205	0.720163
1.73	-0.0777507	-0.015931	0.1017	-0.0208493	0.131977	-0.00213216	-0.0507498	-0.00517912	0.89499	4.89E-05	-0.0164156	-0.00334253	0.0773703	0.0306911	-0.133904	0.0325374	-0.0225482	-0.00164601	-0.260284	-0.00982752	0.103385	0.103882	0.231953	-0.00867678	0.0744316	0.0510345	0.0688045	-0.0148122	0.108094	-0.00550041	-0.222474	-0.0605738	0.13135	-0.000750215	0.202381	0.0229788	-0.120501	0.00233162	-0.0366176	-0.00641045	-0.0340208	-0.010507	-0.340327	-0.0709346	0.0410545	0.270673	0.0509599	0.126889	0.720747
1.74	-0.0778965	-0.0155308	0.101517	-0.0166247	0.13186	-0.019367	-0.050803	-0.00547812	0.894986	-0.000786612	-0.0164503	-0.00362861	0.0777508	0.0435013	-0.133609	0.026441	-0.0224535	0.0108881	-0.2605	-0.034019	0.104362	0.0918219	0.231936	0.00117377	0.0749553	0.0505149	0.0687227	-0.0121491	0.107971	-0.0120315	-0.223108	-0.0655526	0.131285	-0.00883954	0.202647	0.0292263	-0.120492	0.000163875	-0.0367154	-0.0138106	-0.0340527	0.00523705	-0.341104	-0.0547562	0.0438976	0.301129	0.052156	0.107374	0.720977
1.75	-0.0780165	-0.0148193	0.101389	-0.012541	0.131575	-0.0339707	-0.0508594	-0.00584508	0.894974	-0.00167673	-0.0164883	-0.00400934	0.0782482	0.0543509	-0.133392	0.0177576	-0.0222396	0.0173839	-0.260949	-0.0552637	0.105234	0.0776452	0.232016	0.0104264	0.0754575	0.0486788	0.0686508	-0.0121848	0.107786	-0.0185496	-0.223769	-0.0672501	0.131158	-0.0155844	0.202976	0.0347899	-0.120515	-0.00313065	-0.0368757	-0.0188611	-0.0339267	0.0187519	-0.341689	-0.0296461	0.0469737	0.318472	0.0531905	0.0951868	0.720734
1.76	-0.0781145	-0.0127933	0.101327	-0.00752857	0.131193	-0.0380658	-0.0509197	-0.00620754	0.894953	-0.00235364	-0.0165316	-0.00462417	0.0788203	0.0576802	-0.133305	0.00357435	-0.0219672	0.0208513	-0.261567	-0.0662759	0.105499	-0.0488528	0.232185	0.021914	0.0759432	0.0470544	0.0685926	-0.0119117	0.107531	-0.0243776	-0.22445	-0.0687022	0.130985	-0.0170375	0.203331	0.0349127	-0.120578	-0.0071728	-0.0370916	-0.0224906	-0.0337182	0.020852	-0.342065	-0.0121044	0.0501555	0.324836	0.0541257	0.0890609	0.720073
1.77	-0.0782007	-0.010896	0.10131	-0.00138693	0.13084	-0.0303491	-0.0509829	-0.00638494	0.894926	-0.00294005	-0.0165805	-0.00513307	0.0793872	0.0528627	-0.133355	-0.0100704	-0.0216763	0.021722	-0.262228	-0.0632843	0.104384	-0.142624	0.232434	0.0286939	0.0764286	0.0473171	0.0685359	-0.0095103	0.107239	-0.0268471	-0.225152	-0.0712362	0.130799	-0.0202306	0.203694	0.0372605	-0.12067	-0.0104189	-0.0373325	-0.0261153	-0.0335585	0.0102634	-0.342243	0.0139579	0.0534481	0.332952	0.05495	0.0729862	0.719065
1.78	-0.0782865	-0.0102132	0.101338	0.000755697	0.130607	-0.0157165	-0.0510468	-0.00634754	0.894895	-0.00315685	-0.0166338	-0.00546507	0.0798768	0.0432817	-0.133511	-0.0155573	-0.0213986	0.0209216	-0.262803	-0.0499477	0.102836	-0.169067	0.232688	0.0290977	0.0769148	0.0470484	0.0685035	-0.0100471	0.106947	-0.0248884	-0.225853	-0.0682866	0.130573	-0.0206554	0.204041	0.0337505	-0.120782	-0.0102011	-0.0375981	-0.0244741	-0.0335433	-0.00661325	-0.342197	0.0286977	0.0567912	0.330387	0.0555434	0.0417987	0.717743
1.79	-0.0783747	-0.0125218	0.10136	0.00172887	0.1305	-0.00730521	-0.0511067	-0.00556105	0.894866	-0.00243304	-0.0166891	-0.00556512	0.0802453	0.0338712	-0.133695	-0.0192051	-0.0211237	0.024993	-0.263196	-0.0292156	0.101059	-0.178581	0.232903	0.0215783	0.0773598	0.0422709	0.068455	-0.0090376	0.106645	-0.0298173	-0.226456	-0.051091	0.130309	-0.0324301	0.204317	0.0229583	-0.12088	-0.0044413	-0.0378228	-0.0205652	-0.0336705	-0.0162091	-0.342049	0.034913	0.0597637	0.234567	0.0555591	-0.0435791	0.71634
1.8	-0.0785724	-0.0275353	0.101381	0.00232614	0.130424	-0.0103012	-0.0511573	-0.00451032	0.894847	-0.00123235	-0.0167436	-0.00531659	0.0806231	0.0415512	-0.133903	-0.0218782	-0.0207965	0.0309618	-0.263399	-0.0132485	0.0993128	-0.16385	0.233027	0.0126988	0.077823	0.0469689	0.0684233	-0.00540579	0.106302	-0.0316884	-0.226866	-0.0303669	0.129978	-0.0298744	0.204481	0.0107809	-0.120814	0.0179697	-0.0380007	-0.0159497	-0.0338229	-0.0127232	-0.341849	0.0120786	0.0611115	0.0285811	0.0546441	-0.125747	0.715155
1.81	-0.0788301	-0.0236965	0.1014	-0.000445688	0.130276	-0.0201789	-0.0511954	-0.00308749	0.894843	0.000328787	-0.0167942	-0.00476036	0.0809974	0.029442	-0.134096	-0.0152859	-0.0204269	0.0333317	-0.263449	0.00377926	0.0979037	-0.124063	0.233049	-0.000484176	0.0782237	0.0286849	0.0684142	-0.00412295	0.105977	-0.0280819	-0.227043	-0.00551045	0.129715	-0.0200581	0.204524	-0.000340925	-0.120614	0.0191019	-0.0381227	-0.00778875	-0.0338929	-0.00256999	-0.34197	-0.0434779	0.0604977	-0.138957	0.0532614	-0.145341	0.715
1.82	-0.0789689	-0.00965559	0.101422	-0.00143744	0.13002	-0.0285747	-0.0512195	-0.00184144	0.894852	0.00133134	-0.0168394	-0.00423205	0.0811685	0.0057507	-0.134241	-0.0103707	-0.0200578	0.0336606	-0.263325	0.0210403	0.0967469	-0.108356	0.23297	-0.00968891	0.0783692	0.00267864	0.0684268	0.000518786	0.105691	-0.0260427	-0.226992	0.0127146	0.129612	-0.00388328	0.204476	-0.00657988	-0.120488	0.0067543	-0.038196	-0.00358411	-0.0338655	0.00480239	-0.342488	-0.0736906	0.0585344	-0.236872	0.0519078	-0.127821	0.715916
1.83	-0.0789799	0.00162673	0.101393	-0.00805254	0.129738	-0.0257654	-0.051234	-0.00109632	0.894868	0.0018442	-0.016879	-0.00373382	0.0811256	-0.0143302	-0.134294	-0.00223614	-0.0197524	0.029848	-0.263041	0.0364908	0.095598	-0.130444	0.232822	-0.0135853	0.0783189	-0.0121115	0.0684077	-0.00254681	0.105447	-0.024062	-0.226832	0.0181312	0.129588	-0.00248232	0.204405	-0.00797897	-0.120466	-0.00245234	-0.0381781	0.00642229	-0.0338292	0.000549116	-0.343153	-0.0826883	0.0558729	-0.283022	0.0507757	-0.108027	0.717245
1.84	-0.0789058	0.00794627	0.101305	-0.0128253	0.129524	-0.0159633	-0.0512426	-0.000659947	0.894889	0.00212149	-0.0169143	-0.00326807	0.0808973	-0.0293266	-0.134288	0.00456115	-0.0195337	0.0189495	-0.2626	0.0513317	0.0943155	-0.0767	0.232632	-0.0236444	0.0781678	-0.0181759	0.0683538	-0.00565186	0.105242	-0.019656	-0.226649	0.0190074	0.129515	-0.015731	0.204325	-0.00921883	-0.120514	-0.00695228	-0.0380754	0.0133035	-0.0338912	-0.0122434	-0.343799	-0.0763966	0.0528774	-0.306341	0.0498082	-0.0939334	0.718487
1.85	-0.0787853	0.0118788	0.101186	-0.0139758	0.129378	-0.0128126	-0.0512479	-0.000434815	0.89491	0.00198095	-0.0169445	-0.00283972	0.0805449	-0.0390769	-0.134201	0.0103552	-0.019443	0.0122333	-0.262027	0.0637766	0.0949941	0.205972	0.232301	-0.0489597	0.0779626	-0.0232645	0.0682745	-0.00665598	0.105064	-0.019671	-0.226454	0.020991	0.129315	-0.0215717	0.204242	-0.00734032	-0.120606	-0.0110486	-0.037935	0.0148455	-0.0340598	-0.019077	-0.344321	-0.0629456	0.049705	-0.321532	0.0489352	-0.0850976	0.719368
1.86	-0.0786725	0.00815903	0.101051	-0.0166507	0.129228	-0.0162564	-0.0512521	-0.000444045	0.894929	0.00190054	-0.0169725	-0.00277264	0.080155	-0.0376935	-0.134133	0.00128541	-0.0193451	0.0176363	-0.261344	0.0692882	0.0973258	0.166503	0.231846	-0.042784	0.0777572	-0.0203027	0.0681775	-0.0102961	0.10488	-0.0202116	-0.226241	0.0222534	0.129088	-0.0313773	0.204166	-0.0064578	-0.120688	-0.00694463	-0.0377742	0.0181166	-0.0342547	-0.0174899	-0.34471	-0.0502116	0.04641	-0.331643	0.0481606	-0.0718719	0.719852
1.87	-0.0785771	0.00623042	0.100872	-0.0228759	0.128987	-0.0314037	-0.0512567	-0.000449067	0.89495	0.00231462	-0.0169983	-0.00228912	0.0798147	-0.0292823	-0.134105	0.00752342	-0.0192467	0.00977495	-0.260686	0.061728	0.0985024	0.149247	0.231472	-0.0445067	0.0775621	-0.0230121	0.0680069	-0.0193899	0.104652	-0.0315686	-0.225996	0.0281656	0.128758	-0.019958	0.204087	-0.00920402	-0.120746	-0.00627463	-0.0375624	0.0230749	-0.0343662	-0.00177829	-0.345063	-0.0544932	0.0430338	-0.33723	0.0475249	-0.0534238	0.720146
1.88	-0.0784757	0.00973344	0.100681	-0.0221696	0.128554	-0.0500365	-0.0512588	0.000225889	0.894975	0.00273581	-0.0170187	-0.0018986	0.0795327	-0.0343052	-0.133992	0.0136588	-0.0191877	0.0122354	-0.26006	0.0673298	0.100319	0.150935	0.231028	-0.0498353	0.0773063	-0.0381114	0.0677837	-0.0198468	0.10425	-0.0512968	-0.225642	0.0451365	0.128695	-0.00115145	0.203961	-0.0171515	-0.1208	-0.0102662	-0.0373525	0.0190354	-0.0342843	0.0162861	-0.345489	-0.0631243	0.0397086	-0.309781	0.0471806	-0.00739251	0.720475
1.89	-0.0782747	0.0154819	0.100482	-0.0253905	0.128018	-0.051081	-0.0512498	0.00152916	0.895006	0.0032477	-0.0170365	-0.00170875	0.0790781	-0.0522521	-0.133771	0.0293349	-0.0191203	0.0133216	-0.259276	0.089234	0.101563	0.132443	0.230523	-0.0574643	0.076846	-0.0528029	0.067515	-0.0233476	0.103731	-0.0574906	-0.225106	0.0592993	0.128732	0.00834473	0.203771	-0.0195452	-0.120937	-0.0132473	-0.0371507	0.0186639	-0.0341158	0.016334	-0.345984	-0.0562937	0.0371885	-0.166815	0.0475833	0.0881046	0.720745
1.9	-0.0781084	0.00947076	0.100266	-0.0271748	0.12752	-0.0433445	-0.0512292	0.00258776	0.89504	0.00360487	-0.0170545	-0.00192809	0.0785551	-0.0537882	-0.133412	0.0423609	-0.0190353	0.0179286	-0.258312	0.102516	0.102996	0.131374	0.229958	-0.0622992	0.0763729	-0.0475568	0.0672412	-0.023373	0.103194	-0.0543216	-0.224492	0.0615942	0.12883	0.00921331	0.203553	-0.022905	-0.120996	-0.000781401	-0.0369999	0.0137106	-0.0339923	0.0081023	-0.346503	-0.0583554	0.0365644	0.0430732	0.0488504	0.147903	0.720685
1.91	-0.0779919	0.00698457	0.100033	-0.0255239	0.127116	-0.0344099	-0.0511989	0.00341183	0.895078	0.00392631	-0.0170765	-0.00250385	0.0780243	-0.0531231	-0.132945	0.0488247	-0.0188977	0.0232471	-0.257283	0.101364	0.104205	0.12193	0.229388	-0.0581806	0.0759554	-0.0411766	0.0669912	-0.0178909	0.10273	-0.0444756	-0.223906	0.0545048	0.128962	0.015294	0.203335	-0.0216504	-0.120957	0.00681483	-0.0368893	0.00898524	-0.0339617	-0.0014	-0.347211	-0.0717992	0.0377446	0.18674	0.050358	0.140542	0.720581
1.92	-0.0778961	0.00570873	0.0998478	-0.0188225	0.126762	-0.0344322	-0.0511625	0.00379808	0.895116	0.00367319	-0.0171058	-0.00332811	0.0775353	-0.0445332	-0.13248	0.0437534	-0.0187005	0.0285452	-0.256346	0.0831603	0.105413	0.110911	0.228868	-0.0483605	0.0755885	-0.0352957	0.0668408	-0.00734128	0.102342	-0.0386499	-0.223411	0.0436808	0.129119	0.0137459	0.203121	-0.0182863	-0.120871	0.00946134	-0.0368551	0.000713539	-0.0339852	-0.00212082	-0.348065	-0.0703819	0.0399871	0.260691	0.0516374	0.110366	0.720488
1.93	-0.0777879	0.00611106	0.0997234	-0.0114579	0.126362	-0.044304	-0.0511247	0.00365135	0.895147	0.00246209	-0.0171426	-0.00406615	0.0771529	-0.029682	-0.132078	0.0324596	-0.0184322	0.0355891	-0.25566	0.0518601	0.106428	0.0680739	0.228472	-0.0326887	0.0752466	-0.0318131	0.0667701	0.000860867	0.101983	-0.0386338	-0.223032	0.0319721	0.129243	0.0101067	0.202982	-0.0103179	-0.120803	0.00660646	-0.0368872	-0.00788078	-0.0339601	0.00765956	-0.348794	-0.045348	0.0427861	0.300879	0.0526262	0.0831549	0.720087
1.94	-0.0776825	0.0065009	0.0996708	-0.00720299	0.125879	-0.0489638	-0.0510903	0.00327305	0.895163	0.000647276	-0.0171871	-0.00474735	0.0769334	-0.0172648	-0.131835	0.0171677	-0.0180763	0.0399508	-0.255285	0.0259624	0.106062	-0.118731	0.228267	-0.0099978	0.0749622	-0.0255652	0.066762	0.00195065	0.101624	-0.0365168	-0.222789	0.0162323	0.129318	0.00275157	0.202935	0.00136968	-0.120754	0.00317647	-0.0369877	-0.0108213	-0.0338444	0.0131922	-0.349266	-0.0187328	0.0458805	0.316652	0.0533975	0.0696269	0.71925
1.95	-0.0775704	0.00495438	0.099677	-0.00089032	0.125385	-0.0480548	-0.0510604	0.00264455	0.895162	-0.000994745	-0.0172367	-0.00509185	0.0768051	-0.00695944	-0.131736	0.00499742	-0.0176848	0.0410849	-0.255121	0.00652077	0.104806	-0.118465	0.228201	0.00330282	0.0747502	-0.0137958	0.0667799	0.00382892	0.101266	-0.0383842	-0.222723	-0.00534463	0.129317	-0.0011725	0.203	0.0144525	-0.120749	0.00116095	-0.0371358	-0.0170007	-0.0337067	0.0131582	-0.349496	0.00453574	0.049111	0.332044	0.0540703	0.0613675	0.718129
1.96	-0.077478	0.00485762	0.0997258	0.00248852	0.124936	-0.0399638	-0.0510385	0.00173326	0.895146	-0.00205374	-0.0172884	-0.00520233	0.0767881	0.00285176	-0.131733	-0.00315409	-0.0172619	0.0433772	-0.255168	-0.0150316	0.10342	-0.169018	0.228283	0.018557	0.0746782	0.000474502	0.0668152	0.00333447	0.100884	-0.0368186	-0.222898	-0.0308509	0.129256	-0.0178283	0.203176	0.0234701	-0.120769	-0.00378694	-0.0373228	-0.0190536	-0.0336005	0.00618155	-0.349504	0.0328838	0.0524954	0.342849	0.0546125	0.0468619	0.716823
1.97	-0.0774138	0.00167277	0.0997902	0.00430997	0.124617	-0.023866	-0.0510256	0.000948078	0.895122	-0.00255969	-0.0173405	-0.00517647	0.0768631	0.0109081	-0.131797	-0.00739209	-0.0168311	0.039619	-0.255392	-0.0272666	0.101671	-0.159411	0.228469	0.024703	0.0747636	0.0158303	0.0668558	0.00250967	0.100561	-0.0267133	-0.223314	-0.0496171	0.128866	-0.0497979	0.203436	0.0291111	-0.120818	-0.00367778	-0.0375172	-0.0191201	-0.0336152	-0.0093003	-0.349242	0.0546861	0.0559664	0.345587	0.0549565	0.022603	0.715347
1.98	-0.0773825	0.00156145	0.0998608	0.00498975	0.124445	-0.0123953	-0.0510169	0.000929298	0.895096	-0.00254845	-0.0173916	-0.00499677	0.0769695	0.00938973	-0.131891	-0.00875071	-0.0164502	0.0338393	-0.255669	-0.0267114	0.100336	-0.127199	0.228685	0.0259498	0.0749294	0.0159965	0.0669147	0.0034567	0.100302	-0.0230736	-0.223806	-0.046026	0.128389	-0.0504537	0.203703	0.026462	-0.120867	-0.00424478	-0.0377118	-0.0170816	-0.0337704	-0.0200952	-0.348821	0.0677622	0.0592508	0.282722	0.0548597	-0.0458757	0.713892
1.99	-0.0774407	-0.0165744	0.0999235	0.00621526	0.124341	-0.0107925	-0.0510061	0.00124629	0.895073	-0.00220163	-0.0174403	-0.0046936	0.0771511	0.0290398	-0.132007	-0.0133926	-0.016105	0.0307819	-0.255939	-0.0282287	0.0990037	-0.112716	0.228907	0.0244991	0.0751441	0.028799	0.066988	0.00761455	0.100067	-0.0205387	-0.224199	-0.0321988	0.127854	-0.0467196	0.203921	0.0183371	-0.120815	0.0181955	-0.0378751	-0.0154755	-0.0339751	-0.0197067	-0.348263	0.0553555	0.0612828	0.100754	0.0539385	-0.130474	0.712649
2	-0.0776402	-0.0210908	0.0999983	0.0068909	0.124219	-0.015407	-0.0509903	0.0019662	0.895056	-0.00124331	-0.0174853	-0.00432972	0.0774897	0.0329891	-0.13216	-0.016704	-0.015758	0.0309664	-0.256218	-0.0267217	0.0980229	-0.113287	0.229103	0.0207782	0.0754243	0.0240271	0.0671137	0.0123921	0.0998829	-0.0122521	-0.224432	-0.0143943	0.127388	-0.0383449	0.204053	0.0102172	-0.120572	0.0262313	-0.0380196	-0.0116439	-0.0341343	-0.0136271	-0.347911	0.014371	0.061316	-0.0906832	0.0524295	-0.159611	0.712364
2.01	-0.0777931	-0.0124676	0.100077	0.00521875	0.124056	-0.0177602	-0.0509674	0.00252064	0.895046	-0.00069488	-0.0175265	-0.00388049	0.0777655	0.0229784	-0.132336	-0.0157358	-0.0154359	0.025158	-0.256474	-0.0262458	0.0966589	-0.14153	0.229296	0.0249848	0.0755726	0.00967772	0.0672741	0.0149618	0.0997918	-0.00499764	-0.224517	-0.00543874	0.127247	-0.000759555	0.204131	0.00882027	-0.120349	0.0188632	-0.038116	-0.00564085	-0.0342434	-0.0103208	-0.347933	-0.0297013	0.0597119	-0.215372	0.0509159	-0.137058	0.713314
2.02	-0.0778488	-0.00101934	0.100129	0.0025469	0.123884	-0.0163504	-0.0509413	0.00263233	0.895042	-0.000351612	-0.0175623	-0.00327177	0.0779447	0.0109772	-0.132457	-0.00669685	-0.0152098	0.0151834	-0.256744	-0.0257039	0.0958064	0.0218215	0.229479	0.0100737	0.0756009	-0.0017818	0.067417	0.0127432	0.0997555	-0.00253644	-0.224571	-0.00659428	0.127233	-0.000717022	0.204211	0.0080404	-0.120215	0.00685453	-0.038151	-0.000729646	-0.0343405	-0.0112181	-0.348216	-0.0461066	0.0571945	-0.277801	0.0497214	-0.105854	0.715048
2.03	-0.0778083	0.00559711	0.100161	0.00176243	0.123756	-0.0083603	-0.0509161	0.00236891	0.895037	-0.000720784	-0.0175935	-0.00312415	0.0780021	0.000435516	-0.132512	-0.00722953	-0.0150773	0.0118369	-0.256973	-0.0179389	0.0972541	0.231749	0.229534	-0.00728744	0.0755525	-0.00366813	0.0675378	0.011895	0.0997424	0.000249828	-0.224672	-0.0145926	0.127276	0.00778977	0.204315	0.0117991	-0.120193	-0.00097698	-0.0381438	0.00291937	-0.0344862	-0.0194034	-0.348477	-0.0329698	0.054209	-0.312785	0.0488092	-0.0818859	0.716865
2.04	-0.0777453	0.0074178	0.10017	-0.00126679	0.123731	0.00223746	-0.0508955	0.00168027	0.895027	-0.00108346	-0.0176263	-0.00340223	0.0779773	-0.00405202	-0.132653	-0.0202913	-0.014974	0.00666843	-0.257117	-0.0147845	0.0993002	0.13084	0.229556	0.00612701	0.0755429	0.00277805	0.0676401	0.00723832	0.0997732	0.00441382	-0.224885	-0.0277347	0.127301	-0.00173932	0.20447	0.0173535	-0.120208	-0.00378467	-0.03808	0.0106333	-0.0347365	-0.0290186	-0.348604	-0.0223485	0.0509692	-0.331504	0.0481019	-0.062156	0.718407
2.05	-0.0776808	0.00369883	0.100133	-0.00359416	0.123741	-0.0033927	-0.0508838	0.000665173	0.895017	-0.00101667	-0.0176591	-0.00310371	0.0779794	0.00809439	-0.132855	-0.0201722	-0.0149968	-0.0100405	-0.257317	-0.0267302	0.100587	0.168741	0.229653	0.0041864	0.0756074	0.0118177	0.0676799	0.00196884	0.0997725	-0.00616869	-0.225219	-0.037975	0.127314	0.00428744	0.20467	0.0204072	-0.12025	-0.00327293	-0.0379426	0.0126558	-0.0350027	-0.0203228	-0.348603	-0.00924059	0.0475932	-0.342679	0.047554	-0.0486609	0.71964
2.06	-0.0776452	0.000945758	0.100101	-0.00627257	0.123635	-0.0167058	-0.0508817	-0.000218076	0.895006	-0.00111334	-0.0176879	-0.00267843	0.0781182	0.0200969	-0.133037	-0.0134412	-0.0150958	-0.0102234	-0.257651	-0.0391913	0.102184	0.119985	0.229762	0.0100809	0.0757367	0.0141037	0.0676889	-0.0046851	0.0996504	-0.0152162	-0.225602	-0.0383095	0.127348	0.00517869	0.204878	0.0220057	-0.120291	-0.0046225	-0.0378174	0.0143985	-0.0351173	-0.00260382	-0.348458	0.00250269	0.0441136	-0.353366	0.0471406	-0.0304274	0.720537
2.07	-0.0776257	0.00202026	0.10005	-0.00544929	0.123409	-0.0272738	-0.0508861	-0.000427354	0.894994	-0.00117372	-0.0177133	-0.00247646	0.078339	0.01745	-0.133127	-0.00483393	-0.0151238	-0.000644596	-0.258034	-0.032969	0.103315	0.127461	0.22987	0.00557713	0.0758746	0.00635773	0.0676331	-0.00660266	0.099443	-0.0257512	-0.225943	-0.0268708	0.127386	0.00573669	0.20509	0.0187742	-0.120328	-0.00759282	-0.0376675	0.0133947	-0.0350699	0.0116227	-0.348299	-0.00641617	0.0406072	-0.343945	0.0469686	-0.00139423	0.72132
2.08	-0.0775105	0.011779	0.100018	-0.00602694	0.123114	-0.0292531	-0.0508874	0.000211307	0.894985	-0.000583013	-0.0177384	-0.00263325	0.0783829	-0.00540485	-0.133117	0.00619855	-0.0150953	0.00522176	-0.258245	-0.00854119	0.104539	0.104901	0.229919	-0.00183178	0.0758124	-0.0161894	0.0675515	-0.00834652	0.0991413	-0.0346437	-0.226083	-0.00266163	0.127437	0.0071114	0.205223	0.00841473	-0.12047	-0.0172005	-0.0375237	0.014011	-0.0349288	0.0164869	-0.348241	-0.0098481	0.0375376	-0.247313	0.0473293	0.0820533	0.722114
2.09	-0.0774165	0.00184756	0.0999748	-0.00775919	0.122854	-0.0205397	-0.0508817	0.000922959	0.894983	0.000212354	-0.0177678	-0.00330605	0.0783229	-0.00635914	-0.133028	0.0125025	-0.0150367	0.00713334	-0.258224	0.0123962	0.105551	0.106488	0.229894	-0.010045	0.0756748	-0.0120685	0.0674586	-0.00813709	0.0988061	-0.0324618	-0.226026	0.0123638	0.127517	0.0101456	0.205271	0.00115854	-0.120558	-0.000535179	-0.0374023	0.0107705	-0.0347842	0.0122095	-0.348286	-0.0219818	0.036146	-0.022799	0.0486657	0.170256	0.722668
2.1	-0.077421	-0.00457702	0.0999011	-0.00816308	0.122695	-0.0108543	-0.0508692	0.00153295	0.894989	0.00108082	-0.0178057	-0.00432768	0.0782623	-0.0064182	-0.132884	0.0143584	-0.0149758	0.00684187	-0.258034	0.0234382	0.106609	0.0994586	0.229775	-0.0164424	0.0755906	-0.00701148	0.0673851	-0.00323805	0.0985276	-0.0243556	-0.225869	0.0176963	0.127629	0.011108	0.205253	-0.00414758	-0.120489	0.0123486	-0.0373039	0.00851886	-0.0346856	0.00795673	-0.348654	-0.0450941	0.0368537	0.151504	0.050411	0.165199	0.723222
2.11	-0.0774541	-0.00391867	0.0998551	-0.00396871	0.122603	-0.0061587	-0.0508516	0.00192056	0.895003	0.00152272	-0.0178552	-0.00558461	0.0781862	-0.00843372	-0.132783	0.00570297	-0.014915	0.00687452	-0.257798	0.0233739	0.107328	-0.00214738	0.229642	-0.0110913	0.0755156	-0.0062521	0.0674109	0.00766987	0.0983325	-0.0144775	-0.225689	0.0158596	0.127755	0.01416	0.20518	-0.00881862	-0.120357	0.0140539	-0.0372536	0.00480539	-0.0345982	0.00832823	-0.349251	-0.0494605	0.0388596	0.244761	0.0518977	0.127072	0.7238
2.12	-0.0774857	-0.00175153	0.0998372	0.0016394	0.122556	-0.00448237	-0.0508319	0.00198644	0.895015	0.000768207	-0.0179161	-0.00650374	0.0780979	-0.0112759	-0.132782	-0.0064293	-0.0148505	0.00913178	-0.257577	0.0225425	0.106469	-0.127506	0.229563	-0.00441706	0.0754602	-0.00481587	0.0675193	0.0161602	0.0982484	-0.00437928	-0.225576	0.00795648	0.127863	0.00611059	0.205131	-0.00487329	-0.120217	0.0114681	-0.037221	0.000153834	-0.0344981	0.0117791	-0.349819	-0.0303973	0.0415481	0.293419	0.0530062	0.0918987	0.724128
2.13	-0.0774903	-9.27E-05	0.0998802	0.00644106	0.122487	-0.0114004	-0.0508128	0.00175706	0.895017	-0.000429985	-0.0179823	-0.00664936	0.0779936	-0.00856268	-0.13287	-0.0117813	-0.014752	0.0151119	-0.257392	0.0127208	0.105199	-0.135521	0.229528	0.00615786	0.0754073	-0.00326089	0.0676838	0.0174826	0.0982199	-0.00422755	-0.225548	-0.00177972	0.127891	-0.000484065	0.205142	0.00414612	-0.120122	0.00641617	-0.037249	-0.00596149	-0.0343183	0.0247187	-0.350113	0.00358791	0.0445984	0.312917	0.05381	0.0700292	0.723947
2.14	-0.0774768	0.000612685	0.099968	0.00722691	0.122361	-0.0115755	-0.0507982	0.00113919	0.895008	-0.00123728	-0.0180478	-0.00642769	0.0779429	-0.00214362	-0.133	-0.0122194	-0.0145786	0.0189845	-0.257341	-0.00149207	0.103589	-0.178063	0.2296	0.0154072	0.0753813	0.00193712	0.0678351	0.0107216	0.0981711	-0.00413578	-0.225616	-0.0136673	0.127869	-0.00608891	0.205207	0.0118045	-0.120083	0.00179095	-0.0373322	-0.00765659	-0.034023	0.0306847	-0.350108	0.0323777	0.0478174	0.330615	0.0544481	0.0578925	0.723378
2.15	-0.0774637	0.000891588	0.100051	0.00955346	0.122317	0.00363442	-0.0507901	0.000513821	0.894994	-0.00133164	-0.0181116	-0.00639054	0.0779252	-0.00192111	-0.133138	-0.0178077	-0.0143987	0.0166226	-0.257382	-0.00496595	0.101781	-0.181867	0.22973	0.0184742	0.0754369	0.0109733	0.0679239	0.00773062	0.0981505	0.00155749	-0.225822	-0.027254	0.127768	-0.0161275	0.205337	0.0125943	-0.120088	-0.00192795	-0.0374101	-0.0088169	-0.0337657	0.0185148	-0.349857	0.0524869	0.0512074	0.343224	0.0549383	0.0424798	0.722575
2.16	-0.0774734	-0.00106911	0.100142	0.0104604	0.12247	0.0255715	-0.0507875	9.95E-05	0.894981	-0.00122694	-0.0181759	-0.00647113	0.0778832	-0.00532703	-0.133358	-0.0261134	-0.0142916	0.00441416	-0.257408	0.00152867	0.0998902	-0.199181	0.229878	0.0192337	0.0755745	0.0180954	0.0680083	0.00639282	0.098206	0.0115771	-0.226117	-0.0302762	0.127554	-0.0237712	0.205445	0.0106671	-0.120118	-0.00185615	-0.0374955	-0.00787213	-0.0336818	-0.00165186	-0.349371	0.080755	0.0547058	0.349386	0.0552456	0.0211355	0.721613
2.17	-0.0775298	-0.000388043	0.100215	0.00874394	0.122808	0.0381167	-0.050785	0.0005804	0.894971	-0.000650657	-0.0182406	-0.00640198	0.0777875	-0.0173825	-0.133649	-0.0303876	-0.0143417	-0.0119963	-0.257304	0.0219654	0.0977897	-0.219637	0.229983	0.0110959	0.0757379	0.00999892	0.0680874	0.00618792	0.0983218	0.0119722	-0.226342	-0.0115531	0.127313	-0.0219294	0.205499	0.00141564	-0.120123	-0.00180512	-0.0375668	-0.00560739	-0.0337614	-0.0119259	-0.348669	0.0956543	0.0581908	0.326436	0.0552202	-0.0281936	0.720534
2.18	-0.0775811	-0.0079101	0.100259	0.00619954	0.123193	0.0357073	-0.0507735	0.00171078	0.894972	0.00092679	-0.0183019	-0.00576428	0.0775686	-0.0166773	-0.133938	-0.0268664	-0.0145709	-0.0273205	-0.257004	0.0350179	0.0952331	-0.289599	0.230046	0.0114277	0.0757585	0.00150261	0.0681582	0.00786043	0.0984107	0.00684775	-0.226288	0.0217332	0.127195	-0.00486745	0.205419	-0.0160575	-0.120122	0.00904036	-0.0376072	-0.00315138	-0.033864	-0.00626748	-0.347812	0.101837	0.060851	0.170854	0.0544236	-0.123407	0.719514
2.19	-0.0777741	-0.0195493	0.100276	0.00144311	0.123515	0.0282012	-0.0507504	0.00296726	0.89499	0.0025574	-0.0183539	-0.00454846	0.0774773	-0.00636464	-0.134116	-0.00552596	-0.0149065	-0.0348202	-0.256635	0.0404316	0.0926201	-0.193697	0.230042	-0.00275863	0.0757735	-0.00195335	0.0682342	0.00567385	0.0984957	0.0130032	-0.225922	0.0506463	0.127144	-0.0132629	0.205178	-0.0284385	-0.119913	0.027691	-0.0376278	0.00152605	-0.0338665	0.0033301	-0.347021	0.0551006	0.0615147	-0.0399655	0.0528362	-0.169289	0.719087
2.2	-0.077955	-0.0102829	0.100304	0.00718975	0.123768	0.0239755	-0.0507135	0.00434142	0.895021	0.00358007	-0.0183947	-0.00369331	0.0773414	-0.0223792	-0.134114	0.00564113	-0.0152281	-0.026536	-0.256181	0.0518861	0.0919211	0.0574789	0.229882	-0.0297925	0.0756239	-0.0254337	0.0683359	0.0165304	0.0986912	0.0247868	-0.225274	0.076228	0.127071	0.00958792	0.204823	-0.0435307	-0.119666	0.0207351	-0.0376568	-0.0039962	-0.0338085	0.00369278	-0.346596	0.0194636	0.0603184	-0.189934	0.0511364	-0.155064	0.719786
2.21	-0.0780334	-0.000268276	0.100352	0.00652213	0.124043	0.0306133	-0.0506663	0.00496331	0.895056	0.00338889	-0.0184297	-0.003361	0.0770403	-0.0362788	-0.134018	0.00991243	-0.0155271	-0.0266128	-0.255639	0.0551721	0.0933375	0.197521	0.229594	-0.0352068	0.075277	-0.03906	0.0684726	0.0169092	0.0990204	0.0349912	-0.22447	0.0829734	0.127236	0.0108827	0.204408	-0.043094	-0.119502	0.0124301	-0.0376865	-0.000745332	-0.0338178	-0.00774485	-0.346438	-0.00273822	0.0579982	-0.266174	0.0497728	-0.116355	0.721252
2.22	-0.078026	0.00870387	0.100396	0.00788453	0.124395	0.0390926	-0.0506165	0.00492976	0.895083	0.00213387	-0.018464	-0.00356815	0.0766212	-0.0466015	-0.133958	-0.000859198	-0.0158749	-0.0334717	-0.255084	0.0547292	0.0956775	0.268998	0.229277	-0.0371149	0.074837	-0.0443813	0.0686095	0.0186346	0.0994144	0.037391	-0.223671	0.0752992	0.127325	0.0114481	0.204031	-0.0339676	-0.119429	0.00233988	-0.0376906	0.000728199	-0.0339584	-0.0215017	-0.346299	0.0042544	0.0551288	-0.304893	0.0487545	-0.0875132	0.722841
2.23	-0.0779656	0.0106269	0.100443	0.00925666	0.124842	0.047844	-0.0505703	0.0042058	0.895099	0.000940847	-0.0185021	-0.00410748	0.0761426	-0.0451311	-0.134048	-0.021096	-0.0163246	-0.0432655	-0.254565	0.0468127	0.0987364	0.338241	0.228977	-0.0358995	0.0744125	-0.0343822	0.0687572	0.0202231	0.0998242	0.0378759	-0.223023	0.0529938	0.127431	0.00913305	0.203744	-0.0246109	-0.119433	-0.00165361	-0.0376655	0.00302144	-0.0342438	-0.0343625	-0.346048	0.0153748	0.0519738	-0.326306	0.0479803	-0.0664385	0.724214
2.24	-0.0779152	0.00984632	0.100478	0.00481151	0.125331	0.0449558	-0.0505337	0.00309579	0.895104	0.000301123	-0.018545	-0.00432061	0.0757447	-0.0308436	-0.134343	-0.0370738	-0.0168423	-0.0490715	-0.254205	0.0202632	0.101408	0.134314	0.228807	-0.00511979	0.0741283	-0.0204607	0.0689056	0.0138926	0.100205	0.031952	-0.222627	0.026797	0.127502	0.00282109	0.203557	-0.0126814	-0.119456	-0.0046782	-0.0375993	0.00982176	-0.0345984	-0.0320626	-0.345701	0.0212194	0.0486553	-0.338323	0.0473945	-0.0480655	0.725344
2.25	-0.0778842	0.00255355	0.100482	0.00303868	0.125669	0.0196754	-0.050509	0.00189094	0.895106	0.000130587	-0.0185845	-0.00347154	0.0755873	0.00110787	-0.134681	-0.0286109	-0.0173879	-0.0541524	-0.254204	-0.0190993	0.102737	0.194055	0.228828	-0.00143513	0.0739877	-0.00646455	0.0689968	0.00893882	0.100436	0.0115655	-0.222459	0.00887935	0.127535	0.00279536	0.203472	-0.00405882	-0.119492	-0.00284873	-0.0375048	0.00593248	-0.0347961	-0.00476696	-0.345311	0.0256205	0.0452504	-0.34536	0.0469617	-0.034281	0.726319
2.26	-0.0778765	0.00217753	0.100505	0.00293958	0.12574	-0.00266715	-0.0504938	0.00130775	0.895105	-0.000331462	-0.0186145	-0.00258782	0.0756889	0.0147974	-0.134894	-0.0132835	-0.0178492	-0.0387917	-0.254522	-0.0398595	0.104493	0.117984	0.228893	0.00816415	0.0739264	-0.00746629	0.0690573	0.00467342	0.100485	-0.000185504	-0.222396	0.00630213	0.127555	0.00341281	0.203439	-0.00199832	-0.119534	-0.00736222	-0.0374681	0.00191816	-0.0347101	0.0187388	-0.344875	0.0281182	0.0417846	-0.347904	0.0467182	-0.00771354	0.727152
2.27	-0.0778191	0.00980043	0.100543	0.00371499	0.125688	-0.00489949	-0.05048	0.00160688	0.895099	-0.000844137	-0.0186378	-0.00216946	0.075801	0.00295762	-0.134921	0.00872819	-0.0181485	-0.0246281	-0.254911	-0.0330597	0.105692	0.139488	0.229014	0.00707345	0.0737904	-0.0210189	0.0690787	0.00272026	0.100457	-0.00688633	-0.222287	0.0162326	0.127593	0.0043697	0.203415	-0.00211835	-0.11964	-0.0156453	-0.0374522	0.00112989	-0.0345062	0.0191107	-0.344545	0.0153902	0.0385031	-0.291122	0.046886	0.0556568	0.728063
2.28	-0.0777184	0.00705111	0.100598	0.00620017	0.125705	0.0103375	-0.0504612	0.00211422	0.89509	-0.000890127	-0.0186619	-0.00280615	0.0757737	-0.00490138	-0.134796	0.0147325	-0.0183198	-0.0112241	-0.255159	-0.017089	0.106904	0.0983448	0.22913	0.0100571	0.0735626	-0.0176128	0.0691159	0.00864156	0.100398	-0.00472401	-0.222099	0.0180518	0.127639	0.0042011	0.20338	-0.00373013	-0.119785	-0.00820374	-0.0374647	-0.00356451	-0.0343997	0.000819255	-0.344323	0.00966922	0.036514	-0.0859056	0.0479895	0.161436	0.728815
2.29	-0.0777177	-0.00129972	0.10064	0.00577311	0.125919	0.0304856	-0.050438	0.00251808	0.895083	-0.000510063	-0.0186968	-0.00426234	0.0757309	-0.00520254	-0.134666	0.00763791	-0.0184194	-0.00829673	-0.255257	-0.00271857	0.107617	0.00194453	0.229243	0.00935039	0.0734631	-0.000771669	0.069223	0.0157098	0.100431	0.0106885	-0.221968	0.006261	0.1277	0.0081427	0.203346	-0.00250649	-0.11978	0.00794243	-0.0374989	-0.00272177	-0.0344996	-0.0190553	-0.344355	-0.0185441	0.0367312	0.113295	0.0497563	0.17815	0.729347
2.3	-0.0777696	-3.41E-05	0.100669	0.00581273	0.126255	0.0311355	-0.0504113	0.00277581	0.89508	-0.000272668	-0.0187464	-0.00552364	0.0756593	-0.0101422	-0.134659	-0.00558147	-0.0184988	-0.00539696	-0.255244	0.00362747	0.106774	-0.125682	0.229345	0.0129641	0.0734838	0.00581797	0.0694226	0.0232694	0.100588	0.0187846	-0.22199	-0.0110844	0.127792	0.00784528	0.203341	0.00256773	-0.119674	0.00977389	-0.037519	-0.0016193	-0.0346942	-0.0157301	-0.34472	-0.0342694	0.0384628	0.224353	0.0514044	0.145241	0.729894
2.31	-0.0777983	-0.000207401	0.100708	0.00541957	0.126491	0.0138516	-0.0503839	0.00264946	0.895075	-0.000835946	-0.0188046	-0.00599886	0.0755765	-0.00619247	-0.134762	-0.0151835	-0.0185348	0.00164237	-0.255221	-0.000188149	0.105471	-0.14621	0.22944	0.0147674	0.0735553	0.012573	0.0696751	0.0238366	0.100776	0.0197225	-0.222197	-0.0302978	0.127812	-0.0139042	0.203417	0.0144796	-0.119573	0.00933412	-0.0375458	-0.00291139	-0.0347324	0.00875882	-0.345166	-0.0219642	0.041006	0.281264	0.0526864	0.108485	0.730256
2.32	-0.0777836	0.00279032	0.100738	0.00226992	0.12654	-0.00448841	-0.0503589	0.0023136	0.895062	-0.00161978	-0.0188637	-0.00573718	0.0755127	-0.00349322	-0.134925	-0.0177426	-0.0184895	0.0091968	-0.255244	-0.00693682	0.103817	-0.172426	0.229564	0.0176525	0.0736656	0.0140623	0.0698692	0.0130125	0.100966	0.0175441	-0.222583	-0.0447278	0.127439	-0.0560551	0.203623	0.0257778	-0.119518	0.003157	-0.0375644	-0.00201647	-0.0345117	0.0346126	-0.345446	0.00279924	0.043973	0.311308	0.0536484	0.0836563	0.730187
2.33	-0.077735	0.0037442	0.100767	0.000797453	0.126429	-0.0147459	-0.050339	0.00157279	0.895041	-0.0024848	-0.0189177	-0.00502621	0.0755098	0.0051815	-0.135101	-0.0155984	-0.0183849	0.0100816	-0.255385	-0.0226504	0.102121	-0.172733	0.229743	0.0256753	0.073808	0.0179278	0.0699639	0.00162768	0.101075	0.00719498	-0.223094	-0.057174	0.126855	-0.059567	0.203925	0.0351961	-0.119519	-0.00170338	-0.0376003	-0.00372541	-0.0340724	0.0497062	-0.345444	0.0266292	0.0471732	0.321304	0.0543888	0.0687769	0.729631
2.34	-0.0776741	0.00619878	0.100778	-0.000533644	0.12633	-0.000139865	-0.0503277	0.000656746	0.895015	-0.00267442	-0.0189649	-0.0045015	0.0755754	0.00722647	-0.135242	-0.011937	-0.0183004	0.00392938	-0.255676	-0.0336688	0.100151	-0.221391	0.229996	0.0348648	0.0740194	0.0248784	0.0699528	-0.00821541	0.101131	0.0101088	-0.223737	-0.0708194	0.126183	-0.0733529	0.204292	0.0394583	-0.11957	-0.00743767	-0.0376357	-0.00231798	-0.0336226	0.0353406	-0.345255	0.0479931	0.0504703	0.335599	0.0550307	0.0609223	0.728856
2.35	-0.0776466	0.00286483	0.100755	-0.0014802	0.126484	0.0314276	-0.0503256	-0.00016147	0.894989	-0.00250895	-0.0190095	-0.00450846	0.0756594	0.0084325	-0.135361	-0.0125809	-0.0182999	-0.00626475	-0.256029	-0.0350532	0.0976093	-0.303543	0.230338	0.0458503	0.0743513	0.0379401	0.0698827	-0.01087	0.101276	0.0230352	-0.224501	-0.079655	0.125471	-0.0523836	0.204677	0.0384436	-0.119628	-0.00418449	-0.0376382	0.00147727	-0.0334417	0.000734041	-0.344837	0.0669588	0.0539015	0.34394	0.0555383	0.04319	0.727834
2.36	-0.0776496	0.00556536	0.100701	-0.00234234	0.126914	0.0496583	-0.0503275	-4.89E-05	0.894968	-0.00153883	-0.0190548	-0.00446659	0.0756891	-0.00310698	-0.135472	-0.00731735	-0.0184487	-0.02604	-0.256326	-0.0217749	0.0942426	-0.315795	0.230718	0.0413325	0.0747185	0.0301175	0.0698208	-0.00815676	0.101502	0.0236417	-0.225239	-0.0633776	0.125205	-0.0110231	0.204995	0.0253818	-0.119681	-0.00709691	-0.0376053	0.0035386	-0.0335683	-0.0203522	-0.344236	0.0844488	0.0573706	0.338118	0.0557985	0.00959983	0.726668
2.37	-0.0776405	0.00174034	0.100638	-0.00330586	0.127378	0.0399312	-0.050323	0.00102934	0.894959	-0.000243566	-0.0190976	-0.00412279	0.0755968	-0.0110726	-0.135475	0.00512702	-0.0187972	-0.0354405	-0.256413	0.00514559	0.0921338	-0.110971	0.230931	0.0120444	0.0749265	0.0132621	0.0697835	-0.003304	0.101655	0.00999382	-0.225679	-0.0235668	0.125129	-0.000628214	0.205164	0.00718964	-0.119738	-0.000462003	-0.0375713	0.00374735	-0.033744	-0.0101606	-0.343522	0.0883975	0.0603627	0.221222	0.0554278	-0.0831862	0.725544
2.38	-0.0777329	-0.0122928	0.10058	-0.00504743	0.127674	0.0195824	-0.0503064	0.00231771	0.894961	0.000798332	-0.0191383	-0.00396556	0.0755175	-0.00632913	-0.13541	0.00888077	-0.0190974	-0.0225641	-0.256229	0.0299599	0.0918166	0.0573133	0.230911	-0.0129634	0.0750279	0.00573632	0.0697902	0.000310553	0.101724	0.00803427	-0.225708	0.0155698	0.12519	0.00804269	0.205168	-0.00552207	-0.119627	0.0203138	-0.0375271	0.00777458	-0.0337303	0.0122926	-0.342787	0.0603503	0.0614919	-0.000709472	0.0541249	-0.152493	0.724804
2.39	-0.0778588	-0.00777468	0.100542	-0.000188612	0.127774	0.00387467	-0.0502769	0.003507	0.894976	0.00203738	-0.0191776	-0.00395043	0.0754076	-0.0194907	-0.135344	0.00217528	-0.019298	-0.01789	-0.255833	0.0491167	0.0933925	0.243711	0.230678	-0.0392223	0.0749832	-0.0153568	0.0698277	0.00825137	0.101825	0.0125502	-0.225398	0.0437408	0.125306	0.0169245	0.205036	-0.0197762	-0.11941	0.0188135	-0.0374652	0.00558575	-0.033511	0.0260473	-0.342438	0.00694551	0.0606151	-0.165724	0.0525275	-0.15315	0.72523
2.4	-0.0778973	0.00187015	0.100537	0.00165907	0.12783	0.0103642	-0.0502384	0.00403183	0.894999	0.00218785	-0.0192173	-0.0040434	0.0751247	-0.0367138	-0.135347	-0.00695212	-0.0195632	-0.0278206	-0.255273	0.06083	0.0962477	0.3056	0.230295	-0.0486306	0.0747487	-0.028603	0.0698773	0.00809835	0.102014	0.0204494	-0.224909	0.0502847	0.125493	0.0201298	0.204831	-0.0205888	-0.119251	0.0109766	-0.0373934	0.00806544	-0.0332839	0.0144642	-0.342437	-0.0200124	0.0584712	-0.252187	0.0511551	-0.12114	0.726597
2.41	-0.077863	0.00969669	0.100551	0.00337613	0.128032	0.0305777	-0.050199	0.00374673	0.895017	0.00138553	-0.0192591	-0.00428009	0.0747041	-0.0458062	-0.135477	-0.0191705	-0.0199554	-0.0392301	-0.254674	0.05713	0.0994883	0.348311	0.229913	-0.0445655	0.0744571	-0.0276108	0.069931	0.00728658	0.102254	0.0235591	-0.224464	0.0365721	0.125666	0.0132205	0.204651	-0.0143943	-0.119174	0.00307601	-0.0373086	0.0105662	-0.0332689	-0.0134417	-0.34243	-0.00941779	0.0557046	-0.295294	0.0500767	-0.0954984	0.72808
2.42	-0.0777985	0.0115504	0.10057	0.00462636	0.128442	0.0486133	-0.0501659	0.00279392	0.895027	0.000713848	-0.0193033	-0.00444524	0.0742638	-0.0374959	-0.135749	-0.0341403	-0.0204536	-0.0491667	-0.254207	0.0303053	0.102337	0.146341	0.229672	-0.0100661	0.0742295	-0.0165192	0.0699907	0.00677056	0.102518	0.025644	-0.224198	0.0160723	0.125795	0.0121984	0.20453	-0.00864795	-0.119154	-0.000441393	-0.0372092	0.0113519	-0.0335435	-0.039336	-0.342305	0.00400645	0.0526364	-0.316217	0.0491986	-0.0792802	0.729325
2.43	-0.0777331	0.00940676	0.100569	0.00499466	0.128928	0.0420837	-0.0501436	0.00168457	0.895032	0.000163191	-0.0193445	-0.0037224	0.073991	-0.0125181	-0.136046	-0.0250092	-0.0210469	-0.0584776	-0.254112	-0.0115989	0.103628	0.188017	0.229677	-0.000874377	0.0741019	-0.00800562	0.0700213	0.00499055	0.102749	0.0153876	-0.224108	0.00350329	0.125876	0.0063365	0.20447	-0.00355164	-0.119173	-0.00234644	-0.037099	0.0066122	-0.0339623	-0.038177	-0.342043	0.0154441	0.0494245	-0.327221	0.0484387	-0.0713531	0.730255
2.44	-0.077706	0.00181952	0.100614	0.00831275	0.129227	0.0152985	-0.0501315	0.000749577	0.89503	-0.000534188	-0.0193776	-0.00296661	0.074015	0.0173196	-0.136249	-0.0160147	-0.0215511	-0.0392023	-0.254425	-0.0486229	0.105413	0.120953	0.229784	0.0143777	0.0740473	-0.00213967	0.0700843	0.00849923	0.102832	0.00172033	-0.224082	0.00244451	0.125969	0.00811407	0.204439	-0.00174574	-0.119184	0.00037987	-0.0370874	-0.00380932	-0.0342313	-0.0138888	-0.34169	0.0218092	0.0461057	-0.338855	0.0477748	-0.0574959	0.730934
2.45	-0.0777165	-0.00330387	0.100695	0.00735426	0.129257	-0.00842594	-0.0501276	8.26E-05	0.895021	-0.00134174	-0.0194046	-0.00251115	0.0742944	0.0359922	-0.136327	0.00287375	-0.0217873	-0.0166346	-0.255037	-0.0681444	0.106563	0.137769	0.230014	0.0194394	0.0740268	-0.000220953	0.0701693	0.0079534	0.10281	-0.0061143	-0.224051	0.00425582	0.126047	0.0088179	0.204439	0.00120537	-0.119181	0.00141296	-0.0371444	-0.00580366	-0.0342439	0.00959719	-0.341283	0.023955	0.0426892	-0.344999	0.0472915	-0.0337864	0.731461
2.46	-0.0777111	0.00644178	0.100794	0.0107252	0.129127	-0.0149864	-0.0501266	0.000342952	0.895003	-0.00179937	-0.0194314	-0.00302805	0.0746156	0.01843	-0.136277	0.006164	-0.0217936	0.00413312	-0.255686	-0.0545154	0.107764	0.0928048	0.230276	0.0230858	0.073959	-0.016531	0.0702734	0.0147593	0.102719	-0.0118445	-0.223969	0.0139157	0.126121	0.0031445	0.204458	4.98E-06	-0.119205	-0.0100584	-0.03721	-0.00679368	-0.0341064	0.0134414	-0.340924	0.0114712	0.0393519	-0.309605	0.0471557	0.0202022	0.73204
2.47	-0.0775811	0.0124133	0.100926	0.0137394	0.129056	0.00126681	-0.0501193	0.00106091	0.894988	-0.00111678	-0.0194675	-0.00426436	0.07464	-0.00757797	-0.136262	-0.00567058	-0.0217405	0.00276048	-0.25606	-0.020272	0.108114	-0.0547492	0.230492	0.0185781	0.073698	-0.0244401	0.0704332	0.0215667	0.102646	-0.00439007	-0.223786	0.020156	0.126157	0.00373849	0.204431	-0.00450906	-0.119363	-0.0133729	-0.0372783	-0.00860379	-0.0340667	-0.00654629	-0.340738	0.00127813	0.0370129	-0.133015	0.0478468	0.123873	0.732713
2.48	-0.0775168	0.00593699	0.101034	0.0110283	0.12919	0.0216797	-0.0501056	0.0017208	0.89498	-0.00058613	-0.0195156	-0.00529137	0.0745248	-0.0173745	-0.136357	-0.0137751	-0.0217839	-0.00632502	-0.256114	0.00854868	0.107019	-0.127177	0.230627	0.0117543	0.0735022	-0.0136578	0.0706154	0.0200966	0.102683	0.00742397	-0.223596	0.0166026	0.126215	0.00952817	0.204367	-0.00550591	-0.119415	0.000390574	-0.0373561	-0.00846769	-0.0342499	-0.0275796	-0.340754	-0.00781296	0.0368267	0.0841056	0.0493312	0.157292	0.733169
2.49	-0.0774867	0.00587547	0.101118	0.00993863	0.129444	0.0238639	-0.0500861	0.0021311	0.894978	0.000215458	-0.0195714	-0.00575502	0.0743107	-0.0229899	-0.136522	-0.0203086	-0.0218625	-0.00188229	-0.255953	0.0193968	0.105677	-0.149942	0.230668	0.0071194	0.0733713	-0.0092171	0.070807	0.0206805	0.102777	0.00782159	-0.22347	0.00757305	0.126332	0.011597	0.204302	-0.00680334	-0.119391	0.00335401	-0.0374482	-0.0102491	-0.0345458	-0.0280775	-0.340994	-0.0251862	0.038355	0.20994	0.0507976	0.131492	0.733477
2.5	-0.0774504	0.00521019	0.10119	0.00683453	0.129604	0.00437869	-0.0500657	0.00191241	0.894981	0.000261804	-0.019628	-0.00540981	0.0741165	-0.0137346	-0.13672	-0.0187787	-0.0218548	0.00928413	-0.255804	0.00749087	0.10406	-0.166574	0.230707	0.00975123	0.0732822	-0.00554307	0.0709905	0.0170186	0.102815	-0.00222618	-0.223451	-0.0046828	0.126425	0.00392135	0.20426	0.00237945	-0.119357	0.00278214	-0.0375617	-0.0125742	-0.0347165	-0.0037879	-0.341368	-0.0197717	0.0407939	0.274096	0.0519617	0.0995649	0.733669
2.51	-0.0773849	0.00511522	0.101249	0.00414201	0.12951	-0.0234269	-0.0500491	0.00133612	0.894981	-0.000315298	-0.0196779	-0.00450086	0.0740345	-0.00022443	-0.136873	-0.0123493	-0.0217029	0.0232721	-0.255814	-0.0117447	0.102353	-0.179975	0.230783	0.0169694	0.0732166	-0.0035843	0.0711215	0.0108825	0.102731	-0.0151743	-0.223549	-0.0154494	0.1264	-0.0110077	0.20431	0.00886419	-0.119359	-0.00187221	-0.0377031	-0.0163292	-0.0345834	0.0297908	-0.341608	0.00143561	0.0437116	0.306664	0.0528465	0.0769738	0.733459
2.52	-0.0773106	0.00529062	0.101285	-0.00313134	0.129195	-0.034386	-0.0500401	0.00046696	0.894974	-0.00115867	-0.0197182	-0.00361993	0.0740949	0.00842311	-0.136947	-0.0010418	-0.0214131	0.0310192	-0.256007	-0.0242394	0.100268	-0.251675	0.230937	0.0271605	0.0732111	0.0026256	0.0711715	-0.00214561	0.102548	-0.0185556	-0.223773	-0.0306426	0.126162	-0.0345657	0.204453	0.0218843	-0.119395	-0.00583525	-0.0378521	-0.0107907	-0.0341803	0.0455692	-0.341632	0.0205568	0.0468563	0.316567	0.0535678	0.0698132	0.732841
2.53	-0.0772247	0.00573925	0.101243	-0.00878436	0.128905	-0.0193216	-0.05004	-0.000483177	0.894961	-0.00129008	-0.0197522	-0.00326043	0.074186	0.00899696	-0.136925	0.0052213	-0.0211021	0.0250656	-0.256274	-0.0278287	0.0969866	-0.380719	0.231207	0.0402805	0.0732984	0.0144282	0.0711094	-0.010048	0.102386	-0.0116545	-0.224173	-0.0499726	0.125739	-0.0446709	0.204704	0.0298219	-0.119472	-0.00896225	-0.0379145	-0.00284678	-0.0337793	0.0310939	-0.341511	0.0416074	0.0501131	0.33167	0.0542582	0.0653404	0.732022
2.54	-0.0771551	0.00539462	0.101152	-0.00976191	0.128832	0.00557532	-0.0500489	-0.00124097	0.89495	-0.000856296	-0.0197843	-0.00324131	0.0742483	0.00346942	-0.136834	0.0121515	-0.0209572	0.00268229	-0.256517	-0.0190474	0.0936033	-0.266255	0.231488	0.0309889	0.0735049	0.025017	0.0710296	-0.00846158	0.102309	-0.00127862	-0.224741	-0.0611131	0.12543	-0.0140322	0.204979	0.0261256	-0.119577	-0.0108635	-0.0379124	0.00160321	-0.033612	0.00340801	-0.341208	0.0618385	0.0534949	0.339043	0.0548567	0.0569646	0.731007
2.55	-0.0771401	0.00206609	0.101038	-0.0101367	0.128966	0.0198545	-0.0500635	-0.00149717	0.894942	-0.000607079	-0.0198177	-0.00345465	0.0742682	-0.00340306	-0.13671	0.0110122	-0.0209884	-0.00723356	-0.25662	0.0010876	0.0914989	-0.159146	0.231653	0.0132458	0.0738011	0.0278823	0.0709836	-0.00573953	0.10231	0.00385467	-0.225348	-0.0549785	0.125309	-0.00806034	0.205225	0.0204247	-0.11966	-0.00791942	-0.0378775	0.00388715	-0.0336801	-0.0134129	-0.340689	0.0773633	0.0569231	0.337329	0.0552924	0.0333017	0.72979
2.56	-0.0771281	0.00121322	0.10091	-0.0126276	0.129138	0.0120612	-0.0500753	-0.00080047	0.894939	0.000255788	-0.0198523	-0.0034065	0.0741596	-0.0146975	-0.136582	0.014049	-0.0211135	-0.0137084	-0.25646	0.0291347	0.0910277	0.0905428	0.231619	-0.0179951	0.0740065	0.0128883	0.0709449	-0.00647486	0.102298	-0.0061416	-0.225759	-0.0247651	0.125288	0.00392275	0.205384	0.0087384	-0.119744	-0.00665136	-0.037815	0.00776838	-0.0338013	-0.00535899	-0.340011	0.088522	0.0600612	0.254896	0.0552587	-0.0437407	0.728515
2.57	-0.077204	-0.0162737	0.100791	-0.0117359	0.129136	-0.010476	-0.0500796	-7.20E-05	0.894945	0.000786475	-0.0198858	-0.00329493	0.0740756	-0.00188826	-0.136478	0.00555665	-0.0212358	-0.00697904	-0.256066	0.0471019	0.0930251	0.267826	0.231323	-0.0453678	0.074138	0.0130308	0.0709035	-0.00559991	0.102154	-0.0178417	-0.225842	0.00657087	0.125333	-0.000555534	0.205416	-0.00180808	-0.119698	0.0150175	-0.0377395	0.00871494	-0.03373	0.0191289	-0.339269	0.0684901	0.061595	0.0374475	0.0542855	-0.128712	0.727534
2.58	-0.0773685	-0.0162797	0.100686	-0.011078	0.128943	-0.0244055	-0.0500767	0.000624123	0.894956	0.00133798	-0.0199176	-0.00306804	0.0740623	-0.00488943	-0.136463	-0.00267715	-0.0212742	-0.00121461	-0.255542	0.0555669	0.0959098	0.305397	0.230896	-0.0528698	0.0742343	0.00142985	0.0708347	-0.0088258	0.101984	-0.0147302	-0.225672	0.0253725	0.125117	-0.0232477	0.205377	-0.00566408	-0.119505	0.0174205	-0.0376355	0.0125787	-0.0334523	0.032348	-0.338801	0.0197114	0.0610428	-0.139649	0.052874	-0.139579	0.727576
2.59	-0.0774556	-0.00650624	0.100611	-0.00775297	0.1287	-0.018472	-0.0500693	0.000704444	0.894971	0.00145484	-0.0199474	-0.00296045	0.0739532	-0.0154426	-0.136522	-0.00929545	-0.0213234	-0.007099	-0.254984	0.0531687	0.0992976	0.369271	0.230427	-0.0533359	0.0741972	-0.00718818	0.0707472	-0.00821181	0.101856	-0.0102903	-0.225405	0.0237829	0.125099	0.00781739	0.205298	-0.00897406	-0.119377	0.00760138	-0.0375044	0.0146742	-0.0331545	0.0216365	-0.3387	-0.0134861	0.0591055	-0.237409	0.0515855	-0.114645	0.728683
2.6	-0.0774709	0.00138455	0.100544	-0.00615994	0.12863	0.00627057	-0.0500651	3.90E-05	0.894984	0.00109361	-0.0199777	-0.00314224	0.0737552	-0.0211798	-0.136648	-0.0191656	-0.0214625	-0.0138843	-0.254487	0.0411931	0.102841	0.245375	0.230012	-0.032981	0.0741529	-0.00177733	0.0706546	-0.00815247	0.101809	-0.000557664	-0.225265	0.00281085	0.125116	0.000537344	0.205245	-0.00216711	-0.119339	-0.000960126	-0.0373303	0.019593	-0.0330916	-0.0103142	-0.338746	-0.0180659	0.0564611	-0.283993	0.0505742	-0.0904164	0.73022
2.61	-0.0774552	0.00312933	0.100465	-0.00494728	0.128788	0.0221877	-0.0500706	-0.00117983	0.894992	0.000589721	-0.0200079	-0.0027755	0.0735943	-0.0064771	-0.136829	-0.0142373	-0.0216935	-0.0298777	-0.254251	0.00502577	0.104174	0.144494	0.22988	-0.0109272	0.0741993	0.010022	0.0705724	-0.00650179	0.101817	0.000301018	-0.225352	-0.0191828	0.125167	0.00711802	0.205259	0.0042032	-0.119371	-0.00551514	-0.0371117	0.0198728	-0.0333306	-0.0331981	-0.338756	-0.0143077	0.053496	-0.305002	0.0497396	-0.0781086	0.731659
2.62	-0.0774717	-0.00251804	0.100442	0.00113901	0.128983	0.0144918	-0.0500891	-0.00251652	0.894993	-0.000353895	-0.0200323	-0.00210349	0.0736699	0.0221684	-0.136924	-0.00378212	-0.022007	-0.0285207	-0.254419	-0.0382804	0.106141	0.162885	0.22988	0.00508734	0.0743634	0.0210255	0.0705765	0.00135881	0.10178	-0.00350944	-0.225604	-0.0290564	0.125216	0.00301428	0.205313	0.00712607	-0.119418	-0.00460876	-0.0369763	0.00945782	-0.033668	-0.0308848	-0.338626	0.00725547	0.0503604	-0.322341	0.0489826	-0.0710743	0.732721
2.63	-0.0775458	-0.0105611	0.100473	0.00490523	0.129049	-0.00243637	-0.0501205	-0.00373019	0.894984	-0.00150419	-0.020051	-0.00165719	0.0740427	0.0501605	-0.136935	0.00568879	-0.0221277	-0.00605516	-0.254987	-0.0727187	0.107228	0.113678	0.230063	0.0222638	0.0746086	0.0279704	0.0706468	0.00593029	0.10173	-0.00290635	-0.225892	-0.0282128	0.125244	0.0032827	0.205404	0.0128069	-0.119446	-0.00145663	-0.0369256	0.00195129	-0.0339119	-0.0165143	-0.338336	0.0167442	0.0470908	-0.333382	0.0483109	-0.0611632	0.73335
2.64	-0.0776748	-0.0167238	0.100555	0.00955854	0.128935	-0.0199087	-0.0501631	-0.00473088	0.894964	-0.00244706	-0.0200674	-0.00176603	0.0746571	0.0688597	-0.136876	0.00585942	-0.0219819	0.016808	-0.255826	-0.0926113	0.108485	0.106658	0.230363	0.0325158	0.0749017	0.0315374	0.0707637	0.0115562	0.101662	-0.00714476	-0.226158	-0.0246324	0.125254	0.00117295	0.205536	0.0132052	-0.119452	-0.000110446	-0.0369407	-0.00410912	-0.0339886	-1.05E-05	-0.337966	0.0231358	0.0437271	-0.340887	0.0477608	-0.0438543	0.7337
2.65	-0.0778147	-0.0131004	0.100683	0.0123858	0.128719	-0.0221425	-0.0502126	-0.00495513	0.894938	-0.00264034	-0.0200887	-0.00255378	0.0753393	0.0600007	-0.136887	-0.00622988	-0.0216732	0.02284	-0.256729	-0.0820457	0.108708	-0.0798105	0.230726	0.0389837	0.0751762	0.02295	0.0709248	0.01453	0.101547	-0.012189	-0.226361	-0.0147093	0.125258	0.000517426	0.205644	0.00844773	-0.119473	-0.00568822	-0.0369822	-0.00357528	-0.0339689	0.00130194	-0.337622	0.00702193	0.0403833	-0.319071	0.0474657	-0.00497484	0.734016
2.66	-0.077867	-0.00328914	0.10084	0.0158871	0.128562	-0.00936688	-0.0502592	-0.00432394	0.894914	-0.00198844	-0.0201182	-0.00332185	0.0757774	0.0295469	-0.137023	-0.0184646	-0.0214257	0.0136248	-0.257375	-0.0457724	0.107494	-0.130123	0.231042	0.0276986	0.0752913	0.00730134	0.0710997	0.0174596	0.101401	-0.0139094	-0.226432	-0.00119396	0.125277	0.00465337	0.205687	0.000603507	-0.119592	-0.0143607	-0.0370269	-0.00712027	-0.0340247	-0.0135315	-0.3375	-0.00298284	0.0377877	-0.172413	0.0478636	0.0935179	0.734512
2.67	-0.0779335	-0.00957107	0.100985	0.0130894	0.12858	0.00992486	-0.0503002	-0.00390004	0.894899	-0.00110112	-0.0201541	-0.0037791	0.0760212	0.0209645	-0.137246	-0.0245022	-0.0213009	0.00668708	-0.257687	-0.0191656	0.106085	-0.157512	0.231237	0.019525	0.0753918	0.0164744	0.0712692	0.013889	0.10129	-0.00595346	-0.226436	-0.00104953	0.125328	-0.000499801	0.205666	-0.00372532	-0.119676	-0.00225243	-0.0371077	-0.00954389	-0.0342619	-0.0320541	-0.337539	-0.013585	0.0372138	0.0513329	0.0491379	0.144276	0.734814
2.68	-0.0780565	-0.0102325	0.101094	0.0119741	0.12872	0.0121934	-0.0503373	-0.00360534	0.894893	-4.75E-05	-0.0201918	-0.00367809	0.0762095	0.0175063	-0.137506	-0.0268842	-0.0211909	0.011397	-0.257818	-0.01133	0.10441	-0.169927	0.231354	0.0140946	0.0755639	0.01754	0.0714137	0.0130782	0.101243	-0.00303953	-0.22645	-0.0012402	0.125193	-0.0209101	0.205607	-0.008374	-0.119669	0.00119418	-0.037225	-0.0151321	-0.0346014	-0.0317968	-0.337833	-0.0287605	0.0384982	0.19256	0.0505315	0.126777	0.735057
2.69	-0.0781703	-0.0106607	0.101193	0.00979582	0.12877	-0.00761272	-0.0503737	-0.0037437	0.894896	0.000289809	-0.0202252	-0.00290757	0.0764198	0.0264169	-0.137746	-0.0206991	-0.0210138	0.0195256	-0.257965	-0.0229769	0.102685	-0.176893	0.231444	0.016415	0.0757239	0.0156998	0.0715527	0.012696	0.101157	-0.0145114	-0.226463	-0.00165797	0.125136	0.00265179	0.205519	-0.00697809	-0.119658	0.000131518	-0.0373985	-0.0212995	-0.0348142	-0.00684259	-0.338263	-0.0279286	0.0407999	0.264825	0.0516697	0.0975769	0.735229
2.7	-0.0782693	-0.0112454	0.101283	0.00402251	0.12856	-0.0333647	-0.0504143	-0.00436138	0.894898	0.000148476	-0.0202484	-0.00176095	0.0767759	0.0414577	-0.137895	-0.00714242	-0.0207129	0.0316215	-0.258308	-0.0444514	0.100667	-0.256307	0.231611	0.0304676	0.0758752	0.0148983	0.0716682	0.00630598	0.100937	-0.0252604	-0.226492	-0.00484927	0.12506	-0.0144176	0.205477	1.38E-05	-0.119669	-0.00285243	-0.0376278	-0.0227453	-0.0347107	0.025529	-0.338628	-0.0138408	0.0436306	0.296282	0.0525382	0.0775662	0.735104
2.71	-0.0783142	-0.00607927	0.101321	-0.00281995	0.128176	-0.0391918	-0.0504605	-0.00488167	0.894898	0.000118286	-0.0202616	-0.000934754	0.0771941	0.0407313	-0.137918	0.00600661	-0.020293	0.0364698	-0.258799	-0.0518542	0.0971751	-0.394712	0.231906	0.0434432	0.0759978	0.011804	0.0717094	-0.00109282	0.100672	-0.0244108	-0.226564	-0.00996965	0.124964	-0.00358432	0.205491	0.00331097	-0.119752	-0.0114705	-0.0378338	-0.0175187	-0.0343859	0.0355601	-0.338868	0.000175088	0.0466897	0.315868	0.0532959	0.0707509	0.734655
2.72	-0.078343	-0.00791536	0.101302	-0.00654238	0.127839	-0.0250262	-0.0505126	-0.00552094	0.894898	8.36E-05	-0.0202689	-0.000640012	0.0775929	0.0373284	-0.137791	0.01916	-0.0199486	0.0221268	-0.259273	-0.0396996	0.0940664	-0.231809	0.232168	0.0247197	0.0761594	0.0222031	0.0716987	-0.00432966	0.100431	-0.0207662	-0.226724	-0.0222841	0.124973	-0.000343308	0.205542	0.00634643	-0.119877	-0.0105897	-0.0379802	-0.0116103	-0.034088	0.0225242	-0.338978	0.0162674	0.049906	0.326363	0.053981	0.065521	0.733916
2.73	-0.0783925	-0.00362872	0.101248	-0.0079802	0.127687	-0.00492251	-0.0505701	-0.00588975	0.8949	0.000409254	-0.0202773	-0.0010575	0.0778878	0.0188398	-0.137643	0.0127466	-0.0197088	0.0161778	-0.25955	-0.0148753	0.0916533	-0.230533	0.232342	0.0186626	0.076401	0.0229726	0.0716917	-0.00371706	0.100257	-0.0102077	-0.226978	-0.0265054	0.124883	-0.0134536	0.205601	0.0049469	-0.12001	-0.0170877	-0.0380664	-0.00462266	-0.033978	0.00139022	-0.338894	0.0352645	0.0532184	0.33305	0.0546017	0.0583638	0.732851
2.74	-0.0784444	-0.00878612	0.101166	-0.0079332	0.127683	0.00197605	-0.0506301	-0.00607706	0.894905	0.000591039	-0.0202893	-0.00133835	0.0780321	0.011992	-0.137533	0.0089077	-0.0196247	-0.00344838	-0.259562	0.0123522	0.0908818	0.109511	0.232325	-0.0191213	0.0766459	0.0257255	0.0716781	-0.00344568	0.100159	-0.00916841	-0.227212	-0.0181872	0.124816	-0.00156953	0.205626	-0.000485284	-0.120172	-0.0123923	-0.0380928	-0.00341505	-0.0340221	-0.00545652	-0.338622	0.0515784	0.0565858	0.334871	0.0550947	0.0393795	0.731569
2.75	-0.0785302	-0.0107041	0.101088	-0.00833582	0.127671	-0.0040537	-0.0506882	-0.00545878	0.894911	0.000838407	-0.0203045	-0.0017365	0.0780723	-0.00213874	-0.137508	-0.00565005	-0.0196909	-0.00758926	-0.259259	0.0479481	0.0930579	0.260295	0.232005	-0.0499175	0.0768479	0.0157908	0.071666	-0.00376208	0.100005	-0.0189929	-0.227283	0.00452393	0.124854	0.00690022	0.20559	-0.00773626	-0.120303	-0.0101955	-0.0381147	-0.000664729	-0.0340503	0.00225087	-0.338205	0.0616431	0.0597738	0.274944	0.0551999	-0.0235007	0.730174
2.76	-0.0787183	-0.0291865	0.10099	-0.0114217	0.127572	-0.0148923	-0.050739	-0.00472073	0.894922	0.00137945	-0.0203228	-0.00182206	0.0780949	0.00908916	-0.137629	-0.0176379	-0.0197638	-0.00834432	-0.258661	0.0674274	0.09578	0.306525	0.231506	-0.0625414	0.0770582	0.0261168	0.0716236	-0.00768339	0.0997576	-0.0274132	-0.227157	0.0197515	0.124956	0.0151147	0.205484	-0.0151403	-0.120285	0.013493	-0.0380772	0.00709743	-0.0339563	0.0172615	-0.337737	0.0467367	0.0616391	0.0780534	0.0544603	-0.114805	0.729007
2.77	-0.0790121	-0.0304567	0.100887	-0.0128965	0.127349	-0.02646	-0.0507824	-0.00394621	0.894942	0.00234717	-0.0203391	-0.00137644	0.0782037	0.00943494	-0.137813	-0.0171792	-0.0198255	-0.0049613	-0.257954	0.0731516	0.0995136	0.421457	0.230896	-0.0785069	0.0773193	0.0210006	0.0715551	-0.0116884	0.0994467	-0.0292233	-0.226913	0.0284899	0.125105	0.012683	0.205312	-0.0192725	-0.120104	0.0176595	-0.0379826	0.0135938	-0.033702	0.0308088	-0.337493	-0.00506797	0.0614359	-0.109376	0.0531137	-0.141348	0.728787
2.78	-0.0792272	-0.0163987	0.100777	-0.0138892	0.12708	-0.0208701	-0.0508181	-0.00327505	0.894968	0.00260112	-0.0203509	-0.00102884	0.0782167	-0.00772695	-0.13799	-0.0189971	-0.0198153	0.00488482	-0.257214	0.0723251	0.103361	0.242074	0.230251	-0.0594071	0.0774683	0.00629827	0.0714403	-0.0145401	0.0991809	-0.0195901	-0.226619	0.0281855	0.125266	0.0170055	0.205117	-0.0182301	-0.119975	0.00471346	-0.0378199	0.0210171	-0.0334039	0.0232057	-0.337637	-0.0360285	0.0597177	-0.2204	0.0517748	-0.123945	0.729725
2.79	-0.0793165	-0.00555506	0.100628	-0.015158	0.126965	-0.000646311	-0.0508502	-0.00320219	0.894996	0.00283004	-0.0203585	-0.000381418	0.0780941	-0.0135695	-0.13812	-0.00380611	-0.019854	-0.0137297	-0.256583	0.0545002	0.104557	0.148562	0.229842	-0.0431331	0.0775253	0.00375198	0.0712713	-0.0170289	0.0990457	-0.00962389	-0.226403	0.0146798	0.125433	0.0166058	0.204955	-0.0150222	-0.119978	-0.00523268	-0.0375612	0.0265172	-0.0332996	-0.00198601	-0.337938	-0.0471107	0.0572084	-0.270554	0.0506718	-0.102858	0.731174
2.8	-0.0793634	-0.00158617	0.100514	-0.00772254	0.127009	0.0100095	-0.0508829	-0.00331041	0.895022	0.0023913	-0.0203594	9.37E-05	0.0779839	-0.0103267	-0.138089	0.00717004	-0.020063	-0.0184123	-0.256143	0.0341119	0.106635	0.158358	0.229489	-0.0308078	0.0775929	0.00508171	0.0711593	-0.00725056	0.0989528	-0.00646152	-0.226308	0.00586678	0.125601	0.0156559	0.204813	-0.0134226	-0.120036	-0.00966468	-0.03734	0.0187054	-0.0334153	-0.0193468	-0.338248	-0.0402452	0.0543316	-0.299617	0.0497291	-0.0890639	0.732575
2.81	-0.0793764	-0.00206689	0.100431	-0.00607601	0.127128	0.0128826	-0.0509166	-0.00351629	0.895042	0.00139931	-0.0203573	0.000317782	0.0778993	-0.00300466	-0.137954	0.0193895	-0.0202046	-0.00886727	-0.255874	0.0190808	0.107684	0.11928	0.229262	-0.0204668	0.0776443	0.0072985	0.0711038	-0.00384442	0.0989297	0.00137961	-0.226264	0.00303462	0.125751	0.0126872	0.204699	-0.00893733	-0.120146	-0.00954295	-0.0371484	0.0174306	-0.0336595	-0.0262702	-0.338421	-0.0275964	0.0512329	-0.315686	0.0489163	-0.077757	0.733548
2.82	-0.0794355	-0.00790165	0.100388	-0.00268353	0.12719	-0.00130623	-0.0509538	-0.0039387	0.89505	0.000486341	-0.0203544	0.000234579	0.0779698	0.0162788	-0.137741	0.0223954	-0.0202201	0.00470782	-0.255798	-0.00453312	0.109034	0.11007	0.22915	-0.0081922	0.0777479	0.012259	0.0711112	0.00181179	0.0989153	-0.00301512	-0.226241	0.00227541	0.125853	0.0100937	0.204632	-0.00535346	-0.120213	-0.0057296	-0.037007	0.0119579	-0.0338703	-0.0137166	-0.338472	-0.0154125	0.048014	-0.326693	0.0481786	-0.0683442	0.734039
2.83	-0.0795382	-0.011483	0.100384	-0.000256334	0.127102	-0.0139454	-0.0509956	-0.00432889	0.895052	-6.11E-05	-0.0203542	-0.000222098	0.0782297	0.028976	-0.137573	0.0122014	-0.0200602	0.0179525	-0.255938	-0.0192168	0.109175	-0.0896548	0.229141	0.00515121	0.0778946	0.014966	0.0711638	0.00429686	0.0988666	-0.0032442	-0.226225	0.00155655	0.125928	0.00634914	0.204596	-0.00355897	-0.120245	-0.00451045	-0.0369079	0.00937436	-0.0339369	-0.00121669	-0.338447	-0.00946341	0.0447013	-0.334629	0.0475477	-0.0547498	0.734175
2.84	-0.0796355	-0.0100944	0.100403	0.00316648	0.126955	-0.0148762	-0.0510384	-0.00407111	0.895049	-0.000521673	-0.0203585	-0.000576114	0.0785026	0.0216905	-0.137498	0.0025771	-0.0198468	0.0164649	-0.256095	-0.0084909	0.108012	-0.121749	0.229164	0.00403625	0.0780312	0.010956	0.0712139	0.00381006	0.0988277	-0.00430232	-0.2262	0.00627253	0.125947	-0.018206	0.20456	-0.00431662	-0.120291	-0.0056268	-0.0368149	0.00687331	-0.0339441	-0.0009343	-0.338429	-0.0211808	0.0413777	-0.322092	0.0471239	-0.0255833	0.734166
2.85	-0.0796476	0.00232052	0.100447	0.00318403	0.126826	-0.0103585	-0.0510737	-0.00296447	0.895044	-0.000525131	-0.0203644	-0.000544772	0.0785711	-0.00472813	-0.137485	0.000808663	-0.0196831	0.014483	-0.256063	0.0141815	0.106633	-0.158296	0.229156	0.00193025	0.078015	-0.0112305	0.071206	-0.00482511	0.0987658	-0.00822555	-0.226052	0.0234124	0.125439	-0.0637537	0.204491	-0.00794335	-0.120414	-0.0163443	-0.0367473	0.00478932	-0.0339836	-0.00698034	-0.338561	-0.0310595	0.0386035	-0.20719	0.047268	0.0619307	0.734192
2.86	-0.0796607	-0.00571578	0.100477	0.001223	0.126767	-5.27E-05	-0.051099	-0.00212443	0.89504	-8.31E-05	-0.0203691	-0.000388009	0.0785371	-0.00158242	-0.137478	0.00155329	-0.0195447	0.0130352	-0.255878	0.0214466	0.105002	-0.160516	0.229122	-0.00173863	0.0779378	-0.00461443	0.0711222	-0.0103368	0.0986732	-0.00940724	-0.225778	0.0285388	0.124999	-0.0277368	0.204372	-0.0122857	-0.120502	-0.00160819	-0.0367408	-0.00325629	-0.0341032	-0.0177348	-0.338824	-0.039554	0.0375998	0.0103292	0.0483408	0.134609	0.734055
2.87	-0.0797584	-0.0111621	0.100493	0.00420107	0.126815	0.00663776	-0.0511171	-0.00154541	0.895043	0.000744157	-0.0203721	-0.000173457	0.0785588	0.00580039	-0.137466	0.000919468	-0.0194242	0.0111257	-0.255682	0.0142793	0.103413	-0.144308	0.229065	-8.24E-05	0.0779544	0.00440373	0.0710383	-0.00421496	0.098588	-0.00862793	-0.225522	0.0224151	0.124832	-0.00570945	0.204234	-0.0155796	-0.120456	0.00900163	-0.0368306	-0.0154448	-0.0343249	-0.0245265	-0.339361	-0.061022	0.0385514	0.168353	0.0497486	0.134902	0.733955
2.88	-0.0798632	-0.00793688	0.100531	0.00221001	0.126849	-0.0024786	-0.0511309	-0.00132033	0.895054	0.00123253	-0.0203714	0.000353757	0.078657	0.0129875	-0.137416	0.0100301	-0.0192848	0.0171118	-0.255632	-0.00625356	0.10212	-0.161459	0.229052	0.00903574	0.0780037	0.00359151	0.0710287	-0.00056886	0.0984762	-0.0130144	-0.225338	0.0139591	0.124898	0.0118324	0.204072	-0.014679	-0.120378	0.00628585	-0.0370233	-0.0203487	-0.0345202	-0.012735	-0.340127	-0.0655574	0.0406416	0.24811	0.051026	0.114562	0.734007
2.89	-0.0799286	-0.00783359	0.100549	-0.00195493	0.126743	-0.0185775	-0.051144	-0.00136665	0.895067	0.00107835	-0.0203655	0.000878515	0.0788467	0.0251503	-0.137306	0.0160139	-0.0190117	0.028715	-0.2558	-0.0281181	0.0995869	-0.317483	0.229178	0.0295368	0.0780476	0.00639795	0.0710488	0.00110518	0.0983214	-0.0167299	-0.225255	0.00294633	0.124998	0.0104853	0.203979	-0.00577087	-0.120334	0.00529373	-0.0372464	-0.0219455	-0.0345431	0.00805512	-0.340888	-0.0562149	0.0433195	0.290297	0.0520948	0.0926734	0.73397
2.9	-0.0799673	-0.00374885	0.100529	-0.0040667	0.126478	-0.0320805	-0.0511581	-0.00140853	0.895074	0.00031775	-0.0203526	0.00158202	0.0791331	0.0262984	-0.137071	0.0272103	-0.018698	0.0276246	-0.256137	-0.0346421	0.0970228	-0.204835	0.229375	0.0222245	0.0781053	0.00329376	0.0710551	0.00114638	0.0981351	-0.0186789	-0.225268	-0.00402542	0.125073	0.000497062	0.203968	0.00199266	-0.120314	-0.000960509	-0.0374688	-0.0243036	-0.0343638	0.0251811	-0.341516	-0.0390231	0.0462902	0.309137	0.0529908	0.082751	0.733684
2.91	-0.0799326	0.00234446	0.100507	-0.008627	0.126166	-0.0252616	-0.0511719	-0.00141924	0.895074	-0.000180386	-0.0203371	0.00153315	0.079335	0.0146114	-0.136833	0.0246158	-0.0183848	0.0248039	-0.256447	-0.0266113	0.094447	-0.284312	0.229588	0.0303562	0.0781115	0.00184131	0.0710606	-0.00479003	0.0979833	-0.00974161	-0.225346	-0.0131244	0.125049	-0.00658423	0.204022	0.00957501	-0.120385	-0.00828646	-0.0376972	-0.0173641	-0.0341197	0.0200601	-0.341966	-0.0212549	0.0494343	0.32265	0.053797	0.0760439	0.733135
2.92	-0.0798919	0.00303445	0.100434	-0.00609909	0.125966	-0.0146745	-0.0511873	-0.00160993	0.895071	-0.000407502	-0.0203221	0.00139398	0.0794614	0.0073646	-0.136586	0.0213839	-0.0182162	0.00630808	-0.256652	-0.0128466	0.0932348	0.0913581	0.229714	-0.0023903	0.0781759	0.00753332	0.0709985	-0.004636	0.0978973	-0.00915924	-0.225535	-0.023374	0.124893	-0.0128322	0.204142	0.0114594	-0.120474	-0.0103958	-0.0378561	-0.0185863	-0.0339835	0.0085004	-0.342244	0.00227795	0.0527024	0.332471	0.054534	0.0675047	0.732354
2.93	-0.0798641	-0.000243218	0.100399	-0.00415419	0.12587	-0.00335933	-0.0512047	-0.00184701	0.895066	-0.000793594	-0.0203117	0.000631109	0.0795039	0.00105013	-0.136472	-0.000283831	-0.0181818	0.00101873	-0.256684	0.00645612	0.095262	0.233551	0.229599	-0.0220802	0.07829	0.0154733	0.0709816	-0.00300543	0.0978037	-0.00692382	-0.225802	-0.0297166	0.124901	0.00568559	0.204255	0.013582	-0.120582	-0.00796259	-0.0380443	-0.0172755	-0.0339628	-0.00370008	-0.342275	0.0263697	0.056037	0.332379	0.0551366	0.0514888	0.731302
2.94	-0.0798688	-0.0002639	0.10034	-0.00719969	0.125862	-0.000186513	-0.0512226	-0.00161193	0.895058	-0.00083105	-0.0203084	0.000120613	0.0794682	-0.00783625	-0.136566	-0.0163827	-0.0182193	-0.00902915	-0.256526	0.0243956	0.0976267	0.274609	0.229402	-0.0317455	0.0784538	0.0139467	0.070945	-0.00649939	0.0976999	-0.0148371	-0.226089	-0.0256254	0.124965	0.0106051	0.204384	0.0112265	-0.120661	-0.00767118	-0.0381755	-0.0103561	-0.0340273	-0.00534549	-0.342133	0.0359146	0.0592778	0.295752	0.0554448	-0.00147	0.730149
2.95	-0.0799282	-0.0147641	0.100257	-0.00883921	0.12582	-0.0077613	-0.0512365	-0.00115022	0.89505	-0.000638745	-0.0203073	9.75E-05	0.0794308	0.00438363	-0.136765	-0.0251151	-0.0183567	-0.0130707	-0.256223	0.0339863	0.101186	0.419044	0.229076	-0.0479061	0.0786446	0.026037	0.0708919	-0.00617343	0.0974699	-0.0266297	-0.226318	-0.0223789	0.125101	0.0148556	0.204495	0.0104223	-0.120665	0.0104362	-0.0382496	-0.00551631	-0.0340297	0.00573984	-0.34183	0.0401474	0.061503	0.125937	0.0549672	-0.0908768	0.729072
2.96	-0.0801161	-0.0190319	0.10015	-0.015762	0.125713	-0.0109112	-0.0512455	-0.000579505	0.895046	-7.30E-05	-0.0203057	0.000287341	0.079526	0.0103936	-0.137047	-0.0283141	-0.0184297	-0.00437479	-0.255888	0.0286942	0.104509	0.119276	0.228756	-0.0193575	0.0789651	0.0302339	0.0708366	-0.0132758	0.0972177	-0.0169047	-0.226544	-0.0235442	0.125143	-0.00205179	0.204605	0.0128086	-0.120482	0.0191531	-0.0382494	0.00918992	-0.0339279	0.0121131	-0.341615	0.001298	0.0617512	-0.0705649	0.0537743	-0.133298	0.728714
2.97	-0.0802533	-0.0117419	0.099973	-0.0186115	0.12557	-0.0155032	-0.0512483	-3.94E-06	0.895052	0.000934245	-0.0202981	0.00127604	0.0796265	0.0101004	-0.13722	-0.00407671	-0.0184932	-0.0126826	-0.255678	0.0148077	0.105395	0.19476	0.228595	-0.0249594	0.0792442	0.0226671	0.0706944	-0.0171432	0.0970592	-0.013364	-0.226791	-0.025957	0.125231	0.0169294	0.204722	0.0099982	-0.120313	0.0140246	-0.0381094	0.014947	-0.0337756	0.0170324	-0.341793	-0.0454327	0.0603307	-0.199323	0.0524403	-0.130016	0.729601
2.98	-0.0802926	0.00216853	0.0998116	-0.0169086	0.125414	-0.0095667	-0.0512457	0.000502892	0.895061	0.000914132	-0.0202821	0.00176163	0.0796812	-0.00262199	-0.137164	0.0134997	-0.0186087	-0.00845218	-0.255583	0.00694448	0.107353	0.103569	0.228427	-0.0154973	0.079425	0.00949232	0.0705465	-0.0168439	0.0969449	-0.00407987	-0.227067	-0.0293354	0.125358	0.00943932	0.204852	0.0142307	-0.120229	0.000582616	-0.0379623	0.0169364	-0.0336316	0.00760526	-0.342224	-0.0586486	0.0579312	-0.267827	0.0512864	-0.105547	0.731232
2.99	-0.080221	0.0108687	0.0996564	-0.0134338	0.125397	0.00770759	-0.0512391	0.000777718	0.895067	0.000116851	-0.0202646	0.00167363	0.0795904	-0.0153043	-0.136957	0.0266658	-0.0186938	-0.00730448	-0.255517	0.00728632	0.108276	0.132568	0.228338	-0.0104201	0.0795072	0.00446312	0.0703887	-0.015213	0.0969744	0.00879754	-0.227388	-0.0344472	0.125458	0.0111766	0.205016	0.0178778	-0.120259	-0.00685664	-0.0377758	0.0188914	-0.0336743	-0.0152209	-0.342631	-0.05232	0.0550478	-0.300462	0.0503653	-0.0863906	0.732883
3	-0.0801099	0.0125581	0.0995514	-0.00780418	0.125505	0.0131381	-0.0512321	0.000540633	0.895064	-0.00068853	-0.0202507	0.00106783	0.0794376	-0.0131281	-0.136695	0.0257597	-0.0187724	-0.00378515	-0.255491	-0.00412676	0.109512	0.0895904	0.228327	0.0017597	0.0795591	0.00470076	0.0702802	-0.00980407	0.0970604	0.00781119	-0.227743	-0.0371349	0.125548	0.00904758	0.205203	0.0190149	-0.120338	-0.00885213	-0.0376033	0.0171853	-0.033895	-0.0252034	-0.342925	-0.0384817	0.0519137	-0.321024	0.0495838	-0.0739598	0.734217
3.01	-0.0800108	0.00926478	0.099485	-0.00293748	0.125607	0.00741575	-0.0512291	8.17E-05	0.895053	-0.00140691	-0.0202443	0.000153358	0.0793634	-0.00308716	-0.136484	0.0127811	-0.0187856	0.00356597	-0.255597	-0.0162797	0.10967	-0.0826788	0.228402	0.0160241	0.0796378	0.00936216	0.0702134	-0.00398934	0.0971133	0.00471435	-0.228132	-0.0404097	0.125614	0.00467186	0.205413	0.0218867	-0.120414	-0.00716278	-0.037434	0.0150253	-0.0341345	-0.0210219	-0.343061	-0.0207323	0.0486295	-0.333192	0.0489031	-0.0647036	0.735101
3.02	-0.0799267	0.00779159	0.0994511	-0.00225448	0.125643	-0.00173862	-0.0512304	-0.000364156	0.895036	-0.00205734	-0.020246	-0.000423883	0.0793594	0.00255867	-0.136385	0.00691592	-0.0187367	0.00720917	-0.255786	-0.0218868	0.108427	-0.133031	0.228554	0.0199972	0.0797451	0.011252	0.0701703	-0.0057246	0.0971572	0.00346504	-0.228551	-0.0430188	0.125605	-0.0059541	0.205659	0.0259793	-0.120485	-0.00782975	-0.037262	0.0170838	-0.0343043	-0.0104616	-0.343078	-0.013253	0.0452484	-0.341129	0.0483071	-0.0537996	0.735601
3.03	-0.0798645	0.00591051	0.0994416	-0.00169925	0.125565	-0.0126711	-0.0512357	-0.00058258	0.895014	-0.00224733	-0.0202518	-0.000646093	0.0794317	0.00658776	-0.136341	0.00388725	-0.0186226	0.0135562	-0.256027	-0.0231313	0.106987	-0.16211	0.228723	0.0208073	0.0798781	0.00987352	0.0701159	-0.00903962	0.0971413	-0.00541965	-0.22897	-0.0384431	0.125536	-0.00870646	0.205906	0.0241455	-0.120541	-0.00703915	-0.0370935	0.0172857	-0.0343394	0.00277127	-0.343047	-0.0168172	0.0418313	-0.33671	0.0478606	-0.0315841	0.735888
3.04	-0.079727	0.0171125	0.0994466	0.000308983	0.125416	-0.0156296	-0.0512385	0.000100805	0.894993	-0.00185772	-0.0202582	-0.000576235	0.079391	-0.013931	-0.136301	0.00456578	-0.0184697	0.0173633	-0.256183	-0.00712993	0.10528	-0.169737	0.228871	0.0156473	0.0798713	-0.0119181	0.0700079	-0.01223	0.0970454	-0.013513	-0.229264	-0.0200479	0.125298	-0.0291942	0.206115	0.0178453	-0.120673	-0.0183678	-0.0369277	0.0137664	-0.0342932	0.00582662	-0.343144	-0.0266737	0.0387802	-0.251261	0.0478598	0.0404881	0.736238
3.05	-0.0795812	0.00905119	0.099471	0.00171726	0.125288	-0.00914851	-0.051234	0.000791388	0.894978	-0.00112298	-0.0202629	-0.000349365	0.079256	-0.0117613	-0.136247	0.0077624	-0.0183242	0.0146604	-0.256197	0.002946	0.103744	-0.116123	0.228969	0.0101297	0.0797675	-0.0102956	0.0698741	-0.0130354	0.0969009	-0.0155543	-0.229381	-0.0042303	0.125133	-0.00781436	0.206238	0.00635364	-0.120793	-0.00497714	-0.0368402	0.00320774	-0.034266	-0.000345181	-0.34334	-0.030071	0.0372362	-0.045403	0.0487446	0.124049	0.736398
3.06	-0.0795185	0.00460892	0.0994928	0.00163243	0.125249	0.00152117	-0.0512225	0.00155829	0.894973	0.000105413	-0.0202659	-0.000328932	0.0791479	-0.0125912	-0.136158	0.00814903	-0.0181882	0.0168999	-0.256133	0.0104874	0.102536	-0.174514	0.229013	0.0093164	0.0796889	-0.00967546	0.0697431	-0.0111716	0.0967704	-0.0105817	-0.229368	0.00606575	0.125103	0.00176419	0.206271	-0.000328977	-0.120783	0.00527831	-0.0368507	-0.00391434	-0.0343159	-0.0101091	-0.343722	-0.0425868	0.0377389	0.135395	0.0501101	0.137041	0.736372
3.07	-0.0794817	0.0038028	0.0995095	0.0025707	0.125297	0.00544054	-0.0512037	0.00214088	0.894979	0.00114303	-0.0202693	-0.000285372	0.0790144	-0.0128614	-0.136083	0.00799035	-0.0180412	0.0134536	-0.256025	0.00965135	0.100504	-0.188811	0.229083	0.0112168	0.0795869	-0.0124821	0.0696559	-0.00405742	0.0966938	-0.0073878	-0.229261	0.0144914	0.125166	0.0110081	0.206217	-0.00877349	-0.120708	0.0100138	-0.0369202	-0.0097244	-0.0344363	-0.0123107	-0.34431	-0.053918	0.0396335	0.236986	0.0513868	0.110824	0.736311
3.08	-0.0794383	0.00613119	0.0995342	0.00219517	0.125305	-0.00602455	-0.0511805	0.00250296	0.894993	0.00150609	-0.0202709	-3.72E-05	0.0789017	-0.0111779	-0.135994	0.00797372	-0.0179384	0.0129042	-0.255967	0.00281798	0.0985011	-0.253773	0.229166	0.0175322	0.0794322	-0.0205947	0.0696331	0.00187951	0.0966138	-0.0109517	-0.229082	0.0224527	0.125285	0.0106232	0.206123	-0.0113515	-0.120617	0.00782906	-0.037046	-0.0143733	-0.0344892	0.00266909	-0.344978	-0.0519658	0.0422558	0.287334	0.0523968	0.0867157	0.736161
3.09	-0.0793465	0.00951913	0.0995511	-0.00166433	0.125164	-0.0219449	-0.0511539	0.00280445	0.895009	0.00141583	-0.0202693	0.000471898	0.0787914	-0.0113012	-0.135898	0.0149745	-0.0178113	0.0126039	-0.255967	-0.00171178	0.0955632	-0.241959	0.229308	0.0185731	0.0791726	-0.031043	0.0696298	0.00073976	0.0965012	-0.0152526	-0.228813	0.0318329	0.125405	0.00953903	0.206014	-0.0114273	-0.12057	0.00275176	-0.0371967	-0.0147654	-0.0343549	0.0234253	-0.345517	-0.0256935	0.0452466	0.309199	0.0531913	0.0719738	0.735698
3.1	-0.079231	0.00859543	0.0995601	0.000737308	0.124887	-0.0306072	-0.0511252	0.00292301	0.895021	0.000850002	-0.0202616	0.000886992	0.0786949	-0.0112197	-0.135689	0.0212667	-0.0177376	0.00810536	-0.255968	0.00454795	0.0952369	0.156534	0.229311	-0.013902	0.0788466	-0.0338099	0.0696108	0.00345993	0.0963468	-0.0187522	-0.228468	0.0369375	0.125478	0.00316806	0.205909	-0.0109277	-0.12055	0.00198832	-0.0373754	-0.0218465	-0.0340473	0.0343371	-0.345832	-0.00367312	0.0484055	0.325151	0.0538969	0.0639774	0.734894
3.11	-0.0790932	0.0118324	0.0996061	0.00319542	0.124641	-0.0151568	-0.0510957	0.00289892	0.895027	0.00044526	-0.0202555	0.000214287	0.0784974	-0.0258062	-0.13557	7.02E-05	-0.01764	0.01343	-0.25582	0.0237366	0.0971645	0.183537	0.229153	-0.0220945	0.0784842	-0.033783	0.0696267	0.00513716	0.0962464	-0.0048425	-0.228109	0.0334787	0.125341	-0.0189874	0.205813	-0.00815685	-0.120578	-0.00322649	-0.037597	-0.0203666	-0.0337677	0.0180716	-0.345911	0.0236183	0.0517009	0.333338	0.0545254	0.0599389	0.733811
3.12	-0.0789837	0.00890576	0.0996453	0.00529631	0.124598	0.00324692	-0.0510684	0.00261637	0.895029	0.000172087	-0.0202568	-0.000411468	0.0782039	-0.0308166	-0.13567	-0.0214571	-0.0176354	-0.00610276	-0.255511	0.036622	0.0993817	0.299624	0.228944	-0.0326036	0.0781843	-0.0265307	0.0696426	0.00522794	0.0962666	0.0010018	-0.227797	0.0311131	0.125206	-0.00875292	0.205717	-0.0108898	-0.120607	-0.00150917	-0.0377815	-0.0192291	-0.0336977	-0.00147122	-0.34576	0.0460509	0.0550893	0.340506	0.0550574	0.0453918	0.732544
3.13	-0.0789092	0.0100205	0.0997008	0.0077336	0.124675	0.0100892	-0.0510417	0.00284607	0.895032	0.000368028	-0.0202627	-0.000791976	0.0778597	-0.0398536	-0.135968	-0.0412441	-0.0178264	-0.0198998	-0.255073	0.050788	0.103108	0.373805	0.22862	-0.0428807	0.0779122	-0.0310658	0.0696695	0.00662874	0.0962583	-0.00713894	-0.227457	0.0398911	0.125203	0.00963737	0.205579	-0.018841	-0.120628	-0.00406237	-0.0379758	-0.0201472	-0.0337527	-0.00841136	-0.345407	0.0586737	0.0584786	0.322521	0.0553327	0.00568421	0.731205
3.14	-0.0788352	0.00423425	0.0997181	-0.00266572	0.1248	0.0120784	-0.0510104	0.00341934	0.89504	0.00138617	-0.0202703	-0.000494272	0.0774528	-0.033104	-0.136396	-0.0384256	-0.0181381	-0.0333205	-0.254561	0.0474538	0.10485	0.0543202	0.228401	-0.0174326	0.0775913	-0.0300485	0.0696466	-0.00561008	0.0961785	-0.0145193	-0.227006	0.0505472	0.125314	0.012894	0.205374	-0.0237033	-0.12065	0.00412161	-0.038099	-0.00463115	-0.0338428	-0.0068977	-0.344892	0.0662595	0.0611622	0.184524	0.0549462	-0.0793858	0.729955
3.15	-0.078895	-0.011439	0.0996922	-0.000780617	0.124863	0.000375066	-0.0509726	0.00421988	0.89506	0.00235365	-0.0202707	0.000403457	0.0772526	-0.00990394	-0.13668	-0.019177	-0.0185379	-0.0360042	-0.25414	0.0368528	0.1065	0.223874	0.228166	-0.0306318	0.0773647	-0.0203656	0.0695878	-0.000983538	0.095996	-0.0213901	-0.226456	0.0604168	0.125456	0.00654808	0.2051	-0.0306721	-0.12049	0.0242494	-0.0381566	-0.00605022	-0.0338382	0.00612575	-0.344396	0.0365712	0.0619731	-0.0240577	0.0537437	-0.138198	0.729293
3.16	-0.0789843	-0.00569971	0.0996874	-0.000975755	0.124844	-0.00169099	-0.050925	0.00524636	0.895087	0.00292686	-0.0202642	0.00084222	0.0771307	-0.0156814	-0.136778	0.0011882	-0.0188276	-0.0199323	-0.253794	0.0337906	0.107858	0.089061	0.227945	-0.0209433	0.0771041	-0.0312328	0.0695735	0.00277036	0.0958666	-0.00673388	-0.225802	0.0675506	0.125581	0.0232765	0.204772	-0.0324367	-0.120257	0.0213725	-0.0381977	0.000263561	-0.0337507	0.00686969	-0.344206	-0.00849561	0.0608918	-0.180619	0.052329	-0.132437	0.729742
3.17	-0.0789969	0.0023925	0.0996934	0.00249915	0.124856	0.00542301	-0.0508697	0.00572135	0.895113	0.00228573	-0.0202553	0.000766358	0.0769222	-0.0246318	-0.136663	0.0180908	-0.0190121	-0.0121384	-0.253471	0.0305111	0.109159	0.138829	0.227757	-0.0202969	0.0767523	-0.0356622	0.0696099	0.0114225	0.0958943	0.00713353	-0.225161	0.0590468	0.125816	0.0201704	0.204479	-0.0273722	-0.120085	0.0142009	-0.0381859	0.00313459	-0.0337197	-0.00379645	-0.344272	-0.0267387	0.0586202	-0.263478	0.0511626	-0.101237	0.731036
3.18	-0.0789391	0.0113005	0.0997264	0.00561664	0.124979	0.0195324	-0.0508129	0.00554559	0.895131	0.0012241	-0.0202512	-4.51E-05	0.0766368	-0.0323589	-0.13646	0.0196863	-0.0191481	-0.00922254	-0.253214	0.0217177	0.110205	0.0774384	0.227665	-0.00596872	0.0763795	-0.0350239	0.0697289	0.0183894	0.0960611	0.0215861	-0.224656	0.0415569	0.126007	0.0159462	0.204258	-0.017721	-0.119994	0.00406907	-0.0381342	0.00848715	-0.0338403	-0.0222609	-0.34436	-0.0187912	0.0557505	-0.303749	0.0502883	-0.075771	0.732534
3.19	-0.0788224	0.0176686	0.0997828	0.00895283	0.125257	0.0336215	-0.0507596	0.00504682	0.895137	8.09E-05	-0.020258	-0.00126544	0.0762817	-0.0384496	-0.136336	0.00340845	-0.0192883	-0.0100084	-0.253025	0.01633	0.110111	-0.105072	0.227676	0.00873923	0.0760358	-0.0299232	0.06991	0.022055	0.0963691	0.0341399	-0.224347	0.020704	0.126147	0.0104353	0.204131	-0.00795697	-0.119995	-0.00469372	-0.0380276	0.0137235	-0.0341589	-0.0400323	-0.344307	-0.00284319	0.0525948	-0.324855	0.0495915	-0.0625633	0.733821
3.2	-0.0787077	0.0123497	0.0998681	0.0128459	0.125606	0.0307702	-0.0507126	0.00431388	0.895132	-0.00105943	-0.0202746	-0.00190485	0.0759417	-0.0271296	-0.136385	-0.0123275	-0.0194545	-0.0135279	-0.2529	0.00569893	0.108807	-0.134155	0.227773	0.0166143	0.0757941	-0.0151005	0.0701135	0.0213254	0.0967247	0.0308464	-0.224243	0.00126453	0.1262	-0.000983559	0.204103	0.000916163	-0.120022	-0.00203912	-0.0378957	0.0123969	-0.0345671	-0.0373449	-0.344121	0.00717827	0.0492866	-0.338431	0.0489967	-0.0551238	0.734822
3.21	-0.0786284	0.00752006	0.0999574	0.00805576	0.125843	0.0137041	-0.0506744	0.00334576	0.895117	-0.00183747	-0.0202933	-0.00176061	0.0757554	-0.00787104	-0.136509	-0.0117929	-0.019597	-0.00691761	-0.252946	-0.0159177	0.107313	-0.169934	0.227947	0.0247092	0.0756795	-0.00461532	0.0702491	0.00715126	0.0969792	0.0178414	-0.224306	-0.0131972	0.126086	-0.027573	0.204166	0.0110784	-0.120038	-0.00156356	-0.0377457	0.0177788	-0.0348431	-0.016026	-0.343839	0.0171218	0.0458599	-0.348117	0.048482	-0.0443112	0.735596
3.22	-0.0785891	0.00200807	0.100021	0.00722607	0.125888	-0.00447319	-0.0506458	0.00245989	0.895096	-0.00229236	-0.0203089	-0.00140236	0.075776	0.0101747	-0.136612	-0.0099897	-0.0195985	0.00445739	-0.253205	-0.0344476	0.105566	-0.164321	0.228182	0.0302649	0.075683	0.00399322	0.0702659	-0.000636799	0.097079	0.00240154	-0.224492	-0.0223329	0.125621	-0.0558851	0.20431	0.0174127	-0.120037	-4.55E-05	-0.037562	0.016821	-0.0348844	0.00606679	-0.343449	0.0218054	0.0423839	-0.347649	0.0480963	-0.0280613	0.736173
3.23	-0.0785139	0.0129824	0.100103	0.00958957	0.125804	-0.0111927	-0.0506218	0.00249992	0.895072	-0.00221553	-0.0203207	-0.00105011	0.0758281	-0.00367657	-0.136675	-0.00502491	-0.0195246	0.00899425	-0.253537	-0.028962	0.104131	-0.145949	0.228425	0.0277733	0.0756568	-0.0121559	0.0702406	-0.000823572	0.0970481	-0.00790331	-0.224688	-0.0149947	0.125072	-0.0466562	0.204471	0.0154698	-0.120095	-0.0140301	-0.0373962	0.013698	-0.0347731	0.0136629	-0.343143	0.00709806	0.0390876	-0.295874	0.0480097	0.0250831	0.736845
3.24	-0.0783779	0.00956309	0.100194	0.00625755	0.125748	0.00154592	-0.0505951	0.00284106	0.895052	-0.00163775	-0.0203312	-0.00105403	0.0757448	-0.00902079	-0.136701	0.00111614	-0.0194447	0.00726356	-0.253755	-0.0146103	0.102226	-0.209717	0.228673	0.029554	0.0755242	-0.00938417	0.0702208	-0.00140281	0.0969811	-0.00482234	-0.224802	-0.0102349	0.124823	-0.00604911	0.204592	0.0114038	-0.120218	-0.00679107	-0.0372628	0.0127708	-0.0346875	0.00192138	-0.342959	0.00886427	0.0369636	-0.106011	0.0487528	0.124646	0.737466
3.25	-0.0783309	0.00351512	0.100232	0.00346411	0.12584	0.0143453	-0.050565	0.00319771	0.895042	-0.000558932	-0.0203422	-0.00120415	0.0756585	-0.00974417	-0.136649	0.00653817	-0.019397	0.00630805	-0.253833	-0.00180227	0.10055	-0.156372	0.228861	0.0185633	0.0754793	-0.00178589	0.070214	0.0024663	0.0969681	0.00147463	-0.224895	-0.009406	0.124798	0.00135398	0.204674	0.00623811	-0.12021	0.00518211	-0.0371535	0.0088167	-0.0347306	-0.00860438	-0.34297	-0.0134907	0.0370183	0.10172	0.050175	0.146225	0.737868
3.26	-0.0783101	0.00395535	0.100236	0.000149638	0.125994	0.0132251	-0.0505313	0.0034654	0.895042	0.00047319	-0.0203551	-0.00129086	0.0755499	-0.0104215	-0.136584	0.00638845	-0.0193438	0.00603978	-0.25384	-0.00256937	0.0983246	-0.267499	0.229044	0.0291951	0.0754558	-0.00233432	0.0702594	0.00713368	0.097009	0.00536293	-0.224984	-0.0095586	0.124874	0.0100864	0.204718	0.00398649	-0.120138	0.00735357	-0.0370728	0.00689033	-0.0348019	-0.00300314	-0.343294	-0.0306214	0.0386758	0.22088	0.0515115	0.115925	0.738335
3.27	-0.0782644	0.00414483	0.100224	-0.000647577	0.12605	-0.00379085	-0.050497	0.0033581	0.89505	0.000911274	-0.020366	-0.000860818	0.0754674	-0.0038624	-0.136487	0.0122285	-0.0193295	-0.000158217	-0.253905	-0.0100551	0.0964135	-0.0600494	0.229207	0.00979981	0.0754029	-0.00462021	0.0703391	0.00972267	0.0970582	0.0026388	-0.22508	-0.00958713	0.124981	0.0122648	0.204765	0.00523005	-0.120081	0.00589295	-0.0370315	0.000340408	-0.0347259	0.0196497	-0.343717	-0.0238491	0.0411992	0.280613	0.0525073	0.0821981	0.738719
3.28	-0.0782159	0.00353201	0.100242	0.000199918	0.125915	-0.0213868	-0.0504647	0.00306416	0.895055	1.85E-05	-0.0203728	-0.000531678	0.0754559	1.46E-05	-0.136378	0.0090376	-0.0193081	0.00668739	-0.254009	-0.0102188	0.0972095	0.17837	0.229219	-0.00898024	0.0753347	-0.00736011	0.0704353	0.00728694	0.09707	-0.000669183	-0.225161	-0.00706191	0.125053	-0.0044825	0.204827	0.00823566	-0.120032	0.00410617	-0.0370774	-0.00630409	-0.0344052	0.0423115	-0.34401	-0.00557305	0.0441289	0.303262	0.0532432	0.0661501	0.738778
3.29	-0.0781423	0.00420443	0.100263	0.000656195	0.125675	-0.0235138	-0.0504371	0.00232782	0.89505	-0.00118473	-0.0203781	-0.000560483	0.0754471	0.00049843	-0.136357	-0.00621883	-0.0192083	0.00946054	-0.254107	-0.0103568	0.0992741	0.232621	0.229166	-0.0112115	0.0752468	-0.00512473	0.0704708	0.00216517	0.0970506	-0.00497916	-0.225246	-0.0128109	0.125001	0.0025391	0.204938	0.0148297	-0.120031	-0.000760956	-0.0371514	-0.00861695	-0.0339394	0.0473811	-0.344077	0.0295135	0.0472831	0.324559	0.053868	0.0567909	0.738465
3.3	-0.0780844	0.00383987	0.100298	0.0039926	0.12551	-0.00745714	-0.0504193	0.00119508	0.895033	-0.00217069	-0.020385	-0.000807138	0.0754489	0.000287137	-0.136509	-0.0243614	-0.0191874	-0.00631235	-0.254213	-0.0105676	0.102123	0.338572	0.229113	-0.0153278	0.0752482	0.00713235	0.0704835	0.00103448	0.0969992	-0.00398078	-0.225459	-0.0310281	0.125022	-0.00179059	0.205129	0.0211418	-0.120062	-0.00474407	-0.0372497	-0.0110137	-0.033534	0.0315892	-0.343849	0.0528254	0.050607	0.335521	0.0543924	0.0511717	0.737756
3.31	-0.0780577	0.00272362	0.100344	0.00321713	0.125552	0.01499	-0.050414	-0.000118002	0.895011	-0.00207249	-0.0203949	-0.00107744	0.0754664	0.0059752	-0.136858	-0.0409286	-0.0193187	-0.0218914	-0.254372	-0.0248205	0.104738	0.109962	0.229159	0.0143777	0.075397	0.021807	0.0705088	-0.00201912	0.096978	0.00230109	-0.22587	-0.0498209	0.125023	0.00453522	0.20535	0.0223773	-0.120125	-0.00779634	-0.0373571	-0.00777198	-0.0333359	0.00888249	-0.343378	0.0773247	0.054023	0.341492	0.0548386	0.042925	0.736846
3.32	-0.0780758	-0.00289332	0.100344	0.00242183	0.125764	0.0244196	-0.05042	-0.000899849	0.894992	-0.00178219	-0.0204032	-0.000517565	0.0755948	0.0202165	-0.137227	-0.0312393	-0.0196263	-0.0416087	-0.254716	-0.0403952	0.105793	0.180258	0.229345	0.0100719	0.0756692	0.0300975	0.0704939	-0.00293329	0.0969722	-0.00155321	-0.226386	-0.0492288	0.12509	0.00801785	0.205563	0.0183467	-0.120193	-0.00454822	-0.0374283	-0.010417	-0.033309	-0.000539123	-0.342729	0.0910842	0.0574947	0.340401	0.055128	0.0163349	0.735898
3.33	-0.0781245	-0.00444959	0.100352	0.00225998	0.126011	0.0241512	-0.0504275	-0.00048695	0.894978	-0.00109411	-0.020406	-4.18E-05	0.0757858	0.0206221	-0.137481	-0.0182584	-0.0200224	-0.0399647	-0.255121	-0.0390062	0.107437	0.104884	0.229506	0.0143576	0.0759115	0.0198167	0.0705023	-0.000746423	0.0969147	-0.00423289	-0.22676	-0.0247703	0.125179	0.0103117	0.205686	0.00910048	-0.12025	-0.00261466	-0.0375433	-0.0109089	-0.0333183	-7.14E-05	-0.341919	0.103638	0.0605727	0.236754	0.0548892	-0.0619697	0.73495
3.34	-0.0782723	-0.0202535	0.100365	0.00589965	0.126238	0.0199744	-0.0504287	0.000242349	0.894969	-0.000781776	-0.0204043	0.000319845	0.0760655	0.0352918	-0.137596	-0.00518939	-0.0203436	-0.0316281	-0.255487	-0.0357053	0.108488	0.130033	0.229655	0.0118799	0.0761294	0.0238856	0.0705406	0.00668839	0.0968861	0.00265901	-0.226881	-0.000216608	0.125294	0.012904	0.205723	-0.00147525	-0.120169	0.0187015	-0.0376511	-0.0120109	-0.0332971	0.00405465	-0.34102	0.0817016	0.0618981	0.0170413	0.053791	-0.131539	0.734259
3.35	-0.0784974	-0.0175657	0.100427	0.0111048	0.126424	0.0169988	-0.0504222	0.00104016	0.894964	-0.000235933	-0.0204003	0.000355481	0.0764199	0.0311126	-0.137596	0.00311001	-0.0205531	-0.0200858	-0.255838	-0.035546	0.109677	0.0964228	0.229807	0.0138905	0.0763087	0.0108372	0.0706519	0.0138725	0.0969703	0.0172629	-0.226782	0.0188344	0.125396	0.00500757	0.205675	-0.00927172	-0.11996	0.0193035	-0.0377689	-0.011734	-0.0332401	0.00421793	-0.340399	0.0352696	0.0611692	-0.155596	0.0523844	-0.133125	0.734518
3.36	-0.0786409	-0.00767203	0.100542	0.0135593	0.126648	0.0293222	-0.0504098	0.00132099	0.894963	-0.00011247	-0.0203996	-0.000339139	0.07667	0.0192324	-0.137562	0.00338955	-0.0207098	-0.020839	-0.256202	-0.0371225	0.110479	0.0341376	0.229991	0.0195794	0.0763334	0.00106361	0.0708184	0.0167344	0.0972299	0.0354287	-0.226561	0.0207145	0.125464	0.0107839	0.205556	-0.0113276	-0.119818	0.0109657	-0.0378725	-0.00538878	-0.0332607	-0.0128145	-0.340126	0.00484356	0.0591037	-0.248712	0.0511673	-0.103688	0.73569
3.37	-0.0787062	0.00294028	0.100659	0.0167414	0.12706	0.0509414	-0.0503973	0.00119142	0.894961	-0.000453308	-0.0204088	-0.00151857	0.0767816	0.00197219	-0.137606	-0.0125571	-0.0209186	-0.0261331	-0.25655	-0.0306416	0.109792	-0.134573	0.230229	0.0276894	0.0763091	-0.00193587	0.0709987	0.0198909	0.0976522	0.0475229	-0.226406	0.00928542	0.125554	0.0086871	0.205456	-0.00713634	-0.119758	0.000508962	-0.0378927	0.000911736	-0.0335237	-0.0405084	-0.339968	0.00378478	0.0563756	-0.292343	0.0502572	-0.0792059	0.737117
3.38	-0.0787074	0.00568272	0.100804	0.0206039	0.127664	0.0640181	-0.0503883	0.000507572	0.894951	-0.0015962	-0.0204287	-0.00235195	0.0767407	-0.00362176	-0.137812	-0.0277877	-0.021247	-0.0379003	-0.256829	-0.0284983	0.108405	-0.146519	0.230488	0.0325045	0.0762837	0.00523747	0.0712199	0.0231413	0.0981499	0.050315	-0.226388	-0.00741289	0.125631	0.00175107	0.205407	-0.000975028	-0.119787	-0.00339134	-0.0378755	0.00248372	-0.0340348	-0.0580158	-0.339732	0.0152297	0.0533372	-0.31521	0.049523	-0.0669076	0.738286
3.39	-0.0787284	0.00208906	0.100951	0.017672	0.128303	0.05679	-0.0503887	-0.000604088	0.894931	-0.00228588	-0.0204532	-0.00241718	0.0767504	0.00937292	-0.138121	-0.0314252	-0.0216357	-0.037263	-0.257175	-0.0424194	0.106704	-0.182699	0.230813	0.0391874	0.0763731	0.0169122	0.071432	0.0158948	0.0986286	0.0450704	-0.226545	-0.0242155	0.125428	-0.0358154	0.205439	0.0104514	-0.119819	-0.00294756	-0.0378298	0.00688351	-0.0346017	-0.0506767	-0.339388	0.0175007	0.0501273	-0.327434	0.0488948	-0.0559475	0.739093
3.4	-0.0787838	-0.00456239	0.101088	0.0163208	0.128761	0.0305853	-0.0504008	-0.00182412	0.894905	-0.00284094	-0.0204752	-0.00189866	0.0769462	0.0319419	-0.138431	-0.0280243	-0.0219191	-0.0241815	-0.257708	-0.0646879	0.104978	-0.150853	0.23119	0.0429324	0.0765726	0.0258432	0.0715928	0.0116224	0.0989882	0.0292992	-0.226833	-0.0329414	0.125108	-0.0255157	0.205548	0.0136195	-0.119841	-0.00182648	-0.0377723	0.00454761	-0.0349739	-0.0220119	-0.339	0.0258938	0.0468236	-0.336117	0.0483502	-0.0496514	0.739663
3.41	-0.0788745	-0.00870348	0.101223	0.0128664	0.128968	0.0125948	-0.0504245	-0.00281192	0.894876	-0.0027821	-0.0204911	-0.00132125	0.0773467	0.0451414	-0.138687	-0.0207097	-0.0220402	-0.0123505	-0.25843	-0.075556	0.103274	-0.209208	0.231608	0.0489019	0.0768479	0.0306141	0.0717173	0.00668351	0.0992026	0.0198284	-0.227181	-0.0365472	0.124927	-0.0113605	0.205691	0.0161948	-0.119855	-0.00185288	-0.0377275	0.00645558	-0.0350722	-0.00143656	-0.338585	0.0231056	0.0434388	-0.342214	0.0479168	-0.0317469	0.740096
3.42	-0.0789407	-4.95E-05	0.101316	0.0095683	0.12908	0.00889866	-0.0504534	-0.00274455	0.894851	-0.00199952	-0.0205023	-0.000953368	0.0777365	0.0271272	-0.138842	-0.0100223	-0.0220732	-0.00548891	-0.259116	-0.0557164	0.101071	-0.205051	0.232019	0.0396273	0.0770936	0.015142	0.0717781	0.003287	0.0993347	0.00836333	-0.227497	-0.0237161	0.124863	-0.00244613	0.20583	0.0096332	-0.119907	-0.0117955	-0.0376267	0.0108681	-0.035063	0.00236701	-0.338283	0.000638439	0.0401211	-0.31102	0.0477469	0.00783672	0.740637
3.43	-0.0789141	0.00427828	0.101394	0.00549395	0.129191	0.0136419	-0.050477	-0.00190566	0.894839	-0.000499814	-0.0205108	-0.000765323	0.0778786	0.00457767	-0.138907	-0.00112791	-0.0221149	-0.00794481	-0.259504	-0.0212997	0.0989335	-0.241518	0.232313	0.0297147	0.0771456	-1.20E-05	0.0718163	0.000726134	0.0993653	0.00112797	-0.227615	-0.000931728	0.124883	0.00350966	0.205864	-0.00203123	-0.120046	-0.0130033	-0.0375158	0.011621	-0.0350659	-0.0027687	-0.338252	-0.00986607	0.0376725	-0.148566	0.0482723	0.105538	0.74135
3.44	-0.0789171	-0.00229873	0.101389	-0.00199849	0.129358	0.0176035	-0.0504911	-0.000910193	0.894842	0.0011556	-0.0205176	-0.000668883	0.0778724	-0.00448466	-0.13885	0.0110188	-0.0222134	-0.010983	-0.259547	0.0114819	0.0967712	-0.130176	0.232459	0.00563514	0.0771359	-0.0022565	0.0717804	-0.0051856	0.0993884	0.00315053	-0.227528	0.0185258	0.124813	-0.017068	0.205796	-0.0118996	-0.120101	0.000783591	-0.0373891	0.0111875	-0.0351155	-0.004629	-0.338397	-0.0205623	0.0373514	0.0743815	0.0496001	0.142694	0.741739
3.45	-0.0789531	-0.00214269	0.101349	-0.00224559	0.129502	0.00955016	-0.0504956	-3.98E-05	0.89486	0.00230222	-0.0205252	-0.000962115	0.0777622	-0.0167251	-0.138722	0.00992421	-0.0223263	-0.00679935	-0.259281	0.0386403	0.0968043	0.120099	0.232328	-0.0265388	0.0770708	-0.0110061	0.0717427	0.000931304	0.0994152	0.000242613	-0.227263	0.0332508	0.124806	0.0131846	0.205619	-0.0228926	-0.120065	0.00496103	-0.0372988	0.0060734	-0.0351188	0.00597652	-0.338806	-0.0415993	0.0387916	0.202838	0.0509592	0.12127	0.741979
3.46	-0.0789735	-0.00132523	0.101315	-0.0020293	0.129518	-0.00835633	-0.0504937	0.000353364	0.894886	0.00268137	-0.020537	-0.0014023	0.0775633	-0.0224637	-0.138666	-0.00351458	-0.0223816	0.00214294	-0.258809	0.0536506	0.0986365	0.22584	0.231989	-0.0460865	0.0769286	-0.0172708	0.0717512	0.00555188	0.0994051	-0.00667472	-0.226904	0.0385018	0.124941	0.0119328	0.205406	-0.022199	-0.12001	0.00438266	-0.0372451	0.00242798	-0.0349594	0.0280971	-0.339353	-0.0370196	0.0411556	0.268322	0.052067	0.0952874	0.742076
3.47	-0.0789585	0.000200974	0.101292	-0.00504367	0.129331	-0.0283853	-0.05049	0.000302495	0.89491	0.0020545	-0.0205514	-0.00145286	0.0773223	-0.0239043	-0.13874	-0.0127028	-0.022377	0.00523053	-0.258236	0.0594868	0.101353	0.318679	0.231552	-0.0561483	0.0767272	-0.0210564	0.0717731	0.00286001	0.0993062	-0.0173852	-0.226524	0.0366479	0.125069	0.0134239	0.20522	-0.015911	-0.119983	0.00100438	-0.0372175	0.00262387	-0.0345488	0.053916	-0.339797	-0.020442	0.0440024	0.301577	0.052932	0.0755357	0.741809
3.48	-0.0789081	0.00327778	0.101262	-0.00788644	0.128985	-0.036319	-0.0504885	-9.05E-05	0.894926	0.00141397	-0.0205653	-0.00129848	0.0770727	-0.023805	-0.138919	-0.0230102	-0.0223509	0.00584474	-0.257648	0.0534001	0.104384	0.185104	0.231109	-0.0368264	0.0765175	-0.0196428	0.0717663	-0.00254985	0.0990966	-0.0257124	-0.22621	0.0248205	0.125194	0.00987218	0.2051	-0.00875769	-0.120002	-0.00519295	-0.0371955	0.00386366	-0.0339325	0.0660969	-0.340054	-0.00493816	0.0470724	0.314586	0.0536567	0.0691411	0.741178
3.49	-0.0788288	0.00573452	0.101185	-0.0109974	0.128654	-0.0257193	-0.0504922	-0.000622298	0.894941	0.00152353	-0.0205753	-0.000635954	0.0768513	-0.0198073	-0.139119	-0.0146402	-0.0223914	-0.0108259	-0.257193	0.0395586	0.105489	0.145801	0.230843	-0.0318581	0.0763645	-0.0122993	0.0716746	-0.0108087	0.0988501	-0.0250987	-0.226048	0.00830138	0.12529	0.00933579	0.205039	-0.0048562	-0.120078	-0.0102424	-0.0371374	0.00516162	-0.0333076	0.0562299	-0.340198	0.0115015	0.0503042	0.330128	0.0543191	0.0601485	0.740414
3.5	-0.0787739	0.00370844	0.101103	-0.00790992	0.128496	-0.00353183	-0.0505006	-0.000980536	0.894956	0.00139883	-0.0205791	-0.000224328	0.0766825	-0.0159196	-0.139215	-0.00676232	-0.0225858	-0.0185059	-0.25685	0.030461	0.107258	0.131128	0.230585	-0.0232567	0.0763149	-0.0025771	0.0715606	-0.010549	0.0986384	-0.0165694	-0.22602	-0.000258982	0.125385	0.00774999	0.204993	-0.00521839	-0.120164	-0.00926224	-0.0371091	0.000836022	-0.0328714	0.0304401	-0.340167	0.0332613	0.053651	0.336122	0.0548786	0.0515069	0.739466
3.51	-0.0787474	0.001753	0.101027	-0.0052733	0.128554	0.0135905	-0.0505104	-0.000872462	0.89497	0.00130011	-0.0205797	8.33E-05	0.0765214	-0.0154663	-0.139221	0.004882	-0.0227915	-0.019528	-0.256559	0.0290935	0.108298	0.122656	0.230388	-0.0224088	0.076309	-0.00163771	0.0714513	-0.00913956	0.0985186	-0.00999052	-0.226001	0.00672522	0.125459	0.00941383	0.204922	-0.00958651	-0.120253	-0.00750813	-0.0371082	-0.00307614	-0.0326905	0.00907438	-0.339909	0.0531894	0.0570474	0.336492	0.0553114	0.0339002	0.738307
3.52	-0.0787369	0.00251987	0.100976	-0.00222912	0.128703	0.0147341	-0.0505147	0.000125564	0.894982	0.00132578	-0.0205779	0.000202285	0.0763379	-0.0207693	-0.139103	0.0158806	-0.0230118	-0.0176266	-0.256244	0.0346258	0.109583	0.106462	0.230207	-0.0206861	0.0762277	-0.0166064	0.0713691	-0.00494808	0.0984032	-0.0148293	-0.225802	0.0349548	0.12559	0.0146288	0.204777	-0.0196739	-0.120331	-0.00689482	-0.0371547	-0.00616948	-0.0326355	0.00492017	-0.33947	0.0680475	0.060194	0.261245	0.0553404	-0.0332208	0.737057
3.53	-0.0787861	-0.0106645	0.10097	0.00244594	0.128828	0.0112151	-0.0505074	0.00133686	0.894997	0.0017183	-0.020577	-0.000119936	0.0761809	-0.00986164	-0.138934	0.0162092	-0.023175	-0.0115309	-0.255876	0.0382648	0.110547	0.0903149	0.230021	-0.0208215	0.0760571	-0.0157256	0.0713477	0.00368098	0.0982704	-0.0105316	-0.225321	0.0586576	0.125745	0.0149435	0.204519	-0.0291001	-0.120314	0.0119788	-0.0372274	-0.00688543	-0.032574	0.00645562	-0.338871	0.063859	0.0618624	0.0555361	0.0545438	-0.111564	0.735914
3.54	-0.0789176	-0.00956295	0.101009	0.00802937	0.128958	0.0154722	-0.0504874	0.00265388	0.895018	0.00233964	-0.020582	-0.000931864	0.0760651	-0.0178684	-0.138825	0.00326494	-0.0232726	-0.00660444	-0.25545	0.0473314	0.110551	-0.0999354	0.229825	-0.0151725	0.0758634	-0.023888	0.0714116	0.0136475	0.0982672	0.00767387	-0.224654	0.0719767	0.125927	0.0224407	0.204176	-0.0379695	-0.120154	0.0162865	-0.0372864	-0.00418158	-0.0325364	-0.00217874	-0.338417	0.0219977	0.0614779	-0.126918	0.0532722	-0.130623	0.735521
3.55	-0.0789832	0.000744481	0.101088	0.0115791	0.129175	0.0269499	-0.050456	0.00350384	0.89504	0.00201232	-0.020594	-0.00140387	0.0758025	-0.0330027	-0.138817	-0.00311945	-0.0234136	-0.0150303	-0.254956	0.0496035	0.109355	-0.12369	0.229652	-0.0128252	0.0755582	-0.0319577	0.071549	0.0196479	0.0984482	0.0228868	-0.223941	0.0666018	0.126173	0.0219565	0.20381	-0.0335433	-0.120027	0.00869558	-0.0373107	-0.00102332	-0.0326363	-0.0195863	-0.338241	-0.00715919	0.0596416	-0.228767	0.0520387	-0.11406	0.735986
3.56	-0.0789667	0.00941047	0.101184	0.0128145	0.129522	0.0406713	-0.0504204	0.00351148	0.895057	0.00118816	-0.020609	-0.00152454	0.0754337	-0.0387934	-0.138866	-0.00841129	-0.0236473	-0.0213722	-0.254513	0.0379314	0.107916	-0.163116	0.229548	-0.00219154	0.0752264	-0.0294597	0.0717207	0.0201655	0.0987567	0.0340977	-0.223374	0.0456255	0.126334	0.0104643	0.203518	-0.0259503	-0.119978	0.000797206	-0.0373098	0.00134771	-0.0329291	-0.0399098	-0.338254	-0.0148978	0.0570668	-0.27925	0.0510144	-0.0923707	0.736943
3.57	-0.0789077	0.00956072	0.101276	0.0144544	0.129995	0.049339	-0.0503881	0.00281693	0.895063	6.08E-05	-0.020623	-0.00114994	0.0750738	-0.0276591	-0.138951	-0.0108446	-0.0239467	-0.0278445	-0.254245	0.0127872	0.106304	-0.146736	0.229551	0.0102561	0.0749734	-0.0150715	0.0718812	0.0182177	0.0991533	0.0393627	-0.223057	0.0180037	0.126394	0.00172082	0.203336	-0.0123115	-0.119988	-0.000517851	-0.0372932	-0.000858337	-0.0334167	-0.0552884	-0.33828	-0.0109071	0.054131	-0.304164	0.0501677	-0.0791306	0.737907
3.58	-0.078874	0.00859021	0.101381	0.0133496	0.130495	0.0468158	-0.0503651	0.00178878	0.895058	-0.00103099	-0.0206307	-0.000349841	0.0748918	-0.0094887	-0.139048	-0.00837935	-0.0242534	-0.0261135	-0.254283	-0.0199266	0.104755	-0.184979	0.229702	0.0273176	0.0748836	-0.0017825	0.0720322	0.0119926	0.0995518	0.0386926	-0.223009	-0.00716827	0.126394	-0.00532634	0.20328	0.000354232	-0.12	-0.00318288	-0.0373176	-0.00267182	-0.0339928	-0.0581709	-0.338163	-0.000146252	0.0510046	-0.32036	0.049417	-0.0693431	0.738524
3.59	-0.0788432	0.00388761	0.101478	0.0109982	0.130916	0.0336255	-0.0503532	0.000565714	0.895043	-0.00189733	-0.0206299	0.000554928	0.0748981	0.013445	-0.139124	-0.00454165	-0.0244618	-0.0157721	-0.254642	-0.050487	0.102642	-0.21342	0.230015	0.0414006	0.0749137	0.0118134	0.0721343	0.00619547	0.099899	0.0295594	-0.22318	-0.0271836	0.126358	-0.00111654	0.203332	0.0118992	-0.120046	-0.00314078	-0.0373566	-0.00406141	-0.0345367	-0.0480035	-0.337943	0.00973288	0.0477523	-0.33022	0.0487589	-0.0602029	0.738846
3.6	-0.0788643	-0.000997346	0.101543	0.00596512	0.131152	0.0121639	-0.0503532	-0.000457115	0.895022	-0.00215913	-0.0206199	0.00138515	0.0751559	0.0332174	-0.139145	0.000244278	-0.0245137	-0.00224177	-0.255277	-0.0724853	0.10025	-0.308386	0.230447	0.0569237	0.0750922	0.0205975	0.0721788	-0.000384432	0.100102	0.0138446	-0.22352	-0.0385928	0.126317	-0.0045238	0.203488	0.0180091	-0.120063	-0.00275604	-0.0373929	-0.00301145	-0.0349107	-0.026813	-0.337666	0.0116439	0.0444227	-0.336567	0.0482052	-0.0465533	0.738959
3.61	-0.0788721	0.00148146	0.101552	-0.00166444	0.131186	-0.00459576	-0.0503598	-0.000677954	0.895002	-0.00180199	-0.0206023	0.0021083	0.0755084	0.0317945	-0.139093	0.0119222	-0.0244688	-0.00146159	-0.256016	-0.0696616	0.0965282	-0.374878	0.230961	0.0590665	0.0752881	0.0144287	0.07214	-0.00859403	0.100152	-0.00138591	-0.223902	-0.0349966	0.126207	-0.014506	0.203678	0.0186074	-0.120105	-0.00690412	-0.0373834	0.00237873	-0.0350869	-0.00965309	-0.337473	-0.00806762	0.0411063	-0.31835	0.0478657	-0.0127413	0.739148
3.62	-0.0788022	0.0101427	0.101516	-0.00671955	0.13109	-0.012042	-0.0503634	2.65E-05	0.894988	-0.00102861	-0.0205782	0.00260071	0.0757253	0.00864795	-0.13889	0.028698	-0.0244867	-0.00626675	-0.256572	-0.0376547	0.0937177	-0.162143	0.231342	0.0284668	0.0753554	-0.00239254	0.0720425	-0.0116147	0.100068	-0.0126631	-0.224187	-0.0222509	0.126064	-0.0147812	0.20384	0.0146081	-0.120215	-0.0146746	-0.0373489	0.00272412	-0.0351466	-0.00353398	-0.337491	-0.0191934	0.038441	-0.189164	0.0481258	0.0740792	0.739503
3.63	-0.0787215	0.00185335	0.10144	-0.011568	0.130963	-0.0117271	-0.0503602	0.000574937	0.894981	-0.000588492	-0.0205523	0.00247635	0.0757765	0.00234616	-0.138573	0.0335778	-0.0245133	0.00113499	-0.256779	-0.00502396	0.0934072	0.0835654	0.231451	-0.00168694	0.0753621	0.00404444	0.0719295	-0.0117762	0.0999397	-0.0118701	-0.224379	-0.0182356	0.12593	-0.00440759	0.203976	0.0140659	-0.120304	-0.000725731	-0.0373431	-0.000942434	-0.0351873	-0.00373768	-0.33766	-0.0255797	0.037685	0.0358595	0.0492757	0.136218	0.739658
3.64	-0.0787005	0.00184746	0.101321	-0.0151089	0.130821	-0.016179	-0.0503522	0.000950329	0.894978	4.60E-05	-0.0205304	0.00191333	0.0757609	-0.00801163	-0.138286	0.0235918	-0.0244393	0.012602	-0.256696	0.0193588	0.0948713	0.193981	0.231345	-0.0250797	0.0754246	0.00416612	0.0718315	-0.0101321	0.0998206	-0.0116989	-0.224568	-0.0205412	0.125949	0.00239317	0.204115	0.0147042	-0.120284	0.00257121	-0.037364	-0.00157992	-0.0352007	0.0028024	-0.338051	-0.0444677	0.0388427	0.183014	0.05064	0.126887	0.739674
3.65	-0.0786669	8.84E-05	0.101185	-0.016219	0.130566	-0.0343021	-0.050343	0.000806457	0.89498	9.24E-05	-0.020513	0.00164298	0.0756913	-0.00474959	-0.138122	0.010058	-0.0243063	0.0151212	-0.256469	0.0222196	0.0973292	0.301475	0.231086	-0.036756	0.0754941	0.00751236	0.0717444	-0.00945972	0.0996523	-0.0229256	-0.224813	-0.0287506	0.125979	0.00566202	0.204277	0.0187306	-0.12025	0.00417604	-0.0373978	-0.00513596	-0.0350698	0.0252685	-0.338642	-0.0479807	0.041061	0.258596	0.0518074	0.101582	0.739713
3.66	-0.0785998	0.00316561	0.101049	-0.0185514	0.130102	-0.0534167	-0.0503375	0.000248045	0.894976	-0.000745559	-0.020496	0.00175841	0.0756596	-0.00106958	-0.138069	0.000476893	-0.0241292	0.0223166	-0.256281	0.0147028	0.100704	0.353151	0.230784	-0.0393271	0.0755718	0.00744673	0.0716309	-0.0157311	0.0993529	-0.0342559	-0.225154	-0.0404718	0.125973	-0.00347685	0.204521	0.0285147	-0.120251	-0.0022565	-0.0374543	-0.00525396	-0.0346846	0.0495533	-0.339204	-0.0340952	0.0438258	0.295326	0.0527389	0.0805459	0.739552
3.67	-0.0784993	0.00521286	0.100894	-0.0215761	0.129516	-0.0582247	-0.0503387	-0.000527963	0.894963	-0.00155338	-0.0204775	0.00192236	0.0756595	0.00179784	-0.138108	-0.00833845	-0.0238626	0.0301716	-0.25616	0.00636138	0.104138	0.277836	0.230511	-0.0239754	0.0756957	0.0136967	0.071434	-0.0260287	0.0989682	-0.0407615	-0.22565	-0.0585101	0.125912	-0.00795099	0.204874	0.0397799	-0.120303	-0.007423	-0.0374881	-0.00150394	-0.0341337	0.0586552	-0.339606	-0.0218663	0.046855	0.309156	0.0534995	0.0718498	0.739057
3.68	-0.078384	0.00585437	0.100694	-0.0270224	0.128939	-0.0524536	-0.050349	-0.00151595	0.894948	-0.00149765	-0.0204561	0.00246629	0.0757196	0.011476	-0.138183	-0.00107762	-0.0235767	0.0217691	-0.256198	-0.0141924	0.105563	0.100012	0.230455	-0.00403247	0.0759148	0.0243584	0.0711264	-0.0385734	0.0985076	-0.0489315	-0.226335	-0.0786425	0.125841	-0.00387039	0.205304	0.0460274	-0.120396	-0.0109285	-0.0374639	0.00494808	-0.0335585	0.0560233	-0.339933	-0.00978142	0.0500205	0.325421	0.0542274	0.0671871	0.738449
3.69	-0.0782909	0.00247086	0.100495	-0.0225552	0.128438	-0.0417884	-0.0503688	-0.00239791	0.894934	-0.00142378	-0.020429	0.0028442	0.0758962	0.0223428	-0.138149	0.0101213	-0.0233851	0.0142583	-0.256429	-0.0295527	0.107205	0.167986	0.230437	-0.00471966	0.0762517	0.0355748	0.0707936	-0.0364632	0.0979704	-0.0494281	-0.227178	-0.0889454	0.125766	-0.0160878	0.20574	0.0442885	-0.120507	-0.0106454	-0.0374522	-0.000180292	-0.0330463	0.0450511	-0.340105	0.0112652	0.0533174	0.333775	0.0548585	0.0583773	0.737643
3.7	-0.07824	0.000845588	0.100311	-0.018864	0.128094	-0.0237856	-0.0503956	-0.00281609	0.894918	-0.00165299	-0.0204003	0.00281271	0.0761318	0.022315	-0.138003	0.0202896	-0.0232028	0.015311	-0.256743	-0.03044	0.108306	0.0955067	0.230473	0.00205115	0.0766613	0.0377956	0.0704811	-0.0321809	0.0975233	-0.0348136	-0.228055	-0.083297	0.125606	-0.00663484	0.206172	0.0400883	-0.120611	-0.010327	-0.0374515	-0.00129793	-0.0327007	0.0249078	-0.340065	0.0356334	0.0566736	0.333982	0.0553781	0.0424045	0.736587
3.71	-0.0782038	0.00244929	0.100167	-0.0130386	0.127919	-0.00949095	-0.0504228	-0.00248691	0.894901	-0.00162102	-0.0203741	0.00231426	0.0763101	0.0114645	-0.137768	0.0258518	-0.023037	0.0138864	-0.256994	-0.0178783	0.109441	0.102164	0.230526	0.00218557	0.0770124	0.0260907	0.0702431	-0.0227167	0.0971965	-0.0262928	-0.228781	-0.0589341	0.125567	-0.00146	0.206525	0.0296558	-0.120725	-0.0112987	-0.0374736	-0.00226021	-0.0325477	0.00759137	-0.339803	0.0477431	0.0598831	0.283606	0.0555807	-0.0120967	0.735318
3.72	-0.078241	-0.0122776	0.100065	-0.00824395	0.127874	0.00137379	-0.0504437	-0.00160713	0.894887	-0.00115701	-0.020356	0.00129545	0.0764413	0.014782	-0.137563	0.0141401	-0.0228651	0.0164192	-0.257073	0.00270041	0.109493	-0.0982737	0.230563	0.0046691	0.077295	0.0284459	0.0700902	-0.0138999	0.0969648	-0.0144285	-0.229219	-0.0295061	0.125498	-0.0194031	0.206755	0.0175983	-0.120741	0.0102382	-0.0374765	0.00216957	-0.0325383	-0.00462581	-0.339459	0.0394377	0.0618752	0.0926185	0.0549968	-0.100132	0.734204
3.73	-0.0784049	-0.0169819	0.100018	-0.00132259	0.127905	0.00445234	-0.050454	-0.000474693	0.89488	-0.000211627	-0.0203472	0.000531618	0.0765741	0.00939442	-0.13749	0.00279508	-0.0226978	0.0124905	-0.256952	0.0194498	0.108269	-0.124984	0.230553	-0.00104651	0.0775568	0.0197868	0.0700271	-0.00465485	0.0968764	-0.000454629	-0.229361	-0.00120983	0.125294	-0.00841809	0.206834	0.00139016	-0.120569	0.0210339	-0.0374534	0.0039719	-0.0326085	-0.00970306	-0.339279	-0.0088309	0.061802	-0.0998714	0.0537663	-0.134316	0.733877
3.74	-0.0785324	-0.00650363	0.100017	0.00274081	0.127964	0.00849689	-0.050454	0.00039909	0.894883	0.000459958	-0.0203437	0.000185884	0.076586	-0.00734374	-0.137491	-0.00374747	-0.022598	0.00704007	-0.256714	0.0267535	0.106851	-0.166729	0.230497	-0.00185074	0.0776621	0.00111471	0.0700073	-0.000979954	0.0969241	0.0114482	-0.229285	0.0143177	0.12529	0.00271981	0.206805	-0.00729807	-0.120395	0.0124832	-0.0373979	0.00690089	-0.0327269	-0.0169417	-0.339473	-0.0449148	0.060146	-0.216827	0.0524856	-0.120409	0.734683
3.75	-0.0785537	0.0023043	0.100044	0.00467064	0.128113	0.0220577	-0.050448	0.00067702	0.894889	0.000719491	-0.0203425	9.80E-05	0.0764298	-0.0191751	-0.137538	-0.00575392	-0.0226076	-0.00554095	-0.256436	0.0269527	0.105145	-0.16853	0.230438	-0.000223873	0.0776108	-0.00738955	0.069994	-0.00140616	0.0970985	0.022313	-0.229124	0.0159058	0.125314	-0.00208692	0.206714	-0.00897046	-0.120324	0.00477796	-0.0373153	0.00970261	-0.0329785	-0.0352902	-0.339852	-0.0542593	0.0576284	-0.273649	0.0514272	-0.0968238	0.736054
3.76	-0.0785317	0.00677992	0.100085	0.00765064	0.128385	0.0294356	-0.0504421	0.000425384	0.894896	0.000511884	-0.0203403	0.000425133	0.0762242	-0.0189585	-0.137597	-0.0061518	-0.0227293	-0.0121566	-0.256219	0.0141102	0.103458	-0.174824	0.230425	0.00753011	0.0775216	-0.010582	0.069972	-0.00142722	0.0973347	0.0222889	-0.228971	0.0153248	0.125203	-0.020881	0.206613	-0.00939846	-0.120305	-0.000729198	-0.0372299	0.00691912	-0.0334055	-0.0484135	-0.34018	-0.0398599	0.0547179	-0.301588	0.050537	-0.085402	0.737336
3.77	-0.0784885	0.00674224	0.100157	0.0108411	0.128682	0.0277958	-0.0504405	-0.000126959	0.8949	0.000167063	-0.0203331	0.00102544	0.0760759	-0.00865927	-0.137647	-0.00411004	-0.0228852	-0.0141377	-0.25618	-0.00692371	0.101533	-0.21858	0.230509	0.0208383	0.0774064	-0.0118945	0.0699538	-0.000310309	0.0975515	0.0202823	-0.228801	0.0191064	0.124868	-0.0385333	0.206502	-0.0107119	-0.120334	-0.00346775	-0.0371908	0.000990771	-0.0339132	-0.0521147	-0.340314	-0.0222656	0.0515987	-0.318556	0.0497303	-0.0768193	0.738178
3.78	-0.0784511	0.00672405	0.100236	0.00873906	0.128951	0.0230505	-0.050445	-0.000762702	0.894902	0.000289835	-0.0203201	0.00158003	0.0760421	0.00154678	-0.137657	0.00295131	-0.0230209	-0.011828	-0.256345	-0.0261355	0.0986715	-0.360339	0.230737	0.0393691	0.0772806	-0.0144606	0.0699342	-0.0013865	0.0977597	0.0181515	-0.228582	0.0244108	0.12469	-0.0001229	0.206377	-0.0120227	-0.120381	-0.0064673	-0.0371766	0.0018475	-0.0344385	-0.0511309	-0.340316	-0.0117665	0.0483445	-0.330086	0.0490115	-0.06703	0.738618
3.79	-0.0784311	-0.000803601	0.100312	0.00816607	0.129128	0.00986682	-0.0504561	-0.00141278	0.894906	0.000660429	-0.0203013	0.00216647	0.0761477	0.0200143	-0.137581	0.0140894	-0.0231233	-0.0114988	-0.256703	-0.0427481	0.0949836	-0.342955	0.231082	0.0426761	0.0771465	-0.0107757	0.0699224	0.000767884	0.0979054	0.00860015	-0.228294	0.0321549	0.124722	0.00374245	0.206216	-0.0175354	-0.120434	-0.00183656	-0.0371751	-0.000986243	-0.0349019	-0.0400556	-0.340221	-0.00589188	0.0450023	-0.337995	0.0483848	-0.0563172	0.738721
3.8	-0.0784621	-0.00143786	0.100385	0.00653238	0.129143	-0.00860496	-0.0504708	-0.00132004	0.894915	0.00119498	-0.020278	0.00244186	0.0763857	0.0196873	-0.137396	0.0242626	-0.0231566	-0.000546921	-0.257119	-0.0352178	0.0919784	-0.225317	0.231383	0.0291056	0.0770095	-0.0222219	0.0699259	0.00236394	0.0979318	-0.0063015	-0.227884	0.0530992	0.124831	0.0158149	0.205987	-0.0269962	-0.120441	-0.00301767	-0.0371881	-0.00118987	-0.035216	-0.0220958	-0.340127	-0.0120837	0.0416275	-0.331069	0.0479321	-0.02924	0.738683
3.81	-0.0784162	0.00388081	0.100472	0.00972493	0.128969	-0.0259453	-0.0504791	-0.000348478	0.894931	0.0018692	-0.0202534	0.00234511	0.0764756	-0.00129141	-0.137129	0.0251882	-0.0231074	0.00645373	-0.257308	0.000383248	0.0912296	0.0766752	0.231454	-0.0107303	0.0766466	-0.0454827	0.0699372	0.00918833	0.0978035	-0.0236648	-0.227196	0.0835579	0.12502	0.022104	0.205651	-0.0409456	-0.120522	-0.00856359	-0.0372217	-0.00891303	-0.0353495	-0.00551606	-0.340159	-0.0216058	0.0387281	-0.225964	0.0480119	0.0517437	0.738696
3.82	-0.0783689	-0.00103666	0.100564	0.00398099	0.128699	-0.0279332	-0.0504782	0.000483351	0.894951	0.00227245	-0.0202328	0.00166161	0.0763984	-0.0132132	-0.136899	0.0175554	-0.0230485	0.0101875	-0.257117	0.0368609	0.0928161	0.194907	0.231254	-0.0352851	0.0761573	-0.0477117	0.0699702	0.00614398	0.0975833	-0.026502	-0.226279	0.0964683	0.125279	0.0257758	0.205229	-0.0442432	-0.120574	0.000275726	-0.0373087	-0.00827962	-0.0353788	-0.000940662	-0.340287	-0.0187795	0.037514	-0.00978957	0.0490123	0.130842	0.7385
3.83	-0.0783758	-0.00494904	0.100624	0.00401335	0.128416	-0.0300459	-0.0504709	0.000851407	0.894976	0.0027413	-0.0202207	0.000834161	0.0762396	-0.0175701	-0.136828	-0.00327771	-0.0229453	0.0112734	-0.25664	0.0547781	0.0950541	0.274102	0.230885	-0.0503441	0.0757008	-0.0425844	0.0700038	0.00971363	0.0973343	-0.0300657	-0.225323	0.0931794	0.12547	0.012957	0.204791	-0.0444813	-0.120534	0.00678649	-0.0374143	-0.0128496	-0.0353623	0.00500382	-0.340566	-0.0316034	0.038319	0.157172	0.0503817	0.130926	0.738148
3.84	-0.0784054	-0.006696	0.100687	0.00282512	0.128081	-0.0384272	-0.0504626	0.000718598	0.895003	0.00253522	-0.0202146	0.000467278	0.076084	-0.0121953	-0.136932	-0.0174381	-0.0228755	0.00961275	-0.256095	0.0511076	0.0984007	0.372588	0.23041	-0.0579387	0.0753069	-0.0345473	0.0700727	0.0106353	0.0970282	-0.0374465	-0.224462	0.0774042	0.125696	0.0272859	0.204384	-0.0368893	-0.120458	0.00821888	-0.0375575	-0.0144212	-0.0352447	0.0192643	-0.341042	-0.0388609	0.0403505	0.243799	0.0515781	0.103935	0.737903
3.85	-0.0784257	-0.0062021	0.100752	0.00253443	0.12764	-0.0481404	-0.0504582	0.00011887	0.895024	0.00167158	-0.0202105	0.000384189	0.0759989	-0.0036268	-0.137173	-0.0294985	-0.0227411	0.0190903	-0.255657	0.035959	0.102182	0.376059	0.229948	-0.0525874	0.0749971	-0.024477	0.0701545	0.0107513	0.0966279	-0.0450711	-0.223804	0.0531047	0.12594	0.0216041	0.204071	-0.0253518	-0.1204	0.00444103	-0.0377147	-0.015341	-0.0349599	0.0355667	-0.341537	-0.0329858	0.0430063	0.283009	0.0525117	0.0820649	0.737608
3.86	-0.0784229	-0.00411976	0.100789	-0.0025807	0.12715	-0.0495015	-0.0504611	-0.000799112	0.895036	0.000770604	-0.0202053	0.000687507	0.075984	0.00499056	-0.137479	-0.0315658	-0.0225153	0.0256854	-0.255382	0.0142196	0.105256	0.156436	0.229618	-0.020309	0.0748044	-0.0110768	0.0702114	0.00442474	0.0961868	-0.0466205	-0.223434	0.0209985	0.126143	0.0189942	0.203912	-0.00922722	-0.120396	-0.00167605	-0.0378365	-0.00963084	-0.0345604	0.043912	-0.341929	-0.0167253	0.0459473	0.308974	0.0533043	0.0723537	0.737188
3.87	-0.0784252	-0.00702098	0.100776	-0.00523123	0.126644	-0.0510036	-0.0504749	-0.00192794	0.895041	0.000233742	-0.0201938	0.00161468	0.0761319	0.0250483	-0.137709	-0.0131055	-0.0222614	0.0219202	-0.255406	-0.0168659	0.106446	0.16924	0.229531	-0.0108014	0.0747863	0.00694166	0.0702106	-0.00160381	0.0957034	-0.0501102	-0.223383	-0.00835614	0.126216	-0.0111606	0.203886	0.00178031	-0.120426	-0.00375184	-0.037913	-0.00901578	-0.0340824	0.0516065	-0.342187	0.00330875	0.0491179	0.325525	0.0539766	0.0613711	0.736632
3.88	-0.0784635	-0.00784046	0.100769	-0.00577288	0.126165	-0.0403342	-0.0504985	-0.002742	0.89504	-0.000359823	-0.0201759	0.0018564	0.0764425	0.0317685	-0.137788	-0.000931015	-0.0219676	0.0288493	-0.255661	-0.0295719	0.108082	0.106237	0.229511	-0.000310128	0.0749332	0.0197859	0.070213	-0.00311022	0.0952322	-0.0381578	-0.223574	-0.0291108	0.126038	-0.0237444	0.203946	0.0120545	-0.120468	-0.00683209	-0.0380075	-0.00633638	-0.0335837	0.0449421	-0.342223	0.0268102	0.0524109	0.332351	0.0545479	0.0552794	0.735845
3.89	-0.0785068	-0.00786747	0.10074	-0.00399752	0.125859	-0.020021	-0.0505287	-0.0032221	0.895034	-0.000929794	-0.0201589	0.00144692	0.0767407	0.0272358	-0.137772	0.00370211	-0.0216364	0.027013	-0.255943	-0.0250939	0.109038	0.11294	0.229551	0.00149572	0.0751729	0.0277199	0.0702124	-0.00032114	0.0949325	-0.0199521	-0.223923	-0.038709	0.125758	-0.030492	0.204077	0.0145558	-0.120553	-0.00935486	-0.0380499	-0.00338762	-0.0332298	0.0266138	-0.342009	0.0517709	0.0557779	0.335885	0.0550411	0.0424429	0.734841
3.9	-0.0785803	-0.006026	0.100716	-0.00269521	0.125771	0.00299093	-0.0505613	-0.00310243	0.895023	-0.00120718	-0.0201494	0.000398469	0.0769608	0.0115532	-0.137778	-0.0052692	-0.0213909	0.0154309	-0.256098	-0.00293463	0.109418	-0.0859602	0.229589	0.00684806	0.0754656	0.0271499	0.0702616	0.00357255	0.094784	-0.00618271	-0.224309	-0.0356711	0.125509	-0.0210601	0.204222	0.0133249	-0.120637	-0.0106058	-0.0380586	0.0029009	-0.0330746	0.00503924	-0.341605	0.0635778	0.0590859	0.306919	0.0552776	-0.000686038	0.733747
3.91	-0.0786936	-0.0189212	0.100679	-0.0024812	0.125885	0.0172502	-0.050589	-0.00247368	0.895012	-0.000950278	-0.0201494	-0.000294473	0.0770438	0.0123493	-0.137862	-0.010624	-0.0212986	0.0027202	-0.255997	0.0195819	0.108131	-0.125648	0.229592	-0.000509366	0.0757619	0.0380173	0.0703307	0.00498299	0.0947436	0.000471265	-0.224618	-0.0273993	0.125311	-0.00940446	0.20433	0.00887415	-0.120674	0.00796927	-0.0379852	0.0106241	-0.0330993	-0.00622013	-0.341091	0.0594508	0.061496	0.144889	0.0547905	-0.0933068	0.732793
3.92	-0.0789514	-0.0258577	0.100645	-0.00203128	0.126077	0.0205906	-0.0506102	-0.00175354	0.895005	-0.000189553	-0.0201536	-0.000451003	0.0771902	0.0155022	-0.137987	-0.0120099	-0.0212701	0.000305882	-0.255756	0.0259999	0.106792	-0.15824	0.229537	-0.00255883	0.0761729	0.0429317	0.0704316	0.00562989	0.0947618	0.0103471	-0.224858	-0.0223592	0.125365	0.012354	0.204384	0.00273352	-0.12051	0.0198174	-0.0378541	0.017429	-0.0331635	-0.00713012	-0.340697	0.0177478	0.0619191	-0.0564002	0.0535528	-0.137856	0.732574
3.93	-0.079203	-0.0176721	0.100608	-0.000697452	0.126294	0.0241063	-0.0506251	-0.00127181	0.895006	0.000251081	-0.0201565	-9.65E-05	0.0773161	0.00733034	-0.138085	-0.007396	-0.0212625	-0.00299874	-0.255511	0.0224155	0.105129	-0.164616	0.229472	-0.00247451	0.0765706	0.0360507	0.0705125	0.0040716	0.0949057	0.0240427	-0.225093	-0.0267077	0.125442	0.00738626	0.204429	0.00592983	-0.120316	0.0135483	-0.0376608	0.0209404	-0.0332393	-0.0109658	-0.3407	-0.0231632	0.0606091	-0.192703	0.0521622	-0.131879	0.733573
3.94	-0.0793553	-0.00807283	0.100579	-0.00106711	0.12658	0.0331993	-0.0506372	-0.00119173	0.895008	0.000153718	-0.0201548	0.000506598	0.0773445	-0.000141933	-0.138119	0.00144815	-0.0213323	-0.010977	-0.255326	0.0140357	0.103446	-0.177964	0.229431	0.00366392	0.0769008	0.0314302	0.0705657	-0.00123694	0.0951851	0.0359944	-0.225406	-0.0356203	0.125535	-0.000913367	0.2045	0.00854915	-0.120219	0.00469151	-0.0374424	0.0235649	-0.0334011	-0.0223155	-0.34093	-0.038427	0.0582793	-0.261843	0.0509859	-0.10743	0.73528
3.95	-0.0794253	-5.51E-05	0.100553	0.00097481	0.126928	0.035747	-0.0506497	-0.00136441	0.895008	-0.000214584	-0.0201456	0.00135542	0.077326	-0.00174065	-0.138072	0.00859236	-0.0214557	-0.0139048	-0.25526	-0.00236702	0.10157	-0.195374	0.22948	0.0157406	0.0771783	0.0238616	0.0705539	-0.00656627	0.095536	0.0370208	-0.225774	-0.0362995	0.1253	-0.0325437	0.204605	0.0101366	-0.120212	-0.004339	-0.0372286	0.0196217	-0.0336594	-0.0287222	-0.341162	-0.0320184	0.0554595	-0.2964	0.050027	-0.0891195	0.737019
3.96	-0.0794259	0.0070613	0.100539	0.000286153	0.127295	0.0376237	-0.0506657	-0.00186078	0.895001	-0.000778988	-0.0201288	0.00202505	0.0773197	0.00063822	-0.137962	0.0146045	-0.0216103	-0.0169982	-0.255388	-0.0238459	0.0991086	-0.327759	0.22968	0.0387503	0.0773851	0.0161795	0.0704885	-0.0123712	0.0958822	0.0355767	-0.226133	-0.0353913	0.125134	-0.00186126	0.204724	0.0141235	-0.120293	-0.0133872	-0.0370457	0.0187745	-0.0339798	-0.0347318	-0.341257	-0.0170453	0.0523845	-0.314618	0.0492259	-0.0743307	0.738381
3.97	-0.0794013	0.00377285	0.100508	0.000703237	0.12766	0.0337721	-0.050688	-0.00263118	0.894993	-0.000752909	-0.0201052	0.00265688	0.0774068	0.0177623	-0.137779	0.0217743	-0.0218027	-0.0248007	-0.255755	-0.050017	0.0953366	-0.376559	0.230055	0.052864	0.0775686	0.0191153	0.0703624	-0.013497	0.0961916	0.0273336	-0.226472	-0.032983	0.125134	0.0025596	0.204855	0.0111457	-0.120416	-0.0115051	-0.0368636	0.0146496	-0.0343394	-0.034638	-0.341252	-0.0102055	0.0491797	-0.325323	0.0485339	-0.0661857	0.739329
3.98	-0.0794076	-0.000728006	0.100494	0.00173116	0.127957	0.0247144	-0.050718	-0.00334866	0.894986	-0.000749347	-0.0200768	0.00297765	0.0776604	0.0325658	-0.137527	0.0283491	-0.022035	-0.0264696	-0.256343	-0.0661959	0.0920145	-0.269605	0.230483	0.0487501	0.077776	0.0216825	0.0702637	-0.00937877	0.0964047	0.0190135	-0.226781	-0.0289828	0.125214	0.0117903	0.20495	0.00793926	-0.120522	-0.00871566	-0.0367332	0.0103212	-0.0346646	-0.0284454	-0.341176	-0.0064042	0.0458758	-0.335031	0.0479317	-0.0532321	0.739882
3.99	-0.0794692	-0.00500848	0.100499	0.0040902	0.12812	0.00626939	-0.0507538	-0.00365082	0.894978	-0.000910812	-0.0200463	0.00307477	0.0780718	0.0414497	-0.137219	0.03161	-0.0222004	-0.0168282	-0.257042	-0.0678404	0.0906509	0.0135488	0.230844	0.0237779	0.0780034	0.0167196	0.070211	-0.00298718	0.096526	0.00773388	-0.227009	-0.0132194	0.125305	0.0108283	0.205018	0.00362416	-0.120575	-0.00601328	-0.0366488	0.00392716	-0.034873	-0.0115983	-0.341063	-0.00629383	0.0425152	-0.333677	0.0474968	-0.031279	0.740135
4	-0.0794753	0.00358404	0.100564	0.00781363	0.128089	-0.0115205	-0.0507876	-0.00299824	0.89497	-0.000820581	-0.0200167	0.00280143	0.0784114	0.0220571	-0.136948	0.0223291	-0.0222689	-0.00724142	-0.25762	-0.0440552	0.0918074	0.17977	0.231007	0.00247764	0.0780423	-0.00952103	0.0702166	0.00237918	0.0965357	-0.00383309	-0.226997	0.0165371	0.125438	0.0150808	0.20501	-0.00708298	-0.120682	-0.0150446	-0.0366454	-0.00359745	-0.0349035	0.00460236	-0.341061	-0.0188106	0.0394202	-0.263991	0.0474594	0.0347995	0.740338
4.01	-0.079446	-0.00289863	0.100654	0.00710476	0.127945	-0.0167168	-0.0508139	-0.00230697	0.894962	-0.000789702	-0.0199911	0.00231487	0.0785978	0.017602	-0.136815	0.00527552	-0.0222862	-0.00318359	-0.257934	-0.0205716	0.0938047	0.22973	0.231027	-0.0094748	0.0779051	-0.0136205	0.0702215	0.000370005	0.0964768	-0.00938371	-0.226721	0.0366667	0.125566	0.00960055	0.204919	-0.0132706	-0.120797	-0.00397399	-0.0367144	-0.0110493	-0.0348266	0.0103562	-0.34116	-0.0220042	0.0376951	-0.0629575	0.0483064	0.128108	0.740318
4.02	-0.0794961	-0.0071856	0.100732	0.00668802	0.127786	-0.0156829	-0.0508336	-0.00167178	0.894956	-0.00017807	-0.0199703	0.00185834	0.0787777	0.0154735	-0.136848	-0.0117415	-0.0223033	-0.00500083	-0.258063	-0.00683283	0.0966707	0.337514	0.230923	-0.0256788	0.0777882	-0.0123444	0.0701954	-0.00228368	0.0963695	-0.0137603	-0.226317	0.0424113	0.125644	0.00613407	0.204778	-0.0175164	-0.120775	0.00546986	-0.0368615	-0.0180719	-0.0347152	0.0112917	-0.34144	-0.035975	0.0380796	0.126932	0.0497472	0.146294	0.740052
4.03	-0.0795523	-0.00697394	0.100829	0.00892965	0.127639	-0.0151702	-0.0508486	-0.00140677	0.894957	0.00027966	-0.019954	0.00146818	0.0789184	0.0145406	-0.137075	-0.0306273	-0.0223279	-0.00394088	-0.258117	-0.00650814	0.100233	0.365444	0.230735	-0.0277559	0.0776745	-0.00951118	0.0701777	-5.28E-05	0.0962112	-0.0193893	-0.225919	0.0351679	0.125722	0.00924339	0.204608	-0.0157712	-0.120714	0.00832658	-0.0370839	-0.0240898	-0.0345921	0.0135249	-0.341999	-0.0587725	0.0398888	0.22847	0.0511347	0.125198	0.739894
4.04	-0.0795959	-0.00411118	0.100934	0.00909881	0.127494	-0.0155127	-0.0508624	-0.00136259	0.894961	0.000192223	-0.0199402	0.00133261	0.0790548	0.0137765	-0.137447	-0.0419918	-0.0223351	-0.000575545	-0.258203	-0.0116188	0.103868	0.308722	0.23056	-0.020296	0.0775991	-0.00583898	0.0701769	0.00125551	0.0959999	-0.0234877	-0.225635	0.0209433	0.125874	0.0166838	0.204459	-0.0120166	-0.120647	0.00605878	-0.0373383	-0.0253215	-0.034435	0.0179582	-0.342716	-0.0580036	0.0424323	0.280917	0.0522861	0.099945	0.739798
4.05	-0.0796178	-0.00422674	0.101009	0.00373945	0.127322	-0.0214713	-0.0508777	-0.0017246	0.894962	7.23E-05	-0.0199252	0.00183425	0.0792399	0.0265109	-0.137849	-0.0323188	-0.0223169	-0.00237324	-0.258443	-0.0366608	0.105459	0.100656	0.230598	0.00668818	0.0775822	0.00279741	0.0701665	-0.00183838	0.0957294	-0.0323131	-0.225518	0.00201903	0.12605	0.0170004	0.204377	-0.00521576	-0.120599	0.00506781	-0.0375665	-0.0214429	-0.0342036	0.0297736	-0.343342	-0.0358353	0.0453727	0.31092	0.0532136	0.0822558	0.739453
4.06	-0.0796297	-0.00421554	0.101087	0.00572731	0.127066	-0.0274712	-0.0508969	-0.00208172	0.894959	-0.00046402	-0.0199038	0.00234262	0.0795539	0.0362696	-0.1381	-0.015744	-0.0222801	0.00354465	-0.258913	-0.054675	0.107096	0.173437	0.23071	0.00946078	0.0776333	0.00966194	0.0702053	0.00631103	0.09537	-0.034195	-0.225578	-0.0144141	0.126214	0.0151326	0.20437	0.0033917	-0.120577	0.0027028	-0.0378224	-0.0262704	-0.0338417	0.03965	-0.343739	-0.0126682	0.0485143	0.31949	0.0539943	0.0744926	0.738715
4.07	-0.0796274	-0.00021971	0.101159	0.00549958	0.12685	-0.0143656	-0.0509189	-0.002241	0.894951	-0.00108707	-0.0198808	0.00217275	0.079885	0.028195	-0.138212	-0.00601465	-0.0221453	0.0123009	-0.259456	-0.0504991	0.108197	0.0851906	0.230878	0.0169889	0.0777356	0.0130369	0.0703041	0.0114641	0.0951105	-0.0150618	-0.225785	-0.0265672	0.126372	0.0155956	0.204435	0.010021	-0.120587	-0.00247029	-0.0380661	-0.0223429	-0.033489	0.0285932	-0.343929	0.0118756	0.0517639	0.330507	0.0547244	0.0672508	0.7377
4.08	-0.0796115	0.00215794	0.101215	0.0047508	0.12681	0.00601191	-0.0509412	-0.00216116	0.894938	-0.00152762	-0.0198623	0.00143353	0.080097	0.0137399	-0.138264	-0.00699335	-0.0219915	0.0122961	-0.259869	-0.0311363	0.108898	-0.00587377	0.231061	0.0194285	0.0778665	0.0155386	0.0704475	0.01419	0.0950528	0.00474184	-0.226083	-0.0316347	0.126506	0.0100086	0.204554	0.0135046	-0.120632	-0.00468426	-0.0382568	-0.015622	-0.0332983	0.00943977	-0.343878	0.0361576	0.0551064	0.335474	0.0553532	0.0555091	0.736416
4.09	-0.079601	0.00466896	0.101239	0.00316651	0.126977	0.0261077	-0.0509604	-0.00156078	0.894924	-0.00133505	-0.0198525	0.000605677	0.080135	-0.00846255	-0.138382	-0.0153256	-0.0219093	-0.000214318	-0.260016	0.0038136	0.107858	-0.146967	0.231201	0.0120857	0.0780056	0.012247	0.0705968	0.0125985	0.0951604	0.0164081	-0.226379	-0.0255659	0.126625	0.0144575	0.204669	0.00929894	-0.120677	-0.0047479	-0.0383702	-0.00756711	-0.0333022	-0.00926234	-0.343651	0.043314	0.0584578	0.324371	0.055761	0.0215766	0.735036
4.1	-0.0795542	0.00557012	0.10123	-0.00113049	0.127299	0.0364536	-0.0509697	-0.000330018	0.894914	-0.000480881	-0.0198487	0.000231057	0.0799065	-0.0283458	-0.138536	-0.0158461	-0.0220183	-0.0128761	-0.259792	0.0388243	0.106468	-0.145189	0.231219	-0.00261707	0.0780497	0.004756	0.0706968	0.00487038	0.095323	0.0160127	-0.226557	-0.0113239	0.126728	0.00933439	0.204731	0.00162102	-0.120744	-0.00180443	-0.0383892	0.00455146	-0.0334473	-0.0170596	-0.343335	0.0483984	0.0612152	0.195847	0.0555425	-0.0666908	0.733781
4.11	-0.079638	-0.0117469	0.101178	-0.00501224	0.127677	0.0392249	-0.050968	0.000735903	0.894914	0.000514016	-0.0198468	0.000269318	0.0796785	-0.0186669	-0.138712	-0.0160609	-0.0221999	-0.0180764	-0.259317	0.0554321	0.104812	-0.171615	0.231119	-0.0107674	0.0781844	0.0202133	0.0707399	-0.00141613	0.0954728	0.018369	-0.226637	-0.0061039	0.126897	0.0139068	0.20472	-0.0031524	-0.120612	0.0243369	-0.0383058	0.0151588	-0.0336136	-0.0171257	-0.343046	0.0121855	0.0621283	-0.0125167	0.0544523	-0.132353	0.73306
4.12	-0.079758	-0.00248758	0.101084	-0.00595804	0.128055	0.0355533	-0.0509538	0.00207901	0.894925	0.00163554	-0.0198411	0.000880613	0.0794115	-0.0352578	-0.138812	-0.00616207	-0.0224461	-0.0218265	-0.258695	0.0674032	0.103207	-0.160728	0.230926	-0.019218	0.0783253	0.00412356	0.070698	-0.00740382	0.0956953	0.0267249	-0.226653	0.00290919	0.126738	-0.0371554	0.204669	-0.0043224	-0.120377	0.0186149	-0.0381193	0.0210668	-0.0337656	-0.0141474	-0.343121	-0.0354337	0.06116	-0.168334	0.0530724	-0.137531	0.733543
4.13	-0.0797612	0.00719936	0.100984	-0.00901167	0.128372	0.0288132	-0.050928	0.00297421	0.894943	0.00177131	-0.0198279	0.00177197	0.0789941	-0.044744	-0.138778	0.0116242	-0.0227275	-0.0219292	-0.258017	0.0650248	0.101454	-0.188502	0.230701	-0.013688	0.0783	-0.00958193	0.070591	-0.0134503	0.095975	0.0279572	-0.226602	0.00618528	0.12642	-0.0288286	0.204612	-0.00365929	-0.120225	0.0108026	-0.0378886	0.0252473	-0.0338765	-0.00921687	-0.343519	-0.0592698	0.0589773	-0.252598	0.0518452	-0.111993	0.734994
4.14	-0.079652	0.0195271	0.100866	-0.0106884	0.12863	0.0263659	-0.0508955	0.00344387	0.89496	0.00162525	-0.0198062	0.00249164	0.0784926	-0.0553776	-0.138572	0.0262799	-0.0229835	-0.0161369	-0.2574	0.0585948	0.0993543	-0.259219	0.230543	-0.00372256	0.0781437	-0.0233821	0.0704239	-0.0165549	0.0962678	0.0295559	-0.226539	0.00545545	0.126126	-0.020452	0.204584	-0.000473999	-0.120173	-0.00204912	-0.0376323	0.0268842	-0.0339625	-0.0107211	-0.343919	-0.0474196	0.0561968	-0.293822	0.0508588	-0.0912562	0.736597
4.15	-0.0794222	0.0296261	0.100726	-0.0125067	0.128904	0.0294005	-0.0508599	0.00360139	0.894975	0.00158841	-0.019779	0.00299283	0.0778897	-0.0622403	-0.13824	0.0381054	-0.0232308	-0.0190075	-0.256865	0.0478139	0.0960391	-0.360232	0.230515	0.0101988	0.0778704	-0.0327407	0.0702148	-0.0198605	0.0965999	0.0319277	-0.2265	0.00280448	0.126	-0.0129627	0.204587	0.00206827	-0.120251	-0.0135133	-0.0373461	0.0290015	-0.0341168	-0.0190162	-0.344141	-0.0300733	0.0531259	-0.314483	0.0500248	-0.0798891	0.737877
4.16	-0.0791635	0.027757	0.100585	-0.0113674	0.129163	0.0225596	-0.0508245	0.00347223	0.89499	0.00142533	-0.0197466	0.00338442	0.0773284	-0.052097	-0.137783	0.0484956	-0.0235243	-0.0209149	-0.256468	0.0342392	0.0934124	-0.159354	0.230518	-0.000744728	0.0775695	-0.0329933	0.0699834	-0.0199459	0.0969024	0.0230443	-0.226464	0.006014	0.12594	0.00492592	0.204596	-0.000282068	-0.120365	-0.0119275	-0.0370724	0.0248284	-0.0343095	-0.0170846	-0.344245	-0.020947	0.0498976	-0.328802	0.0492876	-0.0699242	0.738823
4.17	-0.0789235	0.0225291	0.10047	-0.0106884	0.129327	0.0117368	-0.0507904	0.00335851	0.895003	0.0011847	-0.0197133	0.0032405	0.0768627	-0.041421	-0.137312	0.0442737	-0.0237566	-0.0141904	-0.256168	0.0270675	0.0923899	-0.0350856	0.230465	-0.00763305	0.0772598	-0.0316525	0.0697616	-0.020136	0.0971116	0.0151103	-0.226373	0.0119943	0.126022	0.00549694	0.204582	-0.00195789	-0.120462	-0.00749414	-0.0368413	0.0225512	-0.0344504	-0.00971697	-0.344252	-0.0133151	0.0465535	-0.339356	0.0486453	-0.058168	0.739434
4.18	-0.0787453	0.0163545	0.100373	-0.00730571	0.129364	-0.00444495	-0.0507578	0.00319395	0.895012	0.000737112	-0.0196822	0.00296622	0.0765214	-0.0316777	-0.136907	0.0339246	-0.0239398	-0.0124006	-0.255916	0.025658	0.093169	0.193124	0.230328	-0.0256104	0.0769806	-0.0319704	0.0695383	-0.0183473	0.0972267	0.0019925	-0.226212	0.0220767	0.126071	0.00523075	0.204559	-0.0039358	-0.120492	-0.00242819	-0.036639	0.0169113	-0.0344862	0.00403175	-0.344177	-0.00765502	0.0431339	-0.342557	0.0481431	-0.0392778	0.739785
4.19	-0.0785585	0.0221956	0.100342	-0.00178005	0.129228	-0.0216736	-0.0507232	0.00385024	0.895018	0.000550606	-0.0196544	0.00262247	0.0761757	-0.0436669	-0.13665	0.0165589	-0.0240839	-0.00687948	-0.255601	0.039428	0.0957746	0.296816	0.230055	-0.0396628	0.0766053	-0.0517549	0.069339	-0.0151337	0.0971805	-0.0164929	-0.225892	0.0443305	0.126126	0.00136997	0.204478	-0.0128867	-0.120528	-0.00945016	-0.0365131	0.00843929	-0.0343706	0.0187086	-0.344154	-0.0169303	0.0398527	-0.295297	0.0479578	0.0141222	0.740139
4.2	-0.0782773	0.0256468	0.10036	0.000965464	0.12896	-0.0306022	-0.0506803	0.00465639	0.895024	0.000646248	-0.0196293	0.00241327	0.0756682	-0.0532035	-0.136547	0.00174268	-0.0241914	-0.000190856	-0.255139	0.0511609	0.0988589	0.323061	0.229709	-0.0454181	0.0760036	-0.0676699	0.0691247	-0.0156652	0.0969863	-0.0302246	-0.225338	0.065301	0.126115	0.00410676	0.204323	-0.0197639	-0.120656	-0.0120285	-0.0364711	-0.00199826	-0.0341474	0.0259254	-0.344172	-0.00646044	0.0376602	-0.120152	0.0485681	0.109247	0.740368
4.21	-0.0780412	0.0175265	0.100395	0.0010806	0.128667	-0.0263643	-0.0506307	0.00526193	0.895031	0.000866388	-0.0196063	0.00213373	0.0751703	-0.046638	-0.136578	-0.0101329	-0.0242454	0.00306882	-0.254609	0.0526973	0.102406	0.353677	0.229331	-0.0439685	0.0753807	-0.0605203	0.0689086	-0.0149081	0.0966992	-0.0344738	-0.224658	0.0677241	0.126214	0.0123575	0.204124	-0.020241	-0.120704	0.00137507	-0.0365406	-0.0110645	-0.0339008	0.0220136	-0.34428	-0.0153762	0.0375356	0.0861959	0.0498822	0.141466	0.740304
4.22	-0.0778519	0.016603	0.100412	-0.00113939	0.128451	-0.0184834	-0.050577	0.0054138	0.895045	0.00190252	-0.0195862	0.00205943	0.0747356	-0.036837	-0.136711	-0.012922	-0.0242854	-0.00260842	-0.254172	0.0310138	0.10439	0.0962981	0.229103	-0.017924	0.0748281	-0.0527074	0.0687195	-0.0118245	0.0963966	-0.0344486	-0.224029	0.0561473	0.126363	0.0202685	0.203914	-0.0214144	-0.120669	0.00546892	-0.0366647	-0.0136848	-0.0337208	0.0152116	-0.344639	-0.035882	0.0390898	0.214584	0.05123	0.119388	0.740241
4.23	-0.0776921	0.012267	0.100442	0.00480778	0.128262	-0.0204126	-0.0505237	0.00523125	0.895064	0.00169286	-0.0195634	0.00243055	0.0744631	-0.0176425	-0.136775	-0.00211783	-0.0243962	-0.00683258	-0.254013	0.000776147	0.106055	0.206893	0.228966	-0.0140199	0.074371	-0.040825	0.068624	0.00240539	0.0960759	-0.0346421	-0.223546	0.0403538	0.126584	0.0216963	0.203708	-0.0181668	-0.120592	0.0101714	-0.0368669	-0.0264562	-0.0335597	0.0172617	-0.345134	-0.0310158	0.0415667	0.276628	0.0522839	0.0880873	0.740144
4.24	-0.077548	0.0119495	0.100512	0.00631538	0.128061	-0.020475	-0.0504732	0.00482318	0.895076	0.000560606	-0.0195383	0.00255413	0.074352	-0.00431353	-0.136741	0.00789397	-0.0244046	0.008628	-0.254147	-0.0268014	0.107478	0.100807	0.22899	0.00805075	0.0739932	-0.0330503	0.0686537	0.010732	0.0958122	-0.0226851	-0.223221	0.0250606	0.126797	0.0196803	0.203578	-0.00954117	-0.120508	0.00900127	-0.0371493	-0.029599	-0.0333806	0.0176376	-0.345503	-0.00718932	0.0444851	0.307374	0.0531011	0.0722985	0.739719
4.25	-0.0774226	0.0105251	0.100608	0.0109874	0.127879	-0.0159162	-0.0504279	0.00422202	0.895074	-0.000985987	-0.0195139	0.00220972	0.0743661	0.00449279	-0.136641	0.00870419	-0.0242641	0.017301	-0.254503	-0.0432061	0.108647	0.120194	0.229141	0.0189096	0.0737044	-0.0228005	0.068779	0.0205534	0.0956706	-0.00962276	-0.223056	0.0083922	0.126961	0.0148315	0.203549	0.000361577	-0.120428	0.00828836	-0.0374665	-0.0337107	-0.0332196	0.0125291	-0.345652	0.0104926	0.047621	0.318374	0.0537931	0.0691708	0.738926
4.26	-0.0773025	0.0117016	0.100734	0.0121776	0.127784	-0.00482053	-0.0503892	0.00347575	0.895059	-0.00200977	-0.0194957	0.00141561	0.0744278	0.0070472	-0.136591	0.000484026	-0.0240908	0.0143661	-0.254988	-0.0528756	0.109538	0.0368511	0.229413	0.030853	0.0735001	-0.0135294	0.068985	0.0230712	0.0956537	0.00257782	-0.223061	-0.00958693	0.127097	0.00850495	0.203616	0.0117214	-0.120379	0.00391391	-0.0377939	-0.0305805	-0.0331472	0.0013935	-0.345603	0.0326919	0.0508862	0.331814	0.0544546	0.0627954	0.737923
4.27	-0.0771833	0.0128413	0.100873	0.0151038	0.127806	0.00796967	-0.0503582	0.00274576	0.895034	-0.00272162	-0.0194863	0.000517476	0.0744893	0.0038802	-0.136685	-0.0176076	-0.0239718	0.00612926	-0.25552	-0.0506974	0.108894	-0.13788	0.22977	0.0400911	0.0733879	-0.00476688	0.069218	0.0237844	0.0957381	0.0135884	-0.223241	-0.0256416	0.126988	-0.0316316	0.203766	0.0172921	-0.120378	-0.00147874	-0.0380961	-0.0290985	-0.0331923	-0.0112245	-0.345314	0.0615738	0.0542716	0.339646	0.05503	0.0532392	0.736748
4.28	-0.0770872	0.0106939	0.100994	0.0133451	0.127976	0.0235933	-0.050333	0.00236678	0.895004	-0.00308184	-0.0194844	-0.000168315	0.0745014	-0.00247082	-0.136896	-0.0264619	-0.0239739	-0.00587559	-0.255959	-0.0357627	0.107406	-0.153465	0.230127	0.0387683	0.0733798	0.00497049	0.0694164	0.0184653	0.0959223	0.0206341	-0.22356	-0.035976	0.126644	-0.0212251	0.203964	0.0197225	-0.120392	-0.000419738	-0.0383441	-0.0224868	-0.0333756	-0.0254666	-0.344796	0.0771824	0.0576952	0.336148	0.0554342	0.0302244	0.735489
4.29	-0.0769925	0.0101283	0.101066	0.00666106	0.128287	0.0355725	-0.0503089	0.00250562	0.894975	-0.00261884	-0.0194883	-0.000558887	0.0743914	-0.0127981	-0.137153	-0.0263061	-0.0240969	-0.0147425	-0.256205	-0.0140719	0.105725	-0.178061	0.230429	0.0281818	0.0734123	0.00812778	0.0695501	0.00887095	0.0961179	0.0179669	-0.223935	-0.0380461	0.126472	-0.0199966	0.204173	0.0211364	-0.120421	0.00102565	-0.0384932	-0.00856637	-0.0336856	-0.0350735	-0.344141	0.0838183	0.060789	0.248497	0.0553613	-0.0451975	0.73435
4.3	-0.0770134	-0.00545459	0.101093	0.00413408	0.128667	0.0380497	-0.0502824	0.00280657	0.894953	-0.00187164	-0.0194943	-0.000543631	0.0743137	-0.00169383	-0.137422	-0.0255703	-0.0242801	-0.019231	-0.256284	-0.00333553	0.103945	-0.171887	0.230637	0.021644	0.0735754	0.0240995	0.069645	0.00612001	0.0962852	0.019781	-0.224312	-0.0367861	0.126155	-0.0409578	0.20436	0.0181576	-0.120305	0.0214261	-0.038539	0.00068551	-0.0340386	-0.0353256	-0.343439	0.0649177	0.062287	0.0376786	0.0544174	-0.123286	0.733628
4.31	-0.0771297	-0.00845441	0.101101	0.0033313	0.129014	0.0301682	-0.0502521	0.00319569	0.894938	-0.00097442	-0.0194976	-8.12E-05	0.0743197	0.00196752	-0.137635	-0.0161627	-0.0244742	-0.0188233	-0.256305	-0.00195113	0.102333	-0.158398	0.230784	0.0162519	0.0738153	0.0225066	0.0697266	0.00621062	0.0964926	0.0255193	-0.224637	-0.0291014	0.125782	-0.0202517	0.204498	0.0127341	-0.120048	0.0272929	-0.038509	0.00624877	-0.0343403	-0.0270172	-0.342975	0.0175043	0.0617386	-0.140624	0.0530269	-0.136635	0.73392
4.32	-0.0771759	0.00461038	0.101087	-0.00261692	0.129291	0.0262	-0.0502187	0.00333381	0.894931	-0.000494928	-0.0194955	0.000506307	0.0742692	-0.0103893	-0.137706	0.00264095	-0.0246549	-0.0156312	-0.256329	-0.00491725	0.100418	-0.226983	0.230935	0.0251437	0.0739565	0.00820332	0.0697832	0.00087141	0.0967792	0.0333112	-0.22492	-0.0298375	0.125743	0.00304363	0.204641	0.0155807	-0.119841	0.0133657	-0.0383998	0.0175055	-0.0345789	-0.0236719	-0.342841	-0.0124558	0.0597682	-0.241891	0.0517704	-0.110762	0.735251
4.33	-0.0771038	0.013098	0.101035	-0.00515004	0.129528	0.0220399	-0.0501871	0.00290363	0.894926	-0.000439349	-0.0194881	0.00099253	0.0741324	-0.015031	-0.137621	0.0147491	-0.0247912	-0.00949056	-0.256411	-0.0125957	0.097657	-0.322201	0.231164	0.0362074	0.0739967	0.00198409	0.0697885	-0.0023428	0.0971028	0.0312066	-0.225244	-0.0355413	0.125754	0.00395375	0.204825	0.0180254	-0.119765	0.0022329	-0.0382077	0.0223039	-0.0347982	-0.0209473	-0.34282	-0.0119045	0.0570755	-0.290894	0.050805	-0.0853771	0.737003
4.34	-0.0769625	0.0190188	0.100951	-0.00750035	0.129715	0.0155928	-0.0501611	0.00227989	0.894922	-0.000379098	-0.0194758	0.00141721	0.0739827	-0.016312	-0.137396	0.0278801	-0.024912	-0.0108646	-0.256578	-0.0190883	0.0945948	-0.250852	0.23145	0.0323112	0.0740031	-0.00274139	0.0697303	-0.00824581	0.0973831	0.0241699	-0.225627	-0.0390965	0.125807	0.00790898	0.205039	0.0210608	-0.119782	-0.00731463	-0.0379602	0.0255294	-0.0349829	-0.0153972	-0.342731	-0.000197815	0.0540299	-0.315884	0.0500374	-0.0685734	0.738662
4.35	-0.0767916	0.0161436	0.100866	-0.00863492	0.129816	0.00540443	-0.0501423	0.00146451	0.894917	-0.000707758	-0.0194611	0.00146147	0.0738526	-0.0101635	-0.137086	0.0324222	-0.0250304	-0.00858096	-0.256774	-0.0191992	0.0931515	-0.020112	0.23165	0.0126641	0.0739955	8.89E-05	0.0696238	-0.0140895	0.0975738	0.013767	-0.226023	-0.0395401	0.125874	0.00199765	0.205255	0.022033	-0.119855	-0.00773631	-0.0377003	0.0269105	-0.035091	-0.00494463	-0.342504	0.0133338	0.0507885	-0.332767	0.0493842	-0.0595734	0.739998
4.36	-0.0766672	0.00980182	0.100785	-0.00721878	0.129816	-0.0047489	-0.0501324	0.000478618	0.894908	-0.00113467	-0.0194486	0.000948893	0.0737983	-0.00278736	-0.136805	0.0211005	-0.0251064	-0.00486407	-0.256937	-0.0140687	0.0940344	0.173706	0.231701	-0.00652107	0.0740483	0.00598001	0.0694752	-0.0159249	0.0976596	0.00346037	-0.226419	-0.0387886	0.1259	0.00802844	0.205482	0.0225801	-0.1199	-0.00473281	-0.0374285	0.0270253	-0.0350911	0.00603084	-0.342144	0.0242856	0.0474167	-0.343419	0.0488256	-0.0487475	0.740992
4.37	-0.0766029	0.00143923	0.100731	-0.00498343	0.129717	-0.0143964	-0.0501328	-0.000532397	0.894895	-0.00154135	-0.0194428	0.000229017	0.0738235	0.0068235	-0.136691	0.00170675	-0.0251445	-0.00392802	-0.257057	-0.0105695	0.0962534	0.262215	0.231647	-0.0144263	0.0741649	0.0133256	0.0693234	-0.0164679	0.097638	-0.00688198	-0.226796	-0.0360874	0.125945	0.000522471	0.205712	0.0230888	-0.119912	0.000508885	-0.0371592	0.0264861	-0.0349771	0.0174014	-0.341663	0.0320324	0.0439638	-0.348381	0.0483809	-0.0336391	0.741707
4.38	-0.0765597	0.0071463	0.100715	-0.000261442	0.129509	-0.0277208	-0.0501405	-0.000791928	0.89488	-0.00148742	-0.0194429	-0.000191392	0.0738698	-0.00338479	-0.136761	-0.015477	-0.0251661	-0.000466703	-0.257115	0.00173107	0.0993	0.345943	0.23152	-0.0280686	0.0742618	-0.00389354	0.0691703	-0.014699	0.0974816	-0.0247526	-0.227072	-0.0154762	0.125936	0.000410414	0.205897	0.0132631	-0.119923	-0.00875934	-0.0369086	0.0218277	-0.0347338	0.0321726	-0.341199	0.0222927	0.0405573	-0.324966	0.0481549	5.61E-05	0.742411
4.39	-0.0764079	0.0142828	0.100754	0.00140422	0.129181	-0.0361437	-0.0501461	-0.000404439	0.894869	-0.000540405	-0.0194455	-0.000294524	0.0737407	-0.0173499	-0.136971	-0.0261506	-0.025168	0.00386817	-0.257019	0.0142589	0.102765	0.251623	0.231317	-0.0229226	0.0741053	-0.0266543	0.0690118	-0.0152849	0.0971541	-0.0413645	-0.227068	0.0138769	0.125989	0.0112548	0.205962	0.000361386	-0.12006	-0.0173126	-0.0367237	0.0147441	-0.0343582	0.0425529	-0.340868	0.0252005	0.0379286	-0.175662	0.0485537	0.0908562	0.743177
4.4	-0.0762769	0.00482134	0.100761	-0.00512227	0.128829	-0.0334749	-0.0501489	-0.000175119	0.894869	0.000575536	-0.019447	0.000114121	0.0736274	-0.00272928	-0.137189	-0.0114302	-0.025174	-0.00366001	-0.256922	0.00431045	0.103996	0.125958	0.231241	-0.0121274	0.0738666	-0.0236442	0.0687996	-0.0213716	0.0967227	-0.0478955	-0.226837	0.0297427	0.126094	0.012545	0.205921	-0.00748693	-0.120156	-0.00258949	-0.0365898	0.0105425	-0.0339274	0.0441496	-0.340655	0.00891428	0.0373509	0.0515581	0.0497658	0.137607	0.743667
4.41	-0.0762341	-0.000727602	0.100765	0.00247969	0.128512	-0.0279451	-0.0501494	3.66E-05	0.894881	0.00174415	-0.0194442	0.00025232	0.0736642	0.0074266	-0.13723	-0.00106833	-0.0251983	0.0022233	-0.256936	-0.00666743	0.105945	0.171657	0.231127	-0.0137054	0.0736654	-0.0203459	0.06864	-0.00419347	0.0962537	-0.0449107	-0.22649	0.0378927	0.126277	0.0227956	0.205782	-0.0214123	-0.120125	0.00630761	-0.0365711	-0.00634327	-0.0334966	0.039767	-0.340726	-0.0130462	0.0386567	0.192849	0.0510661	0.117621	0.74408
4.42	-0.0762236	-0.00105413	0.100816	0.00610448	0.128316	-0.0128041	-0.0501491	4.00E-05	0.894899	0.00163802	-0.0194427	7.23E-06	0.0737463	0.008509	-0.137186	0.00939072	-0.0251236	0.00911163	-0.257036	-0.0128118	0.107094	0.118442	0.231075	-0.00649036	0.0734792	-0.0165474	0.0686364	0.00864954	0.0959302	-0.0228351	-0.226122	0.0350627	0.126498	0.0193171	0.205579	-0.0202302	-0.120052	0.00858856	-0.036654	-0.0110697	-0.0331712	0.0253264	-0.340967	-0.00991121	0.0409726	0.265331	0.0521232	0.0918931	0.744426
4.43	-0.0762438	-0.00239508	0.100934	0.014192	0.128244	-0.0035129	-0.0501502	-0.000295411	0.894912	0.000793572	-0.0194459	-0.000656637	0.073859	0.0115901	-0.137116	0.00488931	-0.0249948	0.013191	-0.257203	-0.0205695	0.108415	0.111816	0.231086	0.00315488	0.0733312	-0.0118323	0.0688048	0.0243316	0.0957962	-0.00587811	-0.225794	0.0312067	0.12672	0.0194657	0.205385	-0.0191451	-0.119955	0.00932721	-0.0368243	-0.0191604	-0.0329634	0.0161083	-0.341131	0.00640795	0.0438066	0.294798	0.0529274	0.073634	0.744418
4.44	-0.0762531	0.000505978	0.101097	0.0189773	0.128261	0.00479358	-0.0501556	-0.000827157	0.894916	-9.27E-05	-0.0194567	-0.00155929	0.073968	0.0102797	-0.137134	-0.0107141	-0.0248533	0.0103535	-0.257441	-0.0266042	0.109085	-0.00360712	0.231193	0.0161359	0.0731852	-0.0113354	0.0690733	0.0317044	0.095819	0.00744111	-0.225504	0.0269209	0.126897	0.0170931	0.205217	-0.016263	-0.119899	0.00349066	-0.0370316	-0.0220874	-0.032837	0.00820674	-0.341137	0.0286837	0.0468844	0.318005	0.0536309	0.0640332	0.744084
4.45	-0.0762684	-0.000624151	0.101298	0.0211835	0.128379	0.0160578	-0.0501673	-0.00151499	0.894911	-0.00077521	-0.0194764	-0.002247	0.0740786	0.0120447	-0.137349	-0.0281088	-0.0247909	-0.00281986	-0.257724	-0.029427	0.108182	-0.137254	0.231388	0.0239355	0.0730768	-0.00416947	0.0693971	0.0319232	0.0959463	0.0161221	-0.225274	0.0185402	0.12706	0.0131695	0.205076	-0.0108424	-0.119878	0.00147115	-0.0372631	-0.0224194	-0.0328043	-0.00213889	-0.340907	0.0517951	0.050148	0.330107	0.0542215	0.0557643	0.743394
4.46	-0.0762988	-0.000478497	0.101523	0.024881	0.128605	0.0260472	-0.0501865	-0.0023259	0.8949	-0.00122659	-0.0195003	-0.00242164	0.0741973	0.0132647	-0.137716	-0.0412094	-0.0248557	-0.0123869	-0.258039	-0.0337027	0.106733	-0.156439	0.231623	0.0283	0.0730352	0.00176572	0.0697208	0.0300214	0.0961316	0.0211853	-0.225128	0.0106886	0.127105	-0.00827854	0.204964	-0.00974243	-0.119895	-0.00373866	-0.0375194	-0.0261551	-0.032874	-0.0120127	-0.340435	0.0790375	0.0535243	0.338015	0.0547215	0.0474955	0.74246
4.47	-0.0763562	-0.00565209	0.101739	0.0228169	0.128952	0.040533	-0.0502138	-0.00308016	0.894887	-0.00141753	-0.0195237	-0.00226159	0.074343	0.0187462	-0.138152	-0.043987	-0.0250065	-0.0227653	-0.258388	-0.0344413	0.104978	-0.18313	0.231875	0.0284112	0.0730826	0.0144104	0.0699913	0.0231067	0.0963674	0.0258387	-0.22507	0.00170369	0.127033	0.000989454	0.204863	-0.00977556	-0.119938	-0.00135494	-0.0377712	-0.023825	-0.0330611	-0.0259901	-0.339728	0.100904	0.0569653	0.338202	0.0551034	0.0321601	0.741392
4.48	-0.0764721	-0.00700507	0.101916	0.0196459	0.129445	0.0538133	-0.050246	-0.00322068	0.894872	-0.00119623	-0.0195448	-0.00188733	0.0745086	0.0150018	-0.138573	-0.0375461	-0.0252708	-0.0342447	-0.258697	-0.0260192	0.103199	-0.167002	0.232119	0.0256415	0.0732299	0.0174163	0.0702166	0.01899	0.0966071	0.02407	-0.225055	0.00301111	0.127077	-0.00080755	0.204745	-0.0124858	-0.119949	-6.97E-05	-0.0379903	-0.0188337	-0.0333933	-0.0394612	-0.338886	0.104458	0.0602365	0.283458	0.0551615	-0.0230007	0.740365
4.49	-0.0766546	-0.0195538	0.102066	0.0189814	0.130038	0.0612209	-0.0502768	-0.00293496	0.894864	-0.000389663	-0.0195615	-0.00144489	0.0746751	0.0224942	-0.138929	-0.0328353	-0.0256154	-0.0382109	-0.258901	-0.0156974	0.101464	-0.194124	0.232314	0.0230867	0.0734309	0.0291101	0.0704427	0.0220253	0.0968416	0.0292812	-0.224996	0.00874437	0.127091	-0.00617677	0.204585	-0.018921	-0.119889	0.0159459	-0.0381574	-0.0133762	-0.0338275	-0.047402	-0.337952	0.0958177	0.0621621	0.0747821	0.054386	-0.114017	0.739603
4.5	-0.0769368	-0.0195543	0.10218	0.012403	0.130684	0.0628615	-0.0503034	-0.00231227	0.894866	0.000768489	-0.0195729	-0.000761767	0.0748901	0.018024	-0.1392	-0.0177152	-0.0259745	-0.0385233	-0.25901	-0.00763146	0.0991707	-0.264803	0.2325	0.0271518	0.073705	0.0246784	0.0706826	0.0193075	0.0972056	0.0456004	-0.224868	0.0181972	0.12702	0.00612573	0.20437	-0.0235946	-0.119687	0.0197628	-0.0382382	-0.000323655	-0.0343194	-0.0502619	-0.337211	0.0483252	0.0619339	-0.115508	0.0530766	-0.131567	0.73971
4.51	-0.0771378	-0.0101184	0.102261	0.0107727	0.13126	0.0499795	-0.0503238	-0.00188765	0.894879	0.00188996	-0.0195763	0.000114919	0.0750135	0.0090581	-0.139321	-0.00370509	-0.0263266	-0.0367187	-0.259082	-0.00727709	0.096433	-0.27506	0.232684	0.0241111	0.0738386	0.00845917	0.0709123	0.0209698	0.0976648	0.0479151	-0.224639	0.0264898	0.1272	0.0188507	0.204121	-0.0273388	-0.119544	0.0102418	-0.0382419	0.0021569	-0.0347671	-0.0396619	-0.336827	0.0102335	0.0601916	-0.224775	0.0518224	-0.112082	0.740819
4.52	-0.0772388	-0.000447336	0.102289	0.00186084	0.131701	0.0368728	-0.0503421	-0.00178	0.8949	0.00209571	-0.0195713	0.000871319	0.075067	0.000622275	-0.139268	0.0144841	-0.0266756	-0.0335076	-0.25915	-0.006625	0.093605	-0.256763	0.232841	0.0207116	0.0738484	-0.00345871	0.0710748	0.0107351	0.0981347	0.0443758	-0.224373	0.0261688	0.12737	0.0158343	0.203881	-0.0218399	-0.119488	-0.000989554	-0.0381727	0.0118064	-0.0350995	-0.0271341	-0.336667	0.00519423	0.0576495	-0.277359	0.0508046	-0.0891203	0.742422
4.53	-0.0772506	0.00152751	0.10228	-0.000322278	0.131988	0.0218968	-0.0503618	-0.00225485	0.894919	0.00141933	-0.01956	0.00130887	0.0750642	0.000410309	-0.139079	0.0228176	-0.0269832	-0.0294956	-0.259198	-0.00268878	0.0924821	0.0567777	0.232889	-0.00799128	0.0737818	-0.00426693	0.0711574	0.00528038	0.0985176	0.0322587	-0.224136	0.0197861	0.127518	0.0119602	0.20369	-0.0159423	-0.11953	-0.0057471	-0.0380572	0.0126306	-0.0352963	-0.0132057	-0.336438	0.0142282	0.0547297	-0.305858	0.0499723	-0.0752461	0.743832
4.54	-0.0772652	0.00118008	0.102249	-0.00248528	0.132161	0.0137383	-0.0503884	-0.00310756	0.894928	0.000432004	-0.0195477	0.00104733	0.0750914	0.00117808	-0.138882	0.0129585	-0.027239	-0.0219545	-0.259205	0.00207336	0.094029	0.201056	0.232783	-0.0208158	0.0737828	0.00283852	0.0711721	-0.00181988	0.0987957	0.0239283	-0.224017	0.00412211	0.12753	-0.0151948	0.203595	-0.00382224	-0.11958	-0.00888406	-0.0379066	0.0171193	-0.0353901	-0.00601146	-0.336068	0.0310462	0.0515932	-0.322125	0.0492759	-0.0635508	0.744816
4.55	-0.0772714	-0.00308931	0.102215	-0.00507776	0.132269	0.00771991	-0.0504252	-0.00432867	0.894927	-0.000414791	-0.0195401	0.00055312	0.0751173	0.00879087	-0.138851	-0.00277105	-0.0274484	-0.0230112	-0.259175	0.000859029	0.0962232	0.256314	0.232621	-0.0240528	0.0738707	0.0173234	0.0711375	-0.0098467	0.098987	0.0145164	-0.224073	-0.0158572	0.127345	-0.0210884	0.203592	0.00418152	-0.11967	-0.00815929	-0.0377139	0.0232743	-0.0354302	0.000306196	-0.335584	0.0336975	0.0483378	-0.332086	0.0486644	-0.052428	0.745426
4.56	-0.0773451	-0.00977929	0.102161	-0.00373065	0.132272	-0.00784164	-0.050475	-0.00553833	0.894918	-0.00124111	-0.0195358	0.00030195	0.0752891	0.0232241	-0.138953	-0.018527	-0.0276392	-0.0165757	-0.259209	-0.00658295	0.099377	0.364365	0.232434	-0.0311377	0.0741365	0.0300476	0.0710359	-0.0130681	0.0990308	-0.00251732	-0.224316	-0.0301932	0.126923	-0.0592499	0.20368	0.0132483	-0.119714	-0.00592156	-0.037475	0.0219752	-0.0353525	0.0173601	-0.335052	0.0453745	0.0450081	-0.337642	0.048149	-0.044105	0.745788
4.57	-0.0774133	-0.00612111	0.102128	-0.00666416	0.132121	-0.0218667	-0.0505333	-0.00595144	0.894903	-0.00149264	-0.0195338	0.000131111	0.0755082	0.020683	-0.139198	-0.0279898	-0.0277133	-0.00370561	-0.259267	-0.00621668	0.102931	0.257842	0.232231	-0.0179728	0.0744329	0.0238137	0.0709108	-0.0193296	0.0989157	-0.0175186	-0.224623	-0.0280549	0.126386	-0.049223	0.203806	0.0131136	-0.119791	-0.0120085	-0.0372375	0.0263211	-0.0351018	0.0342694	-0.334501	0.0282318	0.0416693	-0.326808	0.0477987	-0.0176648	0.746025
4.58	-0.077383	0.00256893	0.10206	-0.0103598	0.131816	-0.0388563	-0.0505907	-0.00543541	0.894894	-0.000288828	-0.0195304	0.000712764	0.0756578	0.0145937	-0.139452	-0.0161512	-0.0277022	-0.00189318	-0.25935	-0.00957003	0.104162	0.120336	0.232183	-0.0123955	0.0745708	0.00191557	0.0706887	-0.0256549	0.0986207	-0.0414675	-0.224806	-0.00721496	0.125955	-0.022665	0.2039	0.00464619	-0.119963	-0.0209003	-0.0369598	0.0240501	-0.034672	0.0543182	-0.334218	0.00711994	0.0388765	-0.20685	0.0479729	0.0632046	0.746511
4.59	-0.0773468	-0.00528462	0.102002	-0.0103208	0.131355	-0.0479034	-0.0506413	-0.00469845	0.894896	0.00076526	-0.0195195	0.00133957	0.0758533	0.0240014	-0.139503	0.00692141	-0.0276914	0.00363503	-0.259459	-0.0105297	0.10606	0.16748	0.232051	-0.0185157	0.0745962	0.000589321	0.0704503	-0.0237472	0.0981117	-0.0548667	-0.224786	0.00925925	0.12591	0.00471554	0.203896	-0.00460062	-0.120106	-0.00783692	-0.0367993	0.0102485	-0.0340573	0.0665339	-0.334138	-0.00209836	0.0379585	0.0212558	0.0490188	0.129486	0.746811
4.6	-0.0773673	-0.00609977	0.101927	-0.00956331	0.130928	-0.033832	-0.0506839	-0.00386433	0.894909	0.00169791	-0.0195068	0.00106528	0.0760775	0.0172193	-0.139348	0.0243874	-0.0275417	0.0185952	-0.259521	-0.00022515	0.107181	0.117289	0.23191	-0.0189187	0.07463	0.00193444	0.0702437	-0.0154484	0.0976156	-0.0427509	-0.224675	0.0109404	0.125985	0.0138363	0.203832	-0.0100828	-0.120134	-0.00024694	-0.0367183	0.00552153	-0.0334447	0.054106	-0.334305	-0.0178701	0.0390316	0.177899	0.0503199	0.122239	0.746881
4.61	-0.0774003	-0.0046384	0.101888	-0.00277644	0.130679	-0.0154271	-0.0507199	-0.00341106	0.894926	0.00169745	-0.0195006	9.45E-05	0.0762122	0.00828554	-0.139089	0.0257885	-0.0272994	0.0249494	-0.259474	0.00740844	0.108532	0.114431	0.231745	-0.015817	0.0746749	0.00553689	0.0701874	0.00216084	0.0972676	-0.0252769	-0.224594	0.00406707	0.126178	0.0213648	0.203733	-0.00883873	-0.120115	0.00269585	-0.0366995	-1.68E-05	-0.0329991	0.0353087	-0.334624	-0.0218808	0.0412229	0.252848	0.0514386	0.0997272	0.746762
4.62	-0.0774086	0.000717397	0.101893	0.00360661	0.1306	-0.00168795	-0.0507531	-0.00327734	0.894941	0.00105338	-0.0195059	-0.00117354	0.0762531	-0.000369263	-0.138888	0.0101155	-0.0270441	0.0245891	-0.259398	0.00787873	0.109018	-0.0440236	0.231649	-0.00424494	0.0747154	0.00437429	0.0702771	0.0154923	0.0971117	-0.00631886	-0.224592	-0.00237835	0.126355	0.0176389	0.203662	-0.00689113	-0.12011	-0.00156683	-0.0367068	-0.00294988	-0.0327251	0.0208198	-0.334963	-0.0162115	0.0439584	0.290581	0.0523656	0.0839665	0.746406
4.63	-0.0774012	0.00257326	0.101941	0.00585464	0.130633	0.00700855	-0.0507858	-0.00328974	0.894946	4.38E-06	-0.0195223	-0.00194044	0.0762384	-0.00338602	-0.138874	-0.00515751	-0.0268436	0.0137533	-0.259323	0.00662621	0.107953	-0.130219	0.23162	0.00348189	0.0747547	0.00578258	0.0704561	0.0171506	0.09712	0.00681472	-0.224642	-0.00773805	0.126526	0.0172711	0.203619	-0.00110535	-0.120123	-0.00244543	-0.0367436	-0.00406921	-0.0325632	0.0124998	-0.335227	-0.00748829	0.0469359	0.310105	0.0531952	0.0789441	0.745799
4.64	-0.0773797	0.0044576	0.102027	0.0107616	0.130712	0.00809105	-0.0508202	-0.00363881	0.894941	-0.000905704	-0.0195429	-0.00207956	0.0762166	-0.000143136	-0.139012	-0.0198675	-0.0267493	0.00572496	-0.259308	-0.00571082	0.106545	-0.158858	0.231673	0.0141435	0.0748064	0.00764147	0.0706525	0.0180346	0.0971804	0.0062814	-0.224753	-0.0152831	0.126674	0.0125662	0.203625	0.00209506	-0.120163	-0.00656038	-0.0368316	-0.0117278	-0.032444	0.0112685	-0.335383	0.00972245	0.0501126	0.323757	0.0539285	0.0677926	0.744983
4.65	-0.0773457	0.00340021	0.10212	0.00971693	0.130838	0.0173973	-0.0508592	-0.00414073	0.894931	-0.00116822	-0.0195622	-0.00174453	0.0762394	0.00699945	-0.139234	-0.023783	-0.0267339	-0.00381189	-0.259433	-0.0187332	0.104785	-0.182347	0.231793	0.0184338	0.074897	0.015558	0.0708031	0.0102139	0.0972531	0.0105006	-0.224953	-0.0260514	0.126778	0.0102497	0.203668	0.00679256	-0.120245	-0.00718526	-0.0369513	-0.0126942	-0.0323723	0.00146009	-0.335394	0.0229162	0.0533916	0.331512	0.0545748	0.0617707	0.744001
4.66	-0.077337	0.00278841	0.10221	0.0125076	0.131085	0.030996	-0.0509027	-0.00447812	0.894918	-0.00137283	-0.0195772	-0.00122702	0.0763099	0.00874332	-0.139491	-0.0264142	-0.0268114	-0.0154238	-0.259648	-0.0245495	0.102994	-0.167994	0.231951	0.0222312	0.0750706	0.0210706	0.0709102	0.00884532	0.0973671	0.0145657	-0.225244	-0.0316644	0.126878	0.0113619	0.203734	0.0054808	-0.120328	-0.0080765	-0.0371024	-0.018472	-0.0324389	-0.0152696	-0.335236	0.0429786	0.0567406	0.33367	0.0551204	0.0474076	0.742882
4.67	-0.0773394	0.00437054	0.102285	0.00929177	0.131475	0.0457478	-0.0509472	-0.0042457	0.894905	-0.00116476	-0.0195858	-0.000556116	0.0763638	0.00159138	-0.139696	-0.0163054	-0.0270372	-0.0293481	-0.259864	-0.016764	0.101332	-0.19176	0.232115	0.0225113	0.0752662	0.0189924	0.0709898	0.00524783	0.0975003	0.0152012	-0.225536	-0.026396	0.127036	0.0180601	0.203777	0.00231206	-0.12042	-0.00829027	-0.0372705	-0.0158878	-0.0326818	-0.033389	-0.334921	0.0510952	0.0599886	0.29312	0.0553968	-0.000442062	0.7417
4.68	-0.0773833	-0.00431626	0.10231	0.00389821	0.132024	0.0622796	-0.050986	-0.00346186	0.894897	-0.000219695	-0.0195889	-5.81E-05	0.0763609	0.0015736	-0.13981	-0.00551727	-0.0273716	-0.0381235	-0.259956	-0.00286944	0.0988819	-0.285837	0.232296	0.0267188	0.0754751	0.0260791	0.0710539	0.00349177	0.0976807	0.0261503	-0.225757	-0.0177822	0.12717	-8.31E-05	0.203772	-0.00351868	-0.120447	0.00683221	-0.0373823	-0.00595468	-0.0331202	-0.0536298	-0.334527	0.0495441	0.0621459	0.113736	0.0549437	-0.0869422	0.740681
4.69	-0.0775272	-0.00959145	0.102297	0.0060762	0.132659	0.0598378	-0.051015	-0.0022687	0.894901	0.000976199	-0.0195857	0.000665044	0.0763933	0.00326702	-0.139804	0.00349954	-0.0277737	-0.0404627	-0.25995	0.00312153	0.0962937	-0.211811	0.232452	0.0178934	0.0757251	0.0213465	0.0711314	0.0109392	0.0979891	0.0377687	-0.22585	0.00126522	0.127026	-0.00657453	0.203692	-0.0136582	-0.120313	0.0179759	-0.0374327	-0.007067	-0.0336864	-0.0572316	-0.33416	0.0163752	0.0622696	-0.0848093	0.0538079	-0.12668	0.740188
4.7	-0.0776232	0.000251582	0.102293	0.00150858	0.1332	0.0452775	-0.0510314	-0.00105687	0.894917	0.00211725	-0.0195753	0.00140272	0.0763596	-0.00781727	-0.139699	0.0158461	-0.0281613	-0.0340716	-0.25989	0.00619327	0.0943362	-0.180259	0.232544	0.0111302	0.0758047	-0.00172873	0.0712376	0.00785833	0.0984168	0.046143	-0.225731	0.0214374	0.127127	0.0146735	0.203526	-0.0195169	-0.120176	0.010956	-0.0374761	-0.00184623	-0.0342175	-0.0477164	-0.334109	-0.0227006	0.0607444	-0.205233	0.0525714	-0.115413	0.740658
4.71	-0.0776167	0.00836872	0.102283	0.000590561	0.133539	0.0229579	-0.0510382	-0.000338072	0.894939	0.00195146	-0.019558	0.00201966	0.0762529	-0.0153095	-0.139512	0.0219728	-0.028484	-0.0291458	-0.259818	0.00979763	0.09359	0.0675053	0.23253	-0.0124542	0.0756852	-0.020472	0.0712959	0.00408102	0.0988553	0.0390306	-0.225447	0.0343916	0.127245	0.00700925	0.203324	-0.0193408	-0.120106	0.00344106	-0.0375162	-0.00420483	-0.0345986	-0.0297849	-0.334307	-0.0330087	0.058351	-0.26474	0.0515086	-0.0994755	0.741726
4.72	-0.0775117	0.0147553	0.102269	-0.00201524	0.133677	0.00695969	-0.0510402	-0.000181834	0.894954	0.00118166	-0.0195368	0.0020991	0.0760705	-0.0215998	-0.139299	0.0176722	-0.0287609	-0.0214128	-0.259704	0.0141817	0.0953631	0.236828	0.232369	-0.0286358	0.0754161	-0.0302598	0.0712764	-0.00359833	0.0991958	0.0251405	-0.225084	0.0343843	0.127282	0.000721881	0.203153	-0.0117606	-0.120119	-0.00415555	-0.0375542	-0.00185624	-0.0348224	-0.0175028	-0.334507	-0.0304598	0.0555255	-0.295258	0.0505993	-0.0845283	0.742769
4.73	-0.0773786	0.0152962	0.102247	-0.00247708	0.133721	0.00347711	-0.0510448	-0.000749343	0.89496	5.49E-05	-0.0195178	0.00167917	0.0758712	-0.0209355	-0.139209	0.000547835	-0.028989	-0.0203601	-0.259566	0.0130316	0.0978125	0.260978	0.232159	-0.0261659	0.0751682	-0.0222907	0.0711992	-0.00769746	0.0994038	0.0136597	-0.224828	0.0160882	0.127306	0.00656159	0.203072	-0.00432327	-0.120157	-0.00655328	-0.0375637	0.00123258	-0.0349925	-0.0177393	-0.334598	-0.0171821	0.0524729	-0.313308	0.0497984	-0.0766046	0.743481
4.74	-0.0772359	0.0121974	0.102202	-0.00550157	0.133744	-0.000722101	-0.0510572	-0.00181231	0.894956	-0.000761565	-0.0195027	0.00139058	0.0756935	-0.0113154	-0.139245	-0.00946208	-0.0292289	-0.0187777	-0.259468	0.00502383	0.10093	0.359325	0.231954	-0.0309983	0.0750294	-0.00623145	0.0710698	-0.0137973	0.0994871	-0.00122586	-0.2248	-0.0105994	0.127345	0.00124721	0.203092	0.00710207	-0.120226	-0.00658387	-0.0375115	0.00710725	-0.0351745	-0.0153627	-0.334528	-0.000999959	0.0492855	-0.322021	0.0490852	-0.0662028	0.743773
4.75	-0.0771363	0.00794905	0.102156	-0.00809787	0.133679	-0.011925	-0.0510816	-0.00301737	0.894947	-0.00101507	-0.0194903	0.00117716	0.0756575	0.0049409	-0.13943	-0.0225651	-0.0293595	-0.0076099	-0.259508	-0.0165615	0.103795	0.123067	0.23183	0.00139861	0.0750674	0.00894796	0.0709411	-0.0168789	0.0993927	-0.0156617	-0.225024	-0.0336469	0.127367	0.00085948	0.203205	0.0164842	-0.12028	-0.00612886	-0.0374384	0.0112556	-0.0352798	-0.0037528	-0.334354	0.00450728	0.0460172	-0.330581	0.0484334	-0.0577705	0.743769
4.76	-0.0770572	0.00437613	0.102062	-0.0112403	0.133449	-0.0359612	-0.0511156	-0.00354182	0.894938	-0.00087518	-0.019475	0.00197192	0.0758043	0.0223831	-0.139584	-0.00537938	-0.0294116	-0.00561566	-0.25978	-0.0352896	0.104877	0.191178	0.231873	-0.00429054	0.0752141	0.0116158	0.0707439	-0.0221996	0.0991309	-0.0382138	-0.2254	-0.0370133	0.127371	0.00227037	0.203385	0.0176089	-0.120327	-0.00518167	-0.0373026	0.010785	-0.0352009	0.0230639	-0.334203	-0.00941562	0.0427291	-0.323419	0.0479325	-0.0383378	0.743723
4.77	-0.0769149	0.0128503	0.101998	-0.0105845	0.132931	-0.0630131	-0.0511481	-0.00280384	0.894931	-0.000444103	-0.0194509	0.00277789	0.0759922	0.0131035	-0.139547	0.0136431	-0.0293284	0.0196584	-0.260126	-0.0304755	0.106705	0.107713	0.231865	-0.0037534	0.0752271	-0.0130089	0.0705239	-0.0232657	0.0986192	-0.0610807	-0.225656	-0.0136634	0.127399	0.00260185	0.203534	0.0131076	-0.120435	-0.0150867	-0.0372326	0.00359316	-0.0348158	0.052071	-0.334246	-0.0213032	0.0398346	-0.234449	0.0478647	0.0325278	0.743843
4.78	-0.0767278	0.00845865	0.10193	-0.0138842	0.13225	-0.0670398	-0.0511709	-0.00176399	0.894927	-0.000257971	-0.0194212	0.00300346	0.0760975	0.00787456	-0.1393	0.036286	-0.0290148	0.0380258	-0.260336	-0.0104339	0.107704	0.129461	0.23183	-0.0111582	0.0750734	-0.0183814	0.0702568	-0.026682	0.097987	-0.0649544	-0.225687	0.00397364	0.127424	0.00299141	0.203629	0.00794386	-0.120555	-0.00528797	-0.0372182	-0.000642361	-0.0342465	0.0589002	-0.334358	-0.0193819	0.0384684	-0.0279353	0.0486809	0.117639	0.74372
4.79	-0.0765963	0.00723503	0.101844	-0.0139415	0.131628	-0.0526684	-0.051184	-0.000896552	0.894928	0.000555639	-0.0193955	0.00197012	0.0761431	-0.00311972	-0.138918	0.0391551	-0.028554	0.0502601	-0.260342	0.00960491	0.108918	0.0962572	0.231732	-0.0157209	0.0749243	-0.0163728	0.0700051	-0.020731	0.0973746	-0.0578178	-0.225624	0.00499917	0.127502	0.0145769	0.203683	0.00297245	-0.120562	0.0024085	-0.0372407	-0.00103787	-0.0337072	0.0466687	-0.334628	-0.0308319	0.0391348	0.147193	0.049982	0.130035	0.743362
4.8	-0.0764553	0.0118408	0.101751	-0.0115919	0.1312	-0.0315034	-0.0511901	-0.000387436	0.894938	0.00110449	-0.0193843	0.000234556	0.0760355	-0.018829	-0.138587	0.0245841	-0.0280838	0.0453013	-0.260165	0.0252054	0.109349	-0.0447104	0.231586	-0.0131074	0.0747843	-0.0134003	0.0698469	-0.00879362	0.0968853	-0.0413987	-0.225621	-0.00619123	0.12764	0.0108452	0.203715	0.0031031	-0.120544	0.00180692	-0.0372364	0.00278251	-0.0333411	0.0270396	-0.335089	-0.0396656	0.0410876	0.236978	0.0512129	0.111618	0.742987
4.81	-0.0763088	0.0141317	0.101674	-0.00704949	0.130952	-0.0183891	-0.0511933	-0.000222341	0.894948	0.00077032	-0.0193893	-0.00112614	0.0758136	-0.0280671	-0.138435	0.0049714	-0.027716	0.03417	-0.259876	0.0341016	0.108268	-0.134721	0.231456	-0.0107013	0.0746927	-0.00804041	0.0698076	0.00260322	0.0965625	-0.0249533	-0.225757	-0.019503	0.127663	-0.00687126	0.203781	0.00742387	-0.120515	0.00165799	-0.0372047	0.0025756	-0.033135	0.0156615	-0.335623	-0.0368182	0.0436983	0.2843	0.0522432	0.0903016	0.74254
4.82	-0.0761288	0.0184797	0.101624	-0.00507124	0.130796	-0.0149594	-0.0511954	-0.000236461	0.894951	-0.00015912	-0.0194039	-0.00166653	0.0754842	-0.0350896	-0.138435	-0.00624583	-0.0274728	0.0269573	-0.259507	0.0368609	0.106854	-0.157863	0.231324	-0.0068637	0.074612	-0.00749594	0.069846	0.00599559	0.0963887	-0.0143079	-0.226008	-0.0299459	0.127634	0.00194683	0.203897	0.0137049	-0.120522	-0.00301349	-0.0371731	0.00235534	-0.0329972	0.0147767	-0.336083	-0.0281902	0.0466187	0.302867	0.0531174	0.0845442	0.741886
4.83	-0.0759311	0.0181598	0.101578	-0.00689361	0.130622	-0.0195436	-0.0511994	-0.000584512	0.894946	-0.000658773	-0.0194194	-0.00131649	0.075161	-0.0284502	-0.138497	-0.00629535	-0.0272526	0.0263925	-0.25919	0.0258975	0.105139	-0.175711	0.231253	-0.000693108	0.0745563	-0.00422197	0.0698738	-0.00051687	0.0962598	-0.0135215	-0.226352	-0.0373603	0.127595	-0.0128715	0.204083	0.0208823	-0.120555	-0.00466374	-0.0371512	0.00144122	-0.0328125	0.0227088	-0.336456	-0.0140182	0.0497233	0.319905	0.0539245	0.0739662	0.741106
4.84	-0.0757091	0.0202375	0.101531	-0.00527706	0.130412	-0.0203919	-0.0512076	-0.00109086	0.894937	-0.00100679	-0.0194283	-0.000443551	0.0748905	-0.0230268	-0.138531	-0.00221903	-0.0270482	0.0222587	-0.259006	0.0110273	0.103425	-0.173274	0.231227	0.00502047	0.0745035	-0.00502041	0.0698308	-0.00690428	0.0961291	-0.0133774	-0.226737	-0.0397972	0.12737	-0.0315956	0.204306	0.0240072	-0.120641	-0.0108577	-0.0371596	-0.00441025	-0.0325727	0.0241183	-0.336689	0.00181499	0.0529587	0.328059	0.0546364	0.0658371	0.740209
4.85	-0.0755015	0.0187952	0.101488	-0.0061799	0.130279	-0.00161456	-0.0512209	-0.0015077	0.894927	-0.00103723	-0.0194289	0.000221346	0.0746748	-0.022227	-0.138516	0.00450437	-0.0269	0.0125099	-0.258925	0.00899118	0.101493	-0.216589	0.231251	0.0103806	0.0744874	-0.000384122	0.0697202	-0.0151135	0.0960492	-0.00137956	-0.227135	-0.039219	0.127006	-0.0315221	0.204528	0.0210522	-0.120751	-0.0103103	-0.0372089	-0.00436192	-0.032419	0.00299876	-0.336762	0.0151176	0.0562619	0.331564	0.0552532	0.0546127	0.739241
4.86	-0.0753367	0.0178603	0.101405	-0.00686243	0.130418	0.0295523	-0.0512359	-0.00132117	0.894919	-0.000346906	-0.0194254	0.000382248	0.074411	-0.0328614	-0.138433	0.00874648	-0.0268927	-0.0038162	-0.25877	0.0245191	0.099175	-0.248264	0.231296	0.0113161	0.074519	0.000843633	0.0695492	-0.017246	0.0960982	0.0092966	-0.227495	-0.0300981	0.126766	-0.0196576	0.204703	0.0111358	-0.120835	-0.00687242	-0.0372252	-0.000724027	-0.032575	-0.0335451	-0.336748	0.0226873	0.0595273	0.309203	0.0556621	0.0175656	0.738316
4.87	-0.0752014	0.012206	0.1013	-0.00915551	0.130828	0.0500705	-0.0512443	-0.000318471	0.894922	0.00106032	-0.0194217	0.000396891	0.0740056	-0.0409542	-0.138314	0.0139221	-0.0270909	-0.0245618	-0.258403	0.0473443	0.0964104	-0.302442	0.231309	0.00430597	0.0745031	-0.00238251	0.0693844	-0.0159828	0.096221	0.0147646	-0.227677	-0.00601334	0.126605	-0.00772694	0.20474	-0.00262297	-0.120883	0.00416219	-0.0371968	0.00701038	-0.033057	-0.0589362	-0.336625	0.0267273	0.0620096	0.163727	0.0554204	-0.0674679	0.737504
4.88	-0.0752105	-0.00155216	0.101175	-0.0063849	0.131315	0.0432545	-0.0512414	0.000984661	0.894939	0.00254964	-0.0194165	0.000652434	0.0736526	-0.0315201	-0.138141	0.0180465	-0.0274439	-0.0329918	-0.257877	0.056708	0.09374	-0.172322	0.231237	-0.0090755	0.074506	-0.0036197	0.0692626	-0.00575989	0.09638	0.0165764	-0.227594	0.023708	0.126638	0.0143074	0.204633	-0.019147	-0.12072	0.0244584	-0.0371229	0.0054624	-0.0336496	-0.0560787	-0.336495	0.00292382	0.0626158	-0.0379154	0.0543852	-0.12479	0.737165
4.89	-0.075258	0.00159887	0.101113	-0.00253573	0.131633	0.0198621	-0.0512242	0.00244561	0.894971	0.00348858	-0.0194079	0.00104402	0.0733265	-0.0374714	-0.137926	0.0227051	-0.0277918	-0.0250356	-0.257261	0.0656908	0.0936474	0.131586	0.230958	-0.0395284	0.0743704	-0.0273142	0.0692404	0.00167958	0.0965812	0.022458	-0.227192	0.0566501	0.126833	0.0175708	0.20437	-0.0310742	-0.120458	0.0240038	-0.0371058	0.00106475	-0.0341061	-0.0364696	-0.336605	-0.0385754	0.0614534	-0.180662	0.0530535	-0.131118	0.737777
4.9	-0.0751865	0.01172	0.101082	-0.00203389	0.131708	-0.00318906	-0.0511941	0.00343627	0.895006	0.0032721	-0.0193961	0.00127748	0.0728899	-0.0471547	-0.137698	0.0180437	-0.0280233	-0.0109225	-0.25659	0.0673622	0.0955299	0.216577	0.230544	-0.0502941	0.0739454	-0.0532607	0.0692079	0.00014413	0.0968388	0.020633	-0.226495	0.0793355	0.126998	0.0203499	0.204046	-0.03377	-0.120283	0.0135575	-0.037104	-0.000543023	-0.0343596	-0.0168944	-0.336919	-0.0455068	0.0592109	-0.25442	0.0518573	-0.111948	0.739117
4.91	-0.0750328	0.0171117	0.101081	0.000538615	0.131614	-0.0131944	-0.0511585	0.00357248	0.895035	0.0024713	-0.0193825	0.00143613	0.0724123	-0.0477087	-0.137548	0.00985073	-0.0281985	-0.0130197	-0.255957	0.0577249	0.0981078	0.309619	0.230111	-0.049639	0.0733603	-0.0618477	0.0691427	-0.00184459	0.0970304	0.00860847	-0.225672	0.0815754	0.127212	0.0178518	0.203717	-0.0312426	-0.12018	0.00660081	-0.0371313	-0.00416881	-0.0344825	-0.0112501	-0.337194	-0.0315969	0.0564408	-0.291964	0.0508343	-0.0963916	0.740538
4.92	-0.0748396	0.0195301	0.101105	0.00279335	0.131498	-0.00818772	-0.0511255	0.00291575	0.895053	0.00123788	-0.0193682	0.00130996	0.0719566	-0.0434998	-0.137482	-0.00173767	-0.0283979	-0.0115871	-0.255448	0.0436404	0.101599	0.352092	0.229705	-0.0453303	0.0727752	-0.0551214	0.0690527	-0.00394602	0.0971081	0.000295632	-0.224937	0.064206	0.127375	0.0137586	0.203449	-0.0253111	-0.120138	0.0016021	-0.037176	-0.00428715	-0.0346313	-0.0212366	-0.337267	-0.0106066	0.0533975	-0.313804	0.0499372	-0.0855709	0.741628
4.93	-0.0746525	0.0178906	0.101124	-0.000130045	0.131471	0.000760535	-0.0511018	0.00175823	0.895062	0.000890756	-0.0193568	0.00110964	0.0715885	-0.0275722	-0.137561	-0.0119551	-0.0285421	-0.0103087	-0.255156	0.0121912	0.103753	0.0970339	0.229516	-0.00783807	0.0723166	-0.0386438	0.0689434	-0.00945273	0.0971264	-0.00442409	-0.224427	0.0377826	0.127491	0.00897901	0.203259	-0.013821	-0.120124	0.000429582	-0.0371859	0.00270937	-0.0349143	-0.0334235	-0.337153	-0.0022149	0.0501973	-0.325014	0.0491278	-0.0767404	0.742354
4.94	-0.0745082	0.00934908	0.101146	0.00357567	0.131439	-0.0107814	-0.0510905	0.000524365	0.895069	0.000399463	-0.0193444	0.00140759	0.0714499	0.00204227	-0.137664	-0.00772365	-0.028702	-0.0145413	-0.255216	-0.0241875	0.105322	0.216597	0.229492	-0.00455636	0.0720282	-0.0207831	0.0688469	-0.00441393	0.0970182	-0.0215515	-0.22415	0.0191605	0.127617	0.0135848	0.203135	-0.0113189	-0.120107	0.00401086	-0.0371894	-0.00333903	-0.0352141	-0.0227776	-0.336919	0.0136636	0.046912	-0.334867	0.0483797	-0.0693225	0.74281
4.95	-0.0744197	0.00686349	0.101207	0.00492057	0.13121	-0.0371331	-0.0510896	-0.000177326	0.89507	-0.000280667	-0.0193289	0.00173326	0.0715823	0.0189656	-0.137721	-0.00090068	-0.0287243	0.0084115	-0.255589	-0.0464875	0.106867	0.0989302	0.229554	0.0105806	0.0718511	-0.0206962	0.0688073	-0.000790885	0.0967333	-0.038286	-0.223984	0.0177759	0.127724	0.00775224	0.203051	-0.00578712	-0.120067	0.00114835	-0.0372455	-0.00707829	-0.0353029	0.00637519	-0.336556	0.0251547	0.0435501	-0.337312	0.0477551	-0.0498269	0.743006
4.96	-0.074283	0.0119849	0.101315	0.00838222	0.130689	-0.066304	-0.0510908	0.00011137	0.895065	-0.000531304	-0.0193099	0.00201825	0.0717777	0.0151437	-0.137681	0.0100879	-0.0284843	0.0333961	-0.256061	-0.044458	0.10809	0.139697	0.229671	0.00696391	0.0715668	-0.0390829	0.0688019	0.0043563	0.096267	-0.0578731	-0.223726	0.0359885	0.127816	0.00784117	0.202973	-0.0105077	-0.120094	-0.00741091	-0.0373559	-0.0147247	-0.0350648	0.0398331	-0.336189	0.0191826	0.0404195	-0.273154	0.0474891	0.0102162	0.743133
4.97	-0.0740952	0.00801547	0.101445	0.00531879	0.129964	-0.0738136	-0.0510868	0.000616711	0.895059	-0.000453563	-0.0192908	0.001668	0.0719176	0.0142624	-0.137545	0.0180738	-0.0280356	0.0487137	-0.256451	-0.0330122	0.109235	0.0939097	0.229773	0.00616451	0.0711287	-0.0422598	0.0687966	0.00183404	0.0956709	-0.0637112	-0.22329	0.0477258	0.127905	0.0106003	0.202863	-0.0113359	-0.120167	-0.00157431	-0.0375152	-0.0160289	-0.0345742	0.0532415	-0.335871	0.0260762	0.0385245	-0.0886485	0.048056	0.105901	0.743115
4.98	-0.073975	0.00556037	0.101531	0.00279241	0.129321	-0.0506313	-0.0510789	0.000956534	0.895057	-7.93E-05	-0.0192801	0.000363324	0.0720394	0.00497144	-0.137386	0.0115736	-0.0275269	0.0474147	-0.256689	-0.0136625	0.10955	-0.0674877	0.229836	0.00725749	0.0707626	-0.0310363	0.0687887	0.00464711	0.0951081	-0.0507395	-0.222858	0.0353605	0.128042	0.015122	0.202762	-0.00817216	-0.120137	0.00572059	-0.0376624	-0.0121697	-0.0341076	0.0348262	-0.335661	0.0142605	0.0386915	0.109111	0.0493117	0.135471	0.742892
4.99	-0.0738979	0.00510587	0.101583	0.00329427	0.128977	-0.0197387	-0.0510697	0.00088819	0.895058	0.000172583	-0.0192836	-0.0010301	0.0720463	-0.00563837	-0.137329	-0.000112227	-0.0271019	0.0365836	-0.256742	0.00253615	0.108395	-0.127111	0.22988	0.00473362	0.0705483	-0.0119995	0.0688564	0.0133644	0.0947146	-0.0316576	-0.222647	0.00569375	0.128186	0.0138119	0.202708	-0.00190491	-0.120043	0.0102551	-0.0377616	-0.00735178	-0.0338945	0.00817806	-0.335702	0.00177991	0.0403902	0.217674	0.0505879	0.118877	0.742801
5	-0.0738195	0.00927912	0.101644	0.00586797	0.12888	-0.00309497	-0.0510632	0.000340663	0.895057	-0.000396743	-0.019299	-0.00191727	0.0719428	-0.0131484	-0.137399	-0.0123768	-0.0267864	0.0305164	-0.256693	0.00415053	0.106984	-0.16505	0.22992	0.0117037	0.0704802	0.000730414	0.0690459	0.022242	0.0944858	-0.0146119	-0.222746	-0.0250838	0.128294	-0.00427366	0.202726	0.0084306	-0.119963	0.0051832	-0.0378348	-0.00542221	-0.0338826	-0.00354653	-0.335809	0.00555386	0.0428722	0.272314	0.0516778	0.0979868	0.742745
[truncated: 2,459 more columns]
