# Supplementary material for: Analysis of abnormal posture in patients with Parkinson's disease using a computational model considering muscle tones
Source: Front Comput Neurosci. 2023 Oct 5;17:1218707. doi: 10.3389/fncom.2023.1218707 (PMC10585043; doi:10.3389/fncom.2023.1218707)
Supplement: Supplementary file 1 [file Data_Sheet_1.ZIP › result_simulation_sub3-4/Sub4_uff2.112161.sto]

221207_sub4_uff2.112161_1/2303_999999.999_37.152
version=1
nRows=501
nColumns=2509
inDegrees=no
endheader
time	pelvis_tilt	pelvis_tilt_u	pelvis_list	pelvis_list_u	pelvis_rotation	pelvis_rotation_u	pelvis_tx	pelvis_tx_u	pelvis_ty	pelvis_ty_u	pelvis_tz	pelvis_tz_u	hip_flexion_r	hip_flexion_r_u	hip_adduction_r	hip_adduction_r_u	hip_rotation_r	hip_rotation_r_u	knee_angle_r	knee_angle_r_u	subtalar_angle_1_r	subtalar_angle_1_r_u	ankle_angle_r	ankle_angle_r_u	hip_flexion_l	hip_flexion_l_u	hip_adduction_l	hip_adduction_l_u	hip_rotation_l	hip_rotation_l_u	knee_angle_l	knee_angle_l_u	subtalar_angle_1_l	subtalar_angle_1_l_u	ankle_angle_l	ankle_angle_l_u	lumbar_extension	lumbar_extension_u	lumbar_bending	lumbar_bending_u	lumbar_rotation	lumbar_rotation_u	neck_extension	neck_extension_u	roll	roll_u	yaw	yaw_u	neck_extension_2
0	-0.0261216	0	-0.15397	0	-0.0412095	0	-0.0663806	0	0.77784	0	0	0	0.542797	0	0.135353	0	0.0337098	0	-0.781262	0	0.10503	0	0.249628	0	0.521609	0	-0.138375	0	-0.0636497	0	-0.777581	0	0.0381937	0	0.263827	0	-1.13727	0	0.131654	0	0.236523	0	-0.562392	0	0.282097	0	-0.273289	0	0.368855
0.01	-0.0271302	-0.0681053	-0.15336	0.0216317	-0.0417685	-0.0410863	-0.0662457	-0.00486383	0.777843	-0.00675661	6.89E-05	0.0134189	0.543625	0.238247	0.136957	0.413296	0.0366871	0.67995	-0.780502	-0.241762	0.108996	0.920747	0.249797	-0.0826452	0.522146	0.233556	-0.137912	0.0318539	-0.0601874	0.469484	-0.77683	-0.258278	0.0398943	-0.113325	0.263481	-0.0288795	-1.13555	0.0582509	0.130857	-0.0973052	0.23594	-0.0203208	-0.561634	-0.00357172	0.281982	0.0295079	-0.273442	-0.0333498	0.367623
0.02	-0.0271399	0.0334686	-0.153467	-0.0297671	-0.0415627	0.0776182	-0.0662578	0.00194681	0.777784	-0.0053724	0.000243004	0.0194672	0.544255	-0.0186799	0.142676	0.652397	0.0468593	1.16387	-0.781803	-0.0571071	0.116533	0.350372	0.249819	0.0547619	0.523379	0.0306875	-0.137585	0.0603755	-0.056623	0.238364	-0.778701	-0.108412	0.0409467	0.130822	0.26335	0.0011916	-1.13548	-0.0320318	0.130567	0.0288978	0.235704	-0.0311006	-0.561487	0.0100305	0.282149	0.0177022	-0.273818	-0.0193756	0.367715
0.03	-0.026797	-0.0115943	-0.153781	-0.00818538	-0.0404426	0.131912	-0.0662364	0.00131532	0.777726	-0.00670636	0.000431342	0.0162308	0.543847	0.0357957	0.148951	0.539662	0.0577508	0.774527	-0.78249	-0.10383	0.113348	-0.761514	0.251166	0.212956	0.523645	0.0328247	-0.136644	0.14865	-0.054328	0.227536	-0.77931	-0.0263357	0.0414962	0.0264429	0.263462	0.0130135	-1.1357	0.0227399	0.131099	0.065782	0.235293	-0.0676944	-0.561461	-0.0105674	0.282316	0.0170756	-0.274026	-0.0230347	0.367783
0.04	-0.0269557	-0.050685	-0.153468	0.0743908	-0.0391065	0.125045	-0.0662345	-0.000460901	0.777653	-0.00765238	0.00054345	0.00608425	0.544385	0.0938123	0.15265	0.185872	0.0629182	0.371396	-0.783789	-0.131644	0.10821	-0.0643514	0.252727	0.102058	0.524243	0.0539795	-0.134602	0.247429	-0.0517356	0.275163	-0.779399	0.00506329	0.0417569	0.0224516	0.263486	-0.00480066	-1.13532	0.0642429	0.131697	0.0317965	0.234215	-0.133005	-0.561517	-0.00571432	0.282472	0.0112029	-0.274244	-0.021848	0.367837
0.05	-0.0272294	-0.0352428	-0.152584	0.0941772	-0.0379096	0.104508	-0.0662394	-0.000232051	0.777581	-0.00639567	0.000564719	-0.000758194	0.545139	0.0542239	0.153064	-0.0820823	0.0655895	0.176975	-0.784877	-0.0818025	0.111214	0.469082	0.25326	0.00846231	0.524811	0.0302391	-0.132217	0.209581	-0.0489932	0.235536	-0.779305	0.0117031	0.0420119	0.0271065	0.263377	-0.0125305	-1.13479	0.0463422	0.132068	0.0213961	0.232727	-0.136586	-0.56147	0.0114081	0.282545	0.00483026	-0.274455	-0.0145637	0.367775
0.06	-0.0273053	-0.0089765	-0.15183	0.0575068	-0.0369923	0.0720568	-0.0662401	4.27E-05	0.777528	-0.00422981	0.000549318	-0.00155566	0.545581	0.0205504	0.151713	-0.166982	0.0661796	-0.0354695	-0.785536	-0.0574537	0.11433	0.10919	0.25346	0.0190351	0.525055	0.00813606	-0.130758	0.0799916	-0.0472559	0.100512	-0.77922	0.000524232	0.0421504	-0.000720038	0.26326	-0.0100892	-1.13456	0.0118495	0.132344	0.021423	0.231577	-0.0831347	-0.561309	0.0169756	0.282528	0.000198832	-0.274416	0.0220308	0.367667
0.07	-0.0272046	0.00949075	-0.151437	0.0271846	-0.0363967	0.046299	-0.0662398	0.000155845	0.777497	-0.00215038	0.000539878	-0.000337736	0.545792	-7.91E-05	0.150048	-0.161776	0.0652365	-0.123476	-0.786016	-0.0398649	0.114389	-0.0139718	0.253652	0.0118391	0.525068	-0.00674713	-0.130483	-0.0138729	-0.0468288	-0.000212645	-0.779249	-0.00726935	0.0421321	-0.00619936	0.263167	-0.00708945	-1.13463	-0.0142838	0.132523	0.0168933	0.231	-0.0377513	-0.5611	0.0202352	0.282469	0.000342948	-0.274294	0.0165776	0.367594
0.08	-0.0269887	0.0191505	-0.151237	0.0173875	-0.0359883	0.0345617	-0.0662378	0.000148865	0.777481	-0.00116011	0.000539737	0.000185546	0.545772	-0.0206114	0.148498	-0.147638	0.0639893	-0.120683	-0.786264	-0.0149521	0.114842	0.0942724	0.253682	-0.00731597	0.524915	-0.0188237	-0.130781	-0.0377155	-0.0470471	-0.0337504	-0.779307	-0.00524573	0.0420227	-0.0134165	0.263103	-0.00509099	-1.13487	-0.027375	0.132617	0.0123925	0.230774	-0.0164301	-0.560897	0.0164152	0.282438	0.00346046	-0.274202	0.012805	0.367586
0.09	-0.0267372	0.0309162	-0.151154	-0.00805498	-0.0355346	0.0694256	-0.0662268	0.0017829	0.777479	0.00158308	0.000539852	-0.000408047	0.545478	-0.0758609	0.14709	-0.121183	0.0627666	-0.142833	-0.786098	0.0529962	0.115797	0.102073	0.253567	-0.015083	0.524616	-0.0552043	-0.131092	-0.0274672	-0.047285	0.0145198	-0.779151	0.0393403	0.0417603	-0.05278	0.262978	-0.0121838	-1.13515	-0.0361325	0.132819	0.06206	0.230741	0.00605395	-0.560805	-0.0221842	0.282606	0.01834	-0.273847	0.0185602	0.368062
0.1	-0.0261534	0.0564565	-0.151387	-0.0295638	-0.0346482	0.101166	-0.0662064	0.00201488	0.777529	0.0087088	0.000530035	-0.00151229	0.544497	-0.120781	0.145988	-0.090623	0.0613777	-0.170432	-0.785384	0.0782384	0.116678	-0.0164311	0.253431	-0.00925848	0.523843	-0.0895082	-0.131192	0.00274761	-0.0472116	0.0149718	-0.778632	0.0569844	0.0413225	-0.0266815	0.262837	-0.0215557	-1.13589	-0.0707748	0.133588	0.112736	0.231013	0.0266979	-0.560979	-0.00459888	0.282646	-0.00627128	-0.273923	-0.00957422	0.369984
0.11	-0.025323	0.0803019	-0.151716	-0.0270721	-0.0336363	0.0933517	-0.0661853	0.00228639	0.77765	0.0149703	0.000513697	-0.00155485	0.543175	-0.151959	0.145156	-0.0573697	0.0596172	-0.204096	-0.784557	0.0901273	0.115371	-0.135706	0.253307	-0.0178017	0.52276	-0.132213	-0.130968	0.0292134	-0.0471058	0.0400168	-0.777935	0.0881293	0.0414105	0.0332691	0.262475	-0.0424672	-1.13702	-0.105875	0.134513	0.109329	0.231495	0.0390798	-0.560812	0.0365697	0.282544	-0.00391933	-0.274005	0.00164058	0.371987
0.12	-0.0243253	0.0949695	-0.151888	-0.000270798	-0.0329154	0.0434926	-0.0661604	0.00256377	0.777819	0.0182883	0.000501376	-0.000782321	0.541536	-0.172916	0.144619	-0.0347607	0.0581709	-0.118452	-0.783525	0.115057	0.115174	0.0727648	0.252955	-0.0487536	0.52122	-0.174486	-0.13053	0.0412869	-0.0467981	0.052927	-0.776861	0.127709	0.041679	0.0211666	0.262007	-0.0503684	-1.13839	-0.129829	0.135049	0.0487904	0.232128	0.0515848	-0.560337	0.0570094	0.282425	0.00532599	-0.274116	0.00185893	0.373868
0.13	-0.0233828	0.0893624	-0.151768	0.0230965	-0.0328352	-0.0275236	-0.0661374	0.00202751	0.778008	0.0193719	0.00050163	0.000996646	0.539865	-0.157134	0.14428	-0.0127689	0.0577003	-0.0317779	-0.782354	0.117262	0.115846	0.0213753	0.252445	-0.0526004	0.519409	-0.183763	-0.130109	0.0225899	-0.0466765	0.010755	-0.775464	0.148501	0.0418759	0.0190115	0.261498	-0.0512096	-1.13971	-0.132344	0.134809	-0.0336522	0.232966	0.0823039	-0.559666	0.0608553	0.282388	0.0187889	-0.274304	-0.00221156	0.375608
0.14	-0.0226041	0.0836923	-0.151471	0.0330487	-0.033393	-0.0798528	-0.0661192	0.00163734	0.778202	0.0193574	0.000523066	0.0032629	0.538358	-0.143082	0.144216	0.0164604	0.0578626	0.0203607	-0.781184	0.116662	0.115591	-0.0458786	0.251939	-0.0482866	0.517566	-0.182394	-0.129964	-0.00975581	-0.0471065	-0.0490647	-0.773953	0.153612	0.0420344	0.0162635	0.260993	-0.0511943	-1.14085	-0.132397	0.133863	-0.0932062	0.234123	0.117034	-0.558945	0.0689579	0.282466	0.0317492	-0.274568	-0.00995067	0.377276
0.15	-0.0219392	0.0760752	-0.151086	0.0381788	-0.0342969	-0.0940239	-0.066104	0.00150316	0.778392	0.0187692	0.000563757	0.00471939	0.536974	-0.130179	0.144375	0.0283836	0.0585084	0.0658877	-0.780035	0.113784	0.115537	0.0362552	0.251403	-0.0565691	0.515766	-0.17333	-0.130061	-0.0247043	-0.0480319	-0.082121	-0.77244	0.150903	0.0421823	0.0134632	0.260487	-0.0515089	-1.14187	-0.123139	0.132515	-0.115042	0.235533	0.136408	-0.55816	0.0664865	0.282646	0.0427389	-0.274892	-0.0104585	0.378851
0.16	-0.0213555	0.0664386	-0.150684	0.0385368	-0.0351558	-0.0724092	-0.0660893	0.0014778	0.778576	0.0181231	0.000614636	0.00529852	0.535708	-0.119976	0.144558	0.0197471	0.0594249	0.0723113	-0.778937	0.107188	0.115999	0.0384488	0.250833	-0.0539955	0.51408	-0.158739	-0.130227	-0.0204645	-0.0491052	-0.0863078	-0.770956	0.14671	0.0423197	0.0161473	0.259965	-0.0545634	-1.14275	-0.109214	0.131173	-0.0998076	0.237042	0.138909	-0.55741	0.0601889	0.282904	0.0447018	-0.275182	-0.00755739	0.380359
0.17	-0.0208092	0.0624943	-0.150276	0.0384965	-0.035672	-0.0282618	-0.066073	0.00193782	0.778751	0.0169845	0.000667822	0.00533315	0.534526	-0.118849	0.144593	0.00358251	0.060189	0.043367	-0.777925	0.0981988	0.116296	0.0218251	0.250342	-0.0482555	0.512533	-0.153808	-0.130238	0.00125425	-0.0501102	-0.0648287	-0.769505	0.147325	0.0424971	0.0109633	0.259403	-0.056385	-1.14354	-0.0954776	0.130121	-0.0630257	0.238469	0.126026	-0.55667	0.0632098	0.283167	0.0424818	-0.275464	-0.00661847	0.381691
0.18	-0.0201651	0.0646372	-0.149874	0.0444783	-0.0356725	0.0226656	-0.0660502	0.0023378	0.778917	0.0160003	0.000719609	0.00509144	0.53328	-0.120076	0.144462	-0.0146909	0.0606476	0.014552	-0.777009	0.0765681	0.116637	0.0464423	0.249953	-0.0338433	0.510973	-0.152731	-0.129977	0.0385009	-0.0507696	-0.0357264	-0.76803	0.142601	0.0425578	0.0186009	0.258822	-0.059838	-1.14435	-0.0895038	0.129515	-0.0217414	0.239713	0.10072	-0.555911	0.0705563	0.283328	0.0345697	-0.275734	-0.00234004	0.382851
0.19	-0.0194758	0.0614001	-0.149332	0.0667895	-0.035315	0.0417393	-0.0660273	0.00223574	0.779063	0.0130311	0.000772564	0.00561956	0.532186	-0.0947542	0.144177	-0.0282722	0.0609242	0.0141518	-0.776485	0.0252254	0.116846	-0.0256837	0.249737	-0.00831613	0.509494	-0.144487	-0.129317	0.0763857	-0.0512289	-0.0130741	-0.76664	0.133097	0.0427521	0.0111019	0.25822	-0.0568358	-1.14513	-0.0770107	0.129127	-0.0221911	0.240686	0.0747921	-0.55496	0.0964212	0.283483	0.0482841	-0.275959	0.0121085	0.383631
0.2	-0.0188032	0.0554177	-0.148567	0.0866826	-0.034791	0.0621412	-0.0660056	0.00216801	0.779172	0.00870463	0.000832589	0.0063097	0.531351	-0.0739917	0.143783	-0.0416607	0.0612252	0.0210851	-0.776446	-0.0140072	0.116182	-0.0860076	0.249805	0.0233344	0.508146	-0.127095	-0.128328	0.109022	-0.0513876	0.008151	-0.765393	0.112015	0.0428631	0.0275175	0.257682	-0.0521129	-1.14575	-0.0584859	0.128734	-0.0209826	0.241396	0.0512765	-0.55382	0.103325	0.283751	0.0635248	-0.276086	0.026967	0.384017
0.21	-0.0182036	0.0397245	-0.147694	0.0876895	-0.0339639	0.0984031	-0.0659867	0.00181396	0.779234	0.00334531	0.000896692	0.00647592	0.530766	-0.0484017	0.143246	-0.0576996	0.0615047	0.0154067	-0.776744	-0.044065	0.115412	-0.0595398	0.25012	0.0452195	0.507165	-0.0791497	-0.12703	0.137561	-0.051421	0.0133306	-0.764529	0.0605826	0.0432924	0.0517908	0.257199	-0.0434842	-1.14616	-0.0248902	0.128546	0.0062818	0.241876	0.0366594	-0.552612	0.0968704	0.284121	0.0651353	-0.276108	0.0321689	0.384224
0.22	-0.017694	0.028092	-0.146911	0.0714997	-0.0328132	0.124929	-0.0659699	0.00160453	0.779237	-0.0030096	0.000962085	0.00658552	0.530457	-0.0190639	0.142618	-0.0636471	0.0616103	-0.00656186	-0.777363	-0.0813296	0.114843	-0.0617655	0.250645	0.0643259	0.506639	-0.0369499	-0.125577	0.145702	-0.0511941	0.0494442	-0.764156	0.0106706	0.0437985	0.0485758	0.256852	-0.0230141	-1.14632	0.00435275	0.128727	0.0364856	0.242258	0.037072	-0.55152	0.0870366	0.284439	0.0476321	-0.276104	0.0287897	0.384385
0.23	-0.0172315	0.0265425	-0.146333	0.0484182	-0.0314382	0.142737	-0.065955	0.00143558	0.779176	-0.00904529	0.00102804	0.00662445	0.530408	-0.00102698	0.141962	-0.0654959	0.0613758	-0.0416096	-0.778338	-0.113611	0.114051	-0.0872299	0.251358	0.0818315	0.506519	-0.00523243	-0.12412	0.141787	-0.0504582	0.099415	-0.764326	-0.0409701	0.0442583	0.041295	0.256743	0.00162619	-1.1463	0.02268	0.12926	0.064663	0.242647	0.0416966	-0.55059	0.0836317	0.284526	0.0147825	-0.276116	0.0221141	0.384487
0.24	-0.0167487	0.0264838	-0.146005	0.0224202	-0.0299409	0.150315	-0.0659429	0.000940599	0.779057	-0.0146525	0.00109466	0.00675035	0.530516	0.0160706	0.141324	-0.0627952	0.0607636	-0.0768527	-0.779603	-0.140646	0.113194	-0.0795295	0.252207	0.0913384	0.506716	0.0303368	-0.122778	0.126408	-0.0492446	0.137462	-0.765051	-0.102167	0.0446625	0.0423682	0.256891	0.0293868	-1.14619	0.0364178	0.130074	0.0861677	0.243082	0.0477966	-0.54983	0.0753008	0.284236	-0.0328062	-0.276129	0.0195693	0.384565
0.25	-0.0162319	0.0330775	-0.145918	0.00113467	-0.028437	0.144576	-0.0659354	0.000492405	0.778885	-0.0195228	0.00116386	0.00713671	0.530735	0.0226452	0.140735	-0.0572205	0.0598278	-0.102017	-0.781087	-0.159541	0.112358	-0.0815674	0.253141	0.100126	0.507173	0.0477937	-0.121657	0.100625	-0.0476548	0.166407	-0.766306	-0.145456	0.0450123	0.0253601	0.257292	0.0535616	-1.14604	0.0405974	0.131051	0.0930717	0.243556	0.0502258	-0.549328	0.0565234	0.283532	-0.0749161	-0.27604	0.0263808	0.384741
0.26	-0.0157014	0.0308821	-0.146021	-0.0176299	-0.0270441	0.130627	-0.0659351	-0.000521625	0.778669	-0.0238127	0.00123837	0.00781584	0.53108	0.0424884	0.140225	-0.0471955	0.0586679	-0.119874	-0.782778	-0.180529	0.111504	-0.0845414	0.254137	0.101218	0.507831	0.076079	-0.120835	0.0682006	-0.0458647	0.173117	-0.767993	-0.189495	0.0453052	0.0427279	0.257944	0.0771751	-1.14584	0.0495003	0.132045	0.0893301	0.244037	0.0521814	-0.549169	0.0244983	0.28254	-0.104715	-0.275746	0.0426568	0.385191
0.27	-0.0152581	0.0216097	-0.146302	-0.0359707	-0.0258029	0.115589	-0.0659463	-0.00170258	0.77841	-0.0278143	0.00132077	0.00868077	0.531644	0.0631576	0.139844	-0.0335801	0.0573405	-0.128573	-0.784639	-0.189923	0.110565	-0.0977434	0.255169	0.107366	0.508794	0.109481	-0.120372	0.0314136	-0.0440475	0.164909	-0.7701	-0.229256	0.045704	0.0340884	0.258801	0.0955374	-1.14549	0.0645811	0.133014	0.0824852	0.244519	0.0544191	-0.549401	-0.0129895	0.281449	-0.119736	-0.275146	0.0608364	0.385976
0.28	-0.0149471	0.00953487	-0.146792	-0.0588527	-0.0247313	0.0971277	-0.06597	-0.00306732	0.778117	-0.0306045	0.00141206	0.00954988	0.532409	0.0847851	0.139653	-0.012828	0.0559303	-0.132256	-0.786549	-0.191432	0.109574	-0.0895895	0.256204	0.103167	0.510088	0.143685	-0.120321	-0.010599	-0.0423101	0.152252	-0.772577	-0.263371	0.046045	0.035251	0.259818	0.110021	-1.14498	0.0798919	0.133956	0.0752709	0.245032	0.0621902	-0.550153	-0.0631127	0.280268	-0.149872	-0.274318	0.0594716	0.387219
0.29	-0.0147965	-0.00416272	-0.147488	-0.0771794	-0.023874	0.0744455	-0.066008	-0.00448646	0.777801	-0.0325034	0.00151141	0.0103046	0.533387	0.108112	0.139676	0.00675526	0.0544618	-0.134673	-0.788459	-0.191906	0.108742	-0.0745317	0.257173	0.0942168	0.511684	0.172428	-0.120684	-0.0485069	-0.0406561	0.140796	-0.77533	-0.28398	0.0462582	0.0023055	0.260962	0.117583	-1.14429	0.0938005	0.13484	0.06276	0.245592	0.0678887	-0.551486	-0.110394	0.278823	-0.199595	-0.273416	0.0483212	0.388799
0.3	-0.0147927	-0.00948935	-0.148309	-0.0855103	-0.023258	0.049143	-0.0660588	-0.00556004	0.777474	-0.0325244	0.00161746	0.0109621	0.534541	0.117321	0.139876	0.0235916	0.0529659	-0.131753	-0.790343	-0.184443	0.107958	-0.0790998	0.258055	0.0842311	0.513462	0.175655	-0.121388	-0.0804666	-0.039089	0.131481	-0.778173	-0.276846	0.0461137	-0.0293339	0.262159	0.121164	-1.14344	0.0967133	0.135597	0.0434353	0.246142	0.0653797	-0.553435	-0.147779	0.277015	-0.243943	-0.272422	0.0480223	0.390589
0.31	-0.0148287	-0.00949398	-0.149155	-0.0811497	-0.0228877	0.0269971	-0.066119	-0.00652787	0.777157	-0.0305819	0.00172981	0.0114745	0.535687	0.115332	0.140217	0.0319638	0.0515359	-0.120581	-0.792103	-0.169888	0.107172	-0.0702148	0.25883	0.0716172	0.515132	0.165151	-0.122366	-0.100768	-0.0376721	0.108046	-0.780827	-0.256618	0.0457014	-0.048791	0.263357	0.114079	-1.14259	0.0905026	0.136136	0.0192939	0.246618	0.0517471	-0.555825	-0.189578	0.27504	-0.251404	-0.271217	0.0655147	0.392512
0.32	-0.014864	-0.000140373	-0.149898	-0.0667138	-0.0227448	0.00187677	-0.0661892	-0.00735748	0.776869	-0.0266573	0.00184743	0.0120899	0.536742	0.0966302	0.140615	0.0381579	0.0503018	-0.0936574	-0.793679	-0.14469	0.106529	-0.0561884	0.259469	0.0568387	0.516648	0.138013	-0.123492	-0.113828	-0.0366083	0.0651945	-0.783266	-0.227053	0.0452509	-0.0410959	0.264419	0.0980054	-1.14179	0.0682639	0.136368	-0.0150013	0.246933	0.0338182	-0.558615	-0.234876	0.273382	-0.202982	-0.269677	0.0938185	0.394667
0.33	-0.0148351	0.00865368	-0.150484	-0.0509947	-0.0228673	-0.0245181	-0.0662674	-0.00823376	0.77663	-0.0212651	0.00197172	0.0127716	0.537583	0.0747875	0.14108	0.0471139	0.0494091	-0.0606772	-0.794982	-0.113877	0.105983	-0.052706	0.259948	0.0396741	0.517842	0.107214	-0.124726	-0.123846	-0.0360493	0.0168581	-0.785342	-0.188112	0.0449174	-0.0232763	0.26529	0.0770886	-1.14115	0.0424959	0.136177	-0.0532829	0.247114	0.0209323	-0.561678	-0.284489	0.27251	-0.119655	-0.267801	0.113023	0.397123
0.34	-0.0147809	0.0114253	-0.150926	-0.0385401	-0.0232484	-0.0470352	-0.0663549	-0.00928057	0.776446	-0.0155222	0.00210257	0.0133127	0.538225	0.0566731	0.14164	0.0571889	0.0488763	-0.0296039	-0.795961	-0.0770548	0.105476	-0.0456321	0.260233	0.0191597	0.518712	0.0783646	-0.126034	-0.127954	-0.0360046	-0.0281519	-0.786963	-0.139311	0.0447014	-0.0141729	0.265948	0.0533767	-1.14064	0.0228756	0.135567	-0.0873397	0.247223	0.014258	-0.564984	-0.327379	0.272601	-0.0302514	-0.265783	0.108575	0.399918
0.35	-0.0147898	0.00232374	-0.151267	-0.0326145	-0.023792	-0.0575223	-0.0664547	-0.0106197	0.776319	-0.00989964	0.00223713	0.0135472	0.538733	0.0485761	0.142278	0.0652883	0.0486296	-0.0067076	-0.796551	-0.0377882	0.105102	-0.0282843	0.260318	-0.000927387	0.519384	0.0650177	-0.127322	-0.123857	-0.0363663	-0.058797	-0.788124	-0.0937635	0.0446316	-0.00512969	0.266376	0.0314572	-1.14019	0.017678	0.134666	-0.106195	0.24729	0.0116048	-0.568385	-0.353471	0.2736	0.0459758	-0.263929	0.0751493	0.402812
0.36	-0.0148897	-0.00175825	-0.151585	-0.0341413	-0.0243618	-0.0498649	-0.0665668	-0.0116915	0.77625	-0.00369141	0.00237138	0.0131858	0.539119	0.0271372	0.142974	0.0693989	0.048573	0.00246881	-0.796706	0.0109566	0.10491	-0.00906191	0.260179	-0.0247447	0.519919	0.0451506	-0.12852	-0.110173	-0.0369472	-0.0644713	-0.788814	-0.0443484	0.0446203	0.00646601	0.26656	0.00634393	-1.13979	0.00773187	0.133668	-0.100489	0.247329	0.00596496	-0.57169	-0.344783	0.275244	0.100487	-0.262532	0.0239701	0.405465
0.37	-0.014908	0.0131616	-0.151947	-0.0394253	-0.0247776	-0.030196	-0.0666855	-0.011981	0.77625	0.00392872	0.00249924	0.0123196	0.53912	-0.0232556	0.143677	0.0702149	0.048606	0.00353527	-0.796291	0.0728334	0.104993	0.0266834	0.259794	-0.0507245	0.52012	-0.00133369	-0.129544	-0.0923159	-0.0374759	-0.0435363	-0.78896	0.0162021	0.0446533	-0.000921577	0.266503	-0.0200749	-1.13963	-0.0238747	0.132784	-0.076863	0.247313	-0.0061385	-0.574706	-0.322644	0.27732	0.148397	-0.261668	-0.0143097	0.40769
0.38	-0.0147112	0.0322376	-0.152367	-0.04527	-0.0249634	-0.00605905	-0.0668056	-0.0120697	0.776332	0.0127097	0.00261676	0.011159	0.538545	-0.0817422	0.144327	0.0652034	0.0486868	-0.00533387	-0.795227	0.137379	0.105436	0.0575447	0.259161	-0.0776311	0.519815	-0.0549956	-0.130353	-0.0731449	-0.0377778	-0.0081099	-0.788491	0.079828	0.0447112	0.00834312	0.266157	-0.0485552	-1.13989	-0.0631834	0.132085	-0.046336	0.247204	-0.0224091	-0.577352	-0.300028	0.279791	0.199179	-0.261218	-0.0370774	0.409595
0.39	-0.0143128	0.0423892	-0.152841	-0.0487472	-0.0249204	0.0189212	-0.0669282	-0.0124268	0.776506	0.0220681	0.00272209	0.00984566	0.537441	-0.128269	0.144884	0.0541032	0.0487072	-0.0268372	-0.793564	0.197392	0.106078	0.0665092	0.258252	-0.106135	0.518978	-0.099375	-0.13097	-0.0538092	-0.0377976	0.0266271	-0.787339	0.147114	0.0448252	0.0221206	0.265507	-0.082174	-1.14057	-0.0929356	0.131586	-0.01508	0.246981	-0.0422558	-0.579686	-0.275437	0.282679	0.24258	-0.261084	-0.0649672	0.411442
0.4	-0.0138985	0.0272002	-0.153346	-0.0509073	-0.0246172	0.0438609	-0.0670579	-0.0134968	0.776769	0.0302389	0.00281416	0.00853884	0.536018	-0.146383	0.145289	0.039061	0.0485093	-0.0552621	-0.791309	0.255913	0.106851	0.0849631	0.257062	-0.134131	0.517864	-0.112537	-0.131384	-0.0358431	-0.0375458	0.0530698	-0.785558	0.208763	0.0450991	0.0368955	0.264514	-0.117924	-1.14149	-0.0944366	0.13135	0.0146164	0.246588	-0.0616262	-0.581706	-0.254206	0.28582	0.258308	-0.261335	-0.100111	0.413173
0.41	-0.0137195	-0.0113397	-0.153868	-0.0516137	-0.0240558	0.0672571	-0.0672	-0.0150337	0.777105	0.0367382	0.00289384	0.00740385	0.534562	-0.133551	0.145522	0.0219126	0.0480297	-0.0813513	-0.788478	0.30676	0.107866	0.107601	0.255609	-0.161493	0.516786	-0.0955845	-0.131616	-0.0189448	-0.0370288	0.0773648	-0.783198	0.26346	0.0454752	0.0437198	0.263177	-0.151173	-1.14236	-0.0685272	0.131431	0.0422506	0.245995	-0.0791648	-0.583387	-0.202632	0.288834	0.234633	-0.262075	-0.139232	0.414568
0.42	-0.0139109	-0.0493561	-0.154382	-0.0481738	-0.0232902	0.0847719	-0.0673565	-0.0161852	0.7775	0.042195	0.00296276	0.00639297	0.533283	-0.11929	0.145599	0.00551001	0.0473077	-0.098266	-0.785187	0.352555	0.109069	0.125586	0.253902	-0.184826	0.515905	-0.0792683	-0.131696	-0.00342664	-0.0362709	0.0960841	-0.780305	0.316086	0.0458387	0.024087	0.261531	-0.179594	-1.14302	-0.0416477	0.131817	0.0632267	0.245206	-0.0966865	-0.584552	-0.135285	0.29134	0.19237	-0.263166	-0.139646	0.415254
0.43	-0.0144223	-0.0790115	-0.154843	-0.0419665	-0.0223638	0.097835	-0.0675229	-0.0168426	0.777948	0.0473863	0.00302207	0.00552195	0.532128	-0.112343	0.145518	-0.00862183	0.0464533	-0.103619	-0.781455	0.395109	0.110499	0.150705	0.25198	-0.206185	0.515176	-0.0706674	-0.131615	0.0119713	-0.0353393	0.109404	-0.776927	0.364321	0.0461447	0.0330651	0.25958	-0.209687	-1.1435	-0.0228027	0.132437	0.0792801	0.244215	-0.112725	-0.585104	-0.0678467	0.293271	0.151003	-0.26433	-0.124016	0.415276
0.44	-0.0151725	-0.1021	-0.155243	-0.0345062	-0.0213529	0.102002	-0.0676939	-0.0172766	0.778447	0.0524914	0.00307361	0.00478372	0.531036	-0.104387	0.145328	-0.0194996	0.0455959	-0.0990437	-0.777353	0.42476	0.112176	0.167815	0.24986	-0.225449	0.51448	-0.0684374	-0.131421	0.0229288	-0.0343056	0.112789	-0.773072	0.406979	0.046381	0.0250384	0.257375	-0.234722	-1.14388	-0.0117939	0.133214	0.0884573	0.243083	-0.12364	-0.585108	-0.000755103	0.294507	0.0782979	-0.265544	-0.121071	0.414916
0.45	-0.0161025	-0.113102	-0.155553	-0.0240332	-0.0203162	0.103468	-0.0678659	-0.0169827	0.778996	0.0573221	0.00311775	0.00403456	0.529969	-0.113926	0.145024	-0.0313318	0.0447823	-0.0935835	-0.772932	0.460895	0.11399	0.186857	0.24755	-0.241271	0.513748	-0.0838184	-0.131099	0.0359793	-0.0332675	0.115595	-0.768767	0.457258	0.0466906	0.0263688	0.254909	-0.258112	-1.14422	-0.010375	0.134086	0.0964434	0.241835	-0.134286	-0.584762	0.0510795	0.294668	-0.0361366	-0.266888	-0.124086	0.414512
0.46	-0.0170608	-0.107341	-0.155738	-0.00943357	-0.0192861	0.100897	-0.0680301	-0.0158421	0.779593	0.0620574	0.00315433	0.0032754	0.528728	-0.138724	0.144592	-0.0434202	0.0440939	-0.0812253	-0.768171	0.489955	0.116126	0.228863	0.245098	-0.255408	0.512767	-0.11787	-0.130635	0.0511191	-0.0322492	0.111501	-0.763978	0.502601	0.0468629	0.0200542	0.252247	-0.27884	-1.1446	-0.0265457	0.135008	0.10154	0.240494	-0.1445	-0.584304	0.0977098	0.293456	-0.1779	-0.268247	-0.116846	0.414277
0.47	-0.0179024	-0.0919226	-0.155761	0.00898399	-0.018293	0.0940152	-0.068182	-0.0145471	0.780234	0.0653837	0.0031842	0.00280437	0.527247	-0.155578	0.144048	-0.0504393	0.0435335	-0.0750073	-0.763248	0.488383	0.118636	0.254489	0.242542	-0.264794	0.511405	-0.155529	-0.129973	0.0731006	-0.0314156	0.0893544	-0.758784	0.53441	0.0472975	0.0557486	0.24938	-0.291108	-1.1452	-0.0459191	0.135917	0.101251	0.239086	-0.152774	-0.583748	0.150261	0.290672	-0.335027	-0.269447	-0.0874034	0.414223
0.48	-0.018622	-0.0843671	-0.155573	0.0323578	-0.0173301	0.0953041	-0.0683205	-0.0132171	0.780886	0.0640338	0.00321143	0.00276528	0.525682	-0.153245	0.143452	-0.0529665	0.0429989	-0.0750696	-0.75847	0.461547	0.121161	0.233873	0.239969	-0.251946	0.509809	-0.160876	-0.128998	0.113938	-0.0308635	0.0646552	-0.753467	0.523794	0.0479307	0.074617	0.246437	-0.295356	-1.1459	-0.0454013	0.136802	0.102213	0.237597	-0.16354	-0.583182	0.193665	0.286172	-0.501029	-0.270273	-0.0401676	0.414292
0.49	-0.0193523	-0.0937727	-0.155138	0.0572065	-0.0163916	0.0864208	-0.0684477	-0.0122981	0.781493	0.0561599	0.00324299	0.0037208	0.524376	-0.1008	0.142913	-0.041317	0.0425609	-0.0431893	-0.754239	0.378084	0.123313	0.170988	0.237655	-0.213839	0.508349	-0.130011	-0.127589	0.156502	-0.0304762	0.0545793	-0.748425	0.479153	0.0488202	0.0896938	0.243563	-0.273472	-1.14643	-0.0136346	0.13766	0.0868021	0.236013	-0.165081	-0.582672	0.223076	0.280115	-0.631048	-0.270507	0.025678	0.414509
0.5	-0.0202738	-0.113359	-0.154453	0.0828606	-0.0156223	0.0582426	-0.0685678	-0.0116918	0.781987	0.0414662	0.00328939	0.00575433	0.523808	-0.0118108	0.142571	-0.020104	0.0425022	0.0200369	-0.751075	0.251662	0.12465	0.0935306	0.235809	-0.154223	0.507435	-0.0580448	-0.125811	0.191296	-0.0301131	0.0386984	-0.744108	0.377814	0.0498302	0.119244	0.24103	-0.22551	-1.14645	0.0405995	0.138364	0.0453959	0.234414	-0.152829	-0.582205	0.242417	0.27302	-0.700633	-0.270016	0.0961354	0.41492
0.51	-0.021408	-0.120539	-0.153513	0.105708	-0.0153124	-0.00660185	-0.0686808	-0.0109311	0.782301	0.0205493	0.00336341	0.00925193	0.524222	0.095981	0.142569	0.0178742	0.0431163	0.118622	-0.749404	0.0782836	0.125278	0.0185901	0.234628	-0.0790072	0.507311	0.0245629	-0.123846	0.196404	-0.0298469	0.0130958	-0.741063	0.224691	0.0511595	0.152393	0.239194	-0.138298	-1.14581	0.0925642	0.1386	-0.034853	0.232956	-0.117172	-0.581695	0.252904	0.265503	-0.714898	-0.268913	0.148409	0.415615
0.52	-0.0226676	-0.11565	-0.152375	0.115619	-0.0157773	-0.0926234	-0.0687846	-0.00982986	0.78238	-0.00574743	0.00347739	0.0136918	0.525737	0.20826	0.143035	0.0646548	0.0445972	0.216988	-0.74962	-0.121235	0.124898	-0.0985697	0.234275	0.0160515	0.508121	0.128743	-0.121992	0.172242	-0.0298514	-0.0323711	-0.739873	0.00614433	0.0528937	0.199407	0.238342	-0.0230499	-1.14448	0.14006	0.138055	-0.132569	0.231878	-0.0564301	-0.581084	0.253458	0.258032	-0.687914	-0.267397	0.18343	0.416611
0.53	-0.0239762	-0.103771	-0.151206	0.109126	-0.0171817	-0.192052	-0.0688757	-0.00845403	0.782171	-0.0367278	0.00363982	0.0188692	0.528393	0.330073	0.144081	0.121425	0.0468053	0.297931	-0.751938	-0.344079	0.123445	-0.181642	0.234872	0.111243	0.510046	0.24956	-0.120584	0.117161	-0.0301838	-0.0848801	-0.741103	-0.256158	0.0550348	0.224151	0.238777	0.110438	-1.14245	0.187752	0.136628	-0.238859	0.231434	0.0264677	-0.580387	0.240029	0.251078	-0.605753	-0.265594	0.215894	0.417956
0.54	-0.025293	-0.0850505	-0.150144	0.0890747	-0.0195855	-0.285739	-0.0689518	-0.00663112	0.781632	-0.0713091	0.00385569	0.0243672	0.532297	0.454583	0.145782	0.181966	0.049537	0.356091	-0.75661	-0.585727	0.121183	-0.266153	0.236448	0.21433	0.513242	0.378737	-0.119841	0.0486748	-0.030922	-0.134074	-0.745127	-0.548047	0.0573298	0.237307	0.240614	0.2603	-1.13968	0.238477	0.134287	-0.340737	0.231778	0.117776	-0.579635	0.177559	0.245533	-0.40281	-0.263106	0.332831	0.419919
0.55	-0.0264817	-0.0541027	-0.149328	0.0553635	-0.0228546	-0.359568	-0.0690042	-0.00369339	0.780739	-0.107375	0.00412793	0.0300333	0.537324	0.558373	0.148182	0.245465	0.0525474	0.387951	-0.76368	-0.820908	0.117888	-0.378135	0.239092	0.330727	0.517656	0.496748	-0.119889	-0.031124	-0.0318566	-0.15638	-0.752107	-0.845285	0.0596928	0.222947	0.244038	0.419692	-1.13622	0.285259	0.131137	-0.425353	0.232958	0.208555	-0.579322	0.00362434	0.242829	-0.0891504	-0.259089	0.477893	0.423489
0.56	-0.0274049	-0.0141876	-0.148901	0.00403706	-0.0266742	-0.38134	-0.0690225	0.000247196	0.77949	-0.14204	0.00445383	0.034851	0.543214	0.628893	0.151233	0.29717	0.0555428	0.37354	-0.772965	-1.02684	0.11361	-0.439689	0.242883	0.448189	0.523203	0.602922	-0.120771	-0.108628	-0.032745	-0.134527	-0.762043	-1.13265	0.0616788	0.189788	0.248937	0.561757	-1.13215	0.328698	0.127473	-0.455698	0.234918	0.283234	-0.580251	-0.237112	0.243956	0.257736	-0.253722	0.532601	0.429539
0.57	-0.0277984	0.0515512	-0.149099	-0.0641614	-0.0304069	-0.355037	-0.0689965	0.00507543	0.777919	-0.170691	0.00482102	0.0384085	0.549478	0.637772	0.154749	0.332324	0.0580776	0.32268	-0.784067	-1.18395	0.109141	-0.422786	0.24775	0.538366	0.529521	0.648726	-0.122473	-0.192264	-0.0329956	-0.0730774	-0.774583	-1.35877	0.0633385	0.130494	0.255249	0.684022	-1.12779	0.341912	0.123969	-0.426241	0.237472	0.334192	-0.582696	-0.459059	0.248865	0.564028	-0.247985	0.473724	0.437829
0.58	-0.0273264	0.149932	-0.15	-0.135494	-0.0338544	-0.319741	-0.0689183	0.0105646	0.776108	-0.189457	0.00521838	0.0408578	0.555424	0.568638	0.158547	0.354367	0.0600307	0.249208	-0.796358	-1.2636	0.10483	-0.405982	0.253401	0.604423	0.535857	0.613315	-0.125068	-0.286803	-0.0326381	-0.00999222	-0.788972	-1.5036	0.0642661	0.0603066	0.262657	0.778731	-1.12365	0.299795	0.120821	-0.375898	0.240491	0.368222	-0.586474	-0.623061	0.256806	0.781456	-0.243034	0.317836	0.447445
0.59	-0.0257316	0.258578	-0.151645	-0.210019	-0.0368766	-0.265733	-0.0687882	0.0152445	0.774171	-0.195874	0.00563297	0.0418185	0.560352	0.444316	0.162427	0.358201	0.061234	0.143171	-0.809029	-1.26261	0.100741	-0.378957	0.259473	0.620342	0.541529	0.529782	-0.128592	-0.381255	-0.0316668	0.0623128	-0.804406	-1.5737	0.0645373	0.00402813	0.270712	0.819311	-1.12026	0.221406	0.118172	-0.293714	0.243858	0.383383	-0.59114	-0.708749	0.266629	0.89435	-0.239576	0.131248	0.457303
0.6	-0.0230389	0.344999	-0.154058	-0.282466	-0.0392397	-0.185301	-0.0686197	0.0180319	0.772227	-0.191467	0.00604911	0.0411423	0.563915	0.307201	0.166149	0.337196	0.0613874	-0.00162062	-0.821312	-1.19622	0.0968641	-0.361512	0.265548	0.60495	0.546253	0.435588	-0.132966	-0.45991	-0.0300357	0.141579	-0.820148	-1.5683	0.064198	-0.059454	0.278891	0.804372	-1.11792	0.143552	0.116298	-0.178651	0.247396	0.374584	-0.59614	-0.726505	0.277231	0.926446	-0.237787	-0.0339977	0.466393
0.61	-0.0195085	0.402307	-0.157142	-0.334537	-0.0406506	-0.0719493	-0.068433	0.0189659	0.770366	-0.179558	0.00645056	0.0388063	0.56618	0.176383	0.169427	0.281317	0.0601498	-0.174761	-0.832735	-1.09335	0.0931486	-0.348721	0.271311	0.565191	0.550018	0.335803	-0.137908	-0.494466	-0.0277054	0.224824	-0.835436	-1.48565	0.0632252	-0.127589	0.286713	0.751643	-1.11655	0.077014	0.115495	-0.0385683	0.250766	0.318824	-0.601123	-0.689205	0.287855	0.904768	-0.237352	-0.148103	0.474158
0.62	-0.0152236	0.456919	-0.160584	-0.348059	-0.0406213	0.098115	-0.0682455	0.0185777	0.768654	-0.162153	0.00681834	0.0344833	0.567088	0.0210687	0.171783	0.171846	0.0572973	-0.365707	-0.842992	-0.964476	0.0896134	-0.327593	0.276676	0.526097	0.552698	0.211736	-0.142757	-0.449467	-0.0245575	0.335204	-0.849593	-1.34537	0.0615088	-0.201566	0.29381	0.665259	-1.11623	0.00398894	0.116052	0.136393	0.253287	0.179034	-0.60553	-0.580301	0.297814	0.817955	-0.237936	-0.211974	0.480081
0.63	-0.00995789	0.536042	-0.164029	-0.332664	-0.0386276	0.307252	-0.0680657	0.017271	0.767138	-0.140574	0.00713646	0.0290708	0.566311	-0.166585	0.172787	0.0354514	0.052827	-0.552989	-0.851956	-0.839342	0.0862773	-0.318049	0.281716	0.494601	0.553879	0.032485	-0.146804	-0.349185	-0.020357	0.471746	-0.862065	-1.15314	0.0592659	-0.240096	0.299992	0.570374	-1.1173	-0.107011	0.11821	0.336542	0.254192	-0.0313145	-0.608615	-0.370637	0.30621	0.663209	-0.23921	-0.215812	0.483416
0.64	-0.00345039	0.627853	-0.167228	-0.30037	-0.0344745	0.508891	-0.0679031	0.0150114	0.765853	-0.115845	0.00739987	0.0237628	0.563536	-0.381791	0.172333	-0.0937659	0.0469478	-0.70855	-0.859565	-0.690534	0.0829923	-0.305851	0.286421	0.458282	0.55313	-0.174266	-0.1497	-0.235162	-0.0151352	0.586697	-0.872486	-0.933362	0.0566392	-0.275987	0.305161	0.464947	-1.12012	-0.247991	0.121957	0.522414	0.253023	-0.269105	-0.609759	-0.133974	0.312419	0.470199	-0.241077	-0.215129	0.483954
0.65	0.00421499	0.703069	-0.170027	-0.257557	-0.0286171	0.628532	-0.067772	0.0108155	0.764836	-0.0865854	0.00761661	0.0198474	0.558684	-0.580025	0.170732	-0.175585	0.0402118	-0.792155	-0.865546	-0.507775	0.0801051	-0.241728	0.290642	0.391838	0.55027	-0.385016	-0.151588	-0.155596	-0.0094336	0.62502	-0.880519	-0.676259	0.053664	-0.309558	0.309253	0.351928	-1.12473	-0.39245	0.126846	0.636767	0.249826	-0.477246	-0.609329	0.0780773	0.315017	0.0110069	-0.243647	-0.273738	0.482449
0.66	0.0125777	0.74445	-0.172303	-0.208737	-0.0220824	0.641357	-0.0676927	0.00500755	0.76414	-0.0509751	0.00780246	0.0175097	0.552005	-0.752733	0.168599	-0.189965	0.0332518	-0.825092	-0.869453	-0.266416	0.0781245	-0.118261	0.293991	0.283642	0.545372	-0.585177	-0.152897	-0.118744	-0.0040292	0.600088	-0.885783	-0.377848	0.0504258	-0.339736	0.312136	0.22864	-1.13081	-0.522612	0.132053	0.655568	0.245064	-0.62075	-0.60855	0.198004	0.312049	-0.546897	-0.246622	-0.257697	0.479909
0.67	0.0213047	0.773854	-0.174093	-0.172696	-0.0155909	0.629619	-0.0676732	-0.00111844	0.763853	-0.00455356	0.00796448	0.0144231	0.54346	-0.94477	0.166611	-0.157385	0.0261521	-0.850748	-0.87058	0.0487633	0.0778005	0.0116943	0.296056	0.132088	0.538421	-0.791433	-0.153854	-0.0650603	0.000340961	0.448251	-0.887882	-0.0377863	0.0473239	-0.258282	0.31362	0.0641033	-1.13818	-0.656676	0.137052	0.666251	0.239349	-0.71246	-0.60839	0.224651	0.30363	-1.04035	-0.248855	-0.168763	0.477482
0.68	0.0301412	0.771956	-0.175565	-0.155002	-0.00928875	0.600384	-0.0677171	-0.00761969	0.764082	0.0516396	0.00808582	0.0096376	0.533043	-1.11869	0.165015	-0.11264	0.0198388	-0.751252	-0.868361	0.405294	0.0777252	0.00127471	0.296543	-0.0423644	0.529424	-0.990132	-0.15422	-0.00543039	0.00310441	0.411804	-0.886345	0.352434	0.0446412	-0.265465	0.313351	-0.117942	-1.14679	-0.773563	0.141914	0.677273	0.233222	-0.742809	-0.609657	0.156669	0.291307	-1.40941	-0.249689	-0.0632858	0.476933
0.69	0.0387672	0.737005	-0.17679	-0.12685	-0.00339991	0.544361	-0.0678253	-0.0141444	0.764906	0.11368	0.00815351	0.00378138	0.52086	-1.27978	0.163877	-0.0773523	0.0149054	-0.629656	-0.862313	0.809748	0.0786201	0.184302	0.295081	-0.258579	0.518423	-1.17405	-0.153986	0.0620832	0.00559005	0.415158	-0.880694	0.778804	0.042266	-0.211233	0.311149	-0.321754	-1.15644	-0.862057	0.146567	0.656112	0.227216	-0.728555	-0.612419	0.0801443	0.275963	-1.67201	-0.248825	0.0768348	0.478031
0.7	0.0466156	0.641351	-0.177623	-0.079984	0.00174748	0.454242	-0.0680006	-0.0209106	0.766355	0.175626	0.00816144	-0.00208621	0.507378	-1.37033	0.163007	-0.064095	0.0114862	-0.491198	-0.85218	1.21523	0.0812842	0.314842	0.291413	-0.483246	0.505862	-1.29709	-0.153132	0.121894	0.00762696	0.367692	-0.87074	1.2146	0.040503	-0.142722	0.306802	-0.546571	-1.16653	-0.88721	0.150703	0.585089	0.221667	-0.673006	-0.616651	-0.0427444	0.258933	-1.81305	-0.246463	0.162241	0.480458
0.71	0.053083	0.511835	-0.177879	-0.000380972	0.00569305	0.301651	-0.0682399	-0.0267656	0.768407	0.234238	0.0081162	-0.00665303	0.493279	-1.40963	0.162238	-0.0632921	0.00970115	-0.298094	-0.838074	1.60376	0.0850769	0.414535	0.285523	-0.706325	0.492199	-1.40211	-0.151811	0.16151	0.00868386	0.237385	-0.85633	1.66886	0.0394515	-0.0771801	0.300216	-0.766305	-1.17635	-0.870598	0.15385	0.428292	0.216867	-0.579999	-0.622394	-0.187708	0.241409	-1.83432	-0.243189	0.200245	0.484014
0.72	0.0579304	0.398798	-0.177125	0.141297	0.00737124	0.0102351	-0.0685309	-0.0313215	0.771024	0.287962	0.00803919	-0.00803191	0.478883	-1.42656	0.161459	-0.0607044	0.0105983	0.0325669	-0.820277	1.95108	0.0901392	0.574273	0.27743	-0.930319	0.477301	-1.54372	-0.150247	0.166846	0.00755759	-0.0392671	-0.837333	2.13246	0.0391109	0.00278533	0.291467	-0.979698	-1.18556	-0.872265	0.154711	0.096365	0.2131	-0.446481	-0.629357	-0.323029	0.224618	-1.73285	-0.239646	0.175736	0.488366
0.73	0.0610002	0.28024	-0.175025	0.296268	0.00540216	-0.36796	-0.068861	-0.0344237	0.774138	0.333443	0.00796727	-0.00611073	0.464495	-1.41264	0.160772	-0.0418178	0.0151982	0.419429	-0.799176	2.27293	0.0969897	0.746601	0.267119	-1.1509	0.46097	-1.67445	-0.148864	0.124596	0.00294132	-0.393711	-0.813752	2.57582	0.0395578	0.0706797	0.280685	-1.17388	-1.1939	-0.859621	0.151684	-0.337539	0.210855	-0.249996	-0.637192	-0.452083	0.209521	-1.5471	-0.236537	0.106322	0.493175
0.74	0.0621655	0.134361	-0.171834	0.396341	-7.63E-05	-0.643336	-0.0692134	-0.035523	0.777667	0.371101	0.00791726	-0.00403164	0.450325	-1.38221	0.160119	-0.0415912	0.0232013	0.705514	-0.774889	2.58371	0.105831	0.986211	0.254779	-1.33331	0.443636	-1.74033	-0.147821	0.0851779	-0.00503218	-0.674108	-0.785986	2.97078	0.0407289	0.149553	0.268021	-1.35806	-1.20107	-0.796439	0.144911	-0.665824	0.210516	-0.0307111	-0.645712	-0.650187	0.197379	-1.10807	-0.233435	0.283003	0.498461
0.75	0.0612337	-0.081097	-0.168075	0.439185	-0.0075479	-0.753145	-0.0695644	-0.0344995	0.781526	0.398676	0.00788243	-0.00320062	0.436777	-1.28307	0.159142	-0.0897687	0.0332166	0.836623	-0.747651	2.85642	0.117195	1.18332	0.24078	-1.48099	0.426197	-1.68852	-0.146845	0.0860357	-0.015385	-0.869861	-0.754526	3.30993	0.0427248	0.221093	0.253538	-1.53623	-1.20657	-0.624201	0.13592	-0.838837	0.212008	0.166725	-0.656184	-1.14816	0.192364	-0.366306	-0.226873	0.510785	0.507053
0.76	0.0577269	-0.366563	-0.16398	0.472967	-0.0155243	-0.761579	-0.0699026	-0.0333891	0.785596	0.413161	0.00784579	-0.00455349	0.424804	-1.06874	0.15721	-0.220646	0.0429639	0.713274	-0.71832	2.96372	0.128732	1.16957	0.226876	-1.1962	0.409892	-1.52612	-0.14536	0.150804	-0.0271292	-0.995001	-0.719938	3.59936	0.0453592	0.271084	0.237311	-1.70206	-1.20953	-0.343181	0.12629	-0.911192	0.214815	0.308597	-0.670364	-1.60686	0.194028	0.0205258	-0.220472	0.196058	0.519722
0.77	0.0511036	-0.714951	-0.159602	0.483139	-0.0234738	-0.754799	-0.0702435	-0.0356401	0.789745	0.412415	0.00779158	-0.00620185	0.415893	-0.686427	0.153878	-0.35182	0.0503611	0.426895	-0.688816	2.91221	0.139419	0.849034	0.21644	-0.960826	0.39592	-1.21405	-0.142982	0.25093	-0.0399073	-1.22153	-0.682977	3.75499	0.0491556	0.56389	0.219563	-1.83776	-1.20918	0.0253975	0.116817	-0.95009	0.218505	0.434598	-0.687419	-1.84729	0.199075	0.227361	-0.216796	-0.1077	0.533181
0.78	0.0406336	-1.1517	-0.155235	0.442685	-0.0308762	-0.648785	-0.0706326	-0.0428955	0.793721	0.375875	0.00771979	-0.00790212	0.41216	-0.0613136	0.149735	-0.425194	0.0526652	-0.0788022	-0.66125	2.55881	0.146152	0.408811	0.209103	-0.517524	0.386824	-0.576244	-0.139089	0.441698	-0.0539476	-1.16951	-0.646313	3.52036	0.056248	0.792899	0.200911	-1.85706	-1.2044	0.55491	0.108406	-0.877262	0.222787	0.52597	-0.705495	-1.88128	0.20605	0.368276	-0.215159	-0.265021	0.544419
0.79	0.0263439	-1.46375	-0.15142	0.360821	-0.0372156	-0.583763	-0.0710925	-0.0473909	0.797152	0.307018	0.00764468	-0.00669798	0.414974	0.51592	0.145593	-0.421836	0.0498157	-0.347161	-0.638004	2.11978	0.148311	0.153358	0.204742	-0.407791	0.384767	0.0590905	-0.133946	0.5399	-0.0636048	-0.707612	-0.613697	3.00347	0.0645973	0.816782	0.183174	-1.64991	-1.19455	1.0257	0.101965	-0.819465	0.227514	0.616793	-0.722855	-1.75287	0.214112	0.472166	-0.214489	-0.309084	0.551982
0.8	0.0105043	-1.51306	-0.14841	0.255241	-0.0428423	-0.513604	-0.0715447	-0.042175	0.79982	0.225004	0.00759937	-0.00159033	0.421766	0.765265	0.141959	-0.356137	0.0453696	-0.328913	-0.618702	1.75422	0.151556	0.461892	0.200744	-0.397509	0.387578	0.408928	-0.128884	0.477395	-0.0682351	-0.287891	-0.586752	2.38336	0.0738443	1.18812	0.169652	-0.968638	-1.18148	1.26226	0.0970003	-0.733366	0.232581	0.653076	-0.738156	-1.52161	0.222491	0.52531	-0.214068	-0.259882	0.556037
0.81	-0.0053378	-1.52296	-0.14632	0.176579	-0.0475025	-0.393214	-0.0719411	-0.0380237	0.801646	0.140979	0.00761905	0.00531268	0.430785	1.01147	0.139074	-0.311246	0.0409296	-0.323348	-0.603441	1.27651	0.156603	0.470531	0.197731	-0.186491	0.393777	0.791893	-0.125156	0.360118	-0.0686086	0.0218367	-0.566609	1.63485	0.088427	1.66852	0.163424	-0.321995	-1.16658	1.46668	0.0935723	-0.618096	0.237611	0.617479	-0.751095	-1.29182	0.230773	0.552597	-0.21343	-0.193193	0.557883
0.82	-0.0209826	-1.50656	-0.144754	0.130695	-0.0501672	-0.0966779	-0.0723148	-0.0360395	0.802673	0.0671115	0.00769296	0.00857419	0.442493	1.25208	0.136265	-0.352619	0.0354717	-0.472501	-0.593566	0.708744	0.160778	0.402054	0.197238	0.0546542	0.404291	1.22745	-0.122533	0.31404	-0.0656929	0.334268	-0.554678	0.770747	0.10747	2.19498	0.163014	0.222878	-1.15014	1.63645	0.0923908	-0.346234	0.241556	0.45122	-0.761598	-1.02611	0.238562	0.527177	-0.212495	-0.0992736	0.558382
0.83	-0.0347782	-1.25556	-0.143664	0.104714	-0.0487686	0.377877	-0.0726269	-0.0250584	0.80306	0.0140111	0.00777237	0.00657438	0.455019	1.15731	0.132624	-0.464595	0.0279836	-0.682465	-0.588921	0.234596	0.165418	0.548846	0.19865	0.1834	0.417416	1.27507	-0.120201	0.325905	-0.0586007	0.762156	-0.55047	0.130685	0.132543	2.7868	0.168033	0.715146	-1.13409	1.55284	0.095126	0.122132	0.24314	0.147202	-0.769136	-0.657246	0.244998	0.401031	-0.211143	0.00972372	0.557506
0.84	-0.0451211	-1.01742	-0.142746	0.134545	-0.0427743	0.762693	-0.0728259	-0.016195	0.802991	-0.028032	0.00782151	0.0037683	0.466376	1.12521	0.127566	-0.592786	0.0190095	-0.798697	-0.589201	-0.314949	0.170947	0.476829	0.201558	0.390288	0.430233	1.27287	-0.117339	0.379698	-0.0477938	1.0665	-0.551789	-0.388434	0.16272	3.29507	0.177609	1.1254	-1.12039	1.44241	0.101847	0.484776	0.241645	-0.162358	-0.773043	-0.256734	0.249091	0.252199	-0.209332	0.156387	0.554721
0.85	-0.053507	-0.908946	-0.141506	0.205283	-0.0340839	0.90622	-0.0729696	-0.012478	0.8025	-0.069713	0.00786072	0.00459034	0.478536	1.26704	0.121397	-0.666159	0.00928668	-0.821604	-0.595086	-0.83766	0.172893	-0.0504871	0.206367	0.51157	0.443764	1.37206	-0.113928	0.410595	-0.0346786	1.22607	-0.5581	-0.8452	0.198886	4.0101	0.191785	1.57015	-1.10766	1.42798	0.110623	0.578398	0.237525	-0.382283	-0.773422	0.0988877	0.251175	0.159467	-0.207383	0.198697	0.549995
0.86	-0.0604927	-0.728054	-0.139417	0.324511	-0.0247369	0.902969	-0.0730656	-0.00606565	0.801612	-0.106505	0.0079182	0.00698487	0.491521	1.27167	0.114517	-0.722053	0.000402042	-0.611655	-0.605434	-1.20937	0.171943	-0.0324742	0.211736	0.518048	0.457509	1.2986	-0.109976	0.460191	-0.0203401	1.31603	-0.568222	-1.15097	0.242524	4.70305	0.210917	1.98068	-1.09547	1.29408	0.119189	0.509509	0.231196	-0.61294	-0.770123	0.512909	0.251716	0.0582505	-0.206113	0.211472	0.543214
0.87	-0.0650194	-0.410402	-0.136032	0.463645	-0.0156758	0.841207	-0.073078	0.00389408	0.800399	-0.135347	0.00800268	0.0100729	0.503431	1.08048	0.107018	-0.767395	-0.00561116	-0.326351	-0.618786	-1.46233	0.17185	0.0429347	0.216038	0.355376	0.469276	1.00526	-0.105186	0.531102	-0.00600077	1.28625	-0.580597	-1.31319	0.290292	4.88945	0.23391	2.20248	-1.08522	0.980247	0.126158	0.387671	0.222418	-0.899174	-0.762981	0.899223	0.250088	-0.113234	-0.205831	0.194611	0.534612
0.88	-0.0663368	-0.0968566	-0.13146	0.540059	-0.00710655	0.815763	-0.0729891	0.0134872	0.798905	-0.163643	0.0081228	0.0139309	0.513168	0.878231	0.0992576	-0.759237	-0.00857999	-0.101523	-0.634708	-1.71642	0.172426	0.0455326	0.219623	0.336731	0.477878	0.733465	-0.0996131	0.573687	0.00754553	1.2625	-0.594446	-1.46838	0.338056	4.7482	0.259305	2.27848	-1.07799	0.660521	0.131287	0.33657	0.211057	-1.18117	-0.752743	1.21187	0.245552	-0.374515	-0.206401	0.202563	0.52584
0.89	-0.0650527	0.108667	-0.12666	0.523663	0.00168503	0.862813	-0.0728167	0.0205259	0.79712	-0.193383	0.00827859	0.0168228	0.521193	0.747624	0.0918927	-0.691989	-0.00988172	-0.00902804	-0.65278	-1.89107	0.172123	-0.0711783	0.222552	0.245682	0.484446	0.613837	-0.0937248	0.589255	0.0205608	1.17495	-0.609783	-1.59367	0.379866	3.47126	0.284406	1.96249	-1.07329	0.464029	0.135989	0.4009	0.197475	-1.39586	-0.740568	1.39296	0.238004	-0.609882	-0.207113	0.233455	0.518174
0.9	-0.0622315	0.221431	-0.122239	0.46805	0.0108509	0.887554	-0.0725861	0.0254834	0.795039	-0.222657	0.00844951	0.0171362	0.528308	0.684963	0.0854008	-0.581055	-0.0101387	0.0850897	-0.672239	-1.98902	0.170933	-0.157726	0.224344	0.0952025	0.49051	0.647675	-0.0873825	0.652909	0.0314265	0.869404	-0.626242	-1.72762	0.399482	0.476749	0.302755	1.18377	-1.07003	0.367308	0.141047	0.466478	0.182391	-1.51174	-0.727614	1.47391	0.228113	-0.79506	-0.207764	0.229812	0.512718
0.91	-0.058211	0.414685	-0.118349	0.424216	0.01922	0.613144	-0.0722954	0.0336085	0.792681	-0.248004	0.00863681	0.022518	0.53461	0.566643	0.0806051	-0.323903	-0.00857527	0.428466	-0.692409	-2.06166	0.168854	-0.282756	0.224275	-0.0850555	0.496792	0.601185	-0.0804833	0.64766	0.0384028	0.340445	-0.644493	-1.93619	0.388846	-2.36669	0.310709	0.452956	-1.06789	0.160256	0.145621	0.248008	0.167094	-1.43402	-0.714224	1.55969	0.216836	-0.835801	-0.208439	0.211862	0.509353
0.92	-0.0521444	0.773085	-0.114019	0.462168	0.0210756	-0.375611	-0.0718992	0.046583	0.79009	-0.269591	0.00895374	0.0429561	0.539496	0.389078	0.0798022	0.208625	-0.000407992	1.33761	-0.713693	-2.17672	0.164525	-0.616659	0.223019	-0.12888	0.501071	0.254282	-0.075063	0.350403	0.0372798	-0.673357	-0.664642	-2.09025	0.355127	-4.01177	0.310888	-0.0165314	-1.06806	-0.274284	0.14373	-0.696242	0.154792	-0.967732	-0.699931	1.60838	0.20595	-0.701607	-0.209979	0.0578727	0.507339
0.93	-0.0435015	1.12147	-0.109244	0.391801	0.0125014	-1.28798	-0.0713504	0.0626979	0.787322	-0.281514	0.00950286	0.0640736	0.541937	0.135839	0.0848337	0.730635	0.0158672	1.6856	-0.735631	-2.37439	0.151785	-1.87137	0.224191	1.31195	0.501548	-0.12396	-0.073984	-0.130995	0.0268475	-1.33881	-0.68627	-2.23464	0.315511	-4.00456	0.308405	-0.0380395	-1.07124	-0.680207	0.131633	-1.50558	0.148792	-0.333198	-0.685463	1.54642	0.196441	-0.574004	-0.213237	-0.11552	0.507025
0.94	-0.0326525	1.38235	-0.106029	0.1085	-0.00262593	-1.64783	-0.0706629	0.0756213	0.784563	-0.266282	0.0101692	0.0670821	0.541618	-0.224897	0.0935269	0.977859	0.0337902	1.77147	-0.758239	-2.07434	0.141982	-0.21187	0.23484	0.90662	0.498896	-0.444828	-0.0777557	-0.597017	0.0114473	-1.66017	-0.708469	-2.17452	0.271175	-4.98255	0.304309	-0.360753	-1.0771	-0.985944	0.114363	-1.62854	0.149131	0.23167	-0.671806	1.42608	0.188075	-0.482799	-0.217355	-0.155404	0.508806
0.95	-0.0191536	1.66133	-0.106366	-0.266762	-0.0194196	-1.65322	-0.0698316	0.0904952	0.782053	-0.234404	0.0108327	0.0655515	0.536234	-0.743885	0.104101	1.18817	0.049983	1.31086	-0.776739	-1.64447	0.139469	-0.497528	0.243177	0.787035	0.492326	-0.860978	-0.0857777	-0.991282	-0.00630333	-1.74165	-0.72903	-1.94169	0.217279	-5.74484	0.296329	-0.690731	-1.08623	-1.30119	0.0976291	-1.37559	0.154721	0.67484	-0.65949	1.14499	0.181967	-0.110638	-0.219735	0.201902	0.513134
0.96	-0.00304107	1.87669	-0.110702	-0.611513	-0.0346653	-1.35821	-0.0688591	0.103743	0.779885	-0.199803	0.0114665	0.060721	0.525563	-1.21626	0.116189	1.32509	0.0611328	0.72749	-0.791153	-1.27294	0.1314	-0.904957	0.25061	0.732408	0.481707	-1.21455	-0.0967537	-1.20521	-0.0237431	-1.55782	-0.747062	-1.65662	0.157992	-6.18277	0.285456	-0.996117	-1.09849	-1.5125	0.0842407	-0.889523	0.163855	0.898251	-0.650464	0.55594	0.181763	0.469275	-0.217207	0.565759	0.522908
0.97	0.0149702	1.97929	-0.118013	-0.819325	-0.0467279	-1.05009	-0.067766	0.114298	0.778029	-0.173384	0.0120391	0.0536849	0.510761	-1.52617	0.128639	1.33275	0.0682058	0.339001	-0.802348	-0.993609	0.123088	-0.707394	0.257291	0.652143	0.467728	-1.46279	-0.108783	-1.2744	-0.0400349	-1.41591	-0.761987	-1.33794	0.0945009	-6.56276	0.271919	-1.27953	-1.11277	-1.58161	0.0748937	-0.488355	0.174406	0.967462	-0.646622	-0.0694496	0.188186	0.900453	-0.212886	0.373052	0.538918
0.98	0.0337084	1.94338	-0.127155	-0.932962	-0.0556877	-0.753172	-0.0665848	0.118626	0.776375	-0.155819	0.0125453	0.0487183	0.493628	-1.638	0.140625	1.25622	0.0721629	-0.0131538	-0.811171	-0.802387	0.11591	-0.736553	0.263407	0.608263	0.45186	-1.48086	-0.120799	-1.27458	-0.0537069	-0.577261	-0.77645	-1.61481	0.0477436	-1.38767	0.27103	1.27566	-1.12756	-1.4942	0.0689404	-0.163703	0.185197	0.939057	-0.647272	-0.461878	0.198666	1.09619	-0.210785	0.0337958	0.557751
0.99	0.0516408	1.80403	-0.135984	-0.75343	-0.0610379	-0.396702	-0.0654543	0.107819	0.77497	-0.124117	0.0130048	0.041496	0.476477	-1.62808	0.150147	0.868535	0.0729307	-0.300963	-0.818328	-0.652289	0.108036	-0.762804	0.26908	0.571371	0.437227	-1.35431	-0.13274	-1.21379	-0.0584018	-0.261446	-0.792356	-1.51073	0.0277694	-3.21674	0.282345	1.18934	-1.14138	-1.36031	0.0656787	0.0170699	0.194038	0.618999	-0.650437	-0.617717	0.211081	1.18604	-0.211256	-0.238104	0.575517
1	0.0690553	1.73336	-0.142653	-0.585568	-0.0627446	-0.0129286	-0.0644227	0.0989995	0.773898	-0.090412	0.0133574	0.0294517	0.459199	-1.70997	0.155734	0.526119	0.0712162	-0.57894	-0.823991	-0.481918	0.100927	-0.609413	0.274445	0.530371	0.422645	-1.42383	-0.142773	-0.974214	-0.0629128	-0.149547	-0.805886	-1.20211	-0.0151029	-4.71201	0.293464	1.14623	-1.15465	-1.29667	0.0642942	0.253738	0.199356	0.293272	-0.653991	-0.595873	0.224136	1.21612	-0.213572	-0.358037	0.58897
1.01	0.0864342	1.64574	-0.148102	-0.595278	-0.0599643	0.540387	-0.063468	0.0919167	0.773156	-0.0584336	0.0135744	0.0136029	0.440999	-1.84203	0.158509	0.29727	0.06637	-1.02607	-0.827577	-0.216031	0.096163	-0.262096	0.279359	0.465706	0.407398	-1.4592	-0.149769	-0.643298	-0.0673875	-0.102269	-0.81594	-0.844691	-0.0517549	-2.68628	0.30277	0.815491	-1.16794	-1.20226	0.0663199	0.760785	0.201802	0.030277	-0.657039	-0.560765	0.237261	1.20919	-0.216733	-0.40418	0.597159
1.02	0.103515	1.4851	-0.153865	-0.706513	-0.0505694	1.12484	-0.0625943	0.0822438	0.772721	-0.0287628	0.0136354	-0.000717301	0.421871	-1.88903	0.159499	0.140142	0.056633	-1.44557	-0.828262	0.0542014	0.0947096	-0.147964	0.283516	0.372177	0.392759	-1.3775	-0.154365	-0.484821	-0.0675916	0.403202	-0.823007	-0.556858	-0.0767577	-2.447	0.309826	0.655535	-1.18115	-1.03936	0.0748459	1.35839	0.201859	-0.187654	-0.660373	-0.640079	0.250466	1.2404	-0.220279	-0.485525	0.603172
1.03	0.11977	1.38263	-0.159455	-0.673543	-0.0377354	1.19375	-0.0618243	0.0722937	0.772589	0.00305667	0.0135829	-0.00838223	0.40272	-1.89944	0.159565	0.0952624	0.0449952	-1.44365	-0.826595	0.285578	0.0919141	-0.326272	0.286666	0.261316	0.37824	-1.47221	-0.157859	-0.428223	-0.065567	0.429618	-0.82658	-0.138424	-0.0976319	-1.34865	0.315751	0.515228	-1.19381	-0.978964	0.0868057	1.41502	0.20053	-0.248516	-0.663999	-0.638657	0.264213	1.27746	-0.224789	-0.595915	0.608589
1.04	0.135194	1.31366	-0.164437	-0.605412	-0.0259739	0.952201	-0.0611454	0.0629937	0.77279	0.0370106	0.0134912	-0.00943253	0.383303	-1.9111	0.160159	0.180465	0.0345708	-1.22822	-0.822422	0.548454	0.089756	-0.0772112	0.288343	0.074492	0.36239	-1.5666	-0.161509	-0.515473	-0.0634575	0.513999	-0.826007	0.214775	-0.0977474	1.41358	0.319402	0.17806	-1.20608	-0.973417	0.097735	1.18771	0.199645	-0.13501	-0.667181	-0.547045	0.27758	1.0802	-0.230539	-0.771796	0.61243
1.05	0.148941	1.12079	-0.168891	-0.510446	-0.017486	0.558606	-0.0605756	0.0505171	0.773313	0.0657486	0.0133939	-0.010508	0.364571	-1.72541	0.161807	0.259815	0.0270734	-0.859427	-0.81588	0.741434	0.0896808	0.0332941	0.288154	-0.107377	0.346718	-1.42024	-0.166223	-0.604737	-0.0602513	0.65016	-0.823006	0.376562	-0.0710181	3.77503	0.318941	-0.202927	-1.2172	-0.832483	0.105938	0.845649	0.200394	0.0709496	-0.67054	-0.455469	0.285315	0.223825	-0.238452	-0.932208	0.613664
1.06	0.158933	0.701395	-0.173024	-0.441477	-0.0132256	0.146309	-0.0601444	0.0355652	0.774058	0.081288	0.0132667	-0.0150986	0.349267	-1.24302	0.164396	0.336596	0.0225826	-0.545843	-0.807911	0.847207	0.0905483	0.142316	0.28624	-0.280904	0.333888	-1.01187	-0.171465	-0.577371	-0.0546293	0.878581	-0.818646	0.504179	-0.0225906	6.05082	0.315006	-0.50934	-1.225	-0.437601	0.111292	0.519384	0.203164	0.318365	-0.675526	-0.43976	0.284424	-0.571431	-0.245502	-0.706387	0.612349
1.07	0.163499	0.203067	-0.177149	-0.376066	-0.0130453	-0.232711	-0.0598588	0.0216611	0.774935	0.0954547	0.0130953	-0.0188455	0.339378	-0.694177	0.167922	0.403111	0.0203038	-0.234544	-0.798881	0.967868	0.0927196	0.271806	0.282655	-0.447692	0.325631	-0.550546	-0.176715	-0.582286	-0.0471988	0.856859	-0.812697	0.623122	0.0485544	7.00294	0.308394	-0.419677	-1.22773	0.0349319	0.11444	0.212274	0.207817	0.541141	-0.682319	-0.498974	0.277321	-1.07812	-0.249228	-0.469519	0.609585
1.08	0.16248	-0.258085	-0.180759	-0.235523	-0.0161227	-0.487354	-0.0597237	0.00853374	0.77601	0.119985	0.0128729	-0.0287416	0.3349	-0.218303	0.171477	0.320766	0.0200871	0.0459141	-0.788564	1.09531	0.0961758	0.417548	0.277497	-0.593061	0.32273	-0.129835	-0.1825	-0.413891	-0.0434343	-0.332886	-0.807189	0.724172	0.0604691	0.285245	0.306918	-0.233117	-1.22538	0.442127	0.115806	-0.0386214	0.21339	0.623787	-0.691034	-0.59628	0.266876	-1.34749	-0.250199	-0.209857	0.607953
1.09	0.156541	-0.755067	-0.18412	-0.272115	-0.0211776	-0.590378	-0.0596952	-0.0033186	0.777335	0.145499	0.0125548	-0.0337297	0.334941	0.244674	0.175004	0.383718	0.0210746	0.157889	-0.776663	1.294	0.101248	0.518513	0.270731	-0.767495	0.323695	0.375608	-0.185801	-0.270331	-0.0471979	-0.338431	-0.799324	0.840584	0.0692565	0.905123	0.304606	-0.316458	-1.21874	0.887548	0.116681	-0.0702057	0.219642	0.775022	-0.701136	-0.667504	0.254206	-1.56781	-0.248454	0.0265086	0.607683
1.1	0.145511	-1.17783	-0.187579	-0.186071	-0.0277732	-0.847721	-0.0597817	-0.0132457	0.778925	0.172649	0.0122206	-0.0313752	0.339534	0.655493	0.179124	0.42024	0.0231292	0.464914	-0.762828	1.46927	0.106903	0.612439	0.262369	-0.923816	0.329376	0.70963	-0.18844	-0.227176	-0.049805	-0.416232	-0.789745	1.11256	0.0752655	0.208012	0.299933	-0.641082	-1.20773	1.24282	0.117411	-0.340801	0.226673	0.889341	-0.712197	-0.719718	0.24009	-1.67727	-0.244773	0.149026	0.608291
1.11	0.130218	-1.47347	-0.189898	0.0194947	-0.0383577	-1.25799	-0.0599537	-0.0211265	0.780781	0.197788	0.0119482	-0.0229805	0.347724	0.968785	0.18361	0.417666	0.0286644	0.916004	-0.747435	1.6035	0.114031	0.77473	0.252439	-1.07073	0.337252	0.864426	-0.191179	-0.228185	-0.0542682	-0.791292	-0.77714	1.38675	0.0762263	0.119636	0.292643	-0.776709	-1.19307	1.45961	0.114705	-0.844584	0.234405	0.975441	-0.723777	-0.739024	0.225228	-1.75331	-0.240362	0.199086	0.609308
1.12	0.110989	-1.86292	-0.190468	0.187512	-0.0522595	-1.41361	-0.0602166	-0.0314117	0.782827	0.208202	0.0117593	-0.0153357	0.359561	1.40419	0.187831	0.332707	0.0367581	1.07911	-0.731207	1.62504	0.122396	0.681538	0.24135	-1.13604	0.347612	1.2241	-0.193853	-0.173277	-0.0615991	-1.04893	-0.762555	1.52481	0.0774492	0.0667973	0.284104	-0.939188	-1.17483	1.80837	0.108724	-1.12512	0.242056	0.938447	-0.735602	-0.755971	0.209403	-1.8702	-0.235513	0.261859	0.610349
1.13	0.088226	-2.10615	-0.189082	0.376234	-0.0663606	-1.27289	-0.0605467	-0.0324483	0.784913	0.20875	0.0116153	-0.0156096	0.375346	1.65868	0.190532	0.0238976	0.042887	0.647663	-0.71532	1.54107	0.125974	0.173893	0.230916	-0.912903	0.361117	1.37505	-0.195524	0.0501078	-0.0700742	-1.12808	-0.746289	1.73712	0.0775602	-0.0259724	0.274092	-1.02376	-1.15287	2.07061	0.102259	-1.15687	0.248101	0.694111	-0.747544	-0.727076	0.19245	-1.93439	-0.230041	0.378094	0.611098
1.14	0.064557	-2.18807	-0.185176	0.558687	-0.078116	-0.958075	-0.0608496	-0.0284089	0.786987	0.204351	0.011414	-0.0245888	0.392893	1.77402	0.188831	-0.503266	0.0435833	0.159378	-0.700983	1.35598	0.13103	0.630758	0.223668	-0.723145	0.375277	1.39938	-0.194397	0.362962	-0.078279	-1.0603	-0.728056	1.87206	0.0758957	-0.383381	0.263093	-1.15572	-1.12936	2.19947	0.0968681	-1.01982	0.25091	0.34558	-0.75867	-0.656797	0.175906	-1.74544	-0.223436	0.524564	0.611641
1.15	0.0406554	-2.28097	-0.179364	0.703086	-0.0865638	-0.6496	-0.0611125	-0.0235418	0.788942	0.184027	0.0111332	-0.0314711	0.411998	1.92403	0.182364	-0.941694	0.0389241	-0.348243	-0.6882	1.18615	0.137288	0.644177	0.215735	-0.75116	0.390388	1.4891	-0.190681	0.632225	-0.0855558	-0.961915	-0.709207	1.89091	0.0694712	-0.912434	0.2514	-1.14557	-1.10475	2.37641	0.0934031	-0.88983	0.250502	0.0309082	-0.768643	-0.750292	0.163047	-1.11614	-0.214599	0.919598	0.613217
1.16	0.0170564	-2.21934	-0.171555	0.870223	-0.0917471	-0.291327	-0.0613045	-0.0143319	0.790647	0.15644	0.0107808	-0.0391853	0.432094	1.90331	0.171469	-1.35927	0.029813	-0.799363	-0.677398	1.01009	0.143877	0.624534	0.208895	-0.727774	0.406065	1.4508	-0.183976	0.986996	-0.0917867	-0.921539	-0.6904	1.81441	0.0597788	-0.819114	0.240042	-1.11024	-1.0792	2.40715	0.0912161	-0.743721	0.246381	-0.41162	-0.778704	-0.928763	0.157323	-0.4686	-0.203121	0.983316	0.618397
1.17	-0.00390472	-1.91175	-0.162468	0.953301	-0.0921814	0.212481	-0.0613888	-0.00179987	0.792063	0.126964	0.0103547	-0.0454966	0.450456	1.61665	0.156594	-1.69465	0.0164639	-1.22362	-0.668168	0.807307	0.151704	0.924672	0.201503	-0.720759	0.421051	1.21435	-0.173782	1.30782	-0.0971884	-0.557123	-0.673454	1.62173	0.0528074	-0.700838	0.228986	-1.0718	-1.05528	2.16242	0.0911937	-0.408418	0.237147	-1.0323	-0.788394	-0.872683	0.156443	-0.111477	-0.192458	0.844999	0.62626
1.18	-0.0203049	-1.54328	-0.152423	1.05702	-0.0876739	0.638129	-0.0613529	0.00671929	0.793185	0.0958856	0.00988054	-0.0483392	0.46556	1.40602	0.138245	-1.97073	0.000523471	-1.49515	-0.662132	0.334183	0.160772	0.747187	0.195496	-0.314175	0.432602	0.848589	-0.160314	1.57819	-0.0977396	0.00124025	-0.657562	1.52876	0.0463831	-0.520693	0.218712	-0.978421	-1.03539	1.80629	0.0929962	-0.15113	0.221347	-1.75246	-0.796109	-0.678821	0.158063	0.134652	-0.183447	0.715543	0.634941
1.19	-0.033901	-1.45074	-0.142451	0.9553	-0.0791905	0.974298	-0.0613115	0.000934517	0.793944	0.0542786	0.00943504	-0.0397507	0.480273	1.53625	0.118932	-1.81974	-0.0168693	-1.59294	-0.661715	-0.142936	0.161771	-0.295066	0.194863	-0.126994	0.443185	0.991112	-0.145316	1.57371	-0.0950719	0.178765	-0.644158	1.126	0.0426409	-0.310904	0.209491	-0.843965	-1.01821	1.71483	0.0965793	0.143219	0.19961	-2.23316	-0.801476	-0.482421	0.161559	0.368936	-0.176098	0.580803	0.64387
1.2	-0.0466564	-1.42334	-0.134085	0.796526	-0.0678596	1.15153	-0.0613247	-0.00401673	0.794237	0.00388985	0.00909123	-0.0278902	0.495647	1.62278	0.101676	-1.51377	-0.0324431	-1.12199	-0.664681	-0.450729	0.163652	0.472157	0.1958	0.290754	0.45561	1.20357	-0.131092	1.459	-0.0907151	0.355726	-0.635082	0.697405	0.0391408	-0.349589	0.202184	-0.594407	-1.00189	1.69706	0.1023	0.341994	0.173982	-2.51961	-0.804332	-0.261555	0.167048	0.615459	-0.170623	0.412728	0.652076
1.21	-0.0594372	-1.4207	-0.127576	0.639979	-0.0564137	0.996847	-0.0614032	-0.0112946	0.794025	-0.0458288	0.00889856	-0.010297	0.512368	1.80238	0.0882568	-1.03805	-0.0428456	-0.621654	-0.67055	-0.738161	0.165034	-0.151275	0.198976	0.383586	0.470097	1.42918	-0.118808	1.24212	-0.0847456	0.465638	-0.630259	0.274446	0.0377072	0.173676	0.197609	-0.326754	-0.985563	1.68659	0.108232	0.257792	0.146793	-2.54977	-0.804627	-0.0439337	0.174585	0.857899	-0.167441	0.210746	0.658958
1.22	-0.0719138	-1.25086	-0.122186	0.53806	-0.0474802	0.709755	-0.0615246	-0.0113143	0.79335	-0.0858541	0.00887156	0.00400929	0.530186	1.75692	0.0789527	-0.678637	-0.0476943	-0.0986038	-0.679123	-0.93128	0.164849	0.145745	0.203683	0.459353	0.485774	1.46709	-0.108642	1.01807	-0.0778678	0.535545	-0.629691	-0.171808	0.0424315	0.550796	0.195673	-0.0370515	-0.969618	1.49779	0.111762	0.0422907	0.119764	-2.48551	-0.802199	0.223541	0.183893	1.04268	-0.166706	0.0316914	0.664065
1.23	-0.0817408	-0.850612	-0.118288	0.333712	-0.0413977	0.42608	-0.0615993	-0.00258903	0.79237	-0.108498	0.00896525	0.0144161	0.545746	1.38885	0.0731326	-0.342256	-0.0490014	0.0575444	-0.68875	-1.00022	0.164431	-0.15995	0.208117	0.454621	0.500166	1.25865	-0.101291	0.659215	-0.0714286	0.453021	-0.633807	-0.633724	0.048212	0.746596	0.196935	0.276385	-0.956875	1.03986	0.112989	-0.0779669	0.094641	-2.23793	-0.796353	0.542578	0.194243	1.18236	-0.168028	-0.0628661	0.667013
1.24	-0.0877774	-0.421381	-0.115829	0.217307	-0.039138	-0.0851492	-0.0615597	0.00996135	0.791211	-0.122441	0.0091609	0.0251595	0.557594	1.02925	0.0706504	-0.0386203	-0.0476718	0.426002	-0.699079	-1.07911	0.163252	-0.0816352	0.212611	0.426738	0.511441	0.927855	-0.0973154	0.28718	-0.0666991	0.202265	-0.641958	-0.98705	0.0577145	1.12614	0.201523	0.662246	-0.948678	0.573708	0.111363	-0.456942	0.0730877	-1.85517	-0.787614	0.776471	0.205064	1.21831	-0.171211	-0.238895	0.668461
1.25	-0.0909988	-0.148067	-0.11329	0.21766	-0.043922	-0.943286	-0.0614231	0.0160451	0.789916	-0.137361	0.00948685	0.0408843	0.567284	0.938018	0.0715113	0.302401	-0.0411507	1.05108	-0.710602	-1.22341	0.162034	-0.104632	0.216989	0.437557	0.519738	0.753218	-0.0969572	-0.111862	-0.0662287	-0.263119	-0.653915	-1.39847	0.0734845	2.131	0.212043	1.38471	-0.943944	0.310305	0.10344	-1.22927	0.0568287	-1.26801	-0.776445	1.01248	0.215487	1.21251	-0.176677	-0.384689	0.667841
1.26	-0.0933169	-0.0267459	-0.109776	0.212922	-0.0575745	-1.78002	-0.06125	0.0188168	0.788459	-0.154022	0.00998123	0.0577421	0.576936	0.950284	0.0759534	0.657218	-0.0281537	1.64103	-0.723089	-1.2506	0.160706	-0.180577	0.221144	0.383127	0.52681	0.709167	-0.100606	-0.52261	-0.0709947	-0.845289	-0.669413	-1.67551	0.0966303	2.40341	0.227768	1.66941	-0.940443	0.240148	0.0872978	-1.97774	0.0471259	-0.605459	-0.762875	1.24149	0.22527	1.1771	-0.184061	-0.482634	0.664032
1.27	-0.0953673	0.048865	-0.106553	0.0146368	-0.0773962	-2.0529	-0.0610343	0.0252752	0.786844	-0.167346	0.0106228	0.0686116	0.586272	0.828901	0.0840171	0.964901	-0.0115132	1.70044	-0.735068	-1.11175	0.15754	-0.444182	0.224133	0.210188	0.533384	0.716063	-0.108372	-0.906638	-0.0805357	-1.05621	-0.687263	-1.89222	0.120653	2.44963	0.245987	1.85365	-0.93721	0.197353	0.0662922	-2.07989	0.0436478	-0.100961	-0.747015	1.48643	0.233528	0.961391	-0.19265	-0.511781	0.656857
1.28	-0.096362	0.189365	-0.105944	-0.269152	-0.0972836	-1.88273	-0.0607287	0.0363007	0.785147	-0.169974	0.0113241	0.07077	0.593338	0.557409	0.0945656	1.13675	0.00373126	1.4759	-0.745556	-0.997746	0.153542	-0.336352	0.226426	0.235881	0.539298	0.609226	-0.119364	-1.17074	-0.0895625	-0.873647	-0.706781	-1.98356	0.144403	2.34159	0.26549	1.8988	-0.935084	0.0411193	0.0473533	-1.71163	0.0438969	0.154679	-0.729782	1.62763	0.237631	0.429736	-0.20199	-0.543411	0.64823
1.29	-0.0953	0.43062	-0.108175	-0.513689	-0.115649	-1.71594	-0.0602987	0.0503923	0.783482	-0.16171	0.0120314	0.0704853	0.596972	0.172621	0.106636	1.26602	0.0165757	1.16817	-0.754698	-0.857158	0.147901	-0.72892	0.227704	0.177016	0.542912	0.323816	-0.132522	-1.36795	-0.0968861	-0.681647	-0.726525	-1.95167	0.166327	2.09749	0.284968	1.82792	-0.935268	-0.230452	0.0319654	-1.37694	0.0463868	0.330504	-0.712945	1.65107	0.235039	-0.256877	-0.211157	-0.529871	0.640423
1.3	-0.0912821	0.761833	-0.112737	-0.710316	-0.132796	-1.60084	-0.0597097	0.0676887	0.781948	-0.14323	0.0127268	0.0683928	0.596007	-0.323091	0.119818	1.3711	0.0278733	1.05377	-0.762619	-0.707826	0.143281	-0.33799	0.230306	0.247245	0.542549	-0.132499	-0.146972	-1.51425	-0.102888	-0.524037	-0.745325	-1.78429	0.18386	1.41814	0.302987	1.59455	-0.938714	-0.593668	0.0192879	-1.13327	0.0504852	0.472135	-0.697943	1.59585	0.225977	-0.858748	-0.219035	-0.323325	0.635288
1.31	-0.0838685	1.07854	-0.119368	-0.888594	-0.149016	-1.4856	-0.0589465	0.0845802	0.78064	-0.118284	0.0133988	0.0659784	0.589716	-0.813025	0.133816	1.46428	0.0381663	0.844661	-0.768713	-0.522516	0.139302	-0.401003	0.232688	0.238557	0.537085	-0.592083	-0.162282	-1.6355	-0.108519	-0.43403	-0.762027	-1.57134	0.193262	0.582186	0.317894	1.27267	-0.945923	-0.937845	0.00864327	-0.913064	0.0559465	0.592491	-0.684804	1.5065	0.212102	-1.24985	-0.223682	-0.036383	0.632482
1.32	-0.0737553	1.29956	-0.127868	-1.03523	-0.163926	-1.31669	-0.0580227	0.100325	0.779572	-0.0957244	0.0140451	0.0630555	0.578823	-1.21028	0.148293	1.50972	0.0471364	0.631183	-0.772928	-0.329127	0.135819	-0.295854	0.234853	0.214516	0.527473	-0.927319	-0.178078	-1.70457	-0.11408	-0.354781	-0.776737	-1.37122	0.194865	-0.248677	0.329075	0.886723	-0.956014	-1.16181	8.13E-05	-0.668377	0.0622897	0.655874	-0.673613	1.35948	0.195497	-1.48147	-0.225102	0.190198	0.631534
1.33	-0.06153	1.46632	-0.138035	-1.16465	-0.17661	-1.01658	-0.0569335	0.117841	0.778725	-0.0737445	0.0146506	0.0570011	0.563923	-1.57456	0.162567	1.47232	0.0542436	0.293587	-0.775157	-0.130513	0.132857	-0.28311	0.236887	0.209883	0.514521	-1.21612	-0.193776	-1.68793	-0.119712	-0.272027	-0.789079	-1.1007	0.185718	-1.62701	0.335039	0.321935	-0.968131	-1.31981	-0.0058365	-0.318536	0.068767	0.624533	-0.66466	1.15267	0.177398	-1.65095	-0.224143	0.322627	0.632018
1.34	-0.0474841	1.54812	-0.15033	-1.39265	-0.183889	-0.192021	-0.055656	0.138281	0.778093	-0.0524973	0.0151463	0.040409	0.545335	-1.95574	0.175429	1.27622	0.0566931	-0.511605	-0.77528	0.0951614	0.130078	-0.269485	0.239117	0.260056	0.49953	-1.34121	-0.208101	-1.48546	-0.123208	0.257606	-0.798862	-0.870341	0.16161	-3.14478	0.334149	-0.315814	-0.98195	-1.45185	-0.00603232	0.578192	0.0737294	0.33703	-0.658235	0.947295	0.158038	-1.84048	-0.22142	0.444002	0.633712
1.35	-0.0312196	1.66234	-0.165179	-1.5175	-0.182326	0.506978	-0.0541657	0.159506	0.777664	-0.0347198	0.0154604	0.0238102	0.523138	-2.26585	0.185794	1.04003	0.0518775	-1.1436	-0.773732	0.177551	0.127292	-0.263288	0.241942	0.311017	0.483254	-1.55089	-0.219911	-1.2618	-0.121657	0.644411	-0.806247	-0.606777	0.124799	-4.15956	0.327355	-0.763001	-0.997924	-1.59032	0.00276663	1.28136	0.0752394	-0.00359198	-0.654078	0.713508	0.137928	-1.87666	-0.217157	0.494385	0.636281
1.36	-0.0130766	1.7545	-0.18016	-1.443	-0.17653	0.630441	-0.0524792	0.177755	0.777363	-0.0285771	0.0156553	0.0165732	0.498816	-2.40126	0.194232	0.903396	0.0441426	-1.26873	-0.771927	0.174774	0.124742	-0.237144	0.245155	0.338696	0.464845	-1.75794	-0.229772	-1.13894	-0.119472	0.63735	-0.811369	-0.659829	0.0812642	-3.21742	0.31816	0.5493	-1.01495	-1.59105	0.0149113	1.32324	0.0744309	-0.146796	-0.652623	0.312974	0.119024	-1.64933	-0.212362	0.618922	0.640131
1.37	0.00546647	1.69619	-0.193731	-1.22277	-0.170381	0.598938	-0.0506428	0.186837	0.777117	-0.0181931	0.0158273	0.0162292	0.474063	-2.35453	0.201675	0.728044	0.0364926	-1.22937	-0.769984	0.21018	0.122227	-0.233544	0.248579	0.349123	0.44525	-1.7659	-0.238953	-1.08943	-0.113878	1.04959	-0.81794	-0.61019	0.0683535	-1.20129	0.325396	0.649716	-1.0309	-1.39779	0.0260023	1.10096	0.0728906	-0.255554	-0.656485	-0.687107	0.107793	-0.671224	-0.203038	0.992595	0.650127
1.38	0.0234625	1.66874	-0.204375	-0.931462	-0.164267	0.581732	-0.0487403	0.193206	0.777049	0.00736179	0.0159591	0.00953804	0.449848	-2.36655	0.206894	0.475634	0.0295868	-1.13572	-0.76748	0.30088	0.12015	-0.192556	0.252013	0.335531	0.425256	-1.93112	-0.246706	-0.869464	-0.109778	0.76242	-0.822476	-0.308058	0.0496795	-2.5751	0.331657	0.704757	-1.04472	-1.25156	0.0347173	0.854398	0.0701005	-0.379458	-0.669258	-1.70775	0.106669	-0.147472	-0.194252	0.451619	0.670331
1.39	0.0415667	1.70361	-0.212271	-0.694793	-0.157959	0.59864	-0.0467873	0.197288	0.777322	0.0496204	0.0160146	0.00184079	0.425045	-2.49263	0.209929	0.269996	0.0239003	-1.01773	-0.763682	0.478977	0.118156	-0.163385	0.255002	0.261901	0.403412	-2.19108	-0.25191	-0.634831	-0.108296	0.647064	-0.823645	0.0735345	0.0181034	-3.43938	0.337824	0.627569	-1.05749	-1.21896	0.0415041	0.674955	0.0664169	-0.441129	-0.68983	-2.39521	0.110434	0.0935239	-0.190336	-0.094532	0.696285
1.4	0.0601907	1.74157	-0.217855	-0.480587	-0.151657	0.566476	-0.0448045	0.198514	0.778071	0.100597	0.0160078	-0.00284428	0.398725	-2.63901	0.211245	0.103891	0.0201445	-0.827537	-0.75777	0.713926	0.11697	-0.0682952	0.25702	0.138524	0.378639	-2.50317	-0.254975	-0.50373	-0.107957	0.645345	-0.820361	0.558682	-0.0155229	-3.18625	0.342377	0.400903	-1.07004	-1.20989	0.0464676	0.470896	0.0626177	-0.419997	-0.715325	-2.79889	0.117254	0.282102	-0.190581	-0.505913	0.722747
1.41	0.0785512	1.64725	-0.220973	-0.231134	-0.145788	0.536521	-0.0428391	0.193634	0.779321	0.14795	0.0159337	-0.0118233	0.371646	-2.62756	0.210554	-0.129755	0.0183857	-0.67637	-0.749517	0.936839	0.116663	0.0137979	0.25781	0.0148204	0.351594	-2.64714	-0.25561	-0.204401	-0.111382	0.148048	-0.812168	1.0465	-0.0410489	-2.17049	0.344185	0.0704172	-1.08179	-1.07097	0.0494693	0.287254	0.0590663	-0.390109	-0.743471	-3.01557	0.126416	0.4451	-0.19361	-0.763386	0.746046
1.42	0.0951402	1.41601	-0.221753	-0.0124547	-0.140375	0.496073	-0.0409473	0.184123	0.781	0.186016	0.0157792	-0.0188774	0.345624	-2.44648	0.207872	-0.312382	0.0175269	-0.581575	-0.739125	1.1317	0.117258	0.119542	0.257255	-0.126616	0.324462	-2.59465	-0.253471	0.0361637	-0.117585	-0.0360033	-0.799616	1.44557	-0.0632944	-2.22789	0.343551	-0.134643	-1.09134	-0.795675	0.0511223	0.149185	0.0560655	-0.303165	-0.772949	-3.14118	0.137425	0.570957	-0.198264	-0.932316	0.764693
1.43	0.108772	1.1168	-0.220136	0.269953	-0.136067	0.321707	-0.0391659	0.171449	0.782991	0.209207	0.0155717	-0.0209364	0.322421	-2.07167	0.203599	-0.451346	0.0170845	-0.397504	-0.727484	1.15722	0.119263	0.239871	0.25543	-0.23665	0.298734	-2.46298	-0.248822	0.272005	-0.125532	-0.309425	-0.783237	1.82405	-0.0827094	-1.48334	0.340835	-0.358667	-1.09749	-0.410187	0.0511919	-0.124516	0.0538972	-0.176497	-0.803026	-3.17051	0.149754	0.657098	-0.203849	-1.03618	0.778917
1.44	0.118373	0.76366	-0.215572	0.620552	-0.135672	-0.156807	-0.0375303	0.155414	0.785113	0.21103	0.0153995	-0.0121487	0.304214	-1.48771	0.198504	-0.488078	0.019529	0.194498	-0.716728	0.998417	0.121348	0.155547	0.252804	-0.285303	0.274935	-2.23451	-0.242405	0.371612	-0.136646	-0.737748	-0.763414	2.10198	-0.0878465	0.685958	0.33602	-0.603774	-1.09894	0.103945	0.0470554	-0.68936	0.0535206	0.108486	-0.83279	-3.11749	0.163014	0.715106	-0.210001	-1.1123	0.788412
1.45	0.122972	0.344991	-0.208612	0.838553	-0.139907	-0.427844	-0.0360416	0.143705	0.787157	0.198168	0.0153282	-0.00372883	0.292076	-0.964431	0.193263	-0.529053	0.0263659	0.632289	-0.707076	0.9792	0.122715	0.128924	0.249995	-0.274692	0.254909	-1.80378	-0.235844	0.3817	-0.149607	-0.852101	-0.741978	2.16766	-0.0703632	2.36532	0.328588	-0.87414	-1.09456	0.652406	0.0385864	-0.979361	0.0559053	0.376385	-0.861579	-2.96888	0.176228	0.643606	-0.216128	-1.06377	0.792954
1.46	0.123379	-0.0581445	-0.200146	0.959415	-0.145323	-0.38788	-0.0346499	0.133819	0.789111	0.19373	0.0152853	-0.00621414	0.284562	-0.517559	0.187026	-0.677734	0.034836	0.737769	-0.697204	0.968943	0.124682	0.246773	0.2473	-0.279617	0.239522	-1.34639	-0.229026	0.521801	-0.161756	-0.869427	-0.720279	2.16944	-0.0468141	2.30725	0.319417	-0.98318	-1.0853	1.09091	0.0293018	-0.94652	0.0599965	0.489217	-0.888597	-2.70565	0.187755	0.450502	-0.221388	-0.952743	0.792633
1.47	0.119892	-0.454606	-0.190762	1.00233	-0.14975	-0.234204	-0.0333653	0.123587	0.79106	0.197102	0.0151956	-0.0116457	0.282013	-0.0656261	0.179526	-0.796067	0.0422226	0.620664	-0.687892	0.912697	0.127065	0.221809	0.244311	-0.327103	0.229187	-0.92259	-0.22122	0.678154	-0.172299	-0.739387	-0.698262	2.2512	-0.0213729	2.92648	0.308917	-1.1573	-1.07188	1.47124	0.021463	-0.776912	0.0648789	0.544469	-0.913122	-2.39415	0.197011	0.297739	-0.225424	-0.79699	0.788085
1.48	0.112764	-0.905823	-0.18082	1.02613	-0.152318	-0.0285281	-0.0321865	0.110794	0.793032	0.193512	0.0150534	-0.0167829	0.284086	0.439499	0.171174	-0.881859	0.0471967	0.441908	-0.679002	0.853247	0.129922	0.336642	0.24085	-0.36274	0.223793	-0.348556	-0.212503	0.86696	-0.17983	-0.545287	-0.675738	2.19218	0.0142123	4.25362	0.296441	-1.36221	-1.05475	1.90703	0.0158685	-0.558022	0.0700419	0.546415	-0.934753	-2.0617	0.204397	0.195587	-0.228457	-0.675427	0.780355
1.49	0.10076	-1.48738	-0.170694	0.996245	-0.152678	0.171306	-0.0311703	0.0914265	0.794832	0.163483	0.0148648	-0.020908	0.292473	1.14225	0.162755	-0.8781	0.0493903	0.283932	-0.671263	0.690638	0.133199	0.271782	0.23737	-0.329656	0.226576	0.609156	-0.203147	1.0595	-0.184048	-0.515352	-0.655893	1.63446	0.0591805	2.2212	0.283224	-1.00424	-1.03245	2.51558	0.0132366	-0.296692	0.0753025	0.565527	-0.952929	-1.65201	0.210207	0.13178	-0.230811	-0.536143	0.769532
1.5	0.0840471	-1.84447	-0.160549	0.966992	-0.151102	0.303259	-0.0303327	0.0789095	0.796273	0.123858	0.0145997	-0.0306462	0.307197	1.60771	0.15446	-0.883229	0.0493934	0.202376	-0.665277	0.51622	0.135736	0.220035	0.234606	-0.223853	0.238953	1.23777	-0.192131	1.54805	-0.189865	-0.903713	-0.642146	1.23071	0.0648632	0.895301	0.273989	-0.868403	-1.00489	2.91862	0.0132935	-0.128204	0.0804684	0.557798	-0.966684	-1.13202	0.214291	0.0257572	-0.232544	-0.382633	0.755481
1.51	0.0646473	-2.09204	-0.151439	0.791919	-0.148728	0.249232	-0.0295942	0.0694484	0.7973	0.081284	0.0142977	-0.0249557	0.325875	2.00109	0.147453	-0.647537	0.0486563	0.248904	-0.661267	0.289827	0.137338	0.0769844	0.232762	-0.156318	0.256815	1.67736	-0.17898	1.52074	-0.192525	0.0208999	-0.631521	0.926526	0.0738465	0.394326	0.266387	-0.6102	-0.974183	3.21941	0.0151862	-0.0381764	0.0862405	0.728306	-0.97597	-0.729426	0.215978	-0.145715	-0.23373	-0.251362	0.740062
1.52	0.042946	-2.27949	-0.144247	0.621559	-0.147387	0.158438	-0.0289374	0.0622884	0.797895	0.0388955	0.0141128	-0.0133724	0.348065	2.30646	0.143154	-0.452833	0.0482885	0.240921	-0.659448	0.112703	0.13779	0.0356934	0.231487	-0.101933	0.278108	2.0911	-0.169074	1.22494	-0.186696	0.312371	-0.623957	0.551817	0.0786901	0.477571	0.261547	-0.383936	-0.940768	3.46472	0.0177383	0.00230134	0.0939485	0.878341	-0.982281	-0.408407	0.214571	-0.425873	-0.234387	-0.113808	0.726165
1.53	0.0205937	-2.21615	-0.139364	0.321424	-0.143468	0.778734	-0.0283204	0.0631525	0.798135	0.01359	0.0139825	-0.0152352	0.371064	2.08528	0.139898	-0.457456	0.0444739	-0.45994	-0.658097	0.185426	0.13842	0.12104	0.230858	-0.0211158	0.302759	2.33407	-0.162232	1.03477	-0.17727	0.866105	-0.621029	0.0815066	0.0822524	0.270375	0.258244	-0.29654	-0.9066	3.34819	0.024029	0.685476	0.100856	0.52397	-0.98552	0.100772	0.209036	-0.782593	-0.232526	0.340762	0.714453
1.54	0.00278162	-1.61039	-0.13682	0.223266	-0.131149	1.60559	-0.0276547	0.069369	0.798251	0.0127807	0.013788	-0.0227079	0.388796	1.35555	0.134648	-0.765368	0.0333091	-1.21694	-0.656447	0.0754632	0.140007	0.0938276	0.231481	0.149934	0.325534	1.73818	-0.15551	1.08063	-0.161447	1.49334	-0.620877	0.0395523	0.0845095	0.189632	0.255179	-0.331823	-0.877802	2.56076	0.0374883	1.2985	0.100865	-0.3937	-0.982662	0.915123	0.199428	-0.914155	-0.226999	0.874623	0.703839
1.55	-0.00735174	-0.994696	-0.133905	0.396374	-0.112573	2.01795	-0.026981	0.0614928	0.798391	0.0121957	0.013558	-0.0217255	0.399603	0.843106	0.125382	-1.13742	0.0177401	-1.55392	-0.65738	-0.277712	0.139005	-0.227459	0.233926	0.335127	0.340648	1.0353	-0.14614	1.24054	-0.143222	1.64233	-0.619868	0.135607	0.0861906	0.15065	0.251426	-0.421931	-0.85821	1.71241	0.0529125	1.32916	0.0911209	-1.36902	-0.971275	1.75542	0.187764	-0.85465	-0.218353	1.25388	0.694225
1.56	-0.0136379	-0.882901	-0.129321	0.529082	-0.0913406	2.12212	-0.0264918	0.0344863	0.798431	-0.00628658	0.0133835	-0.0116799	0.408153	0.891654	0.112957	-1.2965	0.000697965	-1.61641	-0.661645	-0.548082	0.136006	-0.388033	0.237969	0.468561	0.352292	1.02525	-0.13464	1.29667	-0.1254	1.55692	-0.61907	0.000541883	0.0869551	-0.065319	0.246828	-0.466502	-0.844042	1.40299	0.0667512	1.187	0.0727106	-2.05163	-0.952164	2.42295	0.175522	-0.730701	-0.20841	1.38011	0.685964
1.57	-0.0198663	-0.851551	-0.124764	0.410007	-0.0711029	1.80466	-0.0262896	0.00710024	0.798251	-0.029486	0.0133438	0.00400386	0.417598	0.971823	0.100975	-1.02039	-0.0157335	-1.41764	-0.667596	-0.617906	0.130664	-0.607472	0.242755	0.488377	0.364256	1.03092	-0.124204	1.0011	-0.10987	1.19933	-0.619455	-0.0405373	0.0832632	-0.739904	0.242791	-0.292247	-0.831707	1.17143	0.0784364	0.977903	0.0506457	-2.06895	-0.926044	3.11179	0.163719	-0.529163	-0.199325	1.29281	0.678103
1.58	-0.0255624	-0.600899	-0.122096	0.195716	-0.0567095	0.916586	-0.0263263	-0.0137821	0.797848	-0.0510362	0.0134714	0.0224925	0.426742	0.860256	0.0931901	-0.463645	-0.0279572	-0.742742	-0.673763	-0.624004	0.124856	-0.487429	0.247017	0.3711	0.373564	0.589377	-0.117612	0.475931	-0.0999763	0.475757	-0.618823	0.205477	0.0727543	-1.21304	0.241665	0.0845101	-0.82245	0.698218	0.0864105	0.438029	0.0318726	-1.42178	-0.892061	3.88465	0.153276	-0.187254	-0.192611	1.10039	0.669815
1.59	-0.0296465	-0.341054	-0.12096	0.0768695	-0.0538579	-0.287384	-0.0265821	-0.0419841	0.797234	-0.0693822	0.0138031	0.0422895	0.434771	0.795027	0.0913412	0.0762688	-0.0312339	0.163189	-0.680051	-0.614847	0.120662	-0.34759	0.249739	0.196583	0.377163	0.294497	-0.115959	0.00100995	-0.099208	-0.301339	-0.615773	0.16912	0.0595858	-1.30597	0.243999	0.278969	-0.81816	0.204618	0.0864412	-0.426518	0.0223074	-0.468031	-0.849996	4.56477	0.145351	0.200279	-0.188676	0.900719	0.662415
1.6	-0.033289	-0.194159	-0.120199	0.0053643	-0.0598228	-0.834478	-0.0272208	-0.0813806	0.796551	-0.0643042	0.0142788	0.0525515	0.442425	0.621114	0.0929112	0.294317	-0.028386	0.503077	-0.685031	-0.334569	0.118192	-0.112269	0.250689	0.0100157	0.382652	0.678566	-0.117342	-0.212013	-0.102294	-0.401483	-0.619336	-0.734608	0.0507091	-0.479482	0.246616	0.247079	-0.817999	-0.258738	0.0797226	-0.84371	0.020257	0.03061	-0.801065	5.17015	0.139753	0.486389	-0.18756	0.729983	0.657692
1.61	-0.0353657	-0.0164569	-0.120664	-0.148691	-0.0697872	-1.11576	-0.0281482	-0.10312	0.795967	-0.0522397	0.0148364	0.0577139	0.447228	0.374945	0.0968829	0.496168	-0.022846	0.684467	-0.686972	-0.105351	0.11883	0.233158	0.249816	-0.185933	0.388174	0.479873	-0.121716	-0.513374	-0.10596	-0.484876	-0.626929	-0.683067	0.0468472	-0.467319	0.249215	0.278088	-0.822959	-0.722997	0.0704575	-0.98504	0.0227142	0.349833	-0.746502	5.43483	0.13648	1.02668	-0.186783	1.07406	0.656119
1.62	-0.0366223	0.0509728	-0.121859	-0.162856	-0.0818572	-1.22005	-0.029258	-0.117481	0.795536	-0.0317917	0.0154151	0.0578783	0.450702	0.286189	0.101981	0.514548	-0.0158272	0.749057	-0.687528	0.001666	0.122091	0.34428	0.247263	-0.322727	0.391016	0.222377	-0.127728	-0.598511	-0.111435	-0.707399	-0.631925	-0.328749	0.0393883	-0.976306	0.251942	0.255794	-0.83141	-1.00176	0.0595272	-1.13611	0.0273501	0.423022	-0.692608	4.701	0.142355	2.04681	-0.18094	1.40644	0.666247
1.63	-0.0374522	0.0498213	-0.123051	-0.167568	-0.0935401	-1.06821	-0.0304853	-0.127816	0.795354	-0.00506399	0.0159992	0.0593682	0.453077	0.187364	0.106952	0.492738	-0.00900166	0.668442	-0.686637	0.175673	0.12519	0.264239	0.243657	-0.403199	0.392028	0.166506	-0.134075	-0.643155	-0.119135	-0.815514	-0.634175	-0.165089	0.0302281	-0.666336	0.253719	0.0974607	-0.842074	-1.16897	0.0479056	-1.09678	0.0316806	0.324021	-0.646252	3.7968	0.15841	2.6323	-0.176071	0.888682	0.695109
1.64	-0.0387986	-0.0841575	-0.124645	-0.23694	-0.103689	-0.958652	-0.03181	-0.13646	0.795395	0.0108692	0.0166115	0.0632979	0.455075	0.222531	0.112184	0.572802	-0.00251499	0.690891	-0.683917	0.36344	0.128133	0.327571	0.239281	-0.477439	0.393591	0.335475	-0.141291	-0.764027	-0.12715	-0.840424	-0.635659	-0.142079	0.0275948	0.110205	0.253852	-0.050283	-0.853345	-1.12445	0.0371202	-0.989221	0.0353471	0.346108	-0.606796	3.19915	0.179008	2.74302	-0.176665	0.352243	0.736183
1.65	-0.0416863	-0.240789	-0.127091	-0.330077	-0.113553	-0.990826	-0.0332004	-0.140793	0.795532	0.0149068	0.0172649	0.0671648	0.457836	0.330696	0.118566	0.704889	0.00410526	0.677103	-0.679605	0.480329	0.13	-9.57E-05	0.234438	-0.50315	0.396765	0.51445	-0.150169	-0.906833	-0.135404	-0.892651	-0.636975	-0.12914	0.0317153	0.739339	0.253051	-0.10719	-0.863534	-0.984195	0.0271	-0.9463	0.0398684	0.500039	-0.571567	2.88124	0.200565	2.7235	-0.181454	0.0550289	0.781107
1.66	-0.0459887	-0.347273	-0.130375	-0.417349	-0.123907	-1.0264	-0.0346081	-0.13994	0.795668	0.0111085	0.0179448	0.0683731	0.461499	0.402853	0.126185	0.807691	0.0103048	0.655711	-0.674348	0.555688	0.13051	0.114764	0.229097	-0.548067	0.401335	0.664953	-0.160351	-0.972811	-0.143182	-0.756304	-0.638423	-0.176913	0.0446334	1.99665	0.251762	-0.172522	-0.872307	-0.85429	0.0174286	-0.903883	0.0457639	0.632698	-0.538466	2.70983	0.221955	2.63146	-0.18866	-0.116429	0.824658
1.67	-0.0512688	-0.433658	-0.134507	-0.499082	-0.134424	-0.987241	-0.0359928	-0.137237	0.795733	0.00146737	0.0186242	0.0660953	0.465755	0.467131	0.134682	0.856173	0.0159212	0.54759	-0.668612	0.577201	0.131575	0.0556998	0.223543	-0.547258	0.407604	0.909997	-0.171235	-0.967935	-0.148453	-0.63997	-0.641359	-0.471508	0.065387	0.910302	0.250797	0.0367016	-0.879708	-0.705062	0.00856438	-0.77054	0.0525718	0.674126	-0.507891	2.42411	0.239015	1.68716	-0.198615	-0.426956	0.864723
1.68	-0.0569957	-0.440227	-0.139648	-0.658168	-0.143521	-0.680615	-0.0373184	-0.125604	0.795701	-0.00608974	0.0192468	0.0582686	0.470082	0.368835	0.143411	0.880567	0.0193948	0.210397	-0.662677	0.622996	0.132545	0.142794	0.218547	-0.432458	0.416024	0.98859	-0.181652	-0.871988	-0.152829	-0.279197	-0.646877	-0.573317	0.0712494	0.661625	0.251251	0.0594818	-0.885894	-0.634536	0.00219305	-0.351762	0.0588412	0.537514	-0.483799	1.87797	0.245105	0.557135	-0.207594	-0.0986183	0.902196
1.69	-0.0614624	-0.295742	-0.146938	-0.813074	-0.147765	-0.0706158	-0.0384771	-0.104806	0.795663	0.00164175	0.0197721	0.0460119	0.47211	0.0283351	0.151866	0.764498	0.01847	-0.331839	-0.655849	0.734087	0.134055	0.128443	0.214327	-0.412956	0.423886	0.756078	-0.191263	-0.768356	-0.14984	0.510101	-0.652063	-0.404986	0.0767055	0.330975	0.251898	0.0404378	-0.89272	-0.775261	0.00154631	0.275018	0.0624175	0.146132	-0.467809	1.1322	0.245071	0.167343	-0.210294	0.238908	0.940188
1.7	-0.06244	0.0693917	-0.154925	-0.734542	-0.146569	0.369587	-0.0393877	-0.0780425	0.795808	0.0301819	0.0201622	0.032368	0.469544	-0.5058	0.158155	0.492931	0.0136727	-0.669152	-0.647952	0.828582	0.135596	0.138205	0.21032	-0.391643	0.427308	0.108032	-0.198401	-0.532002	-0.141818	0.9248	-0.653995	0.0174655	0.0785558	0.121707	0.251761	-0.0775021	-0.902492	-1.13063	0.00536794	0.554192	0.061681	-0.289498	-0.460118	0.417946	0.24384	-0.111373	-0.209842	0.205724	0.981489
1.71	-0.0599476	0.215855	-0.161742	-0.564888	-0.141754	0.632384	-0.0400855	-0.0642319	0.796254	0.0557209	0.0204394	0.0245219	0.463006	-0.688186	0.161917	0.303455	0.00685119	-0.888216	-0.639679	0.792412	0.137261	0.243971	0.206546	-0.342721	0.425966	-0.16372	-0.202367	-0.303739	-0.131771	1.07439	-0.652661	0.200991	0.080679	0.338198	0.25033	-0.207067	-0.915002	-1.23089	0.0107356	0.64712	0.0571928	-0.597001	-0.458723	0.0584228	0.240541	-0.469067	-0.209404	-0.0501923	1.02209
1.72	-0.057201	0.107737	-0.166808	-0.363301	-0.135154	0.699502	-0.0407025	-0.0590779	0.79683	0.0555552	0.0206779	0.0236383	0.456994	-0.476388	0.164568	0.232127	-0.00130329	-0.87987	-0.632668	0.605766	0.140803	0.369019	0.203667	-0.2506	0.424452	-0.0716727	-0.20442	-0.143409	-0.122193	0.878775	-0.65053	0.228086	0.0848387	0.429712	0.247837	-0.287121	-0.926574	-0.995246	0.0164526	0.596247	0.0505515	-0.743791	-0.459743	0.0205367	0.234869	-0.68936	-0.210679	-0.22765	1.05528
1.73	-0.0553251	0.048869	-0.169688	-0.137185	-0.12818	0.710157	-0.0412507	-0.0497346	0.797316	0.0399759	0.0209066	0.0215483	0.453108	-0.31057	0.166291	0.0957998	-0.0083781	-0.657925	-0.627632	0.407792	0.143579	0.209547	0.20175	-0.117707	0.423845	-0.0515022	-0.204786	0.0662209	-0.114348	0.74479	-0.648055	0.258761	0.0883032	0.224846	0.244903	-0.294028	-0.935549	-0.763186	0.0214338	0.488264	0.042791	-0.837168	-0.460708	0.139038	0.226962	-0.885558	-0.212896	-0.248315	1.07733
1.74	-0.0536095	0.0544554	-0.170526	0.033255	-0.120881	0.731512	-0.0416886	-0.037654	0.797618	0.0204578	0.0211013	0.0173445	0.450519	-0.201284	0.166429	-0.0699055	-0.0135078	-0.468247	-0.624785	0.159578	0.146033	0.282531	0.201643	0.0770265	0.423407	-0.0807997	-0.203035	0.254237	-0.107149	0.715803	-0.645518	0.245081	0.0888728	-0.159079	0.242124	-0.252741	-0.942455	-0.591357	0.0257163	0.428184	0.0343444	-0.867163	-0.460829	0.241049	0.217075	-1.05437	-0.215287	-0.229645	1.08719
1.75	-0.0514132	0.164681	-0.170015	0.140131	-0.113463	0.719947	-0.0419901	-0.0212674	0.797744	0.00698747	0.0212537	0.0130422	0.448595	-0.221055	0.164997	-0.223436	-0.0174256	-0.397276	-0.624399	-0.0492396	0.148581	0.225351	0.202922	0.152255	0.422177	-0.278976	-0.199853	0.342355	-0.1004	0.683981	-0.64279	0.321649	0.0842536	-0.755983	0.2398	-0.192205	-0.948015	-0.531975	0.0295593	0.36803	0.0260547	-0.813404	-0.460863	0.241894	0.205431	-1.20552	-0.217459	-0.204713	1.08657
1.76	-0.047522	0.347275	-0.1685	0.235897	-0.106158	0.695473	-0.0421093	-0.0042121	0.797813	0.00877338	0.0213634	0.00934182	0.445399	-0.3696	0.162045	-0.37418	-0.0207552	-0.364708	-0.625477	-0.167935	0.15065	0.207773	0.204868	0.225801	0.418124	-0.548529	-0.195768	0.387156	-0.0945007	0.64241	-0.639066	0.379462	0.0760039	-0.77662	0.238057	-0.154182	-0.953715	-0.577958	0.032709	0.279349	0.0184964	-0.727234	-0.461246	0.210855	0.193068	-1.17788	-0.219374	-0.16203	1.07744
1.77	-0.0425394	0.438391	-0.165852	0.355779	-0.0994987	0.582317	-0.0420901	0.00918132	0.79793	0.0154872	0.0214535	0.00907848	0.441447	-0.420004	0.157771	-0.495122	-0.0232929	-0.26433	-0.627695	-0.2393	0.152397	0.134759	0.207108	0.20321	0.412306	-0.706549	-0.191363	0.377157	-0.089989	0.473606	-0.635168	0.426184	0.0694179	-0.579767	0.236319	-0.182505	-0.959204	-0.521599	0.0345424	0.0870299	0.0120598	-0.590969	-0.462252	-0.0473143	0.183644	-0.673366	-0.219048	0.104748	1.06234
1.78	-0.036514	0.576698	-0.161906	0.476011	-0.0940795	0.447984	-0.0419138	0.0250933	0.798151	0.0286988	0.0215493	0.0103437	0.436174	-0.572028	0.152446	-0.58834	-0.0245085	-0.126245	-0.63	-0.233404	0.153398	0.0965936	0.209339	0.238759	0.403937	-0.985894	-0.187058	0.331015	-0.087542	0.333479	-0.629962	0.584989	0.06379	-0.557324	0.234281	-0.206443	-0.96445	-0.515254	0.0342788	-0.131904	0.00712824	-0.425088	-0.465714	-0.409885	0.17925	-0.382886	-0.218335	-0.100892	1.04482
1.79	-0.0302429	0.530185	-0.156589	0.598687	-0.0902821	0.266935	-0.0416251	0.0317907	0.798458	0.0297462	0.02165	0.00907022	0.430771	-0.438756	0.146271	-0.659505	-0.0239612	0.0651235	-0.632952	-0.347712	0.154547	0.139097	0.211972	0.259109	0.394217	-0.950955	-0.182519	0.434335	-0.0889011	-0.327024	-0.623991	0.568128	0.0614887	0.0585471	0.231901	-0.260013	-0.968715	-0.310255	0.0317964	-0.342649	0.00401187	-0.212512	-0.471624	-0.622704	0.17748	-0.208539	-0.219161	-0.24999	1.02426
1.8	-0.0249177	0.484467	-0.150662	0.579255	-0.0883389	0.0733994	-0.0412662	0.040501	0.798713	0.0204862	0.0217424	0.00997406	0.426559	-0.381147	0.140126	-0.563821	-0.0220105	0.210605	-0.63642	-0.33495	0.155124	-0.0283437	0.21439	0.219678	0.385363	-0.894487	-0.177156	0.456958	-0.0955122	-0.609308	-0.618632	0.504061	0.0610068	-0.122934	0.229574	-0.190568	-0.970739	-0.105699	0.0277174	-0.472706	0.00359321	0.138173	-0.478695	-0.779771	0.178238	0.0765805	-0.220604	-0.280621	0.99891
1.81	-0.0201253	0.485283	-0.145238	0.497279	-0.0885885	-0.140424	-0.0408076	0.0512483	0.798865	0.0105889	0.0218528	0.0119133	0.422598	-0.387386	0.13539	-0.396431	-0.0185416	0.369977	-0.639599	-0.303621	0.154088	-0.139091	0.216361	0.182193	0.376831	-0.88159	-0.171815	0.439185	-0.103216	-0.603265	-0.613967	0.423699	0.0599195	-0.0787004	0.22827	-0.068385	-0.97098	0.0437375	0.022331	-0.594822	0.00701741	0.543789	-0.487059	-1.05013	0.182931	0.473301	-0.222244	-0.360632	0.970049
1.82	-0.0155403	0.489247	-0.140834	0.366295	-0.0906813	-0.273235	-0.0402434	0.0613605	0.798935	0.00410453	0.0219744	0.0121416	0.418516	-0.41576	0.132326	-0.228943	-0.0137906	0.44854	-0.642463	-0.257494	0.152321	-0.241256	0.21791	0.116112	0.368643	-0.821759	-0.166614	0.421302	-0.11034	-0.570251	-0.610454	0.274139	0.0601545	0.17427	0.228181	0.0452992	-0.969898	0.154493	0.0161961	-0.613039	0.0143252	0.914099	-0.497635	-1.35529	0.191759	0.769228	-0.224642	-0.528236	0.940575
1.83	-0.0110936	0.481459	-0.138084	0.162992	-0.0937147	-0.329888	-0.0395816	0.0709127	0.798962	0.00181757	0.0220983	0.0137019	0.413974	-0.486237	0.131039	-0.0267183	-0.00887614	0.407976	-0.644454	-0.131107	0.148809	-0.438344	0.218454	0.0159311	0.361291	-0.715657	-0.162016	0.275709	-0.11679	-0.33356	-0.608687	0.0847212	0.062764	0.232329	0.229172	0.161099	-0.967822	0.237947	0.01053	-0.516351	0.0251542	1.25713	-0.510257	-1.57107	0.203516	0.951476	-0.22842	-0.717867	0.911475
1.84	-0.00706349	0.410757	-0.137467	-0.038788	-0.0972838	-0.374766	-0.0388351	0.0777474	0.798965	-0.00161804	0.0222512	0.016683	0.408986	-0.483347	0.131763	0.152813	-0.0044222	0.345124	-0.645132	-0.0219536	0.144257	-0.451761	0.218258	-0.0221434	0.355223	-0.509892	-0.159759	0.0275914	-0.119498	-0.0810981	-0.609063	-0.154817	0.0680789	0.807787	0.23131	0.255007	-0.964689	0.369303	0.00603494	-0.402548	0.0392134	1.5416	-0.524277	-1.70253	0.217138	1.06616	-0.23348	-0.869679	0.882979
1.85	-0.00375355	0.361416	-0.138648	-0.200278	-0.101073	-0.365953	-0.0380218	0.0852668	0.798932	-0.00480328	0.0224278	0.0183371	0.404068	-0.500012	0.133847	0.257204	-0.00093134	0.212484	-0.64484	0.0722302	0.139742	-0.470143	0.217736	-0.0577038	0.350762	-0.372863	-0.160197	-0.218845	-0.120907	-0.0769897	-0.611565	-0.312629	0.0764762	0.837856	0.234295	0.322314	-0.960346	0.460396	0.002835	-0.271057	0.0554363	1.69264	-0.538785	-1.72471	0.231803	1.10756	-0.239402	-0.948975	0.85505
1.86	-0.000960873	0.270876	-0.141377	-0.342462	-0.104476	-0.297882	-0.0371362	0.0908879	0.798865	-0.00963928	0.0226099	0.0176434	0.399148	-0.441757	0.136817	0.33095	0.00110725	0.0791132	-0.643927	0.0749177	0.135589	-0.249476	0.21751	0.0760882	0.347367	-0.189458	-0.163005	-0.404287	-0.122206	-0.0609455	-0.615417	-0.464445	0.0845322	0.782609	0.237981	0.39378	-0.955123	0.58472	0.00131735	-0.0910923	0.0727277	1.7524	-0.553189	-1.67823	0.246406	1.03345	-0.245822	-1.02212	0.827521
1.87	0.000528832	0.104937	-0.145443	-0.465673	-0.107082	-0.218531	-0.0362163	0.0933599	0.798717	-0.02081	0.0227779	0.0158807	0.39558	-0.270516	0.140437	0.393283	0.00169678	-0.0705961	-0.643236	0.0538549	0.133127	-0.293495	0.217988	0.0534305	0.346381	0.100879	-0.167634	-0.527438	-0.122545	0.035686	-0.621075	-0.651481	0.09217	0.726595	0.242355	0.464833	-0.948256	0.792303	0.00193704	0.0975495	0.0902997	1.75456	-0.5668	-1.51396	0.259714	0.894029	-0.252732	-1.01886	0.799494
1.88	0.000747111	-0.0131557	-0.150758	-0.609335	-0.108481	-0.0173287	-0.0352563	0.0990598	0.798447	-0.0328027	0.0229174	0.0112218	0.393219	-0.217047	0.144619	0.44024	0.000305224	-0.309783	-0.64246	0.101239	0.130161	-0.293274	0.218644	0.0939927	0.347839	0.323736	-0.173491	-0.593314	-0.120963	0.273191	-0.628361	-0.802138	0.0982613	0.505121	0.247359	0.524602	-0.939809	0.940205	0.00505792	0.40037	0.107449	1.656	-0.578577	-1.25386	0.271149	0.737273	-0.259316	-0.898994	0.769902
1.89	0.000413539	-0.104023	-0.157845	-0.806441	-0.106552	0.432214	-0.0342344	0.105353	0.798068	-0.042682	0.0229856	0.00153701	0.391037	-0.226661	0.149129	0.44451	-0.00463798	-0.769944	-0.641148	0.140793	0.127155	-0.294788	0.219729	0.140421	0.351585	0.555525	-0.18006	-0.608743	-0.115321	0.750855	-0.637342	-0.986481	0.102512	0.357726	0.252892	0.56403	-0.930722	1.03146	0.012789	0.954717	0.122721	1.37548	-0.588014	-0.960557	0.280008	0.445093	-0.264912	-0.749497	0.738858
1.9	0.000662339	-0.0282098	-0.16646	-0.878771	-0.0994601	0.952873	-0.0331384	0.114729	0.797617	-0.0457825	0.0229356	-0.011629	0.388143	-0.394064	0.152958	0.27933	-0.0143812	-1.24102	-0.639685	0.126854	0.124266	-0.283514	0.221413	0.217005	0.356826	0.51972	-0.186272	-0.484867	-0.104285	1.2404	-0.647692	-1.02422	0.105187	0.177333	0.258451	0.527072	-0.922364	0.917326	0.0263087	1.4668	0.133818	0.82942	-0.597059	-0.97694	0.284231	-0.101483	-0.269427	-0.670606	0.711317
1.91	0.00381401	0.276656	-0.174546	-0.706354	-0.0877855	1.31163	-0.0319386	0.124339	0.797183	-0.0403529	0.0227613	-0.0223225	0.382582	-0.701979	0.154261	-0.0571323	-0.0274701	-1.51624	-0.63893	-0.016577	0.121438	-0.237161	0.22413	0.339229	0.359552	0.0531423	-0.190155	-0.218002	-0.0899149	1.47919	-0.656925	-0.787762	0.105643	-0.089897	0.263435	0.450212	-0.917273	0.520805	0.0429307	1.62787	0.138221	0.0595794	-0.607737	-0.905577	0.282825	-0.713663	-0.272612	-0.502466	0.69425
1.92	0.0103634	0.482836	-0.180017	-0.398597	-0.073404	1.48158	-0.0306898	0.123146	0.796797	-0.0385598	0.0225175	-0.0246605	0.374733	-0.770593	0.152377	-0.343627	-0.0423704	-1.70052	-0.640448	-0.311126	0.120151	0.00393721	0.22813	0.453607	0.357892	-0.309047	-0.190704	0.0738578	-0.0753989	1.44399	-0.663496	-0.548596	0.103868	-0.267442	0.267456	0.348447	-0.91605	0.207736	0.0590999	1.50749	0.134646	-0.750006	-0.61882	-0.735305	0.275407	-1.26595	-0.272787	-0.137985	0.685579
1.93	0.0179034	0.44195	-0.182159	-0.0735034	-0.05821	1.47129	-0.029513	0.111078	0.796372	-0.0483853	0.0222984	-0.0182229	0.367831	-0.515047	0.148635	-0.449797	-0.0587163	-1.70179	-0.645238	-0.63469	0.120532	0.0377495	0.233232	0.562422	0.35453	-0.336588	-0.188512	0.309588	-0.0627045	1.2002	-0.66822	-0.413479	0.0998283	-0.532053	0.270442	0.263216	-0.916174	0.168348	0.0729501	1.21994	0.12365	-1.41785	-0.629254	-0.538512	0.262944	-1.64445	-0.269441	0.240381	0.682339
1.94	0.0239803	0.246454	-0.181053	0.229305	-0.0440395	1.29568	-0.028482	0.0948088	0.795802	-0.0662952	0.0221579	-0.00999457	0.364355	-0.0978822	0.144041	-0.513372	-0.072907	-1.16872	-0.653052	-0.907048	0.119998	-0.0942494	0.239636	0.706393	0.352103	-0.167743	-0.184281	0.498046	-0.0526812	0.889407	-0.67189	-0.344112	0.0934101	-0.734013	0.272894	0.237348	-0.915034	0.321941	0.0834659	0.832078	0.106952	-1.86384	-0.638567	-0.371932	0.247059	-1.87576	-0.263228	0.508676	0.68269
1.95	0.0274331	0.0371948	-0.177173	0.476635	-0.032433	0.985929	-0.0276178	0.0781236	0.795054	-0.0822072	0.0220978	-0.00191667	0.365052	0.31173	0.138503	-0.575971	-0.0814196	-0.539693	-0.663244	-1.11302	0.118484	-0.177606	0.247185	0.790171	0.351798	0.0479428	-0.178676	0.599212	-0.0455059	0.54996	-0.67521	-0.342914	0.0854362	-0.844042	0.275174	0.228495	-0.911457	0.51058	0.090014	0.395233	0.0867603	-2.07328	-0.646768	-0.251266	0.228994	-2.01071	-0.255424	0.644228	0.685588
1.96	0.0283379	-0.11764	-0.171214	0.660965	-0.0246534	0.568292	-0.0269156	0.0626102	0.79418	-0.0913788	0.0221224	0.00695203	0.369468	0.653033	0.132159	-0.610045	-0.0849204	-0.0622438	-0.675291	-1.27918	0.116152	-0.240421	0.255166	0.796238	0.353406	0.204883	-0.172721	0.585667	-0.0415529	0.189452	-0.678625	-0.355438	0.0766987	-0.898185	0.277378	0.224538	-0.905713	0.65425	0.0920582	-0.0742146	0.0653359	-2.07914	-0.65406	-0.184721	0.209823	-2.03634	-0.247123	0.688232	0.690527
1.97	0.0272946	-0.155672	-0.163738	0.831964	-0.0216863	-0.0106309	-0.0263518	0.0509945	0.793251	-0.0927287	0.0222468	0.019569	0.376697	0.862902	0.125422	-0.596424	-0.0842119	0.441162	-0.68871	-1.39939	0.112701	-0.467933	0.262962	0.767226	0.355809	0.160566	-0.167535	0.43882	-0.0409824	-0.175719	-0.68181	-0.269639	0.0671463	-1.05655	0.27957	0.232638	-0.898611	0.695658	0.0890616	-0.673125	0.0445763	-1.89418	-0.660716	-0.182124	0.190912	-1.91233	-0.238968	0.666877	0.697547
1.98	0.0256588	0.0356705	-0.154133	1.10389	-0.0269639	-0.985071	-0.0258864	0.0430179	0.792359	-0.0835064	0.0225332	0.0360253	0.38523	0.849813	0.119079	-0.520701	-0.0766097	1.28787	-0.703294	-1.44859	0.106526	-0.645216	0.270102	0.662346	0.355681	-0.271128	-0.163948	0.329392	-0.0479401	-1.53499	-0.683203	-0.0148024	0.0591807	-0.253632	0.281627	0.166067	-0.891813	0.530736	0.0774338	-1.6957	0.0273484	-1.39896	-0.666631	-0.143646	0.174275	-1.57853	-0.231719	0.550635	0.706785
1.99	0.0249923	0.172484	-0.143396	1.04965	-0.040185	-1.45923	-0.0254913	0.035287	0.791612	-0.0652391	0.0229468	0.0448964	0.392104	0.598029	0.114361	-0.312944	-0.0621285	1.65749	-0.716272	-1.11274	0.100914	-0.398266	0.275745	0.478654	0.351502	-0.503175	-0.161194	0.176702	-0.0678547	-2.09115	-0.682739	0.0845544	0.0534587	-0.743153	0.28337	0.182346	-0.887179	0.350847	0.0580209	-2.05984	0.0156369	-0.911612	-0.670909	-0.0497308	0.160475	-1.32301	-0.226304	0.402781	0.717307
2	0.0242273	0.0767192	-0.134511	0.796618	-0.0555621	-1.51226	-0.0251964	0.0232841	0.79107	-0.0414778	0.0234083	0.0467826	0.397573	0.538092	0.112151	-0.0773422	-0.0462127	1.62203	-0.725704	-0.778482	0.0982561	-0.165756	0.27935	0.254098	0.346841	-0.407462	-0.159779	0.0376139	-0.0886272	-1.87295	-0.681482	0.167857	0.0476578	-0.421477	0.28498	0.140589	-0.883482	0.36106	0.038094	-1.90781	0.00818523	-0.559702	-0.674044	-0.136401	0.149514	-0.846089	-0.221097	0.643402	0.729163
2.01	0.0224541	-0.0172911	-0.128157	0.544916	-0.0707628	-1.46404	-0.0250136	0.0141466	0.790823	-0.00583659	0.0238767	0.0467938	0.402507	0.405579	0.112125	0.104923	-0.0311865	1.48541	-0.731482	-0.345224	0.0966542	-0.135755	0.280786	0.0356448	0.343179	-0.335065	-0.159738	-0.1069	-0.106728	-1.6413	-0.679159	0.304638	0.0439518	-0.328051	0.285951	0.0514319	-0.87969	0.356832	0.020068	-1.69954	0.0039491	-0.265572	-0.678689	-0.650993	0.145932	-0.0731216	-0.212956	0.728173	0.74675
2.02	0.0203516	-0.0276505	-0.124365	0.268528	-0.085369	-1.42466	-0.0249069	0.00687179	0.790978	0.0370456	0.0243417	0.0459717	0.40532	0.141272	0.114048	0.300096	-0.0173444	1.35031	-0.732342	0.162549	0.096389	0.108577	0.279887	-0.220404	0.33947	-0.359083	-0.161402	-0.319914	-0.122658	-1.42842	-0.675336	0.454959	0.0419242	-0.0456837	0.285849	-0.0698148	-0.876559	0.247305	0.00421145	-1.46968	0.00299842	0.104358	-0.68731	-1.11367	0.149484	0.360128	-0.206334	0.321086	0.772444
2.03	0.0182246	-0.0583485	-0.123396	-0.0125374	-0.0996963	-1.41575	-0.0248897	-0.0042281	0.791537	0.0723662	0.0247876	0.0427044	0.405698	-0.0474281	0.118061	0.495506	-0.00457205	1.20839	-0.72844	0.591974	0.0989122	0.361158	0.276397	-0.475607	0.335381	-0.317662	-0.165265	-0.538378	-0.136691	-1.2548	-0.67034	0.530259	0.0429056	0.223028	0.28466	-0.163619	-0.874612	0.145694	-0.009257	-1.22642	0.00629357	0.555318	-0.698104	-1.22104	0.156855	0.645651	-0.203334	-0.0270543	0.801664
2.04	0.0152042	-0.216932	-0.124844	-0.214638	-0.113836	-1.38767	-0.025006	-0.0193816	0.792364	0.0897241	0.0251879	0.0372481	0.405132	-0.0306942	0.123667	0.611822	0.00680685	1.05299	-0.720823	0.903461	0.103536	0.525077	0.270704	-0.669352	0.332304	-0.0971889	-0.170888	-0.640938	-0.14893	-1.08318	-0.664997	0.532403	0.0468	0.608988	0.282676	-0.237447	-0.872935	0.194434	-0.020355	-0.998911	0.0138604	0.930595	-0.708112	-1.08301	0.16673	0.878714	-0.203197	-0.24615	0.829178
2.05	0.0101492	-0.463911	-0.127885	-0.35527	-0.127336	-1.27581	-0.0252819	-0.0358437	0.79328	0.0914214	0.0255317	0.0314315	0.405465	0.129559	0.130087	0.664428	0.016436	0.869135	-0.710633	1.10661	0.109579	0.644886	0.26346	-0.791326	0.33203	0.272063	-0.177441	-0.65034	-0.158946	-0.93055	-0.659994	0.438206	0.0550831	0.930928	0.280136	-0.266649	-0.87007	0.355667	-0.0290868	-0.743172	0.0244856	1.1516	-0.71561	-0.803719	0.178084	1.035	-0.204916	-0.330874	0.851739
2.06	0.00264634	-0.75072	-0.132499	-0.611553	-0.138503	-0.795636	-0.0257192	-0.0508492	0.79415	0.0814393	0.0258035	0.0206117	0.407617	0.295983	0.137003	0.712236	0.0229023	0.306953	-0.698862	1.24685	0.115322	0.170759	0.255578	-0.755972	0.336374	0.856366	-0.184516	-0.591971	-0.166874	-0.6975	-0.657017	0.0957724	0.064626	1.06596	0.277608	-0.250803	-0.865459	0.514535	-0.034012	-0.105186	0.0364376	1.13377	-0.719478	-0.383812	0.189875	1.08273	-0.207424	-0.278727	0.867505
2.07	-0.0059742	-0.883145	-0.141027	-1.06546	-0.140276	0.407339	-0.0262665	-0.0573142	0.794907	0.0700571	0.0258825	-0.00390332	0.40976	0.142902	0.144113	0.693563	0.0192998	-0.855266	-0.685138	1.44186	0.115227	0.0874932	0.24809	-0.725241	0.347077	1.33359	-0.191047	-0.379803	-0.167617	0.41386	-0.658213	-0.24372	0.0770877	0.811845	0.275153	-0.217696	-0.86104	0.383383	-0.0277894	1.25322	0.0455146	0.645447	-0.718024	0.217773	0.200399	1.07524	-0.209058	0.0285031	0.8752
2.08	-0.0139072	-0.893273	-0.152407	-1.11929	-0.134066	0.700648	-0.0268549	-0.0609011	0.795528	0.0525385	0.0257953	-0.0122521	0.411129	0.198094	0.150892	0.627272	0.00934554	-0.989213	-0.671288	1.28925	0.116822	0.0702043	0.241003	-0.68872	0.359733	1.30079	-0.197296	-0.421145	-0.153683	1.44591	-0.660296	-0.139142	0.0810432	0.542989	0.273651	-0.127473	-0.858484	0.314327	-0.0127603	1.55195	0.0508716	0.456893	-0.711423	0.567502	0.210872	1.24047	-0.20933	0.136093	0.876783
2.09	-0.0217444	-0.876571	-0.163017	-0.982888	-0.127318	0.668977	-0.0274848	-0.0651881	0.795974	0.0388909	0.0256613	-0.0134543	0.413422	0.23569	0.156663	0.558594	-0.0015031	-1.1942	-0.65887	1.20796	0.117886	0.190742	0.234429	-0.608647	0.372145	1.29111	-0.203334	-0.429805	-0.137207	1.29819	-0.661781	-0.181199	0.086421	0.44907	0.272432	-0.129386	-0.856199	0.289018	0.00230093	1.43089	0.0549755	0.36809	-0.701923	0.804138	0.22175	1.22758	-0.210474	0.0263993	0.874866
2.1	-0.0294716	-0.901975	-0.172556	-0.898405	-0.120991	0.624865	-0.0281724	-0.07315	0.796334	0.0326729	0.0255359	-0.0114945	0.416136	0.326317	0.16246	0.619388	-0.0144514	-1.26715	-0.64706	1.13228	0.118315	-0.0532253	0.22818	-0.632298	0.384991	1.39112	-0.209539	-0.473147	-0.12279	1.07369	-0.664225	-0.304528	0.0908188	0.462099	0.270925	-0.172331	-0.854183	0.295976	0.0162841	1.34589	0.0584245	0.330461	-0.689856	1.11146	0.231061	1.06695	-0.213215	-0.030267	0.868437
2.11	-0.0380456	-1.01614	-0.181085	-0.747551	-0.115354	0.531106	-0.0289573	-0.0842161	0.796593	0.0169139	0.0254289	-0.0100428	0.421108	0.663197	0.169022	0.712688	-0.0277819	-1.23482	-0.637251	0.786777	0.121277	0.607689	0.222742	-0.480142	0.399463	1.55677	-0.215663	-0.381485	-0.109847	0.911816	-0.66774	-0.378593	0.0954211	0.424732	0.269138	-0.184297	-0.851353	0.438708	0.0293132	1.20037	0.0613883	0.262878	-0.675162	1.42836	0.23674	0.597052	-0.217437	-0.111042	0.855282
2.12	-0.0476065	-1.03652	-0.187532	-0.475405	-0.110453	0.524295	-0.0298437	-0.0911379	0.796642	-0.00777605	0.0253232	-0.0132366	0.429738	0.928164	0.17584	0.623978	-0.0408952	-0.907977	-0.631358	0.424946	0.124818	-0.248409	0.217479	-0.561467	0.415391	1.56582	-0.219755	-0.0621816	-0.097492	0.913792	-0.67166	-0.381706	0.0988057	0.223937	0.267445	-0.16034	-0.847091	0.511695	0.0407048	1.02848	0.0628735	0.012558	-0.658857	1.69854	0.235953	-0.068671	-0.222118	-0.04829	0.83447
2.13	-0.055968	-0.846327	-0.190872	-0.132728	-0.104336	0.72077	-0.0307422	-0.0881595	0.796428	-0.0344565	0.0251413	-0.0233329	0.439267	0.895069	0.179809	0.234347	-0.0492173	-0.476745	-0.628932	0.0491925	0.122771	-0.0301882	0.213967	-0.106234	0.430281	1.29774	-0.219359	0.395051	-0.0842907	1.06734	-0.675204	-0.318505	0.0992377	-0.152382	0.266123	-0.107659	-0.843297	0.343289	0.0507083	0.927524	0.0604361	-0.478831	-0.641471	1.93615	0.228042	-0.69096	-0.22601	0.0756796	0.807038
2.14	-0.0617668	-0.62825	-0.191282	0.131807	-0.0961558	0.869525	-0.031618	-0.0876167	0.795979	-0.0536496	0.0248678	-0.0304051	0.448341	0.899217	0.17968	-0.154203	-0.0550517	-0.419155	-0.63076	-0.409677	0.122067	-0.122671	0.214255	0.148037	0.442397	0.994522	-0.214762	0.668588	-0.0708744	1.05376	-0.677952	-0.229678	0.0959585	-0.488039	0.265186	-0.0760673	-0.841521	0.111571	0.0596189	0.823903	0.0532557	-0.919624	-0.623621	2.02042	0.214834	-1.05181	-0.228524	0.188781	0.776637
2.15	-0.0654475	-0.438601	-0.189334	0.390415	-0.0871758	0.758685	-0.0325065	-0.0900047	0.795389	-0.062352	0.0245594	-0.0288411	0.45747	0.936522	0.175968	-0.465427	-0.0605857	-0.260709	-0.636905	-0.798696	0.121827	0.117744	0.216614	0.298033	0.451673	0.701062	-0.208148	0.736303	-0.0600862	0.604051	-0.679718	-0.112406	0.0896697	-0.748051	0.264242	-0.0954946	-0.841737	-0.0848756	0.0667353	0.489985	0.0424776	-1.17495	-0.606899	1.77884	0.19966	-1.07331	-0.230012	0.167316	0.749334
2.16	-0.0672595	-0.0506739	-0.183478	0.807046	-0.0839858	-0.280589	-0.033426	-0.0955508	0.794784	-0.0584774	0.0243543	-0.0104652	0.466277	0.864613	0.170024	-0.567433	-0.0600876	0.697265	-0.646684	-1.10856	0.123277	0.12776	0.219782	0.304136	0.455857	0.0749249	-0.201665	0.570216	-0.0590244	-0.565161	-0.679573	0.0771243	0.0819764	-0.701783	0.263252	-0.0797608	-0.844106	-0.379221	0.0654492	-0.779215	0.0323446	-0.800435	-0.593448	1.42729	0.185966	-1.02814	-0.232359	-0.111738	0.732284
2.17	-0.0679834	0.0704633	-0.174184	0.913035	-0.0897051	-0.82517	-0.0344252	-0.10302	0.7942	-0.0585128	0.024337	0.00522574	0.474303	0.767448	0.164181	-0.502887	-0.0518041	1.09831	-0.657577	-1.00934	0.124314	0.11765	0.222732	0.276677	0.456006	-0.0520687	-0.197181	0.332285	-0.0675259	-0.990854	-0.679087	0.00314143	0.0759741	-0.573311	0.262403	-0.0715666	-0.848098	-0.464344	0.0537801	-1.36003	0.0266469	-0.436135	-0.58347	1.13761	0.172171	-1.2148	-0.235749	-0.159047	0.723651
2.18	-0.0683027	0.150541	-0.164846	0.836744	-0.0978136	-0.862879	-0.0354589	-0.102911	0.793635	-0.0526623	0.0244329	0.0132834	0.481045	0.606919	0.159221	-0.429844	-0.0418495	1.09374	-0.666866	-0.873036	0.125318	0.105536	0.225361	0.24308	0.455052	-0.194715	-0.194822	0.130248	-0.0773164	-0.881046	-0.678569	0.0937142	0.0691343	-0.831981	0.261748	-0.0424828	-0.852879	-0.575158	0.0398499	-1.37206	0.0233984	-0.279202	-0.576579	0.884893	0.157135	-1.37979	-0.237978	-0.0562115	0.720624
2.19	-0.0672749	0.317648	-0.156181	0.819225	-0.105628	-0.777595	-0.0364644	-0.0974002	0.793175	-0.0384731	0.0245979	0.017315	0.485966	0.38116	0.15484	-0.455893	-0.0317454	1.07715	-0.675338	-0.818111	0.126809	0.17714	0.22764	0.209324	0.451821	-0.466502	-0.194174	0.0474247	-0.0852065	-0.859824	-0.676712	0.248907	0.0596376	-0.469425	0.261184	-0.0990678	-0.859287	-0.775538	0.0261752	-1.34365	0.0211274	-0.251285	-0.572753	0.585057	0.141385	-1.49203	-0.238674	0.0270592	0.722265
2.2	-0.0642496	0.472706	-0.147379	0.834963	-0.11193	-0.57063	-0.0373983	-0.0884031	0.792882	-0.0191348	0.0247448	0.0128367	0.488405	0.117909	0.149555	-0.562319	-0.0220378	0.935853	-0.683064	-0.704264	0.127536	-0.034549	0.229603	0.186246	0.446008	-0.705602	-0.191796	0.286929	-0.0975681	-1.16805	-0.67341	0.384483	0.0576813	-0.651715	0.259497	-0.17235	-0.867742	-0.960176	0.0129566	-1.25319	0.01841	-0.311762	-0.572597	-0.0345412	0.127743	-0.95155	-0.23574	0.694558	0.729175
2.21	-0.0595746	0.568812	-0.138962	0.779436	-0.11626	-0.404349	-0.0382202	-0.0763463	0.7928	0.00271153	0.0248612	0.0111359	0.488154	-0.128267	0.143806	-0.572115	-0.0128259	0.91166	-0.689245	-0.52784	0.128227	0.194728	0.231701	0.197313	0.43815	-0.898568	-0.187273	0.421715	-0.110054	-0.995363	-0.668663	0.547584	0.0503963	-0.562658	0.257458	-0.223326	-0.877709	-1.05239	0.000711839	-1.15949	0.0154763	-0.264245	-0.58	-1.24872	0.124053	-0.211003	-0.227124	0.635253	0.748515
2.22	-0.0543158	0.564719	-0.131559	0.653818	-0.119453	-0.324041	-0.0389389	-0.0675483	0.792929	0.0229435	0.0249811	0.013164	0.486101	-0.272504	0.138421	-0.498167	-0.00388765	0.798786	-0.693457	-0.300981	0.129271	-0.00975407	0.233124	0.0736781	0.429347	-0.93329	-0.182201	0.360608	-0.120746	-0.850274	-0.662759	0.632109	0.0471262	-0.167504	0.254829	-0.293249	-0.887978	-1.02882	-0.0104603	-1.04316	0.0135934	-0.0851828	-0.597607	-2.21769	0.127385	0.0398781	-0.221101	0.133828	0.781335
2.23	-0.0490224	0.570609	-0.125643	0.495285	-0.122174	-0.274332	-0.0395696	-0.0583065	0.79326	0.0436304	0.0251213	0.0144779	0.482425	-0.470182	0.133906	-0.405767	0.00385743	0.641213	-0.694955	0.00895736	0.128972	-0.0466328	0.233239	-0.0655551	0.420075	-0.990345	-0.178034	0.237018	-0.130575	-0.769963	-0.655943	0.735177	0.046581	0.0719941	0.251589	-0.357377	-0.898071	-1.02426	-0.0203774	-0.906312	0.0137217	0.144093	-0.621971	-2.70815	0.133836	0.167754	-0.218448	-0.197732	0.819466
2.24	-0.043394	0.580245	-0.12156	0.292681	-0.124305	-0.163937	-0.0401065	-0.0503574	0.793812	0.0655683	0.0252633	0.0133326	0.476459	-0.678622	0.130336	-0.298099	0.00989361	0.389295	-0.6932	0.311831	0.127929	-0.141227	0.231895	-0.179785	0.409994	-0.99921	-0.174879	0.13404	-0.13917	-0.581898	-0.648205	0.76413	0.0492602	0.446055	0.247753	-0.409097	-0.908432	-1.04711	-0.028586	-0.674426	0.0160211	0.354484	-0.649036	-2.84741	0.142176	0.299404	-0.217626	-0.363468	0.856016
2.25	-0.0382997	0.423939	-0.12018	-0.0557274	-0.123966	0.34241	-0.0405934	-0.0465422	0.794522	0.0743227	0.0253612	0.0040708	0.469387	-0.753977	0.127807	-0.202327	0.0121588	-0.233473	-0.68873	0.59295	0.126963	-0.0692412	0.22964	-0.25105	0.40185	-0.618587	-0.172548	0.116166	-0.144433	-0.0776679	-0.641722	0.50746	0.0550333	0.690319	0.24362	-0.424058	-0.918285	-0.946192	-0.0326345	0.0387628	0.0196823	0.381353	-0.676048	-2.72263	0.151565	0.362064	-0.217666	-0.400239	0.88692
2.26	-0.0335699	0.366576	-0.123036	-0.419709	-0.116472	1.09792	-0.041023	-0.0390604	0.795275	0.0752512	0.0253147	-0.0139633	0.460822	-0.941769	0.125759	-0.207797	0.0065863	-1.01494	-0.681452	0.806349	0.12647	-0.0477932	0.227045	-0.256174	0.397363	-0.38622	-0.170268	0.247201	-0.14231	0.584824	-0.637749	0.342946	0.063325	0.993381	0.239523	-0.401174	-0.927939	-0.974351	-0.0272836	0.984667	0.0222116	0.18195	-0.700444	-2.378	0.16099	0.460268	-0.217353	-0.299537	0.90942
2.27	-0.0283022	0.378247	-0.12833	-0.564607	-0.104171	1.27822	-0.0413808	-0.0327455	0.796011	0.0708691	0.0250839	-0.0279007	0.450952	-1.00102	0.12352	-0.177014	-0.00376337	-1.22314	-0.673232	0.819525	0.126087	-0.0565579	0.224449	-0.27002	0.394134	-0.375064	-0.16576	0.429108	-0.136415	1.07686	-0.634548	0.309758	0.0744134	0.520114	0.235852	-0.301293	-0.937986	-0.964724	-0.0157256	1.28722	0.0233515	0.15425	-0.721185	-2.06047	0.170989	0.608893	-0.216801	-0.286382	0.923233
2.28	-0.0229152	0.391103	-0.134796	-0.640967	-0.0925445	1.03529	-0.0416704	-0.0254222	0.79666	0.0580917	0.0248221	-0.0246085	0.440785	-1.00886	0.122863	0.00174592	-0.0141244	-1.08131	-0.664877	0.840102	0.125526	-0.0548058	0.221712	-0.264745	0.390622	-0.382373	-0.162444	0.163413	-0.121085	1.73505	-0.63185	0.221182	0.0786658	0.649937	0.233736	-0.158194	-0.94749	-0.863135	-0.0034982	1.16612	0.0258122	0.350374	-0.73874	-1.77127	0.181669	0.724288	-0.216685	-0.301582	0.928947
2.29	-0.0174974	0.443295	-0.141524	-0.674863	-0.0835222	0.788435	-0.0418845	-0.0178296	0.797191	0.048716	0.0245908	-0.0216681	0.430334	-1.06069	0.123679	0.128617	-0.0230147	-0.966756	-0.656191	0.870006	0.124763	-0.114998	0.218976	-0.266543	0.386773	-0.383987	-0.161624	-0.0904382	-0.10566	1.44248	-0.630496	0.0517392	0.0851268	0.633312	0.232649	-0.0583249	-0.956095	-0.80074	0.00709066	1.01368	0.0302168	0.529458	-0.75299	-1.4036	0.192305	0.715812	-0.217182	-0.339234	0.925909
2.3	-0.0123595	0.367057	-0.148732	-0.74616	-0.0766462	0.602188	-0.0420521	-0.016169	0.797617	0.0348179	0.0243895	-0.018644	0.420365	-0.905946	0.126076	0.296781	-0.0312425	-0.936645	-0.647924	0.766257	0.124242	0.0230382	0.216417	-0.234638	0.383627	-0.17193	-0.163528	-0.341854	-0.0933197	1.13566	-0.631343	-0.214367	0.0915684	0.640759	0.232608	0.0405012	-0.963586	-0.611794	0.0166657	0.958849	0.0365366	0.711976	-0.76319	-0.924146	0.201349	0.620434	-0.218562	-0.317623	0.912565
2.31	-0.00832478	0.289341	-0.156513	-0.789331	-0.0714706	0.434867	-0.0421993	-0.0128736	0.797874	0.0160036	0.024216	-0.0159435	0.412172	-0.748997	0.130134	0.460034	-0.0395807	-0.955999	-0.640731	0.659398	0.124953	0.126961	0.214107	-0.221818	0.3824	-0.0129444	-0.167834	-0.520828	-0.0834835	0.87911	-0.634474	-0.38422	0.0974798	0.521457	0.233516	0.136452	-0.969062	-0.41525	0.0257681	0.893321	0.0445419	0.858288	-0.768354	-0.371246	0.20851	0.561427	-0.220242	-0.221264	0.887158
2.32	-0.00530477	0.198103	-0.164332	-0.751736	-0.0680445	0.251221	-0.0423146	-0.0106228	0.797915	-0.00914951	0.0240763	-0.0118203	0.406065	-0.485166	0.135995	0.656795	-0.048728	-1.01412	-0.635344	0.393829	0.127555	0.343193	0.21233	-0.148677	0.382531	0.138592	-0.173473	-0.574971	-0.0757496	0.671351	-0.639036	-0.525543	0.101781	0.338303	0.235527	0.247153	-0.972537	-0.1916	0.0339011	0.751165	0.053734	0.944733	-0.768284	0.129396	0.214004	0.516024	-0.221927	-0.11437	0.849721
2.33	-0.00356077	0.101322	-0.17122	-0.611675	-0.0663549	0.100652	-0.0424099	-0.00750067	0.797665	-0.0414105	0.0239714	-0.0098929	0.403218	-0.167796	0.143214	0.719591	-0.0571552	-0.676727	-0.633215	0.0479334	0.129639	0.0468492	0.211079	-0.088169	0.384423	0.303187	-0.17898	-0.476678	-0.0694908	0.525751	-0.645137	-0.688237	0.10412	0.112237	0.238552	0.347174	-0.973594	0.0464001	0.040426	0.566217	0.0632169	0.926711	-0.7641	0.365366	0.218505	0.51836	-0.22388	-0.1036	0.803358
2.34	-0.0026884	0.0744987	-0.176435	-0.425031	-0.0658925	-0.0194421	-0.0424446	0.000994591	0.797094	-0.071678	0.0238683	-0.0106553	0.403084	0.0448845	0.150035	0.62484	-0.0613853	-0.172882	-0.634445	-0.283401	0.130186	0.074747	0.211302	0.115082	0.38762	0.347494	-0.183225	-0.335081	-0.0642292	0.391876	-0.652635	-0.786672	0.103309	-0.280988	0.242473	0.435326	-0.97259	0.198202	0.0452743	0.371608	0.0720772	0.858973	-0.760826	0.0895225	0.22269	0.407448	-0.226463	-0.280207	0.761603
2.35	-0.00178328	0.196752	-0.179399	-0.1571	-0.0678037	-0.395129	-0.042389	0.00974925	0.796277	-0.0893614	0.0237738	-0.00757601	0.404542	0.154337	0.155522	0.486171	-0.0606257	0.365526	-0.639054	-0.620151	0.130067	-0.0998419	0.212771	0.166706	0.390016	0.132772	-0.186293	-0.256859	-0.0617904	-0.0321246	-0.66033	-0.753176	0.0986931	-0.609702	0.247226	0.512223	-0.970644	0.187925	0.0469365	-0.115779	0.0807266	0.912047	-0.76019	-0.0808701	0.225644	0.173141	-0.23021	-0.439415	0.729838
2.36	-0.000124098	0.329509	-0.179786	0.0496792	-0.073653	-0.703614	-0.0422578	0.0162651	0.795342	-0.0964185	0.0237202	-0.00333115	0.406429	0.15649	0.159615	0.359138	-0.0553097	0.697058	-0.646427	-0.809611	0.1288	-0.120152	0.21481	0.24002	0.390178	-0.0414434	-0.188776	-0.255878	-0.0642702	-0.429246	-0.667907	-0.784565	0.092568	-0.521985	0.252501	0.54984	-0.968819	0.123428	0.0436267	-0.508568	0.0902866	1.01054	-0.761562	-0.18309	0.225905	-0.19869	-0.234749	-0.488108	0.706362
2.37	0.00204824	0.356404	-0.178853	0.126768	-0.0810158	-0.704822	-0.0420682	0.0216767	0.794366	-0.0980114	0.0236954	-0.00243487	0.408167	0.156965	0.162516	0.233257	-0.04836	0.719112	-0.654973	-0.889151	0.1278	-0.0096503	0.217769	0.382008	0.389364	-0.078104	-0.191477	-0.286259	-0.0697356	-0.601747	-0.675813	-0.791369	0.0876954	-0.485539	0.257829	0.52082	-0.9671	0.123369	0.0383229	-0.536253	0.100455	1.01756	-0.764767	-0.2623	0.222592	-0.579663	-0.238854	-0.471874	0.689966
2.38	0.00453587	0.374213	-0.177346	0.183546	-0.08746	-0.547849	-0.0418207	0.0278862	0.793409	-0.0919763	0.0236572	-0.00574037	0.409677	0.119216	0.163982	0.0649301	-0.0419079	0.599726	-0.663963	-0.903201	0.127829	-0.0127117	0.221673	0.40385	0.388013	-0.160832	-0.1941	-0.237878	-0.0760752	-0.585665	-0.68313	-0.676553	0.0823061	-0.580493	0.262756	0.473484	-0.965406	0.107045	0.033681	-0.415389	0.110155	0.917444	-0.769253	-0.261647	0.216021	-0.884017	-0.241473	-0.233698	0.679202
2.39	0.00778229	0.442111	-0.175037	0.292857	-0.0919522	-0.325572	-0.0415092	0.0344185	0.792552	-0.0784637	0.0235719	-0.011543	0.410378	0.0109441	0.163504	-0.164347	-0.0367743	0.453769	-0.672984	-0.897742	0.127441	-0.0347671	0.225897	0.442562	0.385429	-0.335633	-0.195557	-0.0780715	-0.0817826	-0.442984	-0.688903	-0.492691	0.0759807	-0.665291	0.267014	0.389987	-0.964312	0.020804	0.0302495	-0.294293	0.11832	0.703031	-0.77401	-0.205659	0.207098	-1.05573	-0.241488	0.0228781	0.67219
2.4	0.012328	0.538936	-0.171402	0.4404	-0.0939971	-0.0651855	-0.0411362	0.0398462	0.79185	-0.0619489	0.0234262	-0.0174085	0.409704	-0.123323	0.160569	-0.427577	-0.0327991	0.317956	-0.68198	-0.903695	0.126814	-0.087468	0.230557	0.484977	0.38096	-0.550429	-0.19494	0.126525	-0.0861868	-0.261664	-0.692698	-0.287818	0.0691028	-0.68711	0.270293	0.280996	-0.964472	-0.113393	0.0278106	-0.186463	0.123832	0.384402	-0.778242	-0.0972044	0.196646	-1.16572	-0.23936	0.222342	0.667844
2.41	0.018111	0.577978	-0.166277	0.575789	-0.0933332	0.214442	-0.0407258	0.0417109	0.791306	-0.047555	0.0232305	-0.021324	0.407845	-0.198412	0.155097	-0.673843	-0.0299651	0.193318	-0.691094	-0.905223	0.12527	-0.190719	0.23567	0.536926	0.3748	-0.674378	-0.192278	0.282193	-0.089039	-0.0638772	-0.694547	-0.118713	0.0620816	-0.733066	0.27246	0.168485	-0.965953	-0.200206	0.0263234	-0.066787	0.12587	0.0105057	-0.781708	-0.0469963	0.185055	-1.24429	-0.235755	0.353801	0.666063
2.42	0.0244771	0.585928	-0.160079	0.644468	-0.0900019	0.457385	-0.0402951	0.0441714	0.790904	-0.0315055	0.0230115	-0.0235751	0.404968	-0.333782	0.147485	-0.864731	-0.028208	0.0683572	-0.699384	-0.735765	0.123131	-0.206061	0.24109	0.541073	0.367631	-0.798075	-0.188705	0.341036	-0.0899042	-0.0696111	-0.694454	0.121106	0.0545554	-0.303016	0.273411	0.00872879	-0.968212	-0.259104	0.0260243	0.058795	0.124341	-0.318635	-0.785582	-0.139998	0.173053	-1.2582	-0.231013	0.433371	0.669589
2.43	0.0308883	0.506367	-0.153598	0.589145	-0.0844811	0.675726	-0.0398665	0.0405662	0.790703	-0.00756001	0.0227448	-0.0293942	0.400988	-0.390604	0.138393	-0.943752	-0.0279799	-0.158189	-0.705708	-0.523747	0.120826	-0.220784	0.246153	0.459776	0.359816	-0.781874	-0.183921	0.428148	-0.0944894	-0.398398	-0.692094	0.304257	0.0547444	-0.356749	0.272576	-0.119033	-0.970988	-0.249757	0.0271789	0.266664	0.12005	-0.532743	-0.789898	-0.123919	0.161331	-1.20294	-0.225832	0.464202	0.678627
2.44	0.0365522	0.381153	-0.148231	0.42057	-0.0763126	0.993048	-0.039489	0.0349317	0.790767	0.0208222	0.0224103	-0.038366	0.396471	-0.46107	0.129003	-0.962016	-0.0306981	-0.525792	-0.709461	-0.220593	0.119084	-0.0966551	0.250019	0.317042	0.352868	-0.681644	-0.178611	0.516036	-0.0986568	-0.00756335	-0.688263	0.466815	0.0505303	-0.136196	0.270787	-0.24742	-0.9738	-0.211455	0.0313309	0.647492	0.113855	-0.731185	-0.792862	0.0600364	0.150261	-1.07738	-0.220545	0.501252	0.689047
2.45	0.0414809	0.288135	-0.144365	0.278085	-0.0649942	1.2349	-0.0391651	0.0303371	0.791127	0.0520418	0.0219774	-0.0475194	0.390981	-0.575974	0.119481	-0.971293	-0.0369874	-0.830017	-0.709944	0.120478	0.118321	-0.0587386	0.252404	0.158777	0.346837	-0.65094	-0.172321	0.604241	-0.0969231	0.448816	-0.682593	0.678239	0.0509142	-0.0188173	0.267656	-0.368818	-0.976723	-0.206059	0.0392621	0.9479	0.105669	-0.90987	-0.793537	0.177965	0.140782	-0.750646	-0.21465	0.677195	0.698922
2.46	0.0458898	0.235243	-0.141438	0.209406	-0.0525832	1.20101	-0.0388736	0.0280572	0.79182	0.086656	0.0214806	-0.0507622	0.384137	-0.691512	0.110285	-0.908184	-0.0448892	-0.86477	-0.706978	0.456718	0.117915	-0.00662895	0.253173	-0.0101895	0.340422	-0.733537	-0.165654	0.585448	-0.093308	0.463292	-0.674433	0.954618	0.0504052	0.0175992	0.263342	-0.495812	-0.979858	-0.216425	0.0487312	0.954699	0.0964197	-0.939478	-0.793516	-0.0183803	0.135781	-0.210027	-0.207218	0.770773	0.710715
2.47	0.049298	0.129235	-0.138935	0.193241	-0.0416099	0.969338	-0.0386058	0.0254347	0.792854	0.119403	0.0209765	-0.0496368	0.376634	-0.698931	0.102089	-0.795493	-0.0521621	-0.731263	-0.700823	0.75637	0.11826	0.0688882	0.252186	-0.188108	0.333352	-0.757494	-0.159475	0.516229	-0.0902563	0.360813	-0.663637	1.20047	0.0515812	0.19336	0.257742	-0.62261	-0.982495	-0.13752	0.0572256	0.762962	0.0875919	-0.835364	-0.795638	-0.44434	0.1367	0.283351	-0.199812	0.616794	0.727022
2.48	0.0508234	-0.0656135	-0.13662	0.185193	-0.0335444	0.645067	-0.0383688	0.021447	0.794182	0.144079	0.0204919	-0.0473139	0.369772	-0.560721	0.0952466	-0.637573	-0.0578625	-0.545618	-0.69198	0.993469	0.119375	0.136503	0.249454	-0.358228	0.326501	-0.650077	-0.15395	0.474719	-0.0882964	0.262227	-0.650609	1.37633	0.0543164	0.37343	0.250954	-0.72894	-0.983503	0.0656131	0.0634931	0.505643	0.0802487	-0.632304	-0.801281	-0.863183	0.142689	0.650156	-0.194395	0.285349	0.747289
2.49	0.049415	-0.354192	-0.134799	0.117112	-0.028797	0.316029	-0.0381854	0.015087	0.795678	0.152021	0.020031	-0.0447032	0.365166	-0.280629	0.0902508	-0.398504	-0.0620579	-0.38416	-0.681163	1.15584	0.121131	0.186038	0.24515	-0.499165	0.321859	-0.321574	-0.148825	0.465341	-0.0866436	0.193934	-0.636793	1.3487	0.0590769	0.573331	0.243432	-0.756775	-0.981562	0.398856	0.0676404	0.306701	0.075158	-0.348253	-0.809601	-1.06615	0.152146	0.868969	-0.192191	-0.0734243	0.768207
2.5	0.044562	-0.657209	-0.134239	-0.0336877	-0.0271275	0.0307827	-0.0380672	0.00866065	0.79716	0.141507	0.0195992	-0.0418698	0.363794	0.0383168	0.0878757	-0.0853932	-0.065101	-0.253926	-0.669066	1.24891	0.123259	0.203611	0.239658	-0.593616	0.321297	0.144014	-0.144171	0.458324	-0.0857556	-0.0383123	-0.624324	1.11404	0.0658941	0.819395	0.236032	-0.697666	-0.97587	0.774175	0.0705611	0.210576	0.0728907	-0.0256649	-0.818251	-0.99707	0.163362	0.999924	-0.192834	-0.302961	0.78503
2.51	0.0365362	-0.899638	-0.135467	-0.217073	-0.0281662	-0.273626	-0.0380095	0.00354332	0.798467	0.118875	0.019186	-0.0379706	0.365858	0.353542	0.0884691	0.264915	-0.0670078	-0.0644038	-0.656643	1.21911	0.125488	0.210758	0.233543	-0.632335	0.325478	0.569611	-0.139564	0.432142	-0.0877298	-0.130013	-0.614724	0.829081	0.0748935	0.426921	0.22953	-0.585602	-0.966521	1.10097	0.0729844	0.11807	0.0735529	0.317959	-0.824918	-0.732486	0.175411	1.11258	-0.195313	-0.394994	0.79433
2.52	0.0262172	-1.00404	-0.138538	-0.320029	-0.0337367	-0.892073	-0.0379755	0.00286368	0.799506	0.0878038	0.0189033	-0.0180957	0.371052	0.631731	0.0930027	0.67215	-0.0657256	0.462164	-0.645123	1.05928	0.127776	0.232806	0.227209	-0.617004	0.332231	0.731217	-0.138218	-0.0279117	-0.0859126	-0.0463302	-0.607329	0.65298	0.0769479	0.290687	0.225363	-0.2664	-0.954394	1.30651	0.0731836	-0.331134	0.0782295	0.790307	-0.828286	-0.438535	0.188023	1.23673	-0.198745	-0.415463	0.794864
2.53	0.0140558	-1.0714	-0.141787	-0.272631	-0.0461707	-1.56713	-0.0379698	-0.00238451	0.800216	0.054361	0.018827	0.00261606	0.379499	0.947895	0.100543	0.924364	-0.0590497	1.01124	-0.635884	0.78392	0.131469	0.47824	0.221905	-0.488239	0.340449	0.945073	-0.14108	-0.382986	-0.0887025	-0.739442	-0.602413	0.318203	0.080173	0.337441	0.223578	-0.0901166	-0.939971	1.45744	0.0678878	-0.956846	0.0872071	1.19486	-0.828889	-0.192083	0.2013	1.32999	-0.20304	-0.456094	0.789918
2.54	0.000585115	-1.1034	-0.144417	-0.23608	-0.0644059	-1.97862	-0.0380263	-0.00885256	0.800587	0.0188144	0.0189438	0.0198238	0.390972	1.22262	0.110199	1.11734	-0.0484992	1.2954	-0.629607	0.463349	0.136217	0.423994	0.217031	-0.474507	0.35053	1.15888	-0.147139	-0.616231	-0.0972262	-1.18763	-0.601155	-0.0580856	0.0840199	0.437927	0.223642	0.106605	-0.923847	1.55025	0.0574386	-1.36022	0.0995407	1.43386	-0.826705	0.100881	0.21419	1.25778	-0.207949	-0.431259	0.780965
2.55	-0.0136304	-1.14432	-0.146643	-0.237696	-0.0847987	-2.00119	-0.0381388	-0.0128892	0.800573	-0.0221285	0.0192023	0.0309404	0.404915	1.42877	0.12136	1.20695	-0.0363681	1.42691	-0.626557	0.168998	0.139664	0.218002	0.212474	-0.437641	0.362692	1.39107	-0.155192	-0.721178	-0.108081	-1.3149	-0.603588	-0.414001	0.0883793	0.409798	0.225723	0.303221	-0.906443	1.64025	0.0451442	-1.4083	0.113118	1.42239	-0.821286	0.486618	0.225136	1.09385	-0.21295	-0.317277	0.768143
2.56	-0.0277689	-1.09407	-0.148649	-0.245536	-0.104203	-1.80411	-0.0382611	-0.0106409	0.800161	-0.0584801	0.0195458	0.0372204	0.419878	1.43737	0.132859	1.16708	-0.0239523	1.42253	-0.625935	-0.023399	0.141805	0.204302	0.208677	-0.32205	0.37642	1.48075	-0.164185	-0.753493	-0.119026	-1.28574	-0.609139	-0.681567	0.091889	0.304197	0.229602	0.459592	-0.888512	1.62419	0.0337305	-1.26068	0.12583	1.2425	-0.812636	0.831213	0.232329	0.588144	-0.217999	-0.306622	0.751995
2.57	-0.0406121	-0.958561	-0.150632	-0.260557	-0.121106	-1.51565	-0.0383391	-0.00428535	0.799449	-0.0817686	0.0199396	0.0408898	0.434107	1.3266	0.1439	1.08158	-0.0123615	1.26083	-0.627035	-0.192231	0.142147	-0.0911807	0.206033	-0.196079	0.390359	1.45854	-0.173515	-0.743125	-0.128742	-1.09704	-0.617141	-0.907696	0.0944665	0.225972	0.234726	0.549136	-0.871442	1.50083	0.0244466	-1.02279	0.136527	0.984385	-0.802825	0.977532	0.232783	-0.0696021	-0.222897	-0.221115	0.735312
2.58	-0.0512412	-0.719615	-0.152492	-0.224324	-0.134953	-1.19298	-0.0383309	0.00699507	0.798567	-0.0924539	0.0203448	0.0391466	0.446613	1.09693	0.153775	0.885483	-0.00255819	1.06156	-0.629859	-0.365145	0.141798	0.0213078	0.204947	-0.0105335	0.403339	1.25149	-0.182188	-0.615433	-0.135843	-0.764017	-0.626914	-1.01532	0.0962071	0.116864	0.240464	0.582516	-0.856337	1.25693	0.0174384	-0.79335	0.14445	0.638235	-0.793633	1.04208	0.226831	-0.658494	-0.22632	-0.00753587	0.721255
2.59	-0.0578981	-0.274698	-0.153589	-0.0857576	-0.145001	-0.752773	-0.0381819	0.0232524	0.79765	-0.0888908	0.0207054	0.0324029	0.455561	0.641517	0.160866	0.501948	0.00507471	0.720056	-0.634379	-0.543713	0.141722	-0.0662485	0.205666	0.149944	0.412808	0.705287	-0.188322	-0.318714	-0.139599	-0.315778	-0.636792	-0.922231	0.0962375	-0.135237	0.246105	0.525647	-0.845212	0.74593	0.0121367	-0.580991	0.147873	0.0238908	-0.784526	1.20801	0.215749	-1.07083	-0.22698	0.28688	0.709907
2.6	-0.0588582	0.181444	-0.153399	0.0455858	-0.149309	-0.0123855	-0.037864	0.0393699	0.79681	-0.0793854	0.0209833	0.0228134	0.459397	0.135476	0.163539	0.0301343	0.00907657	0.134437	-0.640794	-0.726214	0.140464	-0.157098	0.208077	0.334945	0.416413	0.110305	-0.190179	0.039214	-0.139284	0.279717	-0.644867	-0.732346	0.0943899	-0.126254	0.251099	0.472374	-0.840255	0.156757	0.00869968	-0.154701	0.143614	-0.920826	-0.774295	1.41098	0.200984	-1.35264	-0.225052	0.546222	0.701488
2.61	-0.054983	0.388729	-0.153374	0.0115578	-0.143802	1.08332	-0.037425	0.0472336	0.796036	-0.0771735	0.0211573	0.0124313	0.458961	-0.179258	0.161739	-0.370075	0.00603828	-0.744975	-0.648716	-0.859655	0.138468	-0.253586	0.212286	0.479717	0.416759	-0.0432036	-0.188471	0.285803	-0.132839	0.952466	-0.652168	-0.742938	0.093511	-0.0859187	0.2551	0.329197	-0.841099	-0.215604	0.011305	0.690378	0.128719	-2.04215	-0.762461	1.63898	0.183167	-1.58206	-0.220313	0.830185	0.695978
2.62	-0.048572	0.452941	-0.15381	0.0689801	-0.129616	1.58803	-0.0369342	0.0507417	0.795227	-0.0857166	0.0212565	0.0087409	0.456849	-0.211851	0.15664	-0.619207	-0.00361618	-1.12873	-0.658281	-1.07921	0.134805	-0.2933	0.217543	0.725707	0.416386	-0.132513	-0.184872	0.39498	-0.122426	1.03528	-0.65921	-0.660718	0.0916355	-0.321992	0.258016	0.269983	-0.845172	-0.368567	0.0199764	1.00462	0.104332	-2.7471	-0.749159	1.73236	0.163691	-1.63812	-0.213858	0.86691	0.692493
2.63	-0.0413533	0.496816	-0.153394	0.149907	-0.11356	1.52455	-0.0364178	0.0519362	0.794333	-0.0915237	0.0213441	0.00867457	0.454661	-0.214295	0.149926	-0.707132	-0.0140836	-1.03684	-0.669586	-1.14786	0.132858	-0.239611	0.225285	0.787927	0.415076	-0.207125	-0.18076	0.390084	-0.113018	0.947225	-0.665505	-0.6363	0.0870516	-0.526913	0.260691	0.283409	-0.850115	-0.443419	0.0291223	0.874401	0.0758508	-2.90348	-0.735541	1.70481	0.144058	-1.6334	-0.208076	0.688999	0.690831
2.64	-0.0338279	0.595298	-0.152349	0.144812	-0.0993261	1.25898	-0.0358913	0.0541109	0.793434	-0.0857587	0.0214273	0.00790731	0.451733	-0.380819	0.143028	-0.659904	-0.0233272	-0.87988	-0.680398	-0.978098	0.129956	-0.254698	0.233156	0.761707	0.412877	-0.345124	-0.17689	0.305173	-0.103917	0.93095	-0.67181	-0.617624	0.0813133	-0.617715	0.263633	0.30753	-0.855533	-0.567635	0.0365383	0.673714	0.0477121	-2.70995	-0.722448	1.61721	0.124773	-1.60939	-0.20405	0.472159	0.691079
2.65	-0.0254221	0.732192	-0.151669	0.050151	-0.0882662	0.915093	-0.0353337	0.0563973	0.792672	-0.0648645	0.0215008	0.0066608	0.446305	-0.633921	0.137295	-0.505857	-0.0304017	-0.685444	-0.688729	-0.703827	0.127435	-0.207427	0.240176	0.630931	0.408307	-0.576638	-0.1744	0.0916796	-0.0959202	0.8149	-0.677302	-0.504086	0.0748412	-0.657207	0.266766	0.322539	-0.862414	-0.749091	0.0420835	0.47815	0.0228741	-2.28673	-0.710354	1.37674	0.107107	-1.18566	-0.200765	0.65479	0.694106
2.66	-0.0167827	0.769998	-0.151792	-0.0379517	-0.0807589	0.577433	-0.0347709	0.0568693	0.792153	-0.0379609	0.0215554	0.00398406	0.439106	-0.77719	0.13325	-0.35812	-0.0353449	-0.50227	-0.694404	-0.422996	0.125645	-0.127511	0.245536	0.438844	0.401843	-0.716525	-0.173955	-0.114845	-0.0896084	0.678712	-0.681584	-0.346011	0.0684759	-0.607843	0.269766	0.278786	-0.870315	-0.816727	0.0457064	0.267887	0.00281407	-1.79417	-0.701816	0.519597	0.0988806	-0.15144	-0.192928	0.879333	0.705391
2.67	-0.00812244	0.830813	-0.152521	-0.088792	-0.0765303	0.255783	-0.0341853	0.0600599	0.791936	-0.00461389	0.0215797	0.000947741	0.430114	-0.976259	0.130613	-0.236331	-0.0382884	-0.313077	-0.69689	-0.0910258	0.124125	-0.170901	0.248954	0.244542	0.393215	-0.954041	-0.175342	-0.301652	-0.0849719	0.474296	-0.683606	-0.069814	0.0624463	-0.518969	0.272198	0.205461	-0.878877	-0.887714	0.0473834	0.0527869	-0.0122538	-1.29672	-0.701674	-0.500594	0.099969	0.287812	-0.186718	0.343774	0.730383
2.68	0.000328907	0.820561	-0.153496	-0.113501	-0.0756297	-0.0705649	-0.0335796	0.0608232	0.792062	0.0302159	0.0215634	-0.00373576	0.419634	-1.08114	0.129195	-0.114931	-0.0389312	-0.0900876	-0.696213	0.221567	0.122364	-0.164739	0.25035	0.0395739	0.382392	-1.11141	-0.177752	-0.372444	-0.0863643	-0.257834	-0.682827	0.210514	0.0599097	-0.241898	0.27355	0.0817238	-0.88772	-0.86416	0.0469574	-0.155657	-0.0222707	-0.783799	-0.709635	-1.19682	0.105547	0.521658	-0.184895	-0.111087	0.764888
2.69	0.0080987	0.849613	-0.154613	-0.0714595	-0.0784994	-0.582351	-0.0329678	0.0615623	0.792547	0.0671133	0.0215222	-0.00294813	0.408272	-1.17268	0.129246	0.0406141	-0.0366495	0.339394	-0.692492	0.487655	0.120922	-0.11627	0.249694	-0.158994	0.369728	-1.3685	-0.180855	-0.467252	-0.092891	-0.6417	-0.679096	0.557345	0.0575324	-0.161035	0.273885	-0.0100256	-0.896256	-0.837335	0.0440326	-0.573162	-0.0268411	-0.171719	-0.722099	-1.51548	0.114582	0.80549	-0.186474	-0.476104	0.801125
2.7	0.0156345	0.936681	-0.154721	0.0492225	-0.088451	-1.33111	-0.0323596	0.0593732	0.793395	0.100389	0.0215289	0.00426152	0.396059	-1.2458	0.130961	0.229215	-0.0283216	0.939656	-0.686644	0.689018	0.120262	-0.0260296	0.247063	-0.35218	0.353455	-1.68352	-0.184565	-0.591095	-0.105162	-1.17869	-0.671818	0.856308	0.0565726	-0.0395488	0.273373	-0.0924898	-0.904897	-0.820887	0.034751	-1.2617	-0.0243932	0.577063	-0.735725	-1.56467	0.126594	1.01453	-0.191219	-0.76727	0.833465
2.71	0.0221309	0.790993	-0.154779	-0.0271684	-0.103422	-1.53953	-0.0317907	0.0542695	0.794498	0.117772	0.021591	0.00709001	0.383743	-1.18814	0.134505	0.413641	-0.0166266	1.00434	-0.678477	0.938003	0.120497	0.0508499	0.242787	-0.487719	0.335993	-1.57146	-0.189159	-0.697046	-0.121244	-1.3342	-0.662691	0.955043	0.0567196	0.0560114	0.272037	-0.170479	-0.912651	-0.655551	0.0215185	-1.32252	-0.0156325	1.07806	-0.748802	-1.47643	0.13992	1.09009	-0.197629	-0.830087	0.859242
2.72	0.0265155	0.553364	-0.155914	-0.112958	-0.118556	-1.43072	-0.0312734	0.049394	0.795716	0.124614	0.0216548	0.00525975	0.372565	-1.03048	0.139248	0.488313	-0.00564593	0.88209	-0.668246	1.09105	0.1215	0.123217	0.237526	-0.547959	0.320442	-1.32241	-0.194292	-0.69312	-0.137436	-1.29504	-0.652784	1.02541	0.0575289	0.107505	0.270039	-0.231067	-0.918236	-0.436983	0.0093604	-1.11306	-0.00346108	1.29891	-0.760408	-1.31429	0.15369	1.15074	-0.204033	-0.784228	0.877707
2.73	0.0288039	0.336519	-0.157472	-0.111885	-0.132083	-1.23805	-0.0307974	0.0465995	0.796974	0.126645	0.0216937	0.00247197	0.363079	-0.862512	0.14405	0.454788	0.00388694	0.754751	-0.656983	1.16144	0.123166	0.206549	0.232002	-0.531274	0.307345	-1.09908	-0.198949	-0.584924	-0.152495	-1.19478	-0.642188	1.0985	0.0593558	0.271594	0.267355	-0.313841	-0.921515	-0.232646	-0.000792197	-0.920763	0.00980944	1.32387	-0.770043	-1.12008	0.167705	1.1973	-0.209974	-0.707291	0.889008
2.74	0.0299466	0.262767	-0.158777	-0.0895585	-0.143286	-0.966397	-0.0303119	0.0512328	0.798276	0.13561	0.0217007	-0.00130349	0.35421	-0.913805	0.14804	0.354019	0.01208	0.619873	-0.644631	1.32482	0.125684	0.195567	0.226743	-0.562322	0.295644	-1.08184	-0.202263	-0.431107	-0.165858	-0.993837	-0.630476	1.25131	0.063033	0.438661	0.263749	-0.416846	-0.923325	-0.178873	-0.00909462	-0.722653	0.0225922	1.22002	-0.777567	-0.912741	0.181525	1.16709	-0.215229	-0.605076	0.893478
2.75	0.0304929	0.0507959	-0.160007	-0.11666	-0.151327	-0.626075	-0.0297963	0.0496318	0.799682	0.142554	0.0216676	-0.00512808	0.345329	-0.75366	0.151155	0.320679	0.0186163	0.412186	-0.63102	1.34924	0.128008	0.39349	0.221129	-0.521532	0.285205	-0.781503	-0.203974	-0.246321	-0.176983	-0.85187	-0.617964	1.19542	0.0684169	0.669651	0.259162	-0.504514	-0.924303	0.00689264	-0.0148746	-0.409557	0.0340101	1.06589	-0.783074	-0.659566	0.1938	0.971721	-0.220091	-0.587039	0.890968
2.76	0.0281527	-0.368336	-0.161443	-0.136285	-0.156112	-0.35524	-0.0293525	0.0390632	0.801042	0.125434	0.0216003	-0.0072246	0.340218	-0.221079	0.15451	0.38617	0.0225061	0.235369	-0.618462	1.1432	0.134068	0.673786	0.216342	-0.481081	0.280482	-0.122448	-0.20419	0.0224496	-0.186938	-0.769519	-0.607502	0.911851	0.0768458	0.725846	0.253986	-0.5139	-0.92198	0.455889	-0.0172481	-0.109527	0.0439348	0.919542	-0.786096	-0.289809	0.202613	0.597659	-0.225235	-0.524273	0.879585
2.77	0.0222138	-0.701922	-0.162632	-0.0597116	-0.159324	-0.307338	-0.0289967	0.032652	0.802123	0.0877221	0.0215567	-0.00167878	0.340632	0.321858	0.158875	0.454824	0.0251044	0.342803	-0.608602	0.814644	0.13981	0.431741	0.21166	-0.443798	0.281926	0.363402	-0.203616	0.16502	-0.190063	-0.0992481	-0.599527	0.684591	0.0821072	0.542509	0.249621	-0.362272	-0.915119	0.90921	-0.0176351	-0.0721661	0.0527689	0.814318	-0.78605	0.119688	0.206403	0.128684	-0.229641	-0.348141	0.857491
2.78	0.0136411	-0.918579	-0.162929	-0.0420169	-0.161395	0.0400505	-0.0286703	0.0351474	0.802775	0.043857	0.0215461	-0.0028952	0.345646	0.601265	0.163241	0.369911	0.0275751	0.151963	-0.601748	0.620841	0.142804	0.158744	0.207746	-0.317578	0.288308	0.813686	-0.202339	0.308835	-0.188432	0.275257	-0.594462	0.308811	0.0867833	0.35215	0.246736	-0.217567	-0.90426	1.21096	-0.0169395	0.235539	0.0599519	0.515007	-0.783615	0.377506	0.204353	-0.41407	-0.232517	-0.1267	0.826237
2.79	0.00492858	-0.966815	-0.164152	-0.193368	-0.15626	0.934866	-0.0282659	0.0451971	0.803038	0.010381	0.0214546	-0.0157559	0.35146	0.581565	0.166106	0.157122	0.0240768	-0.626434	-0.596072	0.452151	0.143896	0.0950855	0.205767	-0.0793653	0.298937	1.11956	-0.200599	0.409514	-0.179537	1.01526	-0.5935	-0.068844	0.0893001	0.154194	0.245163	-0.10507	-0.892466	1.21245	-0.00930611	1.10111	0.0621624	-0.101896	-0.78114	0.424315	0.196665	-0.933311	-0.233423	0.0530441	0.794535
2.8	-0.00281115	-0.957851	-0.165834	-0.103071	-0.144701	1.25309	-0.0277913	0.0488498	0.802996	-0.0184509	0.0212454	-0.0252602	0.358387	0.80529	0.166413	-0.134866	0.0148249	-0.926131	-0.594083	-0.0586158	0.144847	0.0742614	0.205862	0.0880483	0.311583	1.21851	-0.198033	0.536592	-0.165801	1.15891	-0.595296	-0.270341	0.0902217	0.0563595	0.244575	-0.0226175	-0.881105	1.2298	0.00405595	1.32198	0.0589798	-0.504154	-0.780229	0.254296	0.185716	-1.13781	-0.232918	0.0520537	0.770163
2.81	-0.00990948	-0.879363	-0.165924	0.100456	-0.131625	1.31676	-0.0272922	0.050991	0.802678	-0.0444652	0.0209607	-0.0311758	0.367345	0.924316	0.163538	-0.447053	0.00347789	-1.03721	-0.596743	-0.438313	0.144901	-0.0672751	0.207635	0.264654	0.324911	1.21156	-0.193782	0.714011	-0.151624	1.15679	-0.598975	-0.455709	0.0907931	0.0546096	0.24467	0.0397822	-0.869589	1.20226	0.0175505	1.23186	0.0523077	-0.797551	-0.780899	0.238131	0.173081	-1.33769	-0.23076	0.290124	0.754082
2.82	-0.0158753	-0.757778	-0.164283	0.247444	-0.118104	1.33493	-0.0267761	0.0517665	0.802118	-0.0670067	0.0206332	-0.0336837	0.376833	0.951982	0.157907	-0.647987	-0.00869212	-1.0784	-0.602563	-0.720343	0.143006	-0.306837	0.210857	0.364848	0.3379	1.13261	-0.187774	0.823815	-0.137738	1.11334	-0.604266	-0.586905	0.0909409	-0.0468835	0.245349	0.097382	-0.858632	1.09868	0.0298632	1.12373	0.0428432	-1.02641	-0.781178	0.363097	0.158912	-1.41986	-0.22722	0.378008	0.742715
2.83	-0.0206329	-0.620055	-0.161696	0.306914	-0.104777	1.26877	-0.0262566	0.0525437	0.801346	-0.0867114	0.0202984	-0.0328624	0.386398	0.943218	0.150919	-0.703991	-0.0206448	-0.991103	-0.611058	-0.961567	0.139331	-0.353037	0.214945	0.471079	0.34972	0.974959	-0.180944	0.81994	-0.124983	0.993821	-0.610309	-0.605658	0.0894635	-0.265081	0.246721	0.184671	-0.848678	0.966535	0.0409297	1.00799	0.0315901	-1.13193	-0.780155	0.501891	0.143892	-1.46021	-0.223352	0.430784	0.734906
2.84	-0.0239963	-0.430239	-0.158805	0.317143	-0.0926272	1.10209	-0.0257188	0.0549885	0.800411	-0.0980526	0.0199818	-0.0301243	0.395219	0.814478	0.143697	-0.68569	-0.0307113	-0.766083	-0.621549	-1.08914	0.137176	-0.166377	0.221249	0.662133	0.359297	0.723822	-0.174127	0.74821	-0.114124	0.83836	-0.616151	-0.567592	0.0853682	-0.553626	0.249008	0.271257	-0.840121	0.776854	0.0504209	0.835896	0.0198641	-1.11842	-0.777905	0.605445	0.12842	-1.43899	-0.219244	0.453657	0.730154
2.85	-0.0255791	-0.205809	-0.155878	0.318906	-0.0824663	0.889406	-0.0251657	0.0549837	0.799432	-0.096055	0.0197023	-0.0255604	0.402152	0.60202	0.136835	-0.637324	-0.0385313	-0.595543	-0.632505	-1.08999	0.134513	-0.25594	0.228072	0.68681	0.366046	0.469421	-0.167763	0.663695	-0.105286	0.710315	-0.6218	-0.581656	0.0793081	-0.568408	0.251946	0.314055	-0.83369	0.524286	0.0577454	0.605034	0.00858424	-1.0704	-0.774433	0.695483	0.113799	-1.24108	-0.21501	0.462857	0.728378
2.86	-0.025343	0.0057705	-0.152885	0.315998	-0.0744808	0.656735	-0.0246298	0.0519269	0.798516	-0.0859964	0.0194757	-0.0191602	0.406876	0.391247	0.130535	-0.571444	-0.0441047	-0.38186	-0.643216	-1.05406	0.132409	-0.135831	0.234867	0.660456	0.370237	0.226543	-0.162037	0.542045	-0.0981037	0.562584	-0.627681	-0.579167	0.0743152	-0.466088	0.255067	0.316046	-0.829791	0.256321	0.0625601	0.34123	-0.00212452	-1.00624	-0.769617	0.698914	0.101854	-0.796809	-0.210764	0.601655	0.729893
2.87	-0.0233111	0.340531	-0.149444	0.426592	-0.0708226	-0.10487	-0.0241203	0.0505647	0.797735	-0.0677771	0.0193522	-0.00311285	0.409477	0.137278	0.125379	-0.4138	-0.0454734	0.317191	-0.653616	-1.02058	0.131175	-0.0905151	0.240914	0.527495	0.370491	-0.367904	-0.157752	0.286459	-0.0952135	-0.133798	-0.6322	-0.262787	0.0694819	-0.499869	0.258209	0.322486	-0.828764	-0.0832187	0.062709	-0.470925	-0.0105617	-0.557532	-0.765176	0.286734	0.0974607	0.115384	-0.203622	0.767197	0.738888
2.88	-0.0188035	0.699979	-0.144427	0.494739	-0.0770926	-1.03315	-0.0236247	0.0479124	0.797191	-0.0396901	0.0194269	0.0165247	0.408766	-0.270926	0.122531	-0.152596	-0.0377378	1.0757	-0.662644	-0.706932	0.129982	-0.136357	0.245223	0.328779	0.363304	-0.983226	-0.15599	-0.0790152	-0.101845	-0.809985	-0.632962	0.0347142	0.0647114	-0.422734	0.261348	0.301046	-0.831636	-0.441761	0.0527498	-1.37397	-0.012013	0.208015	-0.764458	-0.298297	0.101364	0.587192	-0.197958	0.372275	0.759352
2.89	-0.0129557	0.763152	-0.140245	0.282597	-0.0889206	-1.24644	-0.0231803	0.0398636	0.796968	-0.00417675	0.019643	0.025219	0.404292	-0.567579	0.122462	0.101292	-0.0257915	1.14067	-0.667173	-0.224473	0.128437	-0.145154	0.247469	0.117283	0.352344	-1.0844	-0.157436	-0.437381	-0.111947	-0.867966	-0.632054	0.12796	0.0608389	-0.381645	0.264053	0.233363	-0.837266	-0.626045	0.0384048	-1.41937	-0.00692326	0.720245	-0.768083	-0.67645	0.10956	0.882524	-0.195233	0.098098	0.788261
2.9	-0.00730531	0.707001	-0.138404	0.0782999	-0.101465	-1.22648	-0.0228348	0.0293752	0.797112	0.0321779	0.0199114	0.0277726	0.397915	-0.691343	0.124427	0.241663	-0.0141294	1.02668	-0.667547	0.132056	0.127238	-0.0794284	0.247487	-0.10307	0.340705	-1.09151	-0.162046	-0.726031	-0.122852	-0.922342	-0.629807	0.319134	0.0569793	-0.3748	0.265727	0.10231	-0.844068	-0.71595	0.0250457	-1.25514	0.00221918	1.03555	-0.77348	-0.773325	0.120876	1.11449	-0.194959	-0.150494	0.819661
2.91	-0.00246095	0.572763	-0.138005	0.00819967	-0.113436	-1.13165	-0.0225937	0.0184483	0.797584	0.0606001	0.020176	0.0236588	0.390819	-0.690827	0.126889	0.216812	-0.00368451	0.873571	-0.664718	0.406547	0.126962	0.00402224	0.245612	-0.255852	0.328944	-1.02423	-0.168169	-0.719226	-0.135243	-1.25994	-0.62542	0.529526	0.0555715	0.127756	0.265868	-0.0775233	-0.851163	-0.696574	0.0131348	-1.11374	0.0134999	1.16545	-0.778606	-0.72096	0.134074	1.26735	-0.196649	-0.303527	0.849193
2.92	0.000820906	0.377151	-0.138136	-0.0310764	-0.124183	-1.00115	-0.0224627	0.00820574	0.79829	0.0789485	0.0203872	0.0189026	0.384306	-0.591503	0.128909	0.191731	0.00502241	0.712717	-0.659537	0.608838	0.127048	0.000267385	0.242476	-0.361209	0.318502	-0.86087	-0.173453	-0.612289	-0.149901	-1.25329	-0.619304	0.686911	0.0552834	-0.0748435	0.264528	-0.18605	-0.857415	-0.584466	0.00269324	-0.95693	0.0254964	1.21745	-0.782489	-0.586727	0.148357	1.37781	-0.199552	-0.377003	0.874569
2.93	0.00229254	0.181946	-0.138492	-0.0286552	-0.133724	-0.888825	-0.0224212	0.000565658	0.799134	0.0888886	0.0205613	0.0162247	0.378976	-0.460396	0.13066	0.162642	0.0122932	0.606977	-0.65267	0.74761	0.127323	0.0291309	0.238479	-0.424402	0.309865	-0.684699	-0.177639	-0.476272	-0.162943	-1.04833	-0.611772	0.804248	0.0560398	0.193503	0.262175	-0.278741	-0.86224	-0.434692	-0.00646525	-0.85138	0.037716	1.21554	-0.784568	-0.407796	0.163227	1.4467	-0.203122	-0.390259	0.894431
2.94	0.00206691	0.00759347	-0.138699	-0.0104645	-0.14209	-0.759638	-0.022442	-0.00404731	0.800055	0.0948214	0.0207177	0.0153231	0.374981	-0.332995	0.132068	0.13208	0.0183476	0.492339	-0.644674	0.843673	0.127687	0.0258365	0.233981	-0.468425	0.30318	-0.511659	-0.180724	-0.358097	-0.173882	-0.912911	-0.603367	0.874532	0.0585083	0.287043	0.259024	-0.353767	-0.865467	-0.282454	-0.0146693	-0.753114	0.0495786	1.15237	-0.784617	-0.21413	0.178196	1.47354	-0.206911	-0.360645	0.908102
2.95	0.000574397	-0.118064	-0.138787	-0.0105088	-0.148754	-0.542426	-0.0224803	-0.00308533	0.801034	0.101513	0.020868	0.0145298	0.371808	-0.299884	0.13314	0.0955601	0.0228674	0.31519	-0.635564	0.974444	0.128151	0.0450386	0.229097	-0.495741	0.298037	-0.407204	-0.182951	-0.258865	-0.183152	-0.741742	-0.59413	0.972216	0.0617388	0.356905	0.255085	-0.43634	-0.867344	-0.17136	-0.0215427	-0.580667	0.060405	1.00513	-0.7826	0.00979647	0.192645	1.4039	-0.210595	-0.314159	0.915208
2.96	-0.00205294	-0.33369	-0.139467	-0.195504	-0.151645	0.150416	-0.0225088	-0.00187933	0.802071	0.104998	0.0209829	0.00530967	0.369056	-0.296102	0.133943	0.0812444	0.0241439	-0.302259	-0.625062	1.17372	0.129092	0.14562	0.224221	-0.457686	0.29538	0.0178811	-0.184379	-0.104532	-0.18921	-0.213104	-0.585082	0.757303	0.066506	0.63453	0.250389	-0.503146	-0.868022	-0.0215686	-0.0248068	0.143489	0.0689274	0.614228	-0.778457	0.349215	0.203625	0.754308	-0.214905	-0.360716	0.914257
2.97	-0.00496634	-0.449358	-0.143379	-0.532116	-0.143959	1.25843	-0.0225069	0.00161206	0.803123	0.10369	0.0209263	-0.0172024	0.364966	-0.4616	0.134502	0.0310625	0.0165968	-1.18692	-0.612005	1.35156	0.131004	0.212342	0.219926	-0.401439	0.297992	0.435752	-0.184544	0.226096	-0.186263	0.519798	-0.579449	0.425131	0.0747509	1.05408	0.245165	-0.535716	-0.868866	-0.0302199	-0.016782	1.34224	0.0715872	-0.0431556	-0.771934	0.788875	0.205548	-0.0344841	-0.218102	0.00188815	0.903133
2.98	-0.00787236	-0.544377	-0.149294	-0.589738	-0.130092	1.32928	-0.0224893	0.001342	0.804083	0.0838234	0.0207204	-0.0190921	0.36114	-0.228812	0.135157	0.148955	0.00417653	-1.31499	-0.599557	1.07918	0.134712	0.551462	0.216291	-0.330842	0.303669	0.574442	-0.18277	0.24447	-0.175339	1.45913	-0.575742	0.353342	0.0805097	0.278754	0.240251	-0.402173	-0.869687	0.119974	-0.00179769	1.49251	0.0699853	-0.19027	-0.763625	0.989213	0.200526	-0.57746	-0.218805	0.15346	0.883579
2.99	-0.0124828	-0.737805	-0.154604	-0.436442	-0.118364	1.0229	-0.022507	-0.00531546	0.804722	0.0420474	0.0205689	-0.0115098	0.361473	0.292596	0.13732	0.263086	-0.00862316	-1.22016	-0.591071	0.633595	0.139995	0.286488	0.213048	-0.355158	0.311117	0.864018	-0.181546	0.257235	-0.159292	1.39486	-0.573114	0.133602	0.0841084	0.337525	0.237062	-0.238885	-0.867727	0.462248	0.0117305	1.18847	0.0680967	-0.205003	-0.754899	1.12574	0.190461	-0.986588	-0.218494	0.25764	0.857818
3	-0.0190105	-0.845257	-0.158243	-0.262469	-0.108631	0.945225	-0.0225783	-0.00760407	0.804913	-0.00339127	0.020471	-0.0091733	0.366312	0.612471	0.139793	0.219049	-0.020591	-1.02084	-0.586551	0.290933	0.140413	-0.0850339	0.21008	-0.177578	0.321786	1.13674	-0.180095	0.354847	-0.144202	1.26121	-0.573533	-0.204567	0.0865477	0.174749	0.235383	-0.0944001	-0.862567	0.687458	0.023106	1.03898	0.0652533	-0.363817	-0.745414	1.24624	0.177339	-1.16193	-0.21731	0.315102	0.827587
3.01	-0.0259283	-0.828115	-0.160317	-0.117311	-0.099055	0.953659	-0.0226464	-0.00599584	0.804681	-0.041089	0.0203716	-0.0110026	0.37342	0.783575	0.141103	0.0736471	-0.0306594	-0.818931	-0.58538	-0.0628168	0.139297	-0.171244	0.209396	0.0215429	0.334414	1.23961	-0.177752	0.43847	-0.12978	1.16631	-0.57703	-0.474624	0.0879057	0.097639	0.235146	0.0416912	-0.855944	0.744983	0.033553	0.964891	0.060482	-0.545735	-0.7357	1.18411	0.162747	-1.24873	-0.215562	0.334888	0.796903
3.02	-0.0322618	-0.735267	-0.161255	-0.0209153	-0.0894305	0.952895	-0.0226997	-0.00457509	0.804128	-0.0678868	0.020249	-0.0135909	0.38204	0.906999	0.140809	-0.0730709	-0.0396826	-0.756597	-0.588132	-0.472076	0.137077	-0.2256	0.210297	0.167062	0.347506	1.22794	-0.17476	0.467857	-0.116445	1.04572	-0.582836	-0.671766	0.088458	0.0226455	0.236124	0.145927	-0.84926	0.683495	0.0432879	0.90563	0.0540507	-0.686752	-0.727574	1.02394	0.147902	-1.30668	-0.213766	0.28121	0.772067
3.03	-0.0374226	-0.603693	-0.161454	0.0428055	-0.0797898	0.940675	-0.0227341	-0.00213102	0.803344	-0.0882272	0.0201015	-0.0156044	0.391312	0.928208	0.138975	-0.205578	-0.0483754	-0.707213	-0.594593	-0.798951	0.135364	-0.0249791	0.213139	0.453037	0.360062	1.14753	-0.171372	0.471942	-0.104305	0.946988	-0.590343	-0.817802	0.0884354	-0.022707	0.238071	0.23847	-0.843446	0.564228	0.0523901	0.848004	0.0462916	-0.799099	-0.721093	0.867912	0.13298	-1.33502	-0.212172	0.213231	0.754094
3.04	-0.0411712	-0.414531	-0.161235	0.0669384	-0.0707357	0.818591	-0.0227342	0.00316701	0.802387	-0.101546	0.0199487	-0.0142974	0.400111	0.805608	0.136112	-0.258521	-0.056194	-0.611626	-0.603358	-0.92577	0.134942	-0.0842696	0.217882	0.505932	0.37125	0.936321	-0.168012	0.402174	-0.0936586	0.788958	-0.59884	-0.85225	0.0879208	-0.105977	0.240866	0.322924	-0.838898	0.391204	0.0605242	0.718332	0.0379353	-0.798266	-0.715943	0.758134	0.118187	-1.34198	-0.211072	0.134498	0.742289
3.05	-0.0428637	-0.114793	-0.160588	0.161518	-0.0641341	0.323464	-0.0226625	0.0105476	0.801355	-0.102664	0.0198332	-0.00627777	0.406951	0.609461	0.133216	-0.223998	-0.0617142	-0.14926	-0.61299	-1.04067	0.133846	-0.0960542	0.223223	0.541241	0.379061	0.494336	-0.165178	0.292812	-0.0860659	0.335429	-0.606962	-0.743163	0.0855668	-0.387333	0.244503	0.407636	-0.836411	0.136555	0.0660802	0.20902	0.0305648	-0.557971	-0.711809	0.624815	0.104085	-1.13146	-0.210325	0.156427	0.735026
3.06	-0.0426649	0.186025	-0.157515	0.394571	-0.0668558	-0.823432	-0.0225503	0.0104613	0.800359	-0.0971173	0.0198676	0.0130099	0.41269	0.564898	0.131306	-0.0710113	-0.0583699	0.881339	-0.624615	-1.22002	0.132702	-0.113203	0.228372	0.470128	0.381186	-0.00302137	-0.163376	0.0907901	-0.0873994	-0.573977	-0.613359	-0.609127	0.0804954	-0.518967	0.248972	0.49179	-0.836134	-0.0542492	0.0618071	-0.985308	0.0284897	0.147805	-0.709127	0.106555	0.0965186	-0.242972	-0.207125	0.472297	0.733639
3.07	-0.0423846	0.169375	-0.153143	0.361927	-0.077402	-1.17805	-0.0224594	0.00806721	0.799399	-0.0951404	0.0200619	0.024106	0.418285	0.547236	0.131109	0.0782274	-0.048712	1.09347	-0.63612	-1.06537	0.131185	-0.158616	0.232753	0.411845	0.381331	0.0677333	-0.163438	-0.0875978	-0.0941727	-0.711616	-0.620037	-0.733182	0.0766957	-0.276042	0.254095	0.527237	-0.836099	0.00220402	0.0497816	-1.29699	0.0322154	0.52908	-0.712065	-0.699624	0.0973178	0.210539	-0.202854	0.28419	0.742701
3.08	-0.0424448	0.212476	-0.149459	0.278524	-0.0891566	-1.14125	-0.0223745	0.0102424	0.79847	-0.0891089	0.0203337	0.0298654	0.423491	0.429849	0.132062	0.141577	-0.0386779	1.03883	-0.646221	-0.957443	0.129849	-0.0667594	0.236671	0.373891	0.381793	-0.0114548	-0.165172	-0.250952	-0.10218	-0.905076	-0.627174	-0.663866	0.0732876	-0.406669	0.259272	0.509784	-0.835695	-0.0617274	0.0369014	-1.26166	0.0380956	0.616649	-0.721302	-1.26116	0.102705	0.471503	-0.200425	0.0282094	0.760218
3.09	-0.0410388	0.380858	-0.146562	0.214178	-0.0996887	-0.947478	-0.0222466	0.0153638	0.797646	-0.0748263	0.0206494	0.0329007	0.426493	0.14288	0.133306	0.118273	-0.0292356	0.913512	-0.655236	-0.826108	0.1292	-0.0836199	0.240256	0.333524	0.380054	-0.262223	-0.168171	-0.374393	-0.111563	-0.871448	-0.633017	-0.525339	0.0691688	-0.386163	0.264093	0.454453	-0.837	-0.304924	0.0247894	-1.13443	0.0440848	0.562161	-0.734027	-1.51896	0.111378	0.719103	-0.19984	-0.176527	0.781833
3.1	-0.037751	0.499797	-0.144429	0.144538	-0.108139	-0.755435	-0.0220727	0.018649	0.796999	-0.0535934	0.0209883	0.0348496	0.426383	-0.146381	0.134343	0.0949382	-0.0208197	0.776187	-0.662326	-0.589349	0.127884	-0.147905	0.243355	0.278668	0.375822	-0.453994	-0.17202	-0.490723	-0.120289	-0.732195	-0.637487	-0.384687	0.0653426	-0.377186	0.268141	0.361062	-0.840684	-0.508459	0.014024	-0.987023	0.0495528	0.532858	-0.747937	-1.61555	0.122518	0.904552	-0.200909	-0.356288	0.804097
3.11	-0.0338048	0.472672	-0.143066	0.0814703	-0.115202	-0.668903	-0.0218905	0.017191	0.796582	-0.0294993	0.0213463	0.0367895	0.424273	-0.248427	0.135331	0.0976832	-0.0132906	0.675445	-0.66704	-0.362915	0.126296	-0.162999	0.245628	0.169195	0.37027	-0.491393	-0.17696	-0.628802	-0.127878	-0.583363	-0.640502	-0.234177	0.0613595	-0.416637	0.271231	0.262015	-0.845564	-0.544027	0.0044135	-0.893272	0.0551418	0.586054	-0.762115	-1.63606	0.135328	1.03312	-0.203347	-0.486253	0.824924
3.12	-0.0305971	0.337045	-0.142125	0.0600256	-0.121652	-0.603387	-0.0217396	0.0126001	0.796404	-0.00654278	0.0216953	0.0324507	0.421897	-0.207943	0.136079	0.0519342	-0.00682072	0.539886	-0.669644	-0.165532	0.124602	-0.162444	0.246732	0.0551485	0.364818	-0.410057	-0.1822	-0.536686	-0.136912	-1.00562	-0.641904	-0.0728234	0.0605523	-0.0209263	0.273045	0.113178	-0.850124	-0.452767	-0.00447586	-0.812314	0.0611942	0.621033	-0.775864	-1.57795	0.149146	1.11265	-0.206677	-0.557318	0.842511
3.13	-0.0288734	0.165753	-0.141624	0.0103597	-0.12728	-0.510045	-0.0216356	0.00846578	0.796441	0.0131942	0.0219972	0.0276818	0.420121	-0.142618	0.136591	0.0459503	-0.00193885	0.390813	-0.670202	0.0432067	0.123133	-0.120786	0.246663	-0.0561249	0.360624	-0.2838	-0.186543	-0.424196	-0.147429	-0.847294	-0.641836	0.0856965	0.0592425	-0.0816373	0.273727	0.0231653	-0.853511	-0.316646	-0.012172	-0.679212	0.0675323	0.643303	-0.78847	-1.43786	0.163425	1.15892	-0.210391	-0.567089	0.855314
3.14	-0.0286113	0.0189363	-0.141661	-0.0655431	-0.131607	-0.270546	-0.0215578	0.00839882	0.796662	0.0318873	0.0222435	0.020484	0.41878	-0.164211	0.136947	0.0211784	0.00118216	0.125385	-0.668533	0.311067	0.122173	-0.0852362	0.245551	-0.148957	0.357805	-0.167073	-0.189646	-0.275983	-0.154468	-0.412958	-0.640181	0.227827	0.0595194	0.0992304	0.273523	-0.066264	-0.855631	-0.211177	-0.0181663	-0.409585	0.0736844	0.551825	-0.799304	-1.21777	0.177523	1.12053	-0.21399	-0.509606	0.862172
3.15	-0.0285508	-0.0426905	-0.143883	-0.375187	-0.129594	0.750993	-0.0214465	0.0140135	0.797101	0.0564845	0.022364	0.00244519	0.415556	-0.495869	0.13684	-0.0624795	-0.00168235	-0.823366	-0.663197	0.72533	0.121378	-0.0742875	0.243782	-0.187998	0.35675	0.000697032	-0.191624	-0.143128	-0.154168	0.529653	-0.637899	0.240175	0.061177	0.21769	0.272267	-0.195038	-0.858163	-0.316311	-0.017326	0.679305	0.0767701	0.0164265	-0.807063	-0.739504	0.189398	0.875654	-0.216992	-0.333316	0.861761
3.16	-0.027137	0.0100916	-0.148453	-0.414184	-0.118614	1.30491	-0.0212819	0.0183899	0.797789	0.079816	0.022308	-0.011967	0.409318	-0.695011	0.135372	-0.248524	-0.0116793	-1.21712	-0.655139	0.836465	0.121083	0.00487884	0.241682	-0.223566	0.356106	-0.142752	-0.192147	0.0280649	-0.146487	0.919634	-0.634425	0.478177	0.063618	0.26156	0.269595	-0.333397	-0.862983	-0.479374	-0.00755522	1.17924	0.0743085	-0.446561	-0.810091	-0.235727	0.197952	0.632619	-0.219059	-0.237707	0.853243
3.17	-0.0249827	-0.00192946	-0.152238	-0.27773	-0.105243	1.31767	-0.0210923	0.0189291	0.798665	0.0932212	0.0221564	-0.0171105	0.402142	-0.691573	0.132244	-0.372707	-0.023016	-1.23291	-0.646595	0.87308	0.121291	0.0178937	0.239278	-0.255248	0.354171	-0.232546	-0.190794	0.169942	-0.137337	0.961902	-0.628616	0.654058	0.06667	0.35635	0.265678	-0.439944	-0.868756	-0.478074	0.00369449	1.12256	0.068659	-0.644132	-0.809686	0.110085	0.202065	0.155938	-0.22135	-0.189665	0.837463
3.18	-0.0236166	-0.128984	-0.154961	-0.222599	-0.0924851	1.20544	-0.0209085	0.0177727	0.799616	0.0954883	0.0219816	-0.0175173	0.395582	-0.574512	0.128858	-0.313483	-0.034574	-1.24829	-0.637466	0.949849	0.121651	0.0386216	0.236543	-0.294262	0.352599	-0.107839	-0.18853	0.229998	-0.128219	0.908614	-0.621925	0.666308	0.0706666	0.438921	0.260988	-0.486834	-0.873535	-0.321554	0.014231	1.04936	0.06205	-0.662106	-0.808337	0.138718	0.200771	-0.315649	-0.223144	-0.146925	0.817219
3.19	-0.0240353	-0.313884	-0.157547	-0.251126	-0.0811741	1.02902	-0.0207425	0.0150762	0.800539	0.087574	0.021808	-0.0174169	0.390663	-0.368534	0.126805	-0.121702	-0.0462746	-1.19492	-0.627727	0.98548	0.122236	0.0615613	0.233393	-0.33119	0.353031	0.149674	-0.186	0.293618	-0.119679	0.758617	-0.615722	0.554909	0.075722	0.60066	0.256145	-0.470736	-0.876216	-0.0836913	0.024379	1.00957	0.0559256	-0.555348	-0.80856	0.0740877	0.195233	-0.779481	-0.2247	-0.139337	0.798822
3.2	-0.0267731	-0.514207	-0.160678	-0.337992	-0.0720331	0.770426	-0.0206154	0.0106209	0.801329	0.0686549	0.0216381	-0.0150273	0.388444	-0.0689151	0.127068	0.17409	-0.0572214	-1.02505	-0.618201	0.898863	0.123407	0.163005	0.229926	-0.361122	0.356672	0.48558	-0.183205	0.290372	-0.111379	0.91816	-0.611332	0.326257	0.0813784	0.363498	0.2518	-0.371841	-0.876157	0.196925	0.0342702	0.951291	0.0513452	-0.338638	-0.810184	0.055657	0.185594	-1.14023	-0.225196	-0.00902534	0.782073
3.21	-0.0316162	-0.637887	-0.164444	-0.361387	-0.0660675	0.436657	-0.0205172	0.00934738	0.801879	0.0399153	0.0215157	-0.00983223	0.389481	0.23764	0.130091	0.410656	-0.0658953	-0.670183	-0.61032	0.661615	0.125299	0.180843	0.226398	-0.330386	0.36284	0.670565	-0.181483	0.190698	-0.100537	0.940595	-0.608873	0.174166	0.0837164	0.13948	0.248996	-0.18716	-0.873421	0.430426	0.0430625	0.767797	0.0490549	-0.117883	-0.812383	0.0744767	0.173245	-1.3447	-0.224108	0.144419	0.766562
3.22	-0.037922	-0.71414	-0.167878	-0.292019	-0.062957	0.225851	-0.0204285	0.00840903	0.802109	0.00581588	0.0214315	-0.00747571	0.393742	0.535643	0.134311	0.46009	-0.0715393	-0.362835	-0.605428	0.316517	0.126989	0.120471	0.223615	-0.221126	0.370709	0.850317	-0.180469	0.172035	-0.0905421	0.779314	-0.608242	-0.0604741	0.0847068	0.0824474	0.247932	-0.0334066	-0.86847	0.610237	0.0501028	0.598754	0.0481265	-0.0473464	-0.814694	0.102417	0.159339	-1.45516	-0.221649	0.262483	0.752819
3.23	-0.0448115	-0.70525	-0.170291	-0.172016	-0.0614374	0.0817969	-0.0203423	0.00905562	0.802001	-0.0268463	0.0213632	-0.00581339	0.400496	0.734402	0.13811	0.388705	-0.0748238	-0.102076	-0.604061	-0.0343641	0.127608	0.00538523	0.222249	-0.0504131	0.380097	0.955393	-0.179462	0.181578	-0.0818867	0.593668	-0.610265	-0.326688	0.0854355	0.0450347	0.248253	0.0950904	-0.862167	0.690249	0.0555981	0.422265	0.0472604	-0.0528556	-0.816797	0.127268	0.144637	-1.49323	-0.218383	0.313919	0.741587
3.24	-0.0514384	-0.504644	-0.170834	0.0714158	-0.0632119	-0.54971	-0.0202388	0.012025	0.801602	-0.0508722	0.0213453	0.00408492	0.408866	0.838524	0.141048	0.332682	-0.0740913	0.583796	-0.606496	-0.449126	0.127337	-0.0520285	0.222559	0.0953006	0.388978	0.677207	-0.17862	0.102165	-0.0773586	-0.127812	-0.613938	-0.35819	0.0852243	-0.0800977	0.249914	0.234414	-0.85547	0.611869	0.0572528	-0.287348	0.0473445	0.223997	-0.818623	0.145445	0.130226	-1.36811	-0.215163	0.25534	0.733482
3.25	-0.0565311	-0.22786	-0.168658	0.207998	-0.0725461	-1.21161	-0.0201089	0.0134643	0.80101	-0.0673657	0.0214549	0.0171416	0.417162	0.74013	0.143905	0.373816	-0.0659446	1.16858	-0.612282	-0.640444	0.126555	-0.0871696	0.223872	0.160276	0.39407	0.403564	-0.178851	-0.0841191	-0.0816498	-0.792667	-0.618064	-0.526675	0.0844259	-0.0495106	0.252937	0.364855	-0.850011	0.426167	0.0505728	-0.975496	0.0516487	0.679303	-0.819679	0.194348	0.117342	-1.19549	-0.213011	0.170933	0.728198
3.26	-0.0603851	-0.13361	-0.166307	0.088487	-0.0857332	-1.36396	-0.0199739	0.0130028	0.800259	-0.082855	0.0216714	0.0255589	0.424339	0.664227	0.147842	0.50581	-0.0547002	1.24949	-0.618806	-0.67469	0.125849	-0.0391347	0.225683	0.193918	0.398024	0.442535	-0.181262	-0.332141	-0.0900533	-1.00207	-0.624747	-0.796991	0.0838258	-0.0920001	0.257204	0.4892	-0.845638	0.357919	0.0404441	-1.03952	0.0599028	0.989422	-0.819944	0.190543	0.10638	-0.903407	-0.211083	0.274829	0.725228
3.27	-0.0639922	-0.131171	-0.165244	-0.0332448	-0.0995721	-1.35756	-0.0198505	0.0122069	0.799354	-0.0977161	0.0219548	0.0305491	0.431554	0.706267	0.153106	0.59841	-0.0434261	1.21107	-0.626091	-0.777241	0.125667	0.00577523	0.227713	0.215152	0.402528	0.514994	-0.185995	-0.501999	-0.0996904	-1.06154	-0.633476	-0.928344	0.0823145	-0.204382	0.262656	0.598968	-0.841337	0.373096	0.0305877	-0.983707	0.0706175	1.15776	-0.820436	-0.0802236	0.100198	-0.310165	-0.206801	0.537472	0.726256
3.28	-0.0673078	-0.0740394	-0.164927	-0.0593685	-0.112965	-1.2713	-0.0197153	0.0157723	0.798324	-0.106292	0.022272	0.0323652	0.438785	0.65007	0.158792	0.570708	-0.0328198	1.12915	-0.634184	-0.826499	0.125661	-0.00675447	0.230103	0.264958	0.406989	0.439188	-0.191747	-0.529245	-0.109067	-0.961036	-0.642806	-0.912958	0.0790383	-0.449499	0.268982	0.661054	-0.837	0.328678	0.0212228	-0.956298	0.0822789	1.17217	-0.823631	-0.575442	0.100576	0.215821	-0.200861	0.52624	0.734215
3.29	-0.0693623	0.0703289	-0.164425	0.011523	-0.124976	-1.07164	-0.0195268	0.0219904	0.797273	-0.101609	0.0225914	0.0309797	0.444683	0.469113	0.163641	0.407659	-0.0231251	0.981927	-0.642508	-0.837665	0.125274	-0.0530882	0.233074	0.328765	0.409859	0.225141	-0.196994	-0.430386	-0.117243	-0.770177	-0.651421	-0.815889	0.0740132	-0.467302	0.275497	0.6299	-0.83358	0.169074	0.0120477	-0.921926	0.0933129	1.00921	-0.830827	-0.998129	0.105881	0.523204	-0.195961	0.303377	0.7487
3.3	-0.0691145	0.279095	-0.163058	0.142265	-0.133994	-0.698771	-0.0192745	0.0285116	0.796332	-0.0853915	0.022884	0.027362	0.448168	0.19964	0.166306	0.126621	-0.0150778	0.729042	-0.650907	-0.843691	0.124488	-0.0910685	0.236691	0.39353	0.410295	-0.0702351	-0.200498	-0.250552	-0.123596	-0.512199	-0.6589	-0.673956	0.0702681	-0.263498	0.281173	0.501914	-0.832348	-0.1057	0.00340954	-0.806816	0.101618	0.623377	-0.840452	-1.16371	0.114317	0.749027	-0.192928	0.0977662	0.765732
3.31	-0.0661172	0.453843	-0.160715	0.253108	-0.138651	-0.247764	-0.0189607	0.0339519	0.795583	-0.0640087	0.0231394	0.0239039	0.448782	-0.0711209	0.166082	-0.161757	-0.00932564	0.440164	-0.659214	-0.799948	0.123104	-0.163742	0.240915	0.445739	0.407786	-0.368074	-0.201886	-0.0986599	-0.127921	-0.255982	-0.664435	-0.438795	0.0681399	-0.166874	0.28541	0.345777	-0.834052	-0.369897	-0.00395064	-0.610532	0.105461	0.145866	-0.850485	-1.17492	0.124712	0.899843	-0.191591	-0.0612904	0.781908
3.32	-0.0612902	0.491941	-0.157906	0.289498	-0.138889	0.155486	-0.0186085	0.0357409	0.795057	-0.0409169	0.023367	0.0216447	0.447054	-0.243142	0.163366	-0.368147	-0.00606659	0.148172	-0.666552	-0.656043	0.121104	-0.208945	0.245387	0.438791	0.4031	-0.504651	-0.201915	-0.0419122	-0.130275	-0.0234982	-0.667527	-0.209967	0.066542	-0.154295	0.28808	0.194471	-0.837959	-0.492966	-0.00936184	-0.375429	0.104778	-0.260531	-0.86026	-1.16356	0.136326	1.0009	-0.191601	-0.191411	0.796027
3.33	-0.0560569	0.400689	-0.15582	0.142767	-0.134102	0.863149	-0.0182524	0.03577	0.79477	-0.0160461	0.023552	0.0136145	0.443832	-0.41615	0.15892	-0.528056	-0.00698438	-0.542495	-0.671705	-0.349425	0.118862	-0.206757	0.249509	0.388521	0.398394	-0.389548	-0.201733	-0.044292	-0.128885	0.597086	-0.668903	-0.105695	0.0647522	-0.216575	0.289241	0.0403544	-0.842889	-0.530589	-0.0109267	0.282538	0.0998491	-0.761398	-0.869453	-1.04717	0.148293	0.980825	-0.192578	-0.233152	0.807453
3.34	-0.0503488	0.350301	-0.155838	0.0224934	-0.121124	1.60738	-0.0178967	0.0349139	0.794741	0.0102514	0.0236029	-0.00326622	0.438523	-0.596632	0.152505	-0.766783	-0.0156641	-1.26793	-0.673786	-0.110725	0.11694	-0.156376	0.253111	0.328627	0.394841	-0.362601	-0.200786	0.161374	-0.122787	0.630142	-0.669009	0.0952802	0.0652985	0.0879966	0.288546	-0.165262	-0.849316	-0.636279	-0.00471035	0.978936	0.0890775	-1.34643	-0.876862	-0.834487	0.159736	1.00636	-0.193464	-0.18259	0.815405
3.35	-0.0440059	0.386644	-0.156261	0.0781028	-0.103672	1.7554	-0.0175497	0.0345644	0.794975	0.0365922	0.023509	-0.0149356	0.431544	-0.746101	0.144049	-0.941395	-0.0284389	-1.41344	-0.673924	0.0717367	0.115329	-0.149271	0.255964	0.248049	0.390572	-0.569202	-0.197577	0.392896	-0.115965	0.973738	-0.666395	0.43241	0.0640681	-0.105608	0.286304	-0.279718	-0.857122	-0.756793	0.00527234	1.05355	0.0739552	-1.62952	-0.882307	-0.673247	0.171396	1.0563	-0.194645	-0.25932	0.820582
3.36	-0.037307	0.404705	-0.155772	0.143278	-0.0865196	1.60403	-0.0172143	0.0317443	0.795471	0.0621391	0.023325	-0.0207109	0.423066	-0.846841	0.134616	-0.97082	-0.0409239	-1.30607	-0.67209	0.281278	0.113848	-0.137181	0.257894	0.142041	0.384411	-0.723663	-0.192029	0.54122	-0.106727	1.03951	-0.660751	0.667567	0.0633085	-0.0964043	0.283016	-0.373698	-0.865716	-0.818444	0.0144895	0.894385	0.0573853	-1.66848	-0.88604	-0.460282	0.182446	0.951157	-0.197258	-0.371967	0.822856
3.37	-0.0312263	0.334141	-0.15484	0.137904	-0.0713651	1.37576	-0.0169262	0.025918	0.796196	0.0817259	0.0231124	-0.0211971	0.414141	-0.828596	0.125788	-0.861625	-0.0521526	-1.17113	-0.668279	0.469192	0.112759	-0.0590494	0.258637	0.00691455	0.377573	-0.727373	-0.185874	0.526574	-0.0982868	0.897897	-0.653339	0.810001	0.0628276	0.0241461	0.278808	-0.458047	-0.874102	-0.765997	0.0222937	0.751963	0.0412806	-1.56918	-0.887697	-0.197899	0.190933	0.582399	-0.201214	-0.475214	0.820759
3.38	-0.0263759	0.245595	-0.15396	0.107286	-0.0587112	1.11313	-0.0166899	0.021601	0.797093	0.0970641	0.0229094	-0.0191091	0.40553	-0.792261	0.118433	-0.696864	-0.0621067	-1.02664	-0.662579	0.663008	0.112682	0.0260441	0.258029	-0.126687	0.370741	-0.715159	-0.18036	0.436588	-0.0914003	0.725338	-0.644539	0.951481	0.0636682	0.117286	0.273881	-0.522464	-0.881546	-0.672413	0.0288946	0.617156	0.026559	-1.40246	-0.888035	-0.00891153	0.193997	-0.00220656	-0.205827	-0.438575	0.814111
3.39	-0.0229257	0.142084	-0.153303	0.0738232	-0.048948	0.800397	-0.0164891	0.0187251	0.79813	0.110183	0.0227352	-0.0155688	0.397457	-0.727676	0.112987	-0.491151	-0.0705813	-0.841839	-0.654991	0.845544	0.113293	0.0875705	0.256092	-0.259997	0.363967	-0.687106	-0.175925	0.331661	-0.0862429	0.543057	-0.634347	1.08391	0.0647915	0.103437	0.268439	-0.564952	-0.887764	-0.541836	0.0341709	0.452504	0.0138538	-1.16481	-0.888297	0.050706	0.191273	-0.524083	-0.209578	-0.325729	0.804584
3.4	-0.0212482	-0.0133631	-0.152863	0.034396	-0.0426377	0.443419	-0.0163173	0.0153219	0.799281	0.11848	0.0225988	-0.0117637	0.390511	-0.581696	0.109735	-0.250505	-0.0770443	-0.599377	-0.645753	0.993181	0.114506	0.132382	0.252848	-0.387906	0.357812	-0.542823	-0.172452	0.264329	-0.0829015	0.335083	-0.623218	1.10542	0.0663332	0.23206	0.262589	-0.595714	-0.892262	-0.332409	0.0376979	0.267713	0.00385458	-0.855836	-0.889596	-0.0168186	0.183969	-0.914827	-0.212179	-0.257584	0.794536
3.41	-0.0219737	-0.218597	-0.153034	-0.0673184	-0.0398966	0.102329	-0.0161851	0.0110824	0.800458	0.114796	0.0224975	-0.0086751	0.385631	-0.367243	0.109029	0.0377123	-0.0811748	-0.326669	-0.635259	1.09732	0.116021	0.146402	0.24844	-0.490758	0.353997	-0.231102	-0.169731	0.220803	-0.0812885	0.107016	-0.612894	0.930847	0.0697195	0.44826	0.25672	-0.559764	-0.894207	-0.0497145	0.0397535	0.155053	-0.0028218	-0.486646	-0.892591	-0.114451	0.17365	-1.20625	-0.21379	-0.148771	0.786097
3.42	-0.0252552	-0.350188	-0.153993	-0.0915208	-0.0416066	-0.559268	-0.0160983	0.00604123	0.801534	0.0985318	0.0224375	-0.00180176	0.383613	-0.0448645	0.111168	0.36324	-0.0819274	0.235389	-0.624694	0.947996	0.11833	0.312205	0.243231	-0.554777	0.353199	-0.0334131	-0.167437	0.241224	-0.0832098	-0.627069	-0.604655	0.75598	0.0756091	0.707892	0.251609	-0.446697	-0.893259	0.223028	0.0397532	-0.294336	-0.00531842	0.0505273	-0.896598	-0.125424	0.161624	-1.2692	-0.213985	-0.0467113	0.779041
3.43	-0.0302847	-0.327593	-0.154445	-0.0710691	-0.0525974	-1.54758	-0.0160583	0.00190805	0.802387	0.0685956	0.0225304	0.0205689	0.385125	0.243857	0.116987	0.804729	-0.0752876	1.09124	-0.616864	0.639532	0.121577	0.249037	0.237421	-0.595284	0.352527	-0.0749625	-0.166576	-0.0968826	-0.0899271	-0.678176	-0.597521	0.63777	0.0773893	0.0177663	0.248513	-0.159779	-0.890175	0.405087	0.0324532	-1.10589	-0.000990866	0.808418	-0.900192	-0.0443895	0.149419	-1.29315	-0.213849	-0.0287746	0.772604
3.44	-0.0367229	-0.408161	-0.154778	-0.120946	-0.0704124	-1.86093	-0.0160677	-0.00310097	0.802859	0.0255041	0.022807	0.0326726	0.389519	0.472677	0.125981	1.00507	-0.0625865	1.47846	-0.611637	0.431912	0.123877	0.195302	0.231874	-0.505114	0.35308	0.240402	-0.168699	-0.289556	-0.0972821	-0.756686	-0.593341	0.181304	0.0793353	0.270045	0.248126	0.0740514	-0.884956	0.609116	0.0199862	-1.29835	0.00909699	1.16706	-0.902867	0.0936639	0.13624	-1.3883	-0.213204	0.0941817	0.766534
3.45	-0.0436567	-0.375102	-0.155652	-0.209515	-0.0891803	-1.80712	-0.0160968	-0.00169594	0.802917	-0.0121338	0.0231687	0.0399904	0.395176	0.507532	0.136076	1.0666	-0.0480293	1.53919	-0.608281	0.244062	0.125459	0.0807433	0.22749	-0.373301	0.35612	0.398055	-0.172902	-0.517982	-0.105667	-1.095	-0.593554	-0.181569	0.0812626	0.0768678	0.24984	0.256885	-0.878404	0.632446	0.00754445	-1.18665	0.0213894	1.29159	-0.904123	0.256605	0.122079	-1.41659	-0.211416	0.228732	0.761081
3.46	-0.0496354	-0.281422	-0.157269	-0.261774	-0.106626	-1.60132	-0.0160964	0.00134228	0.802656	-0.0384015	0.0235944	0.0441523	0.400575	0.485201	0.146379	1.01253	-0.0339943	1.39634	-0.606979	0.014317	0.125858	0.0106485	0.224442	-0.23742	0.359664	0.450697	-0.179551	-0.692678	-0.116777	-1.18211	-0.596779	-0.458466	0.0822664	0.173801	0.253122	0.378128	-0.872154	0.55673	-0.00325899	-1.00303	0.034327	1.27418	-0.903805	0.379794	0.108087	-1.27423	-0.208454	0.362459	0.756741
3.47	-0.0546024	-0.257412	-0.159147	-0.265479	-0.121615	-1.33443	-0.0160796	0.00163631	0.802177	-0.0564862	0.0240379	0.0443126	0.405936	0.537732	0.155723	0.886215	-0.0219354	1.17292	-0.608017	-0.210961	0.125931	-0.0111919	0.22269	-0.113135	0.363945	0.58781	-0.187227	-0.715253	-0.127237	-1.05491	-0.6028	-0.733402	0.0844179	0.257914	0.257327	0.446942	-0.866434	0.533238	-0.0120833	-0.808131	0.0466003	1.16762	-0.902131	0.383152	0.0963022	-0.884619	-0.204296	0.578806	0.753922
3.48	-0.0594712	-0.33141	-0.16113	-0.269065	-0.133946	-1.07577	-0.0160652	0.00159198	0.801529	-0.0733581	0.0244786	0.0437226	0.412177	0.666762	0.163961	0.784606	-0.0123524	0.942451	-0.611045	-0.377031	0.125569	-0.0663454	0.222109	-0.00523344	0.369993	0.796126	-0.195127	-0.688772	-0.135774	-0.875112	-0.611273	-0.942164	0.0872678	0.315717	0.26215	0.502376	-0.860347	0.623169	-0.0189242	-0.623492	0.0578104	1.05426	-0.900988	0.0116146	0.090601	-0.19206	-0.197105	0.803576	0.755413
3.49	-0.0645446	-0.351824	-0.163219	-0.264771	-0.143736	-0.828559	-0.0160282	0.00647432	0.800722	-0.087027	0.024906	0.041321	0.419202	0.684701	0.171224	0.676045	-0.00524291	0.716821	-0.615247	-0.454811	0.124714	-0.0973732	0.222623	0.114291	0.377584	0.864707	-0.202808	-0.616129	-0.141925	-0.646261	-0.621143	-1.01793	0.0899811	0.207882	0.267476	0.549846	-0.853477	0.670677	-0.0238812	-0.45538	0.0678851	0.926865	-0.903307	-0.495498	0.0916677	0.258059	-0.189614	0.603542	0.763702
3.5	-0.0690143	-0.289457	-0.165307	-0.245185	-0.151107	-0.595246	-0.0159313	0.0130378	0.799803	-0.0959321	0.025297	0.0363758	0.425937	0.630998	0.177352	0.548095	-0.000276386	0.513516	-0.620274	-0.558579	0.123681	-0.0941464	0.224315	0.22547	0.385328	0.813029	-0.209554	-0.493409	-0.145427	-0.358492	-0.631479	-1.04789	0.0908831	-0.0336918	0.273196	0.585332	-0.846657	0.625997	-0.0272004	-0.308739	0.0766193	0.779812	-0.909263	-0.819555	0.0968518	0.532892	-0.184437	0.327804	0.776402
3.51	-0.0719146	-0.161454	-0.167702	-0.315954	-0.154547	0.147188	-0.0157535	0.0235529	0.798833	-0.09633	0.0255981	0.0206868	0.431388	0.370264	0.181855	0.314889	0.00138444	-0.166155	-0.626059	-0.553014	0.122721	-0.0841307	0.227146	0.355712	0.392573	0.745993	-0.214623	-0.273403	-0.144377	0.424575	-0.642126	-1.10655	0.0890953	-0.221469	0.279017	0.559305	-0.841185	0.400682	-0.0276246	0.323824	0.0828127	0.303705	-0.916554	-0.808884	0.104426	0.654902	-0.181474	0.164325	0.7892
3.52	-0.0709956	0.110305	-0.171813	-0.332146	-0.146798	1.33391	-0.0154599	0.0344308	0.797897	-0.0902285	0.0256816	-0.00295678	0.432846	-0.0533989	0.182834	-0.148122	-0.00606739	-1.15385	-0.631614	-0.631378	0.121922	-0.0580702	0.231677	0.546088	0.399128	0.493831	-0.216449	0.102545	-0.133291	1.37256	-0.653271	-1.05341	0.0875069	-0.113463	0.284012	0.43156	-0.84029	-0.0970943	-0.0189398	1.2529	0.0810324	-0.666764	-0.921887	-0.525232	0.112626	0.801463	-0.17901	0.206727	0.799391
3.53	-0.0655177	0.407874	-0.174914	-0.0540511	-0.130809	1.75151	-0.0150817	0.0401102	0.797033	-0.0823751	0.0255802	-0.0152237	0.43094	-0.282375	0.178871	-0.626029	-0.0188854	-1.39591	-0.639252	-0.875895	0.120864	-0.138204	0.237941	0.692066	0.401796	-0.0182634	-0.213987	0.425796	-0.117955	1.49302	-0.662051	-0.704448	0.0861243	-0.150331	0.287655	0.301609	-0.84454	-0.510498	-0.00599964	1.29804	0.0703961	-1.39127	-0.924472	-0.353654	0.122308	1.00099	-0.177079	0.0963635	0.808132
3.54	-0.0575998	0.50519	-0.175314	0.171789	-0.112493	1.82088	-0.0146802	0.0392892	0.796258	-0.071939	0.0254071	-0.0184452	0.427308	-0.373885	0.171142	-0.89824	-0.0322819	-1.39223	-0.64824	-0.892035	0.118852	-0.213621	0.24528	0.755809	0.400737	-0.253812	-0.20876	0.55731	-0.103799	1.36841	-0.667772	-0.474629	0.0844328	-0.196542	0.290046	0.183285	-0.851311	-0.656272	0.00573424	1.12717	0.0542946	-1.77385	-0.925904	-0.328229	0.133384	1.11949	-0.176821	-0.0837359	0.816859
3.55	-0.0494053	0.496896	-0.174009	0.263655	-0.0943504	1.70726	-0.0143055	0.0356422	0.795618	-0.054826	0.0252225	-0.0184422	0.422972	-0.405047	0.161841	-0.971038	-0.0450359	-1.28828	-0.656578	-0.770218	0.116414	-0.224626	0.252632	0.702377	0.398226	-0.344643	-0.202991	0.529936	-0.0913887	1.24108	-0.671566	-0.2969	0.0817573	-0.337766	0.291365	0.0887621	-0.858439	-0.666023	0.0158062	0.946213	0.0360405	-1.85068	-0.927137	-0.334169	0.145382	1.19264	-0.178391	-0.259217	0.825194
3.56	-0.0415616	0.515246	-0.172016	0.270291	-0.0780067	1.4804	-0.0139556	0.0347952	0.795191	-0.0290306	0.0250377	-0.0184949	0.4179	-0.51829	0.15248	-0.937249	-0.0563553	-1.12857	-0.663143	-0.52866	0.114097	-0.1954	0.258968	0.558625	0.394366	-0.509708	-0.197807	0.425873	-0.079909	1.2155	-0.673221	-0.0493394	0.0774056	-0.552079	0.291836	0.0157275	-0.865412	-0.687849	0.0241348	0.758343	0.0181778	-1.72556	-0.928173	-0.305886	0.157813	1.19389	-0.181563	-0.415375	0.831899
3.57	-0.0340811	0.494332	-0.16995	0.251707	-0.0643005	1.18959	-0.0136154	0.0322506	0.795053	0.00134173	0.0248578	-0.0176913	0.41157	-0.591185	0.143893	-0.855318	-0.0657591	-0.928439	-0.666976	-0.26447	0.112207	-0.160158	0.263682	0.388333	0.388739	-0.619061	-0.193998	0.267584	-0.0687493	1.14585	-0.672381	0.17775	0.0706128	-0.628985	0.291552	-0.069396	-0.872341	-0.659857	0.0307111	0.560199	0.00219664	-1.50109	-0.92872	-0.205372	0.169377	1.04072	-0.186341	-0.540761	0.835636
3.58	-0.0280167	0.356023	-0.167633	0.260419	-0.0537558	0.878834	-0.0133316	0.0245638	0.795199	0.0270301	0.0246582	-0.0214379	0.405546	-0.487041	0.135957	-0.787754	-0.0731845	-0.733359	-0.668653	-0.0705442	0.110731	-0.126522	0.266654	0.210077	0.382871	-0.566037	-0.190537	0.318888	-0.0636429	0.279446	-0.669631	0.355516	0.0676721	-0.404816	0.289965	-0.209952	-0.878169	-0.499032	0.0353094	0.372319	-0.0115041	-1.26537	-0.928454	-0.0685506	0.177939	0.597163	-0.192515	-0.665477	0.834768
3.59	-0.0238974	0.230981	-0.165354	0.235919	-0.046502	0.525069	-0.0131141	0.0191998	0.795581	0.0487339	0.0244405	-0.0215397	0.400474	-0.414343	0.129179	-0.634052	-0.0787208	-0.490087	-0.668161	0.158472	0.10957	-0.079601	0.267836	0.0343973	0.377342	-0.569704	-0.187091	0.298172	-0.0628916	0.0989656	-0.664908	0.588902	0.0631821	-0.383379	0.287532	-0.266249	-0.882296	-0.334357	0.0381962	0.175947	-0.0225176	-0.958092	-0.928066	0.00875217	0.181003	0.0251786	-0.199156	-0.625069	0.829263
3.6	-0.0214932	0.230052	-0.162728	0.34032	-0.0443214	-0.24643	-0.0129427	0.0156613	0.796178	0.0717907	0.0242587	-0.0121486	0.396266	-0.354985	0.124119	-0.427425	-0.0804345	0.174276	-0.665746	0.291205	0.109196	-0.00224198	0.267299	-0.14187	0.371036	-0.798806	-0.184056	0.205239	-0.0652449	-0.483978	-0.657651	0.896789	0.0600663	-0.27122	0.284556	-0.317656	-0.884945	-0.218564	0.0374869	-0.489717	-0.0297248	-0.427878	-0.928274	0.0187279	0.179218	-0.3366	-0.204835	-0.542055	0.820818
3.61	-0.0199424	0.288032	-0.158419	0.444154	-0.052075	-1.19369	-0.01281	0.010304	0.797015	0.0939228	0.0242238	0.00455386	0.39248	-0.349922	0.121568	-0.130582	-0.0738924	0.922661	-0.662159	0.459877	0.109509	0.0534685	0.264887	-0.334131	0.361313	-1.04288	-0.182323	-0.00364091	-0.0761218	-1.23636	-0.647406	1.09555	0.057964	-0.134047	0.281162	-0.365741	-0.887136	-0.139876	0.0278143	-1.32832	-0.0301869	0.28689	-0.92934	-0.0261548	0.174149	-0.734256	-0.210198	-0.537146	0.811321
3.62	-0.0196471	0.192382	-0.154316	0.299645	-0.0657437	-1.43307	-0.0127291	0.00678677	0.798035	0.109845	0.0243182	0.012657	0.388845	-0.388073	0.121929	0.136363	-0.063276	1.05739	-0.65597	0.781668	0.110454	0.11112	0.260676	-0.49782	0.350968	-0.975121	-0.182595	-0.211257	-0.0913913	-1.37352	-0.636123	1.17382	0.0572019	-0.0625184	0.277249	-0.414027	-0.888352	-0.0401911	0.0138591	-1.37806	-0.0249548	0.708359	-0.931871	-0.0845135	0.165212	-1.05445	-0.21421	-0.35464	0.802341
3.63	-0.0203311	0.102503	-0.151961	0.121572	-0.0800083	-1.37178	-0.0126665	0.00546815	0.799211	0.124772	0.0244524	0.0133687	0.384739	-0.444676	0.1244	0.292383	-0.0522476	1.03468	-0.64681	1.03504	0.112044	0.181435	0.254999	-0.63161	0.34111	-0.900373	-0.184442	-0.327393	-0.106689	-1.31556	-0.623817	1.26569	0.0566952	-0.0169163	0.272873	-0.459974	-0.888866	-0.00907215	0.00111333	-1.15817	-0.0166058	0.93883	-0.93539	-0.111305	0.154141	-1.24629	-0.216166	-0.136623	0.795577
3.64	-0.0219442	-0.0375067	-0.15123	-0.0267994	-0.0932132	-1.24057	-0.0126297	0.00140148	0.800498	0.130268	0.0245778	0.0116317	0.38052	-0.407528	0.128053	0.397213	-0.0417609	0.951671	-0.635547	1.20446	0.114237	0.215491	0.248185	-0.72218	0.332691	-0.654708	-0.186945	-0.345037	-0.120964	-1.23107	-0.611506	1.16132	0.0578114	0.256414	0.268035	-0.501937	-0.888734	0.0759626	-0.00917757	-0.900517	-0.0064215	1.09235	-0.939212	-0.0825073	0.141673	-1.33758	-0.215958	0.0516323	0.790715
3.65	-0.0250508	-0.223416	-0.151917	-0.163721	-0.105203	-1.13652	-0.0126437	-0.0042626	0.80176	0.119474	0.0246845	0.00978302	0.377223	-0.26508	0.132739	0.522295	-0.0323183	0.846079	-0.623024	1.27451	0.116609	0.248131	0.240726	-0.759607	0.327546	-0.273896	-0.189579	-0.294896	-0.134013	-1.19616	-0.60118	0.894361	0.062307	0.636184	0.263092	-0.476081	-0.887177	0.24697	-0.0169759	-0.669808	0.00522173	1.23146	-0.9426	-0.00641668	0.128537	-1.3657	-0.214323	0.173708	0.786781
3.66	-0.0298282	-0.374725	-0.153715	-0.242613	-0.116471	-1.07723	-0.0127101	-0.00840163	0.802845	0.0961843	0.0247696	0.00633907	0.375805	-0.0497352	0.138668	0.643815	-0.0243564	0.704347	-0.61075	1.15246	0.119793	0.327576	0.233244	-0.731135	0.326165	0.0295754	-0.191548	-0.0884355	-0.146553	-1.295	-0.593512	0.675833	0.07113	1.12168	0.258833	-0.389047	-0.883685	0.427698	-0.0228545	-0.523791	0.0181279	1.31634	-0.945109	0.0898536	0.115032	-1.37672	-0.21185	0.257922	0.783086
3.67	-0.0354596	-0.409519	-0.156208	-0.29558	-0.127234	-1.04156	-0.0127894	-0.00700312	0.803672	0.0679029	0.0248586	0.011489	0.376175	0.0983323	0.146056	0.804407	-0.017606	0.716164	-0.600317	0.910621	0.123403	0.355541	0.226416	-0.625084	0.326857	0.12418	-0.192964	-0.152819	-0.153576	-0.225447	-0.587509	0.552733	0.0751508	0.289492	0.256342	-0.150179	-0.878812	0.521984	-0.0274819	-0.458802	0.0317581	1.36225	-0.946435	0.202192	0.10178	-1.23732	-0.208469	0.384654	0.779411
3.68	-0.041499	-0.491537	-0.158526	-0.240484	-0.137431	-0.917749	-0.0128641	-0.0083674	0.804188	0.035226	0.0249983	0.0166624	0.378503	0.34483	0.154159	0.802141	-0.0102377	0.794715	-0.592862	0.592063	0.126211	0.143606	0.220481	-0.557396	0.328898	0.376811	-0.194908	-0.188266	-0.155131	-0.271622	-0.583299	0.249546	0.0808272	0.535766	0.255337	-0.0586409	-0.872728	0.668222	-0.0316999	-0.409299	0.0450973	1.24054	-0.946247	0.269336	0.0905241	-0.907259	-0.204044	0.551494	0.775879
3.69	-0.0479177	-0.559281	-0.16066	-0.298102	-0.144223	-0.19704	-0.0129304	-0.00244394	0.804394	0.00810916	0.0251602	0.0119233	0.382517	0.339453	0.16155	0.65044	-0.00457532	0.25636	-0.587748	0.509882	0.126806	-0.0204941	0.215635	-0.358015	0.334094	0.720563	-0.197793	-0.203096	-0.156442	0.0422111	-0.582892	-0.16583	0.0855759	0.48234	0.255167	-0.0013669	-0.865535	0.693271	-0.0334482	0.194673	0.0559972	0.786121	-0.945276	0.195808	0.083448	-0.460654	-0.197495	0.771499	0.774379
3.7	-0.0527307	-0.54463	-0.164735	-0.423545	-0.139729	1.00565	-0.0129005	0.00690072	0.804389	-0.00825317	0.0251855	-0.00660229	0.384852	0.190117	0.166536	0.333767	-0.0078211	-0.725521	-0.582786	0.394714	0.126869	-0.00173604	0.213597	-0.100805	0.342374	0.914391	-0.200545	-0.0747863	-0.149707	0.843285	-0.58615	-0.405912	0.0898992	0.334797	0.255275	-0.000167944	-0.859992	0.525018	-0.0252253	1.25266	0.0598755	-0.00973096	-0.944614	-0.0275418	0.0811646	0.0644988	-0.188672	0.927851	0.777395
3.71	-0.0554768	-0.3859	-0.168883	-0.236241	-0.127498	1.34996	-0.012797	0.0139412	0.804255	-0.0172142	0.0250498	-0.0201582	0.3869	0.188422	0.167953	-0.0581605	-0.0172422	-1.01546	-0.580885	0.00700905	0.126991	0.0256537	0.213563	0.0946559	0.350634	0.665848	-0.201411	0.168918	-0.138781	1.03102	-0.589667	-0.277328	0.0924326	0.227924	0.255217	-0.00972631	-0.856362	0.350851	-0.0113512	1.36322	0.0573206	-0.473101	-0.945943	-0.334752	0.0844122	0.492067	-0.180575	0.640122	0.786452
3.72	-0.0559532	-0.192169	-0.170803	-0.00965837	-0.113416	1.42731	-0.0126318	0.0184364	0.804058	-0.0221436	0.0247909	-0.0306891	0.388262	0.0848442	0.165491	-0.397367	-0.0282225	-1.12256	-0.581964	-0.194585	0.127021	-0.0202477	0.215453	0.275618	0.356492	0.427962	-0.198861	0.466869	-0.126015	1.26041	-0.592301	-0.271877	0.0947775	0.227175	0.255134	-0.0134672	-0.854496	0.170636	0.00169666	1.22324	0.0510126	-0.765261	-0.948952	-0.471173	0.0915291	0.787911	-0.175545	0.317658	0.798719
3.73	-0.0546707	-0.0552776	-0.171032	0.108131	-0.0989216	1.41335	-0.0124424	0.0188491	0.803801	-0.0300854	0.0244558	-0.0356414	0.388598	0.0329752	0.160603	-0.554047	-0.0396013	-1.12368	-0.584706	-0.363838	0.126698	-0.0112332	0.218877	0.402507	0.360746	0.29326	-0.193877	0.599132	-0.112301	1.28426	-0.595314	-0.326209	0.0965313	0.0910007	0.255126	0.00684215	-0.85402	0.0471532	0.0133399	1.09906	0.0424912	-0.922208	-0.951974	-0.434415	0.101192	0.998669	-0.173421	0.065739	0.810687
3.74	-0.0523532	0.0391565	-0.170349	0.175252	-0.0848284	1.34857	-0.0122658	0.0164602	0.803442	-0.0423555	0.0240858	-0.0381134	0.388815	0.0644474	0.154642	-0.631727	-0.0506013	-1.06519	-0.589461	-0.585879	0.1267	0.0294836	0.223387	0.494158	0.363889	0.186647	-0.187904	0.648464	-0.0992717	1.19724	-0.598716	-0.3397	0.0957323	-0.286363	0.255417	0.0545727	-0.854361	-0.0361334	0.0237248	0.976112	0.0327134	-1.03497	-0.953716	-0.283118	0.112448	1.15174	-0.173431	-0.0893211	0.820522
3.75	-0.0492283	0.133117	-0.168897	0.250749	-0.0715635	1.24639	-0.0121087	0.0148634	0.802954	-0.0549681	0.0236995	-0.0388828	0.389194	0.0868705	0.147948	-0.701993	-0.0608625	-0.97375	-0.596351	-0.782959	0.126727	-0.000783808	0.228783	0.571097	0.365463	0.00357944	-0.181426	0.670739	-0.0875688	1.07819	-0.601553	-0.229109	0.0907105	-0.628385	0.2563	0.122285	-0.855414	-0.120145	0.0326582	0.811289	0.0218414	-1.14691	-0.953402	-0.08787	0.12469	1.26454	-0.174822	-0.173782	0.827729
3.76	-0.0456955	0.155949	-0.166598	0.322142	-0.059206	1.16129	-0.0119849	0.00950269	0.802348	-0.065469	0.0233148	-0.037536	0.389932	0.156733	0.140561	-0.756321	-0.0703357	-0.8933	-0.604925	-0.921684	0.126294	-0.0428907	0.234827	0.624655	0.366052	0.0268555	-0.174659	0.677743	-0.0773122	0.945744	-0.604116	-0.32529	0.0849854	-0.504693	0.257586	0.135982	-0.856857	-0.138733	0.0400338	0.665969	0.00985491	-1.25069	-0.951094	0.0861685	0.137554	1.34485	-0.177176	-0.232508	0.832677
3.77	-0.0419607	0.237243	-0.163499	0.392858	-0.0481027	0.974707	-0.0119016	0.00810739	0.801665	-0.0699546	0.0229577	-0.0335085	0.390877	0.129373	0.132786	-0.771495	-0.0785578	-0.700453	-0.614477	-0.974747	0.125756	-0.0235391	0.241208	0.63714	0.366496	-0.0730966	-0.168143	0.616208	-0.0688209	0.721035	-0.607588	-0.336932	0.0799995	-0.523211	0.258943	0.146644	-0.858529	-0.196962	0.0456306	0.434894	-0.00267488	-1.24424	-0.946974	0.239887	0.150749	1.38415	-0.18038	-0.300554	0.835363
3.78	-0.0376045	0.431805	-0.159251	0.557442	-0.04038	0.354179	-0.0118072	0.0115894	0.800987	-0.062179	0.0226652	-0.0224289	0.391186	0.0393171	0.125161	-0.726198	-0.0833158	-0.0878206	-0.624385	-1.02128	0.125254	-0.063828	0.247424	0.581604	0.364507	-0.496718	-0.162394	0.487648	-0.0641384	0.13863	-0.609856	-0.0645045	0.0741066	-0.653065	0.260409	0.151219	-0.860878	-0.29873	0.0475503	-0.223579	-0.0139786	-0.93968	-0.94152	0.344981	0.163609	1.34417	-0.184903	-0.432097	0.835858
3.79	-0.0321563	0.655907	-0.152408	0.747377	-0.0423577	-0.705006	-0.0116921	0.00925825	0.800466	-0.0426031	0.0225437	-0.00224095	0.390504	-0.0412696	0.118776	-0.534756	-0.0787783	0.87406	-0.634762	-1.00642	0.124001	-0.150912	0.252604	0.447494	0.356876	-0.926751	-0.158221	0.225509	-0.0684962	-0.627938	-0.609042	0.113659	0.0672935	-0.667118	0.261939	0.163696	-0.86468	-0.384609	0.0395563	-1.26449	-0.0195849	-0.220946	-0.935055	0.458234	0.175459	1.08499	-0.191549	-0.717215	0.833599
3.8	-0.0272804	0.575492	-0.14515	0.614885	-0.0515542	-1.06509	-0.0116353	0.00295394	0.800112	-0.0286814	0.0225986	0.0119749	0.389792	-0.0538198	0.114794	-0.272124	-0.0683082	1.1213	-0.643559	-0.724948	0.122163	-0.179672	0.256242	0.282298	0.348083	-0.80716	-0.157301	-0.180727	-0.0767772	-0.748888	-0.608204	0.0495376	0.0603864	-0.679414	0.263455	0.148876	-0.868236	-0.271482	0.0257017	-1.41383	-0.0189312	0.287989	-0.928814	0.523822	0.181131	0.250513	-0.200369	-0.738505	0.827319
3.81	-0.0235141	0.493883	-0.139568	0.431055	-0.0624014	-1.07651	-0.0116249	-0.000588513	0.7999	-0.0124964	0.0227147	0.010689	0.388805	-0.131466	0.112781	-0.135283	-0.0571473	1.05863	-0.649277	-0.419217	0.120747	-0.102387	0.258253	0.124194	0.340116	-0.747387	-0.158758	-0.248015	-0.0906429	-1.55933	-0.607179	0.142123	0.0588648	-0.292364	0.264266	0.064158	-0.870879	-0.232114	0.0123909	-1.22121	-0.0145332	0.566898	-0.923686	0.54876	0.178798	-0.462569	-0.207511	-0.491486	0.817894
3.82	-0.0201565	0.472191	-0.13604	0.237875	-0.0729745	-1.03839	-0.0116406	-0.00259412	0.799884	0.00993032	0.0228092	0.00818533	0.386715	-0.280242	0.112254	0.0019635	-0.0468136	0.97018	-0.651924	-0.11522	0.119646	-0.102008	0.258692	-0.0314887	0.332142	-0.785162	-0.160762	-0.293799	-0.107283	-1.42923	-0.604961	0.299833	0.0540122	-0.413382	0.264766	0.0335183	-0.873565	-0.285176	0.00134902	-1.00792	-0.00765859	0.797644	-0.919803	0.527003	0.170768	-0.907044	-0.211815	-0.237179	0.808084
3.83	-0.0170583	0.413606	-0.134205	0.0961184	-0.0833143	-1.0176	-0.011684	-0.00645822	0.800101	0.0326982	0.022879	0.00588484	0.383343	-0.377684	0.112913	0.0981026	-0.0370286	0.908332	-0.651528	0.182253	0.119152	-0.00191701	0.257576	-0.185558	0.32402	-0.735816	-0.162812	-0.29537	-0.121144	-1.11565	-0.601459	0.380212	0.0521813	-0.00104902	0.264689	-0.0479801	-0.876599	-0.299997	-0.0079512	-0.857157	0.00125159	0.978993	-0.917137	0.435185	0.159913	-1.08569	-0.213749	-0.0807896	0.800153
3.84	-0.0148508	0.293493	-0.133762	-0.0394653	-0.093476	-0.998356	-0.0117753	-0.0117302	0.800511	0.0480293	0.0229327	0.00519608	0.37951	-0.382523	0.114536	0.20509	-0.027934	0.821171	-0.648368	0.430153	0.119306	0.00613793	0.255045	-0.312656	0.316975	-0.580127	-0.16505	-0.333888	-0.132989	-1.04164	-0.597634	0.384655	0.0529839	0.16175	0.263919	-0.100901	-0.879258	-0.232558	-0.0157856	-0.707587	0.0117995	1.13337	-0.91572	0.368143	0.147655	-1.23505	-0.213909	0.0896527	0.79489
3.85	-0.0139048	0.159456	-0.134612	-0.153175	-0.103433	-0.964415	-0.0119139	-0.0157673	0.80104	0.0570313	0.0229862	0.00541196	0.375892	-0.341077	0.117179	0.298579	-0.0197431	0.729564	-0.643048	0.613732	0.119515	0.0236115	0.251396	-0.406243	0.311393	-0.429036	-0.167946	-0.387393	-0.143917	-0.94394	-0.593637	0.419969	0.0559676	0.425288	0.262697	-0.142997	-0.880988	-0.131147	-0.022204	-0.568511	0.0236908	1.23706	-0.914981	0.335277	0.134422	-1.31508	-0.212496	0.203483	0.791019
3.86	-0.0143568	-0.00583671	-0.136442	-0.236056	-0.112653	-0.835183	-0.0120888	-0.0189108	0.801637	0.0613677	0.0230346	0.00379969	0.372921	-0.256568	0.120432	0.333608	-0.0128271	0.563411	-0.636157	0.754066	0.119915	0.02457	0.246917	-0.477583	0.307506	-0.212498	-0.171301	-0.373648	-0.153373	-0.825387	-0.58946	0.400862	0.0610805	0.604126	0.261154	-0.173918	-0.881484	0.00944874	-0.0270311	-0.377826	0.0360971	1.22513	-0.914697	0.295754	0.120614	-1.36944	-0.210146	0.267857	0.787956
3.87	-0.0162904	-0.184033	-0.13922	-0.370822	-0.119653	-0.449684	-0.012285	-0.0190491	0.802252	0.0610535	0.0230433	-0.00438082	0.37072	-0.224046	0.123802	0.330508	-0.00850197	0.15758	-0.627829	0.930556	0.120174	0.000890123	0.241909	-0.516109	0.306494	0.129246	-0.174281	-0.215342	-0.161432	-0.69226	-0.586247	0.219345	0.0691346	1.02501	0.259272	-0.212102	-0.880515	0.152015	-0.0290817	0.0583672	0.0477235	1.04729	-0.914862	0.273369	0.106445	-1.42126	-0.207272	0.304808	0.785341
3.88	-0.0181241	-0.149354	-0.144732	-0.715707	-0.119422	0.5119	-0.0124189	-0.00642296	0.802885	0.0667204	0.0229272	-0.0192474	0.366611	-0.6224	0.127232	0.324918	-0.0109018	-0.687138	-0.616668	1.25963	0.119983	-0.0664902	0.236689	-0.508956	0.308365	0.228195	-0.176809	-0.234352	-0.160485	0.81334	-0.58497	0.116142	0.0757347	0.486387	0.25738	-0.177791	-0.879907	-0.00818338	-0.0231759	1.09843	0.0559184	0.563473	-0.914804	0.349024	0.0914339	-1.4718	-0.203606	0.448375	0.782612
3.89	-0.0182596	-0.148569	-0.152537	-0.774397	-0.11178	0.913631	-0.0124362	0.00071648	0.803574	0.0695319	0.0226752	-0.0286316	0.359673	-0.667476	0.130056	0.248051	-0.018642	-1.04619	-0.604065	1.20978	0.120161	0.196446	0.231711	-0.491084	0.309883	0.198542	-0.179303	-0.219587	-0.149217	1.21471	-0.583331	0.197016	0.0806102	0.425165	0.255573	-0.189685	-0.881252	-0.0388245	-0.009817	1.45534	0.0594898	0.203395	-0.9143	0.179877	0.0784288	-0.907407	-0.197629	0.834458	0.781249
3.9	-0.0193138	-0.362838	-0.160101	-0.693931	-0.102592	0.896908	-0.012436	-0.0011381	0.804242	0.062288	0.0223925	-0.0268958	0.354466	-0.357529	0.132917	0.316058	-0.0297115	-1.25424	-0.592576	1.08349	0.121946	0.136059	0.226667	-0.503311	0.312874	0.482835	-0.181985	-0.225088	-0.137066	1.0861	-0.581851	0.0941378	0.0847844	0.442351	0.253598	-0.209279	-0.881224	0.240099	0.00446111	1.36303	0.0606935	0.0579149	-0.916338	-0.44189	0.0740139	-0.109257	-0.188424	0.830869	0.786118
3.91	-0.0223614	-0.481583	-0.166522	-0.545243	-0.0942059	0.780912	-0.0124504	-0.000774063	0.804799	0.0488612	0.0221418	-0.0234656	0.35244	-0.0997707	0.136641	0.411913	-0.0419827	-1.23885	-0.582633	0.889069	0.124328	0.308996	0.221915	-0.447813	0.318394	0.601666	-0.184725	-0.159338	-0.126041	0.922264	-0.581221	0.0733438	0.0891242	0.383232	0.251537	-0.200363	-0.878359	0.449009	0.0172634	1.14654	0.0606989	-0.0556799	-0.923248	-0.937414	0.0761698	0.22781	-0.181478	0.464058	0.797831
3.92	-0.025894	-0.472569	-0.171235	-0.355457	-0.0867099	0.743055	-0.0124492	0.000565135	0.80521	0.032395	0.0219192	-0.0220703	0.352515	0.0665954	0.141236	0.472288	-0.0544259	-1.14178	-0.575197	0.603804	0.127703	0.106028	0.217841	-0.368386	0.324133	0.561671	-0.186242	0.0157518	-0.116164	0.867403	-0.580388	0.0814444	0.09206	0.211907	0.249712	-0.166648	-0.874164	0.506409	0.0279727	0.956262	0.0591476	-0.257645	-0.933074	-1.13215	0.0813768	0.453446	-0.177362	0.2242	0.811626
3.93	-0.0290367	-0.421951	-0.173893	-0.141198	-0.0788002	0.838903	-0.0124393	0.00128693	0.805432	0.0117005	0.0216666	-0.0287754	0.353919	0.16023	0.144733	0.226712	-0.0625788	-0.542189	-0.570713	0.307535	0.126947	0.0550982	0.215774	-0.0611727	0.329845	0.535945	-0.185351	0.273462	-0.106075	0.938873	-0.579981	-0.00667779	0.0934934	0.0802837	0.248193	-0.137193	-0.869635	0.492774	0.0372605	0.85906	0.0548297	-0.577895	-0.943252	-1.10052	0.0889991	0.687686	-0.175217	0.0390561	0.824109
3.94	-0.0314374	-0.364521	-0.174741	0.0164881	-0.0700084	0.877303	-0.0124364	-0.00129498	0.805442	-0.00964023	0.0213472	-0.0346737	0.356213	0.295107	0.145472	-0.0441321	-0.0678057	-0.497138	-0.569402	-0.0498298	0.127808	0.0499972	0.216066	0.112856	0.335539	0.518366	-0.182348	0.41966	-0.0957397	0.89512	-0.580599	-0.1137	0.093559	-0.0814109	0.247036	-0.0873848	-0.865309	0.455819	0.0456208	0.755786	0.047548	-0.82463	-0.952086	-0.951939	0.0985938	0.890182	-0.17476	-0.105671	0.833824
3.95	-0.0332256	-0.289042	-0.17418	0.14932	-0.0613487	0.803729	-0.0124687	-0.00493689	0.805244	-0.0294218	0.0209823	-0.0377634	0.359734	0.416884	0.143605	-0.268898	-0.073496	-0.51382	-0.571693	-0.388954	0.128269	0.0770251	0.217926	0.25179	0.340883	0.430608	-0.178208	0.489345	-0.086491	0.749989	-0.581989	-0.137721	0.0913457	-0.398255	0.246495	-0.0137254	-0.861294	0.399865	0.0525363	0.575299	0.0382582	-0.978231	-0.958865	-0.760526	0.109698	1.05641	-0.1757	-0.216027	0.840639
3.96	-0.0344251	-0.191116	-0.172224	0.305743	-0.0541042	0.549387	-0.0125322	-0.00763676	0.804873	-0.0429523	0.0206058	-0.0361015	0.364136	0.508483	0.139724	-0.427023	-0.0786173	-0.321269	-0.577026	-0.667861	0.129016	0.0782596	0.221043	0.351864	0.344714	0.215563	-0.173486	0.507871	-0.0795113	0.453948	-0.582744	0.00234305	0.0853927	-0.741105	0.246653	0.0447823	-0.857742	0.334342	0.0569727	0.22523	0.027956	-1.00669	-0.963512	-0.583679	0.121969	1.20485	-0.177778	-0.306454	0.84493
3.97	-0.0347673	0.089817	-0.167709	0.60943	-0.0525342	-0.343128	-0.0126203	-0.0104097	0.804442	-0.0410186	0.020309	-0.0214579	0.36891	0.483899	0.13464	-0.48411	-0.0786356	0.508493	-0.585063	-0.897256	0.129676	0.0648578	0.224718	0.35217	0.344813	-0.282159	-0.168635	0.434788	-0.079026	-0.403939	-0.581487	0.207561	0.0779853	-0.679372	0.247082	0.0458013	-0.855227	0.14246	0.0545007	-0.797493	0.0193976	-0.603287	-0.966105	-0.424268	0.135834	1.41804	-0.181287	-0.48051	0.847097
3.98	-0.0339786	0.235374	-0.160802	0.669019	-0.0592498	-0.907632	-0.0127476	-0.0155094	0.804069	-0.0340868	0.0201738	-0.00684424	0.372711	0.349032	0.129964	-0.369682	-0.0712066	0.960981	-0.593621	-0.768262	0.129924	0.0182227	0.227963	0.288007	0.341116	-0.414104	-0.164938	0.229919	-0.0863974	-0.845717	-0.579661	0.102248	0.0723812	-0.474821	0.247518	0.0539518	-0.854331	0.0344562	0.043028	-1.34788	0.0158198	-0.138663	-0.967052	-0.287647	0.150523	1.38375	-0.186815	-0.63355	0.847247
3.99	-0.0334666	0.161836	-0.154275	0.573197	-0.0689485	-1.0158	-0.0129437	-0.0237788	0.803738	-0.0330989	0.0201482	0.000695455	0.376227	0.415108	0.126781	-0.233121	-0.0615231	1.04511	-0.600857	-0.710426	0.13047	0.102663	0.230625	0.23501	0.337831	-0.263959	-0.163355	0.0446928	-0.0964264	-1.03464	-0.579215	-0.00190961	0.0674218	-0.53096	0.248092	0.0686244	-0.853496	0.0946322	0.0293285	-1.36538	0.0158098	0.1082	-0.966202	-0.0122625	0.163617	1.22214	-0.193228	-0.594383	0.843746
4	-0.0334167	0.163477	-0.148516	0.516526	-0.0788882	-0.967328	-0.0132074	-0.0283822	0.803401	-0.0344614	0.0201722	0.00369886	0.380398	0.416029	0.124482	-0.188316	-0.0516055	1.03057	-0.608049	-0.722842	0.131368	0.0618581	0.232868	0.213668	0.33523	-0.267282	-0.163072	-0.0266064	-0.107435	-1.05715	-0.579019	0.020294	0.0619955	-0.533637	0.248761	0.0795468	-0.852429	0.0562074	0.0159855	-1.29534	0.0173208	0.178741	-0.9621	0.392971	0.174207	0.97065	-0.199454	-0.523933	0.834812
4.01	-0.0329039	0.208723	-0.143352	0.449925	-0.0880014	-0.872347	-0.0135078	-0.0315583	0.80304	-0.0379346	0.0202204	0.0058929	0.384212	0.348662	0.122638	-0.137818	-0.0418996	1.01366	-0.615278	-0.714183	0.131742	0.0567517	0.235063	0.214358	0.33247	-0.266431	-0.163266	-0.0754119	-0.118305	-1.04505	-0.579027	-0.0507187	0.0570579	-0.414037	0.249634	0.105141	-0.852078	-0.0351192	0.00362391	-1.17283	0.0192753	0.222242	-0.954952	0.723036	0.180168	0.444755	-0.205678	-0.457083	0.821358
4.02	-0.0316651	0.274452	-0.139097	0.331297	-0.0963181	-0.806282	-0.0138325	-0.033132	0.802646	-0.0398647	0.0202784	0.00584023	0.387069	0.214535	0.121531	-0.0463382	-0.0322291	0.97513	-0.622064	-0.624478	0.131958	-0.0523236	0.23709	0.180459	0.329647	-0.277129	-0.163718	-0.104236	-0.130347	-1.21161	-0.57994	-0.138173	0.0549255	-0.219729	0.250712	0.132705	-0.852764	-0.150945	-0.00737641	-1.01361	0.0220292	0.349484	-0.946452	0.902267	0.179818	-0.162556	-0.211076	-0.310062	0.806145
4.03	-0.0296876	0.331459	-0.136393	0.160933	-0.104212	-0.776824	-0.0141669	-0.0338131	0.802265	-0.0351558	0.0203357	0.00523416	0.388333	0.0352522	0.121709	0.0836327	-0.0230124	0.896192	-0.627392	-0.42961	0.130791	-0.13841	0.238496	0.10112	0.326545	-0.29266	-0.16484	-0.196438	-0.142343	-1.05758	-0.581619	-0.19525	0.0521975	-0.177022	0.252314	0.177763	-0.854654	-0.265249	-0.016656	-0.831248	0.0265279	0.558713	-0.938303	0.890889	0.174076	-0.639075	-0.215174	-0.202839	0.792943
4.04	-0.0274237	0.311647	-0.135462	-0.0215397	-0.111879	-0.740511	-0.0145186	-0.0372385	0.801958	-0.0260133	0.0203763	0.00251209	0.38804	-0.0792517	0.123108	0.193825	-0.0146202	0.758681	-0.630486	-0.19481	0.129398	-0.134633	0.238964	-0.00729634	0.323627	-0.188609	-0.166798	-0.271454	-0.15229	-0.856423	-0.583998	-0.296464	0.0525369	0.2404	0.254083	0.173992	-0.857383	-0.306999	-0.0240373	-0.618454	0.0331231	0.766236	-0.931676	0.818525	0.163932	-1.02665	-0.217164	0.0335352	0.783812
4.05	-0.025786	0.195745	-0.136515	-0.232681	-0.118936	-0.628443	-0.0149194	-0.0426964	0.801733	-0.0201273	0.0203785	-0.00275705	0.387155	-0.0947964	0.125615	0.304451	-0.00801024	0.518129	-0.63129	0.0289937	0.128244	-0.0967418	0.238313	-0.115877	0.322498	0.0724546	-0.169581	-0.298978	-0.160682	-0.78349	-0.587839	-0.470735	0.0571612	0.697526	0.255797	0.164689	-0.860043	-0.24682	-0.0289273	-0.314941	0.0415321	0.911553	-0.926331	0.773908	0.151074	-1.23723	-0.216567	0.247744	0.778091
4.06	-0.0249178	0.101501	-0.140416	-0.606198	-0.12271	0.0367944	-0.0153471	-0.0413229	0.801558	-0.0138512	0.0202858	-0.0168483	0.385461	-0.305457	0.129094	0.383835	-0.00581043	-0.23752	-0.629317	0.380582	0.127437	-0.0843092	0.236729	-0.184623	0.324245	0.359607	-0.172821	-0.322963	-0.165079	0.167869	-0.593577	-0.663835	0.0645432	0.495341	0.257651	0.208804	-0.862509	-0.2817	-0.0285395	0.552199	0.0500607	0.728028	-0.921392	0.837074	0.136347	-1.4351	-0.213782	0.464122	0.774123
4.07	-0.0233811	0.0796776	-0.148099	-0.842464	-0.118505	0.715196	-0.0157377	-0.0376416	0.801454	-0.00812857	0.0200356	-0.0320645	0.381201	-0.475468	0.132767	0.318728	-0.0113948	-0.861358	-0.62438	0.518631	0.1267	-0.0727818	0.234767	-0.19606	0.327819	0.436109	-0.17682	-0.337062	-0.157069	1.09074	-0.600418	-0.65774	0.0696029	0.553386	0.259755	0.193804	-0.866478	-0.375894	-0.0186616	1.31612	0.0552005	0.339456	-0.915805	0.905681	0.119967	-1.50375	-0.20881	0.635129	0.770803
4.08	-0.0218043	-0.00904684	-0.156549	-0.7911	-0.110696	0.809141	-0.0161151	-0.038025	0.801365	-0.0108877	0.0196758	-0.0386557	0.377006	-0.34806	0.135389	0.196262	-0.0200297	-0.935529	-0.619523	0.441826	0.12583	-0.12206	0.2328	-0.18829	0.332069	0.52365	-0.180777	-0.322354	-0.144924	1.11357	-0.606896	-0.645863	0.0747055	0.489228	0.261647	0.176977	-0.87061	-0.273712	-0.00504843	1.38586	0.0573398	0.124932	-0.910214	0.841448	0.103501	-1.49128	-0.203163	0.59718	0.768454
4.09	-0.0210425	-0.0747853	-0.164227	-0.720049	-0.102975	0.739374	-0.0164879	-0.0358688	0.80123	-0.0155022	0.0192766	-0.0409534	0.374011	-0.271368	0.13703	0.129913	-0.0288163	-0.896228	-0.615075	0.445849	0.124281	-0.19497	0.230952	-0.171627	0.337272	0.584676	-0.184823	-0.34392	-0.133543	0.973421	-0.613467	-0.652016	0.0795756	0.46616	0.263316	0.15741	-0.873471	-0.15342	0.0082456	1.29931	0.0580489	0.0326268	-0.905477	0.716536	0.0874576	-1.45233	-0.198092	0.509692	0.767124
4.1	-0.0208895	-0.133443	-0.1715	-0.71706	-0.0961107	0.637407	-0.0168298	-0.0328863	0.801068	-0.0160242	0.0188659	-0.0401571	0.371564	-0.20951	0.138715	0.237985	-0.0379835	-1.07196	-0.610443	0.465581	0.123363	0.0396234	0.22912	-0.207606	0.34283	0.621886	-0.189288	-0.410716	-0.123378	0.857827	-0.619895	-0.622907	0.0834454	0.294998	0.264956	0.159376	-0.875226	-0.0437334	0.0207686	1.2172	0.0583426	0.0385145	-0.901876	0.473022	0.073507	-0.99761	-0.192738	0.742403	0.767385
4.11	-0.0216745	-0.207419	-0.178767	-0.704143	-0.090465	0.50767	-0.0171413	-0.0283436	0.800932	-0.00958519	0.0184753	-0.0383747	0.370051	-0.14669	0.142028	0.397866	-0.0486082	-1.04064	-0.60559	0.52478	0.122725	-0.09968	0.226729	-0.254308	0.348716	0.611588	-0.194345	-0.44385	-0.11413	0.775981	-0.625595	-0.482315	0.0853714	0.105287	0.266519	0.141709	-0.875627	0.0870347	0.0322754	1.07871	0.0589733	0.0819526	-0.901334	-0.213274	0.0678189	-0.149863	-0.184153	0.835493	0.773325
4.12	-0.0230422	-0.216483	-0.185628	-0.633925	-0.0860646	0.389096	-0.0173862	-0.0207455	0.80091	0.006588	0.0180916	-0.0385732	0.368684	-0.173534	0.146536	0.471111	-0.0579111	-0.862845	-0.599811	0.621714	0.122814	0.102136	0.223941	-0.30528	0.353754	0.464808	-0.199255	-0.409544	-0.105725	0.705841	-0.629202	-0.233355	0.0857112	-0.0233728	0.267642	0.0734956	-0.874997	0.147166	0.0423116	0.907974	0.0598694	0.0922543	-0.907127	-0.955385	0.069647	0.240928	-0.177332	0.434926	0.787932
4.13	-0.0243837	-0.164271	-0.191212	-0.444726	-0.0828469	0.274911	-0.0175614	-0.0146115	0.801078	0.0267912	0.0177036	-0.0388445	0.367153	-0.180662	0.151332	0.455978	-0.0657042	-0.765181	-0.593664	0.586285	0.12499	0.329792	0.220702	-0.341376	0.356934	0.222232	-0.203098	-0.269316	-0.0985265	0.600973	-0.630087	0.0579758	0.0848333	-0.170427	0.267832	-0.0399374	-0.873987	0.140039	0.0502233	0.644105	0.0604445	0.0096812	-0.918429	-1.40206	0.0752927	0.477928	-0.173969	0.0975705	0.807209
4.14	-0.0252054	-0.0891176	-0.194239	-0.129065	-0.0804566	0.22541	-0.0176859	-0.0101962	0.801425	0.0411068	0.0173152	-0.0401619	0.365778	-0.14966	0.155551	0.30304	-0.0725475	-0.462589	-0.588533	0.442341	0.128357	0.0654145	0.217386	-0.297119	0.357675	-0.0529091	-0.204597	0.0129299	-0.0929337	0.496615	-0.627983	0.356767	0.0821567	-0.372182	0.266712	-0.175822	-0.873019	0.109057	0.0551622	0.330113	0.0594663	-0.222256	-0.932159	-1.54211	0.0836935	0.69405	-0.173174	-0.142236	0.825647
4.15	-0.0251746	0.0442927	-0.193756	0.245956	-0.0785035	0.0656589	-0.0177566	-0.00403574	0.801876	0.0491286	0.0168991	-0.0412269	0.364379	-0.147788	0.157057	-0.0147416	-0.0733433	0.264237	-0.585026	0.249507	0.129675	0.261765	0.21541	-0.135324	0.355614	-0.423017	-0.202774	0.278821	-0.0892342	0.222784	-0.622799	0.683756	0.0778762	-0.467165	0.264353	-0.279376	-0.872277	0.0417617	0.0566795	-0.121008	0.0560058	-0.396839	-0.946008	-1.51805	0.094131	0.899061	-0.174249	-0.31945	0.84015
4.16	-0.0242636	0.186636	-0.189388	0.586697	-0.0806902	-0.513777	-0.0177892	-0.004106	0.802397	0.0529508	0.0165294	-0.0317693	0.363177	-0.0458199	0.155888	-0.210363	-0.0671379	0.871214	-0.58398	-0.0159173	0.131898	0.161776	0.214396	-0.0827251	0.349544	-0.750178	-0.199201	0.28876	-0.0920295	-0.536158	-0.614562	0.887904	0.0729079	-0.523043	0.26121	-0.329242	-0.871925	0.0066268	0.0514619	-0.895541	0.0529888	-0.166998	-0.959034	-1.4704	0.106616	1.08446	-0.177228	-0.533607	0.850393
4.17	-0.0240117	0.0865979	-0.182564	0.715962	-0.0875053	-0.795556	-0.0178571	-0.00953061	0.802891	0.044181	0.0162582	-0.0231658	0.363653	0.183613	0.15321	-0.310903	-0.0573025	1.0546	-0.584934	-0.1487	0.133708	0.218652	0.213827	-0.0401784	0.342548	-0.631229	-0.19612	0.187217	-0.100893	-0.8781	-0.605774	0.835996	0.0675723	-0.586986	0.257761	-0.337437	-0.870509	0.181646	0.0404967	-1.23107	0.0524917	0.0591488	-0.971179	-1.37459	0.120237	1.15336	-0.181835	-0.638127	0.856687
4.18	-0.025324	-0.0373325	-0.17501	0.75329	-0.0957197	-0.835524	-0.0179705	-0.0120605	0.803267	0.0314609	0.0160595	-0.0169919	0.366408	0.37056	0.14959	-0.387299	-0.0471921	1.03558	-0.586926	-0.236869	0.135962	0.199264	0.213647	-0.00695455	0.337107	-0.501637	-0.194386	0.0522164	-0.110573	-0.83889	-0.597391	0.83395	0.0601522	-0.822158	0.254412	-0.31734	-0.867072	0.347637	0.0279441	-1.29626	0.0536104	0.168938	-0.981858	-1.21345	0.134193	1.20174	-0.186958	-0.65269	0.858694
4.19	-0.0270001	-0.017834	-0.166874	0.812976	-0.10334	-0.671874	-0.0180802	-0.009312	0.803555	0.0289137	0.0158606	-0.0230187	0.36995	0.332198	0.144606	-0.558708	-0.0381213	0.86252	-0.589462	-0.247909	0.137543	0.125792	0.213832	0.0431693	0.331992	-0.569932	-0.191912	0.31276	-0.12381	-1.40986	-0.588488	0.920275	0.0563137	-0.489461	0.250751	-0.387624	-0.862904	0.313025	0.0153643	-1.21995	0.0549264	0.100997	-0.990661	-1.00582	0.147957	1.14905	-0.192151	-0.632949	0.857207
4.2	-0.0278712	0.0108729	-0.158599	0.817793	-0.108808	-0.458249	-0.0181679	-0.00903024	0.80387	0.0338574	0.0156056	-0.0278084	0.372833	0.301179	0.138524	-0.637649	-0.0304685	0.768893	-0.592177	-0.304344	0.139001	0.189837	0.214502	0.0758434	0.326441	-0.625472	-0.186958	0.532035	-0.137938	-1.14686	-0.578887	0.987061	0.0503789	-0.548977	0.246695	-0.417064	-0.859567	0.237197	0.00413714	-1.0683	0.0554999	0.0136023	-0.997219	-0.721053	0.160176	0.997265	-0.197305	-0.582855	0.852471
4.21	-0.0281436	0.0346473	-0.150219	0.831494	-0.112121	-0.23774	-0.01826	-0.00932379	0.804228	0.0367623	0.0153078	-0.0314407	0.375464	0.248881	0.131636	-0.717877	-0.0235977	0.660675	-0.59535	-0.312423	0.140945	0.17585	0.215443	0.105867	0.32094	-0.637272	-0.179689	0.739704	-0.148525	-0.802587	-0.568858	0.991116	0.046325	-0.267736	0.24223	-0.464367	-0.857012	0.166721	-0.00573388	-0.919946	0.0550091	-0.113597	-1.00087	-0.372857	0.170027	0.758512	-0.202203	-0.522685	0.843862
4.22	-0.0281166	-0.0148914	-0.142202	0.74257	-0.11315	-0.0183525	-0.0183615	-0.0114171	0.804567	0.0285278	0.0149883	-0.0317999	0.377756	0.254005	0.124462	-0.680707	-0.0180948	0.498362	-0.59839	-0.297183	0.142192	0.0725386	0.216687	0.13593	0.316571	-0.432911	-0.171054	0.807416	-0.156553	-0.676286	-0.559888	0.757498	0.0450172	0.0158467	0.237591	-0.441867	-0.854897	0.191028	-0.0136794	-0.673599	0.0534563	-0.181641	-1.00187	-0.0707083	0.175838	0.312197	-0.20693	-0.448601	0.831654
4.23	-0.0285274	-0.0747643	-0.135772	0.533795	-0.112384	0.107105	-0.0184855	-0.01273	0.80476	0.0092471	0.0146803	-0.0297242	0.380344	0.268063	0.11838	-0.512694	-0.0141203	0.370373	-0.601259	-0.275848	0.142856	0.0883163	0.218229	0.153445	0.315051	-0.140394	-0.162963	0.72652	-0.162965	-0.520118	-0.554246	0.379421	0.0465768	0.284818	0.233773	-0.303765	-0.852313	0.260539	-0.0188398	-0.394593	0.0519267	-0.105762	-1.00131	0.130516	0.176406	-0.141292	-0.210866	-0.3253	0.817455
4.24	-0.02894	-0.0300039	-0.131815	0.240132	-0.110971	0.195255	-0.0185981	-0.00868469	0.804757	-0.00864357	0.0143882	-0.0299277	0.382549	0.139491	0.114297	-0.295995	-0.0114184	0.156659	-0.603811	-0.205986	0.143339	-0.00427932	0.219759	0.137283	0.315505	-0.000646274	-0.156365	0.584795	-0.166651	-0.182963	-0.552049	0.0633891	0.0506856	0.528677	0.231766	-0.0936997	-0.849626	0.225951	-0.0213129	-0.0694999	0.0517738	0.0487581	-1.00029	0.239336	0.172262	-0.652702	-0.213672	-0.170498	0.804227
4.25	-0.0281296	0.0709161	-0.131725	-0.19866	-0.106323	0.785079	-0.0186462	-0.00127745	0.804622	-0.0169036	0.0140353	-0.0429134	0.382148	-0.22011	0.112183	-0.15289	-0.0131672	-0.562778	-0.604704	0.0184198	0.143176	0.00475486	0.221139	0.132255	0.31715	0.151158	-0.151136	0.539166	-0.165238	0.393815	-0.553326	-0.30801	0.0575037	0.847855	0.231729	0.0698836	-0.848388	0.0424588	-0.0179176	0.788816	0.0518909	-0.0801459	-0.999302	0.358046	0.162659	-1.14281	-0.213962	0.168138	0.793487
4.26	-0.025588	0.157046	-0.135854	-0.514448	-0.0963909	1.08859	-0.0186313	0.00333313	0.804431	-0.0225087	0.0135781	-0.0467573	0.37864	-0.409004	0.111528	-0.00767243	-0.0209654	-0.960283	-0.604008	0.0640979	0.143016	-0.0418545	0.22233	0.107068	0.319581	0.202778	-0.147683	0.215755	-0.154594	1.46675	-0.557703	-0.529525	0.0614795	0.382982	0.233314	0.238004	-0.849383	-0.0908104	-0.00674457	1.31356	0.0505979	-0.142764	-0.998127	0.410991	0.149449	-1.35361	-0.210917	0.44326	0.786086
4.27	-0.0226726	0.128942	-0.14158	-0.563946	-0.0859169	0.990837	-0.0186022	0.00218141	0.804146	-0.0351338	0.0131131	-0.0458663	0.374862	-0.334773	0.111708	0.019339	-0.0303828	-0.990571	-0.60365	0.00351524	0.142347	-0.0982369	0.223373	0.109719	0.322579	0.381345	-0.147087	-0.00438203	-0.139545	1.36286	-0.564419	-0.818397	0.0672252	0.614429	0.236216	0.330734	-0.850736	-0.0358273	0.00650706	1.31625	0.0492423	-0.121886	-0.996947	0.429461	0.134852	-1.44347	-0.205985	0.557446	0.78152
4.28	-0.02024	0.0975776	-0.147602	-0.608182	-0.0768652	0.818862	-0.0185811	0.00244617	0.803717	-0.051186	0.0126651	-0.0436947	0.371855	-0.265488	0.112311	0.0934638	-0.0398149	-0.952402	-0.603687	-0.0281688	0.140819	-0.194197	0.224504	0.124073	0.327069	0.532565	-0.148796	-0.215845	-0.126813	1.0636	-0.573911	-1.05483	0.073197	0.59957	0.239984	0.42928	-0.851349	0.0405742	0.0193604	1.25741	0.0484049	-0.034487	-0.995516	0.462552	0.11961	-1.4767	-0.20039	0.584885	0.778408
4.29	-0.0183665	0.0663552	-0.154175	-0.680383	-0.0697496	0.606269	-0.0185484	0.004491	0.803119	-0.0681788	0.0122372	-0.0420636	0.369719	-0.175788	0.113973	0.224141	-0.048628	-0.847168	-0.604228	-0.0933335	0.13854	-0.244288	0.225739	0.131331	0.332601	0.634356	-0.152609	-0.400999	-0.116462	0.851915	-0.58531	-1.20557	0.0788952	0.524301	0.244932	0.554483	-0.851089	0.129007	0.0316583	1.19233	0.0487676	0.116647	-0.993822	0.462225	0.10423	-1.46552	-0.194879	0.548146	0.776067
4.3	-0.016949	0.0755887	-0.161413	-0.749533	-0.0650067	0.34786	-0.0184805	0.00951418	0.802367	-0.0812415	0.0118221	-0.0408918	0.368339	-0.138958	0.116996	0.368159	-0.0561446	-0.678757	-0.605321	-0.132741	0.136049	-0.239612	0.226993	0.128289	0.338556	0.643099	-0.158068	-0.549601	-0.107897	0.678241	-0.597803	-1.27846	0.0833499	0.364562	0.251071	0.662484	-0.850056	0.183671	0.0431271	1.07849	0.0508345	0.312408	-0.992221	0.405465	0.089494	-1.33504	-0.189751	0.51089	0.77469
4.31	-0.0157522	0.0928033	-0.169242	-0.808241	-0.0630386	0.0652692	-0.0183567	0.014804	0.801516	-0.0880408	0.0114214	-0.0390325	0.367284	-0.114821	0.121509	0.523653	-0.061843	-0.485801	-0.606697	-0.154099	0.133798	-0.203628	0.2281	0.10527	0.344295	0.63794	-0.164855	-0.680696	-0.101031	0.51031	-0.610872	-1.34033	0.086156	0.20421	0.258034	0.715527	-0.848562	0.226644	0.0532384	0.921592	0.0549766	0.531888	-0.990831	0.325108	0.077024	-1.04638	-0.185114	0.434384	0.774486
4.32	-0.0151924	0.0483758	-0.177537	-0.842029	-0.0639456	-0.216221	-0.0181928	0.0182115	0.800612	-0.0919134	0.0110494	-0.0350955	0.36701	-0.0161995	0.127631	0.688438	-0.0657377	-0.303285	-0.608345	-0.180736	0.132001	-0.139401	0.228924	0.0690752	0.350368	0.701205	-0.172942	-0.805424	-0.095801	0.324926	-0.624688	-1.39433	0.0873395	0.00537459	0.265316	0.714282	-0.846281	0.329575	0.0616862	0.725547	0.0612308	0.733978	-0.989961	0.0935095	0.0688146	-0.471386	-0.180226	0.592621	0.776055
4.33	-0.0153111	0.0995717	-0.18557	-0.733846	-0.0677271	-0.538384	-0.0179725	0.0268457	0.799706	-0.0868214	0.0107233	-0.0295331	0.367488	-0.00873049	0.134977	0.761936	-0.0679266	-0.0878222	-0.610192	-0.206612	0.131258	0.0034297	0.229419	0.0369406	0.355919	0.471019	-0.181831	-0.836378	-0.0928214	0.0264087	-0.63772	-1.14273	0.0857318	-0.336298	0.272334	0.66898	-0.843144	0.337308	0.0676015	0.346849	0.0689581	0.844854	-0.991652	-0.420381	0.0679681	0.209778	-0.173977	0.551316	0.78267
4.34	-0.0146555	0.373983	-0.190996	-0.35297	-0.07651	-1.19575	-0.017657	0.035	0.798928	-0.067284	0.01048	-0.0184541	0.367525	-0.0876951	0.142503	0.730483	-0.0660887	0.508198	-0.613038	-0.364641	0.131651	0.0179343	0.229663	0.0138636	0.35677	-0.157102	-0.189845	-0.730713	-0.0955561	-0.616959	-0.646713	-0.685794	0.0809966	-0.513366	0.278711	0.602654	-0.840662	0.132245	0.0669685	-0.552767	0.0780902	1.02795	-0.997533	-0.892663	0.0733858	0.620128	-0.169802	0.193204	0.795578
4.35	-0.0129346	0.466333	-0.192757	-0.0795548	-0.0908498	-1.51167	-0.0173014	0.0352396	0.798356	-0.048308	0.0103451	-0.00968403	0.366898	-0.106796	0.149588	0.673346	-0.0580812	1.02031	-0.616973	-0.381895	0.131137	-0.0776763	0.229862	0.0290776	0.352901	-0.387895	-0.19623	-0.623152	-0.104307	-0.8978	-0.652461	-0.506295	0.076696	-0.351797	0.284144	0.48401	-0.839141	0.0693763	0.0582736	-1.08455	0.0888267	1.09863	-1.00669	-1.18449	0.0825097	0.847804	-0.168741	-0.105993	0.811302
4.36	-0.0115741	0.374704	-0.192792	0.0273649	-0.105932	-1.41148	-0.0169571	0.0335073	0.797941	-0.035412	0.01027	-0.00570593	0.366468	-0.0360903	0.155973	0.585972	-0.0464155	1.25971	-0.620621	-0.349189	0.130997	0.0542988	0.230263	0.0507244	0.348328	-0.377923	-0.201748	-0.579911	-0.114896	-1.05706	-0.656636	-0.330605	0.0727893	-0.456497	0.288359	0.369131	-0.836979	0.156966	0.0471595	-1.13308	0.0992313	0.978772	-1.01752	-1.28748	0.0936688	0.978517	-0.169854	-0.289644	0.825816
4.37	-0.0108507	0.283909	-0.191801	0.153598	-0.119159	-1.17252	-0.0166363	0.0305639	0.797639	-0.0255339	0.0102215	-0.00455793	0.366812	0.0586807	0.160962	0.39041	-0.0337464	1.2449	-0.624317	-0.391988	0.131713	0.0706242	0.230952	0.0876855	0.34391	-0.369262	-0.206668	-0.478198	-0.126746	-1.09348	-0.658887	-0.143687	0.0675935	-0.554467	0.291442	0.25788	-0.833876	0.220526	0.0362679	-1.09886	0.107644	0.702333	-1.02841	-1.24201	0.105906	1.05734	-0.172172	-0.377047	0.836922
4.38	-0.0102023	0.249273	-0.189302	0.326963	-0.12958	-0.870612	-0.0163496	0.0268179	0.797422	-0.0184038	0.0101714	-0.00562516	0.367774	0.10616	0.163419	0.0977581	-0.0222685	1.0655	-0.628636	-0.465263	0.13222	0.0372676	0.232163	0.15238	0.339486	-0.41082	-0.209963	-0.283265	-0.137913	-0.928143	-0.65937	0.0227279	0.0617328	-0.615876	0.293337	0.137636	-0.830487	0.207946	0.025722	-1.06999	0.11262	0.298161	-1.03815	-1.08826	0.118585	1.10022	-0.175012	-0.397408	0.844124
4.39	-0.00904663	0.249072	-0.185162	0.479434	-0.136661	-0.523867	-0.0161002	0.0229838	0.797263	-0.0134818	0.0101104	-0.00618348	0.368835	0.096943	0.162875	-0.195715	-0.0129883	0.81885	-0.633598	-0.51819	0.132329	-0.00795266	0.23408	0.226123	0.334704	-0.478936	-0.211273	-0.131053	-0.146571	-0.552926	-0.658234	0.170892	0.0547997	-0.813991	0.294118	0.0406481	-0.827541	0.140904	0.0155965	-1.00013	0.113235	-0.167202	-1.04598	-0.880285	0.131216	1.10991	-0.177912	-0.371629	0.847722
4.4	-0.00722627	0.233129	-0.179589	0.628681	-0.140103	-0.144249	-0.0158967	0.01724	0.79715	-0.00885	0.0100312	-0.0118565	0.369781	0.0971773	0.159369	-0.515034	-0.00629661	0.526026	-0.639046	-0.559654	0.131963	-0.0373151	0.236735	0.29453	0.329583	-0.516147	-0.210615	0.182888	-0.153509	-0.820901	-0.655613	0.316411	0.0495384	-0.177394	0.293698	-0.123861	-0.825419	0.0735171	0.00622111	-0.890959	0.109023	-0.685781	-1.05167	-0.662083	0.143424	1.0826	-0.180614	-0.324944	0.84858
4.41	-0.00474317	0.24298	-0.173054	0.66296	-0.13944	0.249743	-0.0157499	0.0120925	0.79711	0.00195253	0.0098775	-0.0184713	0.370265	-0.00479112	0.153089	-0.716778	-0.00277957	0.208816	-0.644343	-0.485588	0.131227	-0.101921	0.239847	0.319638	0.324522	-0.599523	-0.206554	0.444115	-0.162359	-0.66067	-0.651521	0.502717	0.0448939	-0.603812	0.291905	-0.216726	-0.824437	-0.0455006	-0.00154258	-0.673277	0.0997837	-1.13676	-1.05508	-0.393926	0.15449	0.957033	-0.183334	-0.315902	0.847073
4.42	-0.00180961	0.196391	-0.166612	0.592933	-0.135126	0.642507	-0.0156678	0.00497867	0.797205	0.0185451	0.00966043	-0.0258703	0.36983	-0.114656	0.14534	-0.819924	-0.00208747	-0.139723	-0.648481	-0.290114	0.129943	-0.129039	0.242876	0.275793	0.319459	-0.570956	-0.200208	0.62482	-0.167519	-0.0974728	-0.645762	0.627776	0.0400542	-0.355616	0.289176	-0.325019	-0.824728	-0.122411	-0.00703567	-0.345047	0.0866099	-1.50615	-1.05614	-0.115873	0.16273	0.52058	-0.186602	-0.385792	0.842788
4.43	0.00184031	0.212461	-0.162094	0.300705	-0.125066	1.3373	-0.015628	0.00308479	0.797529	0.0479695	0.0093386	-0.0388237	0.366667	-0.512776	0.136994	-0.846104	-0.00647487	-0.820482	-0.64899	0.185524	0.12937	0.0833359	0.245018	0.139878	0.31491	-0.565791	-0.192971	0.62883	-0.165618	0.604238	-0.639053	0.726853	0.0368996	-0.304398	0.285348	-0.439274	-0.826991	-0.339263	-0.00685339	0.424712	0.0692909	-1.94351	-1.05583	0.0991029	0.164137	-0.210281	-0.189961	-0.232984	0.836281
4.44	0.00621125	0.146334	-0.159949	0.152842	-0.109817	1.5744	-0.0156269	-0.00398035	0.798165	0.0779395	0.0088975	-0.0483515	0.360468	-0.633538	0.128499	-0.865163	-0.0156922	-1.11044	-0.64547	0.483341	0.131517	0.286128	0.245568	-0.0423587	0.310224	-0.54238	-0.186115	0.578929	-0.159287	0.753104	-0.630931	0.895265	0.0344369	-0.144366	0.280253	-0.575848	-0.831314	-0.40537	-0.000679378	0.758263	0.0486738	-2.12147	-1.05566	0.0660908	0.15947	-0.662243	-0.19148	-0.111153	0.830084
4.45	0.0092027	-0.0504801	-0.158494	0.113044	-0.0944198	1.43866	-0.0157221	-0.0154159	0.799051	0.0971252	0.00838878	-0.0528479	0.354403	-0.51397	0.120073	-0.824922	-0.0263027	-1.14308	-0.639384	0.721424	0.133968	0.165249	0.244417	-0.191276	0.306537	-0.340921	-0.179807	0.556718	-0.152845	0.669251	-0.621551	0.952718	0.034619	0.183425	0.273875	-0.685383	-0.834999	-0.249465	0.00683266	0.754356	0.0276537	-2.05504	-1.0573	-0.0571952	0.151006	-1.03535	-0.191912	-0.0110084	0.82622
4.46	0.00965872	-0.274034	-0.157643	0.0158043	-0.0810101	1.19939	-0.0159385	-0.0277414	0.800062	0.102957	0.00784494	-0.0559848	0.349909	-0.332848	0.112707	-0.652157	-0.0369625	-1.07493	-0.631079	0.921318	0.135442	0.165473	0.241842	-0.331582	0.305519	-0.0217315	-0.174062	0.550978	-0.146164	0.747023	-0.612421	0.846576	0.0382016	0.535319	0.266825	-0.703573	-0.836519	-0.0314215	0.0142307	0.737089	0.00810347	-1.83044	-1.0604	-0.103922	0.139949	-1.22185	-0.190955	0.104663	0.823586
4.47	0.00777576	-0.411605	-0.15834	-0.191949	-0.0704557	0.862183	-0.0162741	-0.0388588	0.801072	0.0972962	0.00727098	-0.058324	0.3471	-0.202211	0.107807	-0.322747	-0.0466351	-0.904601	-0.621118	1.05413	0.137504	0.195605	0.237886	-0.463252	0.307649	0.273346	-0.169023	0.479902	-0.13773	0.80935	-0.605066	0.61324	0.0446042	0.703437	0.260155	-0.604751	-0.836001	0.113317	0.0216381	0.742596	-0.00824558	-1.3966	-1.06356	-0.0293711	0.127782	-1.2707	-0.189155	0.16125	0.820932
4.48	0.00454069	-0.430117	-0.161522	-0.45179	-0.0639642	0.402144	-0.016705	-0.0470931	0.801984	0.0840994	0.00668509	-0.0591777	0.34523	-0.166048	0.106774	0.0982679	-0.0541801	-0.630891	-0.61003	1.15053	0.139595	0.211446	0.232636	-0.586768	0.311761	0.419711	-0.165571	0.322258	-0.130531	0.399612	-0.600079	0.392538	0.0520824	0.853109	0.254916	-0.425866	-0.834531	0.150133	0.0288487	0.693241	-0.0191772	-0.759999	-1.06552	0.118825	0.115275	-1.25435	-0.187273	0.157868	0.817815
4.49	0.000634123	-0.382028	-0.167456	-0.744795	-0.0624598	-0.134234	-0.0172096	-0.0525752	0.80274	0.0665749	0.00610708	-0.0526608	0.343698	-0.198454	0.110185	0.593063	-0.0587473	-0.289378	-0.598024	1.25201	0.142116	0.233388	0.226199	-0.699403	0.316548	0.452634	-0.164546	-0.135461	-0.125606	0.724395	-0.597118	0.231413	0.0573509	0.0285195	0.25171	-0.171078	-0.832926	0.131148	0.0353676	0.594173	-0.0230742	0.0240587	-1.06588	0.271718	0.102772	-1.21469	-0.185816	0.124553	0.814739
4.5	-0.00371376	-0.355082	-0.175735	-0.881589	-0.0666386	-0.646859	-0.0177614	-0.0584205	0.803302	0.0463155	0.00562821	-0.0443879	0.342235	-0.172979	0.117983	0.893905	-0.0595693	0.0568645	-0.585233	1.29376	0.144736	0.262194	0.218943	-0.730763	0.320786	0.519694	-0.168975	-0.594702	-0.119057	0.373928	-0.595676	0.0275512	0.0589095	0.240993	0.251022	0.00512239	-0.831408	0.159598	0.0401627	0.375521	-0.0192737	0.697064	-1.06489	0.366167	0.0903839	-1.18192	-0.184799	0.108062	0.812264
4.51	-0.00851951	-0.26667	-0.184412	-0.826185	-0.0754708	-1.14198	-0.018378	-0.0655566	0.8037	0.0346763	0.00520802	-0.0385221	0.34125	-0.105321	0.127582	1.01267	-0.0574828	0.375861	-0.572722	1.13902	0.149102	0.676247	0.212576	-0.57581	0.325369	0.510366	-0.176794	-0.832304	-0.117034	-0.194824	-0.596646	-0.173861	0.0615236	0.291971	0.251504	0.0820201	-0.829874	0.129644	0.0423532	-0.020306	-0.00981925	1.22515	-1.06286	0.459117	0.0788869	-0.949542	-0.183614	0.154669	0.81063
4.52	-0.013777	-0.233095	-0.191415	-0.606509	-0.0912665	-1.9194	-0.0191111	-0.0825098	0.80397	0.0161885	0.00489405	-0.0237413	0.342682	0.315037	0.138669	1.22333	-0.0516101	0.835855	-0.563891	0.622918	0.15697	0.616471	0.206664	-0.666244	0.329159	0.524317	-0.18645	-0.976899	-0.122665	-1.03319	-0.599034	-0.329075	0.0651146	0.443249	0.25278	0.17441	-0.828298	0.228501	0.0381784	-0.795869	0.00558276	1.84696	-1.05941	0.433878	0.0715035	-0.331246	-0.181338	0.375803	0.809294
4.53	-0.02098	-0.390972	-0.196332	-0.464272	-0.112685	-2.16133	-0.0200165	-0.0964982	0.803959	-0.0208743	0.00470714	-0.0159372	0.34868	0.709835	0.151211	1.28672	-0.0426626	1.08773	-0.55949	0.300998	0.159022	0.10529	0.199907	-0.56377	0.334791	0.858515	-0.197115	-0.971303	-0.133957	-1.35443	-0.603896	-0.642527	0.0700842	0.510064	0.255157	0.300687	-0.824647	0.467393	0.0283777	-1.08149	0.0256411	2.11822	-1.05645	0.168138	0.0704907	0.201149	-0.177377	0.425451	0.81062
4.54	-0.029654	-0.467744	-0.200116	-0.418324	-0.134272	-2.02842	-0.0210013	-0.0994066	0.80354	-0.0620918	0.0045384	-0.0184986	0.357145	0.842653	0.162848	1.0835	-0.0325584	1.12824	-0.557349	0.146088	0.162724	0.560691	0.195328	-0.441262	0.343302	1.05731	-0.207948	-0.960998	-0.146459	-1.48027	-0.611544	-0.865205	0.0741715	0.284292	0.258999	0.455386	-0.818937	0.563541	0.0179742	-1.01112	0.0469197	2.15569	-1.05534	-0.0547613	0.0742591	0.569855	-0.173692	0.315629	0.815261
4.55	-0.0382352	-0.440799	-0.203764	-0.446062	-0.154175	-1.8394	-0.0220076	-0.102564	0.802749	-0.0939043	0.00434136	-0.0203699	0.366487	0.953309	0.172616	0.950459	-0.0238544	0.916834	-0.557384	-0.181962	0.166915	0.120453	0.191772	-0.286441	0.352946	1.1548	-0.219396	-1.00857	-0.159364	-1.47353	-0.621233	-1.0873	0.0754402	-0.013772	0.264234	0.572008	-0.812958	0.510928	0.00890593	-0.866916	0.0685015	2.16767	-1.05499	-0.102661	0.0815942	0.868466	-0.17135	0.153287	0.820906
4.56	-0.0458271	-0.342194	-0.207303	-0.380625	-0.171909	-1.5869	-0.0230452	-0.103909	0.801693	-0.115956	0.00412524	-0.0236775	0.376713	1.00338	0.18131	0.801287	-0.0171859	0.82425	-0.561028	-0.538948	0.167637	0.171702	0.18946	-0.111891	0.363116	1.14086	-0.230799	-0.872581	-0.170557	-1.17045	-0.6331	-1.25618	0.0740243	-0.254821	0.270207	0.615918	-0.807869	0.370648	0.00114423	-0.774994	0.089585	2.01736	-1.05408	-0.0445584	0.0912675	1.0499	-0.170593	0.0251535	0.825307
4.57	-0.0517606	-0.24801	-0.209621	-0.216184	-0.18658	-1.23554	-0.0240711	-0.101026	0.800458	-0.129501	0.0038581	-0.029872	0.386998	1.00291	0.187939	0.547729	-0.0108666	0.789223	-0.567848	-0.80897	0.169796	0.170135	0.189507	0.0849216	0.372743	1.01954	-0.239877	-0.580673	-0.177962	-0.774134	-0.64561	-1.2365	0.0700745	-0.506482	0.27629	0.601354	-0.804171	0.235638	-0.00592147	-0.691537	0.108202	1.67588	-1.05246	-0.0183489	0.102145	1.1355	-0.170901	-0.0483088	0.827888
4.58	-0.0557781	-0.107809	-0.210247	-0.00341449	-0.196659	-0.682277	-0.0250535	-0.0946046	0.799149	-0.129481	0.00352612	-0.0368898	0.396859	0.884368	0.191793	0.210786	-0.00572663	0.582792	-0.576978	-1.00492	0.170454	0.0308055	0.19136	0.283661	0.381384	0.796056	-0.245601	-0.230758	-0.18188	-0.41646	-0.657381	-1.11306	0.0651019	-0.433717	0.281838	0.50001	-0.802042	0.00985104	-0.0118602	-0.522261	0.122279	1.07663	-1.05049	0.0352613	0.113533	1.17045	-0.171731	-0.0641419	0.829
4.59	-0.0561931	0.154513	-0.208875	0.229537	-0.199655	0.130753	-0.0259519	-0.0848485	0.79792	-0.114478	0.00311104	-0.0466278	0.404382	0.572229	0.191491	-0.27336	-0.00307234	0.17156	-0.587851	-1.15396	0.171006	0.00820509	0.195238	0.439481	0.38739	0.388177	-0.246926	0.178793	-0.182373	0.065269	-0.667314	-0.878532	0.0613563	-0.317243	0.285856	0.307518	-0.80352	-0.425827	-0.0159993	-0.214147	0.128625	0.154065	-1.04742	0.186749	0.124932	1.17011	-0.172532	-0.0154037	0.828785
4.6	-0.0520392	0.356816	-0.206564	0.280332	-0.192223	1.36218	-0.0267456	-0.0735995	0.796875	-0.0943055	0.00257493	-0.0617236	0.408124	0.151423	0.186363	-0.747559	-0.0065203	-0.797456	-0.599432	-1.13758	0.16869	-0.44004	0.199579	0.440251	0.390314	0.0749675	-0.243702	0.555291	-0.176975	0.929567	-0.674801	-0.642687	0.0581557	-0.358512	0.287847	0.101738	-0.810255	-0.893545	-0.0154165	0.582775	0.124357	-1.01978	-1.04259	0.395541	0.135605	1.08862	-0.172775	0.103242	0.827615
4.61	-0.0436832	0.498428	-0.20438	0.376752	-0.172559	2.32012	-0.0274346	-0.0654952	0.796015	-0.07948	0.00187886	-0.0761589	0.407844	-0.120098	0.17657	-1.20409	-0.0185778	-1.47762	-0.610998	-1.21677	0.164349	-0.263609	0.204692	0.61969	0.390826	-0.221374	-0.236397	0.883835	-0.164042	1.49871	-0.679629	-0.341547	0.0534265	-0.612029	0.287907	-0.0654793	-0.822151	-1.23742	-0.00730839	1.17174	0.108541	-2.03158	-1.03589	0.566704	0.145086	0.998456	-0.172459	0.101269	0.825772
4.62	-0.0333117	0.539255	-0.200573	0.569665	-0.14719	2.52437	-0.0280775	-0.0635707	0.795261	-0.0720111	0.00108893	-0.0799186	0.406038	-0.150185	0.162825	-1.51552	-0.0336983	-1.57766	-0.62363	-1.27055	0.162128	-0.325253	0.211206	0.61816	0.389112	-0.388417	-0.226449	0.976092	-0.148892	1.6821	-0.681726	-0.138183	0.0458423	-0.928989	0.286651	-0.161862	-0.836213	-1.31957	0.00327303	1.1496	0.0854738	-2.48925	-1.02844	0.615583	0.151991	0.518609	-0.173841	-0.160101	0.823357
4.63	-0.0231084	0.497106	-0.194568	0.756381	-0.121921	2.37106	-0.0287166	-0.0647313	0.794565	-0.0670388	0.000263406	-0.0867926	0.404138	-0.0791831	0.146664	-1.70967	-0.0489537	-1.47674	-0.636323	-1.28115	0.158106	-0.159755	0.218093	0.862135	0.386545	-0.403666	-0.21515	1.2328	-0.134744	1.1128	-0.682443	-0.0512638	0.0402211	-0.38725	0.284548	-0.25693	-0.849799	-1.23745	0.0126533	0.922652	0.0599232	-2.60231	-1.02245	0.519354	0.152461	-0.213059	-0.176923	-0.245937	0.820698
4.64	-0.0140773	0.439968	-0.187382	0.738921	-0.0990231	2.07859	-0.0293741	-0.0666734	0.793936	-0.0584704	-0.000635539	-0.0921675	0.402631	-0.0356712	0.129759	-1.64605	-0.062511	-1.28528	-0.648516	-1.15641	0.156536	-0.175793	0.225924	0.730849	0.384194	-0.40033	-0.201808	1.31835	-0.125108	0.948175	-0.682486	0.0367623	0.0346789	-0.615808	0.281892	-0.262823	-0.862048	-1.13447	0.0205382	0.773191	0.0348906	-2.40563	-1.01885	0.383579	0.14672	-0.738235	-0.179689	-0.185382	0.81806
4.65	-0.00634981	0.39628	-0.18065	0.642042	-0.0795607	1.72898	-0.0300473	-0.0679416	0.793405	-0.0469827	-0.00156804	-0.0938421	0.401119	-0.0621266	0.114197	-1.47299	-0.0741418	-1.07475	-0.658987	-0.927603	0.154442	-0.202924	0.232555	0.585823	0.38175	-0.395337	-0.188542	1.23591	-0.116774	0.798687	-0.681759	0.100262	0.0286076	-0.565558	0.279379	-0.249143	-0.873097	-1.04456	0.0273124	0.63142	0.0126873	-2.07603	-1.01745	0.22098	0.137622	-0.992904	-0.181445	-0.117497	0.815797
4.66	0.000116912	0.338703	-0.174862	0.52297	-0.063962	1.32932	-0.0307371	-0.0703988	0.793005	-0.0324743	-0.00250081	-0.0922883	0.399305	-0.0717608	0.100669	-1.2432	-0.0835674	-0.844002	-0.666976	-0.681131	0.151928	-0.259784	0.23757	0.41398	0.379224	-0.356328	-0.176772	1.0319	-0.110429	0.546752	-0.680569	0.136912	0.0238074	-0.382419	0.276931	-0.247332	-0.883086	-0.941206	0.032774	0.462562	-0.00578847	-1.6667	-1.01791	0.074356	0.126813	-1.12993	-0.182108	-0.0397198	0.813973
4.67	0.00494154	0.234472	-0.170174	0.415222	-0.0527813	0.860984	-0.0314605	-0.0744357	0.792757	-0.0172948	-0.00340772	-0.0888813	0.397889	-0.00199282	0.0896351	-0.976785	-0.0904768	-0.550508	-0.672603	-0.456528	0.149287	-0.245693	0.240739	0.229903	0.377035	-0.269738	-0.16739	0.788013	-0.106909	0.225374	-0.678999	0.18167	0.0208671	-0.211793	0.274467	-0.248469	-0.891666	-0.770413	0.0364628	0.237692	-0.0198138	-1.18659	-1.02008	-0.0919925	0.11541	-1.18043	-0.18213	-0.0259987	0.812364
4.68	0.00761339	0.094202	-0.166358	0.345989	-0.0467193	0.336038	-0.0322276	-0.078821	0.792657	-0.00287818	-0.00427777	-0.0851333	0.397753	0.136285	0.081198	-0.705947	-0.0942756	-0.209579	-0.676129	-0.258147	0.146574	-0.289078	0.242124	0.059655	0.375616	-0.157463	-0.160371	0.588566	-0.106399	-0.0632801	-0.676865	0.248658	0.0193986	-0.0884729	0.271967	-0.253849	-0.898225	-0.539877	0.0375694	-0.0545807	-0.0288481	-0.667222	-1.0241	-0.282411	0.104047	-1.19428	-0.182072	-0.0528649	0.810939
4.69	0.00821483	0.0712098	-0.162764	0.399958	-0.0470958	-0.487755	-0.0330282	-0.0811969	0.792708	0.0131682	-0.00509286	-0.0764498	0.399211	0.254032	0.0753796	-0.415437	-0.0935412	0.465099	-0.677964	-0.127972	0.144318	-0.139195	0.24176	-0.125319	0.374337	-0.252648	-0.155215	0.401644	-0.109563	-0.615725	-0.673601	0.412764	0.0190031	0.0338249	0.269446	-0.245568	-0.902778	-0.368815	0.0343663	-0.71104	-0.032243	0.000959173	-1.02986	-0.443919	0.093293	-1.11253	-0.182319	-0.126525	0.809577
4.7	0.00759374	0.0920038	-0.158894	0.325139	-0.0562553	-1.20041	-0.0338523	-0.0827726	0.792896	0.0229048	-0.00579956	-0.0656582	0.401635	0.222384	0.0728287	-0.0330228	-0.085871	0.987063	-0.678194	0.130806	0.143779	0.0271396	0.239461	-0.325465	0.371921	-0.24305	-0.152121	0.145208	-0.118863	-1.06062	-0.669523	0.343027	0.020854	0.354929	0.267115	-0.21107	-0.906185	-0.265788	0.0241708	-1.20956	-0.0283485	0.730041	-1.03683	-0.553568	0.083471	-1.08972	-0.183498	-0.208069	0.808037
4.71	0.00670523	0.153688	-0.157474	-0.0451203	-0.0693653	-1.33206	-0.034661	-0.0783305	0.79315	0.0273695	-0.00643065	-0.0617085	0.402623	-0.0661586	0.0745063	0.375053	-0.0757871	1.01389	-0.674887	0.507732	0.145948	0.416403	0.235314	-0.503632	0.370059	-0.136962	-0.151921	-0.146438	-0.129771	-1.03586	-0.667364	0.0900314	0.0256419	0.552502	0.26544	-0.109547	-0.909279	-0.320459	0.0127275	-1.03709	-0.0181332	1.27648	-1.04443	-0.601991	0.0743194	-0.908148	-0.184467	-0.0415173	0.806228
4.72	0.00642456	0.190731	-0.159827	-0.383277	-0.0828124	-1.31683	-0.0354153	-0.0729446	0.793425	0.0261666	-0.0070538	-0.0640049	0.401223	-0.24184	0.0798929	0.646777	-0.0657234	0.961358	-0.668756	0.674939	0.151706	0.544247	0.229784	-0.576965	0.368646	-0.066196	-0.154152	-0.281949	-0.140293	-1.0831	-0.667354	-0.0614608	0.031571	0.684212	0.264966	0.0206295	-0.912915	-0.357528	0.0036886	-0.787406	-0.00325707	1.65903	-1.05258	-0.895349	0.0697407	-0.268749	-0.182258	0.30422	0.805754
4.73	0.0056625	0.0671332	-0.165062	-0.639028	-0.0959088	-1.28933	-0.0361359	-0.0708685	0.793648	0.0170428	-0.00769536	-0.0607685	0.399614	-0.156995	0.087621	0.900116	-0.0569176	0.785286	-0.661922	0.691726	0.154068	0.0928363	0.22409	-0.586367	0.368532	0.144889	-0.1576	-0.504341	-0.149064	-0.341177	-0.668625	-0.163693	0.0360967	0.0866188	0.26576	0.163091	-0.91579	-0.199842	-0.00305533	-0.582094	0.0146304	1.91005	-1.06398	-1.3994	0.0713955	0.126212	-0.178783	0.194946	0.810055
4.74	0.00315156	-0.141727	-0.1719	-0.695422	-0.108849	-1.24646	-0.0368421	-0.0710341	0.793738	0.000839835	-0.00827421	-0.0556845	0.399582	0.0570843	0.0972137	0.982474	-0.0494112	0.704593	-0.655045	0.673662	0.156925	0.334468	0.218225	-0.567712	0.370567	0.46749	-0.163917	-0.659305	-0.150695	-0.1694	-0.671038	-0.339439	0.0384819	0.322628	0.267902	0.235477	-0.916292	0.0753673	-0.00853567	-0.510305	0.0340343	1.93226	-1.07945	-1.78153	0.0764089	0.301985	-0.17653	0.0348212	0.817817
4.75	-0.00127077	-0.316951	-0.179038	-0.7372	-0.120768	-1.08442	-0.0375561	-0.0713481	0.79368	-0.0116326	-0.00881036	-0.0512647	0.401541	0.226217	0.107121	1.02469	-0.0435076	0.49799	-0.648502	0.628058	0.159304	0.203877	0.212855	-0.487088	0.375787	0.779229	-0.172121	-0.824381	-0.152291	-0.362719	-0.675582	-0.543983	0.0416655	0.295885	0.270294	0.236017	-0.914224	0.284858	-0.0129023	-0.363359	0.0529096	1.82696	-1.0974	-1.95416	0.0833705	0.436879	-0.17536	-0.0782373	0.825743
4.76	-0.00702504	-0.481085	-0.186641	-0.782841	-0.130606	-0.835539	-0.0382663	-0.0708776	0.793511	-0.022415	-0.00930537	-0.0484713	0.404965	0.378088	0.117472	1.05884	-0.0400496	0.274682	-0.642523	0.561791	0.162455	0.338548	0.208459	-0.422864	0.383507	1.04196	-0.18246	-0.958831	-0.155281	-0.470737	-0.681756	-0.678926	0.0444067	0.25555	0.272741	0.24674	-0.910354	0.463056	-0.0152168	-0.1442	0.0703691	1.63725	-1.1162	-2.01179	0.09162	0.527204	-0.174896	-0.151371	0.831745
4.77	-0.0141154	-0.661113	-0.194348	-0.764222	-0.137918	-0.578655	-0.0389782	-0.071438	0.79322	-0.0367115	-0.00979151	-0.0496207	0.41029	0.604173	0.127803	1.03955	-0.0390339	0.0572895	-0.637608	0.410589	0.165793	0.326078	0.204473	-0.373619	0.393804	1.30729	-0.193683	-0.90591	-0.1577	-0.34055	-0.689117	-0.792997	0.0466976	0.213525	0.275243	0.252116	-0.904712	0.662817	-0.0152749	0.0436173	0.0855592	1.36957	-1.13515	-2.00306	0.100592	0.574786	-0.174869	-0.203356	0.83542
4.78	-0.0220523	-0.797448	-0.202322	-0.881311	-0.140705	0.204357	-0.0396728	-0.0659784	0.79277	-0.05258	-0.0103418	-0.0631324	0.417063	0.586692	0.137444	0.914564	-0.0418759	-0.556143	-0.633747	0.39669	0.168511	0.18236	0.201064	-0.293024	0.40713	1.57334	-0.203797	-0.658685	-0.155066	0.481592	-0.697946	-0.975579	0.0485337	0.116388	0.277739	0.239356	-0.897876	0.725469	-0.0112821	0.778224	0.0969589	0.817523	-1.15337	-1.83832	0.109317	0.494818	-0.174951	-0.162963	0.836604
4.79	-0.0286974	-0.766479	-0.211783	-0.89981	-0.134111	1.01111	-0.0402896	-0.0574359	0.792174	-0.0666554	-0.0110683	-0.0814189	0.422793	0.51111	0.145138	0.64141	-0.0515692	-1.10428	-0.630579	0.16582	0.170708	0.277341	0.199178	-0.0877113	0.422399	1.50853	-0.211061	-0.312524	-0.142721	1.21153	-0.707786	-0.921058	0.0481033	-0.231826	0.280057	0.22256	-0.892395	0.598995	0.00131507	1.45589	0.10159	0.119846	-1.16957	-1.60797	0.117054	0.492561	-0.174153	-0.0689518	0.835713
4.8	-0.0325673	-0.468793	-0.219407	-0.514378	-0.122476	1.27538	-0.0408135	-0.0469235	0.79146	-0.0740384	-0.011959	-0.0963683	0.427741	0.382508	0.148844	0.120938	-0.0637777	-1.17415	-0.630809	-0.185225	0.172112	-0.0886998	0.198604	-0.0337939	0.435087	0.976884	-0.213512	0.181668	-0.127079	1.3517	-0.715544	-0.643687	0.0442779	-0.47736	0.282031	0.161362	-0.889295	0.275704	0.0159812	1.33493	0.0995151	-0.537254	-1.1835	-1.36446	0.124479	0.471374	-0.17339	-0.119803	0.83396
4.81	-0.0325402	-0.177168	-0.222812	-0.0953678	-0.108453	1.47376	-0.0412422	-0.0403682	0.790715	-0.0756266	-0.0129828	-0.107463	0.430581	0.24483	0.14712	-0.398147	-0.0760615	-1.17511	-0.634196	-0.497653	0.169873	-0.235273	0.199013	0.15321	0.443095	0.559986	-0.210197	0.633038	-0.111459	1.41825	-0.721326	-0.550413	0.0395388	-0.438043	0.283162	0.0656564	-0.889533	-0.0525078	0.0282319	1.12014	0.0909294	-1.1579	-1.19507	-1.12501	0.130836	0.37966	-0.173184	-0.128106	0.831751
4.82	-0.0303336	-0.104144	-0.222693	0.191036	-0.0926951	1.57892	-0.0416485	-0.0416376	0.789924	-0.0830828	-0.0140905	-0.11335	0.433035	0.359226	0.141049	-0.74618	-0.0874777	-1.02305	-0.641155	-0.860732	0.169234	0.12134	0.202671	0.487188	0.448836	0.43619	-0.20303	0.871053	-0.0964532	1.31491	-0.726615	-0.510851	0.0357071	-0.356098	0.283496	0.00645946	-0.891521	-0.142091	0.0384694	0.960718	0.0770709	-1.59147	-1.20464	-0.918379	0.135856	0.286799	-0.173199	-0.131379	0.829187
4.83	-0.0277901	-0.112443	-0.220347	0.358502	-0.0763656	1.57241	-0.0420822	-0.0454497	0.789052	-0.0911684	-0.0152348	-0.114909	0.436524	0.494781	0.132098	-0.951007	-0.0978665	-0.962578	-0.650877	-1.06058	0.169579	-0.00537067	0.208118	0.591462	0.453821	0.392618	-0.194353	0.926728	-0.0834666	1.07645	-0.731249	-0.435827	0.0317177	-0.461704	0.283449	-0.0130565	-0.89358	-0.137899	0.0472418	0.812106	0.0599153	-1.82926	-1.21232	-0.709957	0.139627	0.180771	-0.17362	-0.169947	0.825731
4.84	-0.0256618	-0.135502	-0.216544	0.475818	-0.0607501	1.42966	-0.042561	-0.0504168	0.788105	-0.0976941	-0.0163799	-0.113681	0.44108	0.617085	0.121492	-1.04853	-0.107414	-0.81325	-0.662089	-1.16621	0.16952	0.0163677	0.214367	0.629974	0.458483	0.381388	-0.185479	0.899899	-0.0729456	0.865094	-0.735215	-0.38344	0.0263993	-0.611095	0.283286	-0.0187207	-0.895135	-0.100242	0.0542975	0.599486	0.0411981	-1.89934	-1.21838	-0.556137	0.141748	0.0170932	-0.174753	-0.224093	0.82135
4.85	-0.0239677	-0.087619	-0.211767	0.54313	-0.0474483	1.11841	-0.0430859	-0.0545561	0.787116	-0.0996568	-0.0174962	-0.108909	0.446315	0.663191	0.110443	-1.01617	-0.114978	-0.561263	-0.674035	-1.22004	0.168543	-0.219207	0.220763	0.641889	0.462515	0.297977	-0.177481	0.731636	-0.064116	0.783077	-0.738688	-0.341194	0.0190357	-0.872793	0.283188	-0.00114937	-0.896372	-0.115201	0.0587988	0.286859	0.022859	-1.75595	-1.22336	-0.426971	0.141841	-0.170013	-0.176369	-0.232368	0.816546
4.86	-0.0226635	-0.0498054	-0.206003	0.646594	-0.0378316	0.725308	-0.0436593	-0.0600238	0.786112	-0.100454	-0.0185863	-0.109045	0.452206	0.75125	0.0996107	-0.981158	-0.119724	-0.248146	-0.686612	-1.2848	0.164536	-0.483523	0.227149	0.630813	0.465735	0.2437	-0.170048	0.794815	-0.0608784	-0.177024	-0.741945	-0.329972	0.0132497	-0.554382	0.283205	-0.0101705	-0.897467	-0.0981312	0.0597358	-0.0986072	0.00632898	-1.54273	-1.22768	-0.359069	0.140046	-0.315736	-0.177985	-0.204231	0.811693
4.87	-0.0212949	0.235	-0.198735	0.846274	-0.0343747	-0.193268	-0.0442632	-0.0603671	0.785132	-0.0939801	-0.0196393	-0.0997373	0.45842	0.67913	0.0897765	-0.800058	-0.11889	0.642873	-0.699754	-1.33342	0.159353	-0.516473	0.232985	0.53918	0.466691	-0.222484	-0.162498	0.687773	-0.0658997	-0.923344	-0.744285	-0.126958	0.00698548	-0.654136	0.283446	0.0705026	-0.899003	-0.238384	0.054657	-1.04243	-0.00651622	-0.967658	-1.2314	-0.285024	0.137711	-0.253332	-0.179396	-0.207969	0.80693
4.88	-0.0188933	0.424063	-0.18972	0.861327	-0.0406077	-0.928624	-0.0448765	-0.0627051	0.784237	-0.0855141	-0.0205808	-0.0898872	0.463637	0.521743	0.0824687	-0.524719	-0.109093	1.25248	-0.712378	-1.13492	0.153385	-0.615144	0.237618	0.411851	0.463351	-0.413568	-0.156478	0.455971	-0.078636	-1.38589	-0.745491	-0.168663	0.00135946	-0.419108	0.28453	0.12906	-0.902131	-0.320623	0.0401404	-1.68833	-0.0125115	-0.294681	-1.23464	-0.286378	0.135569	-0.317605	-0.181321	-0.24176	0.802395
4.89	-0.016505	0.432478	-0.18227	0.570784	-0.0507988	-1.04614	-0.0455098	-0.0632555	0.783432	-0.0739248	-0.021466	-0.0883682	0.467504	0.316242	0.0782455	-0.245287	-0.0966322	1.25981	-0.72192	-0.773966	0.14881	-0.201348	0.240736	0.222607	0.459849	-0.353756	-0.153012	0.170994	-0.0929128	-1.32898	-0.747645	-0.232236	-0.00176453	-0.260582	0.286	0.164449	-0.905619	-0.350674	0.0236611	-1.5544	-0.0127809	0.196181	-1.23842	-0.334786	0.132434	-0.419632	-0.182814	-0.149659	0.798945
4.9	-0.0137424	0.500807	-0.178007	0.259259	-0.0612101	-1.00763	-0.0461325	-0.0611131	0.78279	-0.0532929	-0.0223636	-0.0915057	0.469149	0.0327326	0.0767176	-0.040548	-0.084815	1.10964	-0.727951	-0.444096	0.148474	0.024617	0.241943	0.0249631	0.456019	-0.425397	-0.152319	-0.100381	-0.106148	-1.19704	-0.749744	-0.181356	-0.00441591	-0.255961	0.287825	0.187707	-0.909909	-0.486751	0.00950612	-1.28824	-0.00874219	0.584173	-1.24274	-0.372125	0.128874	-0.422663	-0.183245	-0.0523752	0.796874
4.91	-0.0100829	0.575824	-0.176561	0.0213817	-0.07111	-0.943114	-0.0467335	-0.0590582	0.782379	-0.028672	-0.0233003	-0.0960227	0.468081	-0.245165	0.077169	0.10483	-0.0746757	0.907983	-0.730805	-0.139446	0.147722	-0.173302	0.241503	-0.101014	0.451078	-0.510934	-0.15384	-0.295057	-0.118033	-1.02388	-0.75131	-0.124768	-0.00647077	-0.143629	0.289633	0.162188	-0.915597	-0.632366	-0.0021684	-1.06153	-0.00130075	0.884692	-1.24738	-0.41561	0.125667	-0.369891	-0.182816	0.015192	0.796061
4.92	-0.00575078	0.599196	-0.177087	-0.128238	-0.0802947	-0.859452	-0.0473136	-0.0571083	0.782213	-0.00524697	-0.0242903	-0.102297	0.464618	-0.447315	0.0788981	0.179227	-0.0660375	0.774546	-0.730721	0.136692	0.146309	-0.0689421	0.239805	-0.225719	0.445191	-0.561295	-0.156598	-0.376602	-0.12824	-0.839969	-0.752158	-0.0427863	-0.00735335	-0.0394305	0.29101	0.110234	-0.922347	-0.705571	-0.0118629	-0.875226	0.00854932	1.0751	-1.25251	-0.494759	0.123198	-0.299147	-0.1818	0.0571884	0.796299
4.93	-0.00154396	0.50568	-0.178857	-0.228931	-0.0884269	-0.733097	-0.0478787	-0.0564367	0.782248	0.010261	-0.02535	-0.109655	0.459851	-0.492775	0.08111	0.201387	-0.0586126	0.624542	-0.728164	0.343484	0.14649	0.0629827	0.237041	-0.314627	0.43937	-0.462123	-0.159607	-0.359072	-0.136757	-0.687691	-0.752323	-0.00680313	-0.00702536	0.118811	0.291782	0.0475984	-0.92908	-0.632372	-0.0197251	-0.670822	0.0196531	1.15071	-1.25836	-0.588531	0.12155	-0.2359	-0.180399	0.0763788	0.796946
4.94	0.0015334	0.358036	-0.18171	-0.347074	-0.0950318	-0.55995	-0.0484415	-0.0552342	0.782385	0.0164407	-0.026481	-0.116498	0.455285	-0.461424	0.0835621	0.24214	-0.0529844	0.42432	-0.723963	0.489488	0.147663	0.1755	0.233569	-0.374379	0.435315	-0.271891	-0.162446	-0.321358	-0.143568	-0.524114	-0.752575	-0.0289821	-0.00506374	0.205705	0.292083	0.0230403	-0.934455	-0.479551	-0.0252954	-0.408527	0.0311085	1.15953	-1.26501	-0.670565	0.120631	-0.179003	-0.178782	0.0875926	0.797205
4.95	0.00375229	0.257291	-0.185764	-0.459315	-0.099746	-0.359227	-0.0489715	-0.0504839	0.782573	0.0212189	-0.0276837	-0.124448	0.450712	-0.478325	0.0863691	0.264329	-0.0493056	0.223217	-0.718402	0.613072	0.150658	0.392446	0.229622	-0.428376	0.43258	-0.184601	-0.16513	-0.281044	-0.148076	-0.285271	-0.752635	0.022949	-0.00364549	0.101564	0.292242	0.0100927	-0.938601	-0.369367	-0.0282042	-0.135754	0.0424442	1.11708	-1.27224	-0.741231	0.120423	-0.122287	-0.176922	0.105071	0.796767
4.96	0.00562731	0.149496	-0.191474	-0.729283	-0.100415	0.366487	-0.049438	-0.0420822	0.782812	0.0275603	-0.0290055	-0.142126	0.445232	-0.701626	0.0890216	0.191278	-0.0495612	-0.499182	-0.711076	0.877232	0.15555	0.572266	0.225313	-0.450075	0.431272	-0.00349766	-0.167143	-0.146123	-0.148517	0.426466	-0.752763	-0.0625291	-0.00228875	0.100322	0.292136	-0.0406505	-0.942148	-0.359047	-0.0263581	0.694307	0.0523526	0.817143	-1.27997	-0.748095	0.120343	-0.18046	-0.174821	0.150207	0.796101
4.97	0.00855751	0.122337	-0.200046	-0.929528	-0.0922095	1.10385	-0.0498113	-0.0334114	0.783136	0.036758	-0.0305287	-0.161397	0.436789	-0.933268	0.0906363	0.0300072	-0.0574361	-1.09359	-0.70137	0.999467	0.162047	0.624109	0.221089	-0.422914	0.431237	-0.0076825	-0.168196	-0.0651485	-0.138566	1.3587	-0.753361	-0.0106844	-0.00251991	-0.0845769	0.291456	-0.0902152	-0.946901	-0.443393	-0.0149512	1.48143	0.0582353	0.406516	-1.2876	-0.746662	0.119868	-0.144896	-0.171943	0.220057	0.795783
4.98	0.012096	0.091191	-0.208855	-0.83668	-0.0800636	1.18873	-0.0501243	-0.0295729	0.783536	0.0430688	-0.0321983	-0.170513	0.427491	-0.908575	0.0908437	-0.067287	-0.068451	-1.2967	-0.69146	0.993004	0.168002	0.660847	0.217015	-0.44263	0.430831	-0.0578692	-0.168585	-0.0394273	-0.124776	1.33479	-0.752899	0.10313	-0.00364111	-0.117967	0.290297	-0.147878	-0.95207	-0.396124	7.03E-05	1.50584	0.0610943	0.208076	-1.2956	-0.839633	0.1203	-0.0432666	-0.169059	0.152346	0.796602
4.99	0.0152537	0.0424612	-0.216369	-0.701474	-0.0683752	1.06443	-0.0504094	-0.027694	0.784001	0.0500621	-0.0339224	-0.174282	0.41861	-0.848627	0.0908831	-0.0491327	-0.0808202	-1.28848	-0.681245	1.04726	0.174704	0.556104	0.212633	-0.450719	0.430118	-0.0691288	-0.168954	-0.0513062	-0.112641	1.11573	-0.751443	0.193239	-0.00476474	-0.108016	0.288543	-0.207648	-0.956423	-0.296055	0.0140078	1.32615	0.0628293	0.148344	-1.30449	-0.947932	0.121674	0.00990036	-0.166942	0.0572109	0.7985
5	0.0174757	-0.0519215	-0.222642	-0.582322	-0.0581811	0.900976	-0.050687	-0.0283674	0.784533	0.0551136	-0.0356828	-0.17766	0.410848	-0.674144	0.0914342	0.0373736	-0.0926029	-1.22793	-0.67088	1.00446	0.180216	0.60694	0.208207	-0.468112	0.429499	-0.0309976	-0.169395	-0.0366395	-0.102624	0.910432	-0.74898	0.296267	-0.00608974	-0.164539	0.286234	-0.256034	-0.959452	-0.142332	0.0261888	1.14018	0.0643542	0.146877	-1.3144	-1.04756	0.123482	0.0164384	-0.165566	-0.019751	0.801087
[truncated: 2,459 more columns]
