# Supplementary material for: Analysis of abnormal posture in patients with Parkinson's disease using a computational model considering muscle tones
Source: Front Comput Neurosci. 2023 Oct 5;17:1218707. doi: 10.3389/fncom.2023.1218707 (PMC10585043; doi:10.3389/fncom.2023.1218707)
Supplement: Supplementary file 1 [file Data_Sheet_1.ZIP › result_simulation_sub3-4/Sub4_uff3.854867.sto]

221204_sub4_uff3.854867_2/0258_999999.999_10.400
version=1
nRows=501
nColumns=2537
inDegrees=no
endheader
time	pelvis_tilt	pelvis_tilt_u	pelvis_list	pelvis_list_u	pelvis_rotation	pelvis_rotation_u	pelvis_tx	pelvis_tx_u	pelvis_ty	pelvis_ty_u	pelvis_tz	pelvis_tz_u	hip_flexion_r	hip_flexion_r_u	hip_adduction_r	hip_adduction_r_u	hip_rotation_r	hip_rotation_r_u	knee_angle_r	knee_angle_r_u	subtalar_angle_1_r	subtalar_angle_1_r_u	ankle_angle_r	ankle_angle_r_u	hip_flexion_l	hip_flexion_l_u	hip_adduction_l	hip_adduction_l_u	hip_rotation_l	hip_rotation_l_u	knee_angle_l	knee_angle_l_u	subtalar_angle_1_l	subtalar_angle_1_l_u	ankle_angle_l	ankle_angle_l_u	lumbar_extension	lumbar_extension_u	lumbar_bending	lumbar_bending_u	lumbar_rotation	lumbar_rotation_u	neck_extension	neck_extension_u	roll	roll_u	yaw	yaw_u	neck_extension_2
0	-0.00895611	0	-0.153071	0	-0.0324735	0	-0.0663806	0	0.774349	0	0	0	0.538321	0	0.138803	0	0.036971	0	-0.79955	0	0.153093	0	0.263898	0	0.513527	0	-0.14265	0	-0.0583409	0	-0.799287	0	0.0346537	0	0.278571	0	-1.11505	0	0.114396	0	0.218644	0	-0.56046	0	0.243382	0	-0.215178	0	0.333097
0.01	-0.0104652	-0.0669497	-0.152393	0.0880047	-0.0335164	-0.0873341	-0.0663114	-0.0101364	0.77438	-0.00110479	3.45E-05	0.00605125	0.54135	0.432868	0.14007	0.325154	0.0391251	0.506831	-0.801238	-0.589923	0.143356	0.357121	0.259723	0.0954239	0.515493	0.348138	-0.141609	0.274906	-0.0508342	0.866051	-0.799605	-0.488229	0.0397479	0.721864	0.278604	0.17029	-1.11301	0.036545	0.113272	-0.155283	0.218241	-0.0559629	-0.559781	0.0302233	0.243356	0.0196818	-0.215596	-0.064004	0.332337
0.02	-0.00994238	0.141788	-0.151739	0.0367359	-0.0341229	-0.0339243	-0.0663435	0.00269436	0.774401	0.00312724	0.000133727	0.0127703	0.543139	0.0267589	0.145426	0.65008	0.0473299	1.16467	-0.805511	-0.268126	0.15183	0.718474	0.260036	-0.205672	0.516762	-0.0632677	-0.138967	0.241619	-0.0432945	0.564879	-0.802789	-0.165836	0.0436994	0.119502	0.279026	-0.0149237	-1.11365	-0.167999	0.111938	-0.0751796	0.217787	-0.0414086	-0.559259	0.0500783	0.243292	-0.00211022	-0.216286	-0.0418385	0.332284
0.03	-0.00847055	0.120888	-0.151492	0.01653	-0.0339629	0.0744978	-0.0662781	0.00917194	0.774394	-0.00541659	0.000263752	0.012953	0.542278	-0.0991189	0.151648	0.585716	0.0592673	1.1421	-0.807392	-0.112033	0.152024	-0.00647609	0.259389	0.140473	0.515609	-0.126298	-0.1367	0.201779	-0.0389197	0.391621	-0.803562	-0.0322766	0.0446201	0.06683	0.279221	0.0455608	-1.11508	-0.106242	0.111366	0.0274831	0.217452	-0.0631383	-0.558985	0.00381739	0.243222	0.0018636	-0.216761	-0.0422062	0.332248
0.04	-0.00768167	0.00676153	-0.151084	0.0691567	-0.0329665	0.0989789	-0.0661898	0.0075238	0.774289	-0.0146973	0.000359989	0.0058509	0.541395	0.00754603	0.155806	0.23294	0.0680091	0.58587	-0.808243	-0.101986	0.153143	0.0960378	0.260757	0.126318	0.515053	0.00864386	-0.134604	0.203622	-0.0357493	0.251068	-0.80392	-0.0505402	0.0450868	0.0376819	0.279711	0.0445647	-1.11548	0.0331028	0.111637	0.0233489	0.216603	-0.108079	-0.559122	-0.0229268	0.24332	0.0101088	-0.217202	-0.0525014	0.332297
0.05	-0.00783194	-0.0404782	-0.150278	0.0843517	-0.0322133	0.0504439	-0.0661292	0.0052183	0.774123	-0.0175837	0.000390204	0.000817879	0.542072	0.108527	0.156677	-0.0396251	0.0716742	0.203725	-0.8097	-0.17251	0.15397	0.124871	0.261839	0.084147	0.515655	0.0756609	-0.132983	0.115503	-0.0339026	0.107138	-0.804588	-0.079189	0.0454092	0.0258081	0.280137	0.041115	-1.11481	0.0815223	0.111781	-0.0166397	0.215499	-0.0919497	-0.559359	-0.0191673	0.243458	0.00453016	-0.217577	-0.0204501	0.332248
0.06	-0.0080453	-0.00804334	-0.149541	0.0604041	-0.0318493	0.0256514	-0.0660748	0.00590806	0.773954	-0.0161115	0.000386385	-0.0012173	0.543135	0.0744334	0.155673	-0.155404	0.0723216	-0.024602	-0.811411	-0.161117	0.155048	0.0542915	0.262584	0.0611283	0.516317	0.0460067	-0.132357	0.0204434	-0.0333607	-0.00992437	-0.805445	-0.0927798	0.0455762	0.00744718	0.280581	0.0468805	-1.11412	0.042907	0.111744	-0.0137227	0.214678	-0.0568155	-0.559458	0.00259155	0.243494	-0.000711609	-0.217749	-0.0186175	0.332057
0.07	-0.00790735	0.0238655	-0.149088	0.0313913	-0.0316109	0.02183	-0.0660115	0.00650994	0.773804	-0.0143265	0.000369973	-0.00191144	0.543739	0.0261184	0.153977	-0.181533	0.0712836	-0.145063	-0.812843	-0.130688	0.155208	0.0022244	0.263172	0.0554691	0.516603	0.0156518	-0.132427	-0.0244355	-0.0337793	-0.0697905	-0.806415	-0.101065	0.0456323	0.00109549	0.281059	0.0501822	-1.11389	0.00800813	0.111755	0.00592029	0.214239	-0.0269045	-0.559381	0.0119588	0.243492	0.00065955	-0.217932	-0.0151336	0.331838
0.08	-0.00758746	0.0323036	-0.148894	0.00852234	-0.0314094	0.0168428	-0.0659458	0.00651863	0.773667	-0.0132607	0.000350333	-0.00188835	0.544043	0.0126759	0.152245	-0.161853	0.0695408	-0.185103	-0.814044	-0.114001	0.155106	-0.0185015	0.263685	0.0476501	0.516713	0.00876601	-0.132737	-0.0333626	-0.0345312	-0.0754289	-0.807441	-0.102956	0.0455924	-0.00359007	0.281562	0.053467	-1.11391	-0.00483244	0.111875	0.0168067	0.214102	-0.00104538	-0.559276	0.011136	0.243497	0.00531044	-0.218107	-0.0147108	0.331696
0.09	-0.00716225	0.0627728	-0.148938	-0.0232572	-0.0311472	0.0479498	-0.0658733	0.00811872	0.773545	-0.0100932	0.000331139	-0.00214784	0.544035	-0.0627224	0.150829	-0.110826	0.0676333	-0.187913	-0.814873	-0.0393246	0.155704	0.260291	0.264002	0.0121959	0.516666	-0.0381088	-0.132999	-0.0181816	-0.0349671	0.0150423	-0.808337	-0.0697164	0.045843	0.0472043	0.281967	0.0208444	-1.11406	-0.0316164	0.112179	0.066828	0.214204	0.0178193	-0.559188	0.00043377	0.243552	0.00185107	-0.21819	-0.00727005	0.331667
0.1	-0.00608351	0.126838	-0.149366	-0.0609099	-0.0304555	0.083788	-0.0657857	0.00879211	0.773501	0.00253632	0.000305644	-0.00279345	0.54278	-0.184827	0.149963	-0.0434999	0.0661391	-0.163094	-0.814784	0.0523791	0.158291	0.152815	0.26423	0.0022894	0.51572	-0.140371	-0.133093	-0.0113822	-0.0344228	0.106835	-0.808714	-0.00841418	0.0462997	0.0638479	0.282178	0.0186196	-1.11502	-0.115484	0.113015	0.130631	0.214583	0.0383786	-0.559187	-0.003423	0.243498	-0.0012412	-0.218215	0.0161698	0.331901
0.11	-0.00450199	0.15647	-0.150094	-0.0789313	-0.0295442	0.0943253	-0.0657026	0.00764434	0.773602	0.0172693	0.000276031	-0.00322634	0.540528	-0.256142	0.149715	0.0166577	0.0648438	-0.155286	-0.81387	0.129543	0.159849	0.18206	0.264143	-0.0331778	0.513941	-0.208133	-0.133141	-0.00785032	-0.0333599	0.147413	-0.80846	0.0632686	0.0472251	0.120788	0.282213	-0.0156467	-1.11678	-0.172798	0.114128	0.155717	0.215249	0.052012	-0.559227	-0.00883386	0.243597	0.0174342	-0.217936	0.0321198	0.332373
0.12	-0.00279983	0.150197	-0.150852	-0.0689731	-0.0286082	0.0853899	-0.0656356	0.00564505	0.773831	0.0277792	0.000240449	-0.00379945	0.537768	-0.279166	0.149819	0.0362294	0.0638195	-0.130282	-0.812247	0.192206	0.161501	0.134735	0.263715	-0.0637887	0.511667	-0.239934	-0.133071	0.00508539	-0.0321531	0.144864	-0.807466	0.139911	0.0484085	0.112212	0.281882	-0.0554795	-1.11891	-0.187852	0.115233	0.143264	0.216009	0.0520809	-0.559295	-0.0115776	0.243831	0.0255969	-0.217628	0.0248471	0.332899
0.13	-0.00131222	0.124167	-0.151441	-0.047905	-0.0279134	0.0495689	-0.0655902	0.00354927	0.774141	0.0335828	0.0002024	-0.00374331	0.53495	-0.271855	0.150056	0.0452755	0.0631428	-0.0850771	-0.810068	0.243355	0.162638	0.0898202	0.263002	-0.0812385	0.509193	-0.25149	-0.132937	0.00395558	-0.0312158	0.105148	-0.805714	0.21374	0.0493745	0.0786002	0.28122	-0.0807283	-1.12099	-0.175567	0.116022	0.0959129	0.216797	0.0587784	-0.559367	-0.0130578	0.244126	0.0296959	-0.217409	0.0141634	0.333304
0.14	-0.000176759	0.0919824	-0.151852	-0.0348188	-0.0275867	0.0176416	-0.0655653	0.0014356	0.774499	0.0378163	0.000166524	-0.00347441	0.532262	-0.252411	0.150391	0.053122	0.0629295	-0.0397584	-0.807414	0.285606	0.1634	0.0624395	0.262084	-0.102213	0.506699	-0.23917	-0.132888	-0.00861024	-0.030687	0.066621	-0.803331	0.258474	0.0500532	0.0538632	0.280344	-0.101177	-1.12279	-0.154498	0.116392	0.0557711	0.217664	0.072226	-0.559468	-0.0192006	0.244477	0.0349166	-0.217363	-0.00880922	0.333594
0.15	0.000586339	0.0594636	-0.15217	-0.0290295	-0.0275229	-0.00314903	-0.0655604	-0.00035309	0.774895	0.0414044	0.000132118	-0.00346555	0.529805	-0.227707	0.15079	0.0555291	0.0630695	-0.00920119	-0.804408	0.314238	0.163916	0.0344183	0.260966	-0.120413	0.504386	-0.220306	-0.132973	-0.0215959	-0.0305057	0.0324585	-0.800577	0.292486	0.050513	0.030321	0.279249	-0.119704	-1.12429	-0.132399	0.116494	0.030749	0.218634	0.0857501	-0.559635	-0.0297278	0.244851	0.0329327	-0.21749	-0.0247845	0.333903
0.16	0.00103134	0.0323812	-0.152433	-0.0245183	-0.0276025	-0.0122634	-0.0655713	-0.00171928	0.775327	0.0450089	9.53E-05	-0.00392943	0.527573	-0.206056	0.151169	0.0478058	0.0633798	0.0026184	-0.801146	0.334179	0.164229	0.0243147	0.259669	-0.137175	0.502242	-0.205611	-0.133143	-0.025426	-0.0305878	0.00957259	-0.797502	0.324819	0.0508016	0.02209	0.277939	-0.142056	-1.12555	-0.114361	0.116458	0.0177294	0.21967	0.0923976	-0.559863	-0.0357019	0.245258	0.0361823	-0.217719	-0.0327197	0.334234
0.17	0.00120797	0.00695471	-0.152643	-0.0176602	-0.0277345	-0.0123253	-0.0655935	-0.0025636	0.775793	0.0480238	5.24E-05	-0.00471407	0.525552	-0.190103	0.151437	0.0299753	0.0637219	0.00248699	-0.797701	0.35486	0.164517	0.0267362	0.25822	-0.146076	0.500229	-0.192762	-0.133311	-0.0193386	-0.0308339	-0.00351023	-0.794106	0.354984	0.0509776	0.0115505	0.276438	-0.158015	-1.12662	-0.095152	0.116369	0.0124797	0.220714	0.0908179	-0.56009	-0.0312565	0.245662	0.0327088	-0.218018	-0.0392066	0.334511
0.18	0.00116496	-0.0114954	-0.152776	-0.00774017	-0.0278638	-0.0154521	-0.0656224	-0.00314329	0.776285	0.0501285	1.79E-06	-0.00538141	0.523691	-0.175148	0.151525	0.0109823	0.0640298	0.00518815	-0.794114	0.361309	0.164975	0.0629426	0.256792	-0.142351	0.498325	-0.181975	-0.133408	-0.0111967	-0.031189	-0.0190383	-0.790446	0.374359	0.0511259	0.0149751	0.274777	-0.174402	-1.12751	-0.0822189	0.116264	0.00249889	0.221703	0.0863611	-0.560311	-0.0283605	0.246039	0.0341738	-0.218353	-0.0364608	0.334712
0.19	0.000938545	-0.0273993	-0.152792	0.0042724	-0.0280776	-0.0272301	-0.0656561	-0.00342995	0.776792	0.0509585	-5.31E-05	-0.00551593	0.522039	-0.154292	0.151452	-0.00327198	0.0643727	0.01203	-0.790545	0.356694	0.165772	0.0715334	0.255406	-0.145168	0.496536	-0.171278	-0.13344	-0.00683735	-0.0317066	-0.0370746	-0.786644	0.385694	0.0513853	0.0209988	0.27299	-0.183039	-1.12825	-0.0681005	0.116025	-0.0170384	0.22264	0.0845712	-0.560416	-0.0155792	0.246419	0.031691	-0.21874	-0.0479346	0.334738
0.2	0.000506794	-0.0508538	-0.152673	0.0189767	-0.0284132	-0.0377302	-0.0656921	-0.00372573	0.777293	0.0489942	-0.000107927	-0.00538539	0.520659	-0.121154	0.151261	-0.0163496	0.0647259	0.017208	-0.78706	0.342996	0.166474	0.0614915	0.253955	-0.146343	0.494928	-0.142832	-0.133408	0.00383183	-0.0324132	-0.0606203	-0.782804	0.378812	0.0516032	0.0179644	0.271153	-0.183931	-1.12874	-0.04337	0.115624	-0.0381835	0.223524	0.0809263	-0.560487	-0.00831906	0.246702	0.0197812	-0.219258	-0.0577405	0.334606
0.21	-0.000180854	-0.0740459	-0.152438	0.0269415	-0.0288071	-0.0383345	-0.0657304	-0.00380405	0.777767	0.0456403	-0.000160338	-0.00508795	0.519648	-0.0847041	0.150998	-0.0220903	0.0650929	0.0270522	-0.783754	0.319525	0.167237	0.0848061	0.252552	-0.135563	0.493655	-0.109403	-0.133269	0.0159993	-0.0332499	-0.069041	-0.779075	0.364151	0.0518787	0.0285096	0.269322	-0.181381	-1.12891	-0.0118466	0.115138	-0.0467318	0.22434	0.0780296	-0.560512	0.00012441	0.246827	0.00333215	-0.219854	-0.0608613	0.334331
0.22	-0.00107245	-0.0934745	-0.152148	0.0301983	-0.0291489	-0.0277331	-0.0657685	-0.00372578	0.778203	0.0414805	-0.000209935	-0.004834	0.518999	-0.0493954	0.150711	-0.0263844	0.0655031	0.0336361	-0.780716	0.289003	0.168165	0.0857225	0.251239	-0.129221	0.492735	-0.0734657	-0.132999	0.0320784	-0.0340268	-0.0597497	-0.775555	0.338016	0.0522324	0.0337327	0.267555	-0.173336	-1.12877	0.017444	0.114708	-0.0413088	0.225075	0.0715619	-0.560497	0.00847443	0.246749	-0.0165353	-0.220447	-0.0526172	0.333951
0.23	-0.00209953	-0.105641	-0.151834	0.0321249	-0.0293497	-0.0121044	-0.0658044	-0.00341745	0.778596	0.0368676	-0.000257151	-0.00458644	0.518663	-0.0211172	0.150403	-0.0304036	0.0658945	0.0343468	-0.777991	0.255282	0.169036	0.0821561	0.250036	-0.114338	0.492165	-0.0419869	-0.132565	0.0504817	-0.0346151	-0.0420518	-0.772336	0.303858	0.0526342	0.0392027	0.265883	-0.161211	-1.1284	0.0411071	0.114426	-0.0300408	0.225694	0.0608149	-0.560412	0.0189802	0.246487	-0.0310964	-0.220907	-0.0349441	0.333514
0.24	-0.00322181	-0.11712	-0.151513	0.0326546	-0.0294016	0.00123685	-0.0658375	-0.00327937	0.778939	0.0316858	-0.000301317	-0.00422948	0.518632	0.010422	0.150084	-0.0335546	0.0662394	0.0329066	-0.775643	0.216381	0.169836	0.0660462	0.248942	-0.109617	0.491928	-0.00980228	-0.131986	0.063586	-0.0349624	-0.022026	-0.769478	0.268683	0.0530315	0.033333	0.264337	-0.147942	-1.12782	0.0649504	0.114305	-0.0200159	0.226186	0.0503076	-0.560227	0.0372681	0.24607	-0.0425941	-0.221174	-0.00911039	0.333024
0.25	-0.0044442	-0.129768	-0.151183	0.034079	-0.0293237	0.0140856	-0.0658683	-0.00297088	0.779227	0.0257352	-0.000341548	-0.00384051	0.518912	0.0404171	0.149739	-0.0402711	0.0664942	0.0260374	-0.773665	0.179326	0.170457	0.049192	0.247952	-0.0888541	0.492033	0.0265066	-0.131303	0.0746496	-0.0350868	-0.00662275	-0.766996	0.226684	0.0532957	0.0207153	0.262962	-0.129173	-1.12701	0.0910609	0.114331	-0.0112352	0.226542	0.0381143	-0.559906	0.050536	0.245511	-0.0526898	-0.221218	0.0162257	0.332488
0.26	-0.00578669	-0.143087	-0.15084	0.0340807	-0.0291472	0.0195215	-0.0658981	-0.0030019	0.779453	0.0194813	-0.000376583	-0.00316796	0.519552	0.0796729	0.149358	-0.0433749	0.0666319	0.0206244	-0.772114	0.132757	0.170848	0.0205859	0.247115	-0.0796432	0.492541	0.0667781	-0.130553	0.076869	-0.0350363	0.00337891	-0.764972	0.179487	0.0535219	0.0144686	0.261762	-0.109851	-1.12596	0.11765	0.114472	-0.00867286	0.226758	0.0298882	-0.559462	0.0587793	0.24485	-0.0584503	-0.221044	0.0404193	0.331969
0.27	-0.00724083	-0.153464	-0.150491	0.0360994	-0.0289338	0.0227062	-0.0659277	-0.00283399	0.779615	0.0129115	-0.000404754	-0.00250803	0.520578	0.117109	0.148974	-0.0476827	0.0666632	0.015841	-0.771043	0.0840751	0.170899	-0.01044	0.246393	-0.0699874	0.493425	0.103572	-0.129819	0.0768274	-0.0348611	0.00782171	-0.763409	0.131989	0.0535409	-0.00790289	0.260783	-0.0881663	-1.12467	0.141174	0.114678	-0.00887413	0.226865	0.0204507	-0.558903	0.0765154	0.244107	-0.0637338	-0.22068	0.059383	0.331511
0.28	-0.00870312	-0.14506	-0.150095	0.0422575	-0.0286635	0.0314376	-0.0659539	-0.00223575	0.779713	0.00676746	-0.00042714	-0.00196473	0.521862	0.127705	0.148523	-0.0583109	0.0666092	0.0102041	-0.770431	0.0413131	0.170798	-0.0200076	0.245808	-0.0485392	0.494575	0.115937	-0.129054	0.0820041	-0.0346137	0.0152888	-0.762314	0.0890928	0.053545	-0.0039908	0.260005	-0.0652306	-1.12323	0.143679	0.114923	-0.00537846	0.226797	-0.000838401	-0.558209	0.0903284	0.243279	-0.0665667	-0.220143	0.0822877	0.331115
0.29	-0.0100553	-0.135944	-0.149661	0.0449464	-0.0282973	0.0401331	-0.0659743	-0.00190433	0.779753	0.00126142	-0.000443875	-0.0013916	0.523261	0.142177	0.147996	-0.06553	0.0664629	0.00157535	-0.770262	-0.00786655	0.170431	-0.0519111	0.245386	-0.0344996	0.495846	0.12883	-0.128281	0.0808015	-0.0342521	0.0226271	-0.761656	0.0446386	0.0534048	-0.0146	0.259444	-0.046539	-1.1218	0.144951	0.115222	-0.000210752	0.226527	-0.020267	-0.557358	0.106908	0.242446	-0.0582372	-0.219406	0.105523	0.330856
0.3	-0.0112738	-0.120566	-0.149203	0.0466659	-0.0278263	0.0527618	-0.0659901	-0.00124161	0.77974	-0.00373267	-0.000455563	-0.00095876	0.52475	0.141649	0.147391	-0.0741007	0.0662061	-0.0101853	-0.770529	-0.0434767	0.169836	-0.0700096	0.245102	-0.0198213	0.497196	0.129771	-0.127521	0.0788839	-0.033819	0.0311572	-0.761404	0.00900163	0.0532324	-0.0280131	0.259082	-0.0237156	-1.1204	0.139359	0.115582	0.00916142	0.226052	-0.042153	-0.556368	0.115116	0.241719	-0.0408736	-0.218492	0.123413	0.330811
0.31	-0.0123073	-0.102342	-0.148736	0.0482707	-0.0272265	0.0649842	-0.0659989	-0.000655977	0.779681	-0.00774412	-0.000463266	-0.000627928	0.526218	0.137204	0.146702	-0.0826607	0.0658365	-0.0202706	-0.771141	-0.0777851	0.169166	-0.0644861	0.244995	-0.00154995	0.498523	0.126292	-0.126789	0.0768466	-0.0333123	0.0358789	-0.761472	-0.0221106	0.0529514	-0.0220778	0.258917	-0.00959768	-1.1191	0.128202	0.116018	0.0183904	0.225371	-0.0642473	-0.555304	0.110835	0.241199	-0.0148374	-0.21743	0.137509	0.331053
0.32	-0.0131148	-0.0795642	-0.148257	0.0487675	-0.0264978	0.0770423	-0.0660012	0.000196365	0.779589	-0.0105036	-0.000468494	-0.000416648	0.527578	0.119241	0.14592	-0.0896591	0.0653749	-0.031473	-0.77202	-0.0973618	0.168485	-0.0679954	0.245034	0.0162201	0.499752	0.111096	-0.126067	0.0745299	-0.0327724	0.0409303	-0.761799	-0.0421066	0.0527794	-0.020823	0.258889	0.00501639	-1.11797	0.110207	0.116516	0.0282457	0.224492	-0.0846912	-0.554198	0.105931	0.240965	0.0167283	-0.216282	0.142685	0.33163
0.33	-0.0136752	-0.0573442	-0.14779	0.0468427	-0.0256683	0.0852999	-0.0659965	0.00072549	0.779477	-0.0117007	-0.000472082	-0.000326177	0.528761	0.103009	0.145083	-0.0926551	0.0648535	-0.0384014	-0.773087	-0.114543	0.16789	-0.0506589	0.245244	0.028175	0.50081	0.0956444	-0.12537	0.0722605	-0.0322306	0.0411198	-0.762303	-0.0589481	0.0526376	-0.00968833	0.258979	0.0125213	-1.11706	0.0905643	0.117057	0.0362714	0.223463	-0.0998507	-0.553114	0.093228	0.241074	0.0502384	-0.215133	0.137459	0.332543
0.34	-0.0140132	-0.036367	-0.147345	0.0455955	-0.0247864	0.0858022	-0.0659866	0.00116203	0.779356	-0.0122199	-0.000474928	-0.000251409	0.529749	0.0813654	0.144216	-0.0928953	0.0643023	-0.0418054	-0.774253	-0.118109	0.167397	-0.0418472	0.24555	0.0393181	0.501687	0.0748257	-0.124691	0.0693154	-0.0317088	0.0392494	-0.762924	-0.0648585	0.052569	-0.00487044	0.259134	0.0176131	-1.11637	0.0686793	0.117603	0.0370226	0.222331	-0.110038	-0.552107	0.0713718	0.241532	0.0818895	-0.214081	0.119633	0.333719
0.35	-0.0141748	-0.0205662	-0.146916	0.0416867	-0.0239618	0.0741241	-0.0659739	0.0013345	0.779237	-0.0115625	-0.000476388	-7.40E-06	0.530537	0.0633236	0.143367	-0.0857132	0.0638248	-0.0313064	-0.775438	-0.11396	0.167237	-0.0108033	0.246091	0.0496812	0.502356	0.0559215	-0.124059	0.0594954	-0.0312668	0.0315191	-0.763562	-0.0632146	0.0525324	-0.00331155	0.259336	0.0210549	-1.11587	0.0495876	0.118055	0.0277094	0.221164	-0.109919	-0.55122	0.0548001	0.242354	0.114606	-0.213217	0.0940135	0.335113
0.36	-0.0142281	-0.00980284	-0.146524	0.0389692	-0.0233098	0.052819	-0.0659611	0.00125563	0.779127	-0.0102195	-0.000474588	0.000366389	0.531156	0.04832	0.142596	-0.0757194	0.0634574	-0.022856	-0.77653	-0.100595	0.167048	-0.0123853	0.246639	0.0518921	0.502843	0.0391167	-0.123541	0.047556	-0.0309612	0.0168271	-0.764159	-0.0559119	0.0524915	-0.0023094	0.259562	0.0212846	-1.1155	0.0315742	0.118326	0.00854539	0.220046	-0.104435	-0.550502	0.0385889	0.243533	0.145414	-0.212601	0.0641586	0.336639
0.37	-0.0142169	-0.00131749	-0.146161	0.0336196	-0.0228973	0.0266002	-0.065951	0.000886512	0.779035	-0.00811834	-0.00046908	0.000801917	0.531614	0.0345406	0.141932	-0.0606877	0.0632304	-0.00865874	-0.777449	-0.081677	0.166982	0.000636812	0.247144	0.0468197	0.503156	0.0228442	-0.123147	0.0313063	-0.0308351	0.00127437	-0.764655	-0.0442242	0.0524996	0.000706419	0.259774	0.0198184	-1.11527	0.0142616	0.118355	-0.0133525	0.219028	-0.091599	-0.549889	0.0205279	0.245028	0.170671	-0.212268	0.0315342	0.338176
0.38	-0.0141769	0.00443371	-0.145854	0.0282394	-0.0227668	-0.00208855	-0.0659452	0.000305617	0.778967	-0.0053434	-0.000458832	0.00127655	0.531929	0.0209903	0.141428	-0.0433023	0.0631674	0.00589833	-0.778144	-0.0556094	0.166995	0.0115394	0.247535	0.0310399	0.503307	0.00723927	-0.12292	0.014946	-0.0308907	-0.0163018	-0.76501	-0.0278203	0.0525604	0.0111175	0.259954	0.0147019	-1.11515	-0.00102923	0.118124	-0.0372087	0.218181	-0.0741578	-0.549385	0.0051722	0.246768	0.187212	-0.212272	-0.0090531	0.339647
0.39	-0.0141442	0.00663184	-0.145607	0.0213043	-0.0229357	-0.0325381	-0.0659449	-0.0001839	0.778929	-0.00235041	-0.00044357	0.00177922	0.532115	0.0109556	0.14111	-0.0223768	0.0632931	0.0246052	-0.778567	-0.027765	0.167214	0.0215566	0.247804	0.0162974	0.503315	-0.00531931	-0.122862	-0.00296	-0.0311404	-0.0342747	-0.76519	-0.00917134	0.0526839	0.0152805	0.26008	0.00999332	-1.11511	-0.0145506	0.11763	-0.0612332	0.217552	-0.0502944	-0.548954	0.0023272	0.248627	0.192705	-0.212681	-0.0524158	0.340949
0.4	-0.0141355	0.00858781	-0.145413	0.0163112	-0.0234199	-0.064334	-0.0659502	-0.000830211	0.778921	0.00087563	-0.000422932	0.002352	0.532188	0.00180108	0.140997	-0.000719608	0.0636144	0.0428583	-0.778714	-0.00121186	0.167392	0.017472	0.24791	0.00370385	0.503184	-0.0183546	-0.122969	-0.0191346	-0.0315972	-0.0548362	-0.765171	0.0112819	0.0528365	0.0114301	0.260139	0.00167537	-1.11515	-0.0274671	0.116865	-0.0869748	0.217182	-0.0237764	-0.548499	0.0062461	0.250484	0.185019	-0.213558	-0.100356	0.341962
0.41	-0.0141772	0.00588294	-0.145263	0.0119981	-0.0242358	-0.0963963	-0.0659629	-0.00158152	0.778945	0.00361464	-0.000396592	0.00289681	0.5322	0.00011143	0.141107	0.0208832	0.0641639	0.0671301	-0.778633	0.0202748	0.167621	0.0282729	0.247904	-0.00409286	0.502946	-0.025888	-0.123237	-0.0345567	-0.0322968	-0.0785784	-0.76496	0.0304297	0.0529133	0.00406842	0.260123	-0.00606756	-1.11525	-0.034955	0.115822	-0.112027	0.217108	0.00575305	-0.547946	0.0290513	0.252119	0.153089	-0.214972	-0.153221	0.342614
0.42	-0.0142935	0.002471	-0.145139	0.00997954	-0.025344	-0.122688	-0.0659826	-0.00227055	0.778995	0.0061811	-0.000365308	0.00337526	0.532158	-0.00548429	0.141392	0.036464	0.0649315	0.083566	-0.778287	0.0488197	0.167805	0.00482836	0.247773	-0.021499	0.502648	-0.0307572	-0.123629	-0.0455428	-0.0332212	-0.0982032	-0.764577	0.0471141	0.0529352	-0.00103405	0.260027	-0.013506	-1.11535	-0.0406083	0.114546	-0.13221	0.21731	0.0317839	-0.547274	0.0520786	0.253305	0.103813	-0.216897	-0.193095	0.34289
0.43	-0.0144747	-0.000268877	-0.145035	0.00680262	-0.026675	-0.137544	-0.066008	-0.00278409	0.779068	0.00819092	-0.000329606	0.00368479	0.532061	-0.0091636	0.141821	0.0487994	0.0658423	0.0950475	-0.7777	0.0687759	0.167902	0.0197636	0.247524	-0.028579	0.502288	-0.0367657	-0.124124	-0.0539543	-0.034302	-0.105772	-0.764022	0.0631506	0.0529062	0.00193035	0.259869	-0.0178857	-1.11546	-0.0444154	0.113109	-0.1401	0.217756	0.0532829	-0.546439	0.077468	0.253909	0.0479631	-0.219153	-0.211509	0.342836
0.44	-0.0146595	0.00480717	-0.144984	0.000645676	-0.0280593	-0.133176	-0.0660371	-0.0028301	0.779162	0.0106565	-0.000292079	0.00370248	0.531873	-0.0254527	0.142343	0.0551937	0.0668327	0.0956372	-0.776927	0.0884963	0.168231	0.0423129	0.247194	-0.0379861	0.501841	-0.050232	-0.124683	-0.0576494	-0.0353768	-0.0969757	-0.763307	0.0802701	0.0529704	0.0115964	0.259652	-0.0255589	-1.11564	-0.0538772	0.111689	-0.126516	0.218391	0.0666571	-0.545448	0.108942	0.25386	-0.0170521	-0.221525	-0.209312	0.342533
0.45	-0.0147341	0.0171644	-0.145005	-0.007473	-0.0292971	-0.109197	-0.0660643	-0.00252509	0.779283	0.0135841	-0.00025684	0.00329708	0.531442	-0.0559797	0.142879	0.0554878	0.0677833	0.081108	-0.775928	0.112648	0.168771	0.0673704	0.2468	-0.0415037	0.501213	-0.0722894	-0.125238	-0.0555909	-0.0363122	-0.0728376	-0.762422	0.0980362	0.0531608	0.0265315	0.259353	-0.0355078	-1.11599	-0.0686025	0.110481	-0.0922284	0.219126	0.0700668	-0.544356	0.132576	0.253109	-0.0829845	-0.223797	-0.188158	0.342116
0.46	-0.0146276	0.0317163	-0.145106	-0.0157304	-0.0302253	-0.0722191	-0.066087	-0.00202434	0.779436	0.0170372	-0.000227284	0.00257696	0.530678	-0.0913648	0.143353	0.0491016	0.0685927	0.0572479	-0.774689	0.137085	0.16962	0.100307	0.24641	-0.0410703	0.500346	-0.0979197	-0.125725	-0.0475683	-0.0369891	-0.038896	-0.761342	0.119464	0.0535334	0.0457269	0.25895	-0.0483366	-1.11658	-0.0833201	0.109636	-0.0449468	0.219872	0.0648927	-0.543167	0.157483	0.25167	-0.14532	-0.225805	-0.151594	0.341636
0.47	-0.0143141	0.0454849	-0.145287	-0.0219239	-0.03074	-0.0291369	-0.0661039	-0.00139384	0.779624	0.0206897	-0.00020611	0.00164868	0.529549	-0.127053	0.143707	0.0368083	0.0691813	0.0279111	-0.77321	0.15987	0.170782	0.127064	0.246056	-0.0375106	0.49921	-0.124838	-0.126095	-0.0347445	-0.0373315	-0.000873111	-0.760027	0.143744	0.0541181	0.0637452	0.258415	-0.0612557	-1.11743	-0.097018	0.109256	0.00744922	0.220552	0.0522158	-0.541933	0.169639	0.249579	-0.205506	-0.227408	-0.10626	0.341137
0.48	-0.0137921	0.0615252	-0.145534	-0.0272314	-0.0308216	0.0127649	-0.0661146	-0.000770845	0.779852	0.0249692	-0.000194419	0.000683195	0.52806	-0.164847	0.143914	0.0250243	0.0695063	-0.00383948	-0.771491	0.183466	0.172167	0.156961	0.245694	-0.0412166	0.497787	-0.156938	-0.126324	-0.0213466	-0.0373352	0.0348328	-0.758442	0.174276	0.0548203	0.0740293	0.257741	-0.0769819	-1.11854	-0.112259	0.109351	0.0583675	0.221117	0.0366284	-0.540736	0.170662	0.246939	-0.253763	-0.228496	-0.0519168	0.340736
0.49	-0.0130421	0.0779087	-0.145818	-0.0287328	-0.0304845	0.0542892	-0.0661183	-4.66E-05	0.780124	0.0294262	-0.000193205	-0.000409453	0.52616	-0.207917	0.143951	0.00855566	0.0695983	-0.0326886	-0.769495	0.21428	0.17394	0.192427	0.245366	-0.0351722	0.496033	-0.19003	-0.126379	-0.00254069	-0.0370305	0.0706013	-0.756552	0.204329	0.0556418	0.088531	0.256909	-0.0945748	-1.11991	-0.128338	0.109889	0.106229	0.221529	0.0158303	-0.539645	0.168821	0.243911	-0.285197	-0.228985	0.00870308	0.340511
0.5	-0.0120773	0.0941363	-0.146113	-0.0285799	-0.0297797	0.0840779	-0.0661154	0.00054027	0.780441	0.0340314	-0.000201843	-0.00122522	0.523846	-0.246728	0.143813	-0.00313109	0.069482	-0.0558386	-0.767193	0.24164	0.175964	0.206587	0.245088	-0.0351018	0.493934	-0.228775	-0.126255	0.0103537	-0.0364428	0.0986536	-0.754323	0.244472	0.0565851	0.0925707	0.255898	-0.110325	-1.12154	-0.145163	0.110799	0.140773	0.221769	-0.00301597	-0.53868	0.151594	0.24073	-0.287731	-0.228784	0.0767606	0.340482
0.51	-0.0109462	0.102484	-0.146392	-0.024446	-0.0288154	0.106868	-0.0661081	0.000747788	0.780803	0.0382729	-0.000217371	-0.00184463	0.521212	-0.27353	0.143536	-0.0163697	0.0691912	-0.077641	-0.764639	0.265955	0.178012	0.199142	0.244755	-0.0430207	0.491494	-0.254776	-0.125992	0.0249157	-0.0356817	0.113088	-0.751708	0.277384	0.0574832	0.0827195	0.25472	-0.128743	-1.12338	-0.155823	0.111955	0.163717	0.221841	-0.0234703	-0.537885	0.128083	0.237725	-0.257711	-0.227879	0.139982	0.3407
0.52	-0.00976935	0.0957766	-0.146623	-0.0187689	-0.0276641	0.118556	-0.0661014	0.000674542	0.781203	0.0413439	-0.000237361	-0.00207867	0.518409	-0.279625	0.143122	-0.0275414	0.0687267	-0.0932597	-0.76186	0.285994	0.179927	0.175475	0.244344	-0.0503408	0.488889	-0.262502	-0.125594	0.0356557	-0.0348644	0.112898	-0.748792	0.307605	0.0582718	0.0648379	0.253347	-0.147378	-1.12529	-0.150676	0.113263	0.171019	0.221734	-0.0394549	-0.537318	0.084865	0.235296	-0.18277	-0.22627	0.209381	0.341273
0.53	-0.0087613	0.0670745	-0.146808	-0.0150303	-0.0264538	0.119193	-0.0660982	-2.29E-05	0.781624	0.042244	-0.000256824	-0.0017667	0.515703	-0.255791	0.14263	-0.0342863	0.0680998	-0.107107	-0.758907	0.300943	0.181465	0.1272	0.243799	-0.0638258	0.486346	-0.240423	-0.125133	0.039204	-0.0340951	0.101995	-0.74561	0.32755	0.0587741	0.0285137	0.251829	-0.156382	-1.12702	-0.11927	0.114607	0.163483	0.221505	-0.0448458	-0.537112	0.00932136	0.233956	-0.0671192	-0.223889	0.270106	0.342413
0.54	-0.00810481	0.0313016	-0.146938	-0.0083139	-0.0252971	0.108925	-0.0661025	-0.000765697	0.782045	0.0418364	-0.000271323	-0.00110554	0.513356	-0.215118	0.142113	-0.0374549	0.0673588	-0.104195	-0.755895	0.300459	0.182626	0.107832	0.243165	-0.0688276	0.484118	-0.204376	-0.124653	0.0424643	-0.0334451	0.0840824	-0.742291	0.333151	0.0589656	0.00509026	0.250239	-0.160144	-1.12833	-0.0774233	0.115882	0.140777	0.22121	-0.0438715	-0.537456	-0.0776673	0.233993	0.0620488	-0.220885	0.311014	0.344255
0.55	-0.00775022	0.0117022	-0.146994	-0.00159594	-0.0242708	0.0944148	-0.0661103	-0.000736948	0.782458	0.0413575	-0.000278056	-0.000208906	0.511359	-0.188982	0.141612	-0.035343	0.0666831	-0.0865077	-0.75292	0.29493	0.183729	0.114547	0.242471	-0.0761042	0.482167	-0.186817	-0.124166	0.0416172	-0.0329095	0.0731852	-0.738915	0.337972	0.0590528	0.009952	0.248623	-0.160655	-1.12924	-0.0519413	0.11698	0.113577	0.2209	-0.0382047	-0.538421	-0.169739	0.235525	0.196097	-0.217457	0.324215	0.34675
0.56	-0.00753669	0.00591125	-0.147	0.00217808	-0.0233639	0.0854706	-0.0661147	-0.000122157	0.78287	0.0410053	-0.000275566	0.000665453	0.509517	-0.181892	0.141152	-0.0329606	0.0661788	-0.0650794	-0.749972	0.294238	0.185076	0.151766	0.241755	-0.071943	0.480336	-0.182319	-0.123698	0.0407874	-0.0324205	0.0693309	-0.735531	0.338557	0.0593135	0.0381627	0.247	-0.16307	-1.12991	-0.0389409	0.117889	0.0934604	0.22064	-0.0294866	-0.539933	-0.242995	0.238508	0.321564	-0.21394	0.301588	0.349659
0.57	-0.00734631	0.00901071	-0.146965	0.00497478	-0.022541	0.07685	-0.0661113	0.00079314	0.78328	0.0410649	-0.000265107	0.00146034	0.507685	-0.185063	0.140713	-0.0295753	0.065887	-0.046008	-0.747026	0.293756	0.186742	0.175673	0.241101	-0.0721738	0.478505	-0.186827	-0.123226	0.0400913	-0.0319678	0.0671093	-0.732157	0.338155	0.0598392	0.05579	0.245391	-0.160554	-1.13046	-0.0367622	0.118632	0.0757341	0.220463	-0.0176988	-0.541874	-0.296454	0.242748	0.42537	-0.210685	0.252784	0.352705
0.58	-0.0070938	0.0220302	-0.146904	0.00804355	-0.0218215	0.0622968	-0.066098	0.00181164	0.783694	0.041691	-0.000246329	0.00233422	0.505764	-0.198416	0.140312	-0.0236078	0.0657996	-0.0217221	-0.744077	0.292014	0.188761	0.225557	0.240508	-0.0537448	0.476566	-0.204405	-0.122767	0.0375419	-0.031559	0.0603917	-0.728783	0.339541	0.0606028	0.0894122	0.243819	-0.156895	-1.13098	-0.0465744	0.119192	0.0543756	0.220418	-0.00162984	-0.544059	-0.326999	0.247961	0.503025	-0.207985	0.179371	0.355596
0.59	-0.0067279	0.0373887	-0.146818	0.00889964	-0.0213239	0.034962	-0.0660763	0.00255137	0.784117	0.0426267	-0.000217503	0.00347178	0.503715	-0.210934	0.140001	-0.0105638	0.0660226	0.00829597	-0.741154	0.292974	0.191209	0.260008	0.239989	-0.060345	0.474415	-0.226693	-0.122372	0.0260254	-0.0312671	0.0509135	-0.725376	0.344557	0.061665	0.115685	0.2423	-0.152267	-1.13157	-0.0614573	0.119464	0.0245119	0.220595	0.0244148	-0.546259	-0.320064	0.253778	0.541914	-0.206108	0.0850313	0.358072
0.6	-0.00625141	0.0520667	-0.146701	0.0130733	-0.0211245	0.00387626	-0.0660481	0.00296025	0.784551	0.0438872	-0.000177295	0.00460281	0.501482	-0.231877	0.139788	-0.000910043	0.0665792	0.0407076	-0.738141	0.308238	0.19405	0.304373	0.239509	-0.0500303	0.472031	-0.248966	-0.122068	0.0177408	-0.031138	0.0334515	-0.721911	0.350836	0.0629991	0.144585	0.240835	-0.147028	-1.13227	-0.077658	0.119387	-0.00859337	0.221045	0.0508534	-0.548223	-0.289797	0.259738	0.541694	-0.205277	-0.0184641	0.35988
0.61	-0.00568227	0.0671126	-0.146561	0.0140328	-0.0212716	-0.0330271	-0.0660183	0.00294322	0.785	0.045797	-0.000124748	0.00592343	0.499067	-0.246723	0.139691	0.0144464	0.0674924	0.0732176	-0.735005	0.319014	0.197246	0.325288	0.239124	-0.0530747	0.469415	-0.274223	-0.121877	0.00342968	-0.031228	0.0131372	-0.718359	0.361604	0.0647034	0.192594	0.239415	-0.137954	-1.13308	-0.0985093	0.11894	-0.0417709	0.221806	0.0825336	-0.549726	-0.226789	0.265357	0.490459	-0.205597	-0.126623	0.360835
0.62	-0.0050411	0.0733662	-0.146435	0.0116163	-0.0217775	-0.0667724	-0.0659918	0.00217093	0.785468	0.0476888	-5.86E-05	0.00730178	0.496508	-0.253359	0.139753	0.0305112	0.0686951	0.0954978	-0.731734	0.333526	0.200551	0.331509	0.238652	-0.0635341	0.466577	-0.285478	-0.121848	-0.0143613	-0.0315099	-0.000933215	-0.714726	0.365828	0.0668917	0.244789	0.238237	-0.111227	-1.13404	-0.114385	0.118162	-0.0679315	0.222911	0.114902	-0.550597	-0.135376	0.270083	0.394239	-0.207186	-0.237887	0.360791
0.63	-0.00448222	0.0576593	-0.146306	0.0128497	-0.022609	-0.0974503	-0.0659778	0.000441434	0.785951	0.0486132	2.13E-05	0.00872019	0.49398	-0.236433	0.139922	0.0378603	0.0700798	0.108274	-0.728317	0.347537	0.203759	0.297752	0.238092	-0.0732914	0.463732	-0.271311	-0.121983	-0.0315097	-0.0319593	-0.0235543	-0.711035	0.373201	0.0692922	0.218142	0.237216	-0.112254	-1.13499	-0.107662	0.11712	-0.0923417	0.2243	0.141026	-0.550808	-0.0423715	0.273436	0.242773	-0.210045	-0.346885	0.359805
0.64	-0.00427219	0.0109819	-0.146183	0.0113708	-0.0237182	-0.120522	-0.0659871	-0.00239366	0.786434	0.0475575	0.00011559	0.0101297	0.491824	-0.179258	0.140177	0.0413609	0.0714674	0.107801	-0.72482	0.350602	0.206472	0.236526	0.237391	-0.0864885	0.461217	-0.217231	-0.122308	-0.0480429	-0.0326752	-0.058527	-0.707293	0.373196	0.071353	0.187906	0.23617	-0.109851	-1.13566	-0.0637251	0.115939	-0.106995	0.225908	0.163826	-0.55047	0.0439717	0.274819	0.0335961	-0.21405	-0.43123	0.358023
0.65	-0.0046854	-0.0557312	-0.146063	0.0110608	-0.0250107	-0.132493	-0.0660276	-0.00562237	0.786895	0.0443202	0.000223227	0.0113608	0.490403	-0.0985237	0.140472	0.0372036	0.0727059	0.098626	-0.721329	0.346494	0.208536	0.176495	0.236488	-0.0978879	0.459433	-0.132384	-0.122781	-0.0568899	-0.0336507	-0.0903708	-0.703607	0.362062	0.072936	0.125194	0.235064	-0.1146	-1.13571	0.00354819	0.114791	-0.111339	0.227624	0.176642	-0.549818	0.119932	0.273842	-0.19778	-0.218762	-0.465986	0.355671
0.66	-0.00570548	-0.102394	-0.145959	0.00904086	-0.0263525	-0.13035	-0.0660963	-0.00793568	0.787324	0.0417913	0.000342196	0.0123591	0.489725	-0.0415362	0.140786	0.0341055	0.073756	0.0931759	-0.717919	0.338167	0.21029	0.176953	0.235543	-0.100499	0.458423	-0.0726346	-0.123344	-0.0606818	-0.0347491	-0.099265	-0.700047	0.352264	0.0742028	0.137554	0.233945	-0.11131	-1.13514	0.0541912	0.11383	-0.0983462	0.229348	0.177901	-0.548856	0.209724	0.270494	-0.41131	-0.22361	-0.442357	0.352887
0.67	-0.00697884	-0.111699	-0.145887	0.00533715	-0.0275705	-0.10671	-0.0661806	-0.00864277	0.787736	0.0408425	0.000468846	0.0128311	0.489368	-0.0338503	0.141084	0.0279486	0.0746954	0.083519	-0.714555	0.337314	0.212308	0.227806	0.234598	-0.0958443	0.457763	-0.0614609	-0.123938	-0.0592619	-0.0357063	-0.0719716	-0.696539	0.351726	0.0757998	0.180943	0.232922	-0.104212	-1.13434	0.0670934	0.113182	-0.0605962	0.230985	0.163933	-0.547513	0.287089	0.265001	-0.594818	-0.228036	-0.364967	0.349953
0.68	-0.00816766	-0.0964912	-0.145835	0.00382988	-0.0284522	-0.0668197	-0.0662671	-0.00856876	0.788151	0.0424372	0.000596951	0.0127437	0.488908	-0.058427	0.141261	0.0140788	0.0755186	0.068123	-0.711175	0.338402	0.21499	0.30226	0.233795	-0.0783654	0.457081	-0.0778269	-0.12445	-0.048562	-0.0363008	-0.026481	-0.693044	0.352027	0.0780911	0.269456	0.232023	-0.0859903	-1.13365	0.0545557	0.11299	-0.00690491	0.232412	0.135726	-0.545824	0.357836	0.25778	-0.728744	-0.231578	-0.252537	0.347204
0.69	-0.00906103	-0.0667736	-0.145795	0.00427493	-0.0288958	-0.0201881	-0.0663493	-0.00781578	0.788592	0.0458349	0.000723034	0.0124293	0.48808	-0.110189	0.141257	-0.00322667	0.0761974	0.0426821	-0.707713	0.357316	0.218309	0.358558	0.233089	-0.079084	0.456102	-0.118883	-0.124843	-0.0366187	-0.0364134	0.028509	-0.689469	0.367383	0.0812336	0.354967	0.231263	-0.0782334	-1.13333	0.0249469	0.1133	0.0524446	0.233558	0.0997053	-0.5438	0.40486	0.249332	-0.814702	-0.233957	-0.121452	0.344943
0.7	-0.00956811	-0.0378371	-0.145729	0.0085686	-0.0288657	0.0260015	-0.0664223	-0.00696638	0.789073	0.0504988	0.000844391	0.011837	0.486684	-0.164551	0.141008	-0.0255825	0.0767071	0.0188515	-0.704022	0.380187	0.22227	0.420268	0.232575	-0.0614539	0.454619	-0.169421	-0.125077	-0.0210871	-0.0360696	0.0759051	-0.685624	0.401125	0.0851438	0.423222	0.230628	-0.075076	-1.13345	-0.00598801	0.114093	0.107262	0.234363	0.0592424	-0.54156	0.429581	0.240238	-0.84415	-0.235015	0.019298	0.343453
0.71	-0.00975477	-0.013285	-0.145616	0.0147515	-0.0283858	0.0678301	-0.0664887	-0.00637163	0.789604	0.0560782	0.000959248	0.0111454	0.484774	-0.220277	0.14049	-0.0481231	0.0770075	-0.0121302	-0.700038	0.418225	0.226623	0.451285	0.232091	-0.0659877	0.452645	-0.222271	-0.12513	-0.00384489	-0.0353817	0.109835	-0.681391	0.449027	0.0896768	0.468028	0.229999	-0.0777051	-1.13396	-0.034527	0.11532	0.15375	0.234807	0.0182707	-0.539189	0.437926	0.231121	-0.810181	-0.234651	0.164777	0.342817
0.72	-0.00965993	0.00601667	-0.14543	0.0232007	-0.0275169	0.101502	-0.0665512	-0.00610915	0.790197	0.0626376	0.0010671	0.01049	0.482349	-0.268937	0.139705	-0.0692974	0.0771032	-0.0350837	-0.695685	0.454461	0.231358	0.481393	0.231646	-0.0684366	0.45014	-0.276081	-0.124972	0.0161123	-0.0344862	0.130536	-0.67661	0.510714	0.0945874	0.510897	0.229194	-0.103146	-1.13484	-0.0598675	0.11688	0.187976	0.234884	-0.0213284	-0.536709	0.422935	0.222632	-0.716957	-0.232853	0.303049	0.343136
0.73	-0.00939295	0.00521743	-0.145177	0.0311435	-0.0263421	0.129317	-0.0666127	-0.00645882	0.790855	0.0686531	0.00116938	0.0099969	0.479499	-0.297654	0.1387	-0.0891809	0.0769997	-0.0635976	-0.690889	0.500122	0.236131	0.467885	0.231057	-0.0777101	0.447155	-0.305787	-0.124623	0.0352857	-0.0334576	0.146557	-0.671186	0.569928	0.0997313	0.500571	0.228212	-0.127408	-1.13597	-0.0634166	0.118673	0.20874	0.23463	-0.0556715	-0.534326	0.335779	0.215599	-0.520404	-0.229555	0.475769	0.34468
0.74	-0.00931478	-0.0360601	-0.144821	0.043446	-0.0249767	0.137195	-0.0666842	-0.00791077	0.791565	0.0728479	0.00126921	0.0100823	0.476669	-0.269624	0.137486	-0.110128	0.076662	-0.0814643	-0.685719	0.530379	0.240613	0.407073	0.2303	-0.103243	0.444162	-0.285078	-0.12408	0.0531206	-0.032422	0.13098	-0.665229	0.622519	0.104616	0.466801	0.226856	-0.165416	-1.13693	-0.0240836	0.120548	0.194393	0.234043	-0.0842585	-0.532664	0.144941	0.211552	-0.175798	-0.224077	0.685653	0.348301
0.75	-0.0098726	-0.120725	-0.14433	0.0561638	-0.0236034	0.132702	-0.0667754	-0.0104136	0.792298	0.0734602	0.00137338	0.0108596	0.474452	-0.183099	0.136108	-0.130229	0.076056	-0.100337	-0.680339	0.546105	0.244211	0.306951	0.229216	-0.135798	0.441675	-0.205089	-0.123397	0.0663206	-0.0315778	0.097576	-0.658828	0.656285	0.108906	0.379984	0.22514	-0.203269	-1.13716	0.0668806	0.122302	0.155746	0.233111	-0.105973	-0.532397	-0.102748	0.211739	0.223978	-0.216524	0.815242	0.354353
0.76	-0.0112809	-0.192177	-0.143728	0.0649773	-0.0223007	0.125284	-0.0668876	-0.0117422	0.793025	0.0723662	0.00148717	0.01189	0.473104	-0.114507	0.134636	-0.140858	0.0752234	-0.0996103	-0.674815	0.562546	0.247179	0.29631	0.22796	-0.134557	0.439971	-0.143795	-0.122629	0.0757597	-0.0309685	0.0726629	-0.652082	0.691592	0.112519	0.350948	0.223104	-0.219501	-1.13636	0.1515	0.123864	0.114836	0.23187	-0.121228	-0.533688	-0.320351	0.216205	0.584452	-0.208018	0.8089	0.362036
0.77	-0.0131918	-0.218505	-0.143096	0.0630065	-0.0210136	0.129847	-0.0670053	-0.0117007	0.793753	0.0735366	0.0016105	0.0127038	0.472185	-0.099354	0.13315	-0.140421	0.0743915	-0.0919522	-0.669095	0.583498	0.250467	0.357244	0.226738	-0.132097	0.438659	-0.129791	-0.121816	0.0777393	-0.0303587	0.0859136	-0.645028	0.718457	0.116211	0.384287	0.220977	-0.225147	-1.1349	0.189549	0.125281	0.0985175	0.230433	-0.12869	-0.536216	-0.470117	0.224154	0.85696	-0.199907	0.68752	0.370174
0.78	-0.0151255	-0.199648	-0.142523	0.0567131	-0.0196559	0.136647	-0.0671152	-0.0101375	0.794505	0.0773706	0.00174022	0.0131501	0.471141	-0.138486	0.131709	-0.13315	0.0736558	-0.0817887	-0.663127	0.612304	0.254533	0.44622	0.225499	-0.129363	0.437236	-0.167153	-0.121008	0.0765665	-0.0295578	0.109137	-0.637711	0.74602	0.120524	0.464425	0.218776	-0.229479	-1.1333	0.176885	0.126656	0.0970293	0.228951	-0.127063	-0.539494	-0.547686	0.234515	1.03824	-0.193155	0.505885	0.377822
0.79	-0.0167118	-0.153122	-0.141995	0.0548853	-0.0182956	0.127036	-0.0672062	-0.00800578	0.795306	0.0831019	0.00187314	0.0134136	0.469498	-0.211045	0.1303	-0.124444	0.0731419	-0.0621568	-0.656809	0.652626	0.25946	0.529696	0.224309	-0.134604	0.435227	-0.242712	-0.120204	0.0734221	-0.0286126	0.123991	-0.630079	0.785185	0.125519	0.535526	0.216549	-0.242129	-1.132	0.128962	0.127914	0.0862425	0.227575	-0.113269	-0.543032	-0.565345	0.246329	1.13939	-0.188281	0.295879	0.384392
0.8	-0.0178078	-0.100012	-0.141457	0.0574765	-0.0171639	0.091566	-0.0672753	-0.00604272	0.796168	0.0894081	0.00200949	0.0139017	0.467034	-0.293657	0.128938	-0.111744	0.0730031	-0.0288578	-0.650027	0.706791	0.265157	0.593811	0.22315	-0.144143	0.432326	-0.33585	-0.119436	0.0629555	-0.0277273	0.119183	-0.62197	0.838088	0.131267	0.591422	0.214321	-0.240102	-1.1312	0.069862	0.128837	0.054529	0.226481	-0.0824727	-0.546354	-0.521158	0.258746	1.17059	-0.185577	0.0806739	0.389512
0.81	-0.0184648	-0.0485483	-0.140859	0.0638014	-0.0165031	0.0349554	-0.0673283	-0.00453834	0.797094	0.0956882	0.00215218	0.0146635	0.463774	-0.372775	0.127658	-0.0945917	0.0733469	0.01613	-0.642696	0.763866	0.271494	0.661833	0.221923	-0.152095	0.428486	-0.43455	-0.118768	0.0479061	-0.0271449	0.0872909	-0.613268	0.905513	0.137527	0.649421	0.211999	-0.247995	-1.13088	0.00727904	0.129223	0.00574508	0.225827	-0.0375762	-0.549028	-0.431889	0.27101	1.13428	-0.18509	-0.120955	0.392933
0.82	-0.0185879	0.0267717	-0.140179	0.0723403	-0.0164129	-0.0180953	-0.0673648	-0.00273528	0.798087	0.103316	0.00230241	0.0153445	0.459535	-0.490595	0.126483	-0.077019	0.0742764	0.0631966	-0.63467	0.842702	0.278533	0.739878	0.220569	-0.158972	0.423485	-0.569068	-0.118216	0.0355996	-0.0270006	0.0602283	-0.603813	0.989572	0.144359	0.705011	0.209631	-0.260039	-1.13119	-0.0848015	0.128993	-0.0335879	0.225718	0.00748001	-0.550671	-0.284672	0.282329	1.01757	-0.186815	-0.316388	0.394471
0.83	-0.017924	0.11425	-0.139409	0.07998	-0.0168372	-0.0704608	-0.0673853	-0.0016643	0.799167	0.112891	0.00245936	0.0161413	0.453984	-0.616799	0.125397	-0.0564522	0.0758385	0.108035	-0.625836	0.919475	0.286233	0.768416	0.219071	-0.190644	0.41699	-0.719579	-0.11776	0.0188722	-0.0273269	0.022371	-0.593472	1.08134	0.151747	0.746177	0.207107	-0.283486	-1.13248	-0.196861	0.128198	-0.0653872	0.226184	0.0537733	-0.550846	-0.0962392	0.291759	0.813739	-0.190917	-0.513978	0.393929
0.84	-0.0167352	0.133121	-0.13857	0.0845176	-0.0178441	-0.132643	-0.0674079	-0.00352337	0.800333	0.119211	0.00262761	0.0175943	0.447561	-0.644878	0.124448	-0.0371144	0.0778747	0.135656	-0.616384	0.966389	0.293734	0.701809	0.217133	-0.246437	0.409341	-0.774823	-0.117492	-0.00685337	-0.0283679	-0.0580389	-0.582285	1.14756	0.159126	0.697409	0.204229	-0.322626	-1.13452	-0.235526	0.12687	-0.103828	0.227266	0.112435	-0.549607	0.0802539	0.298056	0.436663	-0.197591	-0.74928	0.391501
0.85	-0.0160099	0.0440569	-0.137674	0.0881827	-0.0195096	-0.199963	-0.0674684	-0.00882036	0.801522	0.117077	0.00281291	0.0195253	0.441573	-0.535486	0.123657	-0.0271861	0.0800593	0.152114	-0.606643	0.980128	0.300297	0.584089	0.214631	-0.289346	0.401922	-0.680468	-0.117452	-0.0281009	-0.0303685	-0.169221	-0.570689	1.16816	0.165642	0.578628	0.200903	-0.368055	-1.13619	-0.148525	0.125173	-0.151982	0.228936	0.180857	-0.54763	0.217217	0.299729	-0.0289714	-0.206525	-0.899493	0.387628
0.86	-0.016354	-0.0421974	-0.136764	0.0878384	-0.021697	-0.234287	-0.0675794	-0.0127916	0.802659	0.110316	0.00301714	0.0213059	0.436746	-0.442242	0.123037	-0.0175429	0.0821671	0.156739	-0.596753	0.997777	0.305753	0.506694	0.211805	-0.28997	0.395585	-0.592349	-0.117585	-0.0366704	-0.0331769	-0.237561	-0.558937	1.18744	0.17101	0.492472	0.197266	-0.374818	-1.13671	-0.0467537	0.123414	-0.164546	0.23108	0.231051	-0.545367	0.34914	0.2966	-0.475048	-0.21631	-0.894285	0.382797
0.87	-0.0172282	-0.0536142	-0.13583	0.0905513	-0.0241363	-0.246661	-0.0677157	-0.0140346	0.803737	0.105945	0.00323737	0.022658	0.43246	-0.42661	0.122568	-0.00555556	0.0844143	0.187651	-0.586769	0.996271	0.311055	0.543747	0.209043	-0.278054	0.3897	-0.587356	-0.11775	-0.0363583	-0.0363778	-0.254792	-0.546983	1.20111	0.17601	0.502546	0.193662	-0.363469	-1.13659	-0.0206748	0.121785	-0.151569	0.233527	0.256826	-0.54263	0.485722	0.289235	-0.831264	-0.225487	-0.766507	0.37721
0.88	-0.0178381	0.00461192	-0.134869	0.0930875	-0.0264965	-0.21775	-0.0678535	-0.0131613	0.804794	0.106056	0.0034675	0.0232289	0.427928	-0.48864	0.122142	-0.00450463	0.0869143	0.195573	-0.576871	0.985488	0.316953	0.617266	0.206397	-0.272199	0.383512	-0.650878	-0.117846	-0.0290114	-0.0395129	-0.220374	-0.534984	1.20042	0.181558	0.594197	0.19015	-0.357262	-1.13668	-0.0663883	0.120464	-0.094344	0.236111	0.253622	-0.539349	0.607612	0.278568	-1.08641	-0.233092	-0.56124	0.371635
0.89	-0.0175863	0.09862	-0.133884	0.0981524	-0.0283819	-0.15407	-0.0679717	-0.0102268	0.805864	0.108106	0.00369956	0.0230397	0.422471	-0.605781	0.12155	-0.0218561	0.0894128	0.164032	-0.567035	0.986413	0.323574	0.681663	0.203939	-0.254149	0.376402	-0.766017	-0.117791	-0.0160942	-0.0422701	-0.162344	-0.522915	1.21878	0.188062	0.68279	0.186743	-0.347867	-1.1376	-0.145369	0.11971	-0.00501305	0.238634	0.22482	-0.535552	0.705939	0.265621	-1.24611	-0.238554	-0.327404	0.366737
0.9	-0.0162913	0.187598	-0.132858	0.103396	-0.029508	-0.0710355	-0.0680572	-0.00681183	0.806953	0.10938	0.00392684	0.0223733	0.415818	-0.72376	0.12059	-0.0513466	0.0915389	0.0969554	-0.557152	0.990958	0.330698	0.720125	0.201697	-0.230789	0.368085	-0.885994	-0.117518	-0.000476494	-0.0445714	-0.103686	-0.510548	1.25769	0.195353	0.751084	0.183409	-0.3427	-1.13949	-0.2133	0.11973	0.0980621	0.240903	0.182401	-0.531384	0.75802	0.251317	-1.32786	-0.241748	-0.100685	0.362978
0.91	-0.0140763	0.262127	-0.131754	0.117482	-0.0297951	0.010297	-0.0681101	-0.00373776	0.808053	0.110363	0.00414646	0.0215708	0.408124	-0.822993	0.119168	-0.0916722	0.0930751	0.0263182	-0.54726	0.9894	0.338185	0.758151	0.199708	-0.209509	0.358634	-0.994495	-0.116971	0.0247688	-0.0464739	-0.0563077	-0.497743	1.30626	0.203261	0.813084	0.180128	-0.344761	-1.14217	-0.263631	0.120559	0.188612	0.242789	0.12894	-0.526965	0.781228	0.236481	-1.33229	-0.242725	0.117543	0.360594
0.92	-0.010971	0.352249	-0.130497	0.136732	-0.029289	0.0862678	-0.0681302	-3.81E-06	0.809162	0.111987	0.00435826	0.0207484	0.399408	-0.945758	0.117238	-0.131413	0.0940408	-0.0358807	-0.537336	1.00049	0.346071	0.813431	0.197928	-0.192073	0.347991	-1.13605	-0.116089	0.0531678	-0.0480495	-0.0101304	-0.48434	1.38035	0.211903	0.902328	0.17683	-0.348858	-1.14561	-0.331493	0.122071	0.267605	0.244192	0.0655916	-0.52235	0.783031	0.221963	-1.25562	-0.241478	0.343304	0.359632
0.93	-0.00670937	0.459741	-0.129047	0.156252	-0.0280385	0.157996	-0.0681076	0.00413717	0.810304	0.116463	0.00456142	0.019894	0.389258	-1.0947	0.114797	-0.166453	0.0945996	-0.0872034	-0.527185	1.02569	0.354592	0.857446	0.196388	-0.173624	0.335657	-1.31133	-0.114838	0.0781109	-0.0493059	0.0412825	-0.470007	1.48028	0.22149	0.98094	0.173451	-0.363096	-1.1501	-0.421509	0.124107	0.33941	0.245058	-0.00249864	-0.517571	0.733939	0.208692	-1.08059	-0.238	0.555346	0.360192
0.94	-0.00172642	0.465427	-0.12745	0.165356	-0.0261351	0.214996	-0.0680621	0.00432688	0.811483	0.118275	0.00475866	0.0196684	0.378269	-1.10319	0.111946	-0.196236	0.0946133	-0.161629	-0.516943	1.01671	0.36275	0.740236	0.19471	-0.21064	0.322212	-1.34132	-0.113334	0.0915765	-0.0503311	0.0489432	-0.454869	1.53943	0.231173	0.923085	0.169687	-0.424995	-1.15518	-0.405346	0.126594	0.37824	0.245428	-0.0477493	-0.513349	0.494217	0.198508	-0.650937	-0.231596	0.924668	0.36333
0.95	0.00262415	0.324147	-0.125757	0.17188	-0.0238199	0.237066	-0.0680344	0.000595835	0.812639	0.111294	0.00495904	0.0206276	0.368212	-0.913654	0.108888	-0.222408	0.0937924	-0.217051	-0.507067	0.950062	0.369483	0.58184	0.192676	-0.223047	0.309462	-1.17649	-0.111701	0.104728	-0.0514545	0.00517331	-0.439441	1.53939	0.239944	0.792191	0.16538	-0.465036	-1.15929	-0.22008	0.12939	0.351276	0.245387	-0.0573203	-0.511311	0.0537826	0.194508	-0.0387586	-0.221173	1.19453	0.370783
0.96	0.00518217	0.140184	-0.123981	0.181029	-0.0214664	0.229571	-0.0680527	-0.00357029	0.813685	0.0977298	0.00517366	0.0223285	0.360591	-0.669136	0.105846	-0.23816	0.0923161	-0.235611	-0.497991	0.87492	0.374481	0.417219	0.190486	-0.225816	0.298904	-0.953903	-0.110012	0.123327	-0.0528923	-0.0536868	-0.42421	1.514	0.247142	0.642946	0.1607	-0.482516	-1.16099	0.0245057	0.132248	0.284618	0.245098	-0.04267	-0.512522	-0.377767	0.197141	0.483698	-0.208793	1.19691	0.381811
0.97	0.0065154	0.0842936	-0.122061	0.197789	-0.0191022	0.246639	-0.0680869	-0.0028507	0.814609	0.088333	0.00540222	0.0233409	0.354551	-0.601608	0.102825	-0.251449	0.0906444	-0.219915	-0.489433	0.842238	0.378665	0.428905	0.188613	-0.168644	0.28977	-0.896193	-0.108114	0.15531	-0.0543778	-0.0296051	-0.409058	1.51586	0.253602	0.651248	0.156005	-0.464862	-1.16077	0.137416	0.135033	0.253363	0.244553	-0.0614943	-0.516278	-0.641887	0.20509	0.908831	-0.196717	1.04485	0.393594
0.98	0.0076495	0.0856631	-0.120068	0.194936	-0.0164902	0.273576	-0.0681089	-0.00157268	0.815473	0.0856729	0.00563876	0.0238984	0.348851	-0.586706	0.0997907	-0.250109	0.0891078	-0.205461	-0.481216	0.799711	0.383368	0.500172	0.187156	-0.146198	0.280927	-0.889169	-0.106045	0.157103	-0.0553089	0.028882	-0.393986	1.49965	0.260638	0.731527	0.151453	-0.454666	-1.15981	0.178138	0.137895	0.259441	0.243777	-0.0641988	-0.521499	-0.794466	0.216972	1.20642	-0.186439	0.776898	0.40446
0.99	0.00899292	0.116997	-0.118129	0.18861	-0.0136331	0.296869	-0.0681142	0.000616356	0.816333	0.086461	0.0058769	0.0235737	0.343086	-0.61635	0.0967583	-0.255099	0.0875541	-0.224115	-0.473351	0.781698	0.38872	0.558783	0.185814	-0.144557	0.271896	-0.932395	-0.104014	0.148657	-0.0557721	0.0653097	-0.378929	1.51669	0.268438	0.806136	0.146854	-0.462774	-1.15872	0.177637	0.140932	0.279563	0.243012	-0.0577701	-0.527331	-0.830484	0.231263	1.38052	-0.178882	0.476356	0.413579
1	0.0106129	0.13015	-0.116234	0.185625	-0.0105688	0.311503	-0.0680979	0.00250117	0.817202	0.086924	0.00610865	0.0227741	0.336998	-0.641882	0.0935922	-0.272007	0.085716	-0.258364	-0.465496	0.794567	0.394632	0.606	0.184539	-0.142647	0.262403	-0.971648	-0.102039	0.140508	-0.0559797	0.081504	-0.363556	1.56159	0.276889	0.856341	0.142186	-0.475329	-1.15764	0.19352	0.144181	0.295542	0.242338	-0.0444692	-0.533023	-0.797666	0.246801	1.47165	-0.174201	0.193638	0.420565
1.01	0.0121875	0.111687	-0.114352	0.184811	-0.00754887	0.285205	-0.0680681	0.0032164	0.818068	0.086303	0.00633444	0.0224735	0.330845	-0.629885	0.090292	-0.280649	0.083642	-0.26281	-0.457456	0.815885	0.400881	0.629365	0.183299	-0.148912	0.252623	-0.990002	-0.100164	0.124219	-0.0562894	0.0470033	-0.347612	1.63107	0.285764	0.894892	0.137357	-0.497878	-1.15627	0.231212	0.14749	0.27535	0.241852	-0.00977679	-0.53807	-0.706629	0.262738	1.4875	-0.172335	-0.0730381	0.425371
1.02	0.0135468	0.113646	-0.11244	0.190294	-0.00497694	0.228886	-0.0680313	0.00455349	0.818929	0.0868838	0.00655815	0.0222513	0.324733	-0.657102	0.0869508	-0.28194	0.0816757	-0.234623	-0.449052	0.876395	0.407558	0.715926	0.181947	-0.160734	0.242509	-1.0597	-0.0984093	0.11067	-0.0570553	0.00319147	-0.330785	1.74749	0.295079	0.961613	0.132203	-0.531714	-1.15452	0.235581	0.150531	0.2343	0.241705	0.0328541	-0.54195	-0.546867	0.278175	1.40904	-0.173271	-0.318549	0.427871
1.03	0.0152596	0.188807	-0.110506	0.19024	-0.00302155	0.158577	-0.0679679	0.00799621	0.819827	0.093524	0.00677804	0.0217941	0.317703	-0.795832	0.0836148	-0.267751	0.0801552	-0.181577	-0.439687	0.997697	0.41554	0.852674	0.180502	-0.174631	0.230973	-1.25976	-0.0967688	0.0806248	-0.0582974	-0.0310516	-0.312333	1.95087	0.30558	1.10412	0.126666	-0.570441	-1.15314	0.149519	0.153141	0.203483	0.242045	0.0804559	-0.544034	-0.318094	0.291962	1.21996	-0.177185	-0.584231	0.427923
1.04	0.0172609	0.155804	-0.108574	0.192786	-0.00213464	0.00547508	-0.0678922	0.00546687	0.820801	0.100097	0.00699988	0.0230248	0.309872	-0.754786	0.0804128	-0.243028	0.0794493	-0.0809799	-0.429335	1.05212	0.42395	0.770486	0.1786	-0.25862	0.217806	-1.32402	-0.0953904	0.0377681	-0.0603928	-0.1616	-0.291832	2.13384	0.316681	1.06356	0.120472	-0.65673	-1.15225	0.144807	0.154966	0.0875725	0.243125	0.176398	-0.543966	-0.0735086	0.303027	0.928237	-0.18428	-0.846217	0.425508
1.05	0.0176019	-0.0928341	-0.106655	0.19488	-0.00328138	-0.236912	-0.0678883	-0.00561649	0.821789	0.0951767	0.00724668	0.0266675	0.304078	-0.400121	0.0776913	-0.206133	0.0797611	0.0610404	-0.418991	1.00427	0.430865	0.593078	0.175508	-0.347827	0.205495	-1.09306	-0.0944462	0.000392796	-0.0643997	-0.420051	-0.270001	2.21636	0.326859	0.93221	0.113329	-0.72944	-1.14991	0.354768	0.155367	-0.134902	0.245311	0.341904	-0.542353	0.111041	0.309738	0.433994	-0.194668	-1.11528	0.421094
1.06	0.0146282	-0.416443	-0.104728	0.201485	-0.00700397	-0.491013	-0.0680107	-0.0182532	0.822672	0.0807897	0.00753659	0.0313671	0.302456	0.0297748	0.075676	-0.167301	0.0813694	0.23624	-0.409196	0.965358	0.436133	0.437969	0.171635	-0.393422	0.196276	-0.754745	-0.0939095	-0.0147164	-0.0708458	-0.686409	-0.247685	2.24835	0.335367	0.747664	0.10554	-0.775354	-1.14429	0.655542	0.154065	-0.383139	0.248763	0.51907	-0.540057	0.271397	0.310892	-0.11902	-0.207191	-1.20771	0.41515
1.07	0.00864691	-0.634257	-0.102781	0.198739	-0.0129577	-0.673539	-0.0682323	-0.0251309	0.823414	0.068838	0.00787206	0.0355394	0.304294	0.282156	0.0743868	-0.118996	0.084461	0.409344	-0.399412	1.00049	0.44052	0.448458	0.167534	-0.383986	0.189844	-0.554817	-0.0936224	-0.0258209	-0.0792466	-0.852898	-0.224899	2.31427	0.342762	0.741313	0.0972919	-0.798842	-1.13557	0.858313	0.151367	-0.549575	0.253347	0.654956	-0.537176	0.444361	0.306616	-0.582061	-0.219726	-1.09985	0.407853
1.08	0.000896771	-0.752426	-0.1009	0.179659	-0.0203062	-0.776627	-0.0685025	-0.0284171	0.82408	0.0656697	0.00824244	0.0384307	0.307884	0.40478	0.0737156	-0.0749302	0.0890601	0.55282	-0.389146	1.05096	0.44586	0.591055	0.16351	-0.391183	0.184727	-0.480897	-0.0935513	-0.0521238	-0.0886923	-0.935473	-0.201292	2.41728	0.350838	0.846649	0.0887905	-0.840098	-1.12511	0.957691	0.147957	-0.619859	0.258817	0.747066	-0.533608	0.596159	0.297971	-0.934473	-0.230782	-0.885644	0.400172
1.09	-0.00778343	-0.818734	-0.0992197	0.145448	-0.0283751	-0.816393	-0.068791	-0.0288875	0.824741	0.0667102	0.0086362	0.0400775	0.312292	0.459549	0.0735369	-0.0409772	0.0945891	0.594396	-0.378393	1.10292	0.452412	0.682979	0.159266	-0.425397	0.179863	-0.486078	-0.0938025	-0.0927419	-0.0988485	-0.99641	-0.176418	2.56544	0.36017	0.996699	0.0797269	-0.892834	-1.11388	1.00787	0.144442	-0.61962	0.264959	0.803867	-0.529471	0.728152	0.286062	-1.18001	-0.239503	-0.614339	0.39316
1.1	-0.0169714	-0.863263	-0.097946	0.0925202	-0.0361443	-0.735532	-0.0690694	-0.0262956	0.825404	0.0651686	0.00903453	0.0395316	0.31685	0.445728	0.0736385	-0.0291559	0.0996755	0.494464	-0.366888	1.19279	0.459867	0.784712	0.154712	-0.436224	0.174745	-0.526827	-0.0944044	-0.131444	-0.109118	-0.970952	-0.149915	2.75022	0.370944	1.12058	0.0699683	-0.969474	-1.10227	1.06787	0.141811	-0.501863	0.271324	0.796209	-0.52477	0.82819	0.271874	-1.33553	-0.245457	-0.318456	0.387346
1.11	-0.0264968	-0.905596	-0.0971208	0.0394439	-0.0432147	-0.675269	-0.0693122	-0.0221151	0.826031	0.0596475	0.00942747	0.039073	0.321307	0.448083	0.0738737	-0.011046	0.103902	0.413322	-0.354639	1.25084	0.46839	0.875501	0.150178	-0.437296	0.168933	-0.604292	-0.0952622	-0.173239	-0.119405	-0.971112	-0.121223	2.99272	0.382986	1.26711	0.0592561	-1.05304	-1.09035	1.13204	0.140393	-0.411586	0.27754	0.782299	-0.519536	0.902534	0.256446	-1.39538	-0.248616	-0.0431236	0.383046
1.12	-0.0364212	-0.951877	-0.0968525	-0.0274829	-0.0496571	-0.604642	-0.0695089	-0.0169632	0.826584	0.0505377	0.00981462	0.0381794	0.325869	0.465826	0.0744095	0.02302	0.107184	0.306447	-0.341936	1.28591	0.47756	0.931688	0.145588	-0.444278	0.16229	-0.683287	-0.0964141	-0.218579	-0.129596	-0.935971	-0.0900258	3.25067	0.396495	1.40287	0.0476102	-1.14118	-1.07796	1.20876	0.140143	-0.31217	0.283541	0.760553	-0.513856	0.942174	0.240695	-1.37024	-0.249081	0.232023	0.380435
1.13	-0.04645	-0.925291	-0.0973183	-0.115976	-0.0552949	-0.508346	-0.0696375	-0.00769779	0.827041	0.0413436	0.010187	0.0360292	0.33017	0.379355	0.0753722	0.0799405	0.109309	0.183365	-0.328791	1.35134	0.487606	1.06036	0.140993	-0.430315	0.154355	-0.873987	-0.0978374	-0.280962	-0.139521	-0.894458	-0.0559997	3.57046	0.411493	1.58932	0.0347257	-1.25715	-1.06539	1.22393	0.141244	-0.170884	0.289194	0.717305	-0.507664	0.970911	0.225562	-1.25152	-0.24674	0.519187	0.379396
1.14	-0.055606	-0.802739	-0.0987732	-0.219488	-0.0597612	-0.341651	-0.0696539	0.00447716	0.827415	0.0336291	0.0105285	0.0317917	0.332885	0.172958	0.0767987	0.139906	0.110243	0.0249174	-0.314896	1.42067	0.498611	1.07378	0.136721	-0.40232	0.143749	-1.17475	-0.099563	-0.363094	-0.14905	-0.779451	-0.018527	3.91322	0.427934	1.64131	0.0203354	-1.39447	-1.05366	1.14397	0.143995	0.0503198	0.294142	0.57199	-0.500799	0.98623	0.212018	-1.02454	-0.241616	0.822221	0.379912
1.15	-0.0629724	-0.635827	-0.101381	-0.326055	-0.061752	0.0105456	-0.0695579	0.0133243	0.827709	0.024207	0.0108131	0.0247819	0.333239	-0.045709	0.0784376	0.175221	0.109075	-0.272972	-0.300745	1.37101	0.508761	0.912747	0.132866	-0.328405	0.130155	-1.40026	-0.101502	-0.43219	-0.156999	-0.514919	0.0216023	4.05498	0.443924	1.5124	0.00455618	-1.45041	-1.04387	1.02499	0.149284	0.42157	0.296641	0.166318	-0.493166	0.906231	0.202129	-0.499886	-0.232217	1.38679	0.38309
1.16	-0.0685753	-0.546051	-0.105275	-0.41142	-0.0596516	0.448963	-0.0694273	0.0105154	0.827878	0.0090179	0.0110219	0.0170144	0.332369	-0.0391792	0.0801976	0.185466	0.104725	-0.601054	-0.288359	1.0558	0.516515	0.591847	0.129995	-0.224787	0.115634	-1.32704	-0.103756	-0.447962	-0.162531	-0.41819	0.0611171	3.76098	0.454786	0.742191	-0.00991878	-1.03026	-1.03613	0.966097	0.15821	0.819996	0.294096	-0.465213	-0.485368	0.743341	0.198493	0.127169	-0.217502	1.82091	0.390641
1.17	-0.0731609	-0.505511	-0.109971	-0.440927	-0.0535889	0.821213	-0.0693717	0.000438045	0.827897	-0.00508451	0.0111624	0.0113354	0.332536	0.109763	0.0820116	0.177261	0.0972337	-0.904363	-0.280064	0.60937	0.520363	0.176532	0.12798	-0.154601	0.102632	-1.1538	-0.105929	-0.41861	-0.16998	-0.783216	0.0967989	3.41581	0.462073	0.536484	-0.0197612	-0.881331	-1.02983	0.907731	0.170112	1.10592	0.284867	-1.17368	-0.478027	0.564637	0.201163	0.678165	-0.19993	1.93493	0.402331
1.18	-0.0771182	-0.504886	-0.115432	-0.512079	-0.043908	1.16235	-0.0694163	-0.00855597	0.827759	-0.0231309	0.0112498	0.00633697	0.334264	0.264739	0.084121	0.222356	0.0865556	-1.18155	-0.275929	0.235916	0.521182	0.0362743	0.126901	-0.0298981	0.091534	-0.947325	-0.108273	-0.439957	-0.180299	-1.01735	0.129352	3.11331	0.467736	0.641002	-0.028992	-0.751554	-1.02454	0.888494	0.184613	1.39062	0.269064	-1.76787	-0.471209	0.462872	0.209186	1.12782	-0.182494	1.78435	0.41645
1.19	-0.0806446	-0.491695	-0.122044	-0.616257	-0.0315603	1.35818	-0.0695234	-0.0120371	0.827426	-0.0435902	0.0112897	0.00162339	0.337209	0.360391	0.0870118	0.312859	0.073637	-1.3366	-0.274918	-0.0176193	0.521569	0.0433302	0.127303	0.0913307	0.0818266	-0.854182	-0.111286	-0.513322	-0.192543	-1.23879	0.159808	3.00242	0.474856	0.834258	-0.0373983	-0.739425	-1.01987	0.847979	0.201343	1.59035	0.248407	-2.14793	-0.464438	0.436367	0.221062	1.42036	-0.167751	1.43556	0.43034
1.2	-0.084261	-0.729225	-0.129905	-0.695581	-0.0175183	1.7133	-0.0696917	-0.0347535	0.826896	-0.0594513	0.0112819	-0.00332935	0.341552	0.694293	0.0907499	0.293313	0.0587719	-1.72862	-0.276104	-0.215808	0.521835	0.00448763	0.128776	0.130586	0.0745577	0.158	-0.115266	-0.468749	-0.206546	-1.19226	0.186617	1.57349	0.483553	0.833131	-0.0420563	0.518359	-1.01517	1.06435	0.219818	1.89339	0.224657	-2.46359	-0.457507	0.438924	0.235397	1.62578	-0.15696	1.03863	0.442483
1.21	-0.0883859	-0.426875	-0.13748	-0.539675	0.000694916	1.8614	-0.0701448	-0.0463344	0.826411	-0.038361	0.0112416	-0.00184599	0.34734	0.31152	0.0927261	0.147813	0.0395571	-1.83993	-0.278058	-0.14401	0.521974	0.0392889	0.130226	0.142532	0.0792312	0.625141	-0.11989	-0.344161	-0.220522	-1.98409	0.195474	0.382261	0.493495	1.18932	-0.0476854	-1.11267	-1.01004	0.622177	0.240791	1.90336	0.196367	-2.85435	-0.449602	0.611755	0.251457	1.7624	-0.150514	0.634924	0.452248
1.22	-0.0873474	0.149755	-0.143901	-0.457678	0.0161129	1.19532	-0.0705285	-0.0315149	0.82609	-0.0274707	0.0112633	0.00636405	0.347343	-0.199107	0.0949146	0.284405	0.0243344	-1.13634	-0.279394	-0.165248	0.522318	0.0593582	0.131976	0.137862	0.0817266	0.0658972	-0.124563	-0.432881	-0.245131	-2.91147	0.197238	0.0821507	0.506039	1.17048	-0.0574218	-0.632053	-1.01082	-0.112007	0.257342	1.27775	0.168711	-2.63314	-0.440246	0.620238	0.268491	1.87497	-0.148661	0.185973	0.459032
1.23	-0.0831924	0.494485	-0.148338	-0.313285	0.0224369	0.0645557	-0.0708058	-0.0236958	0.825825	-0.026486	0.0113861	0.0196365	0.344622	-0.325671	0.0983226	0.41551	0.0177967	-0.194048	-0.281725	-0.279634	0.52344	0.186627	0.132991	0.0124196	0.0789935	-0.404052	-0.128358	-0.456157	-0.278928	-3.79938	0.197819	0.0506648	0.518821	1.43767	-0.0641338	-0.528634	-1.01566	-0.581363	0.264259	0.168668	0.146552	-1.99322	-0.431286	0.572791	0.286509	1.92513	-0.152134	-0.398299	0.464887
1.24	-0.0773512	0.852478	-0.150137	-0.121566	0.0162459	-1.24788	-0.0709965	-0.0143473	0.825559	-0.0230134	0.0116734	0.0380616	0.340303	-0.529872	0.103096	0.528567	0.0214128	0.825343	-0.284476	-0.236098	0.52616	0.324948	0.132448	-0.127468	0.0710072	-0.988477	-0.13113	-0.567426	-0.321377	-4.04671	0.19834	0.11343	0.541749	3.35937	-0.0685416	-0.188908	-1.02325	-1.02482	0.258302	-1.15296	0.132745	-1.1674	-0.422002	0.638171	0.304245	1.83148	-0.161769	-0.963094	0.46798
1.25	-0.0711047	0.856009	-0.148282	0.210241	-0.000947251	-2.07046	-0.0711898	-0.0267793	0.825472	0.0054053	0.012087	0.0433477	0.334907	-0.490494	0.107202	0.339399	0.0338088	1.46666	-0.28609	-0.0596999	0.529605	0.31063	0.130086	-0.290538	0.0589396	-1.11023	-0.131318	-0.16269	-0.349116	-1.29336	0.200549	0.113909	0.536394	-2.06904	-0.0725746	0.0615488	-1.03212	-1.08327	0.240194	-2.10139	0.126222	-0.589072	-0.412287	0.671314	0.319877	1.49081	-0.176984	-1.48176	0.468035
1.26	-0.0656657	0.916536	-0.144588	0.148646	-0.0245262	-2.55999	-0.0714479	-0.0218585	0.825608	0.0177445	0.0125905	0.0590322	0.328932	-0.688343	0.111386	0.596979	0.0520252	2.00014	-0.284815	0.345584	0.531616	0.101553	0.126036	-0.396648	0.0476359	-1.15798	-0.128837	-0.309614	-0.361908	-1.47229	0.20047	-0.0553445	0.534749	1.16012	-0.0651867	0.675717	-1.04053	-1.13877	0.215544	-2.47922	0.12575	0.120752	-0.402609	0.758472	0.32981	0.77624	-0.196397	-1.71002	0.464896
1.27	-0.0605516	0.836087	-0.14205	0.0605094	-0.0502129	-2.47309	-0.0716319	-0.0150025	0.825771	0.0154327	0.0132094	0.0607259	0.320644	-0.894342	0.117378	0.639349	0.0736127	2.05963	-0.278992	0.824724	0.534612	0.593677	0.121777	-0.335464	0.0358386	-1.02711	-0.1288	-0.441113	-0.381697	-2.11995	0.200006	-0.0509453	0.542149	0.219409	-0.06079	0.315882	-1.04814	-0.976207	0.190232	-2.29355	0.130931	0.546139	-0.39369	0.785368	0.332493	0.123337	-0.2161	-1.61804	0.458762
1.28	-0.0554429	0.872229	-0.140637	-0.0756123	-0.0737907	-2.20734	-0.071729	-0.00387172	0.825948	0.0220082	0.0137858	0.055542	0.309406	-1.25026	0.122773	0.658399	0.0946488	1.85268	-0.268227	1.31549	0.543109	0.979143	0.117905	-0.405319	0.0245718	-1.02954	-0.129126	-0.527673	-0.405807	-2.33253	0.199622	-0.0222421	0.5449	0.484364	-0.0580922	0.199081	-1.05483	-0.953993	0.168069	-1.91169	0.139129	0.869644	-0.385614	0.849659	0.32939	-0.357133	-0.233796	-1.37844	0.451011
1.29	-0.0492779	0.954439	-0.141281	-0.261412	-0.0950086	-1.98633	-0.0717134	0.00653374	0.826229	0.0339464	0.0143327	0.0535496	0.294498	-1.56166	0.128361	0.746922	0.113589	1.55279	-0.253179	1.67141	0.553357	1.06008	0.112537	-0.546889	0.0122585	-1.06356	-0.130816	-0.759302	-0.430171	-2.17685	0.199631	0.0202047	0.549989	0.413659	-0.0563239	0.114068	-1.06213	-1.00322	0.149568	-1.55461	0.150726	1.20214	-0.377923	0.90926	0.32214	-0.683375	-0.24859	-1.08727	0.442803
1.3	-0.0420971	1.02136	-0.143577	-0.360267	-0.114168	-1.78532	-0.0716018	0.0157156	0.826609	0.0407825	0.01485	0.0499811	0.276637	-1.81519	0.133705	0.736044	0.129892	1.24411	-0.235062	1.94287	0.56479	1.17454	0.105902	-0.627046	-0.00115442	-1.09618	-0.133641	-0.875795	-0.452345	-1.90476	0.199866	0.0202023	0.553711	0.367029	-0.0549414	0.142251	-1.07003	-1.02339	0.134036	-1.28025	0.165003	1.41262	-0.370906	0.864151	0.312107	-0.904315	-0.260204	-0.801777	0.435818
1.31	-0.0341514	1.06241	-0.146875	-0.425745	-0.131375	-1.58669	-0.0714023	0.0243093	0.827021	0.0407732	0.0153357	0.0470671	0.256451	-2.01903	0.13825	0.709912	0.143614	0.950969	-0.214445	2.17468	0.576542	1.14169	0.0981859	-0.71961	-0.0152375	-1.10312	-0.136963	-0.958906	-0.472004	-1.64411	0.199967	6.72E-06	0.557281	0.33594	-0.0530538	0.187223	-1.07812	-1.00481	0.120852	-1.03966	0.180855	1.537	-0.364787	0.89661	0.300181	-1.08995	-0.268583	-0.496394	0.431338
1.32	-0.0255269	1.09288	-0.151026	-0.495266	-0.145865	-1.18733	-0.0711089	0.035083	0.827415	0.0385738	0.0157763	0.0397199	0.234086	-2.2792	0.141859	0.654867	0.154327	0.526155	-0.191377	2.46115	0.588339	1.21469	0.0893434	-0.802168	-0.029679	-1.08604	-0.140656	-1.01676	-0.48862	-1.22893	0.199886	-0.0148797	0.560496	0.291555	-0.0507757	0.189303	-1.08622	-0.961697	0.11055	-0.618327	0.197167	1.49522	-0.358887	0.930275	0.286358	-1.2691	-0.273591	-0.152941	0.427835
1.33	-0.01594	1.09883	-0.156064	-0.550307	-0.155251	-0.613211	-0.0707016	0.0460294	0.8278	0.0387858	0.0161159	0.0272304	0.208968	-2.55514	0.144053	0.555187	0.160858	0.034085	-0.165241	2.7685	0.600975	1.25165	0.0797924	-0.832379	-0.0441202	-1.03354	-0.144598	-1.01832	-0.500601	-0.739742	0.199773	-0.0203545	0.562057	0.0472764	-0.0491829	0.0892492	-1.09467	-0.887825	0.105227	-0.0540954	0.21209	1.27913	-0.353293	0.927442	0.271109	-1.36551	-0.27474	0.235281	0.425313
1.34	-0.00571382	1.01459	-0.161734	-0.582031	-0.158044	0.0435551	-0.0701968	0.0538787	0.828191	0.0387622	0.016311	0.0123976	0.181634	-2.71963	0.144676	0.443411	0.162155	-0.527749	-0.136072	3.03121	0.612852	1.08113	0.0695212	-0.879798	-0.0574434	-0.876883	-0.148579	-0.947802	-0.507462	-0.288486	0.199386	-0.047069	0.563019	0.109124	-0.0483976	0.0244878	-1.10324	-0.718244	0.106107	0.558965	0.224085	0.94211	-0.347976	0.875325	0.255795	-1.25469	-0.271666	0.640155	0.423884
1.35	0.00373527	0.778936	-0.167266	-0.507635	-0.155569	0.386621	-0.0696608	0.0521022	0.828544	0.0307852	0.0163847	0.00357666	0.15469	-2.50785	0.144191	0.31495	0.159258	-0.780443	-0.105663	3.00266	0.622601	0.859953	0.0588667	-0.871596	-0.0683398	-0.619612	-0.152486	-0.768309	-0.510588	-0.00411315	0.198873	-0.0524933	0.562346	-0.257898	-0.0484525	-0.0658966	-1.11045	-0.404599	0.11177	0.800485	0.232845	0.671453	-0.342863	0.732621	0.243087	-0.896177	-0.265085	0.940966	0.423992
1.36	0.011318	0.608232	-0.171659	-0.374843	-0.15099	0.487401	-0.0691443	0.0523709	0.828797	0.0195367	0.0164065	0.00170377	0.130529	-2.28109	0.143006	0.201077	0.154202	-0.924594	-0.0762479	2.88483	0.630878	0.847688	0.0481007	-0.883202	-0.0765247	-0.511177	-0.155727	-0.606854	-0.510026	0.359238	0.198547	-0.00681318	0.560411	-0.00882878	-0.0490678	0.0166602	-1.11497	-0.160386	0.118855	0.761271	0.239037	0.470662	-0.338618	0.428524	0.235433	-0.363118	-0.255028	1.24074	0.426768
1.37	0.0178489	0.520247	-0.174644	-0.236807	-0.145794	0.525742	-0.0685988	0.0568134	0.828932	0.00772436	0.0164281	0.0026271	0.108146	-2.16203	0.141094	0.083248	0.147308	-1.089	-0.0478029	2.80977	0.640484	1.06445	0.0371204	-0.897258	-0.0838078	-0.506369	-0.158173	-0.520815	-0.506364	0.567209	0.198776	0.049313	0.561899	0.221685	-0.0483884	0.0764755	-1.11739	0.01301	0.125542	0.6493	0.243197	0.3077	-0.336733	0.00451007	0.233748	0.106611	-0.242465	1.32056	0.433329
1.38	0.0234639	0.398566	-0.176269	-0.116397	-0.140246	0.559228	-0.0680149	0.0596172	0.828961	-0.00125653	0.0164569	0.00313676	0.0871747	-2.01697	0.138361	-0.024774	0.138669	-1.21009	-0.0199637	2.76174	0.651688	1.13152	0.0258194	-0.915659	-0.0903416	-0.438262	-0.159938	-0.406532	-0.501403	0.610325	0.199393	0.0715969	0.563973	0.195266	-0.047524	0.0749538	-1.11773	0.221264	0.13158	0.541673	0.245701	0.195604	-0.33811	-0.413085	0.237154	0.489553	-0.229321	1.22308	0.442875
1.39	0.0276918	0.233816	-0.176806	-0.0222896	-0.134361	0.599876	-0.0674153	0.0598228	0.828919	-0.00652266	0.0164912	0.00374827	0.0679812	-1.82888	0.135182	-0.0948724	0.128926	-1.24926	0.00748409	2.7247	0.662587	1.04141	0.0141905	-0.913989	-0.0953451	-0.302995	-0.161155	-0.276678	-0.496238	0.58426	0.200161	0.0798456	0.565874	0.168807	-0.0467441	0.0607461	-1.11565	0.457787	0.137215	0.453571	0.24703	0.127608	-0.342353	-0.703845	0.244943	0.841861	-0.217104	1.00299	0.453474
1.4	0.030292	0.0526859	-0.176389	0.0687661	-0.127685	0.733653	-0.0668216	0.0588638	0.828839	-0.00934973	0.0165272	0.0032174	0.0507826	-1.64301	0.131745	-0.169416	0.118445	-1.316	0.0346176	2.70002	0.67237	0.929585	0.00261785	-0.883776	-0.0982596	-0.12886	-0.161937	-0.131849	-0.490537	0.669886	0.200921	0.0714075	0.567078	0.075338	-0.0462724	0.0229099	-1.11106	0.700939	0.142934	0.44699	0.247114	0.00279309	-0.34808	-0.835925	0.256258	1.12668	-0.206985	0.735077	0.46303
1.41	0.0314188	-0.119706	-0.174936	0.169314	-0.119386	0.906564	-0.0662372	0.0578128	0.828727	-0.0135307	0.0165549	0.00248968	0.0354642	-1.45383	0.127847	-0.261843	0.106779	-1.41456	0.0613791	2.63807	0.681338	0.897672	-0.00845961	-0.819594	-0.0989738	0.0347574	-0.162223	0.00990887	-0.483341	0.786642	0.201599	0.0633065	0.567858	0.0960555	-0.0461488	0.00144479	-1.10421	0.928881	0.149362	0.4683	0.245262	-0.172457	-0.35414	-0.853395	0.270082	1.33415	-0.199455	0.45188	0.470654
1.42	0.0310048	-0.302876	-0.172476	0.260661	-0.109548	1.03848	-0.0656701	0.055513	0.828561	-0.0199413	0.0165795	0.00205185	0.0223902	-1.21109	0.123469	-0.349614	0.0938003	-1.51337	0.0871838	2.51621	0.690217	0.905456	-0.0188201	-0.765727	-0.0975275	0.203961	-0.162103	0.157906	-0.474704	0.91781	0.202218	0.0648635	0.569575	0.337313	-0.0461644	0.0214191	-1.0951	1.1582	0.15643	0.46587	0.241389	-0.31801	-0.359776	-0.804574	0.285486	1.4625	-0.194834	0.161846	0.476159
1.43	0.0290484	-0.454584	-0.169234	0.31628	-0.0986357	1.11974	-0.0651234	0.0539369	0.82833	-0.0260402	0.0165962	0.00149986	0.0116468	-1.00123	0.118742	-0.400638	0.0794038	-1.61701	0.111804	2.40986	0.69928	0.905054	-0.0288897	-0.755244	-0.0940113	0.337737	-0.161278	0.294734	-0.464099	1.07609	0.202998	0.0911035	0.573436	0.328506	-0.0458935	0.0238321	-1.08387	1.34264	0.163885	0.45485	0.235942	-0.400822	-0.364463	-0.686598	0.301447	1.47577	-0.193359	-0.136203	0.479492
1.44	0.0257131	-0.575374	-0.16553	0.364315	-0.0875892	1.02588	-0.0645968	0.0508385	0.828048	-0.0297005	0.0166193	0.00426606	0.00293832	-0.783605	0.113912	-0.434019	0.064419	-1.52703	0.135351	2.28708	0.707606	0.781495	-0.0390168	-0.760298	-0.0888562	0.435037	-0.15979	0.417025	-0.452481	1.02583	0.203995	0.105552	0.576221	0.271447	-0.0457308	0.0208714	-1.0709	1.46136	0.171055	0.306086	0.229756	-0.371836	-0.367754	-0.50691	0.316781	1.39599	-0.195205	-0.443375	0.480509
1.45	0.0206708	-0.716226	-0.161464	0.411032	-0.0793358	0.559524	-0.0641292	0.0411742	0.827743	-0.0309992	0.0167109	0.0154376	-0.00300009	-0.407911	0.109169	-0.441348	0.0518112	-1.06906	0.157117	2.03794	0.714367	0.599805	-0.0493444	-0.770313	-0.0824184	0.544953	-0.157689	0.514443	-0.44276	0.686162	0.205013	0.0902328	0.578559	0.138555	-0.0454272	0.0398074	-1.05634	1.53091	0.175381	-0.163235	0.224672	-0.099694	-0.369022	-0.269041	0.330604	1.27159	-0.200786	-0.744062	0.478963
1.46	0.0127585	-0.954098	-0.157132	0.441704	-0.0771699	-0.12298	-0.0638023	0.0230584	0.827436	-0.0300111	0.0169448	0.0315189	-0.00410287	0.178595	0.10476	-0.423795	0.0444269	-0.432113	0.175762	1.66848	0.719482	0.469465	-0.0598259	-0.765734	-0.0740067	0.775928	-0.155244	0.641768	-0.436624	0.271049	0.205661	0.0330622	0.57846	-0.14938	-0.0444641	0.133112	-1.03962	1.63867	0.174136	-0.810498	0.222925	0.344163	-0.367815	0.00602271	0.342557	1.08664	-0.210074	-1.03544	0.475044
1.47	0.00021433	-1.33979	-0.152936	0.371809	-0.0829308	-0.924696	-0.0637674	-0.0141893	0.827172	-0.0202457	0.0173453	0.0471512	0.00464881	1.44139	0.101355	-0.3113	0.0435257	0.282563	0.185478	0.383188	0.724458	0.693002	-0.0668483	-0.589204	-0.061727	1.20603	-0.153021	0.739012	-0.435744	-0.453289	0.205661	-0.0202313	0.576361	-0.204798	-0.0428406	0.113986	-1.01962	1.82889	0.166488	-1.45543	0.226067	0.927806	-0.364254	0.296184	0.35109	0.679164	-0.222636	-1.21054	0.469212
1.48	-0.0152539	-1.40902	-0.149975	0.208916	-0.0931746	-1.02602	-0.0639865	-0.0267885	0.827049	-0.00477702	0.0178569	0.0542909	0.0211181	1.70208	0.0999503	-0.113289	0.0457173	0.48276	0.187165	0.069446	0.726726	-0.143763	-0.0748118	-0.527091	-0.0468966	1.35062	-0.152269	0.633806	-0.440246	-0.851833	0.205442	-0.0238108	0.57522	-0.0323402	-0.0421759	-0.0232234	-0.998272	1.78189	0.156224	-1.43921	0.233049	1.09206	-0.358483	0.613467	0.354212	0.185888	-0.23658	-1.14579	0.461408
1.49	-0.0306429	-1.37088	-0.147992	0.16642	-0.10277	-0.836959	-0.0642764	-0.0301229	0.827033	-0.00120743	0.0184062	0.0544169	0.0381109	1.64902	0.0999559	-0.0821755	0.0493597	0.523933	0.187546	0.0209249	0.724584	-0.106663	-0.0804629	-0.327426	-0.0317254	1.35516	-0.15246	0.637328	-0.447201	-0.924789	0.205187	-0.0272739	0.574942	-0.0434713	-0.043387	-0.163498	-0.977918	1.69695	0.147066	-1.26257	0.240325	0.923659	-0.350711	0.912824	0.351984	-0.259052	-0.249816	-0.939079	0.452316
1.5	-0.0449176	-1.25276	-0.145851	0.205074	-0.110284	-0.691857	-0.0645753	-0.0292652	0.826988	-0.00853961	0.0189516	0.0556457	0.0541229	1.51783	0.0994848	-0.172869	0.0527806	0.487307	0.187496	-0.0202211	0.725236	0.213244	-0.0838703	-0.196798	-0.0170652	1.22148	-0.152262	0.641415	-0.453788	-0.827529	0.204993	-0.0105622	0.574929	0.0861915	-0.0453807	-0.147217	-0.958996	1.54709	0.139229	-1.18411	0.24557	0.679189	-0.34096	1.19988	0.345185	-0.572467	-0.261145	-0.657382	0.44283
1.51	-0.0575974	-1.08983	-0.143398	0.210189	-0.116949	-0.659948	-0.0648585	-0.0277127	0.826865	-0.0150315	0.0195367	0.0617555	0.0685084	1.32319	0.0983092	-0.206782	0.0562849	0.501084	0.187324	0.000925194	0.727608	0.250329	-0.0862309	-0.141092	-0.00414216	1.04268	-0.15191	0.538448	-0.459373	-0.675104	0.204978	0.006934	0.576583	0.215374	-0.0466318	-0.0646213	-0.941997	1.32598	0.131294	-1.18302	0.249207	0.516783	-0.32927	1.4504	0.335075	-0.785085	-0.270168	-0.36741	0.434113
1.52	-0.0686528	-0.941138	-0.140937	0.202527	-0.123392	-0.637572	-0.0651378	-0.028608	0.826704	-0.0164344	0.0201847	0.0674457	0.0809484	1.13503	0.0969125	-0.218951	0.0600933	0.491037	0.187533	0.0473681	0.730173	0.278704	-0.0880417	-0.110531	0.00680445	0.892115	-0.151835	0.448593	-0.463805	-0.556449	0.205097	0.0156989	0.578734	0.211493	-0.0471239	-0.0269044	-0.927213	1.09903	0.122827	-1.18036	0.251747	0.357165	-0.315852	1.66259	0.322577	-0.923421	-0.276724	-0.0780147	0.427051
1.53	-0.0781196	-0.786156	-0.138515	0.19849	-0.129133	-0.499137	-0.0654325	-0.0299609	0.826547	-0.0152229	0.0208758	0.0701384	0.0914471	0.917259	0.0952656	-0.242006	0.0634096	0.333047	0.188246	0.104067	0.733302	0.35348	-0.0895848	-0.0956164	0.0161396	0.750638	-0.151802	0.388624	-0.467512	-0.454488	0.205259	0.015995	0.580964	0.241669	-0.0475662	-0.0513724	-0.914728	0.869916	0.114204	-1.08223	0.252654	0.0906947	-0.30092	1.8366	0.308493	-0.993236	-0.280661	0.220699	0.421915
1.54	-0.085365	-0.558206	-0.136229	0.205032	-0.132391	-0.142187	-0.0657296	-0.0288733	0.826407	-0.0124157	0.0215726	0.0683873	0.0992334	0.578066	0.0930908	-0.296772	0.0645194	0.0167742	0.18957	0.167964	0.737058	0.400073	-0.0907858	-0.0367261	0.0237128	0.55135	-0.151554	0.328953	-0.469795	-0.194771	0.205417	0.0135563	0.58345	0.243929	-0.0485376	-0.112598	-0.905191	0.579615	0.106717	-0.807187	0.250288	-0.393913	-0.284499	2.00186	0.293583	-0.993252	-0.281666	0.559476	0.418532
1.55	-0.089207	-0.258356	-0.134503	0.163531	-0.130258	0.621547	-0.065999	-0.0248183	0.826309	-0.00674261	0.0222155	0.0582036	0.102836	0.0736274	0.0901167	-0.338072	0.0617204	-0.569478	0.191633	0.252478	0.740948	0.349266	-0.0906897	0.100555	0.0290505	0.355567	-0.151092	0.222497	-0.46816	0.436802	0.20539	-0.0244805	0.58553	0.157434	-0.0504954	-0.218464	-0.899932	0.230793	0.10269	-0.142253	0.242092	-1.20056	-0.266481	2.15619	0.27839	-0.958807	-0.279259	0.946796	0.416759
1.56	-0.0890494	-0.0523378	-0.134243	0.0687062	-0.119379	1.43582	-0.0662507	-0.0282249	0.826276	-0.000452854	0.0227208	0.0443071	0.101691	-0.248077	0.0865494	-0.325943	0.0532061	-1.04261	0.193928	0.170091	0.743581	0.253686	-0.0880446	0.332589	0.032511	0.293108	-0.150929	0.115179	-0.459844	1.03002	0.204913	-0.0703871	0.586327	0.00693414	-0.0538917	-0.341007	-0.899873	-0.051784	0.105478	0.614563	0.225441	-2.06025	-0.24708	2.17949	0.264035	-0.738013	-0.273117	1.2972	0.417597
1.57	-0.0878827	-0.190433	-0.135622	-0.0654833	-0.103452	1.64257	-0.0666089	-0.0445449	0.826276	-0.000818485	0.0231476	0.0428547	0.100076	-0.0336486	0.0842963	-0.0896992	0.0432286	-0.945861	0.194649	-0.00475012	0.746986	0.246681	-0.0822896	0.461663	0.0365033	0.541617	-0.151928	0.0627901	-0.448084	1.16383	0.204042	-0.0956331	0.585729	-0.124401	-0.0579781	-0.305943	-0.902101	-0.017361	0.1129	0.848626	0.202914	-2.41777	-0.227995	1.84879	0.253989	-0.161817	-0.263219	1.65363	0.423721
1.58	-0.0887072	-0.389569	-0.138394	-0.202687	-0.0877772	1.46352	-0.0671369	-0.0600432	0.82625	-0.00472383	0.0236067	0.0495642	0.101294	0.267856	0.0849959	0.213124	0.0340661	-0.914541	0.194146	-0.0840909	0.747321	-0.140883	-0.0776797	0.168602	0.0427777	0.779318	-0.154588	-0.0117186	-0.43537	1.19477	0.20323	-0.0541001	0.58397	-0.165438	-0.0612741	-0.314463	-0.903294	0.0830143	0.120989	0.7473	0.178671	-2.43154	-0.211682	1.30707	0.251719	0.496566	-0.249931	1.76456	0.437131
1.59	-0.091401	-0.494493	-0.141883	-0.24758	-0.074796	1.1418	-0.0677869	-0.0688119	0.826175	-0.0104923	0.0241434	0.0578003	0.104954	0.460369	0.088305	0.405703	0.0241331	-1.03186	0.193144	-0.112216	0.746401	0.00416225	-0.076238	0.205476	0.0502428	0.844892	-0.158334	-0.0536368	-0.42231	1.14931	0.203029	0.0168923	0.583135	0.0247847	-0.0640456	-0.171718	-0.903242	0.125729	0.127253	0.462619	0.154644	-2.35924	-0.19949	0.762968	0.256627	1.02026	-0.23586	1.62998	0.456685
1.6	-0.095163	-0.510743	-0.145212	-0.241218	-0.0654354	0.780976	-0.0684917	-0.0711624	0.826038	-0.0162279	0.0247617	0.0654352	0.109996	0.533893	0.092999	0.508591	0.0127032	-1.15839	0.192065	-0.0889438	0.746923	0.0868895	-0.0758773	-0.108897	0.0575912	0.790945	-0.162314	-0.0890616	-0.410746	0.921882	0.203556	0.0826132	0.584274	0.19036	-0.0658041	-0.122497	-0.902372	0.122942	0.130241	0.119618	0.131646	-2.21497	-0.191249	0.327153	0.267367	1.39382	-0.223184	1.30253	0.479326
1.61	-0.0990319	-0.433917	-0.148165	-0.219498	-0.0591033	0.540326	-0.0691922	-0.0682444	0.825861	-0.0183865	0.0254404	0.0697905	0.115054	0.461642	0.0984863	0.571861	0.000855639	-1.03625	0.191484	-0.0275464	0.748066	0.160278	-0.0785202	-0.207417	0.0639419	0.65004	-0.166171	-0.118768	-0.401746	0.664245	0.204624	0.128567	0.586601	0.266803	-0.0671037	-0.120599	-0.901419	0.0574476	0.130325	-0.113218	0.11007	-2.07815	-0.186097	0.0544689	0.281493	1.55279	-0.213535	0.907613	0.501927
1.62	-0.101998	-0.281116	-0.150624	-0.176057	-0.0546661	0.396833	-0.0698428	-0.0612527	0.825681	-0.0170913	0.0261474	0.0704252	0.118919	0.290287	0.104265	0.548373	-0.00787244	-0.65803	0.19148	0.02338	0.749653	0.0163972	-0.0807621	-0.127672	0.0685739	0.436895	-0.169469	-0.126694	-0.395741	0.399172	0.206051	0.154443	0.589473	0.305176	-0.0687759	-0.148795	-0.901221	-0.0634688	0.128376	-0.267855	0.0899324	-1.94633	-0.18295	-0.0975156	0.29702	1.59563	-0.207199	0.546778	0.522082
1.63	-0.103365	-0.0891144	-0.152598	-0.152444	-0.0512676	0.318668	-0.0704094	-0.0516203	0.825533	-0.0124029	0.0268352	0.0670864	0.120838	0.0753931	0.109092	0.423301	-0.0137452	-0.499553	0.191882	0.045764	0.748709	-0.0168864	-0.0822889	-0.0776078	0.071057	0.207115	-0.172007	-0.162537	-0.392065	0.273161	0.207618	0.156277	0.592352	0.281859	-0.0707666	-0.162077	-0.902342	-0.212062	0.125177	-0.343286	0.0714233	-1.77437	-0.181021	-0.180143	0.312844	1.56936	-0.203908	0.234645	0.538573
1.64	-0.102676	0.189007	-0.154121	-0.0979012	-0.0491461	0.0344138	-0.0708604	-0.0382576	0.825428	-0.00875391	0.027502	0.068469	0.120417	-0.175623	0.11257	0.267988	-0.0177251	-0.223378	0.192281	0.0181739	0.75022	0.260328	-0.0830433	-0.044747	0.070732	-0.167185	-0.173916	-0.2276	-0.390347	-0.00339048	0.20928	0.182323	0.595538	0.38485	-0.0725193	-0.0944902	-0.90514	-0.418594	0.120589	-0.634636	0.0553612	-1.44517	-0.179631	-0.160789	0.328392	1.53984	-0.203405	-0.0462505	0.550765
1.65	-0.0996409	0.512393	-0.154396	-0.0372705	-0.0528507	-0.803233	-0.0711889	-0.0289127	0.825361	-0.00508854	0.0282598	0.0848286	0.117628	-0.361416	0.1148	0.190366	-0.016085	0.51593	0.192139	-0.0397564	0.75251	0.164946	-0.0843758	-0.146561	0.0657638	-0.615392	-0.175107	-0.368031	-0.394405	-0.636342	0.211084	0.159348	0.599571	0.366094	-0.0728808	0.064174	-0.910036	-0.629576	0.11009	-1.45285	0.0449557	-0.700644	-0.177354	-0.0249415	0.343712	1.52565	-0.206007	-0.334116	0.557537
1.66	-0.0956123	0.607585	-0.153448	-0.00622785	-0.0647696	-1.47741	-0.0714652	-0.0274658	0.825324	-0.00257403	0.0291963	0.101106	0.113781	-0.369953	0.11673	0.190928	-0.00739523	1.06862	0.191833	-0.0148012	0.753562	0.0786822	-0.0873101	-0.25522	0.0574853	-0.752759	-0.175988	-0.395493	-0.404529	-1.05564	0.212238	0.0687129	0.602188	0.145426	-0.0711981	0.20128	-0.915691	-0.603006	0.0917158	-2.08809	0.0423707	0.0244361	-0.173183	0.225867	0.357601	1.31541	-0.212361	-0.635706	0.558156
1.67	-0.0926462	0.43832	-0.152033	-0.00823892	-0.0804636	-1.5027	-0.0717509	-0.0294824	0.825303	-0.00209701	0.0302445	0.106228	0.110846	-0.211037	0.118782	0.218137	0.00468366	1.18628	0.191877	0.0246405	0.754033	0.0147189	-0.090703	-0.203841	0.0499346	-0.533112	-0.176488	-0.273762	-0.417352	-1.16909	0.212462	-0.0128141	0.602642	-0.04037	-0.0688884	0.150633	-0.919614	-0.353127	0.0700375	-2.07919	0.0450806	0.366606	-0.166904	0.491066	0.367475	0.82702	-0.222095	-0.829303	0.552106
1.68	-0.0911928	0.28776	-0.150838	0.00597785	-0.0940146	-1.17169	-0.0720422	-0.0275304	0.825284	-0.00195817	0.0313029	0.10531	0.109372	-0.107171	0.120939	0.207707	0.0161911	1.05221	0.192126	0.0202441	0.753635	-0.0625858	-0.0927422	-0.0969471	0.0451607	-0.351509	-0.176576	-0.139471	-0.429703	-1.11606	0.212313	-0.00547116	0.602114	-0.0172748	-0.0678625	0.0269633	-0.9211	-0.152757	0.0507284	-1.75745	0.049242	0.424794	-0.159499	0.656807	0.371758	0.296613	-0.233362	-0.876148	0.541002
1.69	-0.0898742	0.290246	-0.149807	0.0218764	-0.10391	-0.797908	-0.0722719	-0.017497	0.825259	-0.00280956	0.0323542	0.105022	0.107937	-0.189499	0.122856	0.177995	0.0253575	0.723949	0.19239	0.0335925	0.753314	0.0624028	-0.0935991	-0.0498828	0.0415481	-0.341221	-0.176225	-0.11088	-0.440588	-0.912147	0.212361	0.0150565	0.602862	0.15404	-0.0678924	-0.0218766	-0.921481	-0.104083	0.0348216	-1.42019	0.0534614	0.410233	-0.152083	0.745003	0.370343	-0.226499	-0.24458	-0.821159	0.52665
1.7	-0.0877135	0.328621	-0.148981	0.0290159	-0.11024	-0.47746	-0.0723853	-0.00522829	0.825224	-0.00330443	0.0334034	0.104884	0.10541	-0.299781	0.124345	0.134596	0.0313895	0.453058	0.192768	0.0394741	0.754315	0.114383	-0.0940666	0.00552146	0.0377967	-0.363199	-0.175759	-0.125983	-0.449045	-0.649331	0.21253	0.0188286	0.604535	0.166649	-0.0682982	-0.0374211	-0.92172	-0.0815969	0.0221045	-1.12734	0.0574821	0.396741	-0.145722	0.670356	0.364235	-0.643288	-0.254816	-0.804078	0.51096
1.71	-0.0848406	0.344373	-0.148488	0.00741314	-0.113755	-0.23751	-0.0723813	0.0058073	0.825202	-0.000915911	0.0344542	0.105297	0.101928	-0.373399	0.125512	0.12542	0.0355849	0.310564	0.193197	0.0429805	0.755362	0.0845553	-0.0934826	0.0870727	0.033863	-0.350961	-0.175497	-0.163304	-0.455039	-0.423345	0.212657	0.00785585	0.606113	0.15379	-0.0687708	-0.0343726	-0.921766	-0.0381783	0.012073	-0.884767	0.0615268	0.415138	-0.141601	0.544719	0.355064	-0.921836	-0.264017	-0.740446	0.497007
1.72	-0.0816406	0.340554	-0.148439	-0.0261334	-0.115249	-0.0688465	-0.0722735	0.0158154	0.825211	0.0025695	0.035509	0.105772	0.0979347	-0.409299	0.12666	0.139732	0.0386219	0.196768	0.193601	0.0368331	0.756136	0.0611684	-0.0919407	0.137412	0.0300136	-0.318537	-0.175629	-0.202401	-0.459062	-0.261299	0.212647	-0.00721738	0.607431	0.0936874	-0.0691861	-0.033926	-0.921311	0.0296855	0.0042201	-0.695391	0.0658083	0.444836	-0.139786	0.371572	0.343987	-1.12355	-0.271498	-0.659587	0.485041
1.73	-0.0781344	0.369785	-0.148876	-0.0631411	-0.115254	0.108698	-0.0720587	0.0280176	0.825252	0.0052844	0.0365669	0.104819	0.0934395	-0.493655	0.127969	0.156576	0.0404281	0.00727639	0.194002	0.0546306	0.756613	0.0247993	-0.0900868	0.135762	0.0260715	-0.323604	-0.176281	-0.260629	-0.461742	-0.101783	0.212531	-0.0173676	0.608342	0.12415	-0.0696572	-0.0405701	-0.920375	0.061681	-0.00186538	-0.501457	0.0703217	0.432355	-0.140257	0.222095	0.331615	-1.27828	-0.277483	-0.556071	0.474977
1.74	-0.0733224	0.470104	-0.150199	-0.137108	-0.110837	0.90717	-0.0716875	0.0467046	0.825315	0.00733514	0.0375513	0.0889595	0.0869639	-0.806292	0.129353	0.160855	0.0380239	-0.745689	0.195118	0.166314	0.756982	0.0357829	-0.0878371	0.22026	0.0218148	-0.318205	-0.177461	-0.316195	-0.460483	0.590375	0.212225	-0.0394947	0.609923	0.155406	-0.0705953	-0.129968	-0.920113	-0.0616508	-0.00358867	0.267648	0.0729598	0.00467656	-0.142286	0.177814	0.318003	-1.43225	-0.281295	-0.303299	0.465942
1.75	-0.0660679	0.554918	-0.152635	-0.15469	-0.0972102	1.70497	-0.0711421	0.0607643	0.825404	0.0108035	0.0383317	0.0689383	0.0775629	-1.00036	0.130288	0.0897555	0.0283219	-1.31682	0.196622	0.105739	0.757344	-0.00793271	-0.0836461	0.386604	0.0173994	-0.337523	-0.17886	-0.322634	-0.4524	1.06971	0.211935	-0.0162262	0.610723	0.0118171	-0.0729935	-0.259997	-0.921976	-0.189249	0.00315386	1.00193	0.070006	-0.538643	-0.144891	0.109424	0.303943	-1.3567	-0.282006	-0.0212014	0.458189
1.76	-0.0578904	0.49855	-0.15543	-0.186436	-0.0789859	1.83378	-0.0705093	0.064415	0.825535	0.0154859	0.0389794	0.062659	0.067761	-0.905187	0.130988	0.113318	0.0162444	-1.29928	0.197042	-0.0105305	0.756595	-0.187251	-0.0776099	0.452406	0.0130932	-0.249445	-0.180683	-0.379784	-0.441008	1.37639	0.211759	-0.0268566	0.610174	-0.0984216	-0.0768984	-0.267843	-0.924387	-0.114543	0.0141938	1.1593	0.0637244	-0.658301	-0.148119	-0.0456283	0.291983	-1.09906	-0.28057	0.104976	0.453322
1.77	-0.0506882	0.401832	-0.158434	-0.219757	-0.0614654	1.63243	-0.0698612	0.0656401	0.825709	0.0180586	0.0396044	0.0625241	0.0594502	-0.750446	0.132417	0.187052	0.00482451	-1.22916	0.196653	-0.0548359	0.754058	-0.299482	-0.0719753	0.344062	0.00951853	-0.160344	-0.183581	-0.434545	-0.426735	1.54883	0.211421	-0.0367962	0.608803	-0.129002	-0.0789624	-0.0932872	-0.925436	0.033591	0.0252192	1.03024	0.0576076	-0.557611	-0.152257	-0.242073	0.283509	-0.720434	-0.277485	0.317153	0.452633
1.78	-0.0444763	0.374239	-0.16131	-0.207418	-0.0463688	1.38106	-0.0691834	0.0706511	0.825878	0.0150655	0.0402228	0.0608123	0.0522846	-0.692384	0.134446	0.208829	-0.00680056	-1.30928	0.196101	-0.0471916	0.751765	-0.158677	-0.0677563	0.260602	0.00620748	-0.179956	-0.186902	-0.434332	-0.413008	1.31175	0.211111	-0.0256209	0.608235	0.00927907	-0.0799119	-0.0758441	-0.925051	0.134954	0.0345012	0.821588	0.052603	-0.447847	-0.157254	-0.502232	0.279925	-0.234569	-0.271598	0.55841	0.456355
1.79	-0.0385644	0.396857	-0.163749	-0.174353	-0.0336512	1.1453	-0.0684386	0.0782903	0.826001	0.00959251	0.0408164	0.0578813	0.0452602	-0.705074	0.136547	0.188962	-0.0192167	-1.31853	0.195788	-0.0157194	0.750924	-0.039453	-0.0649413	0.165297	0.00239415	-0.263085	-0.189999	-0.430442	-0.401739	1.09329	0.21093	-0.0120327	0.608718	0.071453	-0.0807107	-0.0452062	-0.923774	0.197097	0.0417367	0.609079	0.048578	-0.343232	-0.16406	-0.846565	0.281516	0.17856	-0.263453	0.658459	0.464695
1.8	-0.0328556	0.396584	-0.165738	-0.150395	-0.0233097	0.911795	-0.0676259	0.0836801	0.826083	0.00750597	0.0413807	0.0549069	0.0382138	-0.688865	0.138496	0.164013	-0.0302115	-1.03732	0.195767	0.00848004	0.750581	-0.0546494	-0.062745	0.172197	-0.00205709	-0.312025	-0.192838	-0.425878	-0.392528	0.924752	0.210834	-0.00797989	0.609374	0.0458149	-0.0809485	0.00704558	-0.921689	0.274384	0.0469128	0.409975	0.0457241	-0.207784	-0.173286	-1.1557	0.287425	0.496735	-0.254539	0.585766	0.476877
1.81	-0.0277394	0.349623	-0.167368	-0.12395	-0.0151026	0.726548	-0.0667767	0.0857744	0.826163	0.00835956	0.0419131	0.0514907	0.0316495	-0.616175	0.140209	0.131171	-0.0379454	-0.709469	0.195886	0.0125435	0.74991	-0.0914863	-0.0600045	0.220068	-0.00655234	-0.299489	-0.195465	-0.388136	-0.384828	0.79203	0.21073	-0.0127184	0.609471	-0.0254523	-0.0806328	0.0400372	-0.91856	0.381469	0.0503392	0.253861	0.0441085	-0.092159	-0.184367	-1.33329	0.296635	0.752063	-0.246257	0.424741	0.491
1.82	-0.0233839	0.304996	-0.168621	-0.0937672	-0.0084736	0.588808	-0.0659124	0.0872481	0.826255	0.00980279	0.0424117	0.0483339	0.0258556	-0.547982	0.141592	0.0998014	-0.0432224	-0.535974	0.195997	0.0114713	0.749118	-0.0709915	-0.0569011	0.215897	-0.0106716	-0.284319	-0.197778	-0.345257	-0.378351	0.65501	0.210584	-0.0151307	0.609015	-0.0480971	-0.0800956	0.0435207	-0.914355	0.469601	0.0524496	0.132574	0.0434139	-0.00286507	-0.196019	-1.3667	0.308201	0.950762	-0.239503	0.231662	0.504701
1.83	-0.0194356	0.341806	-0.169421	-0.0339082	-0.00349836	0.331372	-0.0650222	0.0912629	0.826355	0.0102692	0.0428869	0.0480837	0.0204308	-0.546922	0.142582	0.0401711	-0.0472634	-0.376711	0.196121	0.00550441	0.74867	-0.0253962	-0.0543938	0.142391	-0.0149509	-0.398598	-0.199667	-0.321893	-0.373806	0.365761	0.210541	0.012284	0.60904	0.0335352	-0.0795334	0.0546395	-0.909505	0.483668	0.0530535	-0.118849	0.0437514	0.161131	-0.207213	-1.30224	0.321379	1.11348	-0.234732	0.0188596	0.51649
1.84	-0.015403	0.444015	-0.169384	0.0315862	-0.00333841	-0.333166	-0.0640968	0.0924066	0.826462	0.0109363	0.0434115	0.0579896	0.0148607	-0.537132	0.142971	0.00052067	-0.0477172	0.165824	0.195992	-0.0281498	0.748373	-0.0647161	-0.053159	0.0340471	-0.0211169	-0.603668	-0.200967	-0.366749	-0.373954	-0.137997	0.210672	-0.00451877	0.608972	-0.0894233	-0.0784506	0.133107	-0.904693	0.457952	0.0491188	-0.729843	0.0473112	0.638508	-0.216987	-1.16307	0.335698	1.21987	-0.232834	-0.278417	0.525468
1.85	-0.0123169	0.35058	-0.169016	0.0138849	-0.00967303	-0.848572	-0.0632007	0.0859219	0.826562	0.00877855	0.0440412	0.0665328	0.0102175	-0.360534	0.143397	0.0506849	-0.0428626	0.617179	0.195725	-0.0165492	0.747299	-0.127331	-0.0533325	-0.05397	-0.0280812	-0.519377	-0.202305	-0.364473	-0.378227	-0.385527	0.210254	-0.0764571	0.607296	-0.216082	-0.0762313	0.22016	-0.899016	0.607454	0.0397343	-1.13305	0.0559204	1.09459	-0.225404	-1.03841	0.349946	1.15766	-0.234254	-0.559373	0.532093
1.86	-0.0114569	0.135698	-0.16892	-0.0139042	-0.0191918	-0.973206	-0.062384	0.0775683	0.826633	0.00539058	0.044711	0.066253	0.00783836	-0.117307	0.144181	0.0806464	-0.0354116	0.767329	0.195683	0.00724335	0.746079	-0.10339	-0.0542167	-0.0667312	-0.0331337	-0.290161	-0.203685	-0.248698	-0.383887	-0.558314	0.209363	-0.0916696	0.605602	-0.146453	-0.0726492	0.278723	-0.891066	0.838054	0.0283884	-1.18632	0.067688	1.26785	-0.23257	-0.84205	0.36243	0.935004	-0.238406	-0.75581	0.535963
1.87	-0.0128385	-0.0922768	-0.169025	-0.0274042	-0.028706	-0.882934	-0.0616479	0.0695801	0.826675	0.00331281	0.0453567	0.0629614	0.00791473	0.128957	0.145039	0.091553	-0.0275189	0.810853	0.195723	-0.00584728	0.74482	-0.17003	-0.0548372	-0.0244378	-0.035378	-0.0338967	-0.204746	-0.115566	-0.391116	-0.777555	0.208501	-0.0802037	0.603733	-0.261053	-0.0702192	0.115382	-0.880782	1.04953	0.0177254	-1.08123	0.0801543	1.25275	-0.238039	-0.599138	0.37196	0.671377	-0.244697	-0.89363	0.535886
1.88	-0.0162276	-0.299045	-0.169198	-0.0259913	-0.0369125	-0.729532	-0.060994	0.0614487	0.826709	0.00396949	0.0459757	0.0610538	0.0104594	0.357672	0.145992	0.108207	-0.0196513	0.819891	0.195463	-0.0441306	0.74251	-0.279835	-0.0546838	0.0304472	-0.0347378	0.203184	-0.205618	-2.93E-05	-0.398877	-0.75792	0.20776	-0.0657659	0.600803	-0.285961	-0.0692482	0.049993	-0.868525	1.22236	0.00860838	-0.947969	0.0920998	1.15815	-0.24139	-0.298909	0.378056	0.335613	-0.253195	-1.04253	0.53146
1.89	-0.0210499	-0.433059	-0.169289	-0.012224	-0.0434308	-0.552037	-0.0604078	0.0565462	0.826756	0.00467419	0.0465803	0.0597651	0.0148493	0.490058	0.147065	0.112903	-0.0126584	0.678992	0.194928	-0.0587442	0.739756	-0.247226	-0.0540718	0.0389485	-0.0318821	0.35596	-0.206394	0.0710118	-0.405051	-0.586944	0.207188	-0.0474885	0.59856	-0.153968	-0.0686801	0.0354553	-0.854994	1.31436	0.00110538	-0.810311	0.102954	1.0163	-0.242407	0.0320614	0.379674	-0.0743769	-0.263563	-1.08361	0.522489
1.9	-0.0264895	-0.487489	-0.169179	0.0112853	-0.0480573	-0.356426	-0.0598503	0.0553622	0.826797	0.00331367	0.0471673	0.0574848	0.020023	0.516042	0.147996	0.0805465	-0.00791389	0.399681	0.194391	-0.0452524	0.737796	-0.146286	-0.0536126	0.0114449	-0.0278313	0.420781	-0.207135	0.0976763	-0.409188	-0.4094	0.206812	-0.0301291	0.597699	-0.0333045	-0.068332	0.0156451	-0.84102	1.32273	-0.00483466	-0.667626	0.112241	0.829395	-0.241189	0.345067	0.3766	-0.44568	-0.274532	-1.00594	0.50968
1.91	-0.0318332	-0.4851	-0.168844	0.0387976	-0.0506549	-0.158033	-0.0592954	0.0557206	0.82682	0.00143465	0.0477241	0.0536871	0.0250769	0.471837	0.148439	0.0127012	-0.0060903	0.133973	0.194066	-0.0167744	0.736656	-0.0821469	-0.0535311	0.00774943	-0.0234097	0.425771	-0.207894	0.102287	-0.411554	-0.247075	0.206578	-0.0182014	0.597924	0.064093	-0.0682315	0.000378831	-0.827417	1.26565	-0.00927656	-0.528561	0.119531	0.60569	-0.238296	0.539725	0.369771	-0.706315	-0.284961	-0.864158	0.495831
1.92	-0.0364735	-0.420606	-0.168466	0.023782	-0.0508576	0.188891	-0.0587307	0.0578158	0.826827	0.000423364	0.0482267	0.0447798	0.0292076	0.307753	0.148232	-0.0469689	-0.00674542	-0.21028	0.194209	0.0643289	0.736221	-0.00639786	-0.0531564	0.0523924	-0.0191505	0.406981	-0.208773	0.0639672	-0.411944	0.0609306	0.206402	-0.0199747	0.599032	0.188807	-0.0683544	-0.0148545	-0.81496	1.11657	-0.0119338	-0.232406	0.124313	0.272742	-0.234048	0.802074	0.359914	-0.962219	-0.294025	-0.614888	0.483268
1.93	-0.038844	-0.250928	-0.168761	-0.0293365	-0.0445051	1.15514	-0.0581298	0.0619935	0.826836	0.0017601	0.0485573	0.0189197	0.0304803	-0.0730407	0.147387	-0.126412	-0.0128963	-1.01864	0.195464	0.16753	0.736464	0.0746531	-0.051652	0.217366	-0.0152487	0.375708	-0.209908	0.0459858	-0.406934	0.808529	0.206141	-0.0277717	0.601718	0.298637	-0.0689308	-0.0916203	-0.805648	0.764607	-0.00923658	0.605691	0.123441	-0.556309	-0.22742	1.18594	0.346508	-1.2184	-0.30034	-0.159486	0.471389
1.94	-0.0375093	-0.0607885	-0.169633	-0.00609465	-0.0276244	2.07367	-0.0575137	0.0596462	0.82687	0.00537641	0.0486084	-0.00605153	0.0279971	-0.371598	0.145682	-0.215826	-0.0257901	-1.51489	0.196909	0.101023	0.737768	0.106277	-0.0466969	0.504568	-0.011851	0.285382	-0.210612	0.0801457	-0.394997	1.38446	0.205951	-0.00828793	0.603642	0.0790893	-0.0714452	-0.313383	-0.801399	0.346083	0.00151699	1.33124	0.112878	-1.50525	-0.217505	1.53359	0.33042	-1.2515	-0.302766	0.304342	0.460986
1.95	-0.0337687	0.0180253	-0.170358	0.00818064	-0.00493688	2.29785	-0.0569659	0.0487762	0.826947	0.00978202	0.0484999	-0.0130181	0.0237059	-0.428267	0.143706	-0.178999	-0.04035	-1.47572	0.197431	0.0124468	0.737789	-0.123871	-0.0394691	0.48654	-0.00916802	0.24843	-0.210985	0.0298596	-0.378595	1.75354	0.20581	-0.02701	0.604012	0.0584009	-0.0751973	-0.256366	-0.800866	0.0996957	0.0161078	1.48617	0.0950606	-1.97475	-0.204684	1.73475	0.314171	-1.1136	-0.302272	0.585446	0.453573
1.96	-0.0298346	-0.00732343	-0.171228	-0.0438895	0.0175824	2.10188	-0.0565509	0.0339134	0.827056	0.0111884	0.0483761	-0.0114726	0.0197177	-0.336145	0.142813	-0.035268	-0.0546046	-1.56291	0.197324	-0.0310785	0.736223	-0.168922	-0.032405	0.465097	-0.00668707	0.299613	-0.212228	-0.0814135	-0.359928	1.80683	0.205375	-0.057128	0.604698	0.0281784	-0.0774212	-0.120792	-0.801611	0.0150791	0.0305049	1.36743	0.0746113	-2.08313	-0.189824	1.86291	0.299036	-0.930401	-0.299779	0.802248	0.449188
1.97	-0.0268525	-0.0690304	-0.172565	-0.120118	0.0371675	1.75163	-0.0562885	0.0186079	0.827156	0.0078421	0.0482653	-0.0112103	0.0170729	-0.189916	0.143377	0.118121	-0.0710908	-1.76716	0.196918	-0.0507135	0.734736	-0.13688	-0.028437	0.148077	-0.00389682	0.367051	-0.214444	-0.134606	-0.342832	1.4427	0.204663	-0.0812871	0.604441	0.0761532	-0.0780783	0.00106241	-0.802398	-0.000779353	0.0431654	1.16945	0.0539736	-2.0297	-0.1735	1.88543	0.285803	-0.653647	-0.295373	0.983864	0.447918
1.98	-0.0251773	-0.142399	-0.174718	-0.231962	0.0529006	1.34881	-0.0561802	0.00286255	0.827205	0.00175046	0.0481478	-0.0122377	0.0161652	-0.0134692	0.1455	0.291525	-0.0881139	-1.59389	0.196282	-0.086423	0.732925	-0.255803	-0.0276945	-0.00777869	-0.000511647	0.446849	-0.217274	-0.183505	-0.330233	0.930195	0.203829	-0.0799766	0.605717	0.111324	-0.0778541	0.013678	-0.802845	0.0106501	0.0539041	0.974442	0.0344772	-1.85448	-0.156529	1.75593	0.276201	-0.189528	-0.28878	1.32455	0.451387
1.99	-0.0250101	-0.221681	-0.177807	-0.319177	0.0642578	0.898355	-0.0562359	-0.0140242	0.827199	-0.00266988	0.0480228	-0.0128138	0.0174243	0.193286	0.149047	0.422902	-0.101962	-1.11634	0.195082	-0.151771	0.729767	-0.347042	-0.0278039	-0.015118	0.0035326	0.514711	-0.220728	-0.208846	-0.321829	0.652615	0.203178	-0.0391396	0.607004	0.16259	-0.0782935	-0.0894784	-0.802838	0.0365492	0.0624266	0.717848	0.0172482	-1.58123	-0.140076	1.44026	0.272955	0.449233	-0.278269	1.62519	0.461901
2	-0.0262964	-0.265075	-0.18119	-0.306498	0.070929	0.429219	-0.0564542	-0.029241	0.827164	-0.00339842	0.0478865	-0.0147673	0.0206962	0.354504	0.153029	0.414449	-0.11084	-0.56291	0.193323	-0.198531	0.726702	-0.238759	-0.0285094	-0.0425318	0.00787983	0.479955	-0.22405	-0.132313	-0.314645	0.548649	0.203056	0.0144535	0.605617	-0.139688	-0.078877	-0.00248324	-0.802495	0.0379187	0.0679501	0.372211	0.00293299	-1.27163	-0.125391	1.11071	0.276497	0.96798	-0.265689	1.64703	0.480194
2.01	-0.0285827	-0.218483	-0.183958	-0.221283	0.0724581	-0.176312	-0.0568011	-0.0387561	0.82713	-0.00343486	0.0477407	-0.0126206	0.0251608	0.426394	0.15632	0.323153	-0.114468	-0.00139147	0.19119	-0.231284	0.725148	-0.0702034	-0.0293233	-0.0974815	0.0115586	0.280852	-0.226167	-0.0687591	-0.310405	0.0473387	0.203538	0.0928288	0.606832	0.263988	-0.0783474	0.0709173	-0.802259	-0.00569599	0.0694504	-0.139054	-0.0077542	-0.809811	-0.112501	0.843069	0.285318	1.37042	-0.253512	1.4778	0.504168
2.02	-0.0309596	0.00986409	-0.185078	-0.0416158	0.0655797	-1.20129	-0.0572101	-0.0429043	0.8271	-0.0031659	0.0476773	0.00127526	0.0294453	0.352537	0.15822	0.150397	-0.111424	0.75168	0.188714	-0.248827	0.725379	0.119285	-0.0315823	-0.252723	0.0118151	-0.180207	-0.227095	-0.106002	-0.314128	-0.78677	0.204823	0.134674	0.608724	0.111862	-0.0773551	0.123418	-0.803049	-0.142796	0.0634679	-1.09189	-0.0118855	0.0133245	-0.100995	0.655744	0.298517	1.69814	-0.243879	1.08243	0.531783
2.03	-0.0332202	0.084987	-0.184505	0.0287978	0.049347	-1.87107	-0.0576717	-0.0502951	0.827053	-0.0068847	0.047753	0.0117298	0.0328123	0.321604	0.158906	0.0771584	-0.10162	1.25577	0.186733	-0.132873	0.726795	0.13607	-0.0361561	-0.400099	0.00859035	-0.315052	-0.227446	-0.142789	-0.324803	-1.1224	0.20569	0.0326663	0.610264	0.19345	-0.0743932	0.426493	-0.804805	-0.141733	0.0490633	-1.6709	-0.00788134	0.693138	-0.0907365	0.512212	0.314118	1.7579	-0.238202	0.696458	0.56152
2.04	-0.0365533	-0.0440843	-0.18355	0.0271899	0.0295933	-1.95028	-0.0582279	-0.0614231	0.826963	-0.0103639	0.0478698	0.0101341	0.0366146	0.436985	0.159208	0.0522406	-0.0881149	1.54268	0.185933	-0.0453672	0.727693	0.0647253	-0.0412756	-0.334352	0.00580222	-0.164599	-0.227684	-0.0572341	-0.338344	-1.50615	0.205753	-0.002612	0.611865	0.0834522	-0.0700642	0.265789	-0.805717	-0.0264499	0.0319491	-1.69784	0.000704514	0.964003	-0.0815246	0.478578	0.329791	1.69508	-0.235387	0.470144	0.591878
2.05	-0.0411843	-0.173765	-0.182517	0.0380464	0.0104619	-1.8044	-0.0589019	-0.0729092	0.82686	-0.00993965	0.0479431	0.00451406	0.0417823	0.571714	0.159143	0.0128935	-0.0727443	1.66142	0.185503	-0.0485309	0.728054	0.0186802	-0.0449075	-0.227313	0.00508386	-0.0118107	-0.227271	0.0884034	-0.355013	-1.72923	0.205804	0.0181053	0.612136	0.0131642	-0.0680814	0.0866151	-0.805514	0.031111	0.0156427	-1.55927	0.0108735	1.0595	-0.0721733	0.55753	0.344703	1.61253	-0.234501	0.333743	0.621224
2.06	-0.0463861	-0.230259	-0.181227	0.0706791	-0.00693491	-1.62503	-0.0596709	-0.080088	0.826765	-0.00986483	0.0479641	0.000144635	0.047882	0.627248	0.158599	-0.0418561	-0.0574942	1.5516	0.184925	-0.063746	0.728275	0.0561906	-0.0477682	-0.2113	0.00585142	0.0525584	-0.225972	0.195261	-0.371843	-1.63969	0.20614	0.0467578	0.612677	0.0804469	-0.0673934	0.0360091	-0.805046	0.0113544	0.000744046	-1.42188	0.0217837	1.12224	-0.0616925	0.735384	0.358276	1.46885	-0.235396	0.21297	0.648364
2.07	-0.0516708	-0.272188	-0.17954	0.117897	-0.0224528	-1.44387	-0.0604891	-0.0831405	0.826652	-0.0132486	0.0479511	-0.00249111	0.0542729	0.643712	0.157544	-0.10323	-0.0443416	1.27768	0.184361	-0.0426734	0.729251	0.135989	-0.0509492	-0.265247	0.00744647	0.0972362	-0.22407	0.270538	-0.386961	-1.4538	0.206715	0.0664841	0.61366	0.11412	-0.0671301	0.0140452	-0.804658	-0.00132946	-0.0128238	-1.2952	0.0332123	1.16047	-0.049364	0.991917	0.369464	1.2296	-0.238325	0.0694963	0.671559
2.08	-0.0572276	-0.360864	-0.17744	0.148819	-0.0362364	-1.28998	-0.0613367	-0.0868758	0.826501	-0.0165822	0.0479215	-0.00315417	0.0610155	0.712229	0.156071	-0.130182	-0.0332998	1.17413	0.18403	-0.0235643	0.730308	0.0679166	-0.054364	-0.234152	0.00998678	0.206616	-0.22185	0.329135	-0.400171	-1.30594	0.207389	0.0637299	0.614549	0.0410045	-0.0671276	-0.0143724	-0.803986	0.051315	-0.0251375	-1.16592	0.0450227	1.19754	-0.0347883	1.29716	0.376793	0.802767	-0.243834	-0.095485	0.688949
2.09	-0.0635494	-0.468003	-0.175217	0.150795	-0.0484099	-1.12274	-0.0622319	-0.0918138	0.826335	-0.015969	0.0478877	-0.00386918	0.068687	0.798616	0.154662	-0.110113	-0.0228776	1.13023	0.183883	-0.000840567	0.730498	-0.000917695	-0.0572351	-0.202563	0.0140919	0.350026	-0.219716	0.380729	-0.411632	-1.15888	0.20798	0.058808	0.614528	-0.020935	-0.0674976	-0.0438824	-0.802526	0.120428	-0.0359109	-0.996248	0.0571448	1.20666	-0.0182379	1.59783	0.378449	0.271495	-0.251121	-0.115505	0.699278
2.1	-0.0701982	-0.494303	-0.173022	0.147449	-0.0584935	-0.825681	-0.0631552	-0.091242	0.826189	-0.0137221	0.0478334	-0.00861342	0.0766901	0.746026	0.153432	-0.107291	-0.0138582	0.831091	0.184139	0.0742441	0.730713	0.0735914	-0.0599344	-0.214766	0.0193901	0.41802	-0.217601	0.415858	-0.421005	-0.884432	0.208597	0.0587968	0.614505	0.0443356	-0.0682372	-0.0758862	-0.800762	0.0949507	-0.0446969	-0.72425	0.0689207	1.08803	-0.000304413	1.84073	0.374152	-0.274053	-0.258751	-0.0808148	0.702359
2.11	-0.0751223	-0.379681	-0.171776	0.0647062	-0.0611979	0.445459	-0.0640141	-0.0796822	0.826057	-0.0128501	0.0476331	-0.0356965	0.0821636	0.302066	0.15235	-0.116568	-0.0119783	-0.406567	0.186109	0.303135	0.73186	0.142628	-0.0625857	-0.127334	0.0254079	0.501122	-0.215772	0.416644	-0.423636	0.217555	0.209001	0.0301829	0.615811	0.201156	-0.0697645	-0.200042	-0.801031	-0.228063	-0.046975	0.418241	0.0763869	0.269753	0.0185721	2.12108	0.363392	-0.866633	-0.265328	0.170743	0.698136
2.12	-0.0765018	-0.2885	-0.171947	0.0777375	-0.0502504	1.51566	-0.0647767	-0.0746954	0.825933	-0.0119468	0.0471184	-0.0634705	0.0839352	0.135143	0.150548	-0.233511	-0.0209664	-1.12306	0.188575	0.131856	0.733037	0.0675867	-0.0623727	0.156767	0.0320992	0.503742	-0.213607	0.500388	-0.415692	0.890358	0.209509	0.0774703	0.617323	0.0462291	-0.0735841	-0.408956	-0.805623	-0.492861	-0.0376273	1.34758	0.0741117	-0.56686	0.0384135	2.23427	0.347856	-1.07712	-0.26933	0.354689	0.688045
2.13	-0.0764071	-0.258979	-0.17245	0.0551195	-0.0338462	1.61254	-0.065525	-0.0753956	0.825839	-0.00595582	0.0464502	-0.0674489	0.085425	0.169921	0.148227	-0.193102	-0.0321329	-1.02778	0.188895	-0.0287468	0.733037	-0.0666123	-0.0595158	0.196959	0.038597	0.48911	-0.211396	0.386028	-0.405741	0.79349	0.210351	0.0766694	0.616538	-0.0791734	-0.0785724	-0.317487	-0.811838	-0.526676	-0.0234835	1.48487	0.067157	-0.703466	0.0575793	2.10162	0.331625	-1.07356	-0.27241	0.286045	0.676273
2.14	-0.0763384	-0.254367	-0.17337	-0.00763919	-0.0185778	1.38182	-0.0662881	-0.0771257	0.825811	-0.000777861	0.0457912	-0.0644973	0.0872561	0.202508	0.146856	-0.0681739	-0.0428053	-1.12112	0.188485	-0.0448754	0.732195	-0.0889351	-0.0569313	0.120036	0.0444666	0.496367	-0.210503	0.235921	-0.395368	1.06606	0.210951	0.0413043	0.616064	-0.00897217	-0.0835102	-0.274074	-0.817796	-0.477916	-0.00944505	1.37693	0.060533	-0.593575	0.0747591	1.87226	0.316089	-1.03012	-0.276049	0.120902	0.665296
2.15	-0.0766753	-0.251308	-0.17455	-0.0314694	-0.00593356	1.12866	-0.0670628	-0.0776322	0.825802	-0.0020466	0.0451473	-0.0650555	0.0894176	0.225779	0.146482	0.00515316	-0.0555377	-1.33777	0.188121	-0.026441	0.731669	0.00220838	-0.056969	-0.0935673	0.0498626	0.476706	-0.210476	0.18605	-0.382696	1.17963	0.211246	0.0196745	0.615864	-0.0127264	-0.0856407	-0.112718	-0.823015	-0.416837	0.00329149	1.23016	0.0550218	-0.519643	0.0896323	1.66519	0.301334	-1.0251	-0.27971	0.0661756	0.655778
2.16	-0.0773286	-0.235878	-0.175698	-0.0366106	0.00447383	0.943003	-0.0678326	-0.0758922	0.825759	-0.00687472	0.0444785	-0.0691173	0.0916886	0.211091	0.146584	0.0350578	-0.0694473	-1.34094	0.188051	0.0173904	0.73221	0.100564	-0.0586915	-0.140509	0.0549383	0.435432	-0.210459	0.18478	-0.37062	0.996966	0.211391	0.01456	0.61602	0.0625535	-0.086925	-0.107244	-0.827532	-0.370199	0.0148197	1.12515	0.0499179	-0.519608	0.102422	1.46087	0.287378	-0.961894	-0.282691	0.094104	0.647243
2.17	-0.0779628	-0.20277	-0.176703	-0.0286147	0.0132989	0.813228	-0.0685736	-0.0723526	0.825668	-0.0108001	0.0437612	-0.0742805	0.093603	0.166717	0.146773	0.0289984	-0.0821318	-1.09612	0.188463	0.0621418	0.733563	0.172449	-0.0607972	-0.106213	0.0594344	0.369484	-0.21016	0.184409	-0.360888	0.779047	0.211575	0.0197828	0.61683	0.0679895	-0.0883194	-0.11219	-0.831643	-0.349066	0.0254704	1.04483	0.0445768	-0.572782	0.113362	1.23906	0.275045	-0.784603	-0.284282	0.226652	0.63971
2.18	-0.0786449	-0.213741	-0.177499	-0.0124949	0.0209897	0.707294	-0.0692869	-0.0707477	0.82556	-0.0102256	0.0429977	-0.0778671	0.0953572	0.193887	0.146824	0.0159876	-0.0914228	-0.715899	0.189118	0.0579935	0.735224	0.146831	-0.061538	0.00660935	0.063559	0.359502	-0.209606	0.202683	-0.352796	0.687218	0.211749	0.0119078	0.616949	-0.0440801	-0.0896275	-0.0897303	-0.835296	-0.290042	0.0353275	0.94905	0.0385045	-0.66466	0.122355	0.829076	0.266928	-0.233261	-0.282558	0.596173	0.634487
2.19	-0.0798515	-0.248096	-0.178076	-0.00523955	0.0273439	0.527427	-0.0699952	-0.0706346	0.82547	-0.00804002	0.0422186	-0.0773839	0.0977952	0.28402	0.146842	0.0329895	-0.0973783	-0.436536	0.189441	0.00570455	0.736239	0.0409232	-0.061144	0.0307253	0.0678389	0.3703	-0.208903	0.210487	-0.345417	0.590876	0.211809	0.00413611	0.616077	-0.0974444	-0.0903878	-0.0358397	-0.838008	-0.187674	0.043946	0.774328	0.0317071	-0.695408	0.127846	0.180872	0.266513	0.432606	-0.277111	0.726788	0.635192
2.2	-0.081359	-0.109843	-0.178322	0.0262617	0.0305679	-0.0316268	-0.0706744	-0.0636716	0.825404	-0.00485415	0.0414706	-0.0698226	0.100649	0.243472	0.146903	0.0162126	-0.10102	-0.11317	0.189272	-0.0566914	0.73682	0.119123	-0.0614697	-0.0913919	0.0711952	0.103999	-0.208157	0.131334	-0.340687	0.0726108	0.212072	0.0620684	0.616078	0.106503	-0.0904179	0.049428	-0.839889	-0.198249	0.0497049	0.249824	0.0257254	-0.419807	0.128065	-0.511131	0.273837	0.970838	-0.270567	0.526205	0.643429
2.21	-0.0818327	0.197794	-0.177265	0.0749486	0.0247122	-1.09811	-0.0712711	-0.0570376	0.825376	-0.00158364	0.0408658	-0.051312	0.102346	0.10542	0.146685	-0.0127969	-0.0986015	0.634869	0.188261	-0.125757	0.738218	0.120071	-0.0641265	-0.288199	0.069874	-0.347	-0.207292	-0.0500455	-0.344644	-0.706104	0.212705	0.0301022	0.617164	0.0500302	-0.0888677	0.205567	-0.842549	-0.327986	0.0469635	-0.741399	0.0252584	0.301354	0.12354	-1.00894	0.287091	1.29535	-0.266193	0.088737	0.657161
2.22	-0.081827	0.261467	-0.175398	0.0761823	0.0107559	-1.55485	-0.0718403	-0.0569174	0.825361	-0.00177113	0.040401	-0.0441718	0.103226	0.0838831	0.146435	-0.0319813	-0.0897524	1.11038	0.187146	-0.0891103	0.739	0.0906034	-0.0684239	-0.296923	0.0658044	-0.421784	-0.206506	-0.0342403	-0.353949	-0.965648	0.212477	-0.0586912	0.617191	-0.0318631	-0.0853014	0.345776	-0.845477	-0.296011	0.0369031	-1.15349	0.0306656	0.672419	0.115236	-1.35483	0.303288	1.38658	-0.264699	-0.24345	0.674275
2.23	-0.0820391	0.241364	-0.173219	0.106141	-0.00499522	-1.52665	-0.0724038	-0.0555724	0.825345	-0.00170567	0.0399542	-0.0454342	0.104012	0.083212	0.145695	-0.104916	-0.0774736	1.32582	0.186446	-0.0602706	0.740181	0.142474	-0.0715649	-0.157594	0.061929	-0.408635	-0.204747	0.0935784	-0.36569	-1.21149	0.211836	-0.0630371	0.616907	-0.0506993	-0.0815403	0.242624	-0.847778	-0.249751	0.0250241	-1.16889	0.0377029	0.688159	0.104018	-1.59161	0.320576	1.38624	-0.264778	-0.448031	0.6929
2.24	-0.0821502	0.238108	-0.170851	0.132818	-0.019434	-1.34767	-0.0729438	-0.0520056	0.825329	-0.0016373	0.0394982	-0.0452901	0.104666	0.0599485	0.14439	-0.143703	-0.0646775	1.25016	0.185858	-0.0636482	0.741418	0.0973939	-0.0734652	-0.119776	0.0586206	-0.401336	-0.202048	0.162153	-0.378891	-1.26199	0.211242	-0.0529604	0.616346	-0.0502867	-0.0792119	0.158426	-0.849738	-0.241836	0.0137708	-1.06528	0.0442266	0.609076	0.090638	-1.76999	0.338226	1.35353	-0.265733	-0.60681	0.711419
2.25	-0.0818213	0.254734	-0.168366	0.151861	-0.0320939	-1.18549	-0.0734395	-0.0469156	0.825316	-0.00137088	0.0390557	-0.0428444	0.104995	0.0230175	0.142798	-0.16225	-0.0526597	1.15778	0.185115	-0.0824585	0.742238	0.0794927	-0.0748501	-0.0853184	0.0554169	-0.413758	-0.198901	0.171215	-0.391768	-1.17236	0.210765	-0.0448654	0.616142	-0.0232515	-0.0774338	0.137755	-0.851705	-0.246245	0.00347579	-0.971659	0.0499937	0.549083	0.0755401	-1.88715	0.355817	1.28511	-0.267475	-0.772912	0.728725
2.26	-0.0810396	0.274736	-0.165927	0.153183	-0.0432616	-1.05296	-0.0738773	-0.0404135	0.825303	-0.00153865	0.0386439	-0.0395808	0.104899	-0.0317025	0.141153	-0.167103	-0.0416941	1.02307	0.184316	-0.0691901	0.743116	0.106386	-0.0760254	-0.0919133	0.0520805	-0.427579	-0.195849	0.135088	-0.403591	-1.06002	0.21036	-0.0367305	0.615908	0.000798577	-0.0758397	0.129128	-0.853658	-0.244756	-0.00589995	-0.879976	0.0553264	0.521902	0.0593051	-1.89867	0.372569	1.11627	-0.270385	-0.974342	0.743538
2.27	-0.0798494	0.281699	-0.163651	0.140797	-0.0532423	-0.952574	-0.0742484	-0.0341763	0.825289	-0.00160852	0.0382632	-0.0365844	0.104243	-0.072755	0.13952	-0.161307	-0.0320536	0.899264	0.183746	-0.0488181	0.744191	0.0910286	-0.0774293	-0.106462	0.0485018	-0.424342	-0.193093	0.0943849	-0.414365	-0.960313	0.210015	-0.0346246	0.61633	0.0353119	-0.0742265	0.12961	-0.855567	-0.22546	-0.0143722	-0.791022	0.0605102	0.522058	0.0432524	-1.73097	0.387037	0.85427	-0.275174	-1.16694	0.753412
2.28	-0.0784384	0.311774	-0.161611	0.125759	-0.0622867	-0.851105	-0.0745597	-0.0274115	0.825274	-0.00115999	0.0379079	-0.034961	0.103205	-0.15188	0.13798	-0.155985	-0.0234153	0.786304	0.183422	-0.00484022	0.744941	0.0959935	-0.0789453	-0.111293	0.0448567	-0.451318	-0.190639	0.0613711	-0.424149	-0.847685	0.209719	-0.0210606	0.616484	0.051308	-0.0727108	0.126678	-0.857258	-0.22908	-0.0219138	-0.685906	0.0657082	0.517675	0.0284766	-1.46776	0.39764	0.389691	-0.282138	-1.33917	0.756175
2.29	-0.0759575	0.441918	-0.159802	0.116469	-0.0699541	-0.665958	-0.0747803	-0.0157364	0.825269	-0.000527203	0.0375526	-0.0368889	0.100576	-0.382169	0.136343	-0.184927	-0.016368	0.521855	0.183829	0.0914843	0.7465	0.23949	-0.0806982	-0.13676	0.0402729	-0.585536	-0.188141	0.0127813	-0.43269	-0.676937	0.209609	-0.0018009	0.618052	0.241619	-0.0711375	0.128582	-0.859614	-0.339157	-0.0281531	-0.507655	0.070551	0.449025	0.0150848	-1.13279	0.402088	-0.244025	-0.290461	-1.30774	0.750364
2.3	-0.0713464	0.593038	-0.158641	0.0507456	-0.0737172	0.0375783	-0.0748605	-0.000408737	0.825262	-0.000577578	0.037128	-0.0509999	0.0948733	-0.755149	0.134461	-0.210022	-0.0133572	-0.151156	0.185545	0.250993	0.749287	0.282845	-0.0824011	-0.0580652	0.0343694	-0.64387	-0.185707	-0.0528749	-0.438135	-0.093199	0.20952	-0.0199456	0.620776	0.252142	-0.0700526	0.0362152	-0.863788	-0.545796	-0.0307666	0.168685	0.0733757	0.0524387	0.00388275	-0.662153	0.399339	-0.862556	-0.297434	-0.908852	0.734324
2.31	-0.0641833	0.654601	-0.158739	0.0115929	-0.0684375	0.930624	-0.0748141	0.00795361	0.825274	0.00356562	0.0365064	-0.0722616	0.0860056	-0.936064	0.13218	-0.275543	-0.0169877	-0.714862	0.187986	0.188645	0.751518	0.149943	-0.0817434	0.173871	0.0283552	-0.613826	-0.183467	-0.0345665	-0.436802	0.489889	0.209366	-0.00330483	0.622351	0.0531443	-0.0706594	-0.124954	-0.870646	-0.713715	-0.0250037	1.00995	0.0705242	-0.552682	-0.00389229	-0.19236	0.390245	-1.24912	-0.301079	-0.448279	0.70851
2.32	-0.0558443	0.644315	-0.159356	-0.0054398	-0.0570783	1.21293	-0.0747236	0.00961763	0.825343	0.010223	0.0357271	-0.0811695	0.0766609	-0.886454	0.129498	-0.277296	-0.0235082	-0.781632	0.188975	0.0202314	0.75235	0.00895912	-0.0783863	0.288502	0.0226706	-0.578415	-0.181304	-0.0601244	-0.432256	0.588353	0.209424	0.0102035	0.622265	-0.0322413	-0.0723935	-0.169043	-0.878801	-0.734552	-0.0134997	1.30912	0.0632963	-0.788077	-0.00832043	0.124907	0.377556	-1.38741	-0.30242	-0.225164	0.67604
2.33	-0.0478239	0.582504	-0.160215	-0.0467014	-0.0454139	1.04871	-0.0746259	0.00983697	0.825469	0.0138492	0.0349169	-0.0799804	0.0682551	-0.761576	0.127375	-0.184946	-0.0300139	-0.738649	0.188732	-0.0546098	0.751984	-0.0879757	-0.0749418	0.191297	0.017195	-0.511697	-0.17996	-0.143541	-0.426103	0.856046	0.209493	-0.0013278	0.621608	-0.0822043	-0.0743288	-0.0508754	-0.886453	-0.628739	-0.000970407	1.24503	0.055652	-0.695945	-0.0109518	0.221917	0.363699	-1.41084	-0.3042	-0.239168	0.641614
2.34	-0.0410783	0.471622	-0.161154	-0.0594929	-0.0364116	0.734636	-0.0745273	0.009876	0.825601	0.0118386	0.0341306	-0.0774463	0.0614158	-0.584659	0.126171	-0.101918	-0.0364784	-0.738214	0.188006	-0.0785008	0.751066	-0.0837764	-0.0728308	0.0946169	0.0121773	-0.424787	-0.179445	-0.156404	-0.418236	0.832966	0.209417	-0.0127158	0.620831	-0.0780915	-0.0739502	0.0689071	-0.892435	-0.439638	0.010192	1.04658	0.0496222	-0.515015	-0.0128766	0.297254	0.349261	-1.44733	-0.305505	-0.147642	0.607678
2.35	-0.0360327	0.346002	-0.161974	-0.0543178	-0.0304086	0.466483	-0.0744212	0.0116838	0.825696	0.00717549	0.0333619	-0.076666	0.0563225	-0.427175	0.125664	-0.048098	-0.0432166	-0.711571	0.187356	-0.0457412	0.750519	-0.0340328	-0.0725459	-0.0397263	0.00809827	-0.332243	-0.179229	-0.12054	-0.411667	0.614249	0.209282	-0.00979598	0.619976	-0.0842599	-0.0729882	0.0752429	-0.896235	-0.232365	0.0196141	0.876952	0.0453162	-0.365571	-0.0141528	0.349882	0.334558	-1.4154	-0.305884	-0.00871378	0.574873
2.36	-0.0324999	0.25082	-0.162521	-0.027001	-0.0267654	0.267323	-0.0742851	0.0160452	0.825746	0.00325407	0.0325922	-0.0774294	0.0525598	-0.328607	0.125409	-0.0465266	-0.0489773	-0.513667	0.187177	0.0120139	0.750371	0.0124709	-0.0733684	-0.0639183	0.00488402	-0.285325	-0.178885	-0.0684848	-0.407236	0.396506	0.209277	0.0111522	0.619204	-0.0743703	-0.0720841	0.0675697	-0.898007	-0.0614351	0.0276035	0.739664	0.0422529	-0.262301	-0.0148915	0.349339	0.320492	-1.29484	-0.304897	0.162546	0.544241
2.37	-0.0300598	0.170858	-0.162671	0.00791708	-0.0248448	0.117498	-0.0740954	0.0217878	0.82577	0.00171289	0.0318122	-0.0784384	0.0495948	-0.246921	0.124943	-0.0769881	-0.0525313	-0.275402	0.187537	0.0527252	0.750653	0.0422984	-0.0740793	-0.0372267	0.00217838	-0.249321	-0.178217	-0.0192857	-0.404584	0.239872	0.209477	0.0257403	0.618381	-0.116663	-0.0712686	0.0616741	-0.898156	0.0915565	0.0344094	0.624924	0.0400432	-0.180276	-0.0161107	0.170171	0.308186	-1.09618	-0.302764	0.244677	0.518803
2.38	-0.0289267	0.0296026	-0.162487	0.0302879	-0.0244194	-0.0438523	-0.0738603	0.0246223	0.825784	0.00158724	0.0310308	-0.0772664	0.0478837	-0.0631737	0.124204	-0.083193	-0.0539379	-0.044809	0.188016	0.0320494	0.75089	-0.00938859	-0.0744618	-0.0231243	0.000366666	-0.131659	-0.177361	0.0402637	-0.403182	0.0992183	0.209734	0.0237705	0.61658	-0.25753	-0.0704863	0.056674	-0.896467	0.30633	0.0401604	0.502689	0.0386948	-0.0675404	-0.0182502	-0.0339076	0.298846	-0.783158	-0.299302	0.324074	0.500517
2.39	-0.0294903	-0.0599255	-0.162044	0.0589513	-0.0259185	-0.298246	-0.0735979	0.0290954	0.825811	0.00433994	0.0302785	-0.0720387	0.0480781	0.0800846	0.123416	-0.0810401	-0.0533388	0.190717	0.188228	0.0100151	0.750515	-0.0390247	-0.0749344	-0.0595445	-0.000211456	-0.0946084	-0.176449	0.072719	-0.403232	-0.137131	0.210037	0.0446023	0.613633	-0.278495	-0.0696813	0.0738792	-0.892553	0.480253	0.0444268	0.268903	0.0386576	0.120825	-0.0220851	-0.445321	0.294513	-0.226229	-0.293947	0.505993	0.49131
2.4	-0.0304949	0.0771322	-0.160909	0.125023	-0.0320501	-0.971137	-0.0732633	0.0374798	0.825872	0.00751826	0.0296292	-0.0561784	0.0488081	0.0605667	0.122397	-0.107135	-0.0490611	0.720011	0.188074	-0.0398826	0.750413	0.0153583	-0.0763655	-0.164811	-0.00204465	-0.346306	-0.175233	-0.0167177	-0.407765	-0.730499	0.210624	0.0551976	0.611397	-0.215612	-0.0682222	0.158188	-0.88775	0.457787	0.044234	-0.390407	0.0418658	0.615462	-0.0281727	-0.802291	0.297192	0.383971	-0.287176	0.449655	0.49213
2.41	-0.0309532	0.21788	-0.159071	0.156072	-0.0448896	-1.48715	-0.0728557	0.0436712	0.825945	0.00630311	0.029145	-0.0427931	0.0488675	-0.0378259	0.121177	-0.137514	-0.0397023	1.08161	0.187831	0.00785896	0.750652	0.0800921	-0.0794303	-0.260114	-0.00654604	-0.52911	-0.173985	-0.0764249	-0.417972	-1.06949	0.210887	-0.00938933	0.609411	-0.0898056	-0.0656363	0.276248	-0.883218	0.395871	0.0375611	-0.901803	0.0503327	1.06375	-0.0357142	-1.02909	0.30564	0.797846	-0.281329	0.270043	0.500387
2.42	-0.0312572	0.188561	-0.15707	0.145721	-0.0604846	-1.54461	-0.0724035	0.0460886	0.825986	0.00203473	0.0287379	-0.0396767	0.0483542	-0.0331633	0.119684	-0.165008	-0.028205	1.18	0.188244	0.0669638	0.751935	0.160393	-0.0829212	-0.224853	-0.0115469	-0.486655	-0.172217	0.00459457	-0.430075	-1.17575	0.210583	-0.0414474	0.608845	-0.137039	-0.0620349	0.266259	-0.87853	0.451083	0.0281463	-0.97735	0.0618105	1.21985	-0.044056	-1.1353	0.317596	1.04386	-0.277036	0.0805433	0.513694
2.43	-0.0321779	0.0848246	-0.155203	0.136389	-0.0752477	-1.35972	-0.0719401	0.0464612	0.825993	-8.22E-05	0.0283416	-0.0395097	0.0483227	0.0360378	0.117889	-0.192042	-0.0165245	1.1271	0.189035	0.0867421	0.753346	0.138298	-0.0855393	-0.147668	-0.0151839	-0.361386	-0.169863	0.116206	-0.442747	-1.21163	0.210208	-0.0302508	0.606908	-0.175525	-0.0594583	0.165934	-0.872914	0.547893	0.019274	-0.853092	0.0738016	1.18425	-0.0524838	-1.14922	0.331557	1.19471	-0.274399	-0.0886574	0.529811
2.44	-0.0337802	-0.0236715	-0.153441	0.135177	-0.0877155	-1.11262	-0.0714736	0.0467775	0.825991	-0.000364072	0.0279546	-0.0374567	0.0490552	0.11756	0.115872	-0.207239	-0.00605002	0.976062	0.189863	0.0767312	0.754606	0.122674	-0.0872274	-0.090387	-0.0172332	-0.232698	-0.167186	0.180574	-0.454813	-1.11133	0.210014	-0.00848469	0.605896	-0.0602204	-0.0577459	0.115997	-0.866374	0.644443	0.012044	-0.691864	0.085037	1.07825	-0.0604209	-1.09431	0.346491	1.26044	-0.273445	-0.245984	0.546806
2.45	-0.0362159	-0.163696	-0.151705	0.142503	-0.097685	-0.871632	-0.0710036	0.0471888	0.825984	-0.00123142	0.0275976	-0.0337357	0.0508137	0.234135	0.113738	-0.216429	0.00255721	0.778008	0.190545	0.0652231	0.755783	0.134738	-0.0882725	-0.0527197	-0.0177123	-0.0715392	-0.164681	0.223404	-0.465075	-0.916309	0.210008	0.00734642	0.605447	-0.0115694	-0.0565059	0.0956735	-0.858717	0.789651	0.00654793	-0.542269	0.0951157	0.950658	-0.067625	-1.01957	0.361456	1.24182	-0.274136	-0.393487	0.56309
2.46	-0.0397435	-0.310084	-0.149988	0.144493	-0.105378	-0.671049	-0.0705282	0.047925	0.825963	-0.00301669	0.0272835	-0.0289769	0.0537852	0.354859	0.111613	-0.213031	0.00901295	0.587942	0.191208	0.0687991	0.757199	0.1385	-0.0889803	-0.0385724	-0.0165342	0.0925188	-0.162644	0.245837	-0.473027	-0.716868	0.210162	0.0225112	0.60578	0.0692429	-0.055316	0.102878	-0.849557	0.960438	0.00267528	-0.418933	0.104001	0.837308	-0.0742918	-0.943188	0.375655	1.1391	-0.276455	-0.545187	0.577695
2.47	-0.0443435	-0.422342	-0.148271	0.153445	-0.111243	-0.499265	-0.0700395	0.0501827	0.825927	-0.00370927	0.0270175	-0.024464	0.0578627	0.433337	0.10954	-0.215819	0.0136166	0.419131	0.191966	0.0896893	0.758503	0.135978	-0.0895233	-0.0273861	-0.0138933	0.215135	-0.161101	0.26949	-0.478833	-0.524486	0.210469	0.0362502	0.606692	0.10226	-0.0540829	0.100583	-0.838824	1.10585	0.0001041	-0.325542	0.111805	0.715408	-0.0802944	-0.80645	0.388267	0.973107	-0.280256	-0.659982	0.589285
2.48	-0.0492696	-0.436217	-0.146432	0.175958	-0.115013	-0.206085	-0.0695224	0.0531035	0.825898	-0.00109496	0.0267854	-0.0231754	0.0621366	0.381088	0.107298	-0.245267	0.0164059	0.20027	0.192996	0.122426	0.759884	0.126565	-0.089684	0.0322582	-0.010386	0.265635	-0.159667	0.306327	-0.482224	-0.212178	0.210779	0.0110583	0.60734	-0.0261852	-0.0529789	0.0688128	-0.827347	1.11597	-0.00124537	-0.160748	0.117806	0.427294	-0.0848452	-0.552352	0.398595	0.752042	-0.285614	-0.750058	0.596106
2.49	-0.0527685	-0.306076	-0.145001	0.125039	-0.112792	0.737799	-0.0689728	0.0565659	0.825925	0.00712317	0.0265044	-0.035577	0.0644902	0.0442202	0.104879	-0.24926	0.0151356	-0.480253	0.194589	0.18644	0.760592	-0.00422864	-0.0881722	0.212023	-0.00638696	0.295181	-0.158274	0.306359	-0.479814	0.63274	0.210491	-0.0666459	0.605508	-0.295768	-0.05283	-0.0634369	-0.817547	0.856325	0.0015875	0.585798	0.118402	-0.407281	-0.0866801	-0.0838152	0.404532	0.258758	-0.292182	-0.66112	0.596175
2.5	-0.0531132	-0.143716	-0.144721	0.065406	-0.10001	1.68646	-0.0684085	0.0551814	0.826036	0.0143118	0.0260641	-0.0508124	0.0633215	-0.239611	0.102301	-0.256364	0.00691922	-1.10556	0.196097	0.0916161	0.760249	-0.0657325	-0.0836926	0.419931	-0.00245579	0.268301	-0.156913	0.278283	-0.469276	1.23055	0.209621	-0.0980373	0.602609	-0.235992	-0.054588	-0.226561	-0.811918	0.527312	0.0123938	1.35391	0.109262	-1.35138	-0.0850679	0.367574	0.40411	-0.221316	-0.298313	-0.443143	0.589015
2.51	-0.051391	-0.0694329	-0.145416	-0.0119092	-0.0811693	1.93757	-0.0678875	0.0484965	0.826193	0.0162292	0.0255347	-0.0529546	0.0604847	-0.300084	0.100029	-0.184799	-0.00497398	-1.28055	0.196355	-0.0278145	0.759621	-0.101041	-0.0774784	0.431627	0.000902167	0.253435	-0.156075	0.154148	-0.456066	1.30526	0.208636	-0.0940972	0.600925	-0.114617	-0.0574329	-0.339847	-0.809225	0.343822	0.0278383	1.5826	0.0931353	-1.77861	-0.0807667	0.686275	0.398824	-0.539232	-0.30378	-0.33237	0.577053
2.52	-0.0492046	-0.0453655	-0.146916	-0.0949965	-0.0623835	1.74112	-0.0674432	0.0403506	0.826346	0.0137679	0.0250327	-0.0468858	0.0575644	-0.267562	0.098829	-0.0639123	-0.0176806	-1.30936	0.195814	-0.0736323	0.758575	-0.119145	-0.0726837	0.304326	0.00350508	0.246709	-0.15655	-0.00912506	-0.441567	1.51157	0.20774	-0.0861465	0.599973	-0.0625279	-0.0603922	-0.124493	-0.807602	0.2543	0.0434984	1.47033	0.0748041	-1.83866	-0.074516	0.902785	0.390215	-0.713316	-0.30917	-0.291753	0.562233
2.53	-0.0473216	-0.0479779	-0.148881	-0.141562	-0.0466144	1.38477	-0.0670816	0.0318481	0.826455	0.00793104	0.0245996	-0.0398931	0.0552305	-0.190738	0.0987623	0.0352017	-0.0308766	-1.36427	0.194966	-0.0893144	0.757725	-0.0744833	-0.0683758	0.183271	0.00541477	0.232722	-0.158144	-0.108509	-0.426152	1.45111	0.206959	-0.0708299	0.599668	-0.0113191	-0.0608932	0.0135951	-0.806183	0.214038	0.057123	1.22129	0.0566442	-1.77029	-0.0671611	1.03931	0.379816	-0.841635	-0.314601	-0.220723	0.547085
2.54	-0.046102	-0.066617	-0.150925	-0.152287	-0.034568	1.01519	-0.0668089	0.0226358	0.826507	0.00295668	0.02423	-0.034232	0.0538143	-0.0990285	0.0995196	0.103245	-0.0441534	-1.27551	0.194073	-0.0864491	0.757294	-0.0239509	-0.0666745	0.0426418	0.00699875	0.217747	-0.160208	-0.13203	-0.4129	1.10982	0.206361	-0.0478081	0.599552	-0.0148587	-0.0605525	0.0280056	-0.804664	0.191376	0.0680502	0.946669	0.0392878	-1.67806	-0.0588808	1.15905	0.368118	-0.889797	-0.319191	-0.0877746	0.532732
2.55	-0.0454702	-0.0581957	-0.152856	-0.155605	-0.0260972	0.681071	-0.0666284	0.013523	0.826526	0.0016805	0.0239129	-0.0292815	0.0531805	-0.0452189	0.100907	0.164864	-0.0552526	-0.90635	0.193301	-0.0718355	0.757122	-0.0434408	-0.0664399	0.00964123	0.00829947	0.175852	-0.162264	-0.14305	-0.403282	0.796034	0.206007	-0.0235977	0.599294	-0.0408773	-0.0602251	0.0340145	-0.803287	0.129308	0.0762941	0.696184	0.0229495	-1.56429	-0.0492041	1.33814	0.355799	-0.867564	-0.322619	0.0915821	0.519717
2.56	-0.0450794	-0.0176656	-0.15464	-0.154335	-0.0208601	0.371347	-0.0665367	0.00498724	0.826542	0.00201194	0.0236436	-0.0246195	0.053014	-0.0169097	0.102804	0.209588	-0.0618524	-0.431199	0.192523	-0.0856609	0.756211	-0.122508	-0.0660186	0.0412063	0.00903526	0.101737	-0.164195	-0.159168	-0.396351	0.568761	0.20589	0.000269103	0.598735	-0.0646186	-0.0596761	0.0522279	-0.80254	0.0317032	0.0820842	0.461005	0.00801801	-1.39763	-0.0376797	1.50498	0.343346	-0.792505	-0.324679	0.285966	0.508031
2.57	-0.0445767	0.0917762	-0.156155	-0.120926	-0.0191832	-0.114257	-0.0665218	-0.00156016	0.826566	0.00292051	0.0234288	-0.0165373	0.0530338	-0.00982701	0.104929	0.202393	-0.0640459	0.0449223	0.191467	-0.142378	0.754723	-0.15527	-0.0656534	-0.00810677	0.00864626	-0.0889542	-0.165879	-0.188271	-0.392402	0.141777	0.206077	0.0447169	0.598233	-0.0288141	-0.0588255	0.11563	-0.802847	-0.105969	0.0850893	0.0571889	-0.00445507	-1.02702	-0.0243523	1.63055	0.33147	-0.624785	-0.325214	0.480247	0.498481
2.58	-0.0434866	0.338291	-0.156611	-0.036724	-0.0260176	-1.30996	-0.0665729	-0.00997378	0.826609	0.00520969	0.0233717	0.00710881	0.0531187	0.0175698	0.106738	0.173337	-0.0588675	1.04599	0.189365	-0.275053	0.753313	-0.133039	-0.0666874	-0.168819	0.00495949	-0.492501	-0.166877	-0.284694	-0.396271	-0.82424	0.206722	0.0551926	0.598012	-0.059103	-0.0567279	0.250091	-0.804967	-0.296171	0.0807776	-0.985529	-0.00999344	-0.0278989	-0.00923645	1.64885	0.32192	-0.234191	-0.324699	0.615373	0.492287
2.59	-0.0426	0.357589	-0.156199	-0.0493294	-0.0443099	-2.14732	-0.0667418	-0.0239458	0.826652	0.00289435	0.0235497	0.0253871	0.0539822	0.145411	0.108685	0.227993	-0.0446485	1.69697	0.186539	-0.263316	0.75155	-0.19717	-0.0701661	-0.321914	-0.00129634	-0.515427	-0.167584	-0.296215	-0.409197	-1.46927	0.206711	-0.0544391	0.596393	-0.283883	-0.0528893	0.339619	-0.808118	-0.270917	0.0669	-1.65415	-0.00508392	0.860031	0.00635454	1.42896	0.317094	0.261895	-0.322121	0.905123	0.492885
2.6	-0.0432077	0.22097	-0.155818	-0.052138	-0.0667505	-2.19581	-0.0670419	-0.0352433	0.826662	-0.000637285	0.023825	0.0281617	0.05623	0.26894	0.110935	0.217856	-0.0269025	1.85245	0.184288	-0.191224	0.749592	-0.171957	-0.0742339	-0.263542	-0.00623747	-0.358517	-0.167917	-0.146951	-0.426572	-1.80371	0.206009	-0.0648311	0.593101	-0.331133	-0.0493968	0.204294	-0.810223	-0.160946	0.0498701	-1.6941	0.00549356	1.15322	0.0205059	1.0682	0.317828	0.712743	-0.316144	1.14528	0.502229
2.61	-0.0445911	0.163042	-0.155241	-0.00898781	-0.0875956	-1.90599	-0.0674206	-0.0396965	0.826653	-0.000898183	0.0241061	0.0284585	0.0589958	0.259202	0.112789	0.167301	-0.0101805	1.45755	0.182553	-0.1718	0.745913	-0.470269	-0.0761834	-0.0307359	-0.00955152	-0.303103	-0.167291	-0.03007	-0.445541	-1.832	0.205597	-0.0159306	0.590733	-0.136684	-0.0478466	0.0651021	-0.811595	-0.165097	0.0336706	-1.53624	0.0171898	1.1577	0.0322963	0.718269	0.3236	1.04909	-0.308042	1.18512	0.519868
2.62	-0.0457888	0.144091	-0.154158	0.0719044	-0.105283	-1.60169	-0.0678235	-0.040351	0.826633	-0.00370861	0.0243974	0.0297641	0.0614248	0.221179	0.114039	0.0708968	8.07E-05	0.59812	0.180818	-0.169839	0.743593	0.00365118	-0.0758559	0.00433105	-0.0122088	-0.296486	-0.165855	0.0565283	-0.463506	-1.65047	0.205627	0.0195989	0.589976	-0.0272974	-0.0475129	0.00141734	-0.813055	-0.190029	0.0189717	-1.40312	0.0286032	1.11724	0.0417398	0.446375	0.332909	1.23977	-0.2997	1.07273	0.543512
2.63	-0.0466416	0.136828	-0.152355	0.14643	-0.120091	-1.34653	-0.0682173	-0.0379706	0.826567	-0.00979777	0.0247057	0.0322258	0.0633272	0.151385	0.11412	-0.0482931	0.0013066	-0.250686	0.179439	-0.0878393	0.745726	0.410202	-0.0772474	-0.223609	-0.0145429	-0.303211	-0.163734	0.100802	-0.479192	-1.40856	0.205933	0.040472	0.590418	0.120047	-0.0474801	0.00853997	-0.814569	-0.199012	0.0054151	-1.2955	0.0396877	1.10329	0.0491445	0.238995	0.344191	1.31257	-0.29234	0.881537	0.570636
2.64	-0.0472363	0.107705	-0.15014	0.176144	-0.132372	-1.09351	-0.0685775	-0.0341745	0.826439	-0.0151003	0.0250457	0.0357546	0.0643414	0.0496756	0.113263	-0.11476	-0.00310006	-0.462119	0.179548	0.125474	0.750431	0.461575	-0.0823592	-0.459752	-0.0166741	-0.268315	-0.161486	0.0990851	-0.492339	-1.14867	0.206399	0.0529352	0.592208	0.225194	-0.0472564	0.0249451	-0.815928	-0.177591	-0.00691617	-1.14478	0.0507163	1.09691	0.0546738	0.0713163	0.356388	1.31195	-0.286426	0.679357	0.59959
2.65	-0.0479045	0.0353201	-0.147898	0.180866	-0.141901	-0.804368	-0.068907	-0.0321805	0.826279	-0.0163978	0.0254174	0.0382572	0.0645164	0.00480937	0.111977	-0.138198	-0.00546883	0.0599834	0.18178	0.294873	0.753513	0.225893	-0.0887026	-0.390366	-0.018172	-0.171279	-0.159511	0.112991	-0.502723	-0.880855	0.206982	0.0628024	0.594729	0.267974	-0.0470388	0.00902783	-0.816838	-0.114497	-0.017419	-0.934921	0.0614622	1.04419	0.0586257	-0.0436693	0.368706	1.25235	-0.282019	0.48001	0.629045
2.66	-0.0489794	-0.0718934	-0.145828	0.162735	-0.148287	-0.457309	-0.0692265	-0.031749	0.826121	-0.0147121	0.0258042	0.0385855	0.0647934	0.0646871	0.110603	-0.121653	-0.00246301	0.412543	0.184738	0.278026	0.754004	0.0153234	-0.0918854	-0.075471	-0.0184369	-0.0136542	-0.157898	0.141868	-0.510156	-0.579983	0.207621	0.0601562	0.597375	0.242578	-0.0471912	-0.0378824	-0.817005	-0.0210276	-0.025512	-0.654151	0.0713741	0.922835	0.0613599	-0.097008	0.380433	1.13114	-0.279164	0.292516	0.65755
2.67	-0.0502352	-0.15701	-0.144738	0.0414389	-0.148378	0.612459	-0.0695184	-0.0253597	0.825993	-0.0102766	0.0261302	0.0223344	0.0650174	-0.0815195	0.109698	-0.0734582	-0.001802	-0.479378	0.187819	0.354658	0.75569	0.240633	-0.0919455	0.0800503	-0.0167109	0.243421	-0.15721	0.14524	-0.511765	0.346818	0.208053	0.0316597	0.599526	0.189217	-0.0482972	-0.169069	-0.816933	-0.0505622	-0.0280947	0.299609	0.0781155	0.284201	0.0637916	0.0492347	0.390023	0.802921	-0.277705	0.222134	0.682806
2.68	-0.0500624	-0.177214	-0.145291	-0.00282453	-0.135675	1.75397	-0.069742	-0.0208605	0.825916	-0.00543321	0.0262298	9.08E-05	0.063441	-0.172028	0.108628	-0.15036	-0.011618	-1.35461	0.19086	0.203146	0.757506	0.107239	-0.0896077	0.267981	-0.013057	0.368239	-0.157269	0.195761	-0.50315	1.09732	0.208562	0.0762809	0.601316	0.183302	-0.0517131	-0.379767	-0.81876	-0.159771	-0.0196781	1.26967	0.076315	-0.550972	0.0677364	0.333155	0.395811	0.529658	-0.27686	0.21108	0.702087
2.69	-0.0492041	-0.228107	-0.146292	-0.0135473	-0.116081	2.01946	-0.0699573	-0.0230081	0.825885	-0.000723466	0.0261998	-0.00337673	0.062155	-0.0695001	0.107064	-0.138083	-0.0259036	-1.46505	0.191838	0.022542	0.758333	0.0453552	-0.0850579	0.369835	-0.00855005	0.454739	-0.157582	0.152606	-0.490702	1.22835	0.209408	0.0760514	0.602738	0.0853639	-0.0563205	-0.259257	-0.821305	-0.121676	-0.00553024	1.50847	0.0691724	-0.784193	0.0737613	0.603137	0.398278	0.230951	-0.277873	0.0489498	0.714683
2.7	-0.0490794	-0.337779	-0.147625	-0.0614131	-0.0962424	1.88033	-0.0702185	-0.0300045	0.825902	0.00356519	0.0261921	0.00229438	0.0622069	0.0984549	0.106292	-0.00667129	-0.0404066	-1.4395	0.191746	-0.0338628	0.758484	-0.0536295	-0.0807121	0.238404	-0.00329103	0.611906	-0.159056	0.0791533	-0.475639	1.63591	0.209947	0.0258835	0.602542	-0.0981411	-0.060963	-0.292378	-0.822878	0.0148433	0.00934086	1.45529	0.0616317	-0.701978	0.0816868	0.884355	0.396773	-0.118519	-0.281026	-0.053389	0.720018
2.71	-0.0504416	-0.454669	-0.14933	-0.103027	-0.0784462	1.65443	-0.0705583	-0.0376	0.825941	0.00357373	0.0262451	0.00796664	0.0641657	0.275052	0.106873	0.140284	-0.0552478	-1.51456	0.191273	-0.056964	0.757588	-0.124754	-0.0775919	0.202068	0.00324482	0.755967	-0.16156	0.0587059	-0.457045	1.79832	0.209991	-0.0118519	0.60109	-0.155036	-0.0633587	-0.143391	-0.822763	0.165584	0.0233083	1.33278	0.0552514	-0.578033	0.0913752	1.13837	0.391153	-0.450054	-0.285519	-0.0898739	0.717955
2.72	-0.0530175	-0.520029	-0.151304	-0.129192	-0.0627653	1.47283	-0.070959	-0.0420976	0.825958	-0.000276676	0.0263425	0.0111268	0.0676255	0.375078	0.10865	0.249865	-0.0714123	-1.63522	0.190724	-0.050734	0.756353	-0.124839	-0.0762518	0.0387425	0.0107935	0.827511	-0.164484	0.0587156	-0.438592	1.61234	0.209799	-0.022686	0.599687	-0.118708	-0.0650307	-0.15525	-0.821242	0.262165	0.0361903	1.22945	0.0498296	-0.506942	0.102353	1.31113	0.382067	-0.69552	-0.290556	-0.0892101	0.709438
2.73	-0.0562073	-0.538585	-0.15337	-0.128928	-0.0486899	1.33523	-0.0713923	-0.0444171	0.825933	-0.00420553	0.0264585	0.0117472	0.0718569	0.416011	0.111052	0.286287	-0.0881103	-1.57639	0.190263	-0.0401739	0.755129	-0.0994494	-0.0764892	-0.0164598	0.0187717	0.832189	-0.167333	0.0830722	-0.422916	1.25226	0.209586	-0.0180207	0.598613	-0.0890523	-0.0672753	-0.226504	-0.818929	0.303336	0.0481187	1.13444	0.044772	-0.492625	0.113941	1.3811	0.370942	-0.802278	-0.295776	-0.104187	0.696527
2.74	-0.059616	-0.539374	-0.155355	-0.118125	-0.0358402	1.21811	-0.0718449	-0.0460448	0.82588	-0.00636069	0.0265766	0.0120449	0.0763733	0.435128	0.113456	0.270383	-0.103192	-1.31931	0.189919	-0.0326121	0.754443	-0.0468756	-0.0763638	0.0449837	0.026799	0.815257	-0.169813	0.103058	-0.410066	1.08642	0.20944	-0.011601	0.597593	-0.103267	-0.0702558	-0.249886	-0.816276	0.321976	0.0591428	1.03883	0.0396573	-0.499736	0.125288	1.32242	0.358909	-0.853547	-0.301187	-0.200426	0.681777
2.75	-0.0632763	-0.554356	-0.157142	-0.10089	-0.0244135	1.0409	-0.0723128	-0.047782	0.82581	-0.00758701	0.0267068	0.0146099	0.0812005	0.485412	0.115456	0.235076	-0.115499	-1.03697	0.189578	-0.0387751	0.754351	0.0232412	-0.0752805	0.0969827	0.0347598	0.803619	-0.17198	0.112395	-0.398152	1.01789	0.209364	-0.00493926	0.596736	-0.0516343	-0.0729515	-0.194551	-0.813238	0.365592	0.0689282	0.881056	0.0345783	-0.463084	0.13534	1.17743	0.347088	-0.830759	-0.306781	-0.234104	0.667698
2.76	-0.0676298	-0.531707	-0.158494	-0.0452981	-0.0162127	0.41707	-0.0728025	-0.0499285	0.825729	-0.00766668	0.026902	0.0281653	0.0869749	0.614794	0.11702	0.208195	-0.124357	-0.451703	0.188884	-0.127078	0.754727	0.0309029	-0.0741002	0.0509836	0.0424805	0.673122	-0.173944	0.0902594	-0.38824	0.544271	0.209446	0.0375366	0.596228	-0.0433135	-0.0748358	-0.0982096	-0.809412	0.414333	0.0758686	0.316747	0.0308528	-0.101434	0.143762	0.992667	0.336392	-0.686038	-0.312318	-0.32226	0.655238
2.77	-0.0721427	-0.29675	-0.158365	0.0124991	-0.0186838	-0.864806	-0.0733104	-0.0517224	0.825665	-0.0056815	0.0273285	0.0568309	0.0934525	0.601222	0.118292	0.225348	-0.124234	0.543813	0.187158	-0.175172	0.754978	0.0378025	-0.0747653	-0.168478	0.0469109	0.288723	-0.175504	-0.0600801	-0.386874	-0.36128	0.209897	0.0196604	0.5964	0.0802111	-0.0745421	0.134584	-0.805819	0.284576	0.0731443	-0.834145	0.0341927	0.826333	0.15127	0.866227	0.328162	-0.462792	-0.318451	-0.39287	0.64426
2.78	-0.0766026	-0.257027	-0.157468	-0.00866827	-0.0306853	-1.35663	-0.0738339	-0.0525322	0.825584	-0.0113573	0.0279791	0.0697971	0.0994665	0.552788	0.120051	0.252761	-0.11782	0.787671	0.186103	-0.0272335	0.755749	0.156051	-0.0784248	-0.31339	0.0488637	0.243695	-0.177228	-0.0732093	-0.39271	-0.833728	0.209665	-0.0517476	0.597461	0.107535	-0.072277	0.192455	-0.802586	0.304456	0.0621546	-1.2573	0.0450869	1.28262	0.157751	0.664166	0.321978	-0.295797	-0.323873	-0.210444	0.635294
2.79	-0.0816235	-0.329663	-0.156399	0.0213923	-0.0440802	-1.25314	-0.0743512	-0.0507124	0.82544	-0.0166559	0.0286843	0.0708135	0.105282	0.56497	0.121612	0.179881	-0.110376	0.851851	0.18637	0.0589121	0.75768	0.223567	-0.0823256	-0.209278	0.0513926	0.299996	-0.178359	0.0608927	-0.402171	-1.1021	0.209216	-0.0281478	0.598685	0.138862	-0.0707739	0.0598544	-0.798375	0.402774	0.0497486	-1.23833	0.0577662	1.25952	0.162347	0.304987	0.319391	0.115717	-0.325459	0.172342	0.630369
2.8	-0.0870051	-0.381978	-0.154974	0.0670443	-0.0556666	-1.05596	-0.0748494	-0.0490884	0.825272	-0.0162173	0.0294036	0.0737084	0.11128	0.603877	0.122409	0.114814	-0.102112	0.942214	0.186891	0.0332462	0.759465	0.13568	-0.0842542	-0.0653853	0.0548403	0.341192	-0.178602	0.150266	-0.412729	-1.09576	0.209101	-0.000162425	0.600157	0.1383	-0.0705743	-0.0052538	-0.793214	0.465761	0.0379996	-1.17603	0.0695847	1.15465	0.164411	-0.126022	0.322439	0.578298	-0.32327	0.353847	0.631093
2.81	-0.0923262	-0.364422	-0.153284	0.0927411	-0.0653762	-0.89032	-0.075333	-0.0469583	0.82513	-0.0119733	0.0301673	0.0792497	0.117452	0.581474	0.122809	0.0885428	-0.0933379	0.936843	0.18696	-0.0102688	0.760376	0.0781808	-0.0846154	0.00307826	0.0587247	0.329441	-0.178487	0.166314	-0.422323	-0.951303	0.209126	0.00432365	0.601275	0.100186	-0.0707301	-0.0111596	-0.787681	0.447878	0.0268431	-1.13247	0.0805749	1.08613	0.163716	-0.521033	0.330799	0.939126	-0.319414	0.346347	0.637296
2.82	-0.0967215	-0.256361	-0.151572	0.0883543	-0.0735495	-0.749092	-0.0757758	-0.041202	0.82503	-0.00892213	0.0309885	0.0849005	0.122737	0.442085	0.123162	0.080721	-0.0852348	0.778224	0.186782	-0.0193314	0.761201	0.0978287	-0.084608	-0.0141276	0.0619808	0.236209	-0.178347	0.112934	-0.430493	-0.798081	0.209123	-0.00651773	0.602644	0.178754	-0.070734	0.0109835	-0.782755	0.339898	0.0161182	-1.08028	0.0911541	1.05488	0.160176	-0.862651	0.342919	1.12952	-0.315315	0.223264	0.647846
2.83	-0.099581	-0.114915	-0.150127	0.068631	-0.08027	-0.603153	-0.0761473	-0.0331192	0.824946	-0.0080238	0.0318585	0.0886816	0.12628	0.253132	0.123671	0.0760472	-0.079225	0.533911	0.186635	-0.0116144	0.762328	0.129711	-0.0852809	-0.0570183	0.0638922	0.109609	-0.178379	0.0416668	-0.437427	-0.663378	0.20902	-0.0133175	0.604993	0.275928	-0.0705562	0.021611	-0.779055	0.205339	0.00602993	-0.996538	0.101517	1.0257	0.153745	-1.15677	0.357151	1.1835	-0.311711	0.0503938	0.661549
2.84	-0.100878	0.00748833	-0.149048	0.0432867	-0.0855171	-0.444	-0.0764405	-0.0258342	0.824871	-0.006465	0.0327546	0.0900469	0.127997	0.081495	0.124269	0.0668088	-0.0747775	0.410147	0.186566	-0.00175043	0.763578	0.109176	-0.0859537	-0.0200766	0.0644526	0.00835481	-0.178524	-0.0140921	-0.443312	-0.527053	0.208848	-0.0209893	0.607683	0.2503	-0.0704578	0.00367614	-0.776617	0.0848976	-0.00317471	-0.878535	0.111574	0.976982	0.144553	-1.37366	0.372133	1.13301	-0.308827	-0.124579	0.677289
2.85	-0.100807	0.0945501	-0.148453	0.00350868	-0.0884939	-0.0293714	-0.0766688	-0.0191326	0.824824	-0.00245239	0.0336416	0.0846785	0.128042	-0.117727	0.124867	0.055917	-0.0715819	0.116826	0.186694	0.0587736	0.764309	0.0268457	-0.0857747	0.0596733	0.0642667	-0.00309094	-0.178685	-0.0285665	-0.447289	-0.144561	0.208476	-0.0625421	0.609658	0.130734	-0.070623	-0.0397261	-0.775423	-0.0381499	-0.0106874	-0.528808	0.120477	0.708441	0.133464	-1.42767	0.386622	0.970292	-0.306558	-0.213114	0.693288
2.86	-0.097943	0.317578	-0.149485	-0.0641196	-0.0820437	1.38637	-0.0768029	-0.00788712	0.82484	0.00600465	0.0343647	0.0576392	0.124188	-0.667484	0.125376	-0.0440653	-0.0753892	-0.996715	0.188289	0.21633	0.764176	-0.0306011	-0.08358	0.279081	0.0641538	-0.0393975	-0.17894	-0.0105243	-0.442871	1.04266	0.207541	-0.101766	0.610175	0.0118635	-0.072096	-0.211106	-0.777601	-0.434199	-0.0103897	0.686187	0.122525	-0.379586	0.122256	-1.23051	0.398357	0.667404	-0.303681	-0.0355162	0.706612
2.87	-0.0906308	0.563267	-0.15175	-0.0433222	-0.0633328	2.14816	-0.0768528	-0.00343974	0.824933	0.0116997	0.0348262	0.0382572	0.115688	-0.943165	0.124769	-0.183382	-0.0872616	-1.44854	0.18966	0.0351827	0.764506	0.0590507	-0.0787666	0.333966	0.0628367	-0.250719	-0.178236	0.00360165	-0.430058	1.3593	0.206712	-0.064064	0.610846	0.154617	-0.0755069	-0.323732	-0.785283	-0.816277	-0.000509463	1.30435	0.114171	-1.14357	0.112484	-1.03472	0.40744	0.548429	-0.299722	-0.0034651	0.716044
2.88	-0.0810232	0.668907	-0.154403	-0.129821	-0.0415044	2.11869	-0.0768875	-0.00420027	0.825061	0.0136672	0.035196	0.0379516	0.105605	-1.01702	0.12427	-0.0716399	-0.101399	-1.63596	0.189416	-0.0558184	0.76491	-0.0713185	-0.0722246	0.432116	0.0596845	-0.322001	-0.177804	-0.212333	-0.417621	1.33732	0.206127	-0.0609064	0.611402	-0.240996	-0.0803146	-0.425512	-0.795759	-0.961907	0.0120023	1.35777	0.101925	-1.24912	0.104093	-0.868029	0.414786	0.37805	-0.29737	-0.216809	0.721898
2.89	-0.0712173	0.666678	-0.157596	-0.204491	-0.0216749	1.82277	-0.0769515	-0.00879823	0.825204	0.0143587	0.0355944	0.0416382	0.0956608	-0.959019	0.125422	0.0874945	-0.117139	-1.72464	0.188743	-0.0766699	0.762999	-0.270437	-0.067952	0.19686	0.0555022	-0.316135	-0.179253	-0.370327	-0.404524	1.35865	0.205287	-0.0970558	0.610038	0.0419606	-0.0828117	-0.0125164	-0.806663	-0.967656	0.0238665	1.20233	0.0899974	-1.16934	0.0967518	-0.655287	0.419053	0.0156868	-0.297808	-0.444898	0.723978
2.9	-0.0619991	0.644508	-0.160921	-0.227099	-0.00477101	1.56962	-0.0770645	-0.0134613	0.825337	0.0120377	0.0360174	0.042068	0.0866176	-0.895048	0.128016	0.18694	-0.133061	-1.67159	0.187965	-0.0725273	0.76039	-0.243068	-0.0659578	0.096434	0.050947	-0.313519	-0.181854	-0.438221	-0.393522	0.963019	0.204343	-0.0906033	0.610032	0.0410379	-0.0825371	0.00654981	-0.817181	-0.957113	0.034265	1.05616	0.0787955	-1.14818	0.0907114	-0.355904	0.418546	-0.437559	-0.300171	-0.4905	0.721271
2.91	-0.0531931	0.639079	-0.163969	-0.211957	0.0100174	1.38413	-0.0772138	-0.0161182	0.825434	0.00733962	0.036423	0.0387322	0.0781404	-0.862064	0.131237	0.209228	-0.147981	-1.51325	0.18731	-0.0578734	0.758172	-0.204519	-0.0646932	0.0873159	0.0461826	-0.338598	-0.184692	-0.439128	-0.386945	0.55698	0.203522	-0.0703071	0.610716	0.0700357	-0.0830498	-0.090469	-0.827484	-0.961516	0.0435137	0.942882	0.0675874	-1.17124	0.0866727	-0.0174571	0.412955	-0.831616	-0.303104	-0.409412	0.712896
2.92	-0.0447445	0.619336	-0.166635	-0.195152	0.0229849	1.18888	-0.077386	-0.0182709	0.825489	0.00385417	0.0367893	0.0345998	0.0700954	-0.809913	0.134591	0.205109	-0.160836	-1.25308	0.186786	-0.0497484	0.756307	-0.178561	-0.0633956	0.0867604	0.0412658	-0.351243	-0.187389	-0.42264	-0.383183	0.438235	0.202978	-0.0365523	0.611591	0.0908183	-0.0847562	-0.177352	-0.837562	-0.93982	0.0517698	0.823445	0.0564149	-1.14665	0.0849721	0.295248	0.403209	-1.09762	-0.305875	-0.275544	0.699138
2.93	-0.0369849	0.570762	-0.168872	-0.162255	0.0336679	0.919265	-0.0775805	-0.0206328	0.825519	0.00233716	0.0371186	0.0316263	0.0628314	-0.704485	0.137743	0.176246	-0.17067	-0.904085	0.186248	-0.0622306	0.75464	-0.162336	-0.0620237	0.112896	0.0363966	-0.352254	-0.189837	-0.384455	-0.378876	0.641006	0.20281	0.00117217	0.612041	-0.0376194	-0.087047	-0.167727	-0.847026	-0.866068	0.0586494	0.632983	0.0459231	-1.04194	0.0854768	0.531354	0.390723	-1.23737	-0.308152	-0.146926	0.681151
2.94	-0.0303921	0.488357	-0.170508	-0.114231	0.041099	0.52682	-0.0777964	-0.0225444	0.825541	0.0021686	0.0374299	0.0314375	0.0568596	-0.53595	0.140408	0.148874	-0.177021	-0.517448	0.185512	-0.0934168	0.753347	-0.117057	-0.0604673	0.0994622	0.0317639	-0.34178	-0.191836	-0.31728	-0.37273	0.665615	0.202892	0.011805	0.61038	-0.109515	-0.0879908	0.00719667	-0.855279	-0.725061	0.0632572	0.332592	0.0369615	-0.825471	0.0870688	0.552524	0.377103	-1.25119	-0.31052	-0.186214	0.661455
2.95	-0.0254491	0.484485	-0.171294	-0.0231526	0.0426447	-0.321561	-0.0780249	-0.0228684	0.82557	0.00385305	0.0377892	0.0428879	0.0528098	-0.350189	0.142546	0.12556	-0.178283	0.231672	0.18414	-0.185725	0.75208	-0.151182	-0.0596055	-0.00351483	0.0269051	-0.492893	-0.193311	-0.327429	-0.370012	-0.0416546	0.203196	0.0502269	0.610086	-0.0212608	-0.087151	0.121572	-0.861811	-0.60458	0.0632509	-0.389312	0.0315365	-0.263988	0.0885892	0.526378	0.364038	-1.12935	-0.313005	-0.221066	0.642668
2.96	-0.0214659	0.584355	-0.170953	0.0417628	0.0344803	-1.1968	-0.0782468	-0.0209409	0.825617	0.00486081	0.0382971	0.0570404	0.0496849	-0.348755	0.144256	0.100838	-0.171792	0.878166	0.182303	-0.143337	0.750693	-0.0819593	-0.0608202	-0.179861	0.0197778	-0.6924	-0.194541	-0.401989	-0.375446	-0.669122	0.20355	0.00579757	0.609831	-0.00397912	-0.0853686	0.129351	-0.867498	-0.583527	0.0550062	-1.13891	0.0328115	0.401247	0.0901786	0.473583	0.352272	-1.03093	-0.316138	-0.271718	0.625248
2.97	-0.0177835	0.604337	-0.170146	0.066784	0.0206454	-1.43651	-0.0784316	-0.0156189	0.825643	-0.000342525	0.0388816	0.0577119	0.0458845	-0.434514	0.145585	0.0241089	-0.161483	1.02495	0.181753	0.0362228	0.750887	0.143282	-0.0639579	-0.246392	0.0114147	-0.738388	-0.195533	-0.368703	-0.385701	-1.04379	0.203303	-0.0394473	0.610865	0.188162	-0.0823783	0.23293	-0.872659	-0.529367	0.0420655	-1.33192	0.0387055	0.657009	0.0911301	0.355734	0.341463	-0.960343	-0.318873	-0.192859	0.610301
2.98	-0.0144781	0.51449	-0.169096	0.0997502	0.00663579	-1.30109	-0.0785625	-0.0110938	0.825603	-0.00706119	0.0394305	0.0519448	0.0414817	-0.412909	0.145989	-0.0747862	-0.150725	0.99215	0.182731	0.135744	0.752937	0.237275	-0.0670764	-0.190979	0.00352716	-0.662933	-0.195707	-0.249233	-0.398932	-1.24709	0.202958	-0.0232715	0.612744	0.140376	-0.0804907	0.093065	-0.876817	-0.401261	0.0289901	-1.22645	0.0453874	0.626956	0.090829	0.170117	0.332136	-0.806745	-0.32012	-0.0708745	0.598763
2.99	-0.0121464	0.353284	-0.167784	0.123869	-0.00567079	-1.1362	-0.0786688	-0.0107727	0.825522	-0.00768836	0.0399302	0.0487969	0.0379227	-0.248215	0.145461	-0.114906	-0.140083	1.04269	0.184018	0.10714	0.754836	0.130232	-0.0690843	-0.0910695	-0.00278696	-0.506136	-0.195105	-0.13744	-0.412474	-1.18681	0.202861	-0.000521651	0.613645	0.0419038	-0.079683	0.0575019	-0.879377	-0.212788	0.0172051	-1.10826	0.0513608	0.561972	0.0889722	-0.162768	0.326089	-0.395516	-0.318865	0.230961	0.591692
3	-0.0113932	0.163981	-0.166481	0.111572	-0.0165568	-1.02024	-0.078787	-0.0127443	0.825464	-0.00367499	0.0404194	0.0492032	0.0364065	-0.0333323	0.144679	-0.0791026	-0.129232	1.06439	0.184778	0.0483164	0.755465	0.00858263	-0.0699571	-0.0453844	-0.00692813	-0.295747	-0.194444	-0.0736123	-0.424406	-1.04055	0.202872	0.00372911	0.613606	-0.0366624	-0.0789439	0.0617679	-0.879826	0.00732031	0.00655905	-1.01987	0.0568579	0.538096	0.0844414	-0.677789	0.326249	0.146772	-0.313922	0.41755	0.591464
3.01	-0.0121613	0.0138478	-0.165334	0.0951698	-0.0263762	-0.918319	-0.0789133	-0.0119673	0.825441	-0.00179311	0.0409137	0.0494164	0.0368361	0.12273	0.144027	-0.0424732	-0.119112	0.950819	0.185091	0.0197688	0.755326	-0.00315482	-0.0706637	-0.0626969	-0.0090585	-0.127666	-0.194024	-0.0258978	-0.434551	-0.913795	0.202909	0.00455948	0.613398	0.0197478	-0.0781425	0.0657177	-0.878189	0.199706	-0.00317728	-0.941934	0.0621268	0.513225	0.0761589	-1.18248	0.332527	0.540686	-0.307169	0.363356	0.598336
3.02	-0.0140483	-0.0951081	-0.16432	0.0850018	-0.0350931	-0.798429	-0.0790167	-0.00801857	0.825415	-0.00424411	0.0414024	0.0479836	0.0385554	0.211612	0.143463	-0.0353737	-0.110839	0.739408	0.185289	0.0276169	0.755593	0.0784793	-0.0718147	-0.101199	-0.00965265	-0.00993257	-0.193791	0.0139679	-0.443279	-0.812641	0.202983	0.0120205	0.614159	0.14291	-0.0774371	0.0561557	-0.874779	0.359832	-0.0119515	-0.847347	0.0670429	0.459372	0.0644739	-1.51949	0.342992	0.766588	-0.300572	0.169548	0.609792
3.03	-0.0166618	-0.191035	-0.163417	0.0714825	-0.0424962	-0.666424	-0.0790689	-0.00288568	0.825353	-0.00783104	0.0418686	0.0452437	0.0409219	0.275018	0.142831	-0.0376337	-0.104809	0.554954	0.185687	0.0500231	0.756767	0.143264	-0.073302	-0.100673	-0.00918374	0.0926312	-0.193703	0.040441	-0.45082	-0.715584	0.203178	0.0259445	0.616313	0.249426	-0.0768325	0.0445115	-0.86995	0.503795	-0.0195365	-0.730789	0.0713482	0.38558	0.0506346	-1.68121	0.355565	0.856097	-0.295309	-0.0632471	0.622605
3.04	-0.0201616	-0.326263	-0.162847	0.000873971	-0.0480557	-0.311484	-0.0790831	0.000342642	0.82527	-0.00758681	0.0422946	0.037267	0.0441214	0.330522	0.142297	0.00620704	-0.100599	0.28143	0.186292	0.0985468	0.757648	0.0109387	-0.0744275	-0.0458689	-0.00723477	0.308071	-0.19406	0.0604742	-0.456536	-0.387412	0.203365	0.00258422	0.618293	0.147478	-0.0764842	0.00874953	-0.863709	0.635741	-0.0252194	-0.374625	0.0746622	0.176354	0.0358625	-1.67312	0.36859	0.796559	-0.291644	-0.21583	0.634607
3.05	-0.0236018	-0.419218	-0.163489	-0.104045	-0.0460081	0.755249	-0.0790596	0.00392188	0.825214	-0.00329688	0.0425456	0.0114452	0.0469605	0.241469	0.142167	0.00173791	-0.102124	-0.511462	0.187685	0.140235	0.756917	-0.134058	-0.0738604	0.144969	-0.00271051	0.562581	-0.195146	0.152946	-0.455168	0.472927	0.203287	-0.000219212	0.619646	0.104927	-0.0771536	-0.12782	-0.857607	0.58355	-0.0236572	0.617237	0.0731593	-0.555761	0.0218476	-1.44278	0.379808	0.623564	-0.288287	-0.112526	0.643681
3.06	-0.0262569	-0.491188	-0.164841	-0.0958651	-0.0345104	1.37944	-0.0790189	0.00363429	0.825201	-0.000145886	0.0425525	-0.00697945	0.0496298	0.330575	0.141552	-0.0608165	-0.109919	-0.871042	0.188254	-0.0430492	0.75569	-0.117525	-0.0706631	0.270862	0.00392015	0.667324	-0.196004	0.247024	-0.447144	0.729794	0.203576	0.0541119	0.620034	0.0159284	-0.0796083	-0.237283	-0.852709	0.551567	-0.0137518	1.16579	0.0645802	-1.08951	0.00997463	-1.2094	0.389269	0.585106	-0.284616	-0.0819863	0.649221
3.07	-0.0292882	-0.588784	-0.166187	-0.106408	-0.0203041	1.35838	-0.0789941	0.00129189	0.825207	0.000562729	0.042464	-0.00859596	0.0537199	0.494733	0.140722	0.0190656	-0.119608	-0.964928	0.187151	-0.156738	0.754605	-0.111718	-0.066884	0.346134	0.011521	0.767454	-0.196934	0.200601	-0.438176	0.829341	0.204203	0.0610219	0.620257	0.0581859	-0.0836974	-0.284114	-0.847528	0.646022	-0.00135651	1.19932	0.0531965	-1.13227	0.00019601	-0.993272	0.397772	0.526938	-0.282287	-0.220203	0.651968
3.08	-0.0337397	-0.720052	-0.167811	-0.143982	-0.00792151	1.07724	-0.0789948	-0.00186924	0.825203	-0.00149197	0.0423992	-0.00431696	0.0596715	0.672209	0.14102	0.19209	-0.130683	-1.07672	0.185559	-0.153273	0.753394	-0.159785	-0.064137	0.0742718	0.0198481	0.893132	-0.198963	0.121432	-0.427257	0.98146	0.204747	0.0474246	0.621164	0.104118	-0.0859099	-0.0872642	-0.840787	0.817758	0.010286	1.05393	0.0426641	-0.953948	-0.00744969	-0.722776	0.404572	0.375094	-0.282444	-0.404931	0.651595
3.09	-0.0399759	-0.824444	-0.169683	-0.155626	0.00155502	0.823007	-0.0790337	-0.00526976	0.825174	-0.00408753	0.0423652	-0.00346088	0.0675193	0.793624	0.142551	0.304882	-0.142714	-1.09324	0.184248	-0.0971716	0.751428	-0.189648	-0.0642732	-0.0747927	0.029155	0.981134	-0.201837	0.106199	-0.415934	0.883198	0.205175	0.0437022	0.621673	0.0195221	-0.0866731	-0.049873	-0.832195	0.94905	0.0204383	0.920906	0.0337922	-0.810807	-0.0124798	-0.36958	0.40848	0.088248	-0.285325	-0.574677	0.647192
3.1	-0.0468634	-0.78237	-0.171371	-0.112881	0.00901028	0.671124	-0.079084	-0.0039838	0.825122	-0.00661909	0.0423075	-0.0088999	0.075687	0.72458	0.144354	0.27017	-0.154538	-1.01201	0.18376	0.000796096	0.750353	-0.0166204	-0.065728	-0.167089	0.0385464	0.887183	-0.204445	0.153668	-0.405974	0.733061	0.205683	0.0593512	0.622943	0.245138	-0.0872953	-0.0441	-0.823049	0.903945	0.0294281	0.826116	0.0256991	-0.772122	-0.0146911	0.0195928	0.407942	-0.310839	-0.290571	-0.624437	0.638074
3.11	-0.0529672	-0.63774	-0.172574	-0.0692544	0.0151158	0.540223	-0.0791046	-3.03E-05	0.825039	-0.00966671	0.0421825	-0.0161594	0.0824449	0.552149	0.145524	0.166405	-0.164559	-0.765064	0.184186	0.0765658	0.750923	0.10273	-0.0673414	-0.0752219	0.0466515	0.693625	-0.206083	0.158308	-0.397749	0.579324	0.206344	0.070721	0.625189	0.187512	-0.088107	-0.0689871	-0.814902	0.747148	0.0374441	0.739419	0.0178612	-0.735283	-0.0141299	0.382637	0.402511	-0.682722	-0.296883	-0.585272	0.624283
3.12	-0.0576865	-0.467441	-0.1734	-0.0511089	0.0198139	0.387916	-0.0790887	0.00277972	0.824939	-0.00976634	0.0419867	-0.0226441	0.0872592	0.382228	0.145833	0.0628801	-0.171363	-0.461828	0.185098	0.0947765	0.752006	0.119977	-0.0678289	0.0056656	0.0527982	0.491485	-0.207015	0.123641	-0.391571	0.400978	0.207023	0.0638162	0.626987	0.17317	-0.0887676	-0.0420439	-0.80848	0.552886	0.0444662	0.645763	0.0106321	-0.645805	-0.011162	0.688847	0.393103	-0.928107	-0.303481	-0.496011	0.60739
3.13	-0.0611494	-0.313385	-0.17405	-0.0384863	0.0225241	0.0736121	-0.0790615	0.00204173	0.824857	-0.00579796	0.0417451	-0.0235897	0.0906548	0.309138	0.145605	0.0155182	-0.174884	-0.0765802	0.18577	0.0124333	0.753163	0.0924381	-0.0675147	0.0353494	0.0569768	0.290279	-0.207637	0.0672131	-0.387789	0.12157	0.207642	0.0677097	0.628338	0.0691482	-0.0891963	-0.00933193	-0.803871	0.37918	0.0501837	0.418383	0.00487078	-0.402423	-0.00602911	0.907667	0.381534	-0.96627	-0.309999	-0.433466	0.589779
3.14	-0.0636162	-0.010329	-0.173782	0.0307129	0.0181126	-1.03685	-0.0790624	-0.00351499	0.824843	0.00317945	0.0415873	-0.00531559	0.0936296	0.275564	0.14523	0.0381812	-0.171115	0.969728	0.184767	-0.204569	0.753565	-0.0204618	-0.067504	-0.0623853	0.0575714	-0.171413	-0.207895	-0.0920883	-0.390404	-0.699362	0.208454	0.0687539	0.628196	-0.0805691	-0.0882729	0.175871	-0.801302	0.123966	0.049988	-0.536909	0.00468202	0.48595	0.00152906	1.15348	0.369823	-0.817328	-0.317144	-0.457294	0.573456
3.15	-0.0653132	0.149817	-0.172508	0.0201237	0.00290634	-1.81952	-0.0791492	-0.01366	0.824896	0.00562034	0.0416227	0.00941205	0.0963108	0.235846	0.145714	0.139897	-0.158433	1.47024	0.182447	-0.220504	0.752414	-0.166678	-0.069772	-0.272208	0.0542417	-0.343035	-0.208181	-0.175997	-0.400958	-1.20776	0.20858	-0.0435109	0.627248	-0.120791	-0.0852137	0.288712	-0.800913	-0.0330764	0.0408224	-1.16256	0.0139472	1.27215	0.0114294	1.28832	0.358501	-0.764922	-0.325442	-0.472244	0.560128
3.16	-0.0670382	0.150381	-0.170958	0.0523117	-0.0161796	-1.8748	-0.0793176	-0.0189546	0.824937	0.00182642	0.0417197	0.00842281	0.0986839	0.193032	0.146683	0.0951404	-0.144469	1.38996	0.180793	-0.105607	0.751297	0.00572066	-0.0742506	-0.335638	0.0504735	-0.354682	-0.207913	-0.0517466	-0.415341	-1.48287	0.207995	-0.0553532	0.626354	-0.0491761	-0.0819196	0.219761	-0.801333	-0.101671	0.0286267	-1.22055	0.0281244	1.49186	0.0222744	1.36727	0.347159	-0.716482	-0.333044	-0.285007	0.55156
3.17	-0.0685679	0.157333	-0.16881	0.141539	-0.0340967	-1.65793	-0.0795084	-0.0183085	0.824924	-0.00436605	0.0417796	0.00370292	0.100265	0.106584	0.146657	-0.0654239	-0.130936	1.36513	0.180308	0.00758369	0.752078	0.152745	-0.0780423	-0.205485	0.0471054	-0.398103	-0.206179	0.0880688	-0.431189	-1.49944	0.207609	-0.0176196	0.626422	0.058716	-0.0797389	0.146123	-0.80233	-0.187307	0.0168469	-1.11772	0.043004	1.45969	0.0337874	1.38548	0.336262	-0.611025	-0.338549	-0.0382409	0.547208
3.18	-0.0694175	0.179037	-0.165868	0.232195	-0.0493898	-1.39232	-0.0796763	-0.0154799	0.824854	-0.00894217	0.0418029	0.00155148	0.100645	0.0130497	0.145145	-0.212178	-0.117591	1.30697	0.180846	0.0914624	0.753957	0.237748	-0.0801243	-0.0926429	0.0437737	-0.440852	-0.20315	0.174073	-0.44607	-1.32585	0.207533	0.000500175	0.62723	0.0719014	-0.0780802	0.123152	-0.804156	-0.278549	0.00616881	-0.995976	0.0571502	1.363	0.0454826	1.3154	0.326784	-0.418996	-0.341344	0.253347	0.546932
3.19	-0.0698234	0.141688	-0.16241	0.271488	-0.0620845	-1.16387	-0.0798281	-0.0154957	0.824762	-0.0085346	0.0418228	0.00295435	0.100423	0.0157541	0.142736	-0.249758	-0.10492	1.21958	0.181916	0.113719	0.756513	0.253221	-0.0810684	-0.0361149	0.040798	-0.381388	-0.199506	0.221406	-0.458982	-1.14343	0.207484	-0.0136044	0.627336	-0.0690487	-0.0767728	0.0872638	-0.806511	-0.297361	-0.00337582	-0.88034	0.0703227	1.27593	0.0566692	1.04216	0.320668	0.0252771	-0.340046	0.726975	0.551439
3.2	-0.0705206	0.062303	-0.159054	0.244856	-0.0727086	-0.980034	-0.0799928	-0.0169808	0.824693	-0.00500655	0.0418671	0.00587857	0.100686	0.0753054	0.140494	-0.184865	-0.0933451	1.08464	0.183012	0.107372	0.758466	0.134674	-0.0816439	-0.0432583	0.0389846	-0.253392	-0.196025	0.237603	-0.469997	-0.989529	0.207238	-0.0293752	0.626105	-0.131911	-0.0758629	0.0598708	-0.808616	-0.249219	-0.0117585	-0.758408	0.0827537	1.21407	0.0657799	0.565291	0.320799	0.554344	-0.334016	0.996244	0.563108
3.21	-0.071399	0.0560651	-0.15625	0.190563	-0.0815381	-0.795265	-0.0801473	-0.012576	0.824654	-0.00327638	0.0419359	0.0073816	0.101189	0.0283183	0.138975	-0.116357	-0.0838646	0.797531	0.184197	0.133486	0.759701	0.151408	-0.0826914	-0.101911	0.0379956	-0.214496	-0.193018	0.200921	-0.479303	-0.828149	0.207002	-0.013418	0.625564	0.0378557	-0.0751509	0.0578363	-0.810377	-0.237745	-0.018824	-0.613368	0.094528	1.13894	0.0714279	0.0649138	0.326912	0.911723	-0.325567	1.02244	0.581828
3.22	-0.0717631	0.0729396	-0.154066	0.14778	-0.0883929	-0.570219	-0.080228	-0.00326019	0.824611	-0.00561517	0.042004	0.00546375	0.100961	-0.0471497	0.137925	-0.100716	-0.07761	0.44613	0.185627	0.150496	0.761477	0.206774	-0.0844685	-0.132476	0.0369115	-0.204216	-0.190389	0.172822	-0.486888	-0.630775	0.206948	0.00108174	0.626582	0.130114	-0.0745943	0.0264483	-0.812155	-0.211604	-0.0243359	-0.431395	0.10524	0.992879	0.0731348	-0.38149	0.33696	1.06924	-0.316456	0.883095	0.60489
3.23	-0.0712836	0.109363	-0.152945	0.0391678	-0.0904306	0.333383	-0.0801942	0.0111867	0.824552	-0.00509484	0.041991	-0.0121446	0.0993675	-0.318855	0.137088	-0.108409	-0.0764334	-0.380626	0.187742	0.292737	0.763373	0.174605	-0.0858969	-0.0185278	0.0363714	-0.0970202	-0.18823	0.166991	-0.489977	0.188344	0.206827	-0.0191586	0.627841	0.136686	-0.0747188	-0.0562838	-0.814199	-0.267999	-0.0256259	0.379544	0.112613	0.354546	0.0710913	-0.657444	0.348544	0.981358	-0.307611	0.789383	0.629358
3.24	-0.067785	0.317845	-0.153518	-0.00133235	-0.0808292	1.44778	-0.0799984	0.0273832	0.824532	0.00175462	0.0417347	-0.0370557	0.0939693	-0.698067	0.135786	-0.24768	-0.084016	-1.14974	0.190751	0.253362	0.765437	0.253755	-0.0843713	0.24708	0.0358743	-0.22658	-0.186213	0.119688	-0.483642	0.939257	0.206914	0.0478442	0.62864	0.022907	-0.0764857	-0.227525	-0.819197	-0.543525	-0.0170381	1.32355	0.111116	-0.572225	0.0664965	-0.834772	0.359733	0.929116	-0.298023	0.779218	0.652562
3.25	-0.0608332	0.552163	-0.154581	-0.00917118	-0.0641787	1.73358	-0.0796631	0.0389131	0.824593	0.0101999	0.0413098	-0.0454778	0.0854415	-0.930797	0.133547	-0.321	-0.0951867	-1.25493	0.192481	0.112247	0.767995	0.19732	-0.0802037	0.310582	0.0328772	-0.459562	-0.184326	-0.0770544	-0.474423	0.962344	0.207554	0.0662275	0.62928	0.147112	-0.0796288	-0.231295	-0.827402	-0.765401	-0.00301617	1.5527	0.102978	-0.94434	0.0598506	-1.03118	0.371475	0.953129	-0.288876	0.543537	0.67427
3.26	-0.0519317	0.68493	-0.155906	-0.0693113	-0.047276	1.57517	-0.0792382	0.0451143	0.824723	0.0149114	0.0408514	-0.0458645	0.075093	-1.04653	0.13163	-0.255523	-0.106568	-1.3134	0.193346	0.0683651	0.769163	0.0142613	-0.0754582	0.291282	0.027217	-0.57335	-0.183654	-0.291859	-0.465322	1.15119	0.208097	0.0385513	0.630625	0.0711884	-0.082338	-0.194063	-0.836988	-0.836226	0.0113713	1.47091	0.0934573	-0.93305	0.0513078	-1.14594	0.383535	0.899998	-0.281878	0.227935	0.693914
3.27	-0.0425769	0.723728	-0.157469	-0.10209	-0.0329265	1.26176	-0.0787722	0.0477903	0.824876	0.0148064	0.0403883	-0.0470892	0.06431	-1.03927	0.130648	-0.182677	-0.118562	-1.3442	0.193909	0.0460519	0.768911	-0.0433133	-0.0727488	0.109696	0.0201337	-0.63216	-0.18404	-0.372448	-0.453976	1.30613	0.208342	0.0173836	0.630756	0.0021852	-0.0830878	0.0267691	-0.846412	-0.795855	0.0243115	1.26558	0.0848873	-0.808893	0.0418708	-1.1256	0.394757	0.760856	-0.277488	-0.0667127	0.709635
3.28	-0.0337362	0.678759	-0.158984	-0.113902	-0.0217446	0.969518	-0.0782917	0.0477324	0.82501	0.011769	0.0399041	-0.0499957	0.0541211	-0.946725	0.13043	-0.109562	-0.130182	-1.21603	0.194327	0.0374574	0.768683	-0.0147913	-0.0718925	0.0358527	0.0127432	-0.60775	-0.184658	-0.3552	-0.443066	1.11457	0.208458	0.00302107	0.630118	-0.133916	-0.0826629	0.026841	-0.854741	-0.674144	0.0353385	1.07825	0.077666	-0.692868	0.0329897	-0.928663	0.403985	0.561924	-0.276087	-0.33919	0.719241
3.29	-0.0260534	0.576894	-0.160362	-0.104523	-0.013084	0.758301	-0.0778307	0.0436798	0.825118	0.0104364	0.0393869	-0.0533446	0.0453121	-0.787568	0.130899	-0.0353783	-0.139676	-0.875084	0.194613	0.0137727	0.768254	-0.086633	-0.071645	0.0510621	0.0061442	-0.520623	-0.185143	-0.274056	-0.434438	0.845551	0.20838	-0.0176989	0.628094	-0.275219	-0.0822238	0.0208375	-0.861474	-0.524339	0.0449747	0.947562	0.0713254	-0.640884	0.0260402	-0.612432	0.409944	0.213128	-0.277971	-0.568339	0.721021
3.3	-0.0196933	0.480911	-0.161463	-0.0797419	-0.00625157	0.597208	-0.0774228	0.0380917	0.825236	0.0135645	0.0388445	-0.0549388	0.0382389	-0.6347	0.131928	0.0301155	-0.145448	-0.494185	0.194591	-0.0180041	0.767037	-0.176581	-0.0704467	0.10534	0.00073156	-0.441633	-0.185294	-0.19944	-0.427922	0.682338	0.208135	-0.0290419	0.624624	-0.390971	-0.0819582	0.00985795	-0.866719	-0.409961	0.0535803	0.837204	0.0652392	-0.630782	0.0215999	-0.24706	0.411283	-0.172806	-0.282433	-0.659688	0.714225
3.31	-0.0144576	0.399744	-0.162169	-0.0469221	-0.00112824	0.404278	-0.0770609	0.0346984	0.825378	0.0143515	0.0382915	-0.0553289	0.0326457	-0.495489	0.133129	0.0405991	-0.14876	-0.350481	0.194258	-0.0482943	0.764704	-0.252354	-0.069144	0.0556455	-0.00386233	-0.393769	-0.185131	-0.151783	-0.422592	0.541118	0.207828	-0.0308902	0.621109	-0.293804	-0.0814699	0.044896	-0.870768	-0.297753	0.061018	0.690172	0.059329	-0.58211	0.0196956	0.062533	0.408286	-0.486328	-0.288324	-0.665558	0.69942
3.32	-0.0104951	0.345332	-0.162471	0.011006	0.00113869	-0.069637	-0.0767198	0.0340589	0.825508	0.0120187	0.0377544	-0.0497648	0.0285874	-0.330353	0.13406	0.00530752	-0.15089	-0.0727097	0.193546	-0.10669	0.762744	-0.131586	-0.0688801	-0.0374599	-0.00805596	-0.435186	-0.184864	-0.145189	-0.419546	0.122599	0.20761	0.00072081	0.618594	-0.232901	-0.0805267	0.105106	-0.873338	-0.170842	0.0663502	0.293466	0.054642	-0.31143	0.0196952	0.28566	0.402166	-0.641795	-0.295004	-0.67639	0.678333
3.33	-0.00741112	0.473343	-0.161777	0.104412	-0.00477214	-1.10994	-0.0763741	0.0349645	0.825622	0.0107087	0.0373475	-0.0309445	0.0255582	-0.292693	0.134172	-0.0632056	-0.147151	0.743377	0.192237	-0.129708	0.761901	-0.0421902	-0.0703918	-0.197216	-0.0142675	-0.72307	-0.184249	-0.257444	-0.423545	-0.674075	0.207764	0.00696895	0.61656	-0.166619	-0.0781903	0.268324	-0.875005	-0.191459	0.0646228	-0.622378	0.0551186	0.416973	0.0215031	0.424175	0.394908	-0.645225	-0.303329	-0.89436	0.652937
3.34	-0.00470747	0.514755	-0.16058	0.108445	-0.0196141	-1.69799	-0.0760208	0.0356334	0.825705	0.00505554	0.0371021	-0.0209474	0.0223887	-0.312012	0.133811	-0.100332	-0.1367	1.17397	0.191448	-0.0201919	0.762007	0.0943305	-0.0739843	-0.295281	-0.0227747	-0.80164	-0.183695	-0.306503	-0.434567	-1.16905	0.207512	-0.0535989	0.615714	-0.0201455	-0.0741342	0.363916	-0.876297	-0.151616	0.0554065	-1.09149	0.0623495	0.933727	0.0236862	0.426541	0.387026	-0.748174	-0.313265	-0.910247	0.627099
3.35	-0.00269709	0.4343	-0.15946	0.104803	-0.0371125	-1.68907	-0.0756588	0.0367162	0.825718	-0.00193867	0.036883	-0.0240414	0.0192112	-0.27976	0.132852	-0.17534	-0.123959	1.24707	0.191762	0.0723014	0.763717	0.245091	-0.0777748	-0.224466	-0.0309808	-0.72861	-0.182725	-0.191861	-0.449045	-1.37413	0.206957	-0.0474114	0.616168	0.0886853	-0.0698805	0.318016	-0.876482	-0.0302963	0.0443395	-1.06206	0.0724084	1.02317	0.0251852	0.388701	0.37813	-0.84103	-0.322529	-0.816771	0.602578
3.36	-0.00143479	0.32181	-0.158325	0.116008	-0.0530893	-1.45773	-0.0752879	0.0373441	0.825682	-0.00410047	0.0366179	-0.0283691	0.0165104	-0.2022	0.131055	-0.23764	-0.111552	1.16883	0.192648	0.0940733	0.765984	0.192553	-0.0805273	-0.148505	-0.0376824	-0.617738	-0.18083	-0.0588029	-0.463853	-1.32011	0.206694	-0.00573105	0.617061	0.0524105	-0.0665011	0.23646	-0.875375	0.102227	0.0346633	-0.881333	0.0821708	0.929137	0.0258113	0.298721	0.36895	-0.846845	-0.330248	-0.679064	0.580241
3.37	-0.00100295	0.188355	-0.157076	0.129615	-0.066665	-1.22967	-0.0749177	0.0366722	0.825648	-0.00230441	0.0363292	-0.0288013	0.0148076	-0.0800024	0.128709	-0.25824	-0.0999788	1.09109	0.193491	0.0765423	0.767378	0.100801	-0.0821366	-0.0839841	-0.042691	-0.470538	-0.178464	0.0255309	-0.47729	-1.18249	0.206755	0.014083	0.617274	0.00750454	-0.0639898	0.18238	-0.872943	0.251908	0.0268547	-0.722824	0.0908374	0.821678	0.0253432	0.161275	0.360516	-0.760384	-0.336079	-0.512287	0.560873
3.38	-0.00166907	0.0292186	-0.155702	0.140008	-0.078166	-1.05371	-0.0745548	0.0356916	0.825639	-0.000143852	0.0360506	-0.0265202	0.0145086	0.0795169	0.126154	-0.248607	-0.0895906	0.981739	0.194131	0.0525261	0.76815	0.0644683	-0.0831794	-0.0617846	-0.0458919	-0.289258	-0.176186	0.0821712	-0.488978	-1.04405	0.206914	0.0130973	0.617431	0.00581958	-0.0619599	0.153433	-0.868937	0.434721	0.020563	-0.613499	0.0985167	0.740029	0.0237673	-0.00494026	0.353866	-0.577242	-0.339705	-0.323484	0.544879
3.39	-0.00396514	-0.187267	-0.154268	0.140173	-0.0882491	-0.952561	-0.0742111	0.0326604	0.825643	0.000623654	0.0358033	-0.0227446	0.0162297	0.316306	0.123724	-0.201217	-0.0802963	0.933549	0.194477	0.0173691	0.768678	0.0334318	-0.0839724	-0.0498107	-0.0468768	-0.0430181	-0.174374	0.15067	-0.499018	-0.936376	0.206976	-0.0030967	0.617252	-0.0481112	-0.0601915	0.138314	-0.86282	0.685669	0.0153491	-0.558959	0.10559	0.703312	0.0210663	-0.245646	0.350122	-0.264034	-0.340906	-0.0792904	0.53293
3.4	-0.00857575	-0.454497	-0.152811	0.138802	-0.0976361	-0.910011	-0.0739091	0.0274286	0.825649	0.000445394	0.0355979	-0.0182387	0.0207666	0.620211	0.12172	-0.124013	-0.0714628	0.950445	0.194422	-0.0259973	0.768694	-0.0155179	-0.084547	-0.0316775	-0.0449764	0.253221	-0.173084	0.261593	-0.507648	-0.861858	0.206851	-0.022607	0.61645	-0.113934	-0.0585261	0.12964	-0.853909	0.993516	0.010747	-0.553598	0.112439	0.691559	0.0166659	-0.601856	0.351027	0.154828	-0.338909	0.147122	0.526892
3.41	-0.0158515	-0.721512	-0.151341	0.126136	-0.106542	-0.822833	-0.0736628	0.0224302	0.825649	-0.000591662	0.0354352	-0.0150129	0.0284766	0.902203	0.12042	-0.0279092	-0.0629539	0.898122	0.19401	-0.0429241	0.768255	-0.0624895	-0.084959	-0.0344304	-0.0397562	0.554587	-0.17222	0.384854	-0.51498	-0.761931	0.206566	-0.0338913	0.615088	-0.148198	-0.0570501	0.104993	-0.841865	1.29265	0.00666991	-0.503857	0.119087	0.639108	0.00998684	-0.933042	0.356673	0.469245	-0.334671	0.218898	0.527465
3.42	-0.024642	-0.836073	-0.150452	0.019647	-0.111653	-0.0241486	-0.0734314	0.0254335	0.825652	0.0017413	0.0352416	-0.0276456	0.0376233	0.832943	0.120106	0.0555376	-0.0580875	0.157174	0.194031	0.0551267	0.767033	-0.215292	-0.0852323	0.00939201	-0.0315259	0.811435	-0.172071	0.427349	-0.518376	-0.0683065	0.206145	-0.0447651	0.613771	-0.131639	-0.0563189	-0.0129155	-0.828128	1.35156	0.00607148	0.198118	0.1233	0.0951847	0.00180501	-0.98872	0.364806	0.534268	-0.329024	0.368034	0.532619
3.43	-0.0316786	-0.722477	-0.150638	0.00540817	-0.105891	1.09091	-0.0731442	0.0316125	0.825691	0.00587092	0.0348451	-0.0504518	0.0445829	0.561597	0.119789	-0.063521	-0.0620854	-0.699508	0.194547	0.0148189	0.76468	-0.178025	-0.0836092	0.217074	-0.0219969	0.791129	-0.172224	0.473247	-0.512927	0.744396	0.205906	0.00186762	0.612559	-0.101422	-0.0576159	-0.198371	-0.816633	1.11089	0.0143439	1.07989	0.119414	-0.828452	-0.00584195	-0.897055	0.373123	0.606271	-0.32131	0.602547	0.53964
3.44	-0.0361285	-0.593632	-0.150732	0.0625316	-0.0921114	1.51329	-0.0728136	0.0335921	0.825756	0.00648937	0.0342896	-0.0576121	0.0493211	0.421092	0.118165	-0.17378	-0.0713851	-0.976821	0.194112	-0.0878977	0.764084	-0.00587939	-0.0795306	0.328242	-0.013288	0.667369	-0.171703	0.427104	-0.502508	0.969866	0.206067	0.0188656	0.611779	-0.0474064	-0.060675	-0.274047	-0.808196	0.896724	0.0279426	1.33868	0.108051	-1.31465	-0.0124196	-0.836823	0.382221	0.737564	-0.312614	0.612664	0.54845
3.45	-0.0395183	-0.556979	-0.150696	0.0439425	-0.0769354	1.43694	-0.0724899	0.0300588	0.825817	0.00589789	0.0337315	-0.0532594	0.0531747	0.38961	0.116256	-0.125578	-0.0820441	-1.0613	0.193182	-0.0856622	0.763861	-0.066476	-0.0756973	0.210214	-0.00579158	0.64616	-0.171637	0.286972	-0.49119	1.06066	0.206171	-0.00252663	0.611786	0.0600041	-0.06347	-0.180057	-0.801128	0.809697	0.0418881	1.26966	0.0941628	-1.36737	-0.0181253	-0.757271	0.392083	0.806181	-0.304941	0.481195	0.558701
3.46	-0.0432143	-0.589969	-0.151045	-0.00146863	-0.063538	1.20438	-0.0722267	0.0221161	0.825868	0.00410014	0.0332236	-0.0488603	0.0572543	0.445208	0.115141	-0.0297571	-0.0937075	-1.17531	0.192468	-0.0571029	0.763273	-0.0504146	-0.0727387	0.117803	0.0013552	0.691398	-0.172604	0.217309	-0.478348	1.24347	0.206067	-0.0161679	0.612413	0.0423336	-0.0651949	-0.0514749	-0.794184	0.796753	0.0545134	1.11855	0.0805251	-1.29142	-0.0227169	-0.614145	0.40181	0.786614	-0.299091	0.337425	0.569252
3.47	-0.0476728	-0.628534	-0.151677	-0.022407	-0.0525666	0.975991	-0.0720529	0.0127121	0.825895	0.00110513	0.0327447	-0.0473096	0.0620978	0.516325	0.114692	0.0297256	-0.106312	-1.20216	0.192029	-0.0319432	0.76306	0.00161973	-0.0719176	-0.00679897	0.00883246	0.73007	-0.17387	0.2347	-0.464638	1.18557	0.205869	-0.023659	0.612264	-0.0582567	-0.0652826	0.0271758	-0.787044	0.78273	0.0654535	0.961385	0.0674276	-1.25407	-0.0256075	-0.390635	0.410431	0.694333	-0.295189	0.218874	0.578686
3.48	-0.0525731	-0.609609	-0.152416	-0.0382543	-0.0436247	0.809259	-0.0719667	0.00470689	0.825889	-0.00200964	0.0322738	-0.0469508	0.0673923	0.516588	0.114581	0.064697	-0.118215	-1.02075	0.191853	-0.00627921	0.763297	0.0379414	-0.0722284	-0.00624091	0.0165225	0.708567	-0.174902	0.242325	-0.452807	0.898789	0.20563	-0.0244641	0.611783	-0.0332725	-0.0652518	-0.0229291	-0.780125	0.694482	0.0748776	0.84561	0.0543287	-1.27652	-0.0262233	-0.0925177	0.41715	0.550264	-0.293315	0.106827	0.585821
3.49	-0.0570481	-0.500773	-0.153408	-0.0799769	-0.0360463	0.699436	-0.0719592	-0.00353266	0.825866	-0.00207138	0.0318065	-0.0464625	0.0722745	0.429224	0.114846	0.106886	-0.12743	-0.700476	0.191788	-0.0186524	0.763503	-0.0254664	-0.0718359	0.0689606	0.0235875	0.617386	-0.175885	0.173322	-0.443637	0.72488	0.205379	-0.0280003	0.61121	-0.104206	-0.0657308	-0.0431657	-0.774535	0.47638	0.083319	0.790408	0.0409488	-1.3054	-0.0238312	0.307663	0.421101	0.310483	-0.293822	-0.00837983	0.589821
3.5	-0.0602025	-0.30267	-0.154785	-0.116932	-0.029912	0.469645	-0.0720496	-0.0150311	0.82586	0.00171408	0.0313527	-0.0429802	0.0761485	0.315754	0.115654	0.151929	-0.133027	-0.295417	0.191198	-0.115454	0.762646	-0.147548	-0.0703752	0.119247	0.0290105	0.4225	-0.177081	0.0602328	-0.436181	0.534657	0.205082	-0.0253976	0.609572	-0.212744	-0.0661317	-0.0239573	-0.771673	0.125267	0.090822	0.637748	0.0279518	-1.19387	-0.0173998	0.843477	0.420944	0.013822	-0.29673	-0.0332257	0.590031
3.51	-0.0615308	0.0554234	-0.155646	-0.0457295	-0.029948	-0.646754	-0.0722687	-0.0299778	0.82591	0.00771575	0.0310138	-0.0207904	0.0791426	0.261114	0.116816	0.169054	-0.131772	0.729165	0.188934	-0.347994	0.761014	-0.146844	-0.0690795	0.0227911	0.0306178	-0.0923017	-0.177977	-0.103894	-0.434311	-0.342412	0.205078	0.0102167	0.607452	-0.182108	-0.065625	0.131686	-0.772812	-0.341179	0.0931326	-0.328456	0.0194435	-0.373031	-0.00557026	1.43226	0.417134	-0.0705909	-0.302003	-0.079359	0.586572
3.52	-0.062102	0.169887	-0.155216	-0.0476023	-0.043215	-1.82151	-0.0726825	-0.0532256	0.825977	0.00419265	0.0309503	0.00484178	0.082619	0.39722	0.1188	0.309138	-0.12031	1.45704	0.184727	-0.443113	0.759404	-0.255664	-0.0704564	-0.260612	0.0279032	-0.235891	-0.17861	-0.196667	-0.442758	-1.14891	0.20465	-0.106312	0.605434	-0.282197	-0.0628803	0.27909	-0.777283	-0.51444	0.0843285	-1.2702	0.0217894	0.668886	0.0111646	1.80995	0.411076	-0.198083	-0.310102	-0.184582	0.581767
3.53	-0.0638763	0.102401	-0.154504	-0.0470858	-0.0633408	-2.02211	-0.0733021	-0.0683475	0.825987	-0.0020959	0.0310331	0.00916496	0.0873644	0.438558	0.121437	0.289138	-0.106438	1.36706	0.180921	-0.296424	0.756427	-0.166696	-0.0754892	-0.424661	0.0254654	-0.167155	-0.179134	-0.0904802	-0.456805	-1.52582	0.203393	-0.116312	0.602652	-0.179377	-0.0595882	0.227718	-0.782128	-0.536727	0.0702686	-1.42322	0.0309978	0.984805	0.0299078	2.00061	0.402108	-0.438975	-0.319447	-0.183682	0.578709
3.54	-0.065899	0.0922121	-0.153351	0.0363525	-0.0826706	-1.7802	-0.0740127	-0.0726141	0.825934	-0.00866561	0.0311123	0.00678859	0.0914935	0.33746	0.123085	0.109455	-0.0937104	1.29557	0.178829	-0.13726	0.756251	-0.0638549	-0.0802857	-0.205959	0.0237146	-0.205	-0.178516	0.0382203	-0.473069	-1.61391	0.202605	-0.0366811	0.602629	0.140041	-0.0575032	0.122472	-0.787392	-0.615197	0.0563167	-1.31619	0.0408939	0.906935	0.0490958	2.07356	0.390537	-0.608377	-0.32839	-0.116085	0.578175
3.55	-0.0674757	0.0934316	-0.151479	0.118323	-0.099208	-1.51836	-0.0747444	-0.0735631	0.825817	-0.0145203	0.031184	0.00814201	0.0944249	0.246374	0.123231	-0.0179039	-0.0825083	0.943391	0.17789	-0.0507051	0.755573	0.137305	-0.0808296	0.0449978	0.022034	-0.241761	-0.176825	0.10475	-0.488978	-1.49198	0.202563	0.0262874	0.604563	0.21439	-0.0564226	0.0660266	-0.793311	-0.675284	0.0434821	-1.20328	0.0498344	0.834467	0.0678542	2.03645	0.377703	-0.667175	-0.33617	-0.0332024	0.580386
3.56	-0.0687237	0.0832518	-0.148948	0.187488	-0.113458	-1.33957	-0.0754814	-0.0735662	0.82565	-0.0186905	0.0312825	0.0119772	0.0965738	0.194102	0.122367	-0.110336	-0.0763297	0.336827	0.177788	0.031157	0.758397	0.366777	-0.080741	-0.0554502	0.0204492	-0.254136	-0.174449	0.156281	-0.503443	-1.34702	0.203007	0.0581151	0.606689	0.205799	-0.0558053	0.0458048	-0.799546	-0.695005	0.0314112	-1.14283	0.0583737	0.841004	0.0855361	1.91744	0.364836	-0.652756	-0.342501	0.0509546	0.58549
3.57	-0.0698091	0.0702116	-0.146049	0.213094	-0.126167	-1.214	-0.0762138	-0.0727867	0.825455	-0.0197419	0.0314305	0.0177807	0.0981607	0.145806	0.120987	-0.132796	-0.0756543	-0.105434	0.178608	0.13288	0.76227	0.372407	-0.083297	-0.276584	0.0190387	-0.240126	-0.171814	0.167917	-0.516499	-1.21908	0.203653	0.0685364	0.608762	0.204285	-0.055322	0.0370493	-0.805812	-0.694212	0.0198436	-1.08802	0.0672568	0.906418	0.101665	1.72591	0.352793	-0.583276	-0.347167	0.153984	0.59344
3.58	-0.0709639	0.0194636	-0.143103	0.212836	-0.137648	-1.09002	-0.0769382	-0.07233	0.82526	-0.0190922	0.0316385	0.0236171	0.0995086	0.15736	0.119692	-0.0984843	-0.0774258	-0.151832	0.180288	0.190247	0.76535	0.273781	-0.0879117	-0.337234	0.018075	-0.166654	-0.169254	0.187752	-0.528262	-1.10043	0.204321	0.0627944	0.610614	0.153108	-0.0550402	0.00760816	-0.811762	-0.637566	0.00887411	-1.00912	0.0767271	0.962912	0.115749	1.46107	0.342389	-0.441093	-0.349715	0.328718	0.604162
3.59	-0.0727275	-0.101553	-0.14029	0.204702	-0.147634	-0.904577	-0.0776599	-0.0718447	0.825072	-0.0184536	0.0318961	0.0274916	0.101519	0.26561	0.118824	-0.0418345	-0.0783406	0.0224135	0.182177	0.182779	0.767939	0.26626	-0.0924514	-0.291529	0.0183835	-0.00631332	-0.166903	0.254828	-0.538501	-0.942988	0.204864	0.0467796	0.611605	0.0529012	-0.0552367	-0.0409989	-0.816675	-0.486494	-0.00106398	-0.877189	0.086349	0.938823	0.127299	0.995823	0.335815	-0.0048956	-0.348113	0.760621	0.618202
3.6	-0.0754988	-0.252121	-0.137979	0.129966	-0.15452	-0.321654	-0.0783593	-0.0660731	0.824895	-0.0165012	0.0321676	0.0236384	0.104628	0.290952	0.118547	0.0390162	-0.0784998	-0.139695	0.184118	0.243595	0.76983	0.0646393	-0.0962919	-0.218738	0.0208754	0.254828	-0.165037	0.305332	-0.545681	-0.419001	0.205214	0.019516	0.611711	-0.0261794	-0.0561441	-0.12531	-0.819948	-0.322137	-0.00841752	-0.369429	0.0947559	0.636022	0.135181	0.447279	0.335461	0.386774	-0.341828	0.97279	0.636819
3.61	-0.0775127	-0.209524	-0.137633	0.0195782	-0.150871	1.01077	-0.0789493	-0.0516675	0.824767	-0.00880859	0.0323048	0.00323574	0.106073	-0.0101498	0.118877	0.0112615	-0.0844129	-0.984509	0.187086	0.289818	0.769336	0.0437604	-0.0971455	0.0796642	0.0254737	0.368682	-0.164247	0.300921	-0.543345	0.680271	0.205441	0.0508456	0.6112	-0.0228729	-0.058733	-0.295535	-0.823773	-0.442791	-0.0064725	0.790021	0.0967076	-0.252785	0.139366	0.0533696	0.33941	0.639155	-0.332561	1.14225	0.658439
3.62	-0.076787	-0.0144268	-0.138472	0.0192387	-0.137004	1.59722	-0.0793986	-0.0382898	0.824703	-0.00446485	0.0322713	-0.00678894	0.104944	-0.202185	0.118308	-0.125863	-0.0959278	-1.24817	0.189033	0.100062	0.771345	0.117727	-0.0957666	0.15182	0.0293699	0.180398	-0.163338	0.208286	-0.533553	1.041	0.206271	0.105833	0.612086	0.198493	-0.0628195	-0.35776	-0.830158	-0.635658	0.00372781	1.24562	0.0912667	-0.724295	0.140841	-0.288264	0.347325	0.94216	-0.321766	1.07273	0.68119
3.63	-0.0736303	0.178128	-0.139891	-0.0621894	-0.120632	1.59761	-0.0797214	-0.0270206	0.82468	-0.000271329	0.0322145	-0.00384836	0.101681	-0.416058	0.117493	-0.0891547	-0.108187	-1.28109	0.189634	0.045683	0.772235	0.0916029	-0.0932996	0.167206	0.0305344	0.0140738	-0.163163	-0.0572381	-0.522722	1.07481	0.207299	0.0943059	0.614325	0.236823	-0.0670967	-0.31481	-0.838395	-0.773212	0.0159134	1.28324	0.0840034	-0.695643	0.139926	-0.547748	0.358484	1.09529	-0.311839	0.833562	0.703799
3.64	-0.0692249	0.26081	-0.141908	-0.121607	-0.10558	1.39326	-0.0799584	-0.021103	0.824692	0.00199455	0.0321912	-0.00124108	0.0968952	-0.501575	0.117385	-0.0413914	-0.120746	-1.34685	0.190155	0.0582453	0.773174	0.0652053	-0.0912249	0.131124	0.0295733	-0.0587583	-0.164206	-0.192477	-0.51201	1.10864	0.208121	0.0693038	0.616473	0.179426	-0.0704232	-0.224591	-0.847246	-0.782045	0.0275036	1.16128	0.0780675	-0.525238	0.137148	-0.679401	0.37092	1.09919	-0.303727	0.602069	0.72479
3.65	-0.0647724	0.250617	-0.144131	-0.147025	-0.0926833	1.19152	-0.0801541	-0.0183801	0.82471	0.0014016	0.0321822	-0.000804257	0.0919297	-0.474482	0.11782	0.00334555	-0.133802	-1.36162	0.19078	0.0651645	0.773575	0.0232822	-0.0903875	0.0153002	0.0280109	-0.0543772	-0.165713	-0.208001	-0.500903	1.15518	0.20873	0.0532356	0.617613	0.0565991	-0.0727769	-0.148966	-0.855484	-0.691696	0.0378628	1.03483	0.073869	-0.375855	0.133263	-0.722649	0.38318	1.01709	-0.297183	0.424982	0.742711
3.66	-0.0609033	0.194229	-0.146319	-0.14901	-0.0815516	1.04425	-0.0803286	-0.0167018	0.824715	-0.000392261	0.0321714	-0.00139456	0.0875915	-0.39569	0.118664	0.0436885	-0.146353	-1.22482	0.191413	0.0611312	0.773716	0.0100008	-0.0903992	0.00988723	0.0267433	-0.0138985	-0.167234	-0.174866	-0.489771	1.0912	0.209235	0.0482655	0.617816	-0.00803928	-0.074294	-0.110579	-0.862455	-0.554881	0.0472405	0.943262	0.0709523	-0.273574	0.128818	-0.708117	0.39435	0.875304	-0.292036	0.270092	0.756594
3.67	-0.0579377	0.105655	-0.148332	-0.131684	-0.0716501	0.939044	-0.0804881	-0.015138	0.824705	-0.00169834	0.0321551	-0.00171448	0.0842897	-0.28343	0.119779	0.0724853	-0.157066	-0.999111	0.191989	0.0542893	0.773735	-0.0126084	-0.08996	0.0549053	0.0262055	0.0519409	-0.16865	-0.121989	-0.47967	0.944375	0.209718	0.051196	0.617462	-0.0497661	-0.0757097	-0.12561	-0.867799	-0.38364	0.0559726	0.872729	0.0688597	-0.204117	0.124152	-0.642306	0.403787	0.672418	-0.288386	0.0848154	0.765777
3.68	-0.0560596	0.00167655	-0.150011	-0.103831	-0.0627655	0.832708	-0.0806313	-0.0136854	0.824682	-0.00286912	0.0321413	-0.000645223	0.0822384	-0.150715	0.120955	0.0970628	-0.1659	-0.828999	0.192483	0.0428321	0.773614	-0.0131949	-0.0890029	0.0766071	0.0265599	0.130698	-0.1699	-0.0695814	-0.471035	0.787484	0.210246	0.0519911	0.616834	-0.0833914	-0.0773264	-0.134984	-0.871262	-0.190593	0.0640773	0.78927	0.0673829	-0.129413	0.119802	-0.498384	0.410593	0.400532	-0.286858	-0.121581	0.768932
3.69	-0.055542	-0.125464	-0.151329	-0.0725518	-0.0551876	0.648603	-0.080764	-0.0127855	0.824652	-0.00279471	0.0321528	0.00375096	0.0818062	0.0301044	0.122218	0.137443	-0.173369	-0.655917	0.192765	0.00929371	0.773522	-0.0137914	-0.0879557	0.0645998	0.0280082	0.228333	-0.171129	-0.0209064	-0.463277	0.700818	0.210724	0.0465575	0.615588	-0.145929	-0.0786784	-0.083213	-0.872532	0.0371751	0.0712515	0.631001	0.0667508	0.00528002	0.116158	-0.36238	0.414309	0.136739	-0.287732	-0.355038	0.764894
3.7	-0.0563244	-0.0922012	-0.151881	0.00161228	-0.0517335	-0.0804943	-0.0808821	-0.0108526	0.824638	0.000515833	0.0322605	0.020492	0.0831154	0.154571	0.123481	0.157836	-0.177374	-0.0133738	0.192448	-0.0747065	0.773299	-0.047838	-0.0874887	-0.0246594	0.0294972	0.0754962	-0.172182	-0.0694132	-0.458279	0.152377	0.211302	0.0620692	0.614059	-0.158986	-0.0789417	0.0476252	-0.871759	0.122066	0.0747944	-0.0435496	0.0688066	0.506833	0.113208	-0.196643	0.415216	-0.117255	-0.291478	-0.633941	0.753766
3.71	-0.0572798	0.0527285	-0.151388	0.0255384	-0.056998	-0.872679	-0.0809794	-0.0081182	0.824657	0.00236106	0.0325674	0.0388253	0.0848043	0.103782	0.124906	0.177318	-0.174317	0.571649	0.19167	-0.0582227	0.77228	-0.103801	-0.0889048	-0.171164	0.0285598	-0.12952	-0.173148	-0.168363	-0.459982	-0.398767	0.211649	-0.00331713	0.612712	-0.101821	-0.0774381	0.180042	-0.870456	0.0745962	0.0704627	-0.751437	0.0771842	1.13951	0.111075	-0.0586972	0.412905	-0.443107	-0.298166	-0.856708	0.735518
3.72	-0.0578593	0.124603	-0.150582	0.0250874	-0.0670942	-1.03586	-0.0810321	-0.00183294	0.824671	-0.000187222	0.0329858	0.0427578	0.0855964	0.000557493	0.126387	0.123451	-0.167903	0.685616	0.191478	0.0159115	0.771998	0.0804306	-0.091455	-0.163869	0.0262499	-0.206766	-0.173818	-0.134475	-0.465913	-0.678743	0.211364	-0.0421309	0.612072	-0.0404962	-0.075232	0.148876	-0.869045	0.0702443	0.0619248	-0.896194	0.089954	1.36252	0.108835	-0.0148562	0.407361	-0.751475	-0.306275	-0.918536	0.712377
3.73	-0.0578893	0.151784	-0.149658	0.0516645	-0.0767118	-0.846785	-0.0810114	0.00599668	0.824654	-0.00274298	0.0334036	0.0407995	0.0853119	-0.0728369	0.127113	0.0114271	-0.161027	0.676966	0.191803	0.0404754	0.773244	0.149368	-0.0930246	-0.0426449	0.0237872	-0.239707	-0.173606	-0.0507779	-0.473647	-0.744537	0.210947	-0.036127	0.611919	0.005827	-0.0739956	0.0582595	-0.867427	0.0933445	0.0536285	-0.768148	0.103297	1.30057	0.105828	-0.00992855	0.399078	-0.965563	-0.314114	-0.876769	0.686291
3.74	-0.0574812	0.138452	-0.14861	0.0710426	-0.0839968	-0.610201	-0.0809165	0.0126716	0.824629	-0.0019097	0.0338098	0.04097	0.0843946	-0.0923828	0.126988	-0.0530686	-0.154358	0.624774	0.192175	0.03109	0.774675	0.119892	-0.0929334	0.0566392	0.021539	-0.221404	-0.172758	-0.0101825	-0.481045	-0.645069	0.210623	-0.0287745	0.612152	0.0334245	-0.0735459	0.0249599	-0.865506	0.150797	0.0469429	-0.606867	0.115633	1.18936	0.101887	-0.12907	0.38981	-0.997922	-0.322028	-0.98157	0.659507
3.75	-0.0570892	0.0870301	-0.147595	0.0714295	-0.0891882	-0.439368	-0.0807642	0.0175607	0.824625	0.000788722	0.0342321	0.0437199	0.0834927	-0.0622855	0.126529	-0.0586403	-0.148456	0.524421	0.192419	0.0170532	0.775714	0.0755181	-0.0919637	0.0818154	0.0197868	-0.155042	-0.171921	-0.003133	-0.48719	-0.527799	0.210343	-0.0286086	0.612577	0.0463667	-0.0733385	0.0153039	-0.862925	0.241762	0.0417874	-0.489005	0.127023	1.1181	0.0964619	-0.254424	0.381101	-0.966635	-0.329699	-0.956069	0.634818
3.76	-0.0570993	0.0241263	-0.146705	0.063448	-0.0929941	-0.330332	-0.0805649	0.0226458	0.824641	0.00186264	0.0346862	0.0470725	0.0830108	-0.0222583	0.126087	-0.0430621	-0.143828	0.383553	0.192588	0.0203607	0.77646	0.0805807	-0.0909921	0.0607514	0.0187279	-0.0815546	-0.171409	-0.00548087	-0.492138	-0.42875	0.210045	-0.0276355	0.61326	0.10601	-0.0731197	0.0256097	-0.859395	0.35224	0.0377228	-0.416697	0.137848	1.07714	0.0901653	-0.350327	0.373346	-0.872646	-0.336495	-0.85808	0.61205
3.77	-0.0575195	-0.0215008	-0.145976	0.0495066	-0.0958729	-0.249459	-0.0803047	0.029636	0.824656	0.000648327	0.0351715	0.0498229	0.0828225	-0.00840157	0.125761	-0.0281944	-0.140732	0.234236	0.192882	0.0398654	0.777435	0.104846	-0.090412	0.0321509	0.0181722	-0.0318077	-0.171264	-0.021343	-0.496053	-0.337103	0.209796	-0.0220301	0.614727	0.172397	-0.0727547	0.0418019	-0.85485	0.454661	0.0344475	-0.363696	0.14829	1.04308	0.0833139	-0.446475	0.367131	-0.718805	-0.341906	-0.718479	0.591206
3.78	-0.0582606	-0.0606747	-0.145444	0.0333543	-0.0979737	-0.163349	-0.0799707	0.03737	0.824654	-0.00064486	0.0356781	0.0510381	0.0827682	-0.00526484	0.125567	-0.0160973	-0.138965	0.123186	0.193369	0.0632181	0.77846	0.0978072	-0.0900808	0.0307491	0.0179751	0.0111691	-0.171462	-0.0296801	-0.498956	-0.229732	0.20961	-0.0144962	0.616569	0.187541	-0.0722274	0.050565	-0.849331	0.551434	0.0318895	-0.304168	0.158321	0.989359	0.0760391	-0.539983	0.362927	-0.525463	-0.34564	-0.531647	0.572528
3.79	-0.058739	-0.000179903	-0.145168	0.0108685	-0.0981922	0.250864	-0.0795427	0.0493932	0.824656	0.00224225	0.0361668	0.043765	0.0820323	-0.194646	0.125308	-0.0702093	-0.138849	-0.228361	0.194358	0.157791	0.779516	0.112406	-0.089382	0.0980635	0.0178803	-0.00487623	-0.171756	-0.0339889	-0.499841	0.175977	0.209472	-0.0241486	0.618524	0.169372	-0.0717146	0.0212598	-0.843528	0.520207	0.0308523	0.02804	0.166879	0.652369	0.06891	-0.560114	0.360872	-0.311998	-0.347057	-0.214173	0.555899
3.8	-0.0566279	0.189728	-0.145644	-0.000457965	-0.0899367	1.42706	-0.0789836	0.060706	0.824722	0.0117482	0.0364879	0.0193607	0.077836	-0.587506	0.124351	-0.249209	-0.144759	-1.0427	0.196325	0.194421	0.780544	0.0721797	-0.0863959	0.356681	0.0176353	-0.0445173	-0.171737	0.0292233	-0.493201	1.15964	0.208929	-0.0825916	0.618748	-0.173162	-0.072397	-0.154481	-0.840299	0.280109	0.0363907	0.980419	0.168384	-0.400913	0.0626767	-0.558941	0.361085	-0.017011	-0.344565	0.266265	0.542119
3.81	-0.0512472	0.321578	-0.146624	-0.0096995	-0.0712526	2.12277	-0.0783679	0.0610223	0.824893	0.0218081	0.0365907	0.00459202	0.0705054	-0.749988	0.122378	-0.312562	-0.156322	-1.34701	0.197588	0.0537032	0.780851	-0.0693506	-0.0800619	0.457189	0.0172443	-0.0835382	-0.170993	0.0331504	-0.479047	1.53434	0.2079	-0.118402	0.615681	-0.326861	-0.0750994	-0.262476	-0.840838	0.0662531	0.0495765	1.52229	0.159713	-1.22289	0.0571389	-0.682209	0.364758	0.358315	-0.338368	0.527144	0.53381
3.82	-0.044623	0.370946	-0.148196	-0.107204	-0.0497248	2.06064	-0.0777773	0.0574497	0.825133	0.0246679	0.0366383	0.0067031	0.0625589	-0.770029	0.121285	-0.140414	-0.169189	-1.46269	0.197629	-0.0286307	0.779421	-0.241892	-0.0726633	0.490197	0.0162647	-0.0947757	-0.171028	-0.153308	-0.464789	1.40461	0.206682	-0.116383	0.61335	-0.219808	-0.0782599	-0.307487	-0.843098	-0.0396128	0.0648991	1.51261	0.14628	-1.41477	0.0510897	-0.861463	0.372117	0.632889	-0.33078	0.527652	0.532299
3.83	-0.0378899	0.402856	-0.150435	-0.17887	-0.0307512	1.68884	-0.0772132	0.0553945	0.825362	0.0196507	0.0367309	0.0113254	0.0548803	-0.748657	0.122083	0.0220874	-0.183791	-1.61224	0.197199	-0.05376	0.776836	-0.246524	-0.0678926	0.199088	0.0140724	-0.150665	-0.172624	-0.302267	-0.451589	1.23401	0.205474	-0.122534	0.611664	0.0924396	-0.0794255	0.0826063	-0.845803	-0.101197	0.0785617	1.25288	0.132548	-1.35414	0.04407	-0.979048	0.381762	0.750921	-0.32336	0.428676	0.536216
3.84	-0.0316826	0.372468	-0.152994	-0.222926	-0.0156522	1.32812	-0.0766729	0.052292	0.82551	0.00988813	0.0368571	0.0132715	0.047969	-0.674293	0.124285	0.13683	-0.198865	-1.53954	0.196671	-0.0480877	0.775026	-0.145563	-0.0661156	0.0705459	0.0111082	-0.148928	-0.175097	-0.384294	-0.442274	0.709798	0.204372	-0.0976185	0.613433	0.237549	-0.0783731	0.0328038	-0.848211	-0.087536	0.0895527	0.998335	0.119624	-1.28078	0.0363803	-1.01404	0.392176	0.767892	-0.316721	0.319248	0.543415
3.85	-0.0263957	0.316962	-0.155583	-0.217184	-0.00370869	1.05872	-0.0761722	0.0473926	0.825571	0.00363823	0.0369845	0.0119093	0.0420893	-0.5805	0.127089	0.159429	-0.212478	-1.30875	0.196296	-0.0276997	0.773679	-0.128885	-0.0652598	0.0605169	0.00813338	-0.128841	-0.178076	-0.395492	-0.43768	0.436795	0.203629	-0.0413866	0.616333	0.15995	-0.0788277	-0.171949	-0.849931	-0.059146	0.098315	0.785057	0.107043	-1.27831	0.028582	-0.968364	0.402403	0.728348	-0.311035	0.216201	0.552167
3.86	-0.0220551	0.255513	-0.157701	-0.152947	0.00576742	0.818543	-0.0757354	0.0396486	0.825612	0.00544186	0.0370887	0.00862903	0.0372442	-0.458631	0.129543	0.102692	-0.223196	-0.931804	0.196064	-0.0231718	0.772507	-0.121124	-0.0645673	0.0622439	0.0054748	-0.120181	-0.180816	-0.292885	-0.431891	0.832685	0.203367	-0.0229947	0.61344	-0.359915	-0.0806174	-0.0338122	-0.851101	-0.0409262	0.10497	0.555285	0.0942126	-1.30908	0.0213513	-0.860132	0.411771	0.643261	-0.306539	0.109127	0.561245
3.87	-0.0187539	0.183587	-0.159125	-0.115682	0.0126572	0.541773	-0.0753775	0.0323192	0.825678	0.00700678	0.0371635	0.00729951	0.0336103	-0.319387	0.131279	0.0919243	-0.229788	-0.492671	0.195776	-0.0361635	0.771166	-0.161598	-0.0631396	0.11004	0.003436	-0.100046	-0.182443	-0.201964	-0.423306	0.855793	0.203162	-0.0119335	0.61328	0.0941676	-0.0795117	0.118606	-0.851738	0.001532	0.109316	0.32687	0.0813322	-1.26216	0.0150824	-0.704094	0.419643	0.506397	-0.30346	0.00190092	0.569782
3.88	-0.0167478	0.112959	-0.160221	-0.0718668	0.0163526	0.10911	-0.0750794	0.0279168	0.825738	0.00513341	0.0372505	0.0117559	0.0314926	-0.1533	0.132843	0.101927	-0.232698	-0.104455	0.195312	-0.0692133	0.769598	-0.136039	-0.0617985	0.0533179	0.0018031	-0.109468	-0.183932	-0.19443	-0.417142	0.322405	0.203197	0.0267258	0.612219	-0.194499	-0.0787045	0.068047	-0.851461	0.0753394	0.111238	-0.0280963	0.0694038	-1.05931	0.0101109	-0.50158	0.4256	0.375707	-0.301939	-0.114615	0.576803
3.89	-0.0160965	0.155664	-0.160384	0.00722197	0.0117551	-1.10682	-0.0748193	0.0225427	0.825786	0.00401683	0.0374692	0.0346292	0.0311124	0.0394174	0.134086	0.155199	-0.229235	0.849186	0.194145	-0.15976	0.768575	-0.117729	-0.0622201	-0.150117	-0.00132271	-0.327593	-0.185143	-0.300723	-0.420105	-0.808003	0.20371	0.0462618	0.611441	0.00356852	-0.0772548	0.19703	-0.850438	0.0789867	0.10619	-1.05407	0.0625003	-0.196635	0.00761537	-0.20409	0.430098	0.34057	-0.303095	-0.343526	0.581202
3.9	-0.0177686	0.0195357	-0.160075	-0.00496083	-0.00469777	-1.98777	-0.0746535	0.0111843	0.8258	-0.00146866	0.0379166	0.0509684	0.0333163	0.285034	0.135851	0.263563	-0.217356	1.46713	0.192643	-0.11207	0.766533	-0.211073	-0.0659638	-0.362821	-0.00531026	-0.223634	-0.186803	-0.282881	-0.432232	-1.35518	0.203703	-0.0396015	0.611292	-0.0497758	-0.0739118	0.348861	-0.847795	0.276235	0.0917796	-1.72245	0.0646306	0.568687	0.00761369	0.0543566	0.432618	0.0908903	-0.307753	-0.56484	0.583418
3.91	-0.0214684	-0.0665859	-0.159643	0.0207473	-0.0258036	-2.09302	-0.0745655	0.00786876	0.825762	-0.00557862	0.0384219	0.048335	0.0370346	0.340864	0.137461	0.173899	-0.20222	1.62733	0.192074	-0.011772	0.765729	0.0766021	-0.0707518	-0.298273	-0.00790227	-0.178416	-0.187784	-0.107574	-0.44768	-1.6333	0.203367	-0.0130508	0.611428	0.0814354	-0.0696502	0.299279	-0.843117	0.39146	0.0742044	-1.78788	0.0711282	0.734418	0.0092897	0.33511	0.431012	-0.301375	-0.314369	-0.588657	0.583394
3.92	-0.0253844	-0.0651665	-0.158682	0.0749335	-0.046136	-1.90911	-0.0744816	0.00925959	0.825693	-0.00796731	0.0388766	0.0431517	0.0404539	0.309936	0.137716	0.0141973	-0.186149	1.66808	0.192143	0.0160028	0.766952	0.13643	-0.0739963	-0.167046	-0.00985128	-0.208555	-0.187311	0.00387648	-0.465192	-1.75285	0.203461	0.0283018	0.612489	0.0948191	-0.0669549	0.158027	-0.837839	0.399379	0.0572377	-1.66297	0.0778243	0.664274	0.012594	0.592166	0.425121	-0.609721	-0.321204	-0.494329	0.580645
3.93	-0.0288618	-0.0640217	-0.157226	0.11335	-0.0643371	-1.69225	-0.0743821	0.0102577	0.825614	-0.00748108	0.0392978	0.0415978	0.0433592	0.296815	0.136778	-0.0821644	-0.170021	1.61908	0.192217	-0.00198215	0.767971	0.0866141	-0.0757068	-0.0794182	-0.0116757	-0.208266	-0.1861	0.0393667	-0.482656	-1.64859	0.203819	0.0380399	0.613408	0.0799055	-0.0653683	0.114242	-0.832606	0.397169	0.0417065	-1.51473	0.0837851	0.583565	0.0172879	0.777485	0.416179	-0.796398	-0.327477	-0.378647	0.575887
3.94	-0.0321724	-0.105909	-0.155568	0.122428	-0.0803352	-1.48283	-0.074282	0.00946172	0.825551	-0.00533233	0.0397159	0.0420457	0.0462731	0.327916	0.135358	-0.100833	-0.155183	1.42194	0.192098	-0.0227095	0.76873	0.0599355	-0.0768321	-0.0821253	-0.0130581	-0.139146	-0.184887	0.05252	-0.498461	-1.46333	0.20416	0.0284408	0.614197	0.0834633	-0.0640358	0.109318	-0.827272	0.432265	0.0277992	-1.35364	0.0891494	0.529664	0.0229547	0.895673	0.405428	-0.886573	-0.332935	-0.260753	0.570295
3.95	-0.0356922	-0.165494	-0.15392	0.110836	-0.0944114	-1.31359	-0.0741947	0.00795969	0.825504	-0.00427558	0.0401406	0.0428445	0.0496471	0.377126	0.133924	-0.0803452	-0.142163	1.28316	0.191761	-0.0418846	0.769049	0.0157875	-0.0779119	-0.0654806	-0.0136241	-0.0477691	-0.183946	0.0580174	-0.512348	-1.29979	0.204394	0.0199285	0.615283	0.111392	-0.0626733	0.10698	-0.821547	0.481457	0.0154878	-1.20531	0.0942425	0.518372	0.0292857	0.964567	0.393842	-0.905761	-0.337418	-0.142931	0.564696
3.96	-0.0396026	-0.238055	-0.152464	0.0872775	-0.106886	-1.16313	-0.0741268	0.00549669	0.825465	-0.00399983	0.0405714	0.0432061	0.0536415	0.440111	0.132828	-0.0216972	-0.130348	1.19361	0.191239	-0.0611259	0.769263	0.0441	-0.0786242	-0.0310888	-0.013246	0.0638106	-0.183438	0.0722979	-0.524537	-1.15378	0.204539	0.00910555	0.615995	0.0465728	-0.0615613	0.0800757	-0.815368	0.541316	0.00471807	-1.05896	0.099405	0.527589	0.0361973	1.00464	0.382179	-0.86112	-0.34086	-0.0219975	0.559601
3.97	-0.0439691	-0.302115	-0.15125	0.0618411	-0.117744	-0.957011	-0.0740827	0.00420607	0.825423	-0.00439222	0.0409998	0.0414417	0.0583068	0.471158	0.13237	0.0428037	-0.119655	1.01746	0.190609	-0.0508329	0.769405	-0.0410866	-0.0790623	-0.0408767	-0.0117707	0.166961	-0.183251	0.105401	-0.534982	-0.957369	0.204616	0.00689689	0.616675	0.0991904	-0.0606943	0.061163	-0.80874	0.584482	-0.00443208	-0.866516	0.104629	0.492939	0.0433864	0.98813	0.371024	-0.799187	-0.343184	0.0909267	0.555717
3.98	-0.0478394	-0.305571	-0.151034	-0.0725126	-0.122726	0.174406	-0.0740123	0.0106909	0.825387	-0.00242478	0.0413253	0.0189663	0.0619979	0.200353	0.1327	0.0872899	-0.114432	-0.0274583	0.190901	0.110046	0.768445	-0.139365	-0.0793076	0.0454587	-0.00889536	0.371359	-0.183699	0.11858	-0.539822	0.041958	0.204519	-0.0188058	0.617812	0.0989423	-0.0606597	-0.0833048	-0.802891	0.455368	-0.00822816	0.162345	0.106973	-0.190646	0.0505139	1.03328	0.359842	-0.871763	-0.343625	0.379882	0.553359
3.99	-0.0494247	-0.265072	-0.152281	-0.0599405	-0.114426	1.32139	-0.0738923	0.0114235	0.825388	0.00298214	0.0413626	-0.00855467	0.0631402	0.0793533	0.132917	-0.0323429	-0.119325	-0.736868	0.191601	-0.016382	0.766988	-0.163348	-0.0767154	0.314417	-0.00433708	0.426329	-0.184266	0.251398	-0.533697	0.866695	0.204581	0.034549	0.617859	-0.122972	-0.0630246	-0.293234	-0.800221	0.240746	-0.000855614	1.08964	0.100254	-1.07811	0.0582585	1.04515	0.348717	-0.648539	-0.34044	0.81	0.552592
4	-0.0495311	-0.218179	-0.153334	-0.0179775	-0.0990987	1.60732	-0.0737986	0.00747792	0.825452	0.00956585	0.0412308	-0.0147241	0.0638757	0.0689736	0.132234	-0.0515551	-0.127236	-0.826766	0.190668	-0.136923	0.764886	-0.26434	-0.0721115	0.348421	0.000609495	0.396928	-0.184143	0.214243	-0.522984	1.0416	0.204958	0.031376	0.615515	-0.244938	-0.0670284	-0.320704	-0.79972	0.098359	0.0114171	1.26852	0.0875391	-1.37019	0.0662133	0.747904	0.342224	-0.0635116	-0.332975	1.17076	0.556053
4.01	-0.049063	-0.179682	-0.154496	-0.0686034	-0.0832961	1.48982	-0.0737391	0.00449942	0.825562	0.0108806	0.0410983	-0.0116234	0.0643668	0.0323909	0.13223	0.0728763	-0.137428	-1.22401	0.189248	-0.131015	0.76236	-0.249695	-0.0669735	0.197525	0.00464446	0.383705	-0.185011	0.0264648	-0.511526	1.11089	0.205126	0.0051795	0.614386	0.0436353	-0.0701213	-0.203109	-0.800167	0.0282218	0.0238448	1.19954	0.0741189	-1.28253	0.0722069	0.292679	0.34263	0.469878	-0.32274	1.23105	0.566477
4.02	-0.0486697	-0.178022	-0.156147	-0.120546	-0.0693199	1.28444	-0.0737095	0.00139071	0.825648	0.00556879	0.0409858	-0.0118323	0.0648464	0.0289884	0.133479	0.174791	-0.151411	-1.50246	0.188146	-0.0859327	0.760332	-0.147212	-0.0660215	-0.0286227	0.00789171	0.385679	-0.187202	-0.0781463	-0.499095	1.25413	0.205157	0.00390937	0.615414	0.129612	-0.072404	-0.107095	-0.800704	0.0262502	0.0352707	1.08725	0.0621418	-1.11848	0.0752763	-0.0982828	0.348535	0.802839	-0.312236	1.04581	0.583185
4.03	-0.0486162	-0.185186	-0.158037	-0.139298	-0.0573532	1.1023	-0.0737115	-0.00179668	0.825671	-0.000813216	0.0408447	-0.0168481	0.065472	0.0343635	0.135317	0.199881	-0.166502	-1.45365	0.187555	-0.0323309	0.759274	-0.0699382	-0.066691	-0.0445238	0.0109003	0.370475	-0.189703	-0.0738692	-0.485827	1.23913	0.205271	0.019481	0.61656	0.0974338	-0.0731606	-0.0289362	-0.800978	0.0344048	0.045613	0.986269	0.0516611	-0.985392	0.0755914	-0.387601	0.357781	0.954158	-0.303213	0.779258	0.604472
4.04	-0.0488234	-0.182364	-0.159937	-0.138789	-0.0470092	0.962523	-0.0737482	-0.00574319	0.825645	-0.00338828	0.0406444	-0.02312	0.066158	0.0359281	0.13717	0.18504	-0.179924	-1.17964	0.187458	0.0104853	0.75875	-0.0286292	-0.0674529	-0.0313935	0.0138562	0.34196	-0.191843	-0.0374336	-0.474004	0.997527	0.205556	0.0359058	0.617418	0.0705092	-0.0737252	-0.0643746	-0.801124	0.0204113	0.0550675	0.906152	0.0423323	-0.885792	0.0738538	-0.544092	0.368581	1.00004	-0.296082	0.531379	0.628472
4.05	-0.0491542	-0.172504	-0.161646	-0.113865	-0.0379491	0.843387	-0.0738287	-0.0104573	0.825608	-0.00357979	0.0403872	-0.02788	0.0668948	0.0516865	0.138699	0.142874	-0.189923	-0.812192	0.187604	0.0146777	0.758482	-0.0265504	-0.0669469	0.0845918	0.0167281	0.305281	-0.193439	0.00362709	-0.464517	0.819701	0.205967	0.0434753	0.617836	0.0140005	-0.0747063	-0.0826493	-0.801387	-0.0106977	0.0636732	0.814699	0.0338862	-0.807362	0.0709883	-0.594257	0.379767	0.979131	-0.290813	0.321878	0.653385
4.06	-0.049594	-0.173832	-0.163002	-0.0777737	-0.0301407	0.692775	-0.0739595	-0.0157194	0.825581	-0.00227784	0.0400987	-0.029139	0.0678432	0.101894	0.139799	0.112475	-0.196922	-0.585777	0.187645	-0.010165	0.758197	-0.0292594	-0.0655253	0.100106	0.0194625	0.278633	-0.19457	0.0340074	-0.456182	0.734159	0.206392	0.0414445	0.617727	-0.0203682	-0.07557	-0.0562315	-0.801859	-0.0269635	0.0712215	0.681266	0.0263135	-0.700537	0.0679308	-0.552189	0.390561	0.925352	-0.287295	0.158853	0.67749
4.07	-0.0503762	-0.0765337	-0.163586	0.023484	-0.0255876	0.0343488	-0.0741321	-0.0180909	0.825558	-0.00173046	0.0398418	-0.0184372	0.0694021	0.154244	0.140411	0.0581784	-0.201273	-0.107648	0.187229	-0.0873306	0.758319	0.05767	-0.0647076	-0.0073735	0.0214622	0.0301633	-0.195105	0.00937887	-0.450683	0.140391	0.207015	0.0944455	0.617786	0.0481753	-0.075972	0.022703	-0.802296	-0.0754149	0.0758214	0.0771625	0.0210812	-0.221265	0.0655475	-0.408792	0.400728	0.926684	-0.28558	-0.0117294	0.699128
4.08	-0.0508961	0.123268	-0.162605	0.0816217	-0.0314952	-1.14612	-0.0743331	-0.0236687	0.825545	-0.0015763	0.0397798	0.00520325	0.0708864	0.136658	0.140645	0.0761934	-0.198147	0.706282	0.186084	-0.109814	0.758751	-0.00960502	-0.0665775	-0.272566	0.0195729	-0.287723	-0.194985	-0.139232	-0.454107	-0.659205	0.207821	0.0290591	0.618411	0.0197571	-0.074478	0.210551	-0.803681	-0.187192	0.071084	-0.938799	0.0239718	0.767605	0.0656349	-0.0962155	0.410258	0.857351	-0.286826	-0.219693	0.715783
4.09	-0.0523457	0.0235668	-0.161303	0.0335477	-0.0460193	-1.6032	-0.0746235	-0.0343889	0.825507	-0.00593193	0.0398893	0.0136957	0.0730023	0.257962	0.141495	0.155965	-0.189256	1.09242	0.185417	-0.0255669	0.758088	-0.0608911	-0.0713458	-0.360958	0.0168305	-0.153672	-0.195103	-0.0789017	-0.463192	-1.02994	0.207526	-0.0651057	0.617344	-0.231312	-0.0714651	0.233646	-0.804717	-0.0670581	0.0595881	-1.24999	0.0349642	1.31743	0.0686234	0.250068	0.416847	0.541289	-0.290834	-0.326867	0.726008
4.1	-0.0551926	-0.052753	-0.160037	0.0637866	-0.0621153	-1.53394	-0.0749981	-0.0391168	0.825436	-0.00753564	0.0400185	0.0116454	0.0761686	0.305196	0.142204	0.0715637	-0.177647	1.28313	0.185501	0.0353832	0.757943	0.0550717	-0.0753423	-0.210183	0.0158764	-0.0962391	-0.194555	0.0867743	-0.475031	-1.26555	0.206994	-0.0307095	0.615116	-0.15594	-0.0693177	0.109652	-0.804485	-0.0202259	0.0471551	-1.21544	0.0487721	1.39436	0.0740616	0.559759	0.418907	0.1637	-0.296675	-0.400024	0.729351
4.11	-0.0578482	-0.0127623	-0.158217	0.13883	-0.0764523	-1.30342	-0.0753844	-0.0375309	0.825358	-0.00822497	0.0401266	0.0105628	0.0789198	0.238712	0.141682	-0.0773595	-0.165212	1.2447	0.18597	0.0526895	0.758892	0.142749	-0.0774341	-0.100882	0.0153976	-0.16042	-0.192755	0.171409	-0.487867	-1.2421	0.206868	0.00164066	0.614353	-0.0244787	-0.0684991	0.0328868	-0.804343	-0.0925213	0.0354637	-1.11433	0.0622775	1.29821	0.0808059	0.720796	0.416906	-0.196096	-0.303905	-0.491088	0.727321
4.12	-0.0595545	0.0344047	-0.155854	0.189127	-0.088254	-1.05397	-0.0757448	-0.0345609	0.82527	-0.0091067	0.0402366	0.0117598	0.0806927	0.163551	0.140082	-0.169029	-0.153924	1.0469	0.186515	0.0563259	0.760597	0.205951	-0.0787503	-0.0788555	0.0146062	-0.203907	-0.190237	0.191815	-0.499607	-1.06426	0.206913	0.00601439	0.614379	0.0262408	-0.0682499	0.0104674	-0.80493	-0.161308	0.0248896	-0.982646	0.0747004	1.18587	0.087839	0.836836	0.411334	-0.458126	-0.31177	-0.499944	0.721227
4.13	-0.0606053	0.0382283	-0.153384	0.188157	-0.0976359	-0.83912	-0.0760773	-0.0321314	0.825174	-0.00947409	0.0403678	0.0145966	0.0818074	0.119437	0.138151	-0.170918	-0.145029	0.775503	0.187158	0.0728356	0.762744	0.21404	-0.0801582	-0.108589	0.0137678	-0.182266	-0.187682	0.175126	-0.509454	-0.883062	0.206942	0.00484262	0.614894	0.0886787	-0.0681261	0.0118696	-0.80592	-0.175139	0.015742	-0.830598	0.0861774	1.11383	0.0950041	0.916214	0.403239	-0.652625	-0.319295	-0.427033	0.711889
4.14	-0.0615221	0.00169767	-0.151137	0.165963	-0.105219	-0.69254	-0.0763914	-0.0307235	0.825085	-0.00822569	0.0405287	0.0174944	0.0827676	0.12562	0.136436	-0.137249	-0.138214	0.63079	0.187935	0.0811781	0.764677	0.179381	-0.0817465	-0.098376	0.0132441	-0.116935	-0.185469	0.161601	-0.517735	-0.756495	0.206982	0.00325605	0.615889	0.0951497	-0.0680335	0.00567888	-0.806803	-0.132884	0.00794643	-0.708321	0.0971393	1.07989	0.102279	0.961782	0.393531	-0.751946	-0.325885	-0.3203	0.699768
4.15	-0.062756	-0.065945	-0.149251	0.13399	-0.111501	-0.569905	-0.0766903	-0.0289032	0.825006	-0.00786828	0.0407137	0.0191958	0.0840434	0.166931	0.135119	-0.0908779	-0.132549	0.5349	0.188767	0.0837412	0.7664	0.165221	-0.0830262	-0.0751375	0.0134278	-0.0208912	-0.18372	0.165256	-0.524681	-0.637321	0.207003	0.00170383	0.616944	0.125438	-0.0679515	0.0116016	-0.807039	-0.0404521	0.00138575	-0.590869	0.107783	1.04287	0.109119	0.880309	0.383293	-0.7657	-0.331839	-0.323765	0.686269
4.16	-0.0645231	-0.13755	-0.147782	0.0876494	-0.116257	-0.31693	-0.0769603	-0.0237176	0.824923	-0.00859898	0.0409024	0.0169217	0.0858122	0.170688	0.134162	-0.0531839	-0.128335	0.278472	0.189682	0.121381	0.767882	0.149885	-0.0840781	-0.06238	0.0146213	0.0942552	-0.182399	0.171567	-0.529943	-0.389907	0.207036	0.00336027	0.618464	0.189005	-0.0678588	0.0067611	-0.806274	0.0649838	-0.00360397	-0.351859	0.117709	0.895054	0.114801	0.790758	0.373269	-0.793327	-0.336557	-0.184943	0.672855
4.17	-0.0655547	-0.0941669	-0.147641	-0.0270143	-0.114556	0.768676	-0.0771334	-0.0104476	0.824845	-0.00622881	0.0409811	-0.0044931	0.0861066	-0.122853	0.133579	-0.0913826	-0.130052	-0.673862	0.191618	0.240439	0.769144	0.089311	-0.0843215	0.0767902	0.016858	0.210937	-0.181885	0.156021	-0.52909	0.554642	0.207018	0.00477163	0.620607	0.194884	-0.0684321	-0.118375	-0.805988	-0.0229993	-0.00261917	0.631448	0.123397	0.132174	0.119811	0.812743	0.362642	-0.881837	-0.338808	0.123311	0.65869
4.18	-0.0638967	0.0381933	-0.148683	0.0018466	-0.101554	1.6766	-0.0771879	-0.00207501	0.824818	0.00128345	0.0408135	-0.026043	0.0834649	-0.313823	0.132049	-0.269405	-0.13974	-1.18605	0.193517	0.111236	0.770198	0.146683	-0.0815214	0.330989	0.0193819	0.135349	-0.18117	0.208613	-0.519361	1.17452	0.207274	0.0386611	0.621662	-0.000181518	-0.0709801	-0.281196	-0.808535	-0.221415	0.00769634	1.35166	0.120173	-0.70449	0.125191	0.818508	0.352136	-0.727558	-0.337839	0.418112	0.643795
4.19	-0.0605532	0.0587111	-0.149659	0.0124873	-0.0832244	1.86352	-0.0772091	-0.00355516	0.824872	0.00934255	0.0405293	-0.028192	0.0798971	-0.294213	0.129862	-0.220522	-0.151009	-1.17207	0.193899	-0.017817	0.771888	0.0954541	-0.0763312	0.531505	0.0215123	0.16236	-0.180155	0.15512	-0.506418	1.30555	0.20742	-0.0190158	0.62034	-0.226863	-0.074581	-0.269176	-0.812796	-0.266458	0.0217503	1.47584	0.111111	-1.04647	0.130837	0.663477	0.344318	-0.36045	-0.334494	0.652053	0.630025
4.2	-0.0576258	-0.0110109	-0.150929	-0.0615244	-0.0651138	1.69357	-0.0772719	-0.00846276	0.824991	0.0131657	0.0402767	-0.0221643	0.0773522	-0.189451	0.129132	0.00547088	-0.163281	-1.38695	0.193471	-0.05353	0.771142	-0.229758	-0.0708405	0.225948	0.0240001	0.276268	-0.180397	0.0323098	-0.492589	1.38991	0.206921	-0.0659139	0.617974	-0.173824	-0.0770196	-0.252184	-0.816584	-0.188067	0.0357813	1.37508	0.100461	-1.07473	0.135437	0.312052	0.341536	0.10745	-0.328463	0.828549	0.620362
4.21	-0.0555222	-0.0347002	-0.152821	-0.134673	-0.0494348	1.41309	-0.0773631	-0.00903108	0.825112	0.00935862	0.0400779	-0.0182773	0.0759477	-0.139598	0.130506	0.201315	-0.177994	-1.54438	0.192909	-0.0558605	0.769206	-0.111628	-0.0693692	0.00812071	0.0265276	0.294876	-0.181982	-0.0730297	-0.477884	1.43158	0.206282	-0.0578177	0.617534	0.0345428	-0.0785491	-0.0395605	-0.819351	-0.123613	0.0484951	1.19922	0.0901515	-1.00345	0.137517	-0.103107	0.344054	0.4755	-0.320629	0.855953	0.616276
4.22	-0.053879	-0.0205552	-0.155008	-0.163601	-0.0367472	1.11578	-0.0774413	-0.00633198	0.825164	0.00121808	0.0398918	-0.019723	0.0750676	-0.132761	0.133032	0.242295	-0.193117	-1.47485	0.192433	-0.0341455	0.76816	-0.132536	-0.069967	-0.083854	0.0285261	0.237851	-0.184059	-0.114691	-0.464319	1.12815	0.205867	-0.0263753	0.618434	0.164696	-0.0789079	-0.0129104	-0.821272	-0.0772134	0.0593194	0.993332	0.0806221	-0.918955	0.136434	-0.505517	0.350791	0.720498	-0.312123	0.750471	0.61724
4.23	-0.0522807	0.048802	-0.157215	-0.165776	-0.0268734	0.866353	-0.0774833	-0.00168221	0.825149	-0.00306069	0.0396735	-0.0243309	0.0739584	-0.197069	0.13547	0.171992	-0.206778	-1.25086	0.192266	0.0035291	0.767284	-0.0128863	-0.0710615	-0.156806	0.029611	0.110497	-0.186057	-0.146039	-0.454732	0.786577	0.205815	0.0162744	0.61966	0.120431	-0.0798212	-0.0778384	-0.822734	-0.0943936	0.0682466	0.810849	0.0719026	-0.850229	0.131876	-0.887722	0.360392	0.83203	-0.303994	0.540621	0.622584
4.24	-0.0500746	0.146667	-0.159086	-0.128812	-0.0192365	0.667235	-0.077473	0.00340255	0.825118	-0.00255722	0.0394035	-0.0293697	0.0717807	-0.281664	0.136997	0.0370417	-0.217027	-0.82229	0.192436	0.025042	0.767866	0.104172	-0.0718621	0.0298405	0.0291651	-0.053644	-0.187507	-0.153462	-0.447648	0.677389	0.206138	0.0435297	0.621295	0.168824	-0.0804098	-0.0109013	-0.824471	-0.150304	0.075346	0.633535	0.0637358	-0.809677	0.123748	-1.22403	0.371712	0.866391	-0.297118	0.245144	0.631814
4.25	-0.0474416	0.181278	-0.16043	-0.0832487	-0.0134671	0.476869	-0.0774243	0.00606653	0.825104	-0.000631115	0.0390953	-0.0316528	0.0688791	-0.280479	0.137464	-0.0593858	-0.222679	-0.418045	0.19265	0.0142123	0.768692	0.0590598	-0.0707047	0.120448	0.0275439	-0.138901	-0.188433	-0.144376	-0.441499	0.590265	0.206604	0.047742	0.622274	0.0460773	-0.0803117	0.02831	-0.826337	-0.140419	0.0807169	0.455666	0.0560432	-0.746797	0.112426	-1.47018	0.383822	0.832362	-0.292005	-0.0504406	0.643802
4.26	-0.0450095	0.260012	-0.160993	0.00837873	-0.0109854	-0.130075	-0.0773494	0.00891057	0.825108	0.0017704	0.038807	-0.0224193	0.0661986	-0.228622	0.137176	-0.111162	-0.224259	0.129147	0.192527	-0.0546501	0.769365	0.0794817	-0.0693477	0.049032	0.0248949	-0.357897	-0.188847	-0.176406	-0.438242	0.0288446	0.20727	0.0909959	0.622921	0.0674129	-0.0796104	0.109245	-0.827733	-0.140474	0.0830942	-0.103391	0.0500933	-0.355407	0.0992344	-1.51996	0.396052	0.833355	-0.288872	-0.329871	0.656291
4.27	-0.0427875	0.368669	-0.160164	0.0759304	-0.0179023	-1.20328	-0.0772683	0.00558971	0.825141	0.00410899	0.0386981	0.000318768	0.0640165	-0.152824	0.136702	-0.0487989	-0.218436	0.918381	0.191623	-0.104578	0.769833	-0.0194242	-0.0701417	-0.176911	0.0192533	-0.573403	-0.188857	-0.280001	-0.443209	-0.736709	0.208004	0.0232411	0.623091	-0.0516644	-0.0773516	0.264586	-0.829086	-0.155745	0.077039	-1.04239	0.0508307	0.480409	0.086703	-1.36771	0.408287	0.827432	-0.288653	-0.59659	0.666375
4.28	-0.0421528	0.207658	-0.158879	0.0500585	-0.0330914	-1.69088	-0.0772566	-0.00343454	0.825173	0.00207049	0.0387668	0.0108151	0.0635484	0.0660404	0.137022	0.0847615	-0.207178	1.27329	0.190737	-0.0713992	0.768745	-0.138115	-0.0737515	-0.299987	0.0135734	-0.3901	-0.188911	-0.179083	-0.453609	-1.10463	0.207655	-0.0759083	0.621889	-0.203566	-0.0735001	0.316907	-0.829	0.0586588	0.0643067	-1.40164	0.0585426	0.981283	0.075806	-1.14351	0.419024	0.641634	-0.291147	-0.762828	0.673128
4.29	-0.0437794	0.0407099	-0.157679	0.0543362	-0.0504751	-1.70402	-0.0773228	-0.00841594	0.82518	-6.90E-05	0.0388803	0.011167	0.0653971	0.232969	0.137745	0.101092	-0.193592	1.47502	0.190141	-0.0496718	0.7675	-0.0791658	-0.077272	-0.195357	0.0105246	-0.227071	-0.188405	-0.00127569	-0.466693	-1.37683	0.20689	-0.0623535	0.619644	-0.199492	-0.070221	0.202463	-0.826458	0.239429	0.0503261	-1.39679	0.0690231	1.09956	0.0669403	-0.845983	0.426833	0.370653	-0.295699	-0.866731	0.676014
4.3	-0.0461155	0.0276776	-0.156164	0.102398	-0.0669838	-1.55293	-0.0774003	-0.00613248	0.825172	-0.00158873	0.0389873	0.0104917	0.0678875	0.225627	0.13784	0.00338468	-0.17889	1.49716	0.189726	-0.0353089	0.767011	0.000417567	-0.0792185	-0.096827	0.00874055	-0.239807	-0.1869	0.0891806	-0.481317	-1.44037	0.20646	-0.0253774	0.618445	-0.0492477	-0.0682902	0.121763	-0.822901	0.250913	0.0369625	-1.31243	0.0797145	1.05778	0.060394	-0.52501	0.430729	0.015719	-0.302016	-0.930847	0.674312
4.31	-0.0478333	0.0827189	-0.154289	0.134869	-0.0815192	-1.32184	-0.0774347	-0.000362439	0.825144	-0.00358573	0.0390933	0.0107009	0.0695993	0.125416	0.137086	-0.0908059	-0.165147	1.24648	0.189495	-0.00827128	0.767558	0.114915	-0.080522	-0.104134	0.00677839	-0.297555	-0.184831	0.0884416	-0.495491	-1.29621	0.206284	-0.00766845	0.618385	0.044299	-0.0670022	0.0947939	-0.81962	0.192976	0.0247757	-1.161	0.0897509	0.961021	0.0559037	-0.234917	0.430249	-0.347407	-0.309428	-0.910658	0.667935
4.32	-0.048544	0.134318	-0.152278	0.146085	-0.093554	-1.0773	-0.0774061	0.00586443	0.825103	-0.00435486	0.0392012	0.010908	0.0700727	0.0199911	0.135707	-0.156629	-0.154209	0.976166	0.189563	0.0197229	0.769009	0.161313	-0.0821043	-0.0983923	0.00425716	-0.337257	-0.182615	0.0581547	-0.507911	-1.09526	0.206255	-0.000300824	0.619295	0.104762	-0.0658778	0.0878323	-0.817006	0.139203	0.0142517	-0.980593	0.0987568	0.854189	0.0530499	-0.00259234	0.425751	-0.651372	-0.317003	-0.880174	0.657357
4.33	-0.048602	0.139077	-0.150412	0.131614	-0.103264	-0.863877	-0.0773247	0.00998163	0.825064	-0.00304193	0.0393102	0.0108265	0.0697059	-0.0319187	0.134051	-0.176509	-0.14524	0.819146	0.189869	0.038777	0.770492	0.129878	-0.083257	-0.0516073	0.0015411	-0.315248	-0.180619	0.0321772	-0.518393	-0.906785	0.206256	0.000447754	0.620308	0.1011	-0.0648993	0.0761937	-0.814758	0.134213	0.00555521	-0.797269	0.106835	0.767844	0.0510974	0.134071	0.418273	-0.872354	-0.324613	-0.781374	0.644329
4.34	-0.0485312	0.0974961	-0.148867	0.0998821	-0.110987	-0.679891	-0.0772118	0.0124753	0.825045	-0.00131056	0.0394153	0.0101041	0.0691256	-0.0269578	0.132424	-0.155215	-0.13762	0.6843	0.190285	0.0441507	0.771637	0.10283	-0.0837572	-0.0191923	-0.000799804	-0.23834	-0.178982	0.0239615	-0.527014	-0.73531	0.206235	-0.00386352	0.621308	0.094632	-0.0640348	0.0663999	-0.812435	0.183127	-0.00130728	-0.617334	0.114141	0.6949	0.0496998	0.244981	0.408565	-1.03327	-0.331182	-0.629784	0.629815
4.35	-0.0487282	0.0374307	-0.147766	0.0505339	-0.116711	-0.390331	-0.0770712	0.0167292	0.825034	-0.00112029	0.0395033	0.00583253	0.0687632	-0.0378024	0.131035	-0.12478	-0.131834	0.384421	0.190792	0.080696	0.772435	0.0549409	-0.0840804	-0.0240392	-0.0022737	-0.125692	-0.177759	0.0320062	-0.533584	-0.457825	0.206197	-0.00668307	0.622344	0.115957	-0.0633616	0.0383741	-0.809618	0.251749	-0.00612375	-0.336739	0.120533	0.535297	0.0488145	0.341007	0.397375	-1.14387	-0.336051	-0.399512	0.614094
4.36	-0.0481747	0.0583366	-0.147965	-0.0737862	-0.115708	0.693929	-0.0768539	0.0266606	0.825032	0.00145345	0.0394611	-0.0173113	0.0669838	-0.297444	0.130046	-0.144553	-0.132253	-0.557842	0.19224	0.18135	0.772552	-0.0517897	-0.0837097	0.113189	-0.00252389	0.0228271	-0.17729	0.0405986	-0.533788	0.489006	0.206039	-0.0126944	0.623585	0.0973951	-0.0635504	-0.0897181	-0.8076	0.154492	-0.00467402	0.65664	0.122653	-0.209399	0.0488268	0.534445	0.384317	-1.30215	-0.338295	-0.0248675	0.596955
4.37	-0.0454734	0.123254	-0.149292	-0.0581799	-0.103659	1.57014	-0.0765613	0.0303977	0.825078	0.00815515	0.039164	-0.038739	0.0629906	-0.408279	0.128499	-0.254998	-0.140313	-1.00903	0.193477	0.0435709	0.772259	0.0356454	-0.0803016	0.376628	-0.00182266	0.0212743	-0.176713	0.118623	-0.525214	1.07572	0.206116	0.0234117	0.623432	-0.170088	-0.0657579	-0.262595	-0.808188	-0.00825763	0.00605764	1.36084	0.116335	-0.986305	0.0504419	0.660077	0.370292	-1.1983	-0.337381	0.291384	0.579363
4.38	-0.0415176	0.134484	-0.150353	-0.0169504	-0.0863628	1.77554	-0.0762675	0.0273056	0.825196	0.0152071	0.0387534	-0.0411011	0.0585926	-0.383221	0.126592	-0.216713	-0.149773	-1.02328	0.19329	-0.0614559	0.772454	-0.0900248	-0.0748591	0.516857	-0.00110502	0.039242	-0.17587	0.0805451	-0.513641	1.19544	0.206207	-0.017921	0.620336	-0.339551	-0.0691628	-0.234661	-0.810341	-0.0813038	0.0203796	1.47622	0.104475	-1.3264	0.0533905	0.660133	0.357899	-0.951248	-0.334639	0.446449	0.563453
4.39	-0.03794	0.0433147	-0.151341	-0.0534755	-0.0689164	1.64255	-0.0760322	0.0192673	0.825368	0.017997	0.038368	-0.0354999	0.0551746	-0.249025	0.125848	-0.0181911	-0.160789	-1.2882	0.192427	-0.101077	0.770409	-0.28079	-0.0689376	0.263697	-3.54E-05	0.175163	-0.176063	-0.0139309	-0.500615	1.40842	0.205694	-0.0766337	0.61723	-0.30381	-0.0717164	-0.18664	-0.812367	-0.0260386	0.0346612	1.38656	0.0908683	-1.37342	0.0568274	0.569707	0.348157	-0.66892	-0.330963	0.531401	0.55087
4.4	-0.0357853	-0.0689087	-0.152678	-0.100877	-0.0536217	1.38268	-0.075881	0.0115934	0.825539	0.0151574	0.0380377	-0.031171	0.0536802	-0.0914437	0.126949	0.175094	-0.174532	-1.45506	0.191335	-0.107685	0.76771	-0.229548	-0.0670089	0.031725	0.0019276	0.296912	-0.177609	-0.0668981	-0.485274	1.53362	0.204782	-0.0945759	0.614068	-0.278359	-0.072666	-0.0161624	-0.81322	0.0723867	0.0476587	1.21302	0.0774064	-1.32093	0.0598455	0.322448	0.342203	-0.252593	-0.325633	0.745951	0.543319
4.41	-0.0347773	-0.0996665	-0.154261	-0.126627	-0.0410955	1.09978	-0.0757823	0.00907586	0.825656	0.00784422	0.0377273	-0.031783	0.0535203	-0.0380666	0.129223	0.239975	-0.188953	-1.41245	0.190404	-0.0725529	0.765599	-0.233076	-0.0673478	-0.0763327	0.00431323	0.289764	-0.179641	-0.0753938	-0.470738	1.2107	0.203997	-0.0593704	0.612751	-0.00413853	-0.0728109	-0.0373177	-0.813051	0.109967	0.0588313	1.01183	0.0645345	-1.24468	0.0610913	-0.0629988	0.341487	0.181277	-0.317776	0.884224	0.542745
4.42	-0.0342111	-0.0835466	-0.155994	-0.151499	-0.0314206	0.823945	-0.0756909	0.00929938	0.825699	0.001011	0.0373933	-0.0351562	0.0535771	-0.0418295	0.131543	0.207242	-0.202369	-1.22613	0.18988	-0.0354253	0.763607	-0.118955	-0.0685014	-0.165125	0.0062878	0.22947	-0.181601	-0.0987614	-0.460448	0.801786	0.203617	-0.0166089	0.612834	-0.00403917	-0.0734721	-0.0870044	-0.812464	0.110833	0.0680475	0.820203	0.0525838	-1.13353	0.0596488	-0.445528	0.345718	0.524369	-0.30849	0.847203	0.549153
4.43	-0.0338565	-0.0636199	-0.157683	-0.13426	-0.0244818	0.561563	-0.0755968	0.00944231	0.825687	-0.00265972	0.0370237	-0.038465	0.0535233	-0.0347687	0.133202	0.110886	-0.21261	-0.779772	0.18965	-0.0133856	0.763289	0.0271869	-0.0699522	-0.0280926	0.00758863	0.143499	-0.183232	-0.0785349	-0.453447	0.584489	0.203673	0.0271937	0.613026	0.0498817	-0.0741985	-0.029724	-0.811691	0.114137	0.0752172	0.603139	0.0417569	-1.0205	0.0555652	-0.758068	0.35372	0.752068	-0.299458	0.659808	0.560948
4.44	-0.0337667	-0.0595756	-0.15898	-0.090652	-0.0200982	0.30125	-0.0755026	0.00938714	0.825656	-0.00336419	0.0366346	-0.0385243	0.0534437	-0.00125134	0.133866	0.0193244	-0.217977	-0.319934	0.189587	-0.00255363	0.763816	0.0724763	-0.0695498	0.0651341	0.00826269	0.0678648	-0.1843	-0.0556445	-0.448169	0.425963	0.20413	0.064934	0.613568	0.0688662	-0.0742147	0.0261252	-0.810645	0.140393	0.0801491	0.362157	0.0320865	-0.884337	0.0491908	-0.981593	0.364171	0.887503	-0.291887	0.403267	0.576192
4.45	-0.033881	0.0866311	-0.159283	0.0420779	-0.0204098	-0.514458	-0.0754009	0.0106789	0.82563	-0.00119679	0.036305	-0.0235617	0.0535104	0.0207465	0.133499	-0.0851312	-0.218022	0.411936	0.189286	-0.071147	0.76488	0.135348	-0.0690084	-0.0188221	0.00730524	-0.268771	-0.184615	-0.109437	-0.447028	-0.284155	0.205154	0.131	0.614587	0.122748	-0.0733668	0.140471	-0.809453	0.0725349	0.0806304	-0.414249	0.0253327	-0.325251	0.0416824	-1.02229	0.37638	1.06726	-0.286604	0.093172	0.592429
4.46	-0.0340352	0.171438	-0.158077	0.0928213	-0.0313405	-1.55934	-0.0753194	0.00399383	0.825624	-0.00115604	0.0361957	0.000253893	0.0538006	0.097644	0.132666	-0.0273375	-0.209757	1.15473	0.188408	-0.0781587	0.765878	0.0405345	-0.0709482	-0.25633	0.00295399	-0.424705	-0.184377	-0.197292	-0.45472	-0.999544	0.206078	0.0280191	0.61555	0.0291334	-0.0705778	0.307518	-0.808685	0.083831	0.0714711	-1.31399	0.0266104	0.558123	0.0348965	-0.946093	0.389895	1.12722	-0.284856	-0.235693	0.607348
4.47	-0.0359891	-0.0186778	-0.156802	0.0370082	-0.0494228	-1.91798	-0.0753367	-0.00743668	0.825597	-0.0042311	0.0362556	0.00929214	0.0558746	0.317403	0.132733	0.114807	-0.196737	1.47668	0.187912	-0.03138	0.765546	-0.0617498	-0.0752973	-0.31841	-0.000680031	-0.192675	-0.184389	-0.094258	-0.467296	-1.37189	0.205853	-0.0509345	0.614902	-0.154553	-0.0665131	0.312548	-0.806326	0.312497	0.0568496	-1.53781	0.0347771	1.02975	0.0288434	-0.836442	0.402695	0.99604	-0.285972	-0.4297	0.620755
4.48	-0.0402752	-0.220855	-0.155779	0.0309445	-0.0688556	-1.89275	-0.0754586	-0.0164009	0.825547	-0.00526676	0.0363558	0.010457	0.0604627	0.542421	0.133329	0.157397	-0.18132	1.71003	0.187515	-0.0570145	0.764788	-0.0754031	-0.078742	-0.178081	-0.00141558	0.015697	-0.184045	0.0844344	-0.482691	-1.64884	0.20544	-0.0264247	0.613245	-0.161914	-0.0635364	0.170358	-0.801531	0.507181	0.0417906	-1.49356	0.0457475	1.18087	0.0238578	-0.632756	0.413482	0.809099	-0.288753	-0.510817	0.632068
4.49	-0.0460175	-0.344695	-0.154541	0.064008	-0.0872782	-1.74736	-0.0756529	-0.0220741	0.825492	-0.00530815	0.0364695	0.0126205	0.0669398	0.693037	0.133789	0.15064	-0.165017	1.69426	0.18668	-0.11142	0.763713	-0.123815	-0.080651	-0.119512	5.17E-05	0.137473	-0.183111	0.204954	-0.499264	-1.68421	0.205331	0.00319497	0.611913	-0.124751	-0.0619979	0.0860211	-0.795165	0.60157	0.027628	-1.40098	0.0576048	1.22836	0.0209652	-0.318527	0.421592	0.589601	-0.292955	-0.562078	0.639972
4.5	-0.0522295	-0.364759	-0.152839	0.115106	-0.104075	-1.57869	-0.0758863	-0.0236362	0.825437	-0.00569604	0.0366129	0.0160237	0.0743103	0.717407	0.133953	0.103052	-0.149655	1.53841	0.185362	-0.142285	0.762044	-0.160634	-0.0818607	-0.0636697	0.00257527	0.149299	-0.181793	0.257391	-0.515128	-1.55936	0.205472	0.0235656	0.61084	-0.0615715	-0.0611229	0.0642358	-0.788288	0.585512	0.0144436	-1.31615	0.0699018	1.25374	0.0209856	0.0404166	0.426349	0.302063	-0.298841	-0.616973	0.643338
4.51	-0.0578338	-0.300792	-0.150626	0.164843	-0.118829	-1.34349	-0.076107	-0.0197073	0.825371	-0.00776072	0.0367844	0.0178333	0.0810654	0.599494	0.133599	0.00869781	-0.136938	1.15418	0.184133	-0.0902538	0.761857	0.127692	-0.0829579	-0.119984	0.00495953	0.0827094	-0.180118	0.261433	-0.529221	-1.3308	0.205752	0.0314916	0.611031	0.100098	-0.0603239	0.0678591	-0.78194	0.48907	0.00233142	-1.1827	0.0822839	1.22027	0.0233892	0.321371	0.427015	-0.0533541	-0.306499	-0.689728	0.642387
4.52	-0.0621678	-0.209261	-0.148095	0.193236	-0.130814	-1.04941	-0.0762715	-0.0131298	0.825277	-0.0109187	0.0369628	0.0176763	0.086091	0.416669	0.13244	-0.103619	-0.128085	0.795299	0.183757	0.0130665	0.763824	0.158362	-0.0856417	-0.208677	0.00661233	0.00243175	-0.178178	0.233335	-0.540875	-1.05863	0.206088	0.0352876	0.612664	0.207654	-0.0595484	0.0610835	-0.776721	0.366938	-0.00811442	-0.98222	0.0940834	1.13251	0.0271152	0.540085	0.423411	-0.416766	-0.314865	-0.661891	0.638074
4.53	-0.0652318	-0.153858	-0.145642	0.179948	-0.139759	-0.747529	-0.0763742	-0.00784502	0.825166	-0.0110618	0.0371366	0.0168486	0.0892743	0.267571	0.130729	-0.147592	-0.121412	0.631894	0.184295	0.0885397	0.765069	0.164135	-0.0879101	-0.0994591	0.00759343	-0.0164845	-0.176306	0.193249	-0.549931	-0.789253	0.206423	0.0310957	0.614975	0.240795	-0.0589061	0.045862	-0.772715	0.279424	-0.0163702	-0.73513	0.104995	1.03605	0.0317494	0.717508	0.416064	-0.697065	-0.322842	-0.541715	0.630912
4.54	-0.0674642	-0.143541	-0.143802	0.0944731	-0.144815	-0.108315	-0.0764248	-0.000850988	0.825063	-0.00880931	0.0372763	0.00750013	0.0910421	0.0685649	0.128997	-0.151202	-0.117141	0.0972164	0.185692	0.228736	0.767025	0.177588	-0.0888477	-0.0218492	0.00873538	0.08752	-0.174873	0.162421	-0.555472	-0.205725	0.206662	0.00918481	0.617459	0.255328	-0.0586201	-0.00867325	-0.769631	0.204759	-0.0212897	-0.154971	0.11428	0.691595	0.0371129	0.893457	0.405725	-0.971232	-0.329345	-0.296887	0.621408
4.55	-0.0678109	-0.0954508	-0.143965	-0.0135832	-0.138778	1.28106	-0.076386	0.0070269	0.825002	-0.00276539	0.0372134	-0.0208933	0.0897777	-0.224813	0.127304	-0.246655	-0.121739	-0.97154	0.188573	0.270001	0.767833	0.00549209	-0.0877337	0.212692	0.0110995	0.228874	-0.174399	0.193273	-0.551184	0.921199	0.206705	0.019304	0.61946	0.112478	-0.0599044	-0.209398	-0.769153	-0.00209594	-0.0164742	1.05912	0.116367	-0.303616	0.0436172	1.12324	0.391933	-1.18967	-0.332746	0.126244	0.60952
4.56	-0.0660005	-0.0358884	-0.144991	0.0452371	-0.121602	1.98505	-0.0763209	0.00481952	0.825016	0.0058139	0.0369114	-0.0356586	0.0869674	-0.244341	0.124565	-0.340224	-0.132908	-1.2181	0.19007	0.0371916	0.769126	0.206212	-0.0829074	0.425971	0.0143365	0.216278	-0.173531	0.266143	-0.538656	1.38048	0.20701	0.0267569	0.619311	-0.136062	-0.0634939	-0.344746	-0.771641	-0.178661	-0.00289941	1.56949	0.109394	-0.999022	0.0517458	1.25484	0.37706	-1.10127	-0.333071	0.377909	0.596555
4.57	-0.0631149	-0.00330995	-0.145782	0.0460327	-0.100701	2.08547	-0.0763062	-0.00266265	0.82512	0.0143422	0.0365586	-0.0331637	0.0840681	-0.245251	0.121908	-0.232689	-0.145255	-1.40014	0.189924	-0.0472873	0.770187	-0.0746709	-0.0762473	0.499008	0.0174976	0.244187	-0.172621	0.187916	-0.523221	1.59181	0.206926	-0.0492229	0.616987	-0.28149	-0.067262	-0.239266	-0.77573	-0.291099	0.0129215	1.62275	0.0978877	-1.25057	0.0611832	1.29486	0.363239	-0.932099	-0.332145	0.475964	0.584049
4.58	-0.0602796	-0.0274886	-0.146888	-0.0234704	-0.0803985	1.91091	-0.0763852	-0.013341	0.825284	0.0174058	0.0362618	-0.026268	0.0816914	-0.185859	0.121049	-0.00357914	-0.160789	-1.73442	0.189349	-0.0680327	0.768599	-0.185054	-0.0716725	0.176443	0.0206795	0.329746	-0.172896	0.0780408	-0.50586	1.77119	0.206061	-0.115327	0.614116	-0.292747	-0.0695768	-0.225042	-0.780304	-0.328946	0.0283637	1.52048	0.0852194	-1.28439	0.0712178	1.26686	0.351133	-0.742609	-0.330559	0.541684	0.573216
4.59	-0.0580764	-0.0545505	-0.148508	-0.0872752	-0.0624068	1.65818	-0.0765699	-0.0228387	0.825442	0.012936	0.0360247	-0.0216597	0.0803944	-0.119706	0.122258	0.186604	-0.178444	-1.77576	0.188584	-0.0756927	0.767229	-0.0971399	-0.0703595	0.0304517	0.0241399	0.38219	-0.174233	0.0151449	-0.487194	1.80686	0.204734	-0.142151	0.611021	-0.340294	-0.0708141	-0.0709364	-0.784798	-0.34848	0.0424759	1.36029	0.0725436	-1.28307	0.0813051	1.16607	0.341103	-0.530456	-0.328168	0.637564	0.564886
4.6	-0.0563505	-0.0517319	-0.150481	-0.139697	-0.0470703	1.40448	-0.0768282	-0.0278153	0.825531	0.00460602	0.0358121	-0.0215884	0.0797895	-0.105413	0.12473	0.257922	-0.195475	-1.65322	0.187931	-0.0437931	0.765766	-0.235071	-0.0704553	-0.0497753	0.0275489	0.366677	-0.175944	-0.019163	-0.470791	1.32517	0.203379	-0.121081	0.608973	-0.0361437	-0.0714922	-0.110344	-0.789252	-0.376	0.0549074	1.19345	0.0599334	-1.28215	0.0906103	0.875802	0.334433	-0.134549	-0.323524	0.923954	0.560517
4.61	-0.0547543	-0.014963	-0.152917	-0.194305	-0.0340967	1.1782	-0.0771114	-0.0281448	0.825534	-0.00387009	0.035586	-0.023865	0.0791095	-0.140853	0.127516	0.241883	-0.211224	-1.492	0.187668	-0.0137479	0.764042	-0.036978	-0.0709791	-0.0199796	0.0303838	0.29939	-0.178002	-0.0923529	-0.459025	0.979188	0.202454	-0.0591295	0.609119	0.0234775	-0.0736452	-0.195138	-0.793793	-0.412288	0.0659375	1.04484	0.0474725	-1.25959	0.0973753	0.372917	0.333493	0.350169	-0.315518	1.08064	0.562801
4.62	-0.0530011	0.0465328	-0.155405	-0.181749	-0.023653	0.899208	-0.0773838	-0.0261648	0.825468	-0.00874175	0.0353368	-0.0254586	0.0779606	-0.176678	0.129757	0.140304	-0.224366	-1.13448	0.18763	0.00628801	0.764802	0.146506	-0.0716825	-0.011113	0.0319782	0.148267	-0.179981	-0.121932	-0.449711	0.841023	0.202283	0.0262283	0.609893	0.157986	-0.0755886	-0.109431	-0.798484	-0.443712	0.0750439	0.797252	0.0355189	-1.18538	0.100181	-0.169915	0.338477	0.738266	-0.305891	0.992767	0.572393
4.63	-0.0510462	0.126794	-0.157381	-0.122623	-0.0163653	0.512952	-0.0776299	-0.022505	0.825378	-0.00871478	0.0350919	-0.0221793	0.0762615	-0.207742	0.131074	0.0334402	-0.233067	-0.61881	0.187801	0.0199752	0.766489	0.182372	-0.0714637	0.0403403	0.0319081	-0.0533748	-0.181504	-0.156514	-0.442202	0.599155	0.202938	0.108704	0.611976	0.255793	-0.0764206	-0.017476	-0.803221	-0.464795	0.0812578	0.423669	0.0248115	-0.994595	0.0985623	-0.678759	0.348142	1.00898	-0.296614	0.723601	0.588028
4.64	-0.0485349	0.388211	-0.157849	0.030391	-0.0161193	-0.574106	-0.0778321	-0.0192127	0.825311	-0.00435363	0.0349567	-0.00171266	0.0738895	-0.261609	0.131281	-0.0835545	-0.234257	0.381637	0.187636	-0.0562036	0.768497	0.19739	-0.0714025	-0.0612002	0.0283416	-0.538382	-0.182137	-0.279862	-0.44098	-0.289758	0.204466	0.163744	0.614653	0.247525	-0.0758028	0.148185	-0.808505	-0.602383	0.0806666	-0.617568	0.0184809	-0.251994	0.0933817	-0.98354	0.361491	1.2514	-0.289767	0.263235	0.607352
4.65	-0.0457512	0.448221	-0.156773	0.0567576	-0.0271584	-1.47296	-0.0780489	-0.0254286	0.825279	-0.00283497	0.0350559	0.0188019	0.0712962	-0.203072	0.131236	-0.017472	-0.226194	1.03928	0.187091	-0.0313469	0.769605	0.0261642	-0.0738425	-0.270458	0.0211564	-0.615847	-0.1824	-0.332933	-0.448505	-0.861323	0.20541	0.0140149	0.61622	0.0242982	-0.0729325	0.301194	-0.814387	-0.555897	0.0697688	-1.39665	0.0206815	0.52102	0.0863456	-1.13791	0.376852	1.27997	-0.286789	-0.142636	0.627604
4.66	-0.0446634	0.256311	-0.155623	0.0323317	-0.0432715	-1.63271	-0.0783469	-0.0338781	0.825244	-0.00420992	0.0352765	0.0236063	0.0703031	-0.0019003	0.131763	0.0676548	-0.214415	1.27183	0.187036	0.00596761	0.769406	-0.0197495	-0.0777818	-0.247081	0.0153829	-0.384987	-0.182516	-0.168695	-0.459775	-1.17131	0.20512	-0.0499706	0.615391	-0.158697	-0.0694591	0.230353	-0.818443	-0.321758	0.0548259	-1.50363	0.0277833	0.780958	0.0778479	-1.20711	0.391928	1.15852	-0.286311	-0.377793	0.647555
4.67	-0.0455578	0.0683789	-0.154551	0.0463151	-0.0592543	-1.51643	-0.0787183	-0.0397982	0.825199	-0.00459405	0.0355166	0.0246162	0.0715076	0.205096	0.132345	0.0868567	-0.200936	1.44148	0.186938	-0.034185	0.769058	-0.0479853	-0.0801548	-0.0989284	0.0124976	-0.187936	-0.181933	0.00814147	-0.473026	-1.34373	0.204671	-0.0351452	0.613785	-0.159298	-0.0674445	0.101767	-0.820145	-0.123611	0.0401166	-1.42023	0.0358532	0.799991	0.0688601	-1.14366	0.405691	1.00241	-0.287298	-0.503584	0.665653
4.68	-0.0478021	-0.0651786	-0.153267	0.0723397	-0.0738332	-1.37241	-0.0791323	-0.0426038	0.825151	-0.00516971	0.0357774	0.0280552	0.0745185	0.360569	0.132651	0.094095	-0.18664	1.44396	0.186306	-0.0890143	0.768324	-0.0831594	-0.0808695	-0.0384793	0.0117374	-0.0502478	-0.180805	0.108639	-0.486752	-1.3499	0.204411	-0.0191362	0.612422	-0.115698	-0.0665969	0.0417346	-0.820126	0.0125823	0.0263333	-1.33089	0.0438054	0.793239	0.0606543	-0.940053	0.417409	0.810272	-0.289374	-0.560524	0.68008
4.69	-0.0510043	-0.167383	-0.151772	0.0993896	-0.0870082	-1.25232	-0.0795626	-0.0431672	0.825092	-0.00660093	0.0360826	0.0330666	0.0788805	0.47257	0.132903	0.104038	-0.173755	1.25369	0.18525	-0.119278	0.767545	-0.0642792	-0.0817467	-0.09064	0.0124591	0.0507852	-0.1796	0.165993	-0.499793	-1.28099	0.204283	-0.00295177	0.611526	-0.070208	-0.0662318	0.01704	-0.818809	0.121332	0.0134697	-1.25906	0.0517588	0.807672	0.054676	-0.596767	0.426316	0.575265	-0.29267	-0.589935	0.688866
4.7	-0.0546547	-0.18182	-0.150023	0.120566	-0.099033	-1.13125	-0.0799786	-0.0390426	0.825017	-0.00817651	0.0364368	0.0374376	0.0837761	0.448602	0.133013	0.0732989	-0.162845	1.04727	0.184202	-0.0749174	0.767243	0.0179352	-0.0833772	-0.14293	0.0138697	0.0565203	-0.178392	0.167041	-0.51183	-1.16271	0.204343	0.016126	0.611282	0.0454354	-0.0660173	0.0229606	-0.816698	0.14538	0.00131632	-1.18135	0.0599214	0.822466	0.0517994	-0.204392	0.431446	0.231358	-0.297572	-0.627596	0.690698
4.71	-0.0577039	-0.113286	-0.148162	0.133583	-0.10947	-0.938594	-0.0803256	-0.0299282	0.824926	-0.010092	0.0368217	0.0390721	0.0875627	0.291642	0.132789	-0.00267246	-0.154154	0.788305	0.183946	0.0254533	0.767913	0.131908	-0.0855897	-0.164376	0.0147973	-0.0178804	-0.177195	0.129086	-0.522417	-0.980204	0.204614	0.0363167	0.612816	0.232991	-0.0657258	0.0228554	-0.814796	0.0883206	-0.00974634	-1.03902	0.0679749	0.775391	0.0514385	0.112299	0.431738	-0.194559	-0.303714	-0.619152	0.685773
4.72	-0.0596985	-0.0467425	-0.146341	0.132265	-0.117637	-0.689401	-0.0805761	-0.0200948	0.824816	-0.0116361	0.0372095	0.0381508	0.089615	0.13271	0.132067	-0.0766815	-0.147816	0.534192	0.184642	0.111149	0.769574	0.211576	-0.087855	-0.14229	0.0149547	-0.0730443	-0.176006	0.0928159	-0.531111	-0.759574	0.205021	0.0457644	0.615345	0.274472	-0.0656413	0.00261714	-0.813509	0.0373639	-0.0190744	-0.831272	0.075271	0.673447	0.0525609	0.349344	0.42715	-0.616145	-0.310045	-0.543281	0.675099
4.73	-0.060533	0.0197825	-0.144978	0.053971	-0.122374	-0.107082	-0.0807192	-0.00770085	0.824702	-0.0101187	0.0375617	0.0289887	0.0897597	-0.119715	0.131027	-0.114688	-0.14451	-0.00327892	0.186305	0.24941	0.771812	0.21524	-0.0896209	-0.0750107	0.0146254	-0.0487588	-0.175023	0.0336971	-0.5368	-0.223722	0.205465	0.0311555	0.618584	0.347539	-0.0657585	-0.0320845	-0.813013	-0.0610082	-0.0253991	-0.28576	0.0809242	0.356946	0.0545835	0.56209	0.417979	-1.01772	-0.315529	-0.414705	0.65939
4.74	-0.0592588	0.0715727	-0.14541	-0.0552376	-0.11715	1.11927	-0.0807352	0.00247114	0.824627	-0.00417313	0.0377232	0.00264713	0.0867414	-0.377526	0.129962	-0.198983	-0.148985	-0.889933	0.189208	0.260067	0.773205	0.0644152	-0.0891613	0.171955	0.014895	0.0667584	-0.174826	0.0570075	-0.533728	0.765975	0.205724	0.0369763	0.621382	0.184778	-0.0672282	-0.212944	-0.814877	-0.255953	-0.0226158	0.836826	0.0803495	-0.475224	0.0573629	0.750929	0.404627	-1.3105	-0.319045	-0.0639057	0.640472
4.75	-0.0566087	0.0144246	-0.14688	-0.0695865	-0.102509	1.64503	-0.0807104	0.00137857	0.824622	0.00311974	0.0376624	-0.0111694	0.0830321	-0.263171	0.128262	-0.215891	-0.15869	-1.04732	0.190585	0.0193782	0.773454	-0.0322807	-0.0853866	0.315094	0.0163833	0.174835	-0.174633	0.102012	-0.523875	1.04978	0.206225	0.0557677	0.62199	-0.0350352	-0.0707292	-0.323559	-0.81852	-0.261289	-0.0114615	1.32334	0.0728489	-0.907705	0.0610109	0.814579	0.389428	-1.33709	-0.320007	0.119893	0.620562
4.76	-0.0546226	-0.106919	-0.14866	-0.107367	-0.0860297	1.57735	-0.0807145	-0.00220015	0.824681	0.00779688	0.0375548	-0.00888504	0.0810784	-0.0827793	0.12712	-0.0542899	-0.168845	-1.08607	0.190133	-0.0878182	0.772765	-0.133171	-0.0804138	0.375005	0.018919	0.323375	-0.175252	0.029765	-0.512836	1.0809	0.206679	0.0297646	0.621279	-0.0631842	-0.0741477	-0.194718	-0.821412	-0.119912	0.00187933	1.33685	0.0636682	-0.885004	0.0647722	0.783913	0.374442	-1.28476	-0.319914	0.168794	0.601482
4.77	-0.0541229	-0.230872	-0.150679	-0.131357	-0.0712219	1.36738	-0.080751	-0.00493049	0.824759	0.00719802	0.0374928	-0.00383288	0.0811693	0.0787202	0.127562	0.138534	-0.180756	-1.28959	0.189167	-0.0988654	0.771214	-0.16316	-0.0770086	0.12457	0.022404	0.454345	-0.177157	-0.0170559	-0.500559	1.2814	0.206841	0.0035062	0.620711	-0.0416345	-0.0764792	-0.116535	-0.822496	0.0511321	0.0146566	1.22119	0.0554037	-0.774878	0.0682665	0.724883	0.360197	-1.2068	-0.319351	0.197574	0.583689
4.78	-0.0549349	-0.307112	-0.152625	-0.117705	-0.0584725	1.17972	-0.0808061	-0.00565737	0.824814	0.00364585	0.0374647	-0.00249458	0.082886	0.17715	0.129293	0.250982	-0.194282	-1.34017	0.188259	-0.0760282	0.76989	-0.117972	-0.0761858	0.00735503	0.0267346	0.51089	-0.179538	0.00847573	-0.486383	1.33968	0.206793	-0.011444	0.620138	-0.0793462	-0.0771872	-0.0438373	-0.82193	0.169695	0.0262384	1.09109	0.0479421	-0.725994	0.0713699	0.634692	0.347178	-1.074	-0.318189	0.257884	0.567673
4.79	-0.0564435	-0.331904	-0.154346	-0.106709	-0.047286	1.05123	-0.0808604	-0.00511012	0.824837	0.00142687	0.0374307	-0.00464866	0.0853481	0.206678	0.131543	0.278593	-0.2077	-1.2584	0.187687	-0.0414791	0.768375	-0.182752	-0.0762581	-0.0125598	0.0315347	0.522715	-0.181683	0.0430633	-0.472852	1.1663	0.206615	-0.0255486	0.619085	-0.143019	-0.0776116	-0.0552616	-0.820424	0.21718	0.0367596	1.00265	0.040625	-0.729167	0.0738791	0.491957	0.336107	-0.866473	-0.316078	0.341338	0.554369
4.8	-0.0582256	-0.326698	-0.155996	-0.110859	-0.0373676	0.917948	-0.0809047	-0.0034358	0.824848	0.000874917	0.0373686	-0.00768445	0.0879965	0.209804	0.133756	0.257936	-0.219727	-1.05379	0.187366	-0.0260022	0.766599	-0.15541	-0.0764825	-0.0300963	0.0364501	0.501466	-0.183551	0.0558919	-0.461498	0.93012	0.206355	-0.0245204	0.617507	-0.14177	-0.0785915	-0.102213	-0.81853	0.231459	0.0464221	0.906334	0.0332845	-0.716635	0.0753054	0.186832	0.32861	-0.432717	-0.311948	0.597065	0.54555
4.81	-0.0600351	-0.282573	-0.157602	-0.110302	-0.0290558	0.730617	-0.080918	0.00141219	0.824849	-0.000949546	0.0372824	-0.0091643	0.0904922	0.177628	0.135586	0.202423	-0.22922	-0.776805	0.187139	-0.0164767	0.765548	-0.0520084	-0.0762361	0.0361708	0.0409366	0.41454	-0.185159	0.0358667	-0.452419	0.725175	0.206221	0.00273675	0.616618	-0.0192322	-0.0798561	-0.104526	-0.816419	0.234555	0.0548049	0.744759	0.0263068	-0.646511	0.0742002	-0.319002	0.327235	0.0980759	-0.304772	0.721734	0.544031
4.82	-0.0611958	-0.126559	-0.158967	-0.0805854	-0.0229517	0.465475	-0.0808508	0.0130178	0.824826	-0.00340063	0.0371923	-0.00818987	0.0918665	0.0184363	0.136819	0.0911595	-0.236084	-0.560145	0.187199	0.0278402	0.766021	0.152732	-0.0757193	0.0323513	0.0437053	0.164977	-0.186471	-0.0405701	-0.445844	0.461267	0.206538	0.0629676	0.617818	0.269052	-0.0809074	-0.0528729	-0.814566	0.157395	0.0611189	0.481575	0.0203897	-0.49608	0.0692161	-0.845752	0.332015	0.523083	-0.296123	0.653811	0.550424
4.83	-0.0608752	0.171641	-0.159312	0.0301077	-0.0218106	-0.358425	-0.0806578	0.0241474	0.82479	-0.00267924	0.0371652	0.00572373	0.0912298	-0.146545	0.137126	-0.0484181	-0.238735	0.126345	0.187318	-0.0183704	0.768159	0.222676	-0.0757934	-0.0504524	0.0426205	-0.320498	-0.187136	-0.188116	-0.444542	-0.224733	0.207525	0.11608	0.620696	0.24748	-0.0809076	0.0881514	-0.813815	-0.0104492	0.0624562	-0.325696	0.0177041	0.0689612	0.0610081	-1.15944	0.341904	0.912602	-0.288268	0.3303	0.562158
4.84	-0.0594611	0.324546	-0.158244	0.0623047	-0.0302948	-1.22921	-0.0804114	0.0233274	0.824779	0.000412259	0.0373218	0.0239173	0.0893236	-0.185919	0.137035	-0.0335135	-0.233135	0.86095	0.187042	-0.0166134	0.769533	0.0518179	-0.0775294	-0.182383	0.0372256	-0.526972	-0.187414	-0.286078	-0.450735	-0.737142	0.208263	0.0157464	0.62228	0.0487016	-0.0787039	0.264046	-0.814224	-0.0596903	0.0547879	-1.10356	0.0223141	0.797518	0.0515356	-1.27993	0.355212	1.09687	-0.283778	-0.0600117	0.576023
4.85	-0.0587838	0.233916	-0.156904	0.0435752	-0.0443437	-1.46919	-0.0802061	0.0178556	0.824793	0.00212272	0.0375977	0.0294774	0.0879319	-0.0845886	0.137316	0.0173358	-0.222542	1.17552	0.187124	0.025766	0.769518	-0.013688	-0.0802063	-0.168891	0.0317376	-0.414663	-0.187521	-0.186316	-0.460547	-1.01052	0.208024	-0.0480019	0.621774	-0.133926	-0.0752971	0.252839	-0.813925	0.0597595	0.0424454	-1.29336	0.0321621	1.1072	0.0415775	-1.28742	0.36946	1.10291	-0.282144	-0.29297	0.590484
4.86	-0.059254	0.133727	-0.155585	0.0544665	-0.0588816	-1.38976	-0.0800452	0.0149677	0.824817	0.0021763	0.0378947	0.0299412	0.0876932	0.0211867	0.137527	0.0081356	-0.209923	1.32079	0.187335	0.00833258	0.769287	-0.019164	-0.081732	-0.0485839	0.0279699	-0.30863	-0.186957	-0.0551609	-0.472296	-1.17197	0.207543	-0.0432221	0.620393	-0.131375	-0.0728243	0.150946	-0.81233	0.15164	0.0297234	-1.24685	0.0435111	1.15295	0.0318775	-1.1983	0.383239	1.03572	-0.282154	-0.408093	0.604028
4.87	-0.0602745	0.0748997	-0.154182	0.0698619	-0.0721431	-1.2419	-0.0798987	0.0145245	0.824834	0.00144222	0.0382031	0.0320538	0.0882538	0.0881855	0.137455	0.00341868	-0.196876	1.26858	0.187227	-0.0322792	0.769061	-0.0329082	-0.0820285	-0.0171786	0.0254103	-0.24204	-0.185868	0.010271	-0.484569	-1.16919	0.207152	-0.0323626	0.619232	-0.105691	-0.0713506	0.0912921	-0.809995	0.193465	0.017808	-1.15677	0.054958	1.14664	0.0231259	-1.04603	0.395854	0.933637	-0.283259	-0.473621	0.615372
4.88	-0.0615837	0.0245245	-0.152704	0.0833573	-0.0839572	-1.10848	-0.0797517	0.0152281	0.824839	-0.00051994	0.0385405	0.035426	0.089415	0.139371	0.137316	0.0126742	-0.184884	1.1564	0.186735	-0.0599574	0.768657	-0.0390972	-0.0822492	-0.0155778	0.0236412	-0.184319	-0.184615	0.046287	-0.496247	-1.09176	0.206851	-0.0245055	0.618196	-0.0923786	-0.0703678	0.0691336	-0.807203	0.232872	0.00680674	-1.0737	0.066415	1.15177	0.0157507	-0.863731	0.406819	0.782795	-0.285397	-0.536617	0.623878
4.89	-0.0631922	-0.0322004	-0.151232	0.0809856	-0.0944344	-0.979573	-0.0795908	0.0168228	0.824829	-0.00139297	0.0389115	0.0386552	0.0909937	0.173777	0.137282	0.0358326	-0.174214	1.02234	0.18618	-0.0529102	0.768388	-0.0273412	-0.0825343	-0.0234659	0.0225569	-0.114294	-0.183415	0.0629326	-0.506815	-0.982329	0.206637	-0.0174257	0.617521	-0.0617665	-0.0695616	0.0577861	-0.803902	0.284003	-0.00321384	-0.972569	0.0779904	1.16446	0.0100263	-0.62945	0.415528	0.580776	-0.288916	-0.628865	0.628923
4.9	-0.0651182	-0.0622687	-0.149849	0.078439	-0.103595	-0.838413	-0.0794114	0.0197734	0.824815	-0.00118513	0.0393097	0.0406185	0.0928668	0.164927	0.137383	0.0399615	-0.164917	0.873616	0.185769	-0.0202683	0.76788	-0.0560598	-0.0828825	-0.0320127	0.0221471	-0.0752311	-0.18238	0.0715102	-0.51608	-0.848942	0.206511	-0.00367419	0.616773	-0.0619514	-0.0689588	0.0401094	-0.80009	0.311166	-0.0121038	-0.856368	0.0896498	1.15368	0.0062296	-0.373082	0.421322	0.303716	-0.294235	-0.750382	0.629852
4.91	-0.0665324	0.0184621	-0.148612	0.0732123	-0.111009	-0.627468	-0.0791769	0.0281151	0.824807	-0.000604635	0.0397157	0.0400063	0.0938514	0.00174189	0.137443	-0.00856326	-0.157553	0.601634	0.185942	0.0586342	0.767624	0.0262488	-0.0834697	-0.0549991	0.021517	-0.150581	-0.181388	0.0333323	-0.523751	-0.653332	0.206564	0.0161019	0.61682	0.0855029	-0.0684782	0.0364512	-0.796577	0.227562	-0.0195399	-0.680804	0.10091	1.07139	0.00394937	-0.118251	0.422989	-0.121594	-0.301297	-0.826014	0.626228
4.92	-0.0662797	0.159212	-0.147755	0.0177381	-0.11516	-0.0479709	-0.0788272	0.0429712	0.824801	-0.000515366	0.0400821	0.0299075	0.0923772	-0.328767	0.137169	-0.0876782	-0.153889	-0.0426478	0.187158	0.211746	0.768472	0.133217	-0.0843362	-0.0370356	0.0197913	-0.215513	-0.180368	-0.035179	-0.528693	-0.133875	0.206733	0.00639968	0.618656	0.258562	-0.0682136	-0.00471132	-0.794536	0.0569916	-0.0243021	-0.160927	0.110423	0.71819	0.00288375	0.159879	0.419485	-0.622605	-0.308649	-0.689301	0.6174
4.93	-0.0630853	0.298628	-0.148498	-0.0698666	-0.109161	1.24239	-0.0783201	0.0568286	0.824808	0.00284102	0.0402415	0.000955095	0.0867521	-0.707335	0.136514	-0.233273	-0.15891	-1.04036	0.189888	0.273244	0.769765	0.102121	-0.0833649	0.216685	0.0178507	-0.193572	-0.179706	-0.0225889	-0.525005	0.898265	0.20673	0.0111165	0.621253	0.183585	-0.0692183	-0.165323	-0.795718	-0.202751	-0.0202202	0.986131	0.113045	-0.222153	0.00326183	0.461203	0.410284	-1.05219	-0.31395	-0.328855	0.603473
4.94	-0.0570848	0.395046	-0.150116	-0.0497719	-0.0925633	1.90632	-0.0777288	0.0598422	0.82488	0.0121599	0.0401486	-0.0159636	0.0786052	-0.791478	0.134732	-0.356079	-0.1699	-1.26048	0.191684	0.0819199	0.770469	-0.000568271	-0.0786629	0.397474	0.0157908	-0.242192	-0.17883	-0.0445795	-0.514232	1.2158	0.206991	0.0277393	0.620868	-0.173755	-0.0724331	-0.318499	-0.800224	-0.386774	-0.00742795	1.52745	0.107075	-0.863586	0.00534453	0.647206	0.397901	-1.14292	-0.316674	-0.0911224	0.586799
4.95	-0.0500788	0.397467	-0.151679	-0.0653202	-0.0728714	1.93268	-0.0771459	0.0558543	0.825049	0.0207367	0.0399775	-0.0166238	0.0702933	-0.749403	0.13284	-0.271836	-0.181539	-1.33368	0.191905	-0.0194895	0.770182	-0.102213	-0.0715324	0.502647	0.0132735	-0.201211	-0.17853	-0.152193	-0.502349	1.28701	0.206988	-0.0322419	0.619495	-0.0954423	-0.075142	-0.182575	-0.805986	-0.425129	0.00776239	1.56845	0.0973028	-1.0374	0.00872011	0.751192	0.384958	-1.11346	-0.318363	0.000781521	0.569724
4.96	-0.0436326	0.324672	-0.153366	-0.0979671	-0.0544046	1.70596	-0.0766215	0.0488006	0.825267	0.0219222	0.039828	-0.0134276	0.0631118	-0.621418	0.132309	-0.0967505	-0.194874	-1.5001	0.191489	-0.0595654	0.76861	-0.195029	-0.0661491	0.26785	0.0109641	-0.105194	-0.179522	-0.222189	-0.488304	1.55765	0.206435	-0.0791246	0.617993	-0.186617	-0.0774513	-0.0678631	-0.811336	-0.362479	0.0224056	1.42743	0.0869749	-1.0323	0.0130883	0.823632	0.372164	-1.05643	-0.319591	0.0774885	0.553124
4.97	-0.0383551	0.243711	-0.155102	-0.117566	-0.0385216	1.45157	-0.0761684	0.0420141	0.82547	0.0180439	0.0396998	-0.0128553	0.0575802	-0.494536	0.133256	0.0512593	-0.209244	-1.49193	0.19084	-0.0658864	0.766837	-0.175243	-0.0634542	0.130955	0.00932809	-0.0258909	-0.18123	-0.218044	-0.472798	1.54285	0.205472	-0.109563	0.615577	-0.282819	-0.0771723	0.0736891	-0.815678	-0.290062	0.0355241	1.26289	0.0768308	-1.03007	0.0183323	0.874737	0.359837	-0.969208	-0.32022	0.176257	0.537517
4.98	-0.0341715	0.175595	-0.156861	-0.138319	-0.0249641	1.24427	-0.0757771	0.0364998	0.825622	0.0125171	0.0395607	-0.0152619	0.0534315	-0.396663	0.135165	0.135173	-0.223036	-1.36317	0.190222	-0.0555601	0.764829	-0.225974	-0.0620122	0.0805034	0.00846305	0.0346131	-0.183079	-0.193911	-0.458924	1.23549	0.204308	-0.116525	0.613705	-0.116645	-0.0761845	0.0555619	-0.819146	-0.237504	0.0472812	1.13774	0.066521	-1.06353	0.0241575	0.85953	0.34847	-0.839991	-0.319911	0.278819	0.523808
4.99	-0.0309097	0.109868	-0.15869	-0.150869	-0.0133899	1.04662	-0.0754364	0.0315862	0.825726	0.00842787	0.0393919	-0.0183719	0.0503369	-0.295307	0.137414	0.157086	-0.235295	-1.15456	0.189675	-0.0587818	0.762677	-0.202583	-0.0608595	0.0798861	0.00817064	0.0838166	-0.185012	-0.177847	-0.448366	0.906772	0.203214	-0.0986023	0.612665	-0.0935129	-0.076032	-0.0388545	-0.821964	-0.189757	0.0578947	1.00822	0.0558278	-1.09872	0.0297642	0.738722	0.338824	-0.645343	-0.31846	0.393463	0.513887
5	-0.0287678	0.0237046	-0.160418	-0.13622	-0.00410651	0.783282	-0.0751483	0.0261156	0.825797	0.00636873	0.0391999	-0.0196201	0.0485227	-0.148377	0.139427	0.144745	-0.245042	-0.829366	0.188965	-0.0805528	0.760919	-0.15981	-0.0596556	0.0698491	0.00848119	0.128968	-0.186917	-0.133281	-0.439998	0.781144	0.202344	-0.0736538	0.610121	-0.290982	-0.0766292	-0.0406223	-0.823943	-0.11116	0.0668997	0.795094	0.0450019	-1.07852	0.034774	0.540902	0.332204	-0.275081	-0.315197	0.627306	0.508778
[truncated: 2,487 more columns]
