# Supplementary material for: Analysis of abnormal posture in patients with Parkinson's disease using a computational model considering muscle tones
Source: Front Comput Neurosci. 2023 Oct 5;17:1218707. doi: 10.3389/fncom.2023.1218707 (PMC10585043; doi:10.3389/fncom.2023.1218707)
Supplement: Supplementary file 1 [file Data_Sheet_1.ZIP › result_simulation_sub3-4/Sub4_uff6.028255.sto]

221207_sub4_uff6.028255_3/2480_999999.999_15.040
version=1
nRows=501
nColumns=2509
inDegrees=no
endheader
time	pelvis_tilt	pelvis_tilt_u	pelvis_list	pelvis_list_u	pelvis_rotation	pelvis_rotation_u	pelvis_tx	pelvis_tx_u	pelvis_ty	pelvis_ty_u	pelvis_tz	pelvis_tz_u	hip_flexion_r	hip_flexion_r_u	hip_adduction_r	hip_adduction_r_u	hip_rotation_r	hip_rotation_r_u	knee_angle_r	knee_angle_r_u	subtalar_angle_1_r	subtalar_angle_1_r_u	ankle_angle_r	ankle_angle_r_u	hip_flexion_l	hip_flexion_l_u	hip_adduction_l	hip_adduction_l_u	hip_rotation_l	hip_rotation_l_u	knee_angle_l	knee_angle_l_u	subtalar_angle_1_l	subtalar_angle_1_l_u	ankle_angle_l	ankle_angle_l_u	lumbar_extension	lumbar_extension_u	lumbar_bending	lumbar_bending_u	lumbar_rotation	lumbar_rotation_u	neck_extension	neck_extension_u	roll	roll_u	yaw	yaw_u	neck_extension_2
0	2.02E-05	0	-0.143303	0	-0.0321087	0	-0.0663806	0	0.775886	0	0	0	0.530017	0	0.131734	0	0.0312285	0	-0.805728	0	0.113126	0	0.259482	0	0.506103	0	-0.138762	0	-0.065448	0	-0.79149	0	0.0427453	0	0.267379	0	-1.13067	0	0.119111	0	0.273839	0	-0.531574	0	0.277569	0	-0.295453	0	0.615165
0.01	-0.000601323	-0.0346965	-0.142712	0.0136204	-0.0325545	0.00514654	-0.0661763	0.00207152	0.77586	-0.0126221	7.38E-05	0.0113843	0.529597	0.123743	0.132412	0.291527	0.0332956	0.2137	-0.803913	-0.150183	0.102653	0.397906	0.261795	-0.0278446	0.505094	0.0736346	-0.138965	-0.042822	-0.0611834	0.467593	-0.788868	-0.0604498	0.0447673	-0.120835	0.265931	0.00158992	-1.1292	0.0473993	0.118376	-0.0458727	0.273173	-0.0499625	-0.530694	-0.0408828	0.27749	0.00781207	-0.294759	-0.014783	0.613418
0.02	-0.000677912	-0.00162322	-0.142379	0.0328231	-0.0315783	0.161946	-0.0661462	0.00469367	0.775712	-0.0155337	0.000166886	0.00744483	0.530067	-0.00204403	0.13496	0.163057	0.0384168	0.710324	-0.804676	-0.0576325	0.121461	0.63269	0.260694	0.0495704	0.505926	0.0579516	-0.138479	0.0907312	-0.0590758	0.0850333	-0.789851	-0.10097	0.0446482	-0.0255638	0.265966	0.00921224	-1.12875	0.0444528	0.118761	0.0867426	0.272009	-0.140981	-0.531052	-0.0264896	0.27762	0.010529	-0.294815	0.000683811	0.614136
0.03	-0.000326945	0.0207091	-0.142388	-0.00679023	-0.0299089	0.135209	-0.0660974	0.00467313	0.775567	-0.0135535	0.000254596	0.00972124	0.53013	0.0421002	0.136568	0.159911	0.0415824	0.0415763	-0.805913	-0.186907	0.113235	-1.24444	0.26237	0.210192	0.506407	0.0308989	-0.13814	0.00353591	-0.0581418	0.0584557	-0.790872	-0.0968525	0.0443605	-0.0143145	0.26626	0.0388424	-1.12873	0.01098	0.119873	0.0813658	0.270913	-0.0862755	-0.531179	-0.0164131	0.277876	0.0324178	-0.29485	-0.0140972	0.614428
0.04	0.00010064	0.0349834	-0.142097	0.0608553	-0.0289267	0.074803	-0.0660496	0.00518518	0.775437	-0.0127839	0.00033753	0.00602244	0.530447	0.0121319	0.137706	0.0419934	0.0426651	0.22285	-0.807656	-0.131494	0.110415	0.597545	0.263356	0.0121977	0.506515	-0.0081794	-0.137854	0.0620545	-0.0578068	0.0317611	-0.791704	-0.0720287	0.0443613	0.0132159	0.266608	0.0288519	-1.12883	-0.0137865	0.120138	-0.00629083	0.269981	-0.104779	-0.5313	-0.026867	0.278294	0.0377422	-0.295094	-0.0385062	0.614737
0.05	0.000554928	0.0341979	-0.141526	0.0398257	-0.0282426	0.0536073	-0.0659961	0.00517039	0.775313	-0.0120231	0.000379431	0.00322845	0.530379	-0.0108149	0.137487	-0.0616179	0.0446288	0.104027	-0.808633	-0.08755	0.115834	0.144177	0.263664	0.0494265	0.506449	-0.00750023	-0.137234	0.0397777	-0.0573595	0.0415291	-0.792417	-0.0720464	0.0445096	0.00567565	0.266938	0.0382201	-1.12895	-0.015212	0.12004	-0.00570315	0.2691	-0.0592388	-0.531468	-0.025905	0.27873	0.037419	-0.295464	-0.0400979	0.615045
0.06	0.000924986	0.0320434	-0.141323	0.00560759	-0.0279488	0.00489212	-0.0659492	0.00426505	0.775204	-0.0100494	0.000413147	0.00355734	0.530415	0.00870458	0.136855	-0.056035	0.0448039	-0.0236423	-0.809577	-0.0972955	0.114166	-0.212427	0.264298	0.0611612	0.506424	0.00173948	-0.137134	-0.0130393	-0.0572303	-0.0103944	-0.79317	-0.0795941	0.0444889	-0.00271131	0.267357	0.0443977	-1.12909	-0.0230685	0.119847	-0.0266215	0.268878	0.00628993	-0.531595	-0.0217347	0.279153	0.0348209	-0.295814	-0.0362703	0.615224
0.07	0.0012491	0.0334558	-0.141325	-0.00579834	-0.0280007	-0.00978751	-0.0659073	0.00414735	0.77511	-0.00875484	0.00044612	0.00292371	0.530439	-0.0108031	0.136321	-0.0536808	0.0447286	0.0110237	-0.81033	-0.0529745	0.114422	0.211319	0.264613	0.00780013	0.506402	-0.00181355	-0.137284	-0.013911	-0.0572939	0.00713562	-0.79394	-0.0759717	0.0445348	0.0100485	0.267797	0.0450824	-1.12927	-0.0287932	0.119485	-0.0289959	0.269099	0.0304625	-0.531744	-0.0235515	0.279519	0.0272307	-0.296099	-0.0280892	0.615352
0.08	0.00154757	0.0278331	-0.141463	-0.0223023	-0.0280981	-0.0101985	-0.0658683	0.00361725	0.775029	-0.00758781	0.000473283	0.00271727	0.530314	-0.0145678	0.135786	-0.0471525	0.0447728	-0.0169192	-0.810722	-0.0333044	0.115927	0.0264279	0.264753	0.0182029	0.506408	0.00549071	-0.137426	-0.0168589	-0.0570813	0.0304678	-0.794691	-0.0735079	0.0446552	0.013302	0.268238	0.0432672	-1.12947	-0.0234652	0.119193	-0.0170766	0.269516	0.0488334	-0.531912	-0.0207846	0.279805	0.0181514	-0.296281	-0.0159801	0.615457
0.09	0.0015825	0.00347397	-0.141917	-0.09152	-0.0277761	0.11534	-0.0658084	0.00714678	0.774977	-0.00167262	0.000491777	-0.000187641	0.53007	-0.0932773	0.135338	-0.031745	0.0443124	-0.0721954	-0.810373	0.121912	0.115618	0.0382141	0.264653	-0.0146906	0.506523	-0.0212106	-0.13755	-0.00675528	-0.0560306	0.227832	-0.794877	0.0414736	0.0437264	-0.271681	0.26826	0.00389811	-1.12933	0.0332865	0.119566	0.142601	0.270092	0.0767726	-0.532161	-0.0926569	0.280381	0.0733987	-0.295794	-0.00781374	0.61593
0.1	0.00205564	0.0628751	-0.142902	-0.0819505	-0.026477	0.090542	-0.0657346	0.00745832	0.775041	0.015497	0.000472012	-0.00293657	0.528711	-0.170163	0.135042	-0.0184881	0.0443582	0.0448117	-0.808898	0.154057	0.11763	0.138653	0.264402	-0.0425528	0.505808	-0.131272	-0.137438	0.0129698	-0.0538831	0.17749	-0.794072	0.114071	0.0411466	-0.159083	0.26827	-0.016732	-1.12977	-0.0506927	0.121236	0.141029	0.271089	0.11374	-0.532856	-0.0660957	0.281368	0.0912773	-0.296349	-0.0775724	0.618601
0.11	0.00312114	0.138305	-0.143457	-0.0335172	-0.0262955	-0.0441114	-0.0656579	0.00793169	0.775282	0.0315331	0.000448042	-0.00158726	0.526572	-0.254022	0.134946	0.0276997	0.0448572	-0.0364738	-0.807206	0.192377	0.116064	-0.273554	0.263965	-0.0488323	0.50384	-0.252056	-0.137392	-0.0274921	-0.0529131	0.0817738	-0.792683	0.166971	0.0407401	0.0486305	0.26789	-0.059617	-1.13107	-0.167971	0.121585	0.00595336	0.27266	0.167975	-0.532707	0.0244874	0.282358	0.101234	-0.297123	-0.0631798	0.620907
0.12	0.00458849	0.16631	-0.1436	0.00458548	-0.0269875	-0.0749925	-0.0655725	0.00899793	0.775648	0.040656	0.000434611	-0.00166897	0.523601	-0.323524	0.135296	0.0518421	0.0445994	-0.0484768	-0.804868	0.272363	0.115983	0.212322	0.263061	-0.119125	0.50082	-0.336571	-0.137547	-0.0245984	-0.0527444	0.0394503	-0.790601	0.253342	0.0415471	0.0891059	0.267116	-0.0932135	-1.1329	-0.209053	0.120836	-0.035597	0.274655	0.177923	-0.531877	0.077837	0.283089	0.0853614	-0.29782	-0.0319873	0.622454
0.13	0.00609894	0.143428	-0.143464	0.0143692	-0.0274439	-0.00249917	-0.0654809	0.00909053	0.77608	0.0451219	0.000406446	-0.00389093	0.520265	-0.326788	0.13541	0.00107525	0.0448727	-0.0283305	-0.801989	0.296082	0.117203	-0.0383881	0.261967	-0.101296	0.49735	-0.339745	-0.137442	0.00475967	-0.0528975	0.0296659	-0.787745	0.310881	0.0422961	0.0627224	0.266064	-0.11848	-1.13476	-0.174277	0.120195	0.0284099	0.276538	0.153788	-0.53069	0.110743	0.283491	0.0583114	-0.298274	0.008999	0.623425
0.14	0.00745711	0.115615	-0.143323	0.0172852	-0.0269791	0.0913771	-0.0653885	0.00937109	0.776544	0.0473926	0.000359888	-0.00535692	0.517051	-0.314443	0.135083	-0.038231	0.0444834	-0.121782	-0.79905	0.295446	0.116651	0.0070117	0.26101	-0.0981628	0.493993	-0.328196	-0.137113	0.0280235	-0.0531143	0.0175607	-0.784409	0.354356	0.042858	0.0445194	0.264731	-0.144385	-1.13641	-0.127715	0.120475	0.108988	0.278086	0.11227	-0.529293	0.135684	0.283614	0.0454673	-0.298376	0.0458297	0.623904
0.15	0.00868594	0.0935516	-0.143044	0.036808	-0.0256246	0.174756	-0.0652922	0.00989128	0.777022	0.0481435	0.000297756	-0.00705659	0.51395	-0.307704	0.134278	-0.0970498	0.0436385	-0.126945	-0.796079	0.296718	0.117317	0.0688604	0.26003	-0.0926786	0.490781	-0.313967	-0.136461	0.0690215	-0.0533334	0.0313245	-0.780729	0.37703	0.0432003	0.0277764	0.263162	-0.167829	-1.13782	-0.0883585	0.121533	0.169549	0.279084	0.0523787	-0.527758	0.147296	0.28357	0.0359283	-0.298254	0.0611862	0.624026
0.16	0.00990148	0.0981363	-0.142554	0.0584198	-0.0236225	0.212741	-0.0651888	0.0109195	0.777506	0.0487405	0.0002221	-0.00786606	0.510884	-0.3158	0.13296	-0.134066	0.0427283	-0.137192	-0.793188	0.283397	0.11764	0.00491451	0.259199	-0.0763721	0.48759	-0.335579	-0.135459	0.0941844	-0.0534088	0.0338739	-0.776825	0.403908	0.043431	0.00914848	0.261405	-0.180176	-1.13913	-0.0841397	0.12308	0.1905	0.279523	0.00687241	-0.526107	0.16097	0.283451	0.037804	-0.298028	0.0744685	0.623908
0.17	0.0112862	0.127151	-0.141792	0.0907285	-0.0215139	0.19877	-0.0650716	0.0130372	0.777999	0.0503231	0.000142229	-0.00814881	0.507655	-0.352125	0.131378	-0.153889	0.0419145	-0.0825811	-0.790394	0.288773	0.117808	0.0278255	0.258429	-0.0807476	0.484045	-0.395725	-0.134216	0.115754	-0.0536288	0.0252622	-0.772635	0.445973	0.0434396	-0.00858087	0.25953	-0.198137	-1.14054	-0.11315	0.124538	0.160696	0.279597	-0.0226927	-0.5243	0.173254	0.283383	0.0587242	-0.29778	0.0790447	0.623626
0.18	0.0133492	0.245762	-0.140668	0.130558	-0.0198816	0.12235	-0.0649219	0.0167836	0.778536	0.0579885	5.98E-05	-0.00823193	0.503467	-0.49416	0.129665	-0.149833	0.0424253	0.0452287	-0.787296	0.325351	0.118677	0.152698	0.257575	-0.0927478	0.479173	-0.585551	-0.13277	0.121243	-0.0540466	0.0110351	-0.767728	0.52692	0.0431642	-0.031567	0.257589	-0.190927	-1.14265	-0.26135	0.125235	0.0854365	0.279615	-0.0257624	-0.52202	0.237159	0.2836	0.104542	-0.297766	0.0506022	0.623196
0.19	0.0163396	0.30705	-0.139276	0.13376	-0.0188701	0.104305	-0.0647462	0.0180176	0.779153	0.0646311	-2.19E-05	-0.00834952	0.498087	-0.570118	0.127991	-0.14082	0.0433964	-0.00422241	-0.783934	0.34711	0.120022	0.0665144	0.2566	-0.103734	0.472846	-0.65957	-0.131169	0.132066	-0.0547861	0.0288608	-0.76238	0.53704	0.0431237	0.0291674	0.255574	-0.213582	-1.14588	-0.342726	0.125029	0.07629	0.279756	-0.0273357	-0.519128	0.270703	0.283853	0.0976828	-0.298118	0.0469518	0.622786
0.2	0.019611	0.297247	-0.138109	0.0961387	-0.0173135	0.208096	-0.064562	0.0185908	0.779814	0.0667289	-0.000114355	-0.0101923	0.492232	-0.593889	0.126274	-0.153037	0.0435484	-0.102197	-0.780271	0.379304	0.120466	0.0643169	0.255604	-0.100473	0.466342	-0.644328	-0.129322	0.167729	-0.0548377	0.114152	-0.75699	0.546061	0.0434799	0.0255243	0.253361	-0.226974	-1.1495	-0.317677	0.125416	0.194526	0.279795	-0.0593567	-0.516116	0.279644	0.28386	0.0768814	-0.298359	0.0738047	0.6226
0.21	0.0226779	0.251374	-0.137156	0.0909364	-0.0150561	0.225228	-0.0643774	0.0182237	0.780475	0.065054	-0.000220366	-0.0106449	0.48655	-0.540169	0.124472	-0.155846	0.043148	-0.109863	-0.776509	0.36922	0.121477	0.103439	0.254582	-0.104296	0.460142	-0.602782	-0.127201	0.184261	-0.0546012	0.0813499	-0.751417	0.564085	0.04356	-8.91E-05	0.251077	-0.225699	-1.15291	-0.263429	0.126644	0.20721	0.279498	-0.0812728	-0.513083	0.280773	0.283804	0.0852586	-0.29841	0.0803011	0.622445
0.22	0.025234	0.207318	-0.136144	0.105144	-0.013091	0.155175	-0.0641991	0.0174887	0.781108	0.0613312	-0.000320339	-0.00902758	0.481512	-0.470428	0.122804	-0.129837	0.042815	-0.0710593	-0.772903	0.349645	0.122289	0.0598322	0.253561	-0.103336	0.454434	-0.548648	-0.125091	0.171822	-0.0547455	0.0284526	-0.74583	0.545838	0.0437135	0.0398042	0.24889	-0.211076	-1.15573	-0.221506	0.127648	0.125284	0.279068	-0.0703603	-0.510036	0.272067	0.28392	0.110935	-0.298534	0.0619378	0.622231
0.23	0.0272021	0.162185	-0.134989	0.120338	-0.012174	0.025537	-0.0640279	0.0168819	0.781694	0.0556152	-0.000396592	-0.00606097	0.477267	-0.380573	0.121579	-0.0758578	0.04302	0.0152255	-0.769582	0.313434	0.122891	0.0544288	0.252527	-0.105817	0.449334	-0.481555	-0.123251	0.137154	-0.0554498	-0.0467576	-0.740583	0.499574	0.0443295	0.0814381	0.246904	-0.182627	-1.15785	-0.184144	0.127657	-0.0139013	0.278864	-0.0183737	-0.507064	0.248111	0.284356	0.141397	-0.298902	0.0289845	0.622014
0.24	0.0285603	0.118654	-0.133788	0.115615	-0.0126225	-0.0936838	-0.063861	0.0165412	0.782216	0.0481878	-0.000441444	-0.00310856	0.47391	-0.290565	0.120982	-0.0163793	0.0440176	0.0889689	-0.766662	0.273326	0.123353	0.0319431	0.25147	-0.104288	0.444932	-0.398763	-0.121846	0.0963867	-0.0567909	-0.101112	-0.735926	0.426063	0.0453309	0.116931	0.245269	-0.144923	-1.15922	-0.140286	0.126416	-0.133305	0.279218	0.0540024	-0.504218	0.224368	0.285113	0.159999	-0.299587	-0.00427543	0.621773
0.25	0.0293015	0.0587887	-0.132834	0.0781523	-0.0137841	-0.117792	-0.0636951	0.0166948	0.782649	0.0381947	-0.000464578	-0.00175871	0.471451	-0.198164	0.120899	0.0171378	0.0452727	0.0969826	-0.764129	0.233752	0.123689	0.0381106	0.250465	-0.0948506	0.441563	-0.276325	-0.120805	0.07624	-0.0581664	-0.0847373	-0.73216	0.323063	0.0466385	0.141912	0.244052	-0.0960245	-1.15978	-0.0564807	0.124713	-0.149429	0.280111	0.105695	-0.501627	0.196881	0.286012	0.156073	-0.30043	-0.0162777	0.621478
0.26	0.0294591	0.00781235	-0.132316	0.030795	-0.0149031	-0.0938269	-0.0635244	0.0177126	0.782976	0.0271788	-0.000479026	-0.00123148	0.469901	-0.117754	0.121093	0.0339043	0.046377	0.0803289	-0.762076	0.183121	0.124252	0.0652808	0.249603	-0.080762	0.439436	-0.160989	-0.11998	0.0640738	-0.0591299	-0.0520382	-0.729437	0.220573	0.0481416	0.156174	0.243295	-0.0519203	-1.15951	0.0309484	0.123377	-0.114718	0.281283	0.130593	-0.499407	0.159134	0.286929	0.141131	-0.301251	-0.0194126	0.621169
0.27	0.0293315	-0.0135802	-0.132289	-0.0206476	-0.0154717	-0.0176558	-0.0633336	0.020584	0.783195	0.0167636	-0.000493196	-0.00165198	0.468869	-0.0878225	0.121391	0.0343441	0.0470827	0.0412849	-0.760424	0.144737	0.125058	0.0998647	0.248973	-0.0498476	0.438305	-0.0763544	-0.119276	0.0634695	-0.0593604	0.0319736	-0.727761	0.114008	0.0498074	0.173376	0.243002	-0.00615603	-1.15865	0.0997822	0.122889	-0.0251026	0.282448	0.119151	-0.497576	0.124994	0.287747	0.119049	-0.301941	-0.0147181	0.620795
0.28	0.0291092	-0.0385873	-0.13266	-0.0490115	-0.0154563	0.00532914	-0.0631145	0.0228867	0.78331	0.00594726	-0.000508803	-0.00113312	0.468218	-0.022305	0.121733	0.0424108	0.047507	0.0261911	-0.759338	0.0629666	0.126147	0.0925886	0.248675	-0.0139902	0.437952	0.0110566	-0.118671	0.049102	-0.0589432	0.0503238	-0.727149	0.00227194	0.0515303	0.161625	0.243198	0.0429694	-1.15738	0.165153	0.123221	0.00240225	0.283394	0.102513	-0.496218	0.0751032	0.28852	0.108363	-0.302469	-0.0140009	0.620549
0.29	0.0284865	-0.0778539	-0.133167	-0.0454954	-0.0157433	-0.0792187	-0.0628777	0.0244723	0.783305	-0.00724897	-0.000505257	0.00213394	0.468529	0.090735	0.122343	0.07935	0.0478322	0.0561405	-0.759261	-0.0462938	0.126548	-0.00925674	0.248728	0.0223762	0.438553	0.104003	-0.118486	-0.00910231	-0.0584027	0.0285872	-0.727674	-0.105912	0.0530904	0.16273	0.243926	0.104562	-1.15536	0.227979	0.123421	-0.0926227	0.284178	0.10642	-0.495402	0.0240943	0.289431	0.11086	-0.30289	-0.0281519	0.620423
0.3	0.027343	-0.117358	-0.133635	-0.0456935	-0.0169618	-0.153549	-0.0626247	0.0262032	0.783162	-0.0214007	-0.000466938	0.00532048	0.469905	0.187994	0.123404	0.118098	0.0483901	0.0861661	-0.760164	-0.130448	0.126322	-0.0136492	0.249142	0.0564825	0.440097	0.207942	-0.118967	-0.066981	-0.0582056	-0.0206498	-0.72936	-0.231855	0.0547219	0.164212	0.245294	0.167214	-1.15243	0.296199	0.1228	-0.17644	0.284905	0.109037	-0.49507	-0.019536	0.290455	0.100537	-0.303362	-0.0440702	0.620227
0.31	0.0258482	-0.135219	-0.134263	-0.0781712	-0.018523	-0.142307	-0.0623495	0.029023	0.782882	-0.0340566	-0.000405493	0.00658266	0.472029	0.237911	0.124827	0.142929	0.0490214	0.0826775	-0.761811	-0.196001	0.126312	0.00992233	0.249899	0.0956883	0.442591	0.292048	-0.120003	-0.10799	-0.0581009	-0.00302058	-0.732309	-0.352957	0.0562122	0.134126	0.247211	0.214624	-1.14876	0.358279	0.122027	-0.156498	0.28549	0.0936359	-0.495141	-0.0458539	0.29139	0.0720093	-0.303803	-0.0460355	0.619859
0.32	0.0243608	-0.13294	-0.135351	-0.138632	-0.0194764	-0.0352311	-0.0620394	0.0331208	0.782487	-0.0445104	-0.000343735	0.00534254	0.474417	0.243058	0.126404	0.144311	0.0492574	0.0104139	-0.764042	-0.247493	0.126369	0.00758807	0.251081	0.138175	0.445782	0.351926	-0.121366	-0.122799	-0.0573562	0.0875279	-0.736395	-0.460857	0.0573604	0.092427	0.249585	0.253921	-1.14475	0.411794	0.122157	-0.0235042	0.285734	0.0457665	-0.495529	-0.0645056	0.292032	0.0270016	-0.304074	-0.0286197	0.619321
0.33	0.0231764	-0.106649	-0.136955	-0.17352	-0.0192961	0.0397206	-0.0616877	0.0370908	0.782001	-0.0524774	-0.000299553	0.00374034	0.476716	0.231254	0.127901	0.134505	0.0487658	-0.0352693	-0.766795	-0.309157	0.126369	-0.00499821	0.252698	0.182259	0.449351	0.363737	-0.122812	-0.128888	-0.0557557	0.122765	-0.741417	-0.536438	0.0579032	0.0197413	0.252296	0.286499	-1.14075	0.428416	0.123724	0.0738216	0.285367	-0.0182506	-0.496152	-0.0677542	0.292333	0.000963574	-0.304074	-0.00890098	0.618711
0.34	0.0225034	-0.0200616	-0.138556	-0.134776	-0.018964	0.0162924	-0.0612983	0.0409892	0.781451	-0.0566355	-0.000265491	0.00304096	0.478773	0.167361	0.129248	0.10494	0.0481633	-0.0343097	-0.770221	-0.372479	0.125968	-0.0670865	0.254706	0.220385	0.452583	0.26746	-0.124276	-0.118175	-0.0543356	0.0854993	-0.74692	-0.555696	0.0578915	-0.0148596	0.255275	0.307474	-1.13706	0.34929	0.125461	0.0459569	0.284284	-0.126788	-0.496703	-0.0321247	0.292468	-0.00914598	-0.303918	0.0149702	0.618037
0.35	0.023091	0.137556	-0.139495	-0.052951	-0.0188349	0.00884693	-0.0608673	0.0449325	0.780882	-0.0567922	-0.000238557	0.00252733	0.479681	0.0171565	0.130011	0.038929	0.0476512	-0.0436078	-0.774217	-0.430699	0.125068	-0.0966637	0.257139	0.264692	0.454241	0.0646368	-0.125326	-0.0750208	-0.0533487	0.0713313	-0.75237	-0.52728	0.0575733	-0.0468483	0.258373	0.307206	-1.13462	0.164596	0.126465	0.0145369	0.281682	-0.343656	-0.496605	0.066573	0.292284	-0.0200562	-0.303492	0.0803211	0.617112
0.36	0.0251489	0.261651	-0.139661	0.0171504	-0.0188125	-0.0201637	-0.0604098	0.0459231	0.780316	-0.0564355	-0.00020791	0.00414031	0.479232	-0.0896447	0.130151	0.00397658	0.0473332	-0.0185608	-0.778797	-0.485138	0.123785	-0.149794	0.259949	0.299151	0.453952	-0.103086	-0.125977	-0.0694873	-0.0528766	0.0115701	-0.757444	-0.487468	0.0569245	-0.0901974	0.261426	0.303714	-1.13386	-0.00442121	0.126625	-0.0400448	0.277012	-0.559787	-0.495524	0.158894	0.291763	-0.0131349	-0.302702	0.134197	0.616173
0.37	0.0280313	0.329379	-0.139225	0.0678997	-0.019561	-0.115446	-0.0599595	0.0437506	0.779748	-0.0569058	-0.000146755	0.00800253	0.478141	-0.127833	0.130232	0.0226765	0.0476528	0.041722	-0.783879	-0.517219	0.121901	-0.207628	0.262954	0.307285	0.4523	-0.203802	-0.126818	-0.114409	-0.0536729	-0.112451	-0.762102	-0.451646	0.0557038	-0.145609	0.2645	0.308231	-1.13428	-0.1322	0.125424	-0.157893	0.270701	-0.71053	-0.493524	0.24207	0.291171	0.00980283	-0.301834	0.150298	0.615572
0.38	0.0314255	0.380915	-0.138517	0.0757513	-0.0206328	-0.0749715	-0.0595359	0.040909	0.779184	-0.0552935	-5.81E-05	0.00932246	0.476485	-0.205152	0.13034	0.00825035	0.0482019	0.0228606	-0.788912	-0.485468	0.119772	-0.182064	0.266028	0.31373	0.449883	-0.265188	-0.127879	-0.116288	-0.0550424	-0.0898871	-0.766512	-0.430973	0.0540376	-0.184197	0.267502	0.289715	-1.13565	-0.234273	0.123471	-0.128201	0.262885	-0.893778	-0.490588	0.344692	0.290392	0.0112688	-0.300996	0.18914	0.615234
0.39	0.0353598	0.41293	-0.137754	0.0802509	-0.0212438	-0.056234	-0.0591489	0.0360161	0.778652	-0.0512149	3.83E-05	0.0101336	0.474164	-0.242593	0.130214	-0.00478443	0.0488009	0.0407203	-0.793709	-0.472506	0.118065	-0.164713	0.269085	0.299883	0.446815	-0.320871	-0.128804	-0.105283	-0.0567501	-0.200464	-0.770545	-0.378151	0.0522624	-0.171281	0.270273	0.265298	-1.13814	-0.325091	0.12163	-0.117063	0.253378	-1.05413	-0.486571	0.435116	0.289438	0.0361215	-0.300105	0.210815	0.615106
0.4	0.0392458	0.386505	-0.13704	0.0714994	-0.022171	-0.148097	-0.0588218	0.0293252	0.778156	-0.047931	0.000152362	0.0131903	0.471894	-0.204799	0.130249	0.0448652	0.0496885	0.0978619	-0.798313	-0.439095	0.116037	-0.219375	0.271883	0.263276	0.443572	-0.308482	-0.129843	-0.148797	-0.059644	-0.28907	-0.774128	-0.338085	0.0503948	-0.190826	0.27287	0.259642	-1.14116	-0.369425	0.11933	-0.207327	0.242884	-1.09643	-0.481852	0.475311	0.288638	0.0865997	-0.299449	0.179207	0.615488
0.41	0.0426423	0.35855	-0.136407	0.0709705	-0.0247241	-0.349918	-0.0585636	0.022202	0.777701	-0.0429016	0.00030818	0.017866	0.46998	-0.165694	0.131059	0.138555	0.0516356	0.23409	-0.802384	-0.369238	0.113948	-0.173601	0.274174	0.200661	0.440379	-0.294316	-0.131512	-0.223194	-0.0634576	-0.382028	-0.777308	-0.304916	0.0486659	-0.139433	0.275433	0.251474	-1.1443	-0.41522	0.1154	-0.404788	0.232561	-1.02888	-0.476634	0.489129	0.288386	0.154487	-0.299494	0.107133	0.61639
0.42	0.0453433	0.286958	-0.136088	0.0216813	-0.0289644	-0.469119	-0.0583775	0.0149426	0.777298	-0.0376881	0.000502999	0.0207154	0.468491	-0.101502	0.132819	0.224957	0.0544799	0.281156	-0.805617	-0.276994	0.112346	-0.149306	0.275795	0.130417	0.437613	-0.207902	-0.133893	-0.284626	-0.0677793	-0.398919	-0.780325	-0.300814	0.0476099	-0.0804776	0.277899	0.241756	-1.14729	-0.393414	0.10997	-0.497942	0.223177	-0.909452	-0.471266	0.47555	0.288662	0.199069	-0.300285	0.0410852	0.6178
0.43	0.0470019	0.182246	-0.136504	-0.0598329	-0.0339217	-0.506794	-0.0582621	0.0084403	0.776946	-0.0322587	0.000715915	0.0215611	0.467755	-0.0215295	0.135395	0.292963	0.0574111	0.285302	-0.807893	-0.173847	0.110895	-0.121643	0.27673	0.0609536	0.435972	-0.082691	-0.136889	-0.33242	-0.0718048	-0.354783	-0.783314	-0.289128	0.0469686	-0.0474849	0.280235	0.224373	-1.14967	-0.31237	0.104307	-0.495015	0.215076	-0.759868	-0.466067	0.43408	0.289347	0.228309	-0.301626	-0.0126723	0.619579
0.44	0.047732	0.110037	-0.137713	-0.131462	-0.0389749	-0.497742	-0.0581991	0.00450891	0.776661	-0.0239707	0.000928402	0.0207202	0.467526	0.00239852	0.138524	0.328907	0.0602992	0.283662	-0.809041	-0.0550286	0.110134	-0.0301646	0.276994	-0.00785137	0.435304	-0.00949712	-0.14032	-0.35845	-0.0750834	-0.279102	-0.786036	-0.252437	0.0465452	-0.0346943	0.282384	0.201719	-1.15143	-0.255664	0.0990766	-0.448413	0.208384	-0.617596	-0.461157	0.401827	0.290432	0.260099	-0.303329	-0.0457098	0.621478
0.45	0.0479854	0.0723376	-0.139559	-0.195553	-0.0436557	-0.436622	-0.058163	0.00295779	0.776479	-0.0119297	0.001125	0.018426	0.467205	-0.0309765	0.141842	0.336885	0.0630538	0.25206	-0.808939	0.0769143	0.110143	0.0244001	0.276615	-0.0671985	0.435065	0.012959	-0.143943	-0.369519	-0.0774153	-0.174552	-0.788286	-0.192857	0.0464177	0.0142131	0.284177	0.153777	-1.15295	-0.226151	0.0946103	-0.352426	0.202987	-0.489353	-0.456414	0.380143	0.291865	0.286248	-0.305273	-0.0708439	0.623225
0.46	0.0480178	0.038905	-0.142071	-0.270404	-0.0474272	-0.330942	-0.0581361	0.00257377	0.776427	0.00175536	0.00129247	0.0149123	0.46645	-0.0753318	0.14518	0.337972	0.0654122	0.1934	-0.807512	0.20673	0.110654	0.0759804	0.27567	-0.124144	0.434983	0.0298939	-0.147727	-0.387125	-0.0785997	-0.0659416	-0.789912	-0.130992	0.0466871	0.0361185	0.285503	0.108398	-1.15448	-0.193623	0.09146	-0.201014	0.198945	-0.343232	-0.451808	0.355595	0.29354	0.302728	-0.307389	-0.0861428	0.624839
0.47	0.0478589	0.00501968	-0.145228	-0.331739	-0.0500827	-0.227675	-0.0581072	0.00329483	0.776516	0.0160915	0.00142103	0.0108313	0.465218	-0.124746	0.148469	0.337605	0.0669884	0.0657503	-0.804763	0.342868	0.111858	0.183915	0.274171	-0.183526	0.43502	0.0370982	-0.151702	-0.405072	-0.0788671	0.00698647	-0.790858	-0.0542638	0.0471139	0.0492461	0.286326	0.0545237	-1.15594	-0.153733	0.0898882	-0.0539157	0.196456	-0.177199	-0.447419	0.331868	0.29548	0.321778	-0.309588	-0.103952	0.626366
0.48	0.0474456	-0.0363874	-0.1488	-0.359692	-0.0518353	-0.157675	-0.0580683	0.00453004	0.776748	0.0305544	0.00150769	0.0063585	0.463556	-0.15778	0.151733	0.333059	0.067349	-0.024445	-0.800689	0.465842	0.114155	0.223919	0.272068	-0.237599	0.435083	0.0367735	-0.155799	-0.406812	-0.0785415	0.0549483	-0.790938	0.0412853	0.0475969	0.0475129	0.286587	-0.0025448	-1.15722	-0.103868	0.089644	0.0490853	0.195698	0.00438045	-0.443254	0.296663	0.297686	0.339752	-0.311935	-0.125374	0.627843
0.49	0.0467081	-0.0833388	-0.152531	-0.377651	-0.0528801	-0.0730481	-0.0580136	0.00649262	0.777127	0.0451385	0.00154407	0.000564527	0.461572	-0.189029	0.154883	0.319207	0.0670816	-0.0945846	-0.795403	0.589753	0.116392	0.232025	0.269502	-0.283429	0.435124	0.0391604	-0.159797	-0.384081	-0.0776454	0.133183	-0.790013	0.141924	0.0480491	0.0427276	0.286253	-0.0662227	-1.15815	-0.0398431	0.090497	0.166695	0.196774	0.193683	-0.43939	0.262266	0.300058	0.332931	-0.31444	-0.145992	0.629263
0.5	0.0456202	-0.136424	-0.15641	-0.396319	-0.0528211	0.0530268	-0.0579362	0.00907014	0.777653	0.0600722	0.00151295	-0.00703063	0.459304	-0.216815	0.157794	0.287453	0.0661023	-0.175371	-0.788913	0.703194	0.119177	0.30025	0.266516	-0.324483	0.435276	0.0469338	-0.163431	-0.334181	-0.0758129	0.225634	-0.788068	0.247808	0.0484315	0.0298813	0.285264	-0.13279	-1.15865	0.0392683	0.0929143	0.330563	0.199681	0.376213	-0.435936	0.221345	0.302367	0.307277	-0.317004	-0.159138	0.630568
0.51	0.0442267	-0.18267	-0.160327	-0.389589	-0.0514991	0.155144	-0.0578311	0.01186	0.778329	0.0751787	0.0014024	-0.0148146	0.456778	-0.242947	0.160274	0.239867	0.0643144	-0.251485	-0.78135	0.80116	0.122222	0.283461	0.263177	-0.352854	0.435476	0.0335054	-0.166495	-0.276103	-0.0732222	0.267378	-0.784997	0.370458	0.0486224	0.00814596	0.283591	-0.201882	-1.15871	0.112889	0.0970474	0.460428	0.204297	0.546198	-0.43295	0.181672	0.304495	0.277528	-0.319495	-0.161613	0.631711
0.52	0.0424383	-0.235019	-0.16391	-0.335869	-0.0497388	0.145908	-0.057702	0.0136837	0.779152	0.0892117	0.0012237	-0.0206023	0.454205	-0.22991	0.1623	0.197669	0.0621236	-0.259789	-0.772961	0.871966	0.125062	0.271128	0.259518	-0.388968	0.435509	0.0136225	-0.16905	-0.235815	-0.0707548	0.215632	-0.780636	0.501486	0.0486236	-0.00786895	0.281255	-0.266199	-1.1582	0.187048	0.101928	0.455967	0.210595	0.724986	-0.430545	0.126601	0.30654	0.255922	-0.321905	-0.176961	0.632723
0.53	0.0400057	-0.295398	-0.166878	-0.268666	-0.0483583	0.101605	-0.0575577	0.0152335	0.780108	0.101909	0.000993659	-0.0253599	0.451906	-0.203979	0.163926	0.153707	0.060008	-0.234107	-0.763878	0.942262	0.127865	0.246936	0.255489	-0.418668	0.435422	-0.00205818	-0.171225	-0.198412	-0.0688796	0.164955	-0.774954	0.635347	0.0485601	-0.0117316	0.278269	-0.328868	-1.15688	0.267385	0.106629	0.405655	0.218594	0.899964	-0.428806	0.064098	0.308522	0.225453	-0.324287	-0.191731	0.633625
0.54	0.0369736	-0.339979	-0.169187	-0.199455	-0.0473724	0.0799368	-0.057396	0.0172668	0.781189	0.114251	0.000716296	-0.030133	0.449839	-0.193184	0.165081	0.100029	0.0581193	-0.20938	-0.754149	1.00145	0.129958	0.191324	0.251211	-0.444002	0.435136	-0.0352131	-0.172917	-0.13779	-0.0674983	0.122659	-0.767921	0.77037	0.0484062	-0.0236386	0.274661	-0.391565	-1.15478	0.331858	0.111062	0.369514	0.228113	1.04204	-0.427777	0.00606342	0.310388	0.191923	-0.326559	-0.195065	0.634363
0.55	0.0336212	-0.354986	-0.170756	-0.118275	-0.0465132	0.0783894	-0.0572085	0.0203302	0.782392	0.126142	0.000391244	-0.034743	0.447758	-0.21275	0.165646	0.0354393	0.0566249	-0.155407	-0.743875	1.04862	0.132389	0.24781	0.246664	-0.466995	0.434365	-0.108954	-0.173815	-0.0497333	-0.0665522	0.0944195	-0.759476	0.917373	0.0481232	-0.0401367	0.270413	-0.454916	-1.15216	0.365252	0.115329	0.338508	0.238749	1.13851	-0.427357	-0.0376403	0.312147	0.170519	-0.328585	-0.185019	0.634844
0.56	0.0302479	-0.345602	-0.171482	-0.0302909	-0.0456582	0.0910278	-0.0569871	0.0240707	0.783708	0.136907	2.47E-05	-0.0384788	0.445423	-0.253138	0.165552	-0.0304699	0.0556323	-0.125867	-0.733245	1.07848	0.134856	0.236139	0.241965	-0.47384	0.432753	-0.211404	-0.173734	0.0492187	-0.0659898	0.0765394	-0.749551	1.06509	0.0476585	-0.0583181	0.265543	-0.516575	-1.14932	0.373162	0.119353	0.308671	0.250137	1.19668	-0.427309	-0.0592539	0.313882	0.161407	-0.330365	-0.166932	0.634913
0.57	0.0270696	-0.324147	-0.171283	0.067437	-0.0445505	0.126884	-0.056726	0.0282039	0.785124	0.145799	-0.000375949	-0.0414251	0.442659	-0.302459	0.164728	-0.104918	0.0548765	-0.113213	-0.722381	1.09142	0.137577	0.275448	0.237221	-0.475271	0.430142	-0.324135	-0.172502	0.163785	-0.0657259	0.0613609	-0.738194	1.20775	0.0470531	-0.0675569	0.260065	-0.578779	-1.14645	0.369897	0.123199	0.286609	0.26185	1.20814	-0.427326	-0.0524629	0.315604	0.165006	-0.331884	-0.138751	0.634427
0.58	0.0243647	-0.229855	-0.169927	0.210718	-0.043267	0.142226	-0.0564192	0.0337578	0.786625	0.155175	-0.000799704	-0.0437771	0.439287	-0.418715	0.163025	-0.221193	0.0547538	-0.00335522	-0.711542	1.08123	0.140145	0.203417	0.232567	-0.452886	0.426114	-0.54302	-0.169985	0.3033	-0.0660813	0.011039	-0.725291	1.38355	0.0463374	-0.0803206	0.25399	-0.637064	-1.14381	0.279853	0.126517	0.216131	0.273445	1.1448	-0.426977	0.0175427	0.317391	0.194975	-0.333192	-0.0929082	0.633238
0.59	0.0240651	0.13991	-0.166674	0.440287	-0.0410145	0.359928	-0.0560275	0.0452695	0.78826	0.173475	-0.00126557	-0.0497836	0.43317	-0.881653	0.159163	-0.51049	0.0556793	-0.0477685	-0.700745	1.07043	0.142553	0.234994	0.228403	-0.378813	0.418278	-1.12314	-0.165073	0.596507	-0.0668897	0.118076	-0.710171	1.65855	0.0455738	-0.0645472	0.247128	-0.747476	-1.14346	-0.123231	0.129101	0.299463	0.283085	0.72083	-0.424911	0.285666	0.318872	0.210754	-0.33399	0.0880535	0.630603
0.6	0.0284053	0.519679	-0.161038	0.645048	-0.0358966	0.660951	-0.0555252	0.0535753	0.790085	0.188898	-0.00178302	-0.0523736	0.422182	-1.30949	0.151901	-0.7927	0.0560859	-0.205621	-0.690521	0.962926	0.144467	0.150843	0.225064	-0.289414	0.404196	-1.70399	-0.156768	0.842647	-0.067376	0.194842	-0.692097	1.93826	0.0451647	-0.0321835	0.238992	-0.872951	-1.14811	-0.564066	0.131834	0.471437	0.287855	0.128957	-0.419714	0.584804	0.319477	0.233494	-0.333583	0.303132	0.626686
0.61	0.0353002	0.590918	-0.153717	0.761462	-0.0287246	0.759677	-0.0549939	0.0515252	0.791973	0.185835	-0.00228633	-0.0472163	0.409021	-1.34218	0.142525	-0.908639	0.0556644	-0.236162	-0.681543	0.839763	0.146134	0.164958	0.222441	-0.233752	0.38652	-1.86108	-0.146689	0.907109	-0.0687741	0.0323615	-0.671912	2.07856	0.0447245	-0.0686918	0.229891	-0.931709	-1.15578	-0.689606	0.134661	0.465149	0.288058	-0.248806	-0.4121	0.750137	0.319735	0.293673	-0.332476	0.377047	0.623529
0.62	0.0419178	0.513784	-0.145479	0.822978	-0.0217308	0.667566	-0.0545075	0.0455811	0.793763	0.170874	-0.00271519	-0.0383603	0.396701	-1.19048	0.132654	-0.915067	0.0553839	-0.149	-0.673659	0.742126	0.147799	0.16318	0.220347	-0.188595	0.36863	-1.79527	-0.136369	0.901541	-0.0720046	-0.157764	-0.650891	2.10363	0.0439199	-0.0780225	0.220571	-0.916626	-1.1635	-0.665652	0.136437	0.295507	0.285635	-0.41905	-0.402862	0.876025	0.32022	0.369018	-0.331589	0.376787	0.621707
0.63	0.0473998	0.427381	-0.136919	0.825133	-0.0160324	0.539619	-0.0540805	0.0401097	0.795376	0.151228	-0.00305492	-0.0297404	0.386114	-1.01721	0.123092	-0.870359	0.0557465	-0.0544191	-0.666765	0.639979	0.149588	0.181677	0.218742	-0.142655	0.351976	-1.64407	-0.126106	0.901236	-0.0761218	-0.197498	-0.630294	1.9961	0.0435311	0.0197234	0.211679	-0.854323	-1.17031	-0.621352	0.136619	0.128664	0.281989	-0.483609	-0.392102	1.00386	0.320973	0.433563	-0.331244	0.370381	0.620589
0.64	0.0519962	0.378953	-0.128679	0.767224	-0.0115352	0.437027	-0.0536969	0.037003	0.796779	0.128693	-0.00331366	-0.0221464	0.377106	-0.872484	0.114251	-0.787911	0.0565794	-0.000721978	-0.661004	0.513059	0.151461	0.187571	0.217581	-0.0982712	0.337024	-1.47276	-0.115913	0.897345	-0.0793828	-0.075743	-0.611326	1.78333	0.044438	0.164605	0.203624	-0.745775	-1.17639	-0.593464	0.135649	0.0286471	0.277888	-0.494335	-0.379985	1.10978	0.321853	0.478259	-0.331383	0.367102	0.619768
0.65	0.0560967	0.354317	-0.121292	0.664325	-0.0079276	0.359465	-0.0533323	0.0363497	0.797937	0.102144	-0.00349919	-0.0149073	0.369413	-0.745828	0.10647	-0.674567	0.0575147	0.0157838	-0.656629	0.364862	0.153384	0.189221	0.216899	-0.0448588	0.323913	-1.2812	-0.105991	0.864193	-0.080902	0.0440505	-0.594907	1.4867	0.0467542	0.302391	0.196925	-0.580563	-1.18201	-0.560173	0.134106	-0.0170721	0.273789	-0.472471	-0.366907	1.16672	0.322766	0.499114	-0.331872	0.361038	0.619242
0.66	0.0598907	0.335236	-0.115086	0.541053	-0.00506957	0.277319	-0.052963	0.0376075	0.798806	0.0712226	-0.00360918	-0.00700578	0.362931	-0.612242	0.100011	-0.538747	0.0583954	0.0264713	-0.653842	0.192069	0.155145	0.159181	0.216808	0.0197574	0.312828	-1.05806	-0.0968096	0.782438	-0.0815146	0.0419542	-0.581869	1.10264	0.0506933	0.541525	0.192328	-0.298502	-1.18714	-0.512167	0.132322	-0.0549254	0.269962	-0.427106	-0.353496	1.16936	0.323712	0.509218	-0.332599	0.341447	0.619123
0.67	0.0633386	0.307364	-0.110125	0.429755	-0.00300756	0.196119	-0.0525788	0.0393384	0.799355	0.0388686	-0.00364055	0.000368923	0.357843	-0.4612	0.0949633	-0.417709	0.0592174	0.0394074	-0.652897	0.00400052	0.156565	0.126063	0.217397	0.0854684	0.304173	-0.788836	-0.0886439	0.714236	-0.0820106	0.0160821	-0.573261	0.615777	0.060156	1.35825	0.191975	0.208885	-1.19159	-0.441807	0.130312	-0.0991525	0.266501	-0.386712	-0.340275	1.11981	0.324744	0.50502	-0.333555	0.305473	0.619543
0.68	0.066422	0.276859	-0.106298	0.313872	-0.00174806	0.0767293	-0.0521743	0.0417797	0.799594	0.00870708	-0.00359282	0.0106389	0.354133	-0.309227	0.0912483	-0.2604	0.0601652	0.110467	-0.653735	-0.171229	0.15744	0.0464248	0.218657	0.153939	0.298127	-0.52563	-0.0817664	0.503273	-0.0811223	0.335919	-0.569317	0.189654	0.0736746	1.19753	0.195112	0.402439	-1.19521	-0.3674	0.128028	-0.17775	0.263382	-0.309813	-0.327871	0.999996	0.325936	0.493312	-0.3348	0.231543	0.620814
0.69	0.0687468	0.19289	-0.103647	0.22471	-0.00229581	-0.13811	-0.051746	0.0437389	0.79952	-0.023226	-0.00342821	0.0216129	0.352275	-0.0853212	0.0893676	-0.10295	0.0623011	0.26973	-0.656382	-0.345952	0.15765	0.0148385	0.220487	0.206775	0.294674	-0.213004	-0.0777482	0.249236	-0.0785865	0.202921	-0.569733	-0.27519	0.0885705	1.81328	0.201518	0.859319	-1.19748	-0.235037	0.124577	-0.362226	0.261239	-0.178584	-0.317231	0.777512	0.327613	0.48297	-0.33647	0.117902	0.623679
0.7	0.0700851	0.127914	-0.102017	0.122147	-0.0043378	-0.221709	-0.0512938	0.0471433	0.799154	-0.0484602	-0.00317977	0.0270283	0.352288	0.062615	0.0889023	0.0088563	0.0653004	0.313311	-0.660445	-0.462255	0.15753	-0.0304795	0.222893	0.267601	0.294163	0.0668752	-0.0762942	0.042339	-0.0769324	0.153473	-0.574612	-0.677035	0.107942	2.02291	0.211372	1.08246	-1.19802	-0.0980847	0.120321	-0.402523	0.260013	-0.0847825	-0.308855	0.585601	0.329845	0.458018	-0.338493	0.0228388	0.628112
0.71	0.0710292	0.10903	-0.101634	-0.0174251	-0.00654382	-0.198492	-0.0507954	0.0527156	0.798571	-0.0673755	-0.00290593	0.0269264	0.353275	0.135729	0.089649	0.125367	0.0682304	0.280854	-0.665566	-0.561199	0.156955	-0.0634191	0.225823	0.312622	0.295739	0.245157	-0.0768233	-0.11534	-0.0749486	0.240405	-0.582972	-0.980997	0.129085	2.20531	0.223445	1.29317	-1.1975	0.0142983	0.116758	-0.29682	0.259525	-0.00247218	-0.30228	0.429148	0.332257	0.411137	-0.340711	-0.0357355	0.633178
0.72	0.0718512	0.0830499	-0.102623	-0.155338	-0.00812171	-0.124687	-0.0502393	0.058426	0.797814	-0.0836954	-0.00265562	0.0225942	0.354802	0.195166	0.0914909	0.215651	0.0705047	0.193745	-0.671558	-0.636183	0.156105	-0.0901004	0.2292	0.354082	0.298842	0.400515	-0.0787795	-0.222807	-0.071586	0.38024	-0.594018	-1.21259	0.151164	2.18786	0.23728	1.39403	-1.19619	0.145024	0.114869	-0.130643	0.259699	0.0653058	-0.297357	0.284562	0.334678	0.35693	-0.342891	-0.0767583	0.638535
0.73	0.0723941	0.0425053	-0.104808	-0.260838	-0.00898278	-0.092894	-0.0496269	0.0639551	0.796901	-0.0984486	-0.00246032	0.0163776	0.356913	0.264387	0.0941494	0.282814	0.0718397	0.122703	-0.678183	-0.694584	0.154909	-0.128908	0.232964	0.392462	0.303328	0.525836	-0.0817427	-0.304731	-0.0670357	0.438184	-0.606971	-1.36047	0.171977	1.98155	0.251846	1.42066	-1.19393	0.281564	0.114818	-0.0105888	0.260422	0.133414	-0.29398	0.159024	0.337079	0.313795	-0.344946	-0.111523	0.644074
0.74	0.0725091	-0.0015855	-0.107842	-0.327543	-0.00986949	-0.137115	-0.0489623	0.0687764	0.795854	-0.110278	-0.00232902	0.00988059	0.359717	0.341988	0.0974605	0.337089	0.0726396	0.0961345	-0.685324	-0.739132	0.15329	-0.17118	0.237014	0.414246	0.308869	0.62274	-0.085508	-0.37533	-0.0623038	0.40372	-0.621073	-1.45056	0.190114	1.66945	0.266383	1.37358	-1.19063	0.400875	0.115832	0.0265559	0.261768	0.21474	-0.291886	0.0554878	0.339509	0.280274	-0.346925	-0.144678	0.649552
0.75	0.0721116	-0.0429624	-0.111472	-0.371404	-0.011387	-0.218481	-0.048253	0.0730037	0.794709	-0.117917	-0.00226402	0.00295445	0.363231	0.406766	0.101331	0.380944	0.0732385	0.0956532	-0.692796	-0.75688	0.151309	-0.196308	0.241181	0.419205	0.315231	0.689181	-0.0899696	-0.435864	-0.0581522	0.301112	-0.635788	-1.47529	0.204121	1.0772	0.279938	1.19308	-1.1863	0.498703	0.117262	0.0232317	0.263857	0.30311	-0.290828	-0.0280057	0.341971	0.25291	-0.348872	-0.173038	0.654789
0.76	0.0712499	-0.0771454	-0.115528	-0.408108	-0.0136771	-0.287618	-0.0475037	0.0768531	0.793515	-0.120097	-0.00227448	-0.00527481	0.367213	0.441064	0.105594	0.412511	0.0737541	0.084117	-0.700252	-0.734774	0.149106	-0.218051	0.245303	0.406923	0.322034	0.714548	-0.0948994	-0.46835	-0.0554508	0.106938	-0.650211	-1.39995	0.20885	-0.131959	0.290135	0.767232	-1.18113	0.578187	0.118906	0.032451	0.26669	0.385981	-0.2905	-0.0824421	0.344427	0.229973	-0.350804	-0.190396	0.659586
0.77	0.070012	-0.108113	-0.120098	-0.471313	-0.0162528	-0.276485	-0.0467158	0.0806869	0.79232	-0.118159	-0.00237345	-0.0144454	0.371331	0.437203	0.110181	0.442598	0.0738119	0.0100427	-0.707267	-0.668616	0.14684	-0.206529	0.249252	0.386937	0.329077	0.738677	-0.100035	-0.482147	-0.0542925	0.0102851	-0.663827	-1.32728	0.20251	-1.01857	0.295879	0.412876	-1.17533	0.652653	0.121273	0.130656	0.270197	0.450704	-0.290675	-0.0999461	0.34679	0.203493	-0.352672	-0.187616	0.663745
0.78	0.0685336	-0.125775	-0.125251	-0.514251	-0.0187313	-0.296729	-0.0458931	0.0838166	0.791166	-0.112185	-0.00255597	-0.0217113	0.37531	0.422564	0.115082	0.473668	0.073222	-0.0275486	-0.713601	-0.599943	0.144767	-0.184369	0.252937	0.34932	0.336184	0.725002	-0.105407	-0.514332	-0.0540165	-0.123567	-0.676598	-1.2201	0.188689	-1.7539	0.298135	0.0833383	-1.16922	0.6922	0.124691	0.185798	0.274262	0.511264	-0.29082	-0.0747741	0.348987	0.200448	-0.354423	-0.171447	0.666811
0.79	0.0668649	-0.130994	-0.130629	-0.515019	-0.0217034	-0.365585	-0.0450385	0.0870527	0.790087	-0.103166	-0.00280248	-0.0273928	0.379016	0.383349	0.120177	0.486441	0.0726383	0.00380051	-0.719109	-0.503895	0.143008	-0.145789	0.25623	0.312245	0.342858	0.656199	-0.111068	-0.541697	-0.0556913	-0.349312	-0.687948	-1.04599	0.167308	-2.49607	0.296726	-0.253659	-1.16296	0.697667	0.128314	0.167545	0.278872	0.567534	-0.290505	-0.0191855	0.351098	0.216562	-0.356182	-0.157525	0.668524
0.8	0.0650884	-0.121426	-0.135957	-0.493443	-0.0253697	-0.425575	-0.044151	0.0904803	0.789114	-0.0904133	-0.00310111	-0.0323371	0.382221	0.319269	0.125284	0.478266	0.0725287	0.0530941	-0.723583	-0.396723	0.141596	-0.122432	0.259107	0.266923	0.348617	0.543414	-0.116909	-0.551205	-0.0593881	-0.51241	-0.697367	-0.835282	0.13962	-3.039	0.292181	-0.524212	-1.15672	0.672611	0.131701	0.138376	0.283963	0.602634	-0.28953	0.047413	0.353238	0.249675	-0.357983	-0.137016	0.668999
0.81	0.063826	0.0128851	-0.140771	-0.399237	-0.0293966	-0.417235	-0.0432202	0.0964163	0.788306	-0.0695231	-0.00345221	-0.0379582	0.38418	0.0958778	0.129852	0.386528	0.0729634	0.0791023	-0.726951	-0.283557	0.140437	-0.0975444	0.261612	0.242596	0.352457	0.236098	-0.122371	-0.473497	-0.0646833	-0.629538	-0.704269	-0.530552	0.106878	-3.52107	0.284884	-0.808806	-1.15122	0.49903	0.134679	0.130258	0.288828	0.472912	-0.287462	0.184423	0.355378	0.289492	-0.359776	-0.0634938	0.668093
0.82	0.0649182	0.327474	-0.144121	-0.214071	-0.033139	-0.360028	-0.0422163	0.104099	0.787757	-0.039787	-0.00385429	-0.0417751	0.382914	-0.315604	0.132831	0.223832	0.073986	0.0831692	-0.729373	-0.211068	0.139482	-0.078702	0.264001	0.235425	0.351777	-0.33731	-0.12631	-0.319983	-0.0714366	-0.701335	-0.707523	-0.125245	0.070123	-3.81141	0.274934	-1.05543	-1.1486	0.0921906	0.136742	0.114064	0.291462	0.0916972	-0.283258	0.428331	0.35725	0.335655	-0.361202	0.078404	0.665384
0.83	0.0689448	0.502045	-0.145735	-0.0458708	-0.0362998	-0.26877	-0.0411619	0.10253	0.787493	-0.0118088	-0.00426019	-0.0389754	0.378018	-0.558978	0.134218	0.0902684	0.0751695	0.0168383	-0.73119	-0.149666	0.138746	-0.0627122	0.266239	0.201072	0.345891	-0.673977	-0.128677	-0.250895	-0.0766139	-0.101893	-0.708934	-0.0965424	0.0528586	-0.609266	0.275089	0.259383	-1.14976	-0.20564	0.137536	0.0915276	0.290408	-0.354977	-0.276651	0.591666	0.358739	0.386558	-0.362074	0.191895	0.661703
0.84	0.0732639	0.413662	-0.145315	0.146285	-0.038927	-0.269106	-0.0402036	0.0888996	0.787507	0.013178	-0.00463507	-0.0350759	0.372525	-0.504814	0.133864	-0.0412571	0.0760366	0.0175706	-0.73232	-0.0638436	0.138453	0.0122011	0.267983	0.141715	0.338751	-0.704671	-0.130386	-0.230947	-0.0799147	-0.406841	-0.708679	0.163007	0.0442638	-0.943545	0.276523	0.082731	-1.15221	-0.261137	0.137031	-0.0630271	0.285193	-0.711345	-0.268937	0.638038	0.36033	0.420615	-0.362899	0.181008	0.659652
0.85	0.075871	0.190059	-0.143543	0.250223	-0.0420573	-0.323385	-0.0393976	0.07206	0.787736	0.0323732	-0.00495378	-0.0288403	0.368491	-0.299097	0.133009	-0.0718834	0.0771609	0.13395	-0.732429	0.0504734	0.13819	-0.0662803	0.269024	0.0659075	0.331931	-0.591628	-0.132567	-0.31249	-0.0852564	-0.439473	-0.705548	0.433348	0.0352086	-0.840176	0.276613	-0.0467443	-1.15392	-0.165754	0.13503	-0.226728	0.277353	-0.890943	-0.260823	0.652531	0.362094	0.447126	-0.364069	0.155328	0.659549
0.86	0.0760753	-0.042828	-0.14073	0.344233	-0.0456627	-0.331744	-0.0387663	0.0543906	0.788156	0.0518927	-0.00524686	-0.0297665	0.366672	-0.0910903	0.131609	-0.163328	0.0795067	0.257863	-0.731394	0.166849	0.137897	0.0227093	0.269278	-0.02032	0.326598	-0.42208	-0.134394	-0.155129	-0.0940491	-1.08281	-0.700056	0.633198	0.0311776	-0.362167	0.275147	-0.22088	-1.15415	-0.0452064	0.131935	-0.331633	0.267638	-1.0408	-0.252438	0.676271	0.363937	0.456428	-0.365593	0.136955	0.660786
0.87	0.0742444	-0.213346	-0.137497	0.351703	-0.0492226	-0.332051	-0.0382984	0.0397888	0.788778	0.0723536	-0.00554272	-0.0294172	0.366593	0.0367868	0.129891	-0.174358	0.0824887	0.341597	-0.729014	0.311657	0.137833	-0.0597472	0.268563	-0.118119	0.322875	-0.315162	-0.135081	-0.0448701	-0.105478	-1.01115	-0.69277	0.826759	0.027218	-0.279411	0.272334	-0.338677	-1.15329	0.0241876	0.128545	-0.373154	0.25682	-1.08927	-0.243846	0.679024	0.365801	0.465702	-0.367379	0.116732	0.662842
0.88	0.0709341	-0.33891	-0.134189	0.360045	-0.0530636	-0.385698	-0.0379645	0.0273666	0.789596	0.0905588	-0.00583236	-0.0280452	0.367589	0.125867	0.128221	-0.167792	0.0862419	0.433735	-0.725224	0.449513	0.13699	-0.0806363	0.2669	-0.210868	0.320111	-0.242524	-0.134551	0.0779984	-0.115144	-0.887696	-0.683674	0.980844	0.0255271	-0.0759428	0.268512	-0.417522	-1.15184	0.0581065	0.124636	-0.459775	0.245732	-1.08038	-0.235375	0.645378	0.367774	0.467978	-0.369458	0.0744833	0.665562
0.89	0.066454	-0.434229	-0.130995	0.330031	-0.0575152	-0.448588	-0.0377373	0.0187693	0.790567	0.10238	-0.00609352	-0.0238287	0.369269	0.177771	0.126908	-0.117425	0.0908517	0.529752	-0.71999	0.596046	0.13676	0.0257728	0.264256	-0.30545	0.318161	-0.166917	-0.133304	0.109881	-0.123952	-0.803058	-0.673369	1.05939	0.0270745	0.426902	0.264122	-0.441237	-1.14993	0.0891872	0.119961	-0.531836	0.235009	-1.00888	-0.227439	0.58211	0.369839	0.449467	-0.371767	0.0358557	0.668896
0.9	0.0611231	-0.495272	-0.128278	0.271126	-0.062511	-0.506669	-0.0375725	0.0152129	0.79161	0.104416	-0.00630723	-0.0189759	0.371322	0.212189	0.126245	-0.0493363	0.0962968	0.612715	-0.713495	0.694021	0.13761	0.125243	0.260829	-0.370703	0.317141	-0.0652337	-0.132043	0.114743	-0.131249	-0.615349	-0.662945	1.0037	0.0339262	0.922269	0.260051	-0.349644	-1.14761	0.122094	0.114787	-0.577518	0.225155	-0.902276	-0.220273	0.513667	0.371862	0.411242	-0.374154	0.00641373	0.672435
0.91	0.0552536	-0.53442	-0.126348	0.175719	-0.0681269	-0.585968	-0.037415	0.0172285	0.792621	0.0964657	-0.00647181	-0.0140476	0.373633	0.249923	0.126499	0.0564471	0.102661	0.719586	-0.706321	0.737974	0.139501	0.235591	0.256913	-0.409923	0.31723	0.0538155	-0.130999	0.0862345	-0.136306	-0.41547	-0.653675	0.847281	0.0449765	1.13697	0.257628	-0.145189	-1.14487	0.175179	0.109311	-0.609367	0.216621	-0.733929	-0.214099	0.40613	0.37373	0.358031	-0.376508	-0.0257194	0.675981
0.92	0.0490686	-0.543017	-0.125383	0.0805757	-0.0743946	-0.628145	-0.0372118	0.0237885	0.793542	0.0886359	-0.00659768	-0.0117561	0.376007	0.238677	0.127732	0.130316	0.109908	0.765414	-0.698695	0.786835	0.142601	0.364623	0.252676	-0.439167	0.318157	0.107483	-0.130451	0.0483015	-0.139888	-0.327636	-0.645726	0.757274	0.0551258	0.832877	0.25685	-0.0771189	-1.14163	0.220177	0.103761	-0.592978	0.209824	-0.560204	-0.209312	0.289563	0.375551	0.308633	-0.378684	-0.0627746	0.679888
0.93	0.042798	-0.561849	-0.125414	-0.0396201	-0.0804379	-0.556551	-0.0369374	0.0312623	0.794406	0.0842318	-0.00672059	-0.0132626	0.378115	0.216881	0.129488	0.174244	0.116849	0.656747	-0.690535	0.841316	0.14676	0.426706	0.24819	-0.461216	0.319642	0.183637	-0.130307	0.0209227	-0.142941	-0.33837	-0.638355	0.713993	0.0592321	-0.00268113	0.254573	-0.370557	-1.13804	0.289383	0.0991078	-0.445152	0.204688	-0.388297	-0.205843	0.193449	0.377241	0.246087	-0.380773	-0.0971342	0.684321
0.94	0.0364041	-0.59077	-0.126735	-0.18343	-0.0854548	-0.45168	-0.036586	0.0390533	0.795223	0.0788339	-0.00686729	-0.0160689	0.380023	0.219451	0.131767	0.235189	0.122254	0.462054	-0.681954	0.859057	0.150504	0.197531	0.243705	-0.432192	0.321984	0.283841	-0.130566	-0.00478231	-0.14614	-0.359437	-0.631637	0.628454	0.0569768	-0.41182	0.250066	-0.514428	-1.13406	0.380674	0.0964171	-0.245241	0.201417	-0.184967	-0.203504	0.106688	0.378679	0.185879	-0.382735	-0.118574	0.689188
0.95	0.0299411	-0.587409	-0.129209	-0.272524	-0.089643	-0.40549	-0.0361513	0.0482443	0.795981	0.0724463	-0.00704326	-0.0194991	0.381861	0.207096	0.134645	0.28566	0.12578	0.318714	-0.673367	0.854	0.1519	0.172917	0.23936	-0.434537	0.325063	0.317822	-0.130969	0.0413725	-0.149756	-0.455754	-0.625814	0.509145	0.0528495	0.137776	0.245312	-0.184627	-1.12963	0.439958	0.0954874	-0.127694	0.20014	0.011565	-0.202044	0.0603095	0.379965	0.158329	-0.384473	-0.119532	0.694107
0.96	0.0237033	-0.553006	-0.132349	-0.321315	-0.0935711	-0.397401	-0.0356248	0.0571548	0.796687	0.0684648	-0.00723293	-0.0181908	0.383317	0.161101	0.137995	0.332453	0.128397	0.245919	-0.664812	0.8512	0.153921	0.144363	0.235059	-0.421872	0.328278	0.324102	-0.13162	-0.0836401	-0.150468	0.17513	-0.621221	0.411284	0.0532973	-0.0151046	0.24357	-0.128679	-1.125	0.456532	0.0954435	-0.0799512	0.200801	0.202269	-0.200933	0.0471659	0.381229	0.152617	-0.385997	-0.105547	0.698462
0.97	0.0177563	-0.544527	-0.135651	-0.324009	-0.0972954	-0.33503	-0.0350153	0.0645882	0.797341	0.0617629	-0.00741792	-0.0190768	0.384434	0.1547	0.14143	0.316036	0.130028	0.0974709	-0.656493	0.80483	0.155216	0.114544	0.230986	-0.383627	0.331522	0.374166	-0.133303	-0.153205	-0.148427	0.0913247	-0.617778	0.281591	0.0546245	0.146439	0.242633	-0.0864277	-1.12018	0.514505	0.0958985	-0.00510135	0.203058	0.332482	-0.199739	0.0750705	0.382329	0.130047	-0.387345	-0.0701301	0.701828
0.98	0.0119081	-0.549438	-0.13898	-0.330382	-0.100009	-0.203327	-0.0343298	0.0726619	0.79791	0.0515906	-0.00761612	-0.0208251	0.385654	0.16876	0.144685	0.2936	0.130019	-0.0613919	-0.64883	0.721313	0.15625	0.0668153	0.227407	-0.324896	0.335228	0.417829	-0.135812	-0.227267	-0.147833	-0.0433015	-0.615473	0.196703	0.0555578	0.0262419	0.241892	-0.0591842	-1.11485	0.595748	0.0976341	0.13554	0.206382	0.425822	-0.198249	0.129484	0.38306	0.109344	-0.388317	-0.0133317	0.703967
0.99	0.00629299	-0.531541	-0.142138	-0.286949	-0.101297	-0.071396	-0.0335611	0.0810677	0.798373	0.0412015	-0.00784307	-0.0248363	0.387052	0.17788	0.147516	0.225299	0.128682	-0.139383	-0.642234	0.591269	0.156847	0.0417002	0.224576	-0.23827	0.33903	0.396807	-0.138655	-0.206459	-0.147763	-0.0374666	-0.613689	0.175301	0.0547978	-0.169008	0.241424	-0.0333359	-1.10909	0.654391	0.100905	0.247726	0.210286	0.464825	-0.196212	0.189813	0.383425	0.104976	-0.388949	0.0328506	0.704765
1	0.00113209	-0.486688	-0.144583	-0.200242	-0.101737	-0.0289842	-0.0327109	0.0888958	0.798742	0.0330501	-0.00811347	-0.0291281	0.388617	0.180081	0.149597	0.152363	0.127201	-0.0999288	-0.63708	0.444941	0.157191	0.0199192	0.222599	-0.154293	0.342376	0.321981	-0.14085	-0.128208	-0.147505	-0.00101141	-0.611892	0.185025	0.0525158	-0.260702	0.241233	-0.0051558	-1.10308	0.675927	0.104809	0.252236	0.214536	0.514954	-0.193708	0.21041	0.38362	0.107179	-0.389531	0.0312761	0.70471
1.01	-0.00354878	-0.441487	-0.146158	-0.117801	-0.102021	-0.0301267	-0.0317876	0.0956609	0.79904	0.0268887	-0.00842282	-0.0325471	0.390261	0.176458	0.151067	0.102375	0.126342	-0.0201318	-0.633264	0.326908	0.157391	0.0162319	0.221422	-0.0806031	0.345137	0.259518	-0.142167	-0.0558787	-0.146935	0.0351003	-0.610089	0.171706	0.0499969	-0.207673	0.241302	0.0215957	-1.09688	0.688871	0.108574	0.215356	0.21942	0.598595	-0.191314	0.176523	0.383837	0.103665	-0.390255	0.0012746	0.70469
1.02	-0.00774575	-0.381931	-0.147001	-0.0541579	-0.102428	-0.0505095	-0.030797	0.102533	0.799283	0.0217888	-0.00875912	-0.0344838	0.391823	0.152142	0.152152	0.0764285	0.126372	0.0737834	-0.630501	0.22908	0.157593	0.0257493	0.220944	-0.0152868	0.347346	0.190646	-0.142829	-0.0166851	-0.146115	0.0680979	-0.608493	0.1397	0.0493997	0.109526	0.241825	0.0869989	-1.09055	0.684796	0.111951	0.165859	0.225214	0.699897	-0.189351	0.125765	0.384241	0.105409	-0.391122	-0.02843	0.705094
1.03	-0.010992	-0.203975	-0.147174	0.0330307	-0.102948	-0.0377238	-0.0297251	0.113205	0.799482	0.0194509	-0.00911302	-0.0365571	0.392705	-0.0229636	0.152801	0.0118119	0.127378	0.146034	-0.628648	0.148075	0.158096	0.0801567	0.221211	0.0727375	0.348501	-0.0279873	-0.142932	0.0460829	-0.145074	0.113125	-0.607225	0.131999	0.0518148	0.346631	0.24302	0.143176	-1.08458	0.549856	0.114809	0.125442	0.231723	0.688302	-0.187757	0.131698	0.38481	0.113475	-0.392036	-0.0171567	0.705545
1.04	-0.0108103	0.247299	-0.146038	0.196449	-0.102711	0.113732	-0.0285112	0.129025	0.799706	0.0259824	-0.00949327	-0.039426	0.390224	-0.49878	0.151777	-0.163141	0.129164	0.103001	-0.627752	0.0141753	0.158782	0.0449294	0.222654	0.210534	0.345516	-0.61781	-0.141294	0.203161	-0.143912	0.212818	-0.60529	0.255604	0.0545711	0.182117	0.244188	0.0708379	-1.08167	0.0844537	0.116824	0.158367	0.236661	0.313391	-0.185266	0.284721	0.385155	0.127886	-0.392467	0.129557	0.704601
1.05	-0.00630843	0.532683	-0.143552	0.292726	-0.100289	0.340681	-0.0271783	0.135683	0.799968	0.0237968	-0.00988963	-0.0388504	0.383946	-0.751559	0.148542	-0.302431	0.13041	-0.0219552	-0.628626	-0.19363	0.159061	0.045507	0.225398	0.3275	0.337677	-0.961944	-0.137521	0.299294	-0.142441	0.258444	-0.602415	0.30312	0.056081	0.0968789	0.244657	0.0197306	-1.08317	-0.229138	0.118799	0.28006	0.237615	-0.13535	-0.181309	0.373443	0.385058	0.13808	-0.391997	0.237485	0.702583
1.06	-5.16E-05	0.597349	-0.140241	0.371956	-0.0968603	0.284793	-0.0258249	0.134018	0.80014	0.0093322	-0.0102465	-0.0316	0.376897	-0.711254	0.144254	-0.352068	0.13152	0.0688482	-0.631598	-0.391875	0.1595	0.0467051	0.229144	0.406912	0.327889	-1.05481	-0.133137	0.28126	-0.142228	0.0231459	-0.59921	0.32708	0.0562088	-0.0791507	0.244993	0.0553065	-1.08657	-0.333204	0.120377	0.136263	0.235277	-0.375391	-0.177011	0.343069	0.385143	0.184699	-0.391326	0.202066	0.701526
1.07	0.00602302	0.553649	-0.136235	0.418167	-0.0949045	0.114364	-0.024513	0.127896	0.800142	-0.00886445	-0.0105153	-0.0223126	0.370967	-0.563096	0.139922	-0.346598	0.133685	0.180206	-0.636242	-0.523251	0.159593	-0.00124937	0.233571	0.464604	0.318046	-0.965637	-0.129073	0.250165	-0.144094	-0.0992238	-0.596201	0.240662	0.0548761	-0.15929	0.245928	0.13127	-1.0899	-0.332692	0.11971	-0.0983937	0.231412	-0.466833	-0.173036	0.286437	0.385825	0.216185	-0.391233	0.120543	0.702188
1.08	0.0113719	0.507166	-0.132079	0.403088	-0.0943444	0.0141195	-0.023269	0.121013	0.799972	-0.0245432	-0.0106962	-0.0139795	0.366439	-0.438517	0.135989	-0.306196	0.136301	0.208729	-0.641945	-0.614523	0.159264	-0.0366811	0.238464	0.499355	0.30957	-0.80414	-0.12542	0.228092	-0.146312	-0.139528	-0.594685	0.0460234	0.0535054	-0.0943971	0.24765	0.208123	-1.09271	-0.325675	0.117299	-0.228949	0.226785	-0.521889	-0.169505	0.240872	0.386855	0.219325	-0.391621	0.0729012	0.704211
1.09	0.0163489	0.498455	-0.12833	0.342315	-0.0945446	-0.0353869	-0.0220875	0.115585	0.799657	-0.0383595	-0.0107977	-0.00656746	0.362842	-0.366336	0.132745	-0.237207	0.138847	0.197787	-0.648526	-0.694127	0.158609	-0.0621137	0.243609	0.519327	0.302531	-0.677883	-0.122236	0.198047	-0.149074	-0.24062	-0.595208	-0.152586	0.0530486	-0.0142696	0.250138	0.28407	-1.09543	-0.351199	0.114019	-0.279054	0.221689	-0.558591	-0.166392	0.206829	0.387981	0.207608	-0.392181	0.054858	0.70702
1.1	0.0213078	0.507259	-0.125326	0.256716	-0.0950567	-0.0526436	-0.020953	0.111435	0.799206	-0.0518587	-0.0108314	-0.000215171	0.359642	-0.333524	0.13029	-0.157724	0.141048	0.155664	-0.655737	-0.743478	0.157663	-0.100507	0.248921	0.53582	0.296545	-0.583716	-0.119447	0.170969	-0.15251	-0.276406	-0.597609	-0.323914	0.0529712	-0.0439338	0.253334	0.355119	-1.09843	-0.383405	0.110465	-0.280768	0.216318	-0.577867	-0.163633	0.182879	0.389095	0.19369	-0.392729	0.0462457	0.710128
1.11	0.0263548	0.515943	-0.123253	0.159542	-0.0956153	-0.0413843	-0.0198568	0.107776	0.798621	-0.0646969	-0.0108042	0.00548732	0.356576	-0.317195	0.128674	-0.0782179	0.142675	0.0836673	-0.663328	-0.7714	0.156262	-0.147849	0.254395	0.551322	0.291375	-0.503433	-0.117127	0.128689	-0.155539	-0.202421	-0.601585	-0.466641	0.051873	-0.158282	0.257193	0.420188	-1.10176	-0.411266	0.10701	-0.246315	0.210865	-0.585886	-0.161116	0.174435	0.390137	0.178752	-0.393195	0.0543058	0.713103
1.12	0.0314444	0.504726	-0.122116	0.0755369	-0.0959975	-0.0399106	-0.0188026	0.102594	0.79792	-0.0751526	-0.0107213	0.0112903	0.35364	-0.272203	0.127819	-0.0093267	0.14347	0.0110793	-0.671194	-0.80538	0.154173	-0.246898	0.259957	0.557401	0.286984	-0.403182	-0.115434	0.0650045	-0.157769	-0.156146	-0.606967	-0.606173	0.0498752	-0.220563	0.261785	0.491614	-1.10541	-0.420556	0.103903	-0.226144	0.205389	-0.579728	-0.158518	0.196593	0.391089	0.183797	-0.393526	0.0742494	0.71553
1.13	0.0361279	0.434021	-0.121682	0.0153989	-0.0967456	-0.112679	-0.0178105	0.095471	0.797121	-0.0847662	-0.010575	0.0179966	0.351386	-0.159223	0.127741	0.0610995	0.143924	0.0347267	-0.679379	-0.821961	0.150906	-0.358299	0.265489	0.550233	0.283701	-0.244668	-0.114701	-0.0305928	-0.159792	-0.171624	-0.613694	-0.738305	0.0479782	-0.15299	0.267017	0.556175	-1.10887	-0.36951	0.100609	-0.284739	0.200214	-0.510318	-0.155798	0.174501	0.392069	0.18568	-0.393925	0.0414515	0.717521
1.14	0.0396427	0.306297	-0.121923	-0.0517945	-0.0982627	-0.185555	-0.0168939	0.0881979	0.796236	-0.0910543	-0.010368	0.0227627	0.350356	-0.0285821	0.128582	0.130821	0.144717	0.101462	-0.687327	-0.755584	0.147436	-0.269205	0.270755	0.504281	0.282201	-0.0377306	-0.115332	-0.137709	-0.161713	-0.178942	-0.621673	-0.840317	0.0467433	-0.0846954	0.272791	0.593202	-1.11131	-0.247992	0.0969611	-0.328262	0.195986	-0.379842	-0.153634	0.107523	0.393244	0.181361	-0.394602	-0.00996964	0.720041
1.15	0.0418434	0.180881	-0.122918	-0.137082	-0.100221	-0.193341	-0.0160407	0.082548	0.795326	-0.0899152	-0.0101338	0.0232869	0.350306	0.0603277	0.130179	0.184895	0.145971	0.13123	-0.694303	-0.638053	0.145427	-0.118068	0.275481	0.44169	0.282426	0.143239	-0.117214	-0.222158	-0.163328	-0.130142	-0.630365	-0.892924	0.046214	-0.0172253	0.278763	0.595057	-1.11252	-0.122454	0.0934915	-0.283085	0.193028	-0.233445	-0.152157	0.0544176	0.394524	0.154817	-0.395506	-0.0538724	0.723208
1.16	0.0427722	0.0393784	-0.124925	-0.249612	-0.101676	-0.10798	-0.0152431	0.0771089	0.794457	-0.0832243	-0.00991651	0.0196736	0.351057	0.154066	0.132397	0.228169	0.146846	0.0556147	-0.700053	-0.521044	0.14434	-0.0954569	0.279521	0.369694	0.28442	0.338596	-0.120119	-0.281136	-0.163719	0.00574851	-0.639514	-0.926207	0.0462556	0.0237815	0.284606	0.569619	-1.11261	0.0277105	0.0914	-0.119117	0.191445	-0.086161	-0.151305	0.00891845	0.395614	0.107253	-0.396439	-0.061425	0.726848
1.17	0.0424392	-0.0864067	-0.12787	-0.326818	-0.10229	-0.0420223	-0.0144939	0.0729698	0.793671	-0.0735659	-0.00974482	0.0144886	0.352648	0.230763	0.135056	0.247274	0.146783	-0.0285872	-0.704659	-0.405635	0.143131	-0.120793	0.282855	0.300409	0.288029	0.474526	-0.123748	-0.314564	-0.16269	0.109011	-0.648664	-0.891671	0.0463425	-0.0020914	0.290103	0.527261	-1.11155	0.164437	0.0911095	0.0160812	0.19119	0.0514337	-0.150968	-0.0121286	0.396471	0.0757182	-0.397137	-0.0480845	0.730692
1.18	0.0410401	-0.188063	-0.131382	-0.368019	-0.102363	-0.00962978	-0.0137792	0.0701196	0.79299	-0.062465	-0.00962774	0.00898189	0.354823	0.276436	0.137899	0.249778	0.145814	-0.10053	-0.708057	-0.280682	0.141888	-0.101678	0.285491	0.230709	0.292654	0.553447	-0.12781	-0.33885	-0.160644	0.175531	-0.657219	-0.8113	0.0461964	-0.0196214	0.29514	0.478852	-1.10948	0.275971	0.0921747	0.104086	0.19217	0.182587	-0.150841	-0.00857487	0.397118	0.0574244	-0.397566	-0.0268776	0.734248
1.19	0.0387233	-0.274697	-0.135141	-0.380233	-0.102349	-0.0245747	-0.0130906	0.0675948	0.792424	-0.0505955	-0.0095629	0.00415201	0.357405	0.315064	0.140783	0.24785	0.144231	-0.141681	-0.71023	-0.162457	0.141031	-0.0634045	0.287441	0.159082	0.297839	0.599733	-0.132201	-0.366336	-0.15814	0.182432	-0.664828	-0.710361	0.0459423	-0.0228401	0.29965	0.423783	-1.10651	0.371529	0.0939993	0.132362	0.194413	0.32381	-0.150675	0.000199428	0.397606	0.0468561	-0.397827	-0.0170266	0.737273
1.2	0.0355021	-0.361129	-0.138943	-0.375451	-0.10267	-0.0706649	-0.0124276	0.0650561	0.791979	-0.0386725	-0.00954107	0.000381829	0.360437	0.364697	0.143727	0.250855	0.142226	-0.171636	-0.711305	-0.0578912	0.140372	-0.0597714	0.288701	0.0924849	0.303456	0.647298	-0.13693	-0.393873	-0.155705	0.151652	-0.671461	-0.615833	0.0457615	-0.00588979	0.303598	0.364107	-1.10265	0.464343	0.0960702	0.118646	0.198043	0.477246	-0.150517	-0.00815113	0.398025	0.0420775	-0.398042	-0.0179884	0.739904
1.21	0.0313398	-0.451585	-0.142689	-0.370428	-0.10343	-0.0941548	-0.0117875	0.0630455	0.79165	-0.0270497	-0.00955461	-0.00319052	0.363961	0.412329	0.146794	0.2579	0.139818	-0.212592	-0.711338	0.0491519	0.139907	-0.024908	0.289316	0.0310447	0.309521	0.696676	-0.141955	-0.411419	-0.153433	0.143478	-0.677107	-0.515616	0.0456822	-0.0109881	0.306955	0.304954	-1.09782	0.565043	0.0982122	0.119905	0.203094	0.622529	-0.150525	-0.0316728	0.398449	0.0323185	-0.3983	-0.0347635	0.742362
1.22	0.0262598	-0.546757	-0.146443	-0.374616	-0.104018	-0.0369941	-0.0111646	0.0615793	0.791438	-0.0153062	-0.00960881	-0.00774243	0.367909	0.447828	0.149921	0.249624	0.136707	-0.292499	-0.710272	0.158667	0.139783	-0.00801254	0.289365	-0.017643	0.316147	0.75404	-0.147114	-0.40523	-0.15083	0.174554	-0.681755	-0.415002	0.045427	-0.0381443	0.309696	0.242025	-1.09205	0.672868	0.101001	0.195199	0.209288	0.722401	-0.150916	-0.065713	0.398837	0.0135154	-0.398567	-0.0457946	0.744873
1.23	0.0203143	-0.63726	-0.150075	-0.345469	-0.104118	-0.00535784	-0.0105568	0.0600043	0.791343	-0.00361283	-0.00970671	-0.0116635	0.372335	0.498859	0.152895	0.219631	0.132956	-0.315052	-0.708292	0.234631	0.139639	-0.0205706	0.288944	-0.0624112	0.323292	0.788794	-0.152149	-0.377875	-0.148228	0.144224	-0.685253	-0.286235	0.0447994	-0.0838522	0.311737	0.165727	-1.0854	0.771411	0.10461	0.22053	0.216197	0.792203	-0.151702	-0.0965223	0.399249	0.010259	-0.398769	-0.0568748	0.747434
1.24	0.0136602	-0.686845	-0.153244	-0.283595	-0.104066	0.0014643	-0.00995884	0.0599188	0.791369	0.00903166	-0.00983978	-0.0148614	0.377146	0.503598	0.155517	0.173206	0.129245	-0.265331	-0.705542	0.316367	0.139606	0.0179606	0.28812	-0.102491	0.330563	0.755605	-0.156814	-0.332161	-0.14557	0.16779	-0.687322	-0.125674	0.043688	-0.142832	0.312997	0.0837816	-1.07799	0.822766	0.108424	0.195967	0.223557	0.832313	-0.152739	-0.120018	0.399787	0.0166793	-0.399014	-0.0744153	0.749845
1.25	0.00670165	-0.699862	-0.15563	-0.187718	-0.104091	-0.0185481	-0.00935664	0.0605254	0.791532	0.0241137	-0.0100041	-0.0180641	0.381907	0.479608	0.157521	0.10103	0.126404	-0.148472	-0.702046	0.380026	0.140016	0.052627	0.286929	-0.13772	0.337274	0.66105	-0.160729	-0.239656	-0.14316	0.0507543	-0.687612	0.0659476	0.0423283	-0.107512	0.313349	-0.017111	-1.07024	0.828481	0.11189	0.121193	0.2311	0.843996	-0.153902	-0.132976	0.400521	0.0376102	-0.399399	-0.0944818	0.751917
1.26	0.000214658	-0.523308	-0.156768	-0.0219932	-0.104474	-0.0313414	-0.0087346	0.0653005	0.79188	0.0480401	-0.0101994	-0.0213213	0.385801	0.227354	0.158504	-0.0238363	0.124894	-0.0543819	-0.697856	0.468976	0.14067	0.0711661	0.285388	-0.159791	0.342244	0.291806	-0.163103	-0.0657124	-0.142487	-0.0217015	-0.685593	0.362827	0.0410995	-0.130177	0.312601	-0.144978	-1.06297	0.607775	0.114172	-0.00278971	0.238332	0.703218	-0.15476	-0.0549091	0.401508	0.0856897	-0.399965	-0.0614507	0.753262
1.27	-0.00274439	-0.0917789	-0.155858	0.200079	-0.103681	0.225987	-0.00803737	0.0731759	0.792533	0.0827002	-0.0104376	-0.025982	0.385358	-0.347624	0.156995	-0.271364	0.124026	-0.15642	-0.692697	0.54392	0.141433	0.0533388	0.283939	-0.128155	0.341801	-0.399842	-0.162185	0.236269	-0.1419	0.163802	-0.679994	0.751014	0.0402178	-0.043191	0.310188	-0.347315	-1.05966	0.0692499	0.115131	0.0667554	0.242386	0.133754	-0.1537	0.184623	0.402215	0.120411	-0.400112	0.126379	0.752433
1.28	-0.00182559	0.0984012	-0.153036	0.353699	-0.100001	0.461421	-0.00731328	0.0693862	0.793489	0.105437	-0.0106968	-0.0244354	0.380741	-0.581363	0.152705	-0.444268	0.122602	-0.251079	-0.687368	0.517552	0.141614	-0.0121144	0.282744	-0.115905	0.336048	-0.763774	-0.157933	0.413827	-0.140978	0.142978	-0.670846	1.05996	0.0400643	-0.0159037	0.305789	-0.522382	-1.06112	-0.24388	0.115987	0.138068	0.2409	-0.424008	-0.150456	0.315563	0.40248	0.163739	-0.399408	0.237888	0.75025
1.29	-0.000483689	-0.0062665	-0.148979	0.452056	-0.0951246	0.477173	-0.00668079	0.0563419	0.794586	0.111981	-0.0109066	-0.0171583	0.375949	-0.459626	0.147269	-0.509918	0.120845	-0.232877	-0.682244	0.518123	0.141173	-0.0884565	0.281473	-0.132224	0.328857	-0.757721	-0.15244	0.46821	-0.141703	-0.0596326	-0.659044	1.2851	0.0395567	-0.101657	0.300038	-0.615881	-1.06391	-0.248255	0.116288	0.0328907	0.235258	-0.737367	-0.146405	0.32967	0.402919	0.203827	-0.398689	0.213073	0.749028
1.3	-0.000787356	-0.179981	-0.144073	0.526654	-0.090693	0.383118	-0.0061933	0.0412654	0.795715	0.113547	-0.0110399	-0.00955421	0.373003	-0.255043	0.141602	-0.541204	0.119331	-0.138233	-0.676939	0.545067	0.140288	-0.075457	0.279963	-0.165478	0.322608	-0.633133	-0.146508	0.532303	-0.143943	-0.197305	-0.645416	1.42884	0.0381864	-0.16996	0.293528	-0.682275	-1.06586	-0.17747	0.115286	-0.149325	0.227141	-0.912526	-0.142144	0.341823	0.40362	0.227548	-0.398435	0.173203	0.749238
1.31	-0.00289041	-0.318599	-0.138544	0.571974	-0.0875429	0.238712	-0.00585346	0.0271076	0.796857	0.115088	-0.0110991	-0.00229548	0.372067	-0.0739938	0.135977	-0.547509	0.11877	-0.00652906	-0.671414	0.564232	0.139799	-0.0419117	0.278027	-0.212952	0.317782	-0.503254	-0.140105	0.589836	-0.147105	-0.285153	-0.630763	1.48969	0.0364752	-0.160598	0.286437	-0.732387	-1.0668	-0.138689	0.112491	-0.347505	0.217649	-0.995045	-0.137597	0.373496	0.404383	0.233076	-0.398621	0.151863	0.75031
1.32	-0.00625358	-0.398141	-0.132839	0.56251	-0.0856417	0.146705	-0.00563983	0.0161388	0.798019	0.117095	-0.0110884	0.00421474	0.372533	0.0263551	0.130621	-0.524944	0.118961	0.0420736	-0.66563	0.600411	0.139435	-0.0407521	0.275588	-0.266719	0.314159	-0.407124	-0.13348	0.609697	-0.150494	-0.275994	-0.615776	1.50028	0.0351977	-0.0905139	0.278911	-0.766378	-1.0673	-0.143263	0.10818	-0.455462	0.207552	-1.03201	-0.132658	0.418589	0.404927	0.214997	-0.399027	0.158706	0.751691
1.33	-0.0103172	-0.445692	-0.127423	0.519363	-0.0842852	0.119845	-0.00552019	0.00816076	0.799192	0.116739	-0.0110189	0.009522	0.373686	0.0769943	0.125615	-0.495373	0.119219	0.0339395	-0.659438	0.639829	0.139348	0.0160269	0.272685	-0.306492	0.31142	-0.333381	-0.126868	0.613163	-0.153233	-0.195622	-0.600807	1.4901	0.0347174	-0.00924263	0.271114	-0.784681	-1.06783	-0.158643	0.103266	-0.477455	0.197169	-1.05254	-0.127398	0.461869	0.405057	0.182938	-0.399403	0.182305	0.753052
1.34	-0.0147916	-0.475407	-0.122493	0.469091	-0.0831062	0.0986591	-0.00547194	0.00175285	0.800343	0.112865	-0.0108978	0.014771	0.375256	0.120284	0.120983	-0.458924	0.119257	0.0123302	-0.652978	0.653177	0.139834	0.0499376	0.269449	-0.333743	0.309374	-0.268513	-0.120384	0.602682	-0.155092	-0.133898	-0.586057	1.45523	0.0348358	0.0349115	0.263313	-0.771605	-1.06854	-0.17487	0.0982312	-0.486909	0.186714	-1.047	-0.121866	0.501989	0.404756	0.15961	-0.399629	0.210608	0.75419
1.35	-0.0195082	-0.49241	-0.118085	0.412222	-0.0821087	0.0924214	-0.00548001	-0.00326395	0.801438	0.105573	-0.0107235	0.0200391	0.377138	0.152939	0.11681	-0.410994	0.119072	-0.00433282	-0.646453	0.650495	0.140503	0.0772531	0.266044	-0.340029	0.30797	-0.190589	-0.11415	0.584872	-0.156367	-0.0847933	-0.571871	1.36601	0.0355068	0.107142	0.255735	-0.738789	-1.06945	-0.184116	0.093111	-0.477315	0.176455	-1.01937	-0.115988	0.538217	0.404078	0.132088	-0.399714	0.232096	0.754933
1.36	-0.0245703	-0.548576	-0.114294	0.347156	-0.0813371	0.022188	-0.00553829	-0.00859616	0.802436	0.0930803	-0.010492	0.0265711	0.37959	0.267174	0.11334	-0.326746	0.119075	0.0833157	-0.640199	0.597131	0.14164	0.120962	0.262583	-0.351338	0.307667	-0.0361347	-0.10835	0.543928	-0.157305	-0.115753	-0.558958	1.21031	0.0369281	0.171931	0.248603	-0.677891	-1.07027	-0.133103	0.0880091	-0.518897	0.166772	-0.907577	-0.11021	0.494147	0.403144	0.111135	-0.399753	0.203822	0.755681
1.37	-0.0305085	-0.634922	-0.111242	0.255351	-0.0815344	-0.0650767	-0.00564609	-0.0125667	0.803288	0.0772274	-0.0101949	0.0323755	0.383262	0.394575	0.111052	-0.212857	0.120063	0.185277	-0.634366	0.581711	0.143005	0.147124	0.259063	-0.355952	0.309111	0.166519	-0.103356	0.489686	-0.158492	-0.136822	-0.547771	1.02261	0.038775	0.197388	0.24229	-0.578534	-1.07019	-0.023353	0.0824976	-0.553768	0.158666	-0.705676	-0.105226	0.413264	0.402295	0.0874922	-0.399912	0.153663	0.757217
1.38	-0.0373525	-0.717818	-0.109308	0.118937	-0.0821737	-0.0663992	-0.00578394	-0.0147944	0.803983	0.0620175	-0.00985666	0.0352545	0.387883	0.493335	0.110076	-0.0857042	0.121586	0.210805	-0.628496	0.588263	0.145114	0.256388	0.255503	-0.362036	0.312616	0.392735	-0.0991592	0.43331	-0.159268	-0.0284364	-0.538655	0.793639	0.0410903	0.203191	0.237046	-0.461387	-1.069	0.102137	0.0774305	-0.469986	0.152666	-0.46701	-0.101118	0.348468	0.401434	0.0483912	-0.40018	0.117182	0.759459
1.39	-0.0448786	-0.768973	-0.108904	-0.0340859	-0.0828064	-0.0632829	-0.00593574	-0.0153278	0.80453	0.0469141	-0.00948032	0.0397567	0.393255	0.579323	0.110662	0.060025	0.123054	0.191058	-0.622753	0.551633	0.14785	0.251619	0.251922	-0.355915	0.31812	0.607999	-0.0966209	0.243466	-0.157139	0.269053	-0.532083	0.513508	0.0428	0.235758	0.233193	-0.30612	-1.06683	0.208428	0.0735456	-0.367953	0.149228	-0.193106	-0.0977774	0.29502	0.400429	0.00272337	-0.40043	0.0968521	0.762116
1.4	-0.052785	-0.799841	-0.109852	-0.157105	-0.083193	0.01548	-0.00608644	-0.014369	0.804915	0.0295654	-0.00907184	0.0414498	0.399245	0.639225	0.112459	0.141283	0.123718	0.0562841	-0.617524	0.49012	0.150362	0.242092	0.248528	-0.321505	0.325561	0.840843	-0.0961578	0.0816211	-0.153451	0.332753	-0.528712	0.156903	0.0459488	0.378753	0.230826	-0.162061	-1.06381	0.313682	0.0710057	-0.205347	0.148222	0.0236282	-0.0951913	0.23911	0.399147	-0.058274	-0.400477	0.0993506	0.764903
1.41	-0.0607248	-0.793848	-0.112013	-0.264585	-0.0826249	0.113654	-0.00621264	-0.0105664	0.805111	0.0089791	-0.00865528	0.0418402	0.405601	0.677553	0.11498	0.204125	0.122801	-0.0873991	-0.613104	0.376967	0.152981	0.257623	0.245627	-0.25791	0.334876	1.02132	-0.0975116	-0.0685965	-0.148846	0.403027	-0.528935	-0.191161	0.0501225	0.442271	0.230001	-3.18E-05	-1.06008	0.397658	0.0704253	-0.0283803	0.149127	0.209754	-0.0934143	0.187082	0.397542	-0.106234	-0.400104	0.113389	0.76755
1.42	-0.0683727	-0.760473	-0.115232	-0.362395	-0.0814285	0.157945	-0.00629194	-0.00518388	0.805081	-0.0153234	-0.00823421	0.0424473	0.412319	0.729627	0.118224	0.282324	0.120553	-0.208975	-0.610195	0.191608	0.154807	0.0276342	0.243578	-0.147197	0.345504	1.15454	-0.100484	-0.209376	-0.143525	0.451156	-0.532509	-0.519871	0.0545069	0.42566	0.230895	0.178304	-1.05587	0.462146	0.0714269	0.0934506	0.151904	0.407924	-0.0923752	0.121288	0.395801	-0.137094	-0.399339	0.116695	0.76979
1.43	-0.075583	-0.710676	-0.119427	-0.450502	-0.0800004	0.186936	-0.00631163	0.0015406	0.804797	-0.0416939	-0.007808	0.042507	0.419461	0.767893	0.122365	0.367045	0.117135	-0.287548	-0.609244	0.00179417	0.154459	-0.0248128	0.242564	-0.0483208	0.357223	1.27026	-0.104839	-0.318232	-0.137462	0.529867	-0.539406	-0.855832	0.0585522	0.38029	0.233636	0.365892	-1.05124	0.514802	0.0736036	0.194464	0.156631	0.599626	-0.0921436	0.0500171	0.394118	-0.153358	-0.398326	0.102304	0.771544
1.44	-0.0820771	-0.618697	-0.12441	-0.522368	-0.0784967	0.194745	-0.00625216	0.0107274	0.80425	-0.0672603	-0.00738795	0.0413866	0.426635	0.747629	0.127215	0.434875	0.11332	-0.307275	-0.610087	-0.168298	0.154353	-0.0456462	0.242573	0.0575195	0.369638	1.30946	-0.110165	-0.408442	-0.130684	0.586547	-0.549436	-1.14478	0.0620414	0.322953	0.238121	0.530703	-1.04643	0.522791	0.0766867	0.268553	0.163168	0.778918	-0.0927091	-0.023854	0.392625	-0.158459	-0.397209	0.0747122	0.772755
1.45	-0.087423	-0.489198	-0.130212	-0.599181	-0.0766773	0.264005	-0.00609126	0.0217109	0.803467	-0.0883397	-0.0069873	0.0384696	0.43322	0.661419	0.132642	0.494981	0.109009	-0.375917	-0.612476	-0.31208	0.153335	-0.121453	0.243683	0.166459	0.382129	1.29012	-0.116242	-0.478274	-0.12259	0.746835	-0.562226	-1.39891	0.0650456	0.275912	0.244146	0.666349	-1.04196	0.486914	0.0808654	0.406371	0.171344	0.919654	-0.0938823	-0.0714096	0.391343	-0.157429	-0.39616	0.0448605	0.773256
1.46	-0.0912131	-0.325516	-0.136649	-0.637373	-0.0744705	0.274981	-0.00581363	0.0339081	0.802499	-0.104394	-0.00662064	0.0348298	0.438732	0.545621	0.138405	0.530721	0.104505	-0.368459	-0.616306	-0.457728	0.152056	-0.130747	0.245812	0.261575	0.393897	1.1702	-0.122696	-0.525483	-0.113244	0.829935	-0.577034	-1.54728	0.0674612	0.211117	0.251333	0.762375	-1.03833	0.402272	0.0860326	0.46969	0.180851	1.04038	-0.0954408	-0.116796	0.390342	-0.13452	-0.395301	0.00334004	0.772947
1.47	-0.0933646	-0.166405	-0.143282	-0.641573	-0.0723962	0.255879	-0.00541458	0.0457385	0.801396	-0.11533	-0.00629249	0.0307194	0.443037	0.42138	0.144238	0.538442	0.100317	-0.34858	-0.621458	-0.571865	0.150502	-0.155948	0.248813	0.337276	0.404253	1.01278	-0.129225	-0.54557	-0.103402	0.874455	-0.592922	-1.62259	0.0691223	0.146425	0.259323	0.823338	-1.0357	0.312453	0.0913913	0.483468	0.191525	1.13568	-0.0973082	-0.161284	0.389791	-0.100761	-0.394858	-0.0568597	0.771984
1.48	-0.0940013	-0.000787252	-0.149802	-0.611153	-0.0704895	0.249169	-0.00489926	0.0578011	0.800208	-0.120872	-0.00600755	0.0259598	0.446072	0.261833	0.149858	0.509841	0.0964673	-0.335632	-0.627542	-0.642389	0.148733	-0.173707	0.252554	0.410935	0.413001	0.806993	-0.13554	-0.530457	-0.093424	0.876325	-0.609234	-1.62085	0.0702471	0.0748005	0.267698	0.83346	-1.03403	0.204513	0.0966612	0.484414	0.20301	1.17055	-0.0995937	-0.219902	0.389776	-0.0627902	-0.394864	-0.116257	0.770713
1.49	-0.0915882	0.465453	-0.155434	-0.43411	-0.0678991	0.407074	-0.00422838	0.0775433	0.799043	-0.108635	-0.00578706	0.0176661	0.445833	-0.303006	0.154123	0.308759	0.0929133	-0.407291	-0.633986	-0.657942	0.146742	-0.203656	0.257203	0.531158	0.417779	0.136455	-0.140544	-0.347311	-0.0839377	0.917169	-0.624463	-1.39286	0.070348	-0.0243239	0.27578	0.760681	-1.03503	-0.272974	0.10162	0.549953	0.213501	0.817058	-0.10163	-0.125221	0.390116	-0.0181867	-0.395099	-0.0560252	0.768538
1.5	-0.0834129	0.963472	-0.159101	-0.22565	-0.0629375	0.600326	-0.00336999	0.0913755	0.798064	-0.0882572	-0.00563981	0.013287	0.439532	-0.837815	0.155437	0.0912772	0.0892674	-0.494615	-0.641071	-0.784746	0.144192	-0.246919	0.263055	0.621707	0.414947	-0.5923	-0.142802	-0.181117	-0.0749949	0.90607	-0.63681	-1.09802	0.0699234	-0.0474856	0.282774	0.634237	-1.04208	-0.854925	0.106185	0.616947	0.219479	0.258317	-0.102096	-0.00558467	0.390421	0.0485118	-0.394946	0.0311035	0.764809
1.51	-0.0718047	1.12085	-0.161206	-0.113792	-0.0569702	0.576567	-0.00244974	0.0911889	0.797238	-0.0783853	-0.0054965	0.0160765	0.430111	-0.983006	0.155091	0.0185223	0.0858325	-0.471756	-0.649277	-0.831376	0.141875	-0.172962	0.269262	0.617682	0.407063	-0.890637	-0.144033	-0.189965	-0.0680828	0.684225	-0.646589	-0.875548	0.0687967	-0.180643	0.288719	0.556676	-1.05315	-1.09061	0.109629	0.511522	0.221491	-0.0552143	-0.101807	-0.0283116	0.39128	0.127978	-0.394982	-0.0318905	0.761888
1.52	-0.0597726	1.10766	-0.162305	-0.0460835	-0.0518932	0.432617	-0.00156028	0.0862511	0.796485	-0.0717749	-0.00531064	0.0212165	0.420037	-1.00331	0.154377	0.0158892	0.0829591	-0.417525	-0.657078	-0.719334	0.139961	-0.183374	0.275284	0.585464	0.397333	-0.992242	-0.145525	-0.235071	-0.0638047	0.468761	-0.6542	-0.666343	0.0660809	-0.339738	0.294099	0.518735	-1.06513	-1.15061	0.111155	0.308019	0.22144	-0.202703	-0.101656	-0.0716606	0.393003	0.193369	-0.395851	-0.127317	0.761094
1.53	-0.0484033	1.04497	-0.162749	-0.00562474	-0.0481979	0.30295	-0.000732588	0.0790278	0.795817	-0.0606207	-0.00507315	0.0261917	0.40999	-0.97936	0.153841	0.0421544	0.0804692	-0.38539	-0.663558	-0.582335	0.137885	-0.182677	0.280861	0.524533	0.38705	-1.00815	-0.147429	-0.2717	-0.0612062	0.361432	-0.659911	-0.501635	0.0620924	-0.423816	0.299015	0.463268	-1.07699	-1.16681	0.110751	0.134104	0.220236	-0.294536	-0.101584	-0.0815588	0.395289	0.230333	-0.397466	-0.183878	0.761859
1.54	-0.0378243	0.991486	-0.162738	0.0314002	-0.0457133	0.195957	1.90E-05	0.071403	0.795294	-0.0433382	-0.00478949	0.0299559	0.40021	-0.954971	0.153629	0.0601303	0.0783812	-0.332779	-0.668817	-0.464807	0.135967	-0.169931	0.285648	0.435449	0.376603	-1.02796	-0.149731	-0.299054	-0.0595595	0.23677	-0.66401	-0.340653	0.0577248	-0.366283	0.303163	0.375772	-1.0887	-1.19646	0.108747	-0.00995308	0.21823	-0.365451	-0.101329	-0.0633588	0.397776	0.241374	-0.399533	-0.20351	0.763461
1.55	-0.0279383	0.925907	-0.162258	0.0640658	-0.0438779	0.180334	0.000696322	0.0644714	0.794958	-0.023635	-0.00449797	0.028253	0.390618	-0.94887	0.153296	0.02783	0.0765579	-0.338624	-0.672831	-0.321757	0.134254	-0.14766	0.289546	0.346055	0.366066	-1.03177	-0.151499	-0.188107	-0.0613262	-0.161234	-0.666524	-0.168327	0.0555371	-0.213904	0.306199	0.239247	-1.10039	-1.20253	0.105735	-0.0544056	0.215382	-0.446815	-0.100883	-0.0433208	0.400143	0.224242	-0.401701	-0.189909	0.765557
1.56	-0.0186596	0.864047	-0.161682	0.0633662	-0.0419416	0.197419	0.00131718	0.0597743	0.794821	-0.00401829	-0.0042246	0.0262028	0.38093	-0.963597	0.152804	0.0124627	0.0746299	-0.335949	-0.675236	-0.15723	0.132685	-0.140182	0.292555	0.259778	0.355371	-1.06466	-0.152353	-0.110407	-0.0642854	-0.099138	-0.667124	0.0448124	0.0531848	-0.231745	0.308154	0.154741	-1.11211	-1.20014	0.1027	-0.0472593	0.211932	-0.484103	-0.100294	-0.0196489	0.402241	0.204265	-0.403701	-0.162636	0.767887
1.57	-0.0101659	0.771131	-0.160971	0.086802	-0.0398868	0.196302	0.00188836	0.0547343	0.794869	0.0135348	-0.00397683	0.0235442	0.371375	-0.932871	0.151986	-0.0343901	0.0728304	-0.305149	-0.6761	-0.0134555	0.131265	-0.147852	0.294718	0.178587	0.344708	-1.04576	-0.152257	-0.0167403	-0.0667505	-0.0909372	-0.665794	0.22305	0.0510163	-0.199483	0.309177	0.0527863	-1.12356	-1.15333	0.0997323	-0.0677181	0.208126	-0.499565	-0.0995391	0.00612939	0.404064	0.185532	-0.405496	-0.138043	0.770197
1.58	-0.00264707	0.661228	-0.16001	0.102173	-0.0380479	0.166687	0.0024167	0.0508122	0.795089	0.0301269	-0.00375023	0.0218251	0.362196	-0.880235	0.150844	-0.0583737	0.0714598	-0.24391	-0.675534	0.130435	0.12959	-0.163875	0.29607	0.0972974	0.334265	-1.00438	-0.151498	0.0184668	-0.0695125	-0.142697	-0.662702	0.386423	0.0491706	-0.16236	0.309202	-0.0471954	-1.13441	-1.0741	0.096569	-0.104391	0.204369	-0.450655	-0.0986766	0.010851	0.405569	0.152295	-0.407144	-0.130557	0.772387
1.59	0.00340086	0.494924	-0.159009	0.0965093	-0.0364638	0.149614	0.00290463	0.0471168	0.795468	0.0459798	-0.00354433	0.0189962	0.353855	-0.785674	0.14958	-0.080096	0.0706412	-0.170427	-0.673396	0.307608	0.12829	-0.0770761	0.296513	-0.00139895	0.324722	-0.887915	-0.150607	0.0262816	-0.0725182	-0.163924	-0.658134	0.530925	0.0478039	-0.113543	0.308224	-0.146608	-1.144	-0.917289	0.0934813	-0.110384	0.201309	-0.337201	-0.0982225	-0.0319841	0.406802	0.109334	-0.408687	-0.14131	0.775027
1.6	0.00771399	0.30789	-0.158151	0.0641755	-0.0347649	0.207051	0.00336332	0.0446195	0.796018	0.0642318	-0.00338042	0.0132614	0.34643	-0.695971	0.148086	-0.113622	0.0701269	-0.1763	-0.669283	0.513165	0.128289	0.0693164	0.295956	-0.109062	0.316492	-0.734005	-0.149659	0.0429669	-0.0751392	-0.0949208	-0.652159	0.654739	0.0470089	-0.0396996	0.306237	-0.248567	-1.15196	-0.724109	0.0910704	-0.0204239	0.199339	-0.199355	-0.0983349	-0.0618225	0.407723	0.045819	-0.410098	-0.145308	0.778202
1.61	0.0101888	0.107759	-0.157753	0.0137023	-0.0321616	0.299971	0.00379793	0.042448	0.796749	0.0813851	-0.0032847	0.00581873	0.340106	-0.572294	0.146372	-0.139804	0.0689498	-0.244279	-0.663283	0.674141	0.129416	0.128334	0.294367	-0.208129	0.310095	-0.546203	-0.14864	0.067575	-0.0765404	-0.00171509	-0.645144	0.749525	0.0471286	0.0590455	0.303249	-0.34819	-1.15812	-0.503792	0.0904035	0.124153	0.198702	-0.0349635	-0.0990594	-0.0888941	0.408119	-0.0208496	-0.411168	-0.121995	0.781741
1.62	0.010879	-0.0684936	-0.157731	-0.0128078	-0.0288986	0.335199	0.00421619	0.0414011	0.797629	0.0934934	-0.00326238	-0.00116387	0.335075	-0.444782	0.144557	-0.150958	0.0669226	-0.306546	-0.655915	0.789744	0.130796	0.131875	0.291893	-0.285184	0.305471	-0.386236	-0.147407	0.110337	-0.0769362	0.0527892	-0.637225	0.828824	0.0481129	0.123217	0.299394	-0.416157	-1.16238	-0.294215	0.0912883	0.206779	0.199656	0.152105	-0.100143	-0.0877081	0.408057	-0.0670509	-0.411803	-0.0896103	0.785075
1.63	0.0099289	-0.226504	-0.157924	-0.0338615	-0.0254784	0.335924	0.00462756	0.0409487	0.798598	0.0992144	-0.00330453	-0.0070263	0.331331	-0.314396	0.142861	-0.133249	0.064045	-0.377296	-0.647576	0.869186	0.132138	0.103057	0.288767	-0.339016	0.302481	-0.228188	-0.145842	0.153562	-0.0766634	0.0887182	-0.628729	0.867881	0.0495715	0.154085	0.295006	-0.45659	-1.16472	-0.0890222	0.0931804	0.253793	0.202416	0.360979	-0.101259	-0.0613881	0.407598	-0.0973575	-0.412082	-0.0521584	0.787547
1.64	0.00744218	-0.37355	-0.158318	-0.0479819	-0.0221687	0.313963	0.00503547	0.0406078	0.799593	0.098974	-0.003399	-0.0117539	0.328955	-0.167072	0.141545	-0.100873	0.0603268	-0.425401	-0.638686	0.898852	0.133177	0.0971821	0.285205	-0.370101	0.301091	-0.0740347	-0.144001	0.194282	-0.0758703	0.102114	-0.619968	0.882664	0.05112	0.155709	0.290358	-0.469855	-1.16513	0.115015	0.0958101	0.272919	0.207141	0.57419	-0.102168	-0.0291591	0.406819	-0.111831	-0.412046	-0.0139294	0.788801
1.65	0.00347318	-0.515913	-0.158818	-0.0558431	-0.0191019	0.290824	0.00543725	0.0397126	0.800563	0.094134	-0.00353634	-0.0151932	0.328154	0.000904805	0.140617	-0.0742298	0.0561022	-0.436003	-0.629769	0.880429	0.134283	0.0890205	0.281423	-0.380998	0.301363	0.0984736	-0.14192	0.209036	-0.074511	0.205634	-0.61128	0.851964	0.0524214	0.074277	0.285687	-0.460938	-1.16358	0.317699	0.0989766	0.279896	0.213733	0.772703	-0.102816	-0.00434003	0.405818	-0.119068	-0.411738	0.0221183	0.78874
1.66	-0.00198332	-0.665985	-0.159343	-0.0454046	-0.0163129	0.263147	0.00582568	0.0377749	0.801461	0.0849158	-0.00369944	-0.0175012	0.329194	0.204083	0.139963	-0.0752696	0.0517098	-0.412447	-0.621301	0.809525	0.135164	0.0740332	0.277658	-0.367034	0.303473	0.297482	-0.140033	0.20229	-0.0718754	0.225567	-0.603065	0.784461	0.0532432	0.090704	0.281169	-0.440311	-1.16003	0.532217	0.102547	0.263753	0.221983	0.940894	-0.103243	0.0161817	0.404693	-0.120616	-0.411233	0.0437678	0.787474
1.67	-0.00886563	-0.787749	-0.159713	-0.0250741	-0.0135881	0.285243	0.00619587	0.0365974	0.802255	0.0737328	-0.00388998	-0.0207988	0.332183	0.366495	0.139195	-0.111506	0.0472647	-0.39621	-0.6136	0.735831	0.136106	0.0951467	0.274111	-0.334404	0.307561	0.47392	-0.138244	0.215048	-0.0692261	0.202655	-0.59564	0.703198	0.0540529	0.0709483	0.276839	-0.421084	-1.15446	0.720444	0.106596	0.284524	0.23144	1.05782	-0.103624	0.0143365	0.403502	-0.125525	-0.410598	0.0539734	0.78519
1.68	-0.0166516	-0.859559	-0.15988	0.00286165	-0.0104798	0.323025	0.00655957	0.0362469	0.80294	0.0632216	-0.00411665	-0.0244507	0.336596	0.492072	0.138051	-0.156191	0.0427833	-0.370989	-0.606777	0.623441	0.137204	0.100264	0.270998	-0.287205	0.313111	0.584351	-0.136328	0.24489	-0.0663619	0.216734	-0.588958	0.64009	0.0546537	0.0527029	0.272721	-0.403062	-1.14741	0.857296	0.111404	0.314257	0.241667	1.13637	-0.103979	0.0136561	0.402311	-0.121298	-0.409886	0.060163	0.78197
1.69	-0.0248889	-0.880935	-0.159655	0.0591505	-0.0073086	0.291601	0.00692327	0.0365932	0.803522	0.0532868	-0.00437466	-0.0269559	0.342152	0.587211	0.136499	-0.197935	0.0387381	-0.276435	-0.601264	0.482662	0.138189	0.0838315	0.268381	-0.232629	0.319387	0.616095	-0.134052	0.292474	-0.0634251	0.199544	-0.58276	0.604614	0.055036	0.0231401	0.26882	-0.377504	-1.13936	0.931708	0.116447	0.259837	0.252438	1.1993	-0.104324	0.00410485	0.401306	-0.0891246	-0.409218	0.0427607	0.777912
1.7	-0.0332409	-0.8743	-0.158838	0.118307	-0.00458711	0.24341	0.00729282	0.0372616	0.804008	0.0441073	-0.00465309	-0.0286688	0.348462	0.645545	0.134578	-0.231686	0.0356682	-0.170212	-0.597079	0.359387	0.139081	0.0834443	0.266347	-0.175722	0.325781	0.614793	-0.131257	0.343971	-0.0605952	0.200621	-0.57687	0.570804	0.0551414	-0.000634057	0.265184	-0.347734	-1.13066	0.968493	0.121006	0.183213	0.263662	1.24802	-0.104735	-0.0244506	0.400677	-0.0545517	-0.408778	0.0128551	0.773196
1.71	-0.0414865	-0.834034	-0.157445	0.177668	-0.00238281	0.173135	0.0076704	0.0384267	0.80441	0.0370457	-0.00494394	-0.0292628	0.355204	0.663536	0.132352	-0.258321	0.0336426	-0.0509198	-0.594075	0.248295	0.139926	0.0764411	0.264893	-0.120037	0.332022	0.566623	-0.127957	0.385455	-0.057902	0.165545	-0.571276	0.554534	0.0550603	-0.0161617	0.26183	-0.322976	-1.1216	0.957617	0.124914	0.0835633	0.275211	1.28208	-0.10534	-0.0544264	0.400496	-0.0174768	-0.408483	-0.0167716	0.768147
1.72	-0.0483463	-0.492752	-0.155114	0.344522	-0.000555213	0.229702	0.00808876	0.0483366	0.804788	0.0425983	-0.00525071	-0.0334889	0.360696	0.261299	0.129395	-0.423387	0.0327157	-0.0380555	-0.59178	0.242505	0.140745	0.0953819	0.26402	-0.0366726	0.336308	0.0939099	-0.123751	0.555425	-0.0556879	0.218979	-0.565305	0.685573	0.0548475	-0.0198961	0.258576	-0.350587	-1.11364	0.603805	0.127757	0.0768344	0.286317	1.02195	-0.10559	0.0564238	0.400621	0.014912	-0.408442	0.0521108	0.762364
1.73	-0.0493123	0.135951	-0.150561	0.584908	0.00370843	0.572711	0.00865273	0.0617202	0.805311	0.0610536	-0.0056154	-0.0379719	0.359504	-0.466122	0.123586	-0.704663	0.0315158	-0.236953	-0.589514	0.16348	0.141618	0.0325643	0.26439	0.096828	0.333194	-0.729977	-0.116618	0.799928	-0.0526337	0.44465	-0.557251	0.898253	0.0551666	0.103704	0.254459	-0.471999	-1.11197	-0.10798	0.130376	0.344057	0.292643	0.275883	-0.103536	0.314224	0.400088	0.0393727	-0.40748	0.290768	0.754101
1.74	-0.0453884	0.371324	-0.144506	0.668165	0.0108288	0.730315	0.00925812	0.057182	0.805952	0.0637273	-0.00597623	-0.033018	0.353876	-0.620321	0.115829	-0.782443	0.0292669	-0.317643	-0.58911	-0.0658911	0.141189	-0.0748824	0.265745	0.162777	0.324461	-1.0046	-0.107999	0.802122	-0.0492955	0.368897	-0.547911	0.949496	0.0567644	0.180709	0.249335	-0.532524	-1.11617	-0.435829	0.13354	0.459552	0.29296	-0.268721	-0.099634	0.378311	0.399265	0.0962796	-0.405649	0.342709	0.745812
1.75	-0.0406599	0.345805	-0.138154	0.656638	0.0182555	0.64929	0.00977405	0.0457598	0.806536	0.0517398	-0.0062636	-0.0241695	0.348267	-0.524884	0.107991	-0.740543	0.0268378	-0.278709	-0.590298	-0.142377	0.139903	-0.179878	0.267572	0.201241	0.314888	-0.951096	-0.0999623	0.708582	-0.0476375	0.158812	-0.538506	0.920769	0.058249	0.102265	0.244154	-0.485627	-1.12199	-0.495756	0.136254	0.360516	0.289556	-0.531655	-0.0955115	0.336136	0.399002	0.156005	-0.404185	0.261204	0.740292
1.76	-0.0368035	0.274803	-0.132019	0.60587	0.0239464	0.416027	0.0101728	0.0342892	0.806974	0.0356448	-0.00645746	-0.0146581	0.343822	-0.39818	0.100946	-0.635974	0.0251194	-0.146042	-0.591724	-0.133876	0.138041	-0.1509	0.2696	0.205328	0.306251	-0.833803	-0.0929336	0.613495	-0.0478005	-0.0147407	-0.529602	0.85256	0.0588241	0.0125041	0.239757	-0.379374	-1.1276	-0.516607	0.137252	0.137735	0.284454	-0.61979	-0.0915635	0.300761	0.399424	0.20355	-0.403591	0.168855	0.737583
1.77	-0.0338208	0.244517	-0.126565	0.494379	0.0271231	0.190545	0.0104677	0.0249584	0.807253	0.0205723	-0.00656073	-0.00636106	0.340425	-0.307639	0.095242	-0.480803	0.024647	-0.0330834	-0.593034	-0.133311	0.13682	-0.0945584	0.271532	0.183979	0.298574	-0.751065	-0.0869715	0.500316	-0.0491399	-0.0948574	-0.521448	0.769786	0.0583935	-0.0986535	0.236617	-0.243168	-1.13295	-0.564837	0.136153	-0.031069	0.27896	-0.616267	-0.0877186	0.290612	0.400227	0.216288	-0.403702	0.117411	0.736737
1.78	-0.0312353	0.241954	-0.122441	0.337899	0.0285058	0.0683484	0.010676	0.0169345	0.807391	0.00709439	-0.00659279	-0.000332919	0.337816	-0.234412	0.0912222	-0.312003	0.0246596	-0.0200441	-0.594583	-0.18046	0.135737	-0.118415	0.273232	0.164554	0.291674	-0.671087	-0.0821958	0.38772	-0.050642	-0.0840253	-0.514316	0.652748	0.0569118	-0.199606	0.234878	-0.106468	-1.1385	-0.614002	0.134002	-0.0703043	0.27364	-0.599212	-0.0839525	0.285066	0.401028	0.202466	-0.404075	0.106002	0.736981
1.79	-0.0287736	0.240914	-0.119724	0.220453	0.0288835	-0.00224204	0.0108043	0.00858591	0.807405	-0.00354317	-0.00657111	0.00450847	0.335885	-0.168138	0.088705	-0.196808	0.0246405	-0.0155817	-0.596708	-0.236704	0.13437	-0.135318	0.274746	0.147983	0.285787	-0.517224	-0.0784118	0.317612	-0.051774	-0.0375074	-0.50885	0.401463	0.0548475	-0.168021	0.234282	-0.0181405	-1.14446	-0.655847	0.131559	-0.0849642	0.26839	-0.618543	-0.0803366	0.266387	0.401744	0.191038	-0.404508	0.0874865	0.737953
1.8	-0.0262752	0.271387	-0.117859	0.150853	0.0286363	-0.0541486	0.0108541	0.00207922	0.807339	-0.00917191	-0.00650017	0.00975207	0.334236	-0.183352	0.0870666	-0.11948	0.0248041	0.0231068	-0.599071	-0.22309	0.133056	-0.118627	0.276115	0.129086	0.281674	-0.346412	-0.0753774	0.232307	-0.0521449	0.0199434	-0.506634	0.0513281	0.0541779	0.0363363	0.234348	0.0361248	-1.15091	-0.727261	0.128813	-0.104825	0.26284	-0.653196	-0.0770959	0.229743	0.402435	0.168626	-0.405072	0.0554345	0.739658
1.81	-0.0234566	0.299276	-0.116776	0.0622703	0.027995	-0.0921526	0.0108597	-0.000688129	0.807215	-0.0161572	-0.00637912	0.0143697	0.332181	-0.213259	0.0863204	-0.0154955	0.0254431	0.0879331	-0.601075	-0.190674	0.131994	-0.083517	0.277318	0.118915	0.278845	-0.2425	-0.0736135	0.0870423	-0.0521023	0.00334442	-0.507427	-0.181067	0.0552495	0.151799	0.23512	0.118664	-1.158	-0.765735	0.125983	-0.0930811	0.257242	-0.632832	-0.0744504	0.1633	0.402979	0.125519	-0.405718	0.0165587	0.741992
1.82	-0.0208403	0.247949	-0.116558	-0.029165	0.0263772	-0.23447	0.0108396	-0.00341782	0.807	-0.0272934	-0.00621426	0.0181632	0.330436	-0.11922	0.086738	0.109292	0.0272739	0.245898	-0.603027	-0.19784	0.131228	-0.0668388	0.278378	0.100162	0.27698	-0.119592	-0.0734105	-0.0630599	-0.0528504	-0.118946	-0.509889	-0.30348	0.056702	0.127496	0.236815	0.221445	-1.16494	-0.709563	0.122782	-0.182565	0.252328	-0.505613	-0.0728829	0.0386244	0.403677	0.117418	-0.406467	-0.0480253	0.745408
1.83	-0.019105	0.171147	-0.117309	-0.131139	0.0234474	-0.33242	0.010797	-0.00484931	0.80668	-0.0355507	-0.00602982	0.0179904	0.329641	-0.038927	0.088365	0.213087	0.0303628	0.348377	-0.604745	-0.146195	0.130929	0.0391846	0.279211	0.0667938	0.276474	0.0317903	-0.0746118	-0.172619	-0.0542749	-0.141957	-0.513499	-0.423294	0.057783	0.100324	0.239488	0.305555	-1.17083	-0.6052	0.119153	-0.217422	0.248841	-0.334132	-0.0724262	-0.0356642	0.404709	0.105099	-0.407492	-0.114527	0.749861
1.84	-0.0180862	0.125011	-0.119037	-0.225378	0.0197897	-0.381947	0.0107465	-0.00505694	0.806312	-0.0374427	-0.00586295	0.0151455	0.329463	0.0159471	0.0908948	0.290272	0.0341735	0.401544	-0.606012	-0.120683	0.132027	0.154479	0.279705	0.0233217	0.277395	0.173635	-0.0768204	-0.256659	-0.0554764	-0.109683	-0.518515	-0.585516	0.0591113	0.176931	0.242829	0.361695	-1.17581	-0.52565	0.11574	-0.195802	0.246928	-0.16772	-0.0724874	-0.0567326	0.405743	0.0780569	-0.408787	-0.142149	0.754447
1.85	-0.0174688	0.0948099	-0.121686	-0.320933	0.015826	-0.378433	0.0107012	-0.00372197	0.805931	-0.0392537	-0.00573005	0.0111463	0.329736	0.0556479	0.0941785	0.364053	0.0381025	0.366488	-0.607199	-0.121016	0.133309	0.085106	0.279866	0.00464213	0.279621	0.302163	-0.0799635	-0.34722	-0.0562114	-0.0639661	-0.525238	-0.75352	0.0612269	0.238385	0.246631	0.398906	-1.18017	-0.446701	0.112947	-0.11602	0.246543	-0.0113648	-0.0727892	-0.0589323	0.406513	0.0344415	-0.410084	-0.135609	0.758623
1.86	-0.0171303	0.0553048	-0.125317	-0.411608	0.012392	-0.290353	0.0106766	-0.00117434	0.805511	-0.0453353	-0.00564752	0.00519516	0.330266	0.0874495	0.0981231	0.414611	0.0410745	0.240247	-0.608317	-0.120777	0.133921	0.0603042	0.279982	0.016451	0.283063	0.423983	-0.0840235	-0.420512	-0.056172	0.005538	-0.533528	-0.890476	0.0635286	0.208144	0.250889	0.446494	-1.18388	-0.329043	0.111662	0.0454773	0.247488	0.112393	-0.0733338	-0.0595717	0.406837	-0.0138793	-0.411099	-0.107457	0.762197
1.87	-0.0171365	0.0122971	-0.12964	-0.456258	0.00966884	-0.244248	0.0106788	0.00160796	0.805012	-0.0545251	-0.00562709	-0.000979083	0.331252	0.14816	0.102404	0.429782	0.0429159	0.153436	-0.609673	-0.16398	0.13457	0.0600918	0.280263	0.0377107	0.287525	0.512224	-0.0887101	-0.463562	-0.055684	0.00610865	-0.542881	-0.969611	0.0651735	0.12865	0.255626	0.493276	-1.18676	-0.208977	0.11198	0.144993	0.249439	0.212783	-0.0741189	-0.0694944	0.406827	-0.0462276	-0.411724	-0.0828684	0.765147
1.88	-0.0175483	-0.0301557	-0.134264	-0.473344	0.00720666	-0.233448	0.0107076	0.00412696	0.804419	-0.063937	-0.00566536	-0.00656343	0.332905	0.221067	0.106802	0.43457	0.0438958	0.0808274	-0.611576	-0.226407	0.134896	0.00704935	0.280849	0.0752257	0.292778	0.587307	-0.0938043	-0.494195	-0.0552563	-0.0251221	-0.55293	-1.03279	0.0660092	0.0429615	0.260799	0.530727	-1.18869	-0.0993358	0.113288	0.196566	0.252262	0.309029	-0.0751389	-0.0835223	0.406615	-0.0673157	-0.412043	-0.066908	0.767465
1.89	-0.0183918	-0.0737807	-0.139007	-0.482453	0.00476547	-0.233645	0.0107579	0.0057148	0.803742	-0.0710436	-0.00575614	-0.0115499	0.335326	0.302369	0.111314	0.445551	0.044067	0.00360205	-0.614164	-0.297	0.134727	-0.033329	0.281773	0.10305	0.298753	0.663102	-0.0992337	-0.522269	-0.0550719	-0.052215	-0.563561	-1.0913	0.0660428	-0.0299166	0.266284	0.55755	-1.1897	0.00171664	0.115254	0.23271	0.255985	0.412731	-0.0763318	-0.0897192	0.406278	-0.0803755	-0.412166	-0.0534395	0.769154
1.9	-0.0197709	-0.13255	-0.14374	-0.471583	0.0022795	-0.242571	0.0108181	0.00625488	0.803001	-0.0771783	-0.00589508	-0.0162071	0.338648	0.39875	0.115918	0.445587	0.0433725	-0.0593933	-0.61746	-0.364453	0.134105	-0.0877496	0.282949	0.134342	0.305566	0.748436	-0.104864	-0.525964	-0.0550734	-0.0888975	-0.574743	-1.13621	0.0654334	-0.0870896	0.271924	0.566073	-1.18978	0.107729	0.117724	0.245291	0.260603	0.508805	-0.0775409	-0.0847349	0.40591	-0.074993	-0.412155	-0.0406433	0.770198
1.91	-0.0216646	-0.168763	-0.148311	-0.449147	-0.000113677	-0.200188	0.0108879	0.00800865	0.802208	-0.0807665	-0.00608513	-0.0221428	0.342729	0.431821	0.120458	0.419711	0.0420178	-0.113123	-0.621251	-0.381372	0.13306	-0.0924602	0.28441	0.159553	0.313032	0.779639	-0.110436	-0.497424	-0.0551021	-0.0638903	-0.586114	-1.12636	0.0643341	-0.122497	0.277566	0.557139	-1.18901	0.189106	0.120719	0.303517	0.265959	0.571957	-0.0785654	-0.0510522	0.405466	-0.0820915	-0.412078	-0.0232503	0.770374
1.92	-0.0237001	-0.17835	-0.152546	-0.401794	-0.00205951	-0.175633	0.0109811	0.0105456	0.8014	-0.0801628	-0.00633873	-0.0284384	0.346935	0.438657	0.124591	0.369553	0.0404217	-0.0896564	-0.625147	-0.40048	0.132384	-0.040338	0.28614	0.179698	0.320441	0.73935	-0.115582	-0.448208	-0.0548224	-0.0578221	-0.597003	-1.04383	0.0629652	-0.146549	0.283024	0.529826	-1.18782	0.228703	0.124417	0.334989	0.271747	0.614324	-0.0792454	-0.016223	0.404922	-0.0673164	-0.411958	-0.0104271	0.769594
1.93	-0.0258311	-0.189612	-0.156211	-0.337204	-0.00398782	-0.192455	0.0110963	0.0125239	0.800615	-0.0764617	-0.00665151	-0.033983	0.351289	0.453883	0.128187	0.313559	0.0392413	-0.0335007	-0.629259	-0.418107	0.13178	-0.0769261	0.287974	0.186173	0.327392	0.687863	-0.12018	-0.392069	-0.0546908	-0.082536	-0.606928	-0.940649	0.06141	-0.159662	0.288125	0.488605	-1.18637	0.254403	0.128235	0.313946	0.27793	0.658056	-0.0796135	-0.0118661	0.404435	-0.048578	-0.411936	-0.0150381	0.768106
1.94	-0.0281302	-0.199849	-0.159114	-0.25273	-0.00618509	-0.22656	0.0112308	0.0144575	0.799881	-0.0699177	-0.00701703	-0.0390239	0.355791	0.458401	0.131172	0.246945	0.0387134	0.0480307	-0.633451	-0.416109	0.130898	-0.0776055	0.289849	0.188609	0.333805	0.621591	-0.124091	-0.317262	-0.0548914	-0.113139	-0.615704	-0.81314	0.0597045	-0.174812	0.292721	0.429044	-1.1846	0.272094	0.131741	0.260234	0.284434	0.68477	-0.0799361	-0.0249982	0.4042	-0.0200062	-0.412102	-0.0428073	0.766365
1.95	-0.030564	-0.205708	-0.161083	-0.155375	-0.00878741	-0.279431	0.011386	0.0164045	0.799224	-0.0611293	-0.00742933	-0.0431768	0.360317	0.459595	0.133454	0.175231	0.0391358	0.157059	-0.637579	-0.409954	0.13013	-0.0731024	0.291713	0.184066	0.339454	0.532913	-0.12717	-0.237449	-0.0555335	-0.161356	-0.623042	-0.658077	0.0578666	-0.185162	0.296668	0.360813	-1.18257	0.277091	0.134637	0.175332	0.291058	0.692882	-0.0804061	-0.0643125	0.404327	0.00906641	-0.412502	-0.0744536	0.764582
1.96	-0.033232	-0.228735	-0.162076	-0.0643148	-0.0119305	-0.32827	0.0115559	0.0174966	0.79866	-0.0514385	-0.00787551	-0.0459412	0.365001	0.480115	0.135076	0.11172	0.0405254	0.237241	-0.641672	-0.402947	0.129116	-0.123624	0.293505	0.175439	0.344384	0.472953	-0.129476	-0.168351	-0.0568186	-0.218701	-0.628868	-0.514851	0.0559847	-0.185309	0.29991	0.287181	-1.18018	0.296084	0.136689	0.0847021	0.297658	0.686185	-0.0812071	-0.117191	0.40488	0.0329003	-0.413111	-0.108363	0.762849
1.97	-0.035854	-0.154734	-0.162019	0.0670072	-0.0152663	-0.314865	0.0117458	0.0214699	0.798208	-0.0376005	-0.00834994	-0.0491421	0.369426	0.358827	0.135864	-0.00800492	0.0425267	0.274056	-0.645517	-0.358396	0.127695	-0.135678	0.295242	0.182129	0.348299	0.270604	-0.130868	-0.048908	-0.05867	-0.244897	-0.633061	-0.314742	0.054082	-0.194526	0.302342	0.197628	-1.17774	0.20707	0.138013	0.035381	0.303659	0.538202	-0.082242	-0.108921	0.405779	0.056642	-0.413781	-0.0921484	0.760835
1.98	-0.0365946	0.0996988	-0.160305	0.255769	-0.0178081	-0.177467	0.0119983	0.0288492	0.797934	-0.0165817	-0.0088599	-0.0524956	0.371422	0.0161998	0.134865	-0.211368	0.0448507	0.226126	-0.648868	-0.316861	0.126363	-0.132635	0.297169	0.209477	0.348881	-0.171515	-0.130468	0.132317	-0.0608802	-0.201728	-0.634802	-0.0403642	0.0521202	-0.185436	0.303682	0.0654369	-1.1773	-0.0982601	0.138699	0.0911401	0.307051	0.118169	-0.0826007	-0.00484633	0.406602	0.0689144	-0.414061	0.0167763	0.75742
1.99	-0.0348237	0.240888	-0.157083	0.364799	-0.0185903	-0.0157958	0.0122979	0.0295739	0.797859	6.33E-05	-0.00938382	-0.0513609	0.370575	-0.162797	0.131964	-0.339203	0.0467135	0.129176	-0.652116	-0.330442	0.124351	-0.274608	0.299339	0.225193	0.345665	-0.43916	-0.12847	0.201151	-0.0631681	-0.1948	-0.634033	0.173637	0.0503668	-0.184115	0.303691	-0.0545542	-1.17987	-0.305424	0.139408	0.184652	0.306309	-0.314041	-0.0819787	0.0459262	0.407171	0.0856692	-0.413658	0.0931136	0.752893
2	-0.0325072	0.195303	-0.153201	0.407578	-0.0184396	-0.00933434	0.0125675	0.0237456	0.797904	0.00762803	-0.00987227	-0.0458915	0.369207	-0.119513	0.128303	-0.369912	0.0480746	0.127865	-0.655389	-0.309212	0.12103	-0.341504	0.301432	0.201894	0.341043	-0.478361	-0.126298	0.164638	-0.0661233	-0.278615	-0.631343	0.351401	0.0479946	-0.314016	0.302772	-0.118909	-1.18358	-0.335716	0.140056	0.130126	0.30221	-0.583197	-0.0812273	0.00552977	0.407979	0.11923	-0.413097	0.0674042	0.749013
2.01	-0.0312683	0.0548519	-0.148942	0.437783	-0.0188667	-0.104876	0.0127611	0.0144286	0.798	0.0117065	-0.0103077	-0.0418748	0.368863	0.0250166	0.124485	-0.390882	0.0496754	0.177018	-0.658195	-0.245113	0.117869	-0.27711	0.303164	0.156431	0.336744	-0.376639	-0.124219	0.219462	-0.0709761	-0.627122	-0.627124	0.462714	0.0454703	-0.192714	0.301297	-0.178093	-1.18673	-0.274053	0.13965	-0.024339	0.295955	-0.742648	-0.0808341	-0.0438544	0.409323	0.151995	-0.412887	0.00825513	0.746432
2.02	-0.0316681	-0.0851149	-0.144621	0.406942	-0.020322	-0.214142	0.0128563	0.00492167	0.798141	0.0169211	-0.0107063	-0.0375172	0.370048	0.167418	0.120784	-0.347093	0.0514701	0.215082	-0.66024	-0.162174	0.115108	-0.28459	0.304309	0.0852477	0.333905	-0.231441	-0.121512	0.267621	-0.078038	-0.668087	-0.622266	0.5035	0.0431044	-0.252179	0.299324	-0.209492	-1.18879	-0.214946	0.138065	-0.159677	0.288451	-0.799447	-0.0807323	-0.0718427	0.411052	0.171435	-0.413039	-0.0258883	0.744669
2.03	-0.0333638	-0.172119	-0.140739	0.350551	-0.0229213	-0.317955	0.0128679	-0.00221134	0.798346	0.0241425	-0.011055	-0.0322383	0.372347	0.243443	0.117802	-0.272665	0.0536483	0.27621	-0.661408	-0.0613814	0.112186	-0.275151	0.30469	0.00610431	0.332307	-0.138746	-0.118624	0.278415	-0.0846882	-0.620029	-0.617059	0.534429	0.0408034	-0.207239	0.297093	-0.235243	-1.19016	-0.202887	0.135379	-0.270738	0.28058	-0.809131	-0.0806214	-0.0533099	0.41293	0.179583	-0.413423	-0.0358459	0.742848
2.04	-0.0358328	-0.227551	-0.137449	0.282254	-0.0262001	-0.332203	0.0128199	-0.00697912	0.798625	0.0316344	-0.0113551	-0.0281272	0.375002	0.248393	0.115529	-0.214616	0.0562883	0.300096	-0.661376	0.074729	0.109979	-0.161377	0.304275	-0.0726985	0.331527	-0.0671502	-0.115769	0.275998	-0.0904927	-0.506696	-0.611654	0.544398	0.0390913	-0.13076	0.294604	-0.2627	-1.19132	-0.197464	0.132048	-0.284357	0.272609	-0.818494	-0.0803041	-0.0268272	0.414669	0.161639	-0.413836	-0.0189731	0.740406
2.05	-0.0387242	-0.263874	-0.134861	0.215665	-0.0292319	-0.29547	0.012735	-0.00970168	0.798977	0.0387104	-0.011621	-0.0249401	0.3775	0.227894	0.11374	-0.169993	0.0589897	0.307609	-0.659973	0.197997	0.108952	-0.0601553	0.303153	-0.142906	0.331365	-0.0258933	-0.113036	0.260737	-0.0949317	-0.394911	-0.606123	0.570704	0.0381077	-0.0679346	0.291851	-0.288178	-1.19249	-0.190098	0.129038	-0.24212	0.26452	-0.825093	-0.0797802	0.00721684	0.416052	0.133932	-0.414066	0.0140865	0.737169
2.06	-0.0418651	-0.287457	-0.132822	0.170112	-0.032167	-0.309427	0.0126293	-0.0114243	0.799397	0.0450524	-0.0118526	-0.0212896	0.379804	0.217403	0.112405	-0.122478	0.0620629	0.36443	-0.657542	0.285098	0.108625	-0.0187722	0.301426	-0.196952	0.331407	-0.0108811	-0.110553	0.23239	-0.0986964	-0.367263	-0.600223	0.606279	0.0376977	-0.0143409	0.288855	-0.307423	-1.19372	-0.190745	0.126186	-0.253494	0.256528	-0.796117	-0.0790264	0.0355934	0.417087	0.111788	-0.414135	0.0276357	0.73312
2.07	-0.0454536	-0.343933	-0.131199	0.126627	-0.0355358	-0.390927	0.0125048	-0.0133601	0.79987	0.0490871	-0.0120446	-0.0169261	0.382217	0.258239	0.111649	-0.0553707	0.0658953	0.470625	-0.654278	0.364768	0.108671	0.0185236	0.29914	-0.257674	0.331834	0.0540595	-0.108478	0.185663	-0.102413	-0.401282	-0.594146	0.612439	0.0378444	0.0407119	0.285711	-0.318278	-1.19469	-0.147716	0.123017	-0.331239	0.249159	-0.686425	-0.078262	0.0106555	0.417916	0.096183	-0.4143	-0.007907	0.728831
2.08	-0.0497522	-0.396189	-0.129903	0.0843947	-0.0401119	-0.51536	0.0123648	-0.0144454	0.800379	0.0528251	-0.0121921	-0.0129261	0.385014	0.290721	0.111648	0.0162404	0.0709678	0.589782	-0.650168	0.461813	0.10923	0.0840545	0.29627	-0.319883	0.332819	0.112599	-0.106972	0.135373	-0.106662	-0.454331	-0.587997	0.613993	0.0384545	0.0859099	0.282533	-0.316985	-1.19494	-0.0999369	0.11886	-0.447696	0.243147	-0.517543	-0.0780478	-0.0522472	0.4188	0.0731375	-0.414794	-0.0711003	0.725149
2.09	-0.054676	-0.449889	-0.129157	0.00155159	-0.045344	-0.503179	0.0122203	-0.0142017	0.800926	0.0566483	-0.0123143	-0.0119276	0.387935	0.289957	0.112329	0.0783155	0.0765461	0.567195	-0.644939	0.583543	0.110661	0.184793	0.292769	-0.382047	0.334532	0.203478	-0.105979	0.0939106	-0.110814	-0.380427	-0.582057	0.573609	0.0396929	0.132974	0.279351	-0.314984	-1.19448	-0.0235179	0.114425	-0.404788	0.238817	-0.335211	-0.0787252	-0.117298	0.419614	0.0235252	-0.415479	-0.114661	0.722426
2.1	-0.0598763	-0.460338	-0.129429	-0.103908	-0.0499684	-0.405233	0.0120899	-0.0115077	0.801512	0.060369	-0.0124342	-0.0123044	0.390528	0.236324	0.113657	0.139945	0.0814151	0.457709	-0.638529	0.68809	0.112926	0.235563	0.288687	-0.436456	0.336876	0.237471	-0.105719	0.0107976	-0.11332	-0.187905	-0.576484	0.551003	0.0407081	0.0904004	0.276279	-0.298925	-1.19363	0.0272117	0.111208	-0.256253	0.236332	-0.146304	-0.0801206	-0.14599	0.42012	-0.0311429	-0.41608	-0.11633	0.720435
2.11	-0.0648107	-0.432666	-0.130638	-0.175979	-0.0535245	-0.272799	0.0119942	-0.00756061	0.802128	0.0624271	-0.012566	-0.0143543	0.39236	0.153264	0.115349	0.159033	0.0850009	0.289033	-0.631305	0.748102	0.115471	0.246822	0.284257	-0.454858	0.339157	0.226227	-0.106197	-0.0484244	-0.114456	-0.0886502	-0.57108	0.526289	0.0415686	0.0816738	0.273359	-0.287156	-1.19284	0.048125	0.109618	-0.0806568	0.235606	0.0111035	-0.081868	-0.141615	0.420224	-0.0770963	-0.416441	-0.0950417	0.718695
2.12	-0.0692453	-0.400227	-0.132474	-0.212708	-0.0555865	-0.120014	0.0119385	-0.00359139	0.802752	0.0615826	-0.0127242	-0.0171223	0.393356	0.079749	0.116955	0.144101	0.0868154	0.10574	-0.623644	0.767339	0.118144	0.263673	0.279765	-0.446405	0.341307	0.218389	-0.107103	-0.083528	-0.114628	-0.00449179	-0.566073	0.478721	0.0424162	0.0820061	0.270528	-0.274301	-1.19228	0.0744958	0.109919	0.101514	0.236287	0.137508	-0.0836091	-0.122156	0.419845	-0.116769	-0.416521	-0.0638055	0.71689
2.13	-0.07325	-0.381079	-0.134582	-0.216563	-0.0564973	-0.0427012	0.0119167	-0.000996447	0.803346	0.0566623	-0.012904	-0.0186108	0.39392	0.0684744	0.118366	0.12873	0.0871334	-0.0191307	-0.616165	0.716484	0.12078	0.230011	0.275483	-0.413975	0.343372	0.222753	-0.108337	-0.113378	-0.114389	-0.00077837	-0.561557	0.426202	0.0432072	0.0756445	0.267901	-0.249558	-1.19176	0.11115	0.111635	0.192618	0.238251	0.268879	-0.0853142	-0.108477	0.419109	-0.141053	-0.41639	-0.0511546	0.715091
2.14	-0.0771332	-0.389534	-0.136638	-0.198418	-0.0569321	-0.017436	0.0119132	4.82E-05	0.803871	0.0477075	-0.0130936	-0.0192537	0.394671	0.112539	0.119646	0.11438	0.0864507	-0.0911886	-0.609387	0.633753	0.122949	0.189825	0.271598	-0.368914	0.345648	0.269406	-0.109791	-0.119907	-0.114236	-0.0168692	-0.557666	0.34899	0.0438897	0.0598557	0.265594	-0.20977	-1.1909	0.174763	0.11399	0.217148	0.241519	0.405739	-0.0870908	-0.12089	0.418201	-0.156196	-0.416171	-0.0547942	0.713496
2.15	-0.0811073	-0.392714	-0.138504	-0.177825	-0.0572134	-0.0087048	0.0119177	0.000994242	0.804293	0.0365133	-0.0132886	-0.0198027	0.395961	0.158374	0.120876	0.10907	0.0852714	-0.104043	-0.603523	0.539382	0.124906	0.188832	0.268219	-0.31288	0.348444	0.311172	-0.111285	-0.110578	-0.114113	-0.0156727	-0.554604	0.265221	0.0443886	0.0360391	0.26372	-0.162441	-1.18942	0.235	0.116624	0.223392	0.246117	0.547461	-0.089101	-0.140868	0.417225	-0.175538	-0.415976	-0.0704799	0.712253
2.16	-0.0849705	-0.371492	-0.14019	-0.162919	-0.0573093	0.0300718	0.011937	0.00310818	0.804603	0.0255041	-0.013493	-0.0213118	0.397581	0.173117	0.122073	0.102127	0.0840713	-0.103781	-0.59863	0.441606	0.126902	0.194023	0.265449	-0.246758	0.351568	0.331229	-0.112632	-0.0853173	-0.113723	0.0387037	-0.552415	0.171981	0.0445864	0.00424672	0.262367	-0.107462	-1.18752	0.272646	0.119547	0.264316	0.252041	0.679056	-0.0914193	-0.162536	0.416172	-0.192392	-0.415764	-0.0751375	0.711255
2.17	-0.088338	-0.307049	-0.141806	-0.14838	-0.0568022	0.0920333	0.0119843	0.00662935	0.80481	0.0164194	-0.0137179	-0.0236641	0.399108	0.139832	0.123161	0.0893703	0.0828445	-0.093895	-0.594722	0.338642	0.128892	0.194166	0.26334	-0.181978	0.354687	0.292913	-0.113684	-0.0549497	-0.112509	0.130227	-0.551114	0.0968387	0.0445569	-0.0121516	0.261514	-0.0621572	-1.18559	0.269247	0.123163	0.333341	0.259163	0.790018	-0.0939448	-0.17073	0.415049	-0.196888	-0.415469	-0.0705998	0.71023
2.18	-0.0907673	-0.201171	-0.143229	-0.11516	-0.0558645	0.113705	0.0120747	0.011593	0.804938	0.00935335	-0.0139659	-0.0259417	0.400108	0.0678775	0.124047	0.0682948	0.0820313	-0.0411099	-0.591889	0.23006	0.130902	0.198479	0.261908	-0.113051	0.357057	0.182005	-0.114346	-0.0226208	-0.110629	0.190499	-0.550331	0.0639314	0.0443746	-0.019232	0.261083	-0.0241708	-1.18412	0.2151	0.127169	0.358609	0.26737	0.884241	-0.0964874	-0.169528	0.413977	-0.184121	-0.41515	-0.0718487	0.708916
2.19	-0.0920555	-0.092053	-0.14427	-0.0704092	-0.0547164	0.130137	0.0122163	0.0166066	0.805005	0.00429141	-0.0142368	-0.0281998	0.400309	-0.0168858	0.124584	0.0344537	0.0818138	0.000768312	-0.590051	0.140281	0.13291	0.197378	0.261148	-0.0494583	0.358295	0.0692582	-0.114503	0.0191923	-0.108198	0.262615	-0.549877	0.0256531	0.0443192	0.0110687	0.261012	0.00812875	-1.18332	0.153989	0.131191	0.371507	0.276482	0.955582	-0.0989402	-0.176372	0.413105	-0.158025	-0.414933	-0.0817259	0.707253
2.2	-0.0923593	-0.00777317	-0.144855	-0.0203394	-0.0535096	0.106806	0.0124013	0.0201674	0.805024	-0.000504261	-0.0145256	-0.029282	0.399884	-0.0560234	0.124748	0.00421958	0.0821175	0.0564557	-0.589185	0.0296207	0.134783	0.168905	0.261025	0.014956	0.358596	-0.0136825	-0.114176	0.0528438	-0.105462	0.259983	-0.549822	-0.0142409	0.0445857	0.0384281	0.261209	0.0322005	-1.18307	0.108388	0.135025	0.336786	0.28633	1.01761	-0.101363	-0.188609	0.412549	-0.121806	-0.414868	-0.100052	0.705367
2.21	-0.0918348	0.108376	-0.14472	0.0665858	-0.0528533	0.0274682	0.0126206	0.0239707	0.804998	-0.00435188	-0.0148171	-0.0290535	0.399117	-0.119093	0.124518	-0.0461584	0.0832485	0.140229	-0.589487	-0.0868009	0.136186	0.112676	0.261533	0.0836056	0.35793	-0.154033	-0.113357	0.104828	-0.103389	0.175044	-0.550018	-0.0227072	0.0450448	0.0561663	0.261663	0.0532645	-1.18322	0.0101833	0.137894	0.225864	0.296623	1.01161	-0.10372	-0.189199	0.412418	-0.0801037	-0.414987	-0.103356	0.703197
2.22	-0.0896139	0.340187	-0.143487	0.197528	-0.0522234	0.107067	0.012889	0.0301073	0.804948	-0.00519422	-0.0151128	-0.0303307	0.39697	-0.354322	0.123294	-0.176592	0.0847659	0.0866618	-0.59081	-0.182292	0.137052	0.0727889	0.26287	0.185703	0.355305	-0.431148	-0.111456	0.232186	-0.101859	0.207968	-0.550205	-0.0122292	0.0458301	0.105222	0.26217	0.0404486	-1.18476	-0.210843	0.139794	0.258221	0.305943	0.758777	-0.105628	-0.125856	0.412412	-0.0673633	-0.414912	-0.0195377	0.700217
2.23	-0.0844891	0.603066	-0.141029	0.318949	-0.0500056	0.283006	0.013217	0.0342574	0.8049	-0.00534012	-0.0154178	-0.0299346	0.392253	-0.59584	0.120363	-0.315235	0.0855887	-0.0341068	-0.593406	-0.352116	0.137392	-0.0117719	0.265357	0.304192	0.349616	-0.738436	-0.107919	0.338924	-0.100178	0.230261	-0.550174	0.00960632	0.0471195	0.146001	0.262399	0.00639049	-1.18917	-0.48286	0.141814	0.389691	0.311984	0.323499	-0.106662	-0.0408718	0.412111	-0.0644469	-0.414057	0.102902	0.696142
2.24	-0.077374	0.689851	-0.137868	0.357918	-0.0463933	0.354478	0.0135484	0.0310269	0.804814	-0.0132155	-0.0156957	-0.0250894	0.386365	-0.603279	0.116428	-0.354027	0.0855492	-0.098119	-0.597906	-0.53783	0.136259	-0.186908	0.268794	0.385165	0.341968	-0.821995	-0.103753	0.325717	-0.0991308	0.13205	-0.550131	-0.00666195	0.0484098	0.0972442	0.262493	0.0164877	-1.19579	-0.596638	0.144094	0.424106	0.314365	-0.0108785	-0.107246	-0.0449686	0.411762	-0.0403022	-0.412571	0.129619	0.692212
2.25	-0.0701114	0.652698	-0.134542	0.353723	-0.0427725	0.293852	0.0138262	0.0243808	0.804616	-0.0267907	-0.0159151	-0.0188068	0.381093	-0.50142	0.11249	-0.335487	0.0852409	-0.0703081	-0.603795	-0.62081	0.133986	-0.20694	0.272794	0.416975	0.334273	-0.766246	-0.0999319	0.284084	-0.0990478	0.0463203	-0.550307	-0.0293645	0.0487825	-0.0384696	0.262967	0.0828546	-1.20278	-0.59879	0.145894	0.329242	0.314173	-0.210628	-0.108068	-0.0971106	0.411812	-0.0077596	-0.41115	0.0810529	0.689542
2.26	-0.0636088	0.577028	-0.131327	0.315837	-0.0402122	0.164629	0.0140338	0.0171458	0.80428	-0.0401354	-0.0160727	-0.0127758	0.376953	-0.375885	0.109017	-0.280535	0.0853356	-0.00350499	-0.610139	-0.641377	0.132073	-0.156114	0.27701	0.424332	0.327327	-0.671966	-0.0966066	0.238488	-0.099678	-0.0402613	-0.550652	-0.0431333	0.0475664	-0.204131	0.264189	0.160901	-1.20922	-0.571799	0.146524	0.18137	0.312432	-0.31189	-0.109206	-0.134022	0.412349	0.0228067	-0.410151	0.0283644	0.687997
2.27	-0.0581239	0.486991	-0.128535	0.255675	-0.0390124	0.0462224	0.014166	0.009027	0.803829	-0.0489549	-0.0161723	-0.00728986	0.374105	-0.231508	0.106321	-0.210272	0.0858118	0.0284472	-0.616644	-0.661376	0.130313	-0.178669	0.281162	0.407459	0.321493	-0.524383	-0.0938575	0.196209	-0.101109	-0.131028	-0.551329	-0.115125	0.0449844	-0.284881	0.26612	0.217054	-1.2149	-0.533467	0.145921	0.0550802	0.309853	-0.368322	-0.110497	-0.15045	0.413239	0.0455049	-0.409547	-0.0066028	0.687019
2.28	-0.0536356	0.410332	-0.126224	0.209713	-0.0388073	-0.0202766	0.0142131	0.000672303	0.803324	-0.0511421	-0.0162214	-0.00263612	0.372583	-0.116974	0.104324	-0.164254	0.0862273	0.0143362	-0.623343	-0.667085	0.128076	-0.242397	0.285057	0.374986	0.317417	-0.331627	-0.0915538	0.179751	-0.103075	-0.172026	-0.553302	-0.286539	0.0425001	-0.187149	0.268345	0.224163	-1.21993	-0.507878	0.144432	-0.0260391	0.306554	-0.440156	-0.111783	-0.151734	0.414351	0.0623178	-0.409178	-0.0209932	0.68617
2.29	-0.049838	0.357249	-0.124373	0.160013	-0.0388819	-0.0050908	0.0141906	-0.0044111	0.802816	-0.0502605	-0.0162291	0.000856448	0.3718	-0.0800687	0.102796	-0.129365	0.0861819	-0.0339578	-0.629794	-0.611317	0.125333	-0.260587	0.288588	0.345311	0.315071	-0.194246	-0.0896512	0.147681	-0.104806	-0.129253	-0.556902	-0.407747	0.0412123	-0.0885722	0.270598	0.226876	-1.22461	-0.482988	0.142682	-0.0202499	0.302404	-0.525956	-0.112972	-0.134949	0.415489	0.0590098	-0.408883	-0.0133364	0.685013
2.3	-0.0464379	0.322146	-0.122969	0.121484	-0.0388628	-0.0133674	0.0141362	-0.00629571	0.802322	-0.0487334	-0.0162073	0.00340619	0.37112	-0.0740075	0.101582	-0.0999394	0.0860448	0.00407685	-0.635522	-0.534738	0.123084	-0.162161	0.29178	0.299781	0.313453	-0.165763	-0.0882244	0.099296	-0.106255	-0.14056	-0.560908	-0.376589	0.0403557	-0.0934469	0.272826	0.217704	-1.22912	-0.466551	0.14107	-0.0312843	0.297421	-0.590879	-0.11402	-0.127576	0.416556	0.0603878	-0.408579	-0.0131812	0.683296
2.31	-0.0436045	0.240293	-0.1219	0.0878913	-0.0391723	-0.0659161	0.0140623	-0.00884867	0.801848	-0.0460601	-0.0161636	0.00534094	0.370748	-9.80E-05	0.100684	-0.0686857	0.0864618	0.0763816	-0.640567	-0.476443	0.121615	-0.135583	0.294535	0.254054	0.312162	-0.0914833	-0.0873159	0.0525432	-0.107924	-0.17228	-0.564449	-0.338966	0.0392152	-0.129585	0.27501	0.214468	-1.23321	-0.400564	0.139261	-0.0880628	0.291977	-0.597715	-0.115016	-0.132654	0.417624	0.0625826	-0.40843	-0.0437213	0.681243
2.32	-0.0419848	0.112494	-0.12115	0.0552862	-0.0403512	-0.192121	0.0139552	-0.0124282	0.801406	-0.0417183	-0.0160998	0.00751637	0.371465	0.135079	0.100308	-0.016234	0.087711	0.203644	-0.645025	-0.412267	0.120044	-0.157367	0.296744	0.19079	0.311988	0.0489716	-0.0870314	0.000125466	-0.109924	-0.235937	-0.567797	-0.328502	0.037974	-0.113116	0.277058	0.194122	-1.23614	-0.292406	0.136893	-0.218475	0.286733	-0.520619	-0.116343	-0.191464	0.418834	0.0632784	-0.40865	-0.112444	0.679438
2.33	-0.0417495	0.00388343	-0.120607	0.0275861	-0.0430988	-0.343821	0.0138193	-0.0145819	0.801024	-0.034385	-0.0160158	0.00890455	0.373336	0.23293	0.100596	0.0389249	0.090348	0.346848	-0.648654	-0.311869	0.118652	-0.100644	0.29826	0.118047	0.313013	0.162176	-0.087395	-0.0474286	-0.112546	-0.290526	-0.570984	-0.313294	0.0370832	-0.0554473	0.278895	0.17283	-1.23767	-0.200845	0.13331	-0.368188	0.282316	-0.40234	-0.118284	-0.246795	0.42029	0.0576727	-0.409343	-0.174079	0.67818
2.34	-0.0426093	-0.0811548	-0.120378	-0.0155529	-0.0468582	-0.38557	0.0136695	-0.0150998	0.800724	-0.025904	-0.0159304	0.00780311	0.375869	0.279359	0.101418	0.0754069	0.0938303	0.382442	-0.651167	-0.200624	0.117992	-0.0315015	0.299027	0.0457965	0.315058	0.258397	-0.0882606	-0.0759387	-0.115183	-0.263366	-0.574092	-0.309359	0.0369395	0.028212	0.280475	0.146982	-1.23806	-0.106474	0.129124	-0.394544	0.278892	-0.297754	-0.120717	-0.270914	0.421737	0.0272978	-0.410197	-0.186874	0.677082
2.35	-0.0442299	-0.152874	-0.12066	-0.0730618	-0.0504576	-0.306688	0.0135211	-0.0142813	0.800499	-0.0196097	-0.0158658	0.00484468	0.378727	0.303391	0.102561	0.0946512	0.0970245	0.295956	-0.652709	-0.116116	0.117723	-0.0313993	0.29922	-0.001978	0.317989	0.34566	-0.0894701	-0.0948788	-0.117161	-0.174376	-0.577186	-0.30966	0.0374626	0.0721149	0.281807	0.122191	-1.2376	0.00666944	0.125586	-0.291391	0.276237	-0.228292	-0.123441	-0.276845	0.422853	-0.0250994	-0.41085	-0.163506	0.67563
2.36	-0.0462872	-0.191154	-0.121536	-0.120942	-0.0530133	-0.197218	0.0133911	-0.0115432	0.800319	-0.0168687	-0.0158341	0.00155811	0.381636	0.295993	0.103845	0.102644	0.0990907	0.18262	-0.653527	-0.0592921	0.117408	-0.026416	0.299083	-0.0204927	0.321528	0.380375	-0.0909503	-0.117115	-0.118147	-0.0944911	-0.5802	-0.288318	0.0381313	0.0557049	0.282996	0.113805	-1.23646	0.100216	0.123609	-0.156404	0.274038	-0.185676	-0.126431	-0.274147	0.423496	-0.0750569	-0.411066	-0.129315	0.673627
2.37	-0.0485029	-0.209697	-0.122841	-0.152503	-0.0546931	-0.130555	0.0132905	-0.00862504	0.800155	-0.0161135	-0.0158309	-0.000749921	0.384469	0.293669	0.105199	0.110322	0.100149	0.0892923	-0.653991	-0.041327	0.117139	-0.0347619	0.298835	-0.0276075	0.32523	0.395126	-0.0927447	-0.152811	-0.118508	-0.0503287	-0.583023	-0.280225	0.0385456	0.0264643	0.28419	0.125042	-1.23485	0.170561	0.122937	-0.067899	0.272215	-0.137985	-0.129613	-0.276006	0.423744	-0.107494	-0.41093	-0.106108	0.671091
2.38	-0.0508039	-0.220139	-0.124392	-0.168943	-0.0559172	-0.102453	0.0132174	-0.00594807	0.799991	-0.0168751	-0.0158461	-0.00214738	0.387275	0.290182	0.106612	0.117413	0.100348	0.01495	-0.65432	-0.0283466	0.116717	-0.0449377	0.298532	-0.0295883	0.329064	0.414683	-0.0949069	-0.188049	-0.118535	-0.029722	-0.585907	-0.299612	0.0387851	0.0216442	0.285475	0.134518	-1.23281	0.226975	0.123057	-0.0239388	0.270861	-0.0787856	-0.132896	-0.271492	0.423725	-0.130393	-0.410559	-0.0925371	0.668138
2.39	-0.0531924	-0.231848	-0.126137	-0.191015	-0.0569846	-0.0924482	0.0131708	-0.00351312	0.799816	-0.018217	-0.0158722	-0.00307673	0.390058	0.293092	0.108169	0.137987	0.0999006	-0.0424946	-0.654519	-0.0150487	0.116298	-0.0400195	0.298199	-0.0340848	0.333088	0.445048	-0.0974852	-0.227855	-0.118393	-0.0201742	-0.589056	-0.334611	0.0389841	0.0203345	0.286875	0.144275	-1.23033	0.27929	0.123644	0.00425027	0.270184	0.00783311	-0.136196	-0.264355	0.423518	-0.142135	-0.410086	-0.085547	0.664862
2.4	-0.055731	-0.249856	-0.128124	-0.217678	-0.0580176	-0.0927207	0.0131454	-0.00157263	0.799624	-0.0202755	-0.0159072	-0.00390056	0.392923	0.310154	0.109976	0.166892	0.0989422	-0.083753	-0.654646	-0.0116782	0.115883	-0.0489713	0.29784	-0.036454	0.337439	0.485132	-0.100471	-0.262345	-0.118123	-0.0153633	-0.592599	-0.375217	0.0391682	0.0134747	0.2884	0.161595	-1.2274	0.332486	0.124607	0.0239949	0.270427	0.116405	-0.139434	-0.246516	0.423179	-0.154214	-0.409606	-0.0826484	0.661351
2.41	-0.0584849	-0.277971	-0.130422	-0.254134	-0.0590167	-0.0675132	0.013138	-1.48E-05	0.79941	-0.0226045	-0.0159515	-0.005179	0.395961	0.332758	0.112117	0.198212	0.097507	-0.144223	-0.654736	-0.00438265	0.115323	-0.0651563	0.29746	-0.0359935	0.342205	0.541544	-0.10382	-0.287205	-0.117672	0.0222295	-0.596549	-0.420938	0.0391577	-0.0110706	0.290121	0.181825	-1.22398	0.398135	0.125985	0.071374	0.271761	0.234176	-0.142524	-0.230865	0.422679	-0.165074	-0.409144	-0.0747235	0.657601
2.42	-0.0615075	-0.306914	-0.13309	-0.282508	-0.0596688	-0.0376884	0.0131448	0.00151053	0.799172	-0.0248309	-0.0160113	-0.00672864	0.399199	0.353856	0.114537	0.220026	0.095464	-0.175275	-0.654732	0.00359116	0.114672	-0.0632524	0.297077	-0.036724	0.347534	0.586486	-0.107391	-0.296882	-0.116629	0.067102	-0.600906	-0.445093	0.0389408	-0.0364599	0.292002	0.196032	-1.22006	0.462678	0.128114	0.11956	0.274159	0.344524	-0.145466	-0.210278	0.422017	-0.166273	-0.408625	-0.0644842	0.653678
2.43	-0.064695	-0.308832	-0.135916	-0.28521	-0.0602586	-0.0476733	0.0131709	0.00395705	0.798921	-0.024823	-0.0160862	-0.00821765	0.402527	0.345167	0.117119	0.230099	0.0934976	-0.133311	-0.654625	0.0206979	0.114196	-0.0287529	0.296678	-0.0394598	0.35302	0.568303	-0.111008	-0.293841	-0.115242	0.0917165	-0.605228	-0.413548	0.0384608	-0.057602	0.293932	0.191493	-1.21575	0.489024	0.130596	0.119753	0.277564	0.44534	-0.148202	-0.197971	0.421307	-0.159343	-0.408122	-0.0612171	0.649628
2.44	-0.067772	-0.280613	-0.138631	-0.262036	-0.0610456	-0.0720545	0.0132257	0.0070633	0.798686	-0.021522	-0.0161762	-0.00980077	0.405579	0.29971	0.11969	0.221454	0.0921431	-0.0647473	-0.654306	0.0456971	0.114128	0.0106108	0.296258	-0.0454484	0.358069	0.501237	-0.114455	-0.271155	-0.113635	0.115761	-0.609086	-0.359301	0.0377622	-0.0680958	0.295797	0.176204	-1.21136	0.474356	0.132982	0.0962267	0.281856	0.522504	-0.150778	-0.188321	0.420675	-0.142727	-0.407695	-0.0634874	0.645639
2.45	-0.0705291	-0.2405	-0.141003	-0.224181	-0.0621112	-0.106927	0.013313	0.0103684	0.798502	-0.0149382	-0.0162801	-0.0108208	0.408114	0.243954	0.122078	0.20811	0.0915468	0.00494558	-0.653741	0.0675407	0.114358	0.0256958	0.295774	-0.0520468	0.362353	0.412078	-0.117528	-0.243999	-0.111947	0.116795	-0.61232	-0.289863	0.0371958	-0.0421467	0.297405	0.14538	-1.20715	0.439168	0.134994	0.0527737	0.286828	0.582225	-0.15315	-0.175375	0.420221	-0.114278	-0.407411	-0.0727182	0.641816
2.46	-0.0729457	-0.201157	-0.142919	-0.180267	-0.063645	-0.172495	0.013431	0.0131533	0.79839	-0.00745479	-0.0163873	-0.0103975	0.410146	0.199814	0.124323	0.20428	0.0917306	0.0812553	-0.653005	0.0820409	0.114534	0.00347633	0.295198	-0.0654054	0.365734	0.315805	-0.12026	-0.227146	-0.110642	0.0575219	-0.614792	-0.205358	0.0369631	-0.00581435	0.298646	0.105057	-1.20317	0.39315	0.136315	-0.0300861	0.292395	0.639601	-0.155299	-0.169372	0.420019	-0.0790031	-0.407368	-0.0964124	0.638231
2.47	-0.0751446	-0.182824	-0.144388	-0.141788	-0.0656571	-0.187548	0.0135722	0.0150954	0.798347	-0.00125711	-0.0164886	-0.0100657	0.411779	0.160168	0.126475	0.188159	0.0924989	0.102304	-0.652034	0.114232	0.114548	0.000202146	0.294522	-0.0676283	0.36834	0.254693	-0.122714	-0.197498	-0.10996	0.0213631	-0.616497	-0.138516	0.0369316	0.00349123	0.299553	0.0727812	-1.1993	0.374575	0.136879	-0.071012	0.298479	0.67184	-0.157292	-0.163679	0.42008	-0.0564066	-0.407538	-0.0975909	0.63494
2.48	-0.0768708	-0.0920627	-0.145387	-0.0701586	-0.0672672	-0.0952682	0.0137396	0.0190369	0.798373	0.0071754	-0.0165957	-0.0117432	0.412679	0.0180519	0.1281	0.101787	0.0932409	0.0569031	-0.650726	0.145087	0.114653	0.0183997	0.293912	-0.0482271	0.370053	0.0874342	-0.12448	-0.0988889	-0.109548	0.0269505	-0.617358	-0.0226228	0.0370161	0.0194063	0.300027	0.0132952	-1.19583	0.288372	0.137394	-0.018302	0.304339	0.555429	-0.158966	-0.110279	0.420162	-0.055827	-0.407655	-0.0464072	0.631599
2.49	-0.0767183	0.141107	-0.145471	0.0592202	-0.0673069	0.0972217	0.0139622	0.0254717	0.798506	0.0199569	-0.0167263	-0.014078	0.411416	-0.27924	0.128213	-0.0621083	0.093434	-0.0547333	-0.64928	0.131925	0.114864	0.00635422	0.293659	0.00515231	0.369222	-0.271619	-0.124563	0.0662658	-0.109014	0.10998	-0.616731	0.152511	0.0373094	0.0383281	0.299758	-0.0732731	-1.19429	0.0375164	0.138363	0.117943	0.308043	0.192024	-0.159778	0.00708732	0.419834	-0.064475	-0.407182	0.0825313	0.627607
2.5	-0.0739248	0.334713	-0.144407	0.170758	-0.0653747	0.247807	0.0142336	0.0275068	0.798762	0.0296446	-0.0168631	-0.012397	0.407522	-0.482549	0.126523	-0.185716	0.0928902	-0.142191	-0.648325	0.0535684	0.114411	-0.106249	0.293942	0.0548384	0.364945	-0.572492	-0.122836	0.164506	-0.108194	0.133155	-0.614349	0.311356	0.0378552	0.0604569	0.298571	-0.154877	-1.19573	-0.202048	0.139725	0.208301	0.307999	-0.223324	-0.159484	0.0868743	0.419008	-0.0664727	-0.405886	0.183915	0.623387
2.51	-0.0699936	0.341618	-0.14262	0.21778	-0.0625713	0.256908	0.0144875	0.022211	0.799068	0.0299603	-0.01696	-0.00654359	0.402833	-0.454876	0.124036	-0.212324	0.0919108	-0.15822	-0.648128	-0.00614222	0.112835	-0.185757	0.294531	0.0681566	0.358947	-0.621196	-0.120496	0.164843	-0.108139	0.0084549	-0.610736	0.396039	0.0382359	0.0113992	0.296858	-0.182168	-1.19872	-0.269995	0.140837	0.159523	0.304748	-0.483666	-0.158912	0.0764599	0.418121	-0.052431	-0.404222	0.181485	0.620401
2.52	-0.066659	0.25544	-0.140463	0.238437	-0.0602574	0.156817	0.0146672	0.0136095	0.799343	0.0248007	-0.0169916	0.000264764	0.399066	-0.328845	0.121588	-0.19989	0.091051	-0.0955005	-0.648287	-0.0187826	0.111041	-0.159853	0.295163	0.0657604	0.353268	-0.541538	-0.118232	0.161934	-0.10931	-0.0973642	-0.606551	0.433846	0.0380529	-0.0554582	0.295055	-0.169892	-1.2015	-0.247818	0.140893	0.00368023	0.299523	-0.621486	-0.158512	0.0397958	0.417491	-0.0355914	-0.402783	0.136399	0.61901
2.53	-0.0644263	0.159457	-0.13815	0.23058	-0.0591632	0.0347556	0.0147603	0.00488373	0.799563	0.0197193	-0.0169563	0.00667488	0.396608	-0.193319	0.119514	-0.164836	0.0907716	-0.0280879	-0.648469	-0.0152293	0.109539	-0.145348	0.295711	0.0488017	0.34858	-0.421917	-0.116058	0.166649	-0.111252	-0.176355	-0.602191	0.421866	0.0372438	-0.0985514	0.293428	-0.150722	-1.2035	-0.214774	0.139435	-0.157796	0.293219	-0.685508	-0.15836	0.0182173	0.417102	-0.024875	-0.401716	0.095604	0.618698
2.54	-0.0632922	0.0614545	-0.13604	0.19003	-0.0589481	0.000902842	0.0147657	-0.00363225	0.799744	0.0168837	-0.0168633	0.0116103	0.395433	-0.0724488	0.117947	-0.129775	0.0906328	-0.0408151	-0.648594	-0.00419355	0.108011	-0.155943	0.296023	0.0234243	0.345365	-0.254101	-0.114001	0.172255	-0.113475	-0.17694	-0.598343	0.340513	0.0364017	-0.0593788	0.291926	-0.147999	-1.20477	-0.162096	0.136999	-0.215208	0.286339	-0.727218	-0.158379	0.00614355	0.416822	-0.029962	-0.400872	0.0780427	0.618942
2.55	-0.0630555	-0.0109831	-0.134352	0.150997	-0.0588065	-0.00169353	0.0146951	-0.0101328	0.799906	0.0159053	-0.0167267	0.0157627	0.395267	0.0120633	0.116749	-0.105149	0.0901661	-0.0450605	-0.648574	0.00895821	0.106559	-0.128639	0.296072	-0.00613605	0.343714	-0.131137	-0.11207	0.169712	-0.115357	-0.173347	-0.595279	0.284513	0.0360464	-0.017623	0.290444	-0.145177	-1.2055	-0.123413	0.134481	-0.235037	0.278949	-0.767171	-0.15848	0.00410324	0.416509	-0.0345949	-0.400052	0.0759158	0.619309
2.56	-0.0634298	-0.0590189	-0.13294	0.129811	-0.0589136	-0.040283	0.014571	-0.0144679	0.800062	0.0151994	-0.0165476	0.020041	0.395771	0.0679429	0.115839	-0.0833294	0.0898467	-0.00415629	-0.648401	0.0301229	0.105422	-0.10208	0.295849	-0.0323378	0.342955	-0.0634511	-0.110321	0.157443	-0.117308	-0.196529	-0.592526	0.270122	0.0360133	0.00765543	0.288986	-0.143449	-1.20589	-0.105348	0.131646	-0.291807	0.271205	-0.785567	-0.158578	0.00639088	0.416214	-0.0295079	-0.399314	0.0668302	0.619561
2.57	-0.06434	-0.110848	-0.131692	0.114402	-0.0594561	-0.083315	0.0144068	-0.0182087	0.800213	0.0147534	-0.0163271	0.0239683	0.396814	0.128459	0.115211	-0.0619732	0.0899202	0.0456069	-0.648022	0.0486151	0.1045	-0.0865679	0.295394	-0.0534234	0.342866	0.0125546	-0.108793	0.146488	-0.11929	-0.196687	-0.589953	0.246455	0.0362059	0.0359685	0.287561	-0.146593	-1.20592	-0.0729938	0.128302	-0.352212	0.263393	-0.773649	-0.158602	0.00870414	0.415948	-0.0247995	-0.39872	0.0487926	0.619591
2.58	-0.0659687	-0.184813	-0.130548	0.0961763	-0.0607371	-0.198412	0.0142063	-0.0220065	0.800356	0.0137033	-0.0160635	0.0289149	0.398635	0.233373	0.114975	-0.012181	0.0907337	0.170036	-0.647525	0.0533727	0.10372	-0.076417	0.294684	-0.0867342	0.343612	0.109645	-0.107579	0.105783	-0.121392	-0.243426	-0.58762	0.222943	0.0366423	0.0391217	0.286156	-0.134559	-1.20532	-0.0152209	0.124218	-0.480822	0.255941	-0.686872	-0.158723	-0.0280193	0.415802	-0.0122893	-0.39841	-0.00592599	0.619685
2.59	-0.0686137	-0.28083	-0.129571	0.0653228	-0.0631897	-0.282496	0.0139682	-0.0254335	0.800486	0.0122866	-0.0157517	0.0329693	0.401523	0.33908	0.115391	0.0366684	0.0926226	0.259113	-0.646846	0.0892295	0.103065	-0.0482586	0.293641	-0.115682	0.345484	0.250643	-0.107022	0.0565194	-0.12354	-0.221196	-0.585662	0.164661	0.0370023	0.0536841	0.284895	-0.119762	-1.20367	0.0833381	0.11911	-0.571579	0.249516	-0.560205	-0.159382	-0.0930474	0.415891	-0.0191265	-0.398521	-0.0639703	0.62042
2.6	-0.0722289	-0.367635	-0.128943	0.0172548	-0.0659501	-0.254114	0.0137033	-0.0272643	0.800604	0.0114264	-0.0154142	0.0341208	0.405257	0.409757	0.116253	0.0644888	0.0948505	0.25724	-0.645712	0.134848	0.103034	0.032204	0.29229	-0.148306	0.348766	0.395192	-0.107008	0.0277768	-0.125204	-0.173785	-0.584392	0.0893142	0.037832	0.109068	0.283721	-0.115013	-1.20092	0.195236	0.113984	-0.534071	0.244184	-0.442974	-0.160679	-0.131267	0.416028	-0.0504535	-0.398786	-0.0878288	0.621672
2.61	-0.0765019	-0.426854	-0.128979	-0.056266	-0.0680249	-0.148596	0.0134287	-0.0272865	0.800713	0.00995313	-0.0150748	0.0335263	0.409506	0.446333	0.117475	0.0979617	0.0965697	0.174915	-0.644206	0.161541	0.10353	0.042632	0.2907	-0.164652	0.353329	0.508688	-0.107509	-0.0144702	-0.125942	-0.0648826	-0.583891	0.0159426	0.0389783	0.11283	0.282665	-0.0936732	-1.19735	0.296914	0.110014	-0.396889	0.239986	-0.31642	-0.162335	-0.134041	0.415905	-0.0888369	-0.398993	-0.0826295	0.62288
2.62	-0.0810421	-0.4562	-0.129848	-0.127281	-0.0688809	-0.00542205	0.013161	-0.0260406	0.800799	0.00700771	-0.0147493	0.0314002	0.413898	0.449872	0.119008	0.119069	0.0971075	0.0327302	-0.642488	0.174762	0.103891	0.0236311	0.289043	-0.163137	0.358778	0.587284	-0.108529	-0.0498566	-0.125286	0.0791517	-0.584105	-0.0558116	0.0400406	0.0973236	0.281851	-0.0688543	-1.1933	0.380378	0.107843	-0.213277	0.236997	-0.195599	-0.164144	-0.126286	0.415366	-0.136777	-0.398974	-0.0581229	0.623778
2.63	-0.0855819	-0.457329	-0.131368	-0.165158	-0.068531	0.0842284	0.0129102	-0.0240406	0.800846	0.0023129	-0.014447	0.0293066	0.418258	0.44503	0.120638	0.122589	0.0963369	-0.073103	-0.640791	0.155596	0.104185	0.025603	0.287484	-0.146646	0.36477	0.623093	-0.109903	-0.0776254	-0.123334	0.166394	-0.584992	-0.118402	0.0408813	0.070636	0.281345	-0.0303788	-1.18896	0.433038	0.107401	-0.0911306	0.235129	-0.0823364	-0.16601	-0.114377	0.414437	-0.166884	-0.398665	-0.0329069	0.62427
2.64	-0.0899814	-0.444074	-0.133212	-0.188749	-0.0676879	0.112446	0.0126794	-0.0221979	0.80084	-0.00375782	-0.01416	0.0281583	0.422597	0.443979	0.122325	0.133498	0.0947181	-0.145078	-0.639406	0.118789	0.104332	-0.00827597	0.286123	-0.123718	0.370994	0.647854	-0.111636	-0.118367	-0.120787	0.206443	-0.586552	-0.195681	0.0415529	0.0687452	0.281222	0.00748277	-1.18442	0.465042	0.107839	-0.0351045	0.23446	0.0500324	-0.167864	-0.101797	0.413254	-0.182572	-0.398162	-0.0165032	0.624347
2.65	-0.0942135	-0.431474	-0.135349	-0.217799	-0.0665898	0.140902	0.0124664	-0.0203776	0.800767	-0.0107125	-0.0138844	0.0269669	0.426901	0.441451	0.124146	0.15116	0.0923831	-0.211383	-0.638369	0.0869201	0.104203	-0.0174648	0.285031	-0.0959061	0.377494	0.684315	-0.113813	-0.161391	-0.117747	0.25127	-0.589002	-0.291323	0.0422627	0.0689381	0.281505	0.0508314	-1.17971	0.497196	0.108916	0.0243629	0.235183	0.200032	-0.169683	-0.0968385	0.411885	-0.195855	-0.397553	-0.00916591	0.624103
2.66	-0.0982864	-0.418892	-0.137809	-0.248391	-0.0653092	0.163464	0.012271	-0.0186756	0.800623	-0.0182442	-0.0136213	0.0255211	0.431202	0.444823	0.126156	0.170815	0.0894807	-0.265446	-0.637712	0.0446929	0.104077	-0.0204982	0.284201	-0.0688273	0.384291	0.718405	-0.116427	-0.199724	-0.114322	0.282973	-0.592373	-0.382702	0.0428874	0.0540855	0.282248	0.097649	-1.17482	0.52622	0.110593	0.0789604	0.237448	0.359584	-0.1715	-0.0909604	0.410391	-0.206134	-0.39688	-0.00231752	0.623646
2.67	-0.10217	-0.403329	-0.140643	-0.278569	-0.0636014	0.227066	0.0120949	-0.0165053	0.800404	-0.0255346	-0.0133784	0.022984	0.435452	0.431887	0.128288	0.1777	0.0858985	-0.330744	-0.637405	0.0125502	0.103844	-0.0223366	0.283654	-0.0389882	0.391415	0.74573	-0.119335	-0.2161	-0.110229	0.368216	-0.596656	-0.466094	0.0433672	0.0397786	0.283431	0.138082	-1.16982	0.557108	0.113128	0.174411	0.241207	0.500782	-0.173277	-0.0854063	0.408796	-0.212246	-0.39614	0.00834163	0.622959
2.68	-0.105704	-0.358484	-0.143718	-0.285866	-0.0614694	0.249269	0.0119451	-0.0132716	0.800117	-0.0312937	-0.0131617	0.0203617	0.439487	0.396013	0.130402	0.176081	0.0820758	-0.320271	-0.637474	-0.0272648	0.103808	0.0125235	0.283413	-0.00945124	0.398521	0.709456	-0.122288	-0.217698	-0.105365	0.430823	-0.601524	-0.49957	0.0436266	0.0154166	0.28499	0.169545	-1.16488	0.550931	0.116427	0.220374	0.246299	0.629969	-0.174956	-0.079288	0.407206	-0.199973	-0.395396	0.00476728	0.621995
2.69	-0.108628	-0.285968	-0.146788	-0.27547	-0.059281	0.246291	0.0118327	-0.00916419	0.799788	-0.0336992	-0.0129713	0.0176777	0.442999	0.325497	0.13242	0.168364	0.0786181	-0.279587	-0.637881	-0.0542403	0.104012	0.0299924	0.283455	0.0166584	0.405002	0.622687	-0.125104	-0.207507	-0.0999469	0.493439	-0.606539	-0.503197	0.0436693	-0.000737324	0.286806	0.189949	-1.16026	0.50726	0.119949	0.234038	0.252656	0.746765	-0.176563	-0.0840815	0.405783	-0.175864	-0.394787	-0.0126446	0.620894
2.7	-0.110773	-0.205072	-0.149662	-0.247528	-0.0571471	0.234766	0.0117617	-0.0050947	0.799451	-0.0333267	-0.0128077	0.015108	0.445761	0.247509	0.134234	0.150248	0.0756676	-0.23709	-0.638554	-0.0825207	0.104352	0.0353348	0.283748	0.0380121	0.41056	0.520881	-0.127611	-0.183673	-0.0940836	0.532257	-0.611542	-0.496382	0.0436675	0.00637441	0.288754	0.195127	-1.1562	0.446759	0.123415	0.228896	0.260113	0.839056	-0.178189	-0.104071	0.404632	-0.151739	-0.394389	-0.0373295	0.619849
2.71	-0.112011	-0.0784923	-0.152076	-0.179775	-0.0552516	0.17966	0.0117338	2.91E-05	0.799134	-0.0293963	-0.0126659	0.0134472	0.447656	0.126075	0.135718	0.113134	0.0733922	-0.15783	-0.639539	-0.115261	0.104664	0.0305306	0.284264	0.0641607	0.414862	0.33095	-0.129666	-0.144479	-0.0883349	0.488547	-0.616244	-0.429884	0.0438532	0.0295579	0.290624	0.17783	-1.15284	0.324654	0.126415	0.1603	0.268348	0.874148	-0.179882	-0.110413	0.40383	-0.113609	-0.39421	-0.0561047	0.618922
2.72	-0.111296	0.194681	-0.153456	-0.0521408	-0.0536271	0.206336	0.011775	0.00865028	0.798886	-0.0191523	-0.0125408	0.0112493	0.447448	-0.190636	0.136384	0.00767192	0.0720078	-0.154643	-0.640724	-0.121403	0.104924	0.025843	0.285147	0.11591	0.416267	-0.0600245	-0.13081	-0.0467355	-0.0835738	0.450324	-0.61989	-0.298727	0.0441538	0.0430878	0.29224	0.133385	-1.15137	0.0283304	0.128258	0.150437	0.276303	0.709538	-0.181144	-0.0469808	0.403211	-0.0942327	-0.394099	-0.00306344	0.617654
2.73	-0.107144	0.537118	-0.153567	0.0904147	-0.0506296	0.394706	0.0119072	0.0169559	0.798764	-0.00544642	-0.0124419	0.00891669	0.443483	-0.592972	0.135381	-0.149885	0.070439	-0.272113	-0.642063	-0.160356	0.105037	-0.00692648	0.286681	0.187102	0.41325	-0.533537	-0.130361	0.0810309	-0.0792095	0.498463	-0.622055	-0.139915	0.0448091	0.084218	0.293185	0.0531192	-1.15361	-0.359854	0.129888	0.29535	0.281854	0.325485	-0.181407	0.0636745	0.40233	-0.087216	-0.393449	0.113023	0.61586
2.74	-0.099894	0.732128	-0.152677	0.175454	-0.0457865	0.512955	0.0120887	0.0180347	0.798753	0.0019745	-0.0123482	0.0105203	0.436496	-0.781553	0.132901	-0.232887	0.06817	-0.353663	-0.644121	-0.249314	0.10431	-0.134514	0.288807	0.231827	0.406311	-0.823016	-0.12877	0.113946	-0.075311	0.436167	-0.622707	-0.00247536	0.0456092	0.0596197	0.293407	-0.000897806	-1.15947	-0.615653	0.13183	0.376911	0.284067	-0.0125183	-0.180838	0.0985199	0.401257	-0.0684217	-0.392181	0.168018	0.614531
2.75	-0.0914759	0.772374	-0.151172	0.219483	-0.040482	0.484215	0.0122509	0.0138459	0.798773	0.00128213	-0.0122236	0.0144335	0.428605	-0.801695	0.129945	-0.244701	0.0656327	-0.349284	-0.646828	-0.278793	0.102528	-0.177817	0.291214	0.249212	0.397482	-0.926112	-0.127012	0.111741	-0.0730637	0.213162	-0.622117	0.109038	0.0459341	0.00908716	0.293319	-0.0133871	-1.16702	-0.720724	0.133324	0.312495	0.283829	-0.215077	-0.180125	0.0816767	0.400457	-0.0294869	-0.390879	0.138977	0.614737
2.76	-0.0831611	0.745474	-0.149288	0.230538	-0.0358025	0.400519	0.0123601	0.00791393	0.798774	-0.00112243	-0.0120604	0.0180515	0.420832	-0.768817	0.127084	-0.221733	0.0633473	-0.303011	-0.649481	-0.247244	0.100885	-0.139408	0.293658	0.243716	0.388179	-0.931745	-0.125153	0.126674	-0.0728569	0.109368	-0.620611	0.180194	0.0454585	-0.103143	0.293195	-0.00538131	-1.17494	-0.756072	0.133736	0.203691	0.282142	-0.3192	-0.179399	0.069202	0.400084	0.00892356	-0.390025	0.0880024	0.616389
2.77	-0.0754067	0.690278	-0.147292	0.223971	-0.0320478	0.30815	0.0124034	0.000467	0.798756	-0.00189755	-0.0118662	0.0207551	0.413566	-0.693791	0.124557	-0.191225	0.0614713	-0.257206	-0.651832	-0.22595	0.0994113	-0.146936	0.295949	0.219031	0.379224	-0.857772	-0.123026	0.169078	-0.0729264	0.0859183	-0.618758	0.172041	0.0443405	-0.106082	0.293143	-0.00609266	-1.18276	-0.765791	0.133054	0.0955361	0.279707	-0.368825	-0.178633	0.0653595	0.40006	0.0397832	-0.389627	0.0516447	0.618991
2.78	-0.0682851	0.657832	-0.145348	0.201954	-0.029244	0.222957	0.0123751	-0.00580773	0.798746	8.72E-05	-0.0116425	0.0240558	0.407006	-0.640872	0.122484	-0.14255	0.0598932	-0.224693	-0.654046	-0.209879	0.0976722	-0.194005	0.29794	0.187816	0.371071	-0.798451	-0.120676	0.174347	-0.0734317	0.0114843	-0.617174	0.147483	0.0435128	-0.0588649	0.293012	-0.0200387	-1.19043	-0.793746	0.131368	0.0054118	0.276929	-0.38725	-0.177722	0.0770223	0.400271	0.0607971	-0.389595	0.0308043	0.622084
2.79	-0.0615479	0.622972	-0.14358	0.179806	-0.0270751	0.193586	0.0122918	-0.0107354	0.798758	0.00180023	-0.011388	0.0265881	0.400801	-0.606618	0.120855	-0.115643	0.0584068	-0.230861	-0.65599	-0.175627	0.0955371	-0.212407	0.299594	0.15848	0.363446	-0.741049	-0.118402	0.168562	-0.0745065	-0.0398708	-0.615813	0.128229	0.0431456	-0.021571	0.292784	-0.0268982	-1.19818	-0.799211	0.12902	-0.0295323	0.273961	-0.409673	-0.176634	0.0815633	0.400559	0.063375	-0.389738	0.0254559	0.625261
2.8	-0.0552954	0.563614	-0.142008	0.161422	-0.024805	0.243886	0.0121646	-0.0145009	0.798777	0.00188287	-0.0111193	0.0268608	0.394989	-0.566221	0.119325	-0.128304	0.0565858	-0.268824	-0.657565	-0.135156	0.093468	-0.18624	0.301037	0.141741	0.356547	-0.664375	-0.11614	0.181923	-0.0757351	-0.0385353	-0.614591	0.126895	0.0431204	0.00920059	0.292416	-0.0480876	-1.2057	-0.753432	0.126811	0.0130631	0.270632	-0.449241	-0.175577	0.0786024	0.400813	0.0520169	-0.389898	0.0256156	0.628289
2.81	-0.0496281	0.487457	-0.140601	0.15027	-0.022082	0.264169	0.0120046	-0.0176811	0.798797	0.00239299	-0.010852	0.02677	0.389678	-0.493996	0.117666	-0.142115	0.0545413	-0.251882	-0.658797	-0.112734	0.0917718	-0.152775	0.302304	0.11753	0.350379	-0.587641	-0.113806	0.188214	-0.0766844	-0.0155612	-0.613216	0.151846	0.0431109	-0.0134038	0.291872	-0.0628905	-1.21277	-0.681054	0.125166	0.0264764	0.266921	-0.461792	-0.174641	0.0554814	0.401032	0.0535734	-0.39006	0.00521108	0.631138
2.82	-0.0450452	0.356673	-0.13926	0.140218	-0.0197344	0.169772	0.0118043	-0.022454	0.798822	0.0027075	-0.0105789	0.0281042	0.385557	-0.332887	0.116092	-0.123215	0.0529448	-0.152361	-0.659931	-0.107312	0.090094	-0.180904	0.303285	0.0817012	0.345317	-0.440498	-0.111624	0.164725	-0.0775246	-0.0442966	-0.611691	0.153129	0.0429297	-0.0216265	0.291185	-0.0747425	-1.21879	-0.558613	0.123379	-0.0766526	0.26334	-0.391122	-0.174234	-0.0246885	0.401485	0.061305	-0.390465	-0.0620546	0.634275
2.83	-0.0420137	0.223047	-0.13793	0.131431	-0.0187375	0.0253464	0.0115579	-0.0265947	0.798859	0.00498838	-0.0102875	0.0298894	0.383059	-0.185026	0.114894	-0.0911224	0.052398	-0.0249375	-0.660802	-0.0558265	0.0883354	-0.147153	0.303801	0.0299549	0.341761	-0.28848	-0.109911	0.123666	-0.0784565	-0.0591271	-0.610177	0.146294	0.0427304	0.00377512	0.290371	-0.0883874	-1.22321	-0.430426	0.120568	-0.228153	0.260536	-0.274758	-0.17463	-0.105454	0.402354	0.0677404	-0.391297	-0.132015	0.637829
2.84	-0.0404345	0.0908419	-0.136821	0.0824953	-0.0186284	0.0172985	0.0112764	-0.0293967	0.798927	0.00871914	-0.00999237	0.028494	0.381806	-0.0816683	0.11404	-0.0678961	0.0524472	-0.0192407	-0.660924	0.0360617	0.0873764	-0.0433784	0.303781	-0.0295655	0.339824	-0.114664	-0.108668	0.0963978	-0.0791078	-0.0121799	-0.608895	0.112271	0.0431664	0.0853152	0.289386	-0.112638	-1.22606	-0.278242	0.117317	-0.219734	0.258733	-0.154759	-0.175728	-0.153207	0.40338	0.0412704	-0.392369	-0.160237	0.641235
2.85	-0.0400406	-0.0280505	-0.136406	0.00718328	-0.0179694	0.110912	0.0109745	-0.03087	0.799032	0.0123359	-0.00972629	0.0245554	0.381434	0.00422072	0.113441	-0.0486609	0.0519228	-0.0950428	-0.660172	0.102943	0.0873024	0.00777183	0.303222	-0.0785941	0.339542	0.0403346	-0.107792	0.0748249	-0.0787736	0.0805518	-0.607906	0.0915776	0.0441314	0.0975795	0.288218	-0.121263	-1.22757	-0.117258	0.115315	-0.0887407	0.257924	-0.0443422	-0.17733	-0.172586	0.404165	-0.00351147	-0.393307	-0.145904	0.643895
2.86	-0.0406395	-0.130863	-0.136681	-0.0442108	-0.0164949	0.176052	0.0106612	-0.0317385	0.799168	0.0143156	-0.0095007	0.0206159	0.381941	0.0930662	0.113058	-0.0353866	0.0505869	-0.157042	-0.658961	0.13424	0.0873141	-0.0115572	0.302261	-0.107558	0.340614	0.162741	-0.107219	0.0583885	-0.0774914	0.14901	-0.606993	0.0901232	0.0450673	0.0889894	0.286943	-0.131218	-1.22789	0.0335354	0.114871	0.00926586	0.25802	0.0537203	-0.179247	-0.191547	0.404626	-0.0457528	-0.393936	-0.129767	0.645521
2.87	-0.0422272	-0.240237	-0.137352	-0.07326	-0.0145902	0.201466	0.0103372	-0.0332102	0.799308	0.0133312	-0.00931162	0.0173418	0.383417	0.202491	0.112825	-0.0237378	0.0486181	-0.203067	-0.65751	0.149469	0.0872014	-0.0160218	0.30109	-0.123482	0.342975	0.305477	-0.106889	0.040649	-0.0755293	0.186683	-0.606238	0.0574146	0.0459077	0.0825028	0.28564	-0.129212	-1.2269	0.191979	0.115508	0.0585074	0.258921	0.151326	-0.181543	-0.217229	0.40483	-0.0807715	-0.394251	-0.11509	0.646197
2.88	-0.0449123	-0.350496	-0.13826	-0.0900373	-0.0125888	0.193179	0.00999527	-0.0352326	0.799423	0.00943258	-0.00915186	0.0148375	0.386094	0.331605	0.112776	-0.00829408	0.046074	-0.238755	-0.656042	0.137229	0.087032	-0.0326292	0.299838	-0.125833	0.346836	0.458642	-0.106866	0.0178277	-0.0732362	0.179047	-0.60594	0.0032178	0.0467436	0.0808357	0.284387	-0.119421	-1.22442	0.349436	0.116872	0.0691136	0.260643	0.252729	-0.184255	-0.236746	0.40483	-0.108469	-0.394261	-0.101301	0.645916
2.89	-0.0486854	-0.448683	-0.139294	-0.100958	-0.0109015	0.149457	0.00963348	-0.0371016	0.799491	0.0041055	-0.00901255	0.013042	0.390099	0.463143	0.112985	0.0150431	0.043205	-0.244303	-0.65482	0.107161	0.0865771	-0.0614174	0.298577	-0.123986	0.352119	0.592692	-0.107216	-0.0114039	-0.0710838	0.139606	-0.606148	-0.0444953	0.0474606	0.0620002	0.283279	-0.101751	-1.22046	0.491237	0.118508	0.0421684	0.263243	0.360133	-0.187236	-0.254974	0.404691	-0.125119	-0.394038	-0.0886964	0.644604
2.9	-0.0534319	-0.533134	-0.140407	-0.109785	-0.00964547	0.113424	0.00925455	-0.0385366	0.799503	-0.00175944	-0.00889187	0.0110395	0.395328	0.575006	0.113438	0.0320645	0.0401946	-0.238221	-0.65389	0.0808854	0.0859814	-0.0594459	0.297348	-0.118192	0.358664	0.712713	-0.107881	-0.0294144	-0.0691258	0.115771	-0.606853	-0.0960252	0.0479741	0.039833	0.282374	-0.079534	-1.21512	0.617864	0.120258	0.0213309	0.266705	0.458156	-0.190442	-0.266702	0.40444	-0.141331	-0.393623	-0.0810255	0.642293
2.91	-0.0589862	-0.604084	-0.14165	-0.130118	-0.00860559	0.121004	0.00886337	-0.0394965	0.799458	-0.00686448	-0.00879442	0.00817059	0.401568	0.6607	0.11406	0.0422891	0.0371082	-0.24835	-0.653198	0.063342	0.0854625	-0.0498794	0.296181	-0.111684	0.36636	0.823856	-0.108757	-0.0394308	-0.067088	0.13999	-0.608098	-0.15355	0.0483144	0.0283437	0.281661	-0.0620795	-1.20862	0.733431	0.122316	0.0492913	0.270954	0.544966	-0.193788	-0.270752	0.404056	-0.163432	-0.393059	-0.0661912	0.639037
2.92	-0.0650882	-0.651144	-0.143166	-0.152867	-0.00726606	0.153115	0.00846744	-0.0395339	0.79937	-0.0105521	-0.00873087	0.00464701	0.408478	0.715364	0.114744	0.0458632	0.0337087	-0.263672	-0.65264	0.0475019	0.0851171	-0.02416	0.295074	-0.109535	0.375003	0.895452	-0.109741	-0.0440514	-0.0645129	0.175613	-0.60983	-0.185991	0.0484585	-0.00431954	0.281108	-0.0475267	-1.20127	0.821832	0.125222	0.106138	0.275845	0.613263	-0.197219	-0.26557	0.403511	-0.172862	-0.392271	-0.0481713	0.634939
2.93	-0.0715108	-0.665834	-0.144776	-0.145298	-0.00593959	0.120718	0.00807553	-0.0386104	0.799253	-0.0123914	-0.00869948	0.00174941	0.41583	0.742031	0.115424	0.0420367	0.0304578	-0.206794	-0.652259	0.0320981	0.0850134	-0.000455288	0.293971	-0.109915	0.384045	0.899538	-0.110739	-0.0396997	-0.0618142	0.161117	-0.611656	-0.171831	0.0482749	-0.0282938	0.280654	-0.0444774	-1.19336	0.860576	0.128538	0.0881194	0.281256	0.666258	-0.200579	-0.262217	0.402956	-0.162714	-0.391402	-0.0435197	0.63013
2.94	-0.0780236	-0.656649	-0.146125	-0.110239	-0.00517893	0.0419798	0.00769565	-0.0373255	0.79913	-0.0122543	-0.00869336	-0.000291908	0.423329	0.749851	0.116003	0.0319506	0.0279865	-0.110105	-0.652023	0.0144617	0.0852127	0.0299281	0.292884	-0.108358	0.392906	0.86576	-0.111584	-0.0229339	-0.0593656	0.125934	-0.613235	-0.144854	0.0479577	-0.0314583	0.280189	-0.0475247	-1.18517	0.858857	0.131477	0.0114223	0.287032	0.700104	-0.203891	-0.277412	0.402594	-0.136778	-0.390739	-0.0790942	0.625065
2.95	-0.0845078	-0.62596	-0.146982	-0.0600303	-0.00531435	-0.0533711	0.00732849	-0.0357277	0.799015	-0.010458	-0.00870244	-0.00146474	0.430877	0.737731	0.116479	0.0208633	0.0265305	-0.00758501	-0.652002	-0.00722138	0.0854922	0.0142715	0.291828	-0.102072	0.401382	0.807149	-0.112192	0.00150532	-0.057427	0.0722358	-0.614578	-0.116788	0.0477584	-0.0035489	0.279669	-0.0592173	-1.17684	0.825449	0.133515	-0.0919321	0.293029	0.710685	-0.207244	-0.283978	0.402519	-0.112709	-0.390293	-0.0926113	0.620094
2.96	-0.0898766	-0.366988	-0.146911	0.0844101	-0.00607559	-0.0646388	0.00700675	-0.0269297	0.798949	-0.000366142	-0.00873028	-0.00480556	0.437133	0.42686	0.11641	-0.0984673	0.0261418	0.0559827	-0.652015	0.0128473	0.085687	0.0387451	0.290968	-0.0607126	0.407962	0.415841	-0.11205	0.130024	-0.0561245	0.064735	-0.615118	0.0325638	0.0477607	0.00105936	0.278921	-0.0969589	-1.16958	0.533893	0.134401	-0.127389	0.298378	0.484544	-0.210219	-0.187023	0.402526	-0.098058	-0.389859	-0.0268712	0.61505
2.97	-0.0912733	0.0631339	-0.145118	0.263229	-0.0057258	0.11478	0.00679865	-0.0158843	0.799036	0.017395	-0.00880037	-0.0084662	0.438814	-0.0761849	0.114428	-0.292632	0.0262287	-0.0130538	-0.651955	-0.0185902	0.0862848	0.0475742	0.290761	0.00675846	0.40913	-0.182337	-0.109846	0.301575	-0.0548115	0.168925	-0.61374	0.22988	0.0480492	0.0665951	0.277486	-0.190675	-1.16671	0.0378513	0.134691	0.032707	0.30032	-0.0274681	-0.211438	0.0158658	0.401912	-0.0998249	-0.388763	0.150354	0.609269
2.98	-0.0890411	0.279311	-0.142261	0.324762	-0.0035807	0.227589	0.00665468	-0.0143434	0.799264	0.0260324	-0.00887873	-0.00624359	0.436827	-0.286051	0.111044	-0.346465	0.0259774	-0.0677675	-0.652607	-0.103726	0.0858705	-0.13529	0.291056	0.0474068	0.405698	-0.482887	-0.106477	0.306991	-0.0535623	0.119311	-0.610804	0.347166	0.0488489	0.0721302	0.275306	-0.235743	-1.16824	-0.252168	0.135268	0.139057	0.298092	-0.421984	-0.211095	0.110949	0.400764	-0.0845381	-0.386865	0.233133	0.604223
2.99	-0.0856761	0.303923	-0.139203	0.320894	-0.00113284	0.181667	0.00649369	-0.0183904	0.799522	0.0243658	-0.00891524	-0.000940725	0.433875	-0.299412	0.107676	-0.304247	0.0257449	-0.0294749	-0.653715	-0.102439	0.0842275	-0.147105	0.291518	0.0504552	0.400514	-0.552458	-0.10346	0.238679	-0.053699	-0.035963	-0.606863	0.430946	0.0490867	-0.036505	0.272958	-0.223974	-1.17161	-0.348975	0.135525	0.0840313	0.293157	-0.631218	-0.210068	0.137596	0.399656	-0.0513625	-0.384989	0.214361	0.601225
3	-0.0826623	0.25375	-0.13623	0.29173	0.000328192	0.0504638	0.00628084	-0.0244086	0.79974	0.019198	-0.00889857	0.00417549	0.431215	-0.236864	0.10488	-0.238391	0.0261859	0.0622829	-0.654519	-0.0563153	0.0832848	-0.047456	0.291885	0.023701	0.395226	-0.510424	-0.101081	0.181835	-0.0552257	-0.151396	-0.602323	0.461414	0.048193	-0.129875	0.27088	-0.193578	-1.17517	-0.371818	0.134657	-0.0532476	0.286786	-0.724044	-0.208713	0.156949	0.398787	-0.0188736	-0.383601	0.170113	0.600079
3.01	-0.0804187	0.194438	-0.133526	0.243574	0.000412338	-0.0728478	0.00600174	-0.0313878	0.799916	0.0165801	-0.0088349	0.00848687	0.4293	-0.154443	0.102779	-0.167413	0.0273284	0.117004	-0.654928	-0.0274985	0.0829416	-0.0372623	0.29199	-0.00746207	0.390709	-0.401986	-0.0991739	0.148001	-0.0575304	-0.213508	-0.597957	0.396987	0.0468946	-0.107038	0.269085	-0.168387	-1.17847	-0.379613	0.132479	-0.173841	0.279769	-0.758592	-0.20701	0.179726	0.398117	0.00743243	-0.382774	0.13033	0.600187
3.02	-0.078785	0.161743	-0.131302	0.18172	-0.000595351	-0.155491	0.00565865	-0.0369411	0.800079	0.0163116	-0.00873111	0.0121992	0.428058	-0.10281	0.10145	-0.0899553	0.0287311	0.13517	-0.655096	-0.00642116	0.0824102	-0.066071	0.291722	-0.0426839	0.387265	-0.303656	-0.0976249	0.119823	-0.060159	-0.237714	-0.594459	0.30292	0.0462023	-0.0288457	0.267471	-0.152941	-1.18168	-0.403353	0.129369	-0.243843	0.272547	-0.765138	-0.205116	0.186959	0.397544	0.0166942	-0.382359	0.103736	0.601212
3.03	-0.0775119	0.132088	-0.12971	0.110701	-0.00219861	-0.177143	0.00526809	-0.0408901	0.800235	0.0146656	-0.0085936	0.0152139	0.427202	-0.0709136	0.100894	-0.0190563	0.0300713	0.112064	-0.655028	0.023127	0.0817015	-0.0772539	0.291113	-0.0710702	0.384736	-0.213673	-0.0964317	0.0869786	-0.0626018	-0.192931	-0.591889	0.218293	0.0460927	0.00609817	0.266079	-0.128784	-1.18497	-0.406307	0.125862	-0.250342	0.265335	-0.76034	-0.203223	0.176526	0.397013	0.0132205	-0.382197	0.0777052	0.602917
3.04	-0.0765928	0.0952929	-0.128817	0.0410531	-0.00389454	-0.161145	0.00484496	-0.0435039	0.800363	0.0106274	-0.00842852	0.0175893	0.426653	-0.0422191	0.100989	0.0381184	0.0311603	0.0909655	-0.654666	0.0564916	0.0809989	-0.0606898	0.290295	-0.088574	0.383054	-0.131511	-0.0956722	0.0418792	-0.0643715	-0.121912	-0.590026	0.159177	0.0461223	-0.0058061	0.264952	-0.0974748	-1.18818	-0.380247	0.122509	-0.220892	0.258205	-0.743633	-0.201551	0.145745	0.396491	0.000747916	-0.382194	0.0512244	0.605108
3.05	-0.0760523	0.0482005	-0.128582	-0.0144423	-0.00529196	-0.125951	0.0044019	-0.0450253	0.800447	0.00643453	-0.00824638	0.0189249	0.42636	-0.00891765	0.101521	0.0722283	0.0320485	0.0903243	-0.653933	0.0878798	0.0806773	-0.00852943	0.289365	-0.0995218	0.382201	-0.0424816	-0.0953836	-0.000213697	-0.0654863	-0.0873475	-0.588726	0.104768	0.0459323	-0.0294739	0.264124	-0.0731926	-1.19115	-0.328569	0.119729	-0.17509	0.251227	-0.715709	-0.200283	0.109362	0.396004	-0.00158252	-0.382287	0.0303682	0.607725
3.06	-0.0760388	0.00274485	-0.128814	-0.0536575	-0.00696795	-0.225559	0.00394658	-0.0458397	0.800497	0.0039817	-0.00804289	0.0219331	0.426573	0.0544028	0.10255	0.136067	0.0334102	0.20148	-0.652998	0.101389	0.0806772	-0.00475441	0.288248	-0.125886	0.382141	0.0276583	-0.0957635	-0.0801333	-0.0665921	-0.149756	-0.587892	0.0656082	0.0456964	-0.0136304	0.263529	-0.0471968	-1.19363	-0.294197	0.116952	-0.266437	0.244845	-0.605545	-0.1993	0.0777784	0.395829	0.0427836	-0.382517	-0.00656853	0.610644
3.07	-0.0764962	-0.0183242	-0.129332	-0.0975807	-0.00986067	-0.31684	0.00349191	-0.0447359	0.800542	0.0053346	-0.00781227	0.0235812	0.42714	0.0608095	0.104266	0.19904	0.0358696	0.284044	-0.651703	0.16554	0.0807915	0.0437485	0.286814	-0.165652	0.382591	0.0816825	-0.0969848	-0.151625	-0.0682734	-0.17198	-0.587508	0.00558408	0.045848	0.0527124	0.263184	-0.0261229	-1.19567	-0.277842	0.1132	-0.340072	0.23979	-0.44991	-0.198246	0.08499	0.396131	0.0807151	-0.383208	-0.0463401	0.613606
3.08	-0.0771944	-0.0400797	-0.13043	-0.176536	-0.0130375	-0.279697	0.00305529	-0.042375	0.800607	0.00724946	-0.00758298	0.0219037	0.427579	0.0465956	0.106523	0.25059	0.0386377	0.266166	-0.649674	0.231059	0.0819252	0.165949	0.284979	-0.207798	0.383664	0.158282	-0.0988327	-0.204601	-0.0695106	-0.088579	-0.587903	-0.0821711	0.0468933	0.149362	0.262997	-0.00897935	-1.19746	-0.231796	0.109578	-0.261044	0.236345	-0.27281	-0.196962	0.103577	0.396541	0.0795142	-0.384286	-0.0650825	0.616403
3.09	-0.0780484	-0.0673113	-0.132471	-0.267418	-0.0155237	-0.16865	0.0026465	-0.0392581	0.800675	0.00562115	-0.00738186	0.0179886	0.427923	0.0449929	0.109262	0.289592	0.0408459	0.168811	-0.647177	0.260796	0.0838113	0.185565	0.282836	-0.222294	0.385506	0.243181	-0.101251	-0.248496	-0.0696613	0.0284166	-0.589179	-0.171044	0.0485293	0.171056	0.263063	0.0207267	-1.19895	-0.154576	0.107331	-0.0949875	0.234722	-0.0863569	-0.195603	0.111343	0.396777	0.0557712	-0.385473	-0.0649334	0.61904
3.1	-0.0790378	-0.0930536	-0.135401	-0.329213	-0.016809	-0.0484627	0.00227301	-0.0353795	0.800705	6.79E-05	-0.00722675	0.0130543	0.428294	0.0547936	0.11225	0.301112	0.0418748	0.0516118	-0.644538	0.254047	0.0856937	0.184819	0.2807	-0.209185	0.388156	0.314074	-0.104051	-0.272284	-0.0685342	0.130826	-0.591298	-0.244825	0.0500865	0.135941	0.263455	0.055092	-1.19999	-0.0635585	0.107032	0.0737175	0.234816	0.0797256	-0.194356	0.102072	0.396723	0.0240887	-0.386523	-0.0504724	0.621536
3.11	-0.0801059	-0.108867	-0.138815	-0.353286	-0.0172157	0.0134894	0.00193989	-0.031346	0.800669	-0.00741052	-0.00711916	0.00859089	0.428833	0.0812748	0.115284	0.299994	0.041877	-0.0350326	-0.642174	0.208201	0.0875724	0.175502	0.278798	-0.177126	0.391376	0.366746	-0.107095	-0.292018	-0.066649	0.169209	-0.594117	-0.319615	0.0512045	0.0923856	0.26424	0.101177	-1.20052	0.0160446	0.108224	0.171736	0.236461	0.237865	-0.193366	0.07976	0.396462	-0.000880256	-0.387387	-0.0459701	0.623917
3.12	-0.0812542	-0.118758	-0.142377	-0.354624	-0.017262	0.0292664	0.0016433	-0.0280323	0.800555	-0.0154164	-0.00705261	0.00482917	0.429709	0.119663	0.118312	0.297934	0.041096	-0.0977578	-0.640404	0.13919	0.0892093	0.143198	0.277258	-0.136799	0.395116	0.416568	-0.110361	-0.310387	-0.0645478	0.165262	-0.597746	-0.404338	0.0520737	0.0834214	0.265439	0.138118	-1.20049	0.0853067	0.110257	0.215034	0.239627	0.39547	-0.19274	0.0515869	0.396104	-0.0209238	-0.388102	-0.0482969	0.62621
3.13	-0.0824969	-0.128866	-0.145899	-0.346124	-0.0172822	0.0217321	0.00137728	-0.0252523	0.800359	-0.0239487	-0.00702128	0.00148373	0.431039	0.169362	0.121353	0.299051	0.0396984	-0.146598	-0.639412	0.0560938	0.0905066	0.108426	0.276133	-0.0936534	0.399353	0.466045	-0.113812	-0.323299	-0.0625356	0.138985	-0.602225	-0.487829	0.0528271	0.0662992	0.267	0.173734	-1.19988	0.149458	0.112715	0.229724	0.244293	0.54948	-0.19253	0.017744	0.395707	-0.0354865	-0.388666	-0.0483276	0.628339
3.14	-0.0838856	-0.146239	-0.149273	-0.327935	-0.0174099	0.00909411	0.00113573	-0.0231208	0.800075	-0.032989	-0.00702316	-0.00187106	0.432935	0.232165	0.124389	0.292441	0.0378528	-0.171654	-0.639302	-0.0355165	0.0914285	0.0727241	0.275461	-0.0452708	0.404096	0.517093	-0.117329	-0.319018	-0.0607547	0.109825	-0.607498	-0.562057	0.0533794	0.0463401	0.268949	0.21246	-1.19866	0.21739	0.115407	0.232406	0.250348	0.686571	-0.192719	-0.0154364	0.395332	-0.0470386	-0.389086	-0.0504568	0.630124
3.15	-0.0854103	-0.156684	-0.152491	-0.315484	-0.0174738	0.0478162	0.000917113	-0.0205286	0.799702	-0.0414931	-0.00706258	-0.00633731	0.435355	0.264535	0.127326	0.272168	0.0356693	-0.211518	-0.640014	-0.102821	0.092059	0.0601671	0.275275	0.00780547	0.409281	0.552867	-0.120747	-0.296207	-0.0589473	0.141118	-0.613389	-0.617384	0.0536888	0.0128975	0.271224	0.241217	-1.19688	0.28248	0.118474	0.288248	0.257597	0.798318	-0.193233	-0.0435676	0.394909	-0.0704799	-0.389411	-0.0495747	0.631359
3.16	-0.0868997	-0.15205	-0.155628	-0.296392	-0.0169503	0.10006	0.000724573	-0.017882	0.79925	-0.0483637	-0.00715152	-0.011383	0.438058	0.286427	0.129976	0.237462	0.0330428	-0.230849	-0.641435	-0.184509	0.0926544	0.0526131	0.275601	0.0552893	0.41477	0.560041	-0.12385	-0.259508	-0.0566557	0.175578	-0.619759	-0.649454	0.0536086	-0.0256367	0.273753	0.261656	-1.19474	0.326956	0.122436	0.356483	0.265755	0.880784	-0.194103	-0.0661041	0.394372	-0.0873358	-0.389541	-0.0465979	0.631987
3.17	-0.0881066	-0.110516	-0.158468	-0.251148	-0.0161461	0.100593	0.000562951	-0.0143843	0.798743	-0.0526993	-0.00728854	-0.0159296	0.440837	0.274713	0.132237	0.195609	0.0305517	-0.187398	-0.643691	-0.265419	0.0930005	0.0197944	0.276406	0.10253	0.420003	0.498894	-0.126526	-0.214997	-0.0542244	0.177303	-0.62623	-0.641425	0.0531574	-0.0556731	0.276455	0.273766	-1.19255	0.321824	0.12682	0.3634	0.274608	0.940352	-0.195321	-0.105477	0.393851	-0.0930771	-0.389598	-0.0599144	0.632126
3.18	-0.0888165	-0.0484631	-0.160702	-0.178272	-0.0154982	0.056795	0.00043717	-0.010702	0.798204	-0.0546562	-0.00746799	-0.0197825	0.443405	0.242132	0.134015	0.14414	0.02872	-0.102323	-0.646714	-0.337915	0.0930217	-0.00779015	0.277649	0.144697	0.424459	0.397863	-0.128627	-0.15689	-0.0519551	0.155356	-0.632495	-0.607772	0.0525237	-0.0685029	0.279199	0.274579	-1.19055	0.281492	0.130968	0.312636	0.28394	0.973691	-0.196988	-0.151738	0.393531	-0.0770024	-0.389632	-0.0754425	0.631973
3.19	-0.0889513	0.0193236	-0.162055	-0.0880548	-0.0154169	-0.0225978	0.000347694	-0.00726052	0.797657	-0.0544724	-0.00768052	-0.0224787	0.445615	0.20457	0.135247	0.090619	0.0279092	0.00220383	-0.65042	-0.404291	0.0927397	-0.0444508	0.279299	0.185668	0.427818	0.279983	-0.130058	-0.0961091	-0.0502225	0.0964954	-0.638328	-0.559994	0.0518084	-0.0673764	0.281915	0.267999	-1.18885	0.222971	0.13425	0.21324	0.293522	0.98412	-0.198991	-0.190531	0.393619	-0.0418352	-0.389744	-0.0981748	0.63151
3.2	-0.0881906	0.182552	-0.162292	0.0454885	-0.0159657	-0.050637	0.000298784	-0.00155202	0.797131	-0.0491015	-0.0079194	-0.0258964	0.447042	0.0349647	0.135762	-0.0193622	0.0281486	0.0615949	-0.654701	-0.443349	0.0919939	-0.0849438	0.281365	0.239265	0.429545	0.0241618	-0.130655	0.0164479	-0.0493249	0.0604757	-0.643456	-0.456573	0.0511647	-0.059495	0.284456	0.237264	-1.18785	0.0532239	0.136312	0.150074	0.302856	0.861375	-0.200973	-0.163018	0.394096	-0.0136622	-0.389938	-0.0732549	0.630404
3.21	-0.0846694	0.523625	-0.160878	0.243087	-0.0156262	0.117178	0.000333134	0.00835545	0.796706	-0.03533	-0.00820648	-0.0313294	0.445463	-0.367851	0.134417	-0.24726	0.0287108	-0.00606905	-0.6593	-0.484713	0.0910983	-0.0818433	0.28416	0.321715	0.427424	-0.474632	-0.129345	0.22496	-0.0486391	0.13802	-0.647099	-0.267052	0.0506007	-0.042796	0.286453	0.153649	-1.18966	-0.320794	0.137833	0.273452	0.309734	0.426307	-0.20191	-0.0105066	0.39438	-0.00120015	-0.389642	0.0727407	0.627756
3.22	-0.0776845	0.760673	-0.157908	0.368444	-0.01327	0.277665	0.000442628	0.0121085	0.796414	-0.0245779	-0.00852846	-0.0319881	0.440389	-0.61031	0.130944	-0.39352	0.0289001	-0.0829527	-0.664645	-0.58216	0.0896365	-0.219203	0.287676	0.378197	0.420735	-0.832466	-0.126202	0.308521	-0.0481148	0.103212	-0.648858	-0.0989772	0.0501901	-0.0535542	0.287602	0.0829241	-1.19537	-0.608294	0.139654	0.39996	0.31244	-0.0178092	-0.20134	0.0984969	0.394281	0.0282557	-0.388487	0.182938	0.624119
3.23	-0.0693393	0.776317	-0.154202	0.412554	-0.009875	0.312279	0.000548628	0.00826638	0.79618	-0.0232691	-0.00883232	-0.0283579	0.434198	-0.615174	0.126584	-0.43011	0.0286573	-0.108966	-0.670693	-0.612759	0.0866246	-0.325112	0.291536	0.399739	0.411992	-0.89955	-0.122777	0.284642	-0.0487422	-0.00836763	-0.649274	0.000325628	0.0492956	-0.135082	0.288228	0.0548438	-1.20293	-0.673894	0.141554	0.396218	0.311785	-0.299654	-0.19993	0.129666	0.39432	0.0785268	-0.387136	0.183939	0.621128
3.24	-0.0614134	0.71421	-0.150146	0.432562	-0.00695564	0.194636	0.000603563	0.0025073	0.795937	-0.0253405	-0.00909023	-0.0231836	0.428458	-0.54191	0.12219	-0.412082	0.0286841	-0.0177185	-0.676677	-0.577626	0.083521	-0.267058	0.295393	0.384835	0.403128	-0.876783	-0.119736	0.237291	-0.0504078	-0.104052	-0.648774	0.0833871	0.0472868	-0.261778	0.28877	0.0577128	-1.21046	-0.6777	0.142592	0.241551	0.309017	-0.451195	-0.198078	0.152417	0.39479	0.137317	-0.386222	0.139375	0.619153
3.25	-0.0544887	0.625238	-0.145888	0.427004	-0.00545243	0.0605705	0.000593584	-0.00454962	0.795681	-0.0252767	-0.00930391	-0.0198443	0.423622	-0.441976	0.118051	-0.382879	0.0294976	0.0513484	-0.682202	-0.524089	0.0808924	-0.251208	0.299	0.346362	0.39489	-0.776349	-0.116878	0.256215	-0.0536543	-0.350955	-0.647819	0.0891713	0.0452056	-0.174426	0.289286	0.0406924	-1.21736	-0.654404	0.142068	0.0834648	0.305048	-0.527603	-0.195768	0.176248	0.395675	0.183179	-0.385951	0.0964821	0.617836
3.26	-0.0485657	0.556166	-0.141898	0.36868	-0.00513652	-0.0355222	0.000517854	-0.0101015	0.795446	-0.0212239	-0.00948557	-0.0164354	0.419681	-0.371296	0.114456	-0.308168	0.0306057	0.0780436	-0.687155	-0.459064	0.0780987	-0.29225	0.302122	0.284486	0.38776	-0.681328	-0.11393	0.248608	-0.0581403	-0.353207	-0.647026	0.0746789	0.043352	-0.17675	0.289642	0.0318133	-1.2237	-0.643165	0.140458	-0.0103882	0.300571	-0.539831	-0.193037	0.203208	0.396808	0.212844	-0.386188	0.0695663	0.616862
3.27	-0.0433642	0.49509	-0.138536	0.298104	-0.00562755	-0.0729274	0.000396524	-0.0139681	0.79526	-0.0160815	-0.00963512	-0.0138304	0.416236	-0.334985	0.111628	-0.243419	0.0317959	0.0696871	-0.691336	-0.367686	0.0751006	-0.28014	0.304599	0.222569	0.381443	-0.599576	-0.111141	0.236685	-0.0621013	-0.288641	-0.646273	0.0715224	0.0417732	-0.139841	0.289915	0.0211757	-1.22973	-0.620576	0.138252	-0.0408339	0.296017	-0.542165	-0.190017	0.212943	0.398057	0.220483	-0.386763	0.0512386	0.616037
3.28	-0.0388106	0.431064	-0.135869	0.234528	-0.00611873	-0.0486509	0.000244289	-0.0161097	0.795125	-0.0107875	-0.00976643	-0.0124377	0.413037	-0.318738	0.109269	-0.210193	0.0327192	0.0554956	-0.694473	-0.25952	0.0726356	-0.195518	0.306479	0.166198	0.37598	-0.526249	-0.108456	0.227568	-0.0651782	-0.215199	-0.64551	0.0890418	0.0405727	-0.10414	0.290006	-0.000824288	-1.23541	-0.571627	0.136289	-0.0124385	0.2913	-0.556024	-0.187062	0.196487	0.399293	0.211911	-0.387488	0.0335566	0.615341
3.29	-0.0348724	0.36348	-0.13374	0.188094	-0.00660161	-0.0712545	7.53E-05	-0.017857	0.795046	-0.00516187	-0.00988128	-0.0103432	0.410054	-0.275372	0.107238	-0.172595	0.0337823	0.095685	-0.696636	-0.180117	0.070957	-0.152415	0.307802	0.103929	0.371133	-0.457878	-0.105999	0.193796	-0.0677573	-0.204997	-0.644463	0.115003	0.0396186	-0.0829048	0.289896	-0.0229352	-1.24063	-0.516897	0.134547	-0.035508	0.286471	-0.542694	-0.184442	0.148406	0.400535	0.199133	-0.388346	-0.00476085	0.614828
3.3	-0.0319333	0.243449	-0.13203	0.146765	-0.00761504	-0.151654	-0.000117543	-0.0208224	0.795018	-0.000624945	-0.00996942	-0.00711821	0.407875	-0.159191	0.105697	-0.116198	0.0353022	0.170544	-0.698113	-0.113424	0.0692712	-0.178007	0.308534	0.0451724	0.367307	-0.319126	-0.104047	0.138794	-0.0703236	-0.234984	-0.643311	0.114987	0.0390023	-0.0473602	0.289556	-0.0422253	-1.2449	-0.403398	0.132535	-0.124465	0.281907	-0.472885	-0.182627	0.0479609	0.401898	0.179553	-0.389459	-0.0768587	0.614849
3.31	-0.0303533	0.138762	-0.130627	0.121195	-0.00978874	-0.285822	-0.000335944	-0.0224181	0.795037	0.00481718	-0.0100232	-0.00385572	0.406827	-0.0719119	0.104801	-0.0568763	0.0377739	0.301831	-0.698785	-0.0141104	0.0677451	-0.104236	0.308634	-0.0161502	0.364738	-0.222747	-0.102765	0.0820722	-0.0732819	-0.297213	-0.642011	0.150921	0.0387062	-0.0135387	0.289027	-0.0608521	-1.24773	-0.306331	0.129661	-0.268834	0.278055	-0.369934	-0.181918	-0.040693	0.403569	0.17801	-0.390805	-0.134672	0.615543
3.32	-0.0297454	0.0708005	-0.129515	0.0764552	-0.0129841	-0.330251	-0.00056072	-0.0222533	0.795126	0.0134317	-0.010055	-0.00301955	0.406292	-0.047618	0.104442	-0.0140727	0.041236	0.358163	-0.698329	0.103013	0.0673858	0.02394	0.308058	-0.0930886	0.362897	-0.156239	-0.10202	0.043334	-0.0764211	-0.279	-0.640375	0.17611	0.0388755	0.0607174	0.288307	-0.0902278	-1.2495	-0.228721	0.126034	-0.305378	0.275105	-0.267229	-0.18187	-0.0799295	0.405375	0.154586	-0.392349	-0.164943	0.616244
3.33	-0.0296308	0.0322128	-0.129039	-0.00396813	-0.0159311	-0.235316	-0.000774644	-0.0202848	0.795307	0.0226236	-0.0100939	-0.00517698	0.405699	-0.0783381	0.104436	0.0164156	0.0446183	0.284987	-0.696695	0.220365	0.068081	0.101656	0.306789	-0.159485	0.361619	-0.107015	-0.101609	0.0197023	-0.0789451	-0.18139	-0.638587	0.183464	0.0398754	0.116409	0.287287	-0.112714	-1.25068	-0.155835	0.123068	-0.177271	0.273053	-0.173867	-0.182215	-0.0930541	0.406915	0.103742	-0.393825	-0.156302	0.616609
3.34	-0.0296462	0.00734659	-0.129488	-0.088555	-0.0175438	-0.0900606	-0.000961847	-0.0170277	0.795572	0.0300695	-0.0101622	-0.00848897	0.404626	-0.129031	0.104679	0.0382186	0.0469052	0.156675	-0.693901	0.325712	0.0694688	0.168324	0.304972	-0.20283	0.360692	-0.0852899	-0.101503	-0.0128033	-0.0799725	-0.0189849	-0.636657	0.21188	0.0409082	0.0925457	0.286072	-0.127585	-1.2516	-0.080801	0.121997	0.0101413	0.271868	-0.0881823	-0.182923	-0.105576	0.407992	0.0512231	-0.395041	-0.142855	0.616708
3.35	-0.0297632	-0.0217867	-0.130623	-0.134752	-0.0180729	-0.0211205	-0.00111858	-0.0144626	0.7959	0.035013	-0.0102607	-0.0110298	0.4032	-0.141502	0.105064	0.0505763	0.0481665	0.0705704	-0.690273	0.390106	0.0715423	0.233482	0.302758	-0.244161	0.359862	-0.0676773	-0.101768	-0.0531069	-0.0799295	0.0275165	-0.634352	0.244965	0.0416621	0.0606267	0.284736	-0.137317	-1.25222	-0.00603852	0.122523	0.107973	0.271487	-0.00180883	-0.183994	-0.132521	0.408702	0.00829111	-0.395981	-0.13491	0.616728
3.36	-0.0302426	-0.0733046	-0.132077	-0.153929	-0.0182582	-0.0166536	-0.00125648	-0.0133705	0.796263	0.0368553	-0.0103785	-0.0122939	0.401878	-0.107774	0.105576	0.0670548	0.0486422	0.000268955	-0.686123	0.43063	0.0742218	0.289251	0.300239	-0.270441	0.359384	-0.00877275	-0.102479	-0.096915	-0.0797588	0.00891236	-0.6319	0.242181	0.0422614	0.0630242	0.283309	-0.146522	-1.25218	0.0841955	0.123814	0.127234	0.271948	0.0979303	-0.185527	-0.165678	0.4092	-0.0235551	-0.396744	-0.138508	0.616811
3.37	-0.0313916	-0.148193	-0.133642	-0.159771	-0.0186433	-0.0524056	-0.00138997	-0.0135264	0.79663	0.0362378	-0.0105038	-0.0127073	0.401148	-0.0260818	0.106354	0.096141	0.0484922	-0.0408746	-0.681734	0.443482	0.0773941	0.327145	0.297522	-0.289331	0.359643	0.0824021	-0.103675	-0.134386	-0.0798789	-0.0391167	-0.629567	0.223829	0.0428549	0.0534216	0.281855	-0.143748	-1.25113	0.196402	0.125285	0.096987	0.273364	0.212075	-0.187485	-0.197901	0.409573	-0.0475107	-0.397404	-0.149251	0.616874
3.38	-0.0334061	-0.231185	-0.135235	-0.162875	-0.0194164	-0.0871919	-0.00152809	-0.0140921	0.79698	0.0336476	-0.010633	-0.0132952	0.401342	0.0729074	0.107492	0.127528	0.0479721	-0.0549611	-0.677325	0.437669	0.0808214	0.34172	0.294696	-0.294089	0.36087	0.181945	-0.105243	-0.154452	-0.0803406	-0.0751036	-0.627428	0.206562	0.0433017	0.0308369	0.280436	-0.138192	-1.24885	0.317278	0.126749	0.064792	0.275797	0.329519	-0.189894	-0.226601	0.40984	-0.0731691	-0.397966	-0.152696	0.616872
3.39	-0.0362177	-0.307278	-0.136817	-0.163083	-0.0203721	-0.0797816	-0.00167081	-0.0145415	0.797303	0.0310595	-0.0107732	-0.0149384	0.402438	0.158731	0.108879	0.137403	0.0472712	-0.067993	-0.673013	0.427058	0.0843688	0.354916	0.291866	-0.289395	0.363026	0.277249	-0.106927	-0.145281	-0.0808762	-0.0656592	-0.625454	0.185827	0.0434716	0.00696013	0.279068	-0.13681	-1.2454	0.4337	0.12838	0.0732934	0.279124	0.421848	-0.192593	-0.23598	0.409947	-0.0972003	-0.398358	-0.137347	0.616528
3.4	-0.0397305	-0.37288	-0.138479	-0.170744	-0.0210017	-0.0359849	-0.0018175	-0.0145403	0.7976	0.0288061	-0.0109349	-0.0174539	0.404331	0.225398	0.110346	0.134851	0.0462811	-0.0776415	-0.668795	0.418651	0.0880785	0.376424	0.28907	-0.283976	0.366131	0.354649	-0.108572	-0.130861	-0.0810111	-0.0404452	-0.623661	0.179	0.043423	-0.0234612	0.277706	-0.133862	-1.24093	0.541844	0.130702	0.122567	0.283172	0.500216	-0.195433	-0.227318	0.409843	-0.117857	-0.398469	-0.113198	0.615716
3.41	-0.0436526	-0.393995	-0.140114	-0.155095	-0.0213717	-0.0305706	-0.00195792	-0.013211	0.797882	0.0278745	-0.0111222	-0.0199265	0.406684	0.245727	0.111727	0.118297	0.0454631	-0.0252242	-0.664648	0.414452	0.0921838	0.434808	0.286302	-0.285137	0.36968	0.360991	-0.110061	-0.108035	-0.081026	-0.0367177	-0.621772	0.203326	0.0430553	-0.0418591	0.276324	-0.141322	-1.23576	0.592722	0.133557	0.129231	0.287815	0.562298	-0.198213	-0.214125	0.409605	-0.120723	-0.398375	-0.0935272	0.614373
3.42	-0.0476243	-0.381902	-0.141446	-0.111147	-0.0218935	-0.0721135	-0.00208103	-0.0113034	0.798165	0.0286428	-0.0113318	-0.0217752	0.409109	0.247664	0.112886	0.0916543	0.0453603	0.0671934	-0.660601	0.389288	0.0968393	0.470795	0.283583	-0.279467	0.37306	0.322153	-0.111242	-0.0722685	-0.0810258	-0.0479204	-0.61958	0.23582	0.0426668	-0.0333146	0.274845	-0.153385	-1.2303	0.597852	0.136331	0.0789348	0.292932	0.605871	-0.200807	-0.21237	0.409352	-0.111571	-0.398229	-0.0864056	0.612649
3.43	-0.0515009	-0.36007	-0.142195	-0.0467219	-0.0230606	-0.160029	-0.00218574	-0.00961805	0.798456	0.0291814	-0.0115528	-0.0220889	0.411603	0.258093	0.1138	0.0697142	0.0462847	0.179729	-0.656955	0.339446	0.101494	0.43854	0.280981	-0.262075	0.376003	0.27201	-0.112006	-0.0323925	-0.0813922	-0.0994763	-0.617091	0.262273	0.0424421	-0.00432219	0.273264	-0.164841	-1.22467	0.584692	0.138337	-0.0315438	0.298377	0.635698	-0.203353	-0.214124	0.409253	-0.0880529	-0.398136	-0.0982088	0.610825
3.44	-0.0553271	-0.352102	-0.142243	0.0117614	-0.0252067	-0.251897	-0.00227716	-0.00888808	0.798741	0.0274069	-0.0117689	-0.021119	0.414301	0.290858	0.114589	0.0606531	0.0483326	0.279234	-0.653878	0.27894	0.105664	0.381584	0.278592	-0.233177	0.378543	0.253204	-0.112391	-0.000394252	-0.0824378	-0.158155	-0.614412	0.262078	0.0424684	0.00690914	0.27164	-0.159121	-1.21878	0.586302	0.13912	-0.154592	0.304066	0.661104	-0.205945	-0.236907	0.409379	-0.0762825	-0.398166	-0.114969	0.608986
3.45	-0.0592578	-0.350161	-0.141755	0.0611794	-0.0278148	-0.251819	-0.00236387	-0.00806414	0.798994	0.0235389	-0.011978	-0.0210926	0.417377	0.310531	0.115224	0.0234213	0.050974	0.308925	-0.651376	0.224904	0.109291	0.338031	0.276526	-0.190401	0.381155	0.25043	-0.11238	0.0568868	-0.0837879	-0.163029	-0.61186	0.25164	0.0425867	0.010294	0.270058	-0.157235	-1.21242	0.61203	0.139218	-0.192094	0.30975	0.629399	-0.208796	-0.257237	0.409634	-0.0792694	-0.398204	-0.11023	0.607121
3.46	-0.0622586	-0.153617	-0.14048	0.186208	-0.0297166	-0.114701	-0.00241861	-0.0017892	0.799233	0.0256152	-0.0122009	-0.0238244	0.419635	0.0839061	0.114903	-0.132676	0.0536128	0.256724	-0.649393	0.168481	0.112627	0.321926	0.275076	-0.105006	0.382683	-0.0257595	-0.111231	0.2148	-0.0849753	-0.0941351	-0.609009	0.335805	0.0426449	0.00554615	0.268367	-0.187989	-1.20667	0.434505	0.139376	-0.104096	0.314032	0.328001	-0.211457	-0.16935	0.409681	-0.101725	-0.397808	0.00453889	0.604587
3.47	-0.0623302	0.116687	-0.13788	0.320721	-0.0296888	0.0782531	-0.00240369	0.00339098	0.799516	0.0300396	-0.0124467	-0.0244244	0.41908	-0.182135	0.112614	-0.30148	0.0557516	0.159184	-0.648359	0.0254979	0.115408	0.19542	0.27462	-0.00609518	0.380705	-0.383225	-0.10811	0.35176	-0.0856956	-0.0228893	-0.605099	0.428796	0.0428604	0.0414071	0.266211	-0.238211	-1.20387	0.149524	0.139998	0.042405	0.314493	-0.152708	-0.212846	-0.0306573	0.409041	-0.112064	-0.396315	0.171331	0.600872
3.48	-0.0603436	0.215898	-0.134436	0.372138	-0.028223	0.141581	-0.00237642	0.00126411	0.799803	0.025744	-0.0126709	-0.0196978	0.4171	-0.223992	0.109163	-0.344742	0.0572761	0.11763	-0.648921	-0.121003	0.116127	-0.032946	0.274999	0.0690334	0.376425	-0.502501	-0.104105	0.354247	-0.0866066	-0.0894818	-0.600674	0.449292	0.0432903	0.0254678	0.263759	-0.2385	-1.2034	0.0128057	0.140853	0.0652412	0.311008	-0.50049	-0.213247	0.0316184	0.408046	-0.0973309	-0.394055	0.230467	0.597414
3.49	-0.0580065	0.204837	-0.130758	0.372634	-0.0269027	0.0588924	-0.00238967	-0.00423108	0.800009	0.0147975	-0.0128331	-0.0127017	0.415349	-0.152682	0.105763	-0.30796	0.058837	0.166724	-0.650567	-0.194747	0.11545	-0.0668143	0.275881	0.102426	0.371697	-0.481687	-0.100401	0.301345	-0.0886054	-0.212803	-0.596205	0.433852	0.0430903	-0.0672973	0.2616	-0.184862	-1.20355	-0.0245509	0.140969	-0.0498652	0.304985	-0.687357	-0.21314	0.0557263	0.40712	-0.0662268	-0.391859	0.210387	0.595096
3.5	-0.0561893	0.152329	-0.127153	0.34317	-0.026777	-0.0764669	-0.00246627	-0.0112866	0.800093	0.00205483	-0.0129257	-0.00588492	0.414541	-0.0368766	0.102919	-0.246792	0.0609075	0.225235	-0.652764	-0.24247	0.114834	-0.0632382	0.276989	0.117899	0.367629	-0.367893	-0.097243	0.256204	-0.0916475	-0.309473	-0.592257	0.337086	0.0421106	-0.11461	0.260105	-0.111622	-1.20341	-0.0224357	0.139665	-0.206597	0.297591	-0.774884	-0.212707	0.0762343	0.406377	-0.0401199	-0.390113	0.172091	0.593834
3.51	-0.055057	0.106958	-0.123915	0.285825	-0.0279614	-0.181257	-0.0026143	-0.0181978	0.800055	-0.00903776	-0.0129527	0.000284374	0.414862	0.0680173	0.100835	-0.172295	0.0632495	0.237597	-0.655449	-0.287919	0.113851	-0.129482	0.278171	0.120566	0.364928	-0.213547	-0.0946121	0.21832	-0.0952781	-0.347466	-0.58971	0.161568	0.0411299	-0.0722162	0.259294	-0.0487199	-1.20282	-0.0180422	0.137022	-0.318057	0.289545	-0.813703	-0.211982	0.0979159	0.40576	-0.0238646	-0.388818	0.145699	0.593266
3.52	-0.0543839	0.0714465	-0.121385	0.198763	-0.0297294	-0.185678	-0.00282484	-0.0235265	0.799914	-0.0191172	-0.0129252	0.00501135	0.41599	0.137342	0.0995599	-0.0991311	0.0652189	0.176769	-0.658501	-0.318397	0.112272	-0.169308	0.279382	0.127351	0.363782	-0.0572544	-0.0925235	0.174837	-0.0985449	-0.276934	-0.58908	-0.0289973	0.0406302	-0.0365071	0.259159	0.0211328	-1.20199	0.00142182	0.133904	-0.314099	0.281156	-0.841975	-0.211061	0.110393	0.405146	-0.0209033	-0.387767	0.137867	0.593131
3.53	-0.0539546	0.0605167	-0.119698	0.122527	-0.0315281	-0.197565	-0.00307756	-0.0266765	0.799676	-0.0285402	-0.0128527	0.00960259	0.417605	0.174234	0.0990132	-0.0315118	0.0667102	0.164038	-0.661819	-0.344022	0.110606	-0.156067	0.280613	0.130889	0.363845	0.032554	-0.0910625	0.113429	-0.101037	-0.230988	-0.590049	-0.156479	0.040355	-0.0260999	0.259688	0.0887054	-1.20109	0.00447889	0.130932	-0.315408	0.272515	-0.85836	-0.209989	0.119114	0.404531	-0.0155603	-0.386854	0.126872	0.593257
3.54	-0.0536206	0.0571825	-0.118671	0.061046	-0.0336794	-0.241019	-0.00335463	-0.0286569	0.799346	-0.0371655	-0.0127321	0.0144489	0.419513	0.206107	0.0991644	0.0356361	0.0682691	0.187864	-0.665391	-0.367909	0.10897	-0.168199	0.281897	0.132162	0.364602	0.106321	-0.090393	0.0342042	-0.103199	-0.2174	-0.592211	-0.278497	0.0400448	-0.0280107	0.260931	0.156092	-1.20018	0.000567906	0.127731	-0.350803	0.263857	-0.84486	-0.20882	0.118293	0.403986	-0.00506879	-0.386151	0.102946	0.593553
3.55	-0.0534272	0.0420339	-0.118181	0.00890454	-0.0363686	-0.317551	-0.0036492	-0.0302542	0.798935	-0.0448371	-0.0125641	0.0194622	0.421725	0.252838	0.100002	0.108194	0.0701801	0.25977	-0.669163	-0.388298	0.107259	-0.164649	0.283168	0.126733	0.366107	0.195518	-0.0906095	-0.0537444	-0.105256	-0.239658	-0.595672	-0.40592	0.040083	0.0336454	0.262745	0.208436	-1.19915	0.0101925	0.124118	-0.419348	0.255494	-0.787531	-0.207727	0.0948151	0.403553	0.00116719	-0.385805	0.0493148	0.59417
3.56	-0.0536408	0.00858432	-0.118165	-0.0508109	-0.040283	-0.448167	-0.00395906	-0.0313816	0.798451	-0.051659	-0.0123425	0.0244421	0.424504	0.312623	0.10177	0.204402	0.0731422	0.3778	-0.673069	-0.378958	0.105604	-0.149945	0.284301	0.108319	0.368441	0.29478	-0.0919656	-0.164384	-0.107783	-0.291458	-0.600323	-0.522517	0.0405709	0.0685594	0.26518	0.274396	-1.19768	0.0430459	0.119493	-0.535222	0.248096	-0.649434	-0.206976	0.0453395	0.403401	0.0196237	-0.385897	-0.00728299	0.595532
3.57	-0.0541949	-0.00101426	-0.11881	-0.133362	-0.0450774	-0.474533	-0.00426704	-0.0297602	0.797915	-0.0548942	-0.0120867	0.0260786	0.427444	0.300016	0.104456	0.283293	0.0769099	0.42183	-0.676563	-0.319402	0.104578	-0.035694	0.285227	0.0813461	0.37153	0.363551	-0.094415	-0.250842	-0.110175	-0.226117	-0.606077	-0.625254	0.0414845	0.116492	0.268177	0.320621	-1.19579	0.0709378	0.114365	-0.525835	0.242135	-0.499479	-0.206505	0.0340072	0.403484	0.0223175	-0.386346	-0.0388944	0.597496
3.58	-0.0547283	0.00510421	-0.120443	-0.245983	-0.0496066	-0.392926	-0.0045487	-0.0264008	0.797362	-0.0551615	-0.0118309	0.0247046	0.42999	0.254779	0.107847	0.352774	0.0806575	0.364255	-0.679439	-0.263389	0.104649	0.0254502	0.285885	0.0529424	0.375115	0.414952	-0.0977257	-0.329462	-0.111407	-0.0825769	-0.612816	-0.718785	0.042825	0.147296	0.271551	0.351315	-1.19386	0.098191	0.110071	-0.383289	0.237712	-0.338844	-0.206016	0.0564584	0.40351	0.0138971	-0.386939	-0.0376079	0.599653
3.59	-0.0550035	0.0283675	-0.12328	-0.355032	-0.053127	-0.271208	-0.0047882	-0.0212637	0.796813	-0.0546715	-0.011599	0.0213829	0.431873	0.177875	0.111823	0.403858	0.0835133	0.242836	-0.681734	-0.199811	0.104723	-0.0041009	0.286326	0.0383864	0.378939	0.425389	-0.101832	-0.398955	-0.111111	0.0571178	-0.620321	-0.775724	0.0442344	0.120604	0.2752	0.379045	-1.19211	0.115699	0.107518	-0.192327	0.234965	-0.174207	-0.205303	0.0859585	0.40331	-0.00198122	-0.38753	-0.0227825	0.601808
3.6	-0.054884	0.0516532	-0.127154	-0.436534	-0.0553675	-0.135615	-0.00497366	-0.0157939	0.796271	-0.0533953	-0.0114087	0.0166089	0.432907	0.100677	0.116059	0.417886	0.0850697	0.0939621	-0.683412	-0.147908	0.104737	0.0099747	0.286687	0.0327391	0.382711	0.418125	-0.106517	-0.447802	-0.109427	0.195963	-0.628262	-0.805157	0.0451677	0.0763782	0.279025	0.385816	-1.19065	0.137726	0.106945	0.00575207	0.23383	-0.0240982	-0.204339	0.117283	0.40284	-0.0154623	-0.388045	-0.00293238	0.603952
3.61	-0.0543915	0.0798725	-0.131679	-0.472509	-0.0566254	-0.0804852	-0.00510382	-0.0103374	0.795747	-0.0514956	-0.0112637	0.0126097	0.433243	0.0412455	0.120272	0.413993	0.0854114	-0.00615934	-0.684677	-0.117582	0.104751	-0.0128111	0.286986	0.0287198	0.386202	0.378909	-0.111632	-0.493495	-0.106795	0.235814	-0.636283	-0.796387	0.0456753	0.0292786	0.282904	0.387584	-1.18942	0.143345	0.10791	0.104748	0.234194	0.124041	-0.203138	0.130865	0.402223	-0.0150052	-0.388468	0.00865367	0.606147
3.62	-0.053612	0.0991913	-0.136435	-0.4888	-0.0576363	-0.0633803	-0.00518293	-0.00563556	0.795243	-0.04915	-0.0111534	0.00945659	0.433051	-0.00528971	0.124402	0.412125	0.0849949	-0.0872413	-0.685641	-0.0826053	0.104516	-0.0269499	0.287225	0.0212585	0.389256	0.347448	-0.117147	-0.537611	-0.104095	0.240725	-0.644179	-0.788352	0.0457748	0.00372819	0.286772	0.385521	-1.1883	0.150337	0.109483	0.153695	0.236097	0.281458	-0.201828	0.137695	0.401603	-0.0116472	-0.388916	0.00440662	0.608391
3.63	-0.0526906	0.103374	-0.141371	-0.504313	-0.058318	-0.0186172	-0.00521885	-0.00145377	0.794766	-0.0463948	-0.0110764	0.00598273	0.432436	-0.0476063	0.128452	0.406776	0.0837199	-0.180246	-0.686199	-0.0363586	0.104338	-0.00661917	0.287377	0.0120529	0.392093	0.328352	-0.122981	-0.565042	-0.101176	0.273835	-0.651978	-0.76769	0.0458057	0.00269592	0.290557	0.373711	-1.18715	0.173783	0.111711	0.226522	0.239544	0.433399	-0.200527	0.129706	0.401002	-0.00978424	-0.389398	0.000668134	0.610687
3.64	-0.051702	0.0964633	-0.146452	-0.513337	-0.0585158	0.0394392	-0.00521335	0.0023494	0.794323	-0.04247	-0.0110356	0.00207778	0.431454	-0.0770528	0.132398	0.395463	0.0816319	-0.270905	-0.686316	0.00582919	0.104354	0.00708775	0.287457	0.00266687	0.394689	0.308726	-0.128972	-0.573078	-0.0979791	0.304167	-0.659396	-0.721683	0.0456884	-0.0206799	0.294199	0.355007	-1.18594	0.208819	0.11472	0.307134	0.244454	0.573388	-0.199289	0.114591	0.400458	-0.00855672	-0.389901	-0.00577501	0.61307
3.65	-0.0507534	0.0867659	-0.151595	-0.504086	-0.0581066	0.0859542	-0.00517399	0.00565311	0.793919	-0.0379933	-0.0110336	-0.00160351	0.430308	-0.0935024	0.136204	0.381156	0.078655	-0.343114	-0.686119	0.0305885	0.104417	0.0068849	0.287471	-0.00195373	0.397157	0.281506	-0.134922	-0.560693	-0.0945086	0.321824	-0.666304	-0.657019	0.0453739	-0.0397056	0.297616	0.328343	-1.18456	0.240718	0.118595	0.365974	0.250647	0.693804	-0.198229	0.103172	0.399968	-0.00601128	-0.390424	-0.0149091	0.615497
3.66	-0.0497157	0.105306	-0.156498	-0.463459	-0.057443	0.0895236	-0.00509853	0.00952276	0.793569	-0.0315759	-0.011065	-0.00461295	0.428876	-0.138762	0.139863	0.368538	0.0753067	-0.352951	-0.68566	0.0618295	0.104701	0.0468131	0.287402	-0.0130912	0.399131	0.203733	-0.140591	-0.527544	-0.0909661	0.333839	-0.672419	-0.565105	0.0448247	-0.0640395	0.30072	0.291194	-1.18315	0.236783	0.12278	0.366392	0.257944	0.795839	-0.197228	0.091858	0.399574	0.00442044	-0.391016	-0.0299557	0.617729
3.67	-0.0484047	0.136319	-0.160857	-0.398306	-0.0568267	0.0766614	-0.00498259	0.0135134	0.79329	-0.0239042	-0.0111264	-0.00771815	0.426933	-0.191186	0.143284	0.338009	0.0723174	-0.29889	-0.684923	0.0815201	0.105065	0.0253059	0.287311	-0.00715788	0.400189	0.0980006	-0.145722	-0.471747	-0.087435	0.341172	-0.677474	-0.452681	0.0439845	-0.0988718	0.30343	0.24966	-1.18187	0.214545	0.126763	0.336841	0.266158	0.873352	-0.196457	0.0593474	0.39937	0.0155604	-0.391721	-0.0519359	0.619871
3.68	-0.0468186	0.162046	-0.164484	-0.317407	-0.0562981	0.0576921	-0.00483142	0.0165793	0.793095	-0.0150142	-0.011217	-0.0102599	0.424566	-0.228774	0.146301	0.29483	0.0699656	-0.23544	-0.684064	0.0873044	0.105338	0.031572	0.287235	-0.00898526	0.40026	-0.00703194	-0.150156	-0.409784	-0.0841313	0.303686	-0.681352	-0.328955	0.0429174	-0.110612	0.305631	0.192261	-1.18074	0.194329	0.13036	0.288959	0.275025	0.924992	-0.196058	0.00238027	0.399407	0.0203747	-0.392525	-0.0786425	0.622052
3.69	-0.045091	0.179336	-0.167144	-0.211853	-0.0561783	-0.0103552	-0.00465529	0.0184424	0.792989	-0.00612809	-0.0113283	-0.0119037	0.422025	-0.237888	0.148825	0.243613	0.068455	-0.148456	-0.683267	0.073755	0.105635	0.0220406	0.28713	-0.0104644	0.399353	-0.109714	-0.153763	-0.319863	-0.0823642	0.0766577	-0.683932	-0.195794	0.0422143	-0.0508388	0.307236	0.127706	-1.1796	0.171901	0.133104	0.172921	0.284309	0.956871	-0.196257	-0.0644577	0.399806	0.0394778	-0.393423	-0.115745	0.624417
3.7	-0.0429899	0.269401	-0.168653	-0.0806933	-0.0562919	0.0306017	-0.00445739	0.0217884	0.79298	0.00536996	-0.011459	-0.0147311	0.419021	-0.365999	0.150625	0.135911	0.0674415	-0.156135	-0.682475	0.09125	0.105714	-0.00932374	0.287106	0.0141457	0.397228	-0.304132	-0.156099	-0.159267	-0.0821881	0.0563357	-0.685141	-0.0378219	0.0416451	-0.0548706	0.308163	0.0526591	-1.17872	0.0709639	0.134898	0.145533	0.293415	0.843696	-0.196862	-0.0700546	0.400486	0.0464777	-0.394276	-0.0853878	0.626566
3.71	-0.0389507	0.515158	-0.168587	0.110038	-0.0550655	0.228538	-0.00420949	0.0278847	0.793118	0.0228023	-0.0116317	-0.0197831	0.413801	-0.682355	0.150552	-0.0940143	0.0665121	-0.199091	-0.681591	0.0797444	0.105193	-0.076773	0.287562	0.0795568	0.392168	-0.717819	-0.156023	0.0978308	-0.0821023	0.117524	-0.684331	0.206655	0.0411666	-0.0450692	0.308125	-0.0636273	-1.17984	-0.209332	0.136546	0.250105	0.300213	0.444117	-0.196896	0.0384281	0.400959	0.0404834	-0.394478	0.0527997	0.627475
3.72	-0.0320605	0.718702	-0.166685	0.283678	-0.0516457	0.411001	-0.0039162	0.0294155	0.793427	0.0376928	-0.011842	-0.0213074	0.405719	-0.906507	0.147965	-0.300436	0.065349	-0.266851	-0.681168	0.0055443	0.104331	-0.113604	0.288593	0.125205	0.383078	-1.07809	-0.153243	0.285175	-0.0823728	0.080627	-0.680986	0.451947	0.0407101	-0.049118	0.306873	-0.183788	-1.18418	-0.472867	0.138383	0.336275	0.302809	-0.0274266	-0.195744	0.133123	0.401045	0.0604014	-0.393747	0.168739	0.627229
3.73	-0.023962	0.724844	-0.163357	0.397483	-0.0471172	0.437167	-0.00364629	0.0236088	0.793838	0.0431387	-0.012041	-0.0178366	0.396741	-0.889748	0.143777	-0.404021	0.0639561	-0.25949	-0.681436	-0.0471496	0.102556	-0.220522	0.289913	0.143495	0.371793	-1.17829	-0.149044	0.35132	-0.084073	-0.0961021	-0.675537	0.625763	0.0400142	-0.101875	0.30465	-0.255298	-1.19018	-0.547852	0.13985	0.273293	0.301641	-0.343252	-0.193945	0.151184	0.401195	0.0989395	-0.392629	0.180449	0.627209
3.74	-0.0164819	0.628743	-0.159058	0.473576	-0.0429721	0.353142	-0.00345559	0.014221	0.794274	0.043881	-0.0121935	-0.0127418	0.388614	-0.767761	0.13897	-0.448622	0.0628525	-0.183118	-0.681928	-0.0415373	0.100328	-0.204637	0.291273	0.134134	0.360407	-1.12846	-0.144393	0.386332	-0.0875373	-0.232928	-0.668669	0.735035	0.0387226	-0.14879	0.301876	-0.296716	-1.19597	-0.522004	0.140134	0.111998	0.298036	-0.522472	-0.191872	0.162828	0.401713	0.140453	-0.391834	0.142252	0.627847
3.75	-0.0103106	0.511859	-0.154116	0.51396	-0.0398977	0.239825	-0.003364	0.00418674	0.794716	0.0446888	-0.0122986	-0.00826727	0.381923	-0.619605	0.133928	-0.466716	0.0623833	-0.0951489	-0.682293	-0.0273779	0.0983834	-0.185903	0.292474	0.109372	0.35	-1.01175	-0.139312	0.436478	-0.0916125	-0.28808	-0.661095	0.770717	0.0372976	-0.134444	0.298736	-0.330372	-1.20085	-0.475425	0.138928	-0.0566409	0.292946	-0.617866	-0.189496	0.182721	0.402505	0.169209	-0.391494	0.115875	0.628736
3.76	-0.00541457	0.409158	-0.148999	0.506299	-0.0379384	0.147871	-0.00336806	-0.00480094	0.795171	0.0463312	-0.0123576	-0.00354139	0.376646	-0.489756	0.129009	-0.44661	0.0624213	-0.0445328	-0.682501	-0.00719989	0.0964448	-0.199129	0.293317	0.0678197	0.340864	-0.887067	-0.133978	0.452404	-0.0959417	-0.320163	-0.653363	0.769261	0.0360757	-0.104343	0.295317	-0.352062	-1.20489	-0.43149	0.136455	-0.17707	0.287111	-0.654696	-0.186714	0.224857	0.403388	0.18473	-0.39149	0.107617	0.629372
3.77	-0.00166771	0.295909	-0.14414	0.46276	-0.0365212	0.148248	-0.00345733	-0.0127638	0.795635	0.0460825	-0.0123739	-8.80E-06	0.372609	-0.370592	0.124398	-0.427416	0.0624147	-0.0715499	-0.682455	0.0250047	0.0944254	-0.194771	0.293759	0.034649	0.333175	-0.728299	-0.128649	0.461718	-0.0999343	-0.260228	-0.645811	0.737401	0.0352747	-0.0613724	0.291713	-0.366808	-1.20815	-0.349085	0.133484	-0.191997	0.280882	-0.682099	-0.183543	0.257071	0.404187	0.183275	-0.391613	0.119845	0.629445
3.78	0.00106088	0.210579	-0.139737	0.42081	-0.0348784	0.166839	-0.00361516	-0.0183229	0.796091	0.0452847	-0.0123595	0.00300406	0.369573	-0.292431	0.119986	-0.414136	0.0619904	-0.0733878	-0.682005	0.0668637	0.0927632	-0.129845	0.293883	0.00111159	0.326952	-0.619949	-0.123344	0.46533	-0.10294	-0.195366	-0.638481	0.734744	0.0347421	-0.0476733	0.287997	-0.373574	-1.21066	-0.278607	0.130871	-0.183968	0.274239	-0.708568	-0.180026	0.291073	0.404812	0.179673	-0.391724	0.127304	0.62882
3.79	0.00303452	0.140745	-0.135689	0.388798	-0.0333549	0.131068	-0.00382098	-0.0228933	0.796541	0.0447156	-0.0123108	0.00681195	0.367254	-0.215899	0.115824	-0.386331	0.061747	-0.0279056	-0.681207	0.0945446	0.0916979	-0.0956757	0.293694	-0.0327726	0.321642	-0.528896	-0.118182	0.450677	-0.105421	-0.175527	-0.631144	0.722844	0.0343418	-0.0253379	0.284255	-0.373655	-1.21256	-0.222115	0.128236	-0.228273	0.267412	-0.699248	-0.176284	0.297316	0.405348	0.179435	-0.391989	0.111175	0.627653
3.8	0.00405448	0.0307719	-0.131986	0.351127	-0.0324528	0.0361946	-0.00407735	-0.0285064	0.79698	0.0426999	-0.0122191	0.0117525	0.365961	-0.075001	0.112135	-0.329044	0.0619821	0.0577599	-0.680224	0.104106	0.0907054	-0.106863	0.293158	-0.0715214	0.317581	-0.365272	-0.113382	0.414627	-0.107682	-0.193559	-0.624217	0.659762	0.0343696	0.0303989	0.280534	-0.367803	-1.21356	-0.121378	0.125157	-0.328501	0.260863	-0.622675	-0.172803	0.238733	0.405941	0.173682	-0.392515	0.0503407	0.626586
3.81	0.0036634	-0.100826	-0.12867	0.308234	-0.0328452	-0.102064	-0.0043907	-0.0340426	0.797393	0.0399672	-0.0120746	0.0168756	0.366209	0.0824644	0.109229	-0.254302	0.0631995	0.181688	-0.679054	0.141403	0.089795	-0.0644959	0.292187	-0.119957	0.315263	-0.179369	-0.109197	0.36881	-0.110137	-0.233674	-0.617924	0.596563	0.0349159	0.0774634	0.276931	-0.351111	-1.21309	0.0115468	0.121104	-0.467441	0.255225	-0.489753	-0.170237	0.12568	0.406765	0.152561	-0.393482	-0.0385555	0.62631
3.82	0.00179266	-0.237828	-0.12596	0.225146	-0.034149	-0.132487	-0.00475443	-0.0383889	0.79778	0.0376617	-0.0118907	0.0194202	0.367867	0.21102	0.107139	-0.182096	0.0650798	0.21171	-0.677324	0.209877	0.0896588	0.032406	0.290737	-0.171747	0.314909	0.0300244	-0.105639	0.32921	-0.112314	-0.180443	-0.612372	0.513058	0.0359785	0.130984	0.27349	-0.332041	-1.21098	0.173156	0.116622	-0.47694	0.250777	-0.348412	-0.168994	0.020296	0.407723	0.106504	-0.394648	-0.0910887	0.626932
3.83	-0.00131152	-0.35337	-0.124294	0.103694	-0.0351253	-0.0446458	-0.00515451	-0.0414254	0.798147	0.0359948	-0.0116968	0.0188318	0.370552	0.297692	0.105846	-0.111989	0.0666347	0.139268	-0.67487	0.278919	0.0904045	0.0960422	0.288802	-0.218978	0.316579	0.228798	-0.102684	0.2983	-0.113487	-0.0845173	-0.607733	0.416435	0.0375237	0.183305	0.270293	-0.308296	-1.20745	0.334509	0.113189	-0.340833	0.247594	-0.208897	-0.168865	-0.0469243	0.40851	0.0476807	-0.395712	-0.107063	0.627891
3.84	-0.00522781	-0.425719	-0.123899	-0.0179724	-0.0349286	0.0727695	-0.00557525	-0.0423465	0.7985	0.0344201	-0.0115134	0.0180759	0.373815	0.336664	0.105302	-0.0416114	0.0670851	0.0269946	-0.671771	0.333931	0.0914828	0.100216	0.286469	-0.249255	0.319941	0.369058	-0.100429	0.215216	-0.112591	0.192668	-0.604031	0.333973	0.0387351	0.085436	0.267383	-0.272372	-1.20292	0.462454	0.111778	-0.164637	0.245659	-0.077489	-0.169534	-0.0980219	0.408918	-0.0172553	-0.396484	-0.0990293	0.628809
3.85	-0.00960602	-0.472847	-0.124446	-0.0828641	-0.0339332	0.11577	-0.00600051	-0.0427326	0.798832	0.0314131	-0.0113355	0.0175324	0.377396	0.375575	0.105327	-0.00486587	0.0666175	-0.0421952	-0.66831	0.35176	0.092561	0.106216	0.283926	-0.261841	0.324333	0.470987	-0.0991866	0.129052	-0.109848	0.234445	-0.601096	0.253378	0.0397166	0.110151	0.264834	-0.241069	-1.19764	0.558113	0.111888	-0.0800748	0.24489	0.0413398	-0.170813	-0.130346	0.408999	-0.0611018	-0.396917	-0.0917158	0.629544
3.86	-0.0144027	-0.514349	-0.125478	-0.117388	-0.0327759	0.111386	-0.00643011	-0.0432309	0.799123	0.0266524	-0.0111628	0.0169921	0.381405	0.425569	0.105656	0.0164533	0.0655186	-0.0908599	-0.664774	0.348458	0.09374	0.115444	0.281312	-0.262451	0.329613	0.565128	-0.0988834	0.0468025	-0.107195	0.190153	-0.599009	0.167134	0.0408485	0.12174	0.262566	-0.213351	-1.19162	0.64364	0.112735	-0.0520251	0.245238	0.16378	-0.172552	-0.149544	0.408833	-0.093326	-0.397123	-0.0890615	0.630079
3.87	-0.0196245	-0.553913	-0.126818	-0.147206	-0.0317948	0.0880928	-0.00686491	-0.0437365	0.79936	0.0204605	-0.0109963	0.0162129	0.38597	0.489386	0.106246	0.0429227	0.0639188	-0.132803	-0.661397	0.321151	0.0949584	0.111738	0.278716	-0.259644	0.33572	0.655551	-0.0994435	-0.0258085	-0.104924	0.145163	-0.59777	0.0808008	0.0420922	0.124917	0.260649	-0.168533	-1.18483	0.724142	0.113938	-0.042583	0.24677	0.296694	-0.174577	-0.163038	0.408462	-0.118778	-0.397179	-0.0817729	0.630395
3.88	-0.0252573	-0.591746	-0.128452	-0.17625	-0.0310596	0.0635491	-0.00730405	-0.0441465	0.799526	0.0124452	-0.0108403	0.0149374	0.391187	0.559961	0.107156	0.0746366	0.0618662	-0.162873	-0.65839	0.274655	0.0960798	0.0996486	0.276204	-0.245525	0.342688	0.751561	-0.100695	-0.07644	-0.102962	0.10365	-0.597463	-0.0207139	0.0433537	0.123857	0.259212	-0.117769	-1.17729	0.801438	0.115448	-0.0339456	0.24955	0.432714	-0.176787	-0.166509	0.407914	-0.13747	-0.39707	-0.0734477	0.630486
3.89	-0.0313232	-0.632338	-0.130411	-0.213722	-0.0304761	0.0782427	-0.00774677	-0.0441372	0.799601	0.00250568	-0.0107006	0.0126672	0.39715	0.6287	0.108429	0.104972	0.0594077	-0.208157	-0.65591	0.224751	0.097041	0.0835585	0.27387	-0.220104	0.350658	0.858116	-0.102461	-0.108323	-0.101042	0.139599	-0.598235	-0.133055	0.0445552	0.117143	0.258301	-0.0634991	-1.169	0.888599	0.117393	0.0164897	0.253574	0.557716	-0.179054	-0.15682	0.407162	-0.160428	-0.396831	-0.0535058	0.630275
3.9	-0.0375269	-0.621654	-0.132729	-0.23808	-0.0296093	0.100734	-0.00817765	-0.0416448	0.799579	-0.00645839	-0.0105895	0.00950934	0.403458	0.631934	0.109952	0.124016	0.0565754	-0.203702	-0.653861	0.183131	0.0980483	0.118347	0.271832	-0.191683	0.359327	0.881387	-0.104501	-0.123653	-0.0984449	0.191931	-0.59998	-0.205072	0.045556	0.0715576	0.257928	-0.00930054	-1.16026	0.922045	0.120191	0.075157	0.25861	0.653435	-0.18124	-0.138074	0.406179	-0.170586	-0.396358	-0.0264249	0.629642
3.91	-0.0433702	-0.562911	-0.135153	-0.23609	-0.0287683	0.0817196	-0.0085745	-0.0375164	0.799483	-0.0123297	-0.0105109	0.00623639	0.409569	0.592283	0.111585	0.133335	0.054161	-0.14109	-0.65228	0.131654	0.0994971	0.154378	0.270093	-0.161684	0.367795	0.825511	-0.106598	-0.129507	-0.0954706	0.228381	-0.602223	-0.238157	0.0460691	0.0438785	0.258002	0.0223624	-1.1516	0.893468	0.12335	0.0862392	0.264505	0.732827	-0.18322	-0.119685	0.405129	-0.162345	-0.395761	-0.0118922	0.628641
3.92	-0.0484016	-0.432764	-0.137394	-0.190885	-0.028167	0.0634983	-0.00892223	-0.0312818	0.799349	-0.0130168	-0.0104666	0.00233289	0.414972	0.462742	0.113143	0.105006	0.0524767	-0.0759917	-0.651163	0.0932102	0.101088	0.160699	0.268683	-0.122363	0.375344	0.665547	-0.108521	-0.0969864	-0.0921421	0.27696	-0.604667	-0.236457	0.0464521	0.0436356	0.258349	0.0401829	-1.14355	0.778912	0.12641	0.0808898	0.271024	0.741674	-0.184918	-0.0829857	0.40416	-0.136156	-0.395169	0.00343658	0.627439
3.93	-0.0509643	-0.0556058	-0.138583	-0.0222772	-0.0275891	0.0732462	-0.00917747	-0.0191604	0.79926	-0.00317932	-0.0104657	-0.00201811	0.41777	0.0567124	0.113732	-0.0333185	0.0517759	-0.00772311	-0.650466	0.0353269	0.102872	0.184182	0.267829	-0.0477409	0.379647	0.146908	-0.109288	0.0358764	-0.0887727	0.300976	-0.606431	-0.103039	0.0471928	0.10969	0.258606	0.00230904	-1.13795	0.360692	0.128686	0.0606156	0.276667	0.475119	-0.185595	0.0699098	0.403124	-0.101448	-0.394421	0.108908	0.625503
3.94	-0.0492119	0.334875	-0.138003	0.132441	-0.0262811	0.188973	-0.00931976	-0.0109713	0.799283	0.00588153	-0.0104973	-0.00344436	0.416182	-0.337934	0.112545	-0.169962	0.0517172	-0.0557718	-0.650681	-0.091195	0.104239	0.0588711	0.267869	0.0494407	0.378441	-0.350881	-0.10816	0.147931	-0.085653	0.341219	-0.606887	-0.0103067	0.0487483	0.195519	0.258371	-0.0467167	-1.13711	-0.0990762	0.129893	0.138144	0.279098	0.0360611	-0.184325	0.239025	0.401673	-0.0785057	-0.393098	0.246056	0.622676
3.95	-0.0446243	0.484204	-0.136451	0.188479	-0.0239494	0.231884	-0.00942831	-0.0118012	0.79933	0.00138199	-0.0105162	0.000356096	0.412194	-0.434472	0.110472	-0.186317	0.0513954	-0.0788753	-0.652319	-0.23095	0.103899	-0.0978157	0.268748	0.124339	0.373964	-0.527206	-0.106278	0.137444	-0.0831192	0.232292	-0.606858	0.00948277	0.0505907	0.142096	0.257862	-0.0444346	-1.13971	-0.311312	0.130808	0.154387	0.278077	-0.279798	-0.181835	0.294997	0.400042	-0.04526	-0.39134	0.282364	0.620663
3.96	-0.0393924	0.493182	-0.134568	0.199801	-0.0218765	0.154031	-0.00956751	-0.0163634	0.799282	-0.0117947	-0.0104832	0.00619882	0.408126	-0.381721	0.108606	-0.141994	0.0513293	-0.0180195	-0.655107	-0.316009	0.102837	-0.0891614	0.270202	0.170352	0.368636	-0.535441	-0.104726	0.0855993	-0.082261	0.0624599	-0.606732	0.00363135	0.0512151	-0.021141	0.257695	0.0149046	-1.14343	-0.378832	0.13089	0.0552438	0.274798	-0.457089	-0.178995	0.291291	0.398658	-0.0118985	-0.389794	0.241279	0.620458
3.97	-0.0344519	0.462723	-0.132695	0.179371	-0.0206961	0.0668886	-0.0097597	-0.0221349	0.799092	-0.0258986	-0.010395	0.0112729	0.404778	-0.295251	0.107267	-0.0913427	0.0517779	0.0326675	-0.658568	-0.375243	0.102007	-0.0758543	0.272054	0.199933	0.36367	-0.458376	-0.103676	0.0446355	-0.0826017	-0.0163321	-0.606992	-0.0717431	0.0503647	-0.136429	0.258189	0.0813646	-1.14723	-0.398712	0.129898	-0.0403062	0.270147	-0.563689	-0.176177	0.268446	0.397588	0.00989753	-0.388748	0.188955	0.621975
3.98	-0.0298561	0.454561	-0.131058	0.148308	-0.0204161	-0.023186	-0.0100101	-0.0277837	0.798779	-0.0357969	-0.0102597	0.0157403	0.402215	-0.228553	0.106469	-0.0401573	0.0526172	0.0807168	-0.662646	-0.436928	0.101103	-0.0967147	0.274121	0.212914	0.359527	-0.377425	-0.103057	0.00859507	-0.0834607	-0.0698776	-0.608285	-0.192532	0.0487634	-0.16906	0.259265	0.129307	-1.15105	-0.440713	0.127984	-0.128093	0.264643	-0.62814	-0.173533	0.240794	0.396809	0.0299583	-0.388137	0.139632	0.624825
3.99	-0.0253146	0.470749	-0.129745	0.108856	-0.0210086	-0.0953445	-0.0103105	-0.0321282	0.798389	-0.0417249	-0.0100825	0.0195654	0.400061	-0.208037	0.106216	0.0127731	0.0538026	0.103643	-0.667201	-0.467014	0.0999626	-0.118662	0.276207	0.208997	0.356008	-0.326402	-0.102876	-0.0326206	-0.0847458	-0.111492	-0.610789	-0.307212	0.0472312	-0.125832	0.26077	0.169774	-1.15521	-0.500928	0.125194	-0.18966	0.258709	-0.65882	-0.171119	0.2055	0.396313	0.0440712	-0.387933	0.0887141	0.628697
4	-0.0206874	0.478011	-0.128863	0.0617503	-0.0221183	-0.122476	-0.0106496	-0.0356907	0.797948	-0.0465193	-0.00987256	0.0222011	0.397974	-0.200156	0.106462	0.0567187	0.0549854	0.0837539	-0.671902	-0.4713	0.0986501	-0.131792	0.278235	0.204228	0.352926	-0.27533	-0.103132	-0.0682138	-0.0863068	-0.136165	-0.614339	-0.401518	0.0461213	-0.0917559	0.262639	0.203987	-1.1598	-0.53908	0.12194	-0.203781	0.252618	-0.669716	-0.169102	0.156911	0.396066	0.0505376	-0.388047	0.0462395	0.63336
4.01	-0.0161535	0.456547	-0.12844	0.0180895	-0.0233762	-0.130769	-0.0110258	-0.0395016	0.797458	-0.0513832	-0.00964116	0.0240727	0.396073	-0.165707	0.107087	0.0906514	0.0558467	0.0524452	-0.676632	-0.473065	0.0972068	-0.151293	0.280211	0.198367	0.350448	-0.204219	-0.103719	-0.0936817	-0.088071	-0.171418	-0.618746	-0.472878	0.0452783	-0.0767589	0.26483	0.230149	-1.16455	-0.533367	0.118645	-0.203714	0.246497	-0.662363	-0.167482	0.120071	0.396062	0.0596725	-0.388431	0.00598449	0.63848
4.02	-0.0119782	0.407938	-0.128448	-0.0218114	-0.0247992	-0.153396	-0.0114382	-0.0429753	0.796919	-0.0564138	-0.00939232	0.0255417	0.394614	-0.108319	0.108096	0.125114	0.0565968	0.0761489	-0.681336	-0.460797	0.0955358	-0.156402	0.28211	0.186715	0.348698	-0.118725	-0.104669	-0.124938	-0.0900912	-0.189718	-0.623721	-0.520147	0.0444702	-0.0856128	0.26727	0.255166	-1.16909	-0.492867	0.115365	-0.217998	0.240594	-0.617997	-0.166365	0.0507335	0.39629	0.0621736	-0.389036	-0.040765	0.64391
4.03	-0.00853754	0.329076	-0.128886	-0.0663935	-0.0266228	-0.210139	-0.0118859	-0.0463375	0.796338	-0.0590679	-0.00913152	0.0262916	0.393882	-0.0280458	0.109552	0.16989	0.0577815	0.147748	-0.685782	-0.418496	0.0942019	-0.0990093	0.283807	0.152744	0.347941	-0.0109133	-0.106111	-0.17215	-0.0921514	-0.205806	-0.629093	-0.547007	0.0435378	-0.0858511	0.269929	0.269218	-1.17295	-0.415743	0.111998	-0.258015	0.235387	-0.505518	-0.165895	-0.012833	0.396908	0.0884108	-0.389865	-0.0891728	0.649724
4.04	-0.00583038	0.277231	-0.129747	-0.111595	-0.0289781	-0.244411	-0.0123573	-0.0476323	0.79576	-0.0553567	-0.00887394	0.0247412	0.393649	-0.00553052	0.111413	0.201972	0.059603	0.20101	-0.689562	-0.332802	0.0935661	-0.0195959	0.285105	0.102406	0.347985	0.0507846	-0.10804	-0.209341	-0.0941074	-0.173642	-0.63457	-0.545444	0.0428396	-0.0469976	0.272609	0.261395	-1.17612	-0.361511	0.108497	-0.26308	0.231356	-0.368341	-0.165787	-0.0373612	0.397905	0.100741	-0.391015	-0.127937	0.655594
4.05	-0.00357223	0.231527	-0.131187	-0.183622	-0.0312551	-0.192327	-0.0128352	-0.0478772	0.795246	-0.0468992	-0.00864639	0.0203123	0.393399	-0.0160262	0.113551	0.22768	0.0615563	0.169547	-0.692321	-0.225285	0.0936734	0.0333996	0.28586	0.0472478	0.348575	0.112487	-0.11036	-0.24201	-0.0953064	-0.0711336	-0.640042	-0.54513	0.0427611	0.027243	0.27508	0.232324	-1.1789	-0.301637	0.105594	-0.15874	0.228721	-0.214718	-0.165826	-0.0506413	0.398967	0.0859028	-0.392382	-0.144269	0.661192
4.06	-0.00174501	0.169147	-0.133417	-0.25805	-0.0326767	-0.0888056	-0.0133131	-0.0476324	0.794823	-0.0378122	-0.00847526	0.0136862	0.393082	-0.0156899	0.11588	0.236112	0.0628125	0.0736716	-0.694016	-0.120725	0.09401	0.031541	0.286044	-0.00709359	0.349816	0.181396	-0.113028	-0.26159	-0.0952855	0.0418767	-0.645435	-0.52307	0.0431131	0.0443412	0.277245	0.195682	-1.18128	-0.212668	0.104269	0.00522211	0.227599	-0.0618798	-0.166093	-0.0646024	0.399859	0.0578327	-0.393703	-0.13914	0.666466
4.07	-0.000494614	0.0924154	-0.136225	-0.298565	-0.0332219	-0.0291829	-0.0137875	-0.0473887	0.794483	-0.0304146	-0.0083725	0.00699463	0.392909	0.0194522	0.118207	0.230674	0.0631668	-0.00237176	-0.694772	-0.0433234	0.0943642	0.0385756	0.285779	-0.0475733	0.351683	0.243657	-0.115894	-0.274985	-0.0943161	0.0978244	-0.650425	-0.471365	0.043524	0.0339709	0.279052	0.166387	-1.18301	-0.104041	0.104544	0.113601	0.227915	0.0911529	-0.16661	-0.0804652	0.400547	0.0326522	-0.394854	-0.133924	0.67131
4.08	-1.04E-05	0.00929512	-0.139304	-0.314251	-0.033395	-0.0103363	-0.0142605	-0.0472878	0.794205	-0.0252395	-0.00833341	0.000952554	0.393206	0.0724355	0.12051	0.22621	0.0627621	-0.0715141	-0.694824	0.0225687	0.0947785	0.0464588	0.285132	-0.0809737	0.354221	0.315548	-0.118958	-0.288101	-0.092963	0.1082	-0.654933	-0.429358	0.0438231	0.0324372	0.280567	0.133491	-1.18379	0.0119794	0.105861	0.171349	0.2297	0.250467	-0.167501	-0.105363	0.401067	0.00354002	-0.395832	-0.132303	0.675672
4.09	-0.000329559	-0.067549	-0.142471	-0.315898	-0.0335155	-0.0156968	-0.0147331	-0.0471287	0.793973	-0.0214165	-0.00835077	-0.0043767	0.394094	0.132323	0.122859	0.231409	0.0615972	-0.136166	-0.694351	0.0658895	0.0953233	0.0525092	0.284192	-0.107031	0.357458	0.382441	-0.122224	-0.300363	-0.0915691	0.0898076	-0.659068	-0.396276	0.0441217	0.0251308	0.281812	0.111066	-1.18355	0.124015	0.107839	0.198864	0.233001	0.413134	-0.168722	-0.128986	0.401427	-0.0217354	-0.39665	-0.126492	0.679375
4.1	-0.0013476	-0.127827	-0.145576	-0.303631	-0.0337277	-0.0257184	-0.0152011	-0.0463735	0.793777	-0.0179643	-0.00842077	-0.00962233	0.395528	0.179711	0.12528	0.234034	0.0598422	-0.175381	-0.693519	0.0971566	0.0958717	0.0521248	0.283046	-0.123465	0.361235	0.421269	-0.125581	-0.298406	-0.0902988	0.0716223	-0.662818	-0.351615	0.0443186	0.011884	0.282812	0.089761	-1.18236	0.218104	0.110253	0.214393	0.237766	0.563866	-0.170261	-0.148216	0.401645	-0.0451353	-0.397275	-0.118375	0.682278
4.11	-0.00293214	-0.182234	-0.148536	-0.288455	-0.0339816	-0.0162682	-0.0156598	-0.0453581	0.793615	-0.0142832	-0.00854405	-0.0151879	0.397412	0.221238	0.12772	0.22728	0.0576828	-0.210122	-0.692437	0.120359	0.0963927	0.0415418	0.28176	-0.134237	0.365356	0.452758	-0.128886	-0.283142	-0.0891146	0.0652942	-0.666087	-0.303355	0.0443125	-0.0123745	0.28359	0.0653758	-1.18036	0.305031	0.113076	0.245148	0.24387	0.69665	-0.17205	-0.16274	0.401743	-0.0660082	-0.397695	-0.105593	0.684258
4.12	-0.00501737	-0.235143	-0.15134	-0.271827	-0.0339119	0.0327818	-0.0161072	-0.0440763	0.793494	-0.00984016	-0.00872772	-0.021548	0.399672	0.251246	0.129976	0.196209	0.0550977	-0.244392	-0.691095	0.146749	0.0967949	0.0384506	0.280387	-0.141137	0.369831	0.479694	-0.131952	-0.24918	-0.0877684	0.0846351	-0.668855	-0.246243	0.0441546	-0.0253964	0.284051	0.0312652	-1.17764	0.389068	0.116624	0.310406	0.251035	0.794909	-0.174074	-0.176022	0.401704	-0.0821421	-0.397876	-0.0890813	0.685285
4.13	-0.00755194	-0.283227	-0.15389	-0.233409	-0.0334715	0.049805	-0.0165429	-0.0429733	0.793419	-0.00523307	-0.00897319	-0.0273684	0.402302	0.288962	0.131859	0.150546	0.0523069	-0.237339	-0.689575	0.159079	0.0973027	0.0519997	0.278924	-0.152284	0.374521	0.488573	-0.134643	-0.204894	-0.0863972	0.0614303	-0.670955	-0.171541	0.0437366	-0.0550033	0.284162	-0.00993667	-1.17429	0.459996	0.12085	0.329753	0.258984	0.871137	-0.176256	-0.192574	0.401611	-0.0883024	-0.397856	-0.0778883	0.685395
4.14	-0.0104594	-0.304588	-0.155944	-0.173498	-0.0330854	0.0224748	-0.0169637	-0.0411164	0.793395	0.000641841	-0.00927175	-0.0321664	0.405232	0.300868	0.13327	0.10199	0.0498377	-0.16799	-0.687919	0.174022	0.0978702	0.0589643	0.277373	-0.160517	0.379117	0.448344	-0.136852	-0.156668	-0.0853268	0.0250655	-0.672168	-0.0689825	0.0429989	-0.0959379	0.283856	-0.0535662	-1.17044	0.495015	0.125149	0.292187	0.26754	0.933057	-0.178506	-0.193806	0.401604	-0.0736658	-0.397789	-0.0830874	0.684633
4.15	-0.0135161	-0.302136	-0.157304	-0.0980419	-0.033162	-0.0332108	-0.0173637	-0.0388496	0.793437	0.00782596	-0.0096133	-0.0360275	0.408211	0.293985	0.134194	0.0534915	0.04827	-0.0688768	-0.686144	0.184339	0.0986516	0.0868005	0.275725	-0.171186	0.383152	0.374522	-0.138495	-0.101302	-0.0847466	-0.0170402	-0.67229	0.0400844	0.0419017	-0.121017	0.283092	-0.0978521	-1.16631	0.491975	0.128928	0.215869	0.276603	0.980948	-0.180778	-0.199849	0.401815	-0.0463759	-0.397771	-0.0903582	0.683086
4.16	-0.0165613	-0.282944	-0.157861	-0.0131523	-0.0337651	-0.0899159	-0.0177402	-0.0363212	0.793555	0.0158277	-0.0099894	-0.0389296	0.41107	0.271744	0.134598	0.00165029	0.0476575	0.0280746	-0.684284	0.190424	0.0995378	0.0759839	0.273998	-0.177731	0.386426	0.27901	-0.139457	-0.0371253	-0.084673	-0.066008	-0.671324	0.154692	0.0406694	-0.127349	0.281842	-0.148524	-1.16212	0.467457	0.131954	0.12727	0.285994	1.00309	-0.182855	-0.189894	0.402281	-0.0129048	-0.397887	-0.0935549	0.680692
4.17	-0.018914	-0.104697	-0.157323	0.136307	-0.0347304	-0.0631223	-0.0180775	-0.0297359	0.793771	0.0295367	-0.010397	-0.0433799	0.41303	0.0423943	0.134165	-0.138439	0.0480384	0.0758036	-0.682308	0.215057	0.100289	0.0776895	0.272354	-0.149038	0.388005	-0.0407659	-0.139361	0.113171	-0.0852532	-0.0643879	-0.668922	0.344874	0.0393738	-0.12897	0.280022	-0.220973	-1.15855	0.263893	0.133982	0.0917974	0.295036	0.830393	-0.184369	-0.0857283	0.402922	0.0178121	-0.398032	-0.0251662	0.677129
4.18	-0.0178743	0.290661	-0.154843	0.356494	-0.0340966	0.19821	-0.0183206	-0.0197706	0.794179	0.051615	-0.0108653	-0.0497895	0.411067	-0.446593	0.131277	-0.41866	0.0486322	-0.0208992	-0.680173	0.19385	0.101358	0.107348	0.271262	-0.071802	0.38475	-0.643456	-0.136545	0.389052	-0.0857643	0.0346111	-0.664088	0.618299	0.0384047	-0.0441116	0.277147	-0.361425	-1.15867	-0.188108	0.135688	0.261599	0.300691	0.266204	-0.183872	0.160884	0.403007	0.0324426	-0.397462	0.185613	0.671286
4.19	-0.0133105	0.470878	-0.150626	0.479606	-0.0308819	0.388869	-0.0185076	-0.0194698	0.794764	0.0626533	-0.0113683	-0.0495239	0.40555	-0.6314	0.125925	-0.568081	0.0486591	-0.098596	-0.678705	0.101518	0.101652	-0.0696412	0.270828	-0.0177685	0.376814	-0.945465	-0.131187	0.514756	-0.0865118	0.00171572	-0.656862	0.808279	0.0380958	-0.0354556	0.273018	-0.458136	-1.16295	-0.437714	0.137894	0.3778	0.30129	-0.224054	-0.181299	0.28836	0.40256	0.0764213	-0.395929	0.289384	0.664486
4.2	-0.00811829	0.430236	-0.145584	0.530958	-0.0269079	0.354904	-0.0187326	-0.0259781	0.795388	0.0609409	-0.011836	-0.0435744	0.399733	-0.55997	0.119858	-0.574416	0.0485459	-0.043842	-0.677925	0.0697519	0.100485	-0.12155	0.270717	-0.0036786	0.367529	-0.967837	-0.125155	0.518606	-0.088423	-0.157146	-0.648094	0.934854	0.037367	-0.130054	0.268284	-0.478164	-1.16847	-0.473804	0.139819	0.283373	0.298368	-0.481401	-0.17784	0.313105	0.402362	0.134399	-0.394498	0.257459	0.658974
4.21	-0.00390122	0.328429	-0.140188	0.544785	-0.0239824	0.213045	-0.0190339	-0.0342735	0.795975	0.0562746	-0.0122381	-0.0369341	0.39506	-0.423432	0.114059	-0.535003	0.0492467	0.0709039	-0.677202	0.0828604	0.0996528	-0.0498641	0.270581	-0.0232515	0.358666	-0.879207	-0.119197	0.510704	-0.0918359	-0.293298	-0.638418	0.979904	0.0356423	-0.201009	0.263523	-0.470121	-1.17352	-0.453947	0.140305	0.101365	0.293601	-0.5971	-0.173933	0.331669	0.402625	0.186252	-0.393731	0.204511	0.655093
4.22	-0.000843498	0.248434	-0.134832	0.51995	-0.0225232	0.0775404	-0.0194172	-0.0421427	0.796523	0.053708	-0.0125765	-0.0307795	0.391646	-0.311237	0.108796	-0.478016	0.050717	0.137829	-0.676282	0.1023	0.0992184	-0.0500441	0.270198	-0.0526072	0.350944	-0.756596	-0.113376	0.500674	-0.0959388	-0.333341	-0.628792	0.934299	0.0337254	-0.16286	0.258815	-0.468761	-1.17794	-0.450654	0.139225	-0.0487802	0.287959	-0.645424	-0.169609	0.360715	0.403206	0.22047	-0.393602	0.166557	0.65235
4.23	0.00142441	0.200536	-0.129902	0.462358	-0.0222647	-0.0155263	-0.0198702	-0.0481448	0.797052	0.0519976	-0.0128545	-0.0249888	0.389123	-0.241264	0.104241	-0.406608	0.0524866	0.154085	-0.675172	0.122979	0.0986483	-0.0609176	0.269454	-0.0883394	0.344383	-0.649166	-0.107841	0.473387	-0.0998976	-0.305023	-0.619821	0.854806	0.0324192	-0.098972	0.254203	-0.45072	-1.1821	-0.462257	0.13699	-0.136741	0.281991	-0.660866	-0.164886	0.379917	0.403881	0.233996	-0.393885	0.148088	0.650272
4.24	0.00317631	0.161289	-0.125646	0.387239	-0.022689	-0.058405	-0.0203745	-0.0524887	0.797554	0.0479383	-0.0130781	-0.0199035	0.387169	-0.18979	0.100424	-0.335821	0.0541978	0.14539	-0.67385	0.145343	0.0981927	-0.0310565	0.268368	-0.124305	0.338858	-0.548808	-0.102699	0.437286	-0.103285	-0.254723	-0.611677	0.772773	0.0316983	-0.051687	0.24983	-0.418771	-1.18615	-0.45857	0.134213	-0.167067	0.275903	-0.664813	-0.160104	0.369879	0.404577	0.224398	-0.394382	0.131953	0.648813
4.25	0.00451451	0.122912	-0.122161	0.310164	-0.0232311	-0.0433332	-0.0209136	-0.0551256	0.798002	0.0413501	-0.0132571	-0.015949	0.385646	-0.150126	0.0972507	-0.280582	0.0556671	0.123293	-0.672328	0.15895	0.098189	0.0268462	0.267069	-0.137338	0.334373	-0.441567	-0.0979659	0.409251	-0.105941	-0.18992	-0.604444	0.674194	0.0313261	-0.0157509	0.245845	-0.377036	-1.19002	-0.427784	0.13152	-0.141092	0.269716	-0.673832	-0.155578	0.348053	0.405184	0.205417	-0.394932	0.114593	0.647793
4.26	0.00554604	0.0914349	-0.119401	0.244546	-0.0236834	-0.0534863	-0.0214736	-0.0568786	0.798376	0.0331893	-0.0133961	-0.0117338	0.384509	-0.0971147	0.0946762	-0.217902	0.0571021	0.152492	-0.67081	0.140093	0.0987015	0.0577306	0.265671	-0.142156	0.330882	-0.335777	-0.0936485	0.373916	-0.108074	-0.180852	-0.59826	0.556762	0.0314615	0.0595488	0.242341	-0.318613	-1.19365	-0.390626	0.129126	-0.141642	0.263488	-0.659044	-0.151561	0.287913	0.405704	0.178663	-0.395522	0.0764469	0.647217
4.27	0.00597783	0.0166792	-0.117255	0.185545	-0.0247901	-0.186747	-0.0220546	-0.0592294	0.798653	0.0214271	-0.0134842	-0.00562357	0.384289	0.0417469	0.0929653	-0.112916	0.0592499	0.289242	-0.669678	0.0887324	0.0992093	0.0360881	0.26425	-0.145763	0.328721	-0.167284	-0.0899456	0.308116	-0.110445	-0.263047	-0.593463	0.401395	0.0327076	0.187506	0.239538	-0.234865	-1.19658	-0.309257	0.126356	-0.266066	0.257721	-0.549647	-0.148658	0.143494	0.406405	0.160703	-0.396309	-0.00478256	0.64771
4.28	0.0055261	-0.0379539	-0.11582	0.101997	-0.0274743	-0.330206	-0.022649	-0.0591162	0.798805	0.00941511	-0.0135057	0.000933339	0.385237	0.127846	0.0925759	0.0185509	0.0627904	0.426477	-0.668806	0.0926511	0.0998121	0.10567	0.262747	-0.156996	0.32813	-0.0100876	-0.0874666	0.168715	-0.112604	-0.147361	-0.590337	0.221577	0.034429	0.197503	0.237751	-0.123213	-1.19834	-0.233316	0.122454	-0.382835	0.253318	-0.375015	-0.147218	0.0287747	0.407579	0.154282	-0.397404	-0.0908199	0.649458
4.29	0.00461725	-0.0553865	-0.115295	0.00196465	-0.031079	-0.365421	-0.0232303	-0.056627	0.798849	-0.000472667	-0.0134789	0.00383463	0.38663	0.152175	0.0933367	0.110898	0.0672544	0.470529	-0.667803	0.101092	0.101746	0.262671	0.261111	-0.173316	0.328852	0.128383	-0.0864826	0.0441169	-0.113857	-0.122411	-0.589183	0.00636821	0.0370953	0.311769	0.237005	-0.0254065	-1.19932	-0.166888	0.11818	-0.372224	0.250482	-0.218365	-0.146737	-0.0448245	0.408863	0.107823	-0.39875	-0.134975	0.651734
4.3	0.00372443	-0.0396693	-0.115934	-0.128766	-0.0344994	-0.302528	-0.023774	-0.0516379	0.798797	-0.0104306	-0.0134376	0.00399037	0.388005	0.139896	0.0949916	0.198161	0.0714819	0.382595	-0.666868	0.0765921	0.104498	0.252034	0.259471	-0.159232	0.330669	0.235278	-0.0869179	-0.0879269	-0.114646	-0.0555344	-0.590246	-0.215288	0.0405474	0.360977	0.237224	0.0759137	-1.19992	-0.11271	0.114811	-0.236893	0.249141	-0.0653478	-0.147047	-0.0919507	0.409854	0.0464627	-0.400024	-0.140005	0.654109
4.31	0.00316334	-0.0152314	-0.117844	-0.246708	-0.0369426	-0.181146	-0.024258	-0.0449697	0.798635	-0.0223911	-0.0134091	0.00141478	0.389098	0.11267	0.0973584	0.252258	0.074427	0.225162	-0.666261	0.0357295	0.106833	0.221434	0.258083	-0.123564	0.333285	0.316858	-0.0886235	-0.18574	-0.114419	0.0547425	-0.593433	-0.413547	0.0440527	0.333512	0.238452	0.172148	-1.20035	-0.0473733	0.113253	-0.0421779	0.249184	0.0592868	-0.148037	-0.115791	0.410407	-0.0150504	-0.400973	-0.125218	0.656357
4.32	0.00293255	-0.00163371	-0.120752	-0.327692	-0.0382987	-0.100531	-0.0246738	-0.0382793	0.798343	-0.0363295	-0.0134111	-0.00177539	0.390029	0.121032	0.100129	0.284161	0.0759105	0.09719	-0.666248	-0.0429533	0.109056	0.209412	0.257135	-0.0746636	0.336555	0.392603	-0.0912675	-0.263515	-0.113215	0.119414	-0.598469	-0.590282	0.0471259	0.279819	0.240674	0.271121	-1.20052	0.0303757	0.11357	0.0992475	0.25037	0.174512	-0.149517	-0.144226	0.410562	-0.0631372	-0.401556	-0.110536	0.658391
4.33	0.00283898	0.00387666	-0.124335	-0.386074	-0.0391712	-0.0826161	-0.0250254	-0.0320355	0.797904	-0.051435	-0.0134417	-0.00419442	0.391193	0.159475	0.103251	0.323063	0.0762922	0.00621226	-0.667145	-0.142559	0.110845	0.143273	0.256718	-0.0163416	0.340555	0.477982	-0.0947664	-0.342643	-0.111488	0.148573	-0.605303	-0.774319	0.0497169	0.245559	0.2439	0.372298	-1.2002	0.105173	0.11509	0.170627	0.252718	0.304969	-0.151472	-0.172027	0.410456	-0.0948168	-0.401846	-0.104618	0.660204
4.34	0.00276958	0.00386496	-0.12844	-0.433371	-0.0400704	-0.102017	-0.0253166	-0.0261979	0.797314	-0.0667043	-0.0134928	-0.00594171	0.392766	0.209022	0.106851	0.372588	0.0758625	-0.054603	-0.66904	-0.240824	0.111977	0.0899513	0.256857	0.0377991	0.345349	0.566439	-0.0991285	-0.418619	-0.109457	0.163391	-0.613975	-0.955262	0.0520805	0.222102	0.248095	0.464565	-1.1993	0.178361	0.117258	0.199449	0.256362	0.446299	-0.153776	-0.195182	0.410203	-0.117346	-0.401943	-0.0984521	0.661679
4.35	0.00263327	-0.000333778	-0.132994	-0.476621	-0.0412383	-0.131618	-0.0255505	-0.0205669	0.796571	-0.0816255	-0.0135605	-0.00765376	0.394825	0.261235	0.111007	0.425173	0.0748935	-0.0915864	-0.671893	-0.331951	0.112689	0.0569954	0.257521	0.088449	0.350927	0.645457	-0.104293	-0.486466	-0.107215	0.171219	-0.624326	-1.10677	0.0538885	0.12909	0.253139	0.531108	-1.19775	0.247893	0.119808	0.215478	0.261359	0.589432	-0.15633	-0.212154	0.409877	-0.127024	-0.401871	-0.0898181	0.662711
4.36	0.0025031	0.0150351	-0.138001	-0.522121	-0.0425046	-0.109603	-0.0257235	-0.0138514	0.795692	-0.093578	-0.0136507	-0.0107616	0.397194	0.26456	0.115661	0.461324	0.0734485	-0.145872	-0.675533	-0.392586	0.113141	0.0463641	0.258684	0.138988	0.357057	0.678649	-0.110097	-0.531485	-0.104639	0.210994	-0.635961	-1.21137	0.0545199	-0.00614896	0.25871	0.565881	-1.19572	0.295681	0.122884	0.284843	0.267643	0.707396	-0.158907	-0.18558	0.409457	-0.134858	-0.401666	-0.0689632	0.663019
4.37	0.00277684	0.0702498	-0.143376	-0.54689	-0.0434235	-0.0792618	-0.0258241	-0.00615487	0.794716	-0.100814	-0.0137777	-0.0146912	0.399287	0.214943	0.120525	0.474687	0.0716202	-0.161644	-0.679694	-0.440301	0.113696	0.071576	0.260296	0.178157	0.363095	0.629983	-0.116202	-0.555406	-0.101664	0.252724	-0.648309	-1.25134	0.0538258	-0.103364	0.264495	0.59115	-1.19371	0.293285	0.126803	0.357022	0.274915	0.792999	-0.161174	-0.151293	0.408881	-0.130295	-0.401293	-0.0411729	0.66237
4.38	0.00372348	0.141875	-0.148805	-0.531071	-0.044177	-0.0761388	-0.0258471	0.00148496	0.793689	-0.103605	-0.0139451	-0.0188574	0.400761	0.143184	0.125333	0.457922	0.0699537	-0.131694	-0.684267	-0.475339	0.11438	0.0724899	0.262268	0.212875	0.368371	0.529187	-0.122313	-0.549035	-0.0983341	0.284007	-0.660776	-1.23716	0.0524338	-0.172325	0.270479	0.597626	-1.19207	0.257209	0.131152	0.382308	0.28295	0.850981	-0.16306	-0.123226	0.408325	-0.105003	-0.400885	-0.0341595	0.660934
4.39	0.00537985	0.210297	-0.15388	-0.477823	-0.0449898	-0.0908871	-0.0257972	0.00816794	0.792659	-0.101678	-0.0141548	-0.023061	0.401502	0.0699873	0.12978	0.414803	0.0688054	-0.077767	-0.689104	-0.496218	0.115075	0.0803008	0.264537	0.234314	0.372519	0.401224	-0.128069	-0.512692	-0.0949371	0.287357	-0.672828	-1.17019	0.0503761	-0.228355	0.276416	0.585268	-1.19088	0.211742	0.135434	0.366875	0.291468	0.879049	-0.164624	-0.118968	0.40798	-0.0696246	-0.400686	-0.0509578	0.659098
4.4	0.00754739	0.250055	-0.158253	-0.390308	-0.0460316	-0.128703	-0.0256917	0.012561	0.791666	-0.0965741	-0.0144033	-0.0263028	0.401703	0.0324045	0.133653	0.355773	0.0682904	-0.0170983	-0.694141	-0.516445	0.115834	0.0797793	0.267004	0.249145	0.375508	0.288141	-0.133215	-0.457102	-0.0918477	0.23805	-0.684026	-1.07032	0.0478962	-0.253921	0.282091	0.548466	-1.18999	0.182666	0.139256	0.299963	0.300141	0.876555	-0.16612	-0.146203	0.408023	-0.0299948	-0.400743	-0.0825445	0.657352
4.41	0.0100763	0.329983	-0.16155	-0.253313	-0.0476057	-0.18164	-0.0255479	0.0165294	0.790743	-0.0868147	-0.0146752	-0.0279971	0.401544	-0.0496098	0.136854	0.274119	0.068459	0.0424853	-0.699399	-0.535114	0.116385	0.0411501	0.269632	0.273065	0.37721	0.09188	-0.137629	-0.381713	-0.0898069	0.119524	-0.693941	-0.906277	0.0453934	-0.246356	0.287297	0.495819	-1.18926	0.0921527	0.142028	0.184829	0.308504	0.783391	-0.167701	-0.149103	0.408522	0.00369737	-0.401088	-0.0973215	0.655763
4.42	0.0142335	0.568351	-0.163112	-0.051887	-0.0490746	-0.0774305	-0.0253537	0.0223459	0.78996	-0.0689929	-0.0149677	-0.030559	0.399543	-0.346971	0.138623	0.0925186	0.0690308	-0.00271111	-0.704737	-0.536284	0.116529	0.000994687	0.272617	0.327014	0.375923	-0.318414	-0.140556	-0.213778	-0.088996	0.105768	-0.701809	-0.668932	0.0429396	-0.225616	0.291712	0.385033	-1.19011	-0.181714	0.143554	0.188493	0.314798	0.401286	-0.168732	-0.053436	0.409051	0.0128288	-0.401275	-0.00364997	0.65349
4.43	0.0210093	0.745216	-0.16277	0.104567	-0.0488941	0.105767	-0.0251194	0.0230381	0.789358	-0.0527599	-0.0152765	-0.0303809	0.394754	-0.559338	0.13832	-0.0714756	0.069252	-0.0808273	-0.710313	-0.57887	0.115796	-0.148032	0.27614	0.373091	0.370718	-0.642913	-0.141568	-0.103325	-0.0885161	0.122807	-0.707228	-0.437495	0.0406588	-0.247755	0.294943	0.268835	-1.19386	-0.411648	0.144796	0.271483	0.316866	-0.0805976	-0.168766	0.0174142	0.409199	0.014386	-0.400712	0.0978844	0.650493
4.44	0.0286016	0.699416	-0.161164	0.208891	-0.0474528	0.157336	-0.0249207	0.0157183	0.788869	-0.0461531	-0.0155618	-0.0267876	0.389331	-0.502651	0.136766	-0.159605	0.0690945	-0.0786007	-0.716285	-0.604732	0.11355	-0.249993	0.279916	0.382662	0.363785	-0.686335	-0.14189	-0.0696149	-0.0887995	-0.109106	-0.710593	-0.255625	0.0379163	-0.210096	0.297202	0.193573	-1.19884	-0.429624	0.145945	0.223483	0.31496	-0.421018	-0.168554	-0.0066412	0.409384	0.0349087	-0.399784	0.0908153	0.648269
4.45	0.0351059	0.557515	-0.158624	0.277058	-0.0461679	0.103979	-0.0248163	0.00513266	0.788428	-0.0418247	-0.0158159	-0.0237605	0.385169	-0.352158	0.134587	-0.203531	0.0691835	-0.0109449	-0.72222	-0.564961	0.111113	-0.216949	0.283577	0.351475	0.357268	-0.596235	-0.141591	-0.000755005	-0.0934945	-0.518281	-0.712384	-0.117747	0.0356276	-0.305568	0.29873	0.124557	-1.20313	-0.360478	0.146212	0.0877162	0.310246	-0.62194	-0.168575	-0.0397546	0.409966	0.0679988	-0.399163	0.0329184	0.647416
4.46	0.0400543	0.423053	-0.155635	0.315341	-0.0457467	-0.00922803	-0.0248184	-0.00555306	0.788042	-0.0348085	-0.0160411	-0.0213567	0.382519	-0.204903	0.132269	-0.218389	0.069909	0.0850386	-0.72759	-0.507197	0.10879	-0.231104	0.286821	0.298496	0.351865	-0.487654	-0.140631	0.0935249	-0.0990867	-0.46902	-0.713043	-0.0261185	0.0326419	-0.27746	0.299775	0.0831833	-1.20636	-0.30843	0.14527	-0.081712	0.303901	-0.728209	-0.168758	-0.0700444	0.410938	0.0927425	-0.399021	-0.017967	0.647468
4.47	0.0435642	0.309959	-0.152432	0.325321	-0.0466765	-0.143437	-0.0249235	-0.0152147	0.787739	-0.0257792	-0.0162397	-0.0180954	0.381249	-0.0835296	0.130054	-0.199723	0.0713113	0.154687	-0.732332	-0.431856	0.1063	-0.253962	0.289386	0.223864	0.347638	-0.379792	-0.138919	0.148489	-0.104732	-0.543835	-0.713004	0.0281842	0.0299079	-0.25559	0.300338	0.0302455	-1.20866	-0.277426	0.142783	-0.250298	0.296691	-0.772014	-0.169142	-0.091497	0.4122	0.109233	-0.399259	-0.0552352	0.647965
4.48	0.0457505	0.190998	-0.149359	0.306052	-0.0488005	-0.239017	-0.0251191	-0.0236344	0.787524	-0.0172924	-0.0163998	-0.0139801	0.381134	0.031027	0.128211	-0.169676	0.073074	0.192067	-0.736253	-0.345789	0.103618	-0.26367	0.291202	0.150332	0.344581	-0.259874	-0.137097	0.145651	-0.110866	-0.593855	-0.712487	0.0739224	0.0276568	-0.201955	0.300414	-0.0145076	-1.21015	-0.220807	0.139049	-0.369528	0.28911	-0.786669	-0.169708	-0.11058	0.413627	0.112236	-0.39969	-0.0717621	0.648458
4.49	0.0467621	0.092743	-0.146545	0.277285	-0.0514771	-0.239239	-0.0253859	-0.0293087	0.787394	-0.00846779	-0.0165247	-0.0115381	0.381872	0.0801758	0.126588	-0.172057	0.074995	0.199348	-0.739119	-0.218985	0.101337	-0.165387	0.292297	0.0800615	0.342585	-0.171813	-0.13542	0.147612	-0.117045	-0.563564	-0.711428	0.135657	0.0258177	-0.164699	0.300018	-0.0657188	-1.21087	-0.158452	0.134744	-0.391042	0.281198	-0.821227	-0.170408	-0.112324	0.415054	0.0972028	-0.400128	-0.0652873	0.64849
4.5	0.0469415	0.00842321	-0.144061	0.242545	-0.0536288	-0.165278	-0.025699	-0.033117	0.787361	0.00211242	-0.016637	-0.011024	0.382955	0.106107	0.124832	-0.195683	0.0767885	0.193634	-0.740728	-0.105445	0.100325	-0.0481754	0.292732	0.0130781	0.341433	-0.100412	-0.13372	0.164702	-0.122331	-0.466927	-0.709745	0.203022	0.0243461	-0.128638	0.299064	-0.125268	-1.21105	-0.0894284	0.130951	-0.331746	0.272779	-0.866025	-0.171136	-0.10288	0.416254	0.0754065	-0.400385	-0.0480841	0.64775
4.51	0.0462885	-0.0993934	-0.14181	0.225305	-0.0553833	-0.181431	-0.0260493	-0.037164	0.787435	0.0123461	-0.0167402	-0.00931106	0.384515	0.190741	0.122983	-0.188929	0.0787915	0.257628	-0.741358	-0.0244898	0.0999498	-0.0456444	0.292531	-0.0500855	0.341018	-0.00905259	-0.132001	0.161365	-0.126887	-0.449469	-0.707339	0.271858	0.0232361	-0.0925586	0.297528	-0.179678	-1.21061	0.00248748	0.127579	-0.362084	0.264094	-0.842001	-0.171999	-0.132163	0.417306	0.059201	-0.400621	-0.0780173	0.646541
4.52	0.0442639	-0.23547	-0.139659	0.226793	-0.0579143	-0.309047	-0.0264438	-0.0416305	0.787605	0.0215966	-0.0168191	-0.00649831	0.387215	0.319328	0.12147	-0.151698	0.0816892	0.392829	-0.741156	0.0680227	0.099496	-0.0321311	0.291636	-0.125172	0.341733	0.114461	-0.130533	0.14719	-0.13156	-0.504211	-0.704327	0.329009	0.0225491	-0.0427365	0.295511	-0.224095	-1.20889	0.120984	0.123586	-0.504816	0.255949	-0.732858	-0.173441	-0.199654	0.418476	0.0529938	-0.401151	-0.142092	0.645565
4.53	0.0407464	-0.360119	-0.13763	0.200852	-0.0616158	-0.388449	-0.026878	-0.0446822	0.787869	0.0314044	-0.0168768	-0.00548375	0.391023	0.40641	0.120466	-0.110728	0.0856632	0.477442	-0.739835	0.198588	0.0997325	0.0774224	0.289972	-0.208905	0.343687	0.231128	-0.129331	0.141937	-0.136265	-0.466552	-0.700791	0.381125	0.0224266	0.00957392	0.293045	-0.266043	-1.20571	0.243423	0.118684	-0.578522	0.248924	-0.59296	-0.17553	-0.245188	0.419735	0.0237767	-0.401959	-0.180897	0.644883
4.54	0.0361247	-0.45233	-0.136105	0.127165	-0.0654998	-0.352536	-0.0273294	-0.0452851	0.78824	0.042783	-0.0169381	-0.00716249	0.395337	0.4286	0.119927	-0.0720986	0.0898542	0.446106	-0.737106	0.344159	0.101016	0.153562	0.28748	-0.289939	0.346627	0.314793	-0.128334	0.134301	-0.139961	-0.34109	-0.696695	0.436134	0.0226375	0.0314986	0.290196	-0.30181	-1.20144	0.350197	0.114057	-0.505111	0.24322	-0.447948	-0.178084	-0.261265	0.420734	-0.0249619	-0.402748	-0.17935	0.644152
4.55	0.030853	-0.515484	-0.135406	0.0308028	-0.068549	-0.232628	-0.0277783	-0.0442579	0.788728	0.0548222	-0.0170266	-0.010868	0.399598	0.402273	0.119747	-0.0447833	0.0932102	0.309448	-0.732923	0.492106	0.102751	0.17816	0.284237	-0.361899	0.350267	0.374416	-0.127543	0.124996	-0.142171	-0.188375	-0.692099	0.482225	0.0230983	0.0601772	0.286987	-0.339409	-1.19653	0.440358	0.110874	-0.330212	0.238912	-0.306587	-0.180899	-0.248657	0.42128	-0.0749855	-0.40326	-0.148328	0.643235
4.56	0.0252664	-0.553735	-0.135579	-0.0505111	-0.0701549	-0.0952732	-0.0282104	-0.0419263	0.789334	0.0661161	-0.017159	-0.0155774	0.403406	0.347717	0.119696	-0.0381303	0.0949881	0.144512	-0.727274	0.62989	0.104853	0.226078	0.280355	-0.418158	0.354349	0.399272	-0.126877	0.120353	-0.142875	-0.0681436	-0.68704	0.534483	0.0238713	0.0913501	0.283384	-0.377266	-1.1913	0.509846	0.109771	-0.138939	0.235923	-0.17563	-0.183727	-0.22015	0.421313	-0.115722	-0.403351	-0.102617	0.642032
4.57	0.0195472	-0.578132	-0.136383	-0.105078	-0.0706088	-0.00635247	-0.028616	-0.0392793	0.790046	0.0761446	-0.0173369	-0.0199131	0.406635	0.293209	0.119632	-0.0343744	0.0953756	0.0144556	-0.720327	0.752422	0.107448	0.269298	0.275933	-0.472123	0.358489	0.397694	-0.126314	0.105601	-0.142659	0.0016689	-0.681387	0.596445	0.0248251	0.104134	0.279438	-0.410229	-1.18589	0.561975	0.11037	-0.0036123	0.234276	-0.0311995	-0.186316	-0.178843	0.420905	-0.141242	-0.403127	-0.0682418	0.640475
4.58	0.0136216	-0.612559	-0.137582	-0.130692	-0.0705267	0.00233764	-0.0289994	-0.037608	0.790849	0.0839282	-0.0175519	-0.0227454	0.4095	0.282781	0.119616	-0.0186931	0.0947373	-0.0648338	-0.712331	0.838406	0.110388	0.291823	0.271045	-0.515465	0.362624	0.406994	-0.125946	0.0802727	-0.142023	0.0104827	-0.675148	0.652045	0.025931	0.109909	0.275176	-0.436052	-1.1802	0.614533	0.112	0.0400513	0.234166	0.141642	-0.188648	-0.15831	0.420216	-0.149668	-0.402835	-0.0598068	0.638885
4.59	0.00721199	-0.666506	-0.138913	-0.133788	-0.0706743	-0.0372856	-0.0293719	-0.0369699	0.791714	0.0885067	-0.0177873	-0.024059	0.412494	0.31782	0.119826	0.00774359	0.0934574	-0.115289	-0.703632	0.895614	0.113495	0.301333	0.265748	-0.549886	0.366976	0.447962	-0.125871	0.0534082	-0.141405	0.0170882	-0.668467	0.683653	0.0270087	0.0970807	0.270697	-0.457524	-1.17393	0.684111	0.113823	0.0199372	0.235807	0.328952	-0.190751	-0.132905	0.419406	-0.149534	-0.402534	-0.0503884	0.637467
4.6	0.00017896	-0.724636	-0.140229	-0.128288	-0.0712265	-0.0640083	-0.0297385	-0.0362799	0.792607	0.0893626	-0.0180306	-0.0247305	0.415915	0.369821	0.120362	0.0323007	0.0918005	-0.130342	-0.694524	0.920406	0.116615	0.293434	0.260191	-0.563961	0.37176	0.501348	-0.12616	0.0282127	-0.140402	0.0570311	-0.661546	0.698331	0.0278903	0.089372	0.266076	-0.465976	-1.16688	0.763278	0.11559	0.000965536	0.239187	0.503228	-0.192602	-0.104727	0.418479	-0.153148	-0.402222	-0.0356841	0.636095
4.61	-0.00733437	-0.757741	-0.141533	-0.133026	-0.0716231	-0.00133694	-0.0300914	-0.0338846	0.793495	0.0882192	-0.0182864	-0.0266507	0.419695	0.378837	0.121065	0.0352211	0.0899415	-0.144784	-0.685217	0.940394	0.119741	0.314251	0.254589	-0.560553	0.377004	0.530144	-0.126616	0.0308244	-0.138849	0.130249	-0.654519	0.70977	0.0286948	0.0642147	0.261369	-0.473703	-1.15912	0.832232	0.117793	0.0700248	0.244015	0.634398	-0.194131	-0.0661895	0.417348	-0.163733	-0.401814	-0.00414166	0.634538
4.62	-0.0147764	-0.730641	-0.142844	-0.124453	-0.0712709	0.069864	-0.0304084	-0.0292464	0.794371	0.0871416	-0.018564	-0.0287865	0.423277	0.33249	0.121681	0.0220452	0.0882362	-0.103444	-0.675835	0.932463	0.123349	0.37904	0.249112	-0.54071	0.382135	0.47498	-0.126932	0.047844	-0.136474	0.21425	-0.647257	0.742869	0.0291451	0.021532	0.256615	-0.472893	-1.15117	0.841618	0.120896	0.139528	0.249922	0.73235	-0.195259	-0.023469	0.416048	-0.154235	-0.401226	0.0266326	0.632645
4.63	-0.0216037	-0.656414	-0.143983	-0.0963702	-0.0703334	0.115458	-0.0306714	-0.0232665	0.795239	0.0864865	-0.0188597	-0.0301983	0.426192	0.246821	0.122054	-5.65E-05	0.0871027	-0.0530625	-0.666625	0.906378	0.127462	0.410675	0.243875	-0.514064	0.386448	0.366985	-0.12691	0.0739231	-0.133384	0.292483	-0.639678	0.771029	0.0292098	0.00114886	0.251886	-0.47298	-1.14353	0.799317	0.124495	0.170897	0.25672	0.810721	-0.195956	0.00512403	0.414781	-0.127857	-0.400624	0.0361721	0.630498
4.64	-0.0274642	-0.53448	-0.144729	-0.0359067	-0.0691403	0.105379	-0.0308709	-0.0163281	0.7961	0.0861558	-0.0191632	-0.0301121	0.428151	0.13128	0.122088	-0.0296336	0.0866533	0.0252721	-0.657777	0.856405	0.131769	0.423725	0.238974	-0.477271	0.389489	0.194023	-0.126401	0.109176	-0.129844	0.31766	-0.6318	0.811323	0.0293116	0.023384	0.247182	-0.468262	-1.13655	0.700569	0.128013	0.127946	0.26425	0.861973	-0.196241	0.0317563	0.413728	-0.0840325	-0.400172	0.0304013	0.628227
4.65	-0.031384	-0.242566	-0.144478	0.0999282	-0.0682361	0.105371	-0.0309857	-0.00600152	0.796976	0.0900466	-0.01946	-0.0295213	0.428241	-0.169238	0.12141	-0.125337	0.0873244	0.0816392	-0.649576	0.786607	0.136104	0.416739	0.234598	-0.405262	0.389836	-0.200473	-0.124936	0.208306	-0.12666	0.338872	-0.623262	0.895629	0.0297413	0.0774867	0.242523	-0.471261	-1.13123	0.399924	0.130268	0.0557736	0.271785	0.73023	-0.195736	0.136474	0.412881	-0.0420851	-0.399902	0.0829198	0.625558
4.66	-0.0314424	0.170576	-0.142755	0.253019	-0.0661691	0.313674	-0.0309867	0.00513548	0.797906	0.0951227	-0.0197569	-0.0294865	0.424463	-0.611075	0.118953	-0.298988	0.0881665	-0.0184582	-0.642255	0.65908	0.140222	0.375865	0.231225	-0.28177	0.385566	-0.720511	-0.121439	0.379416	-0.123142	0.45778	-0.613858	0.975975	0.0311659	0.203037	0.237651	-0.50219	-1.12977	-0.0407206	0.131752	0.172714	0.276918	0.302401	-0.193632	0.311521	0.411666	-0.0322767	-0.399179	0.237836	0.621964
4.67	-0.0277089	0.414537	-0.139872	0.331861	-0.0619161	0.482162	-0.0309127	0.00814231	0.798833	0.0873377	-0.0200305	-0.0239686	0.41746	-0.789866	0.114789	-0.382701	0.0882213	-0.12171	-0.636822	0.42264	0.143155	0.173147	0.229182	-0.142173	0.377244	-0.991146	-0.116128	0.44601	-0.119831	0.372472	-0.604043	0.967793	0.0336865	0.266902	0.232628	-0.490075	-1.13237	-0.32108	0.133426	0.266163	0.278096	-0.105166	-0.190042	0.402961	0.410011	-0.0133657	-0.397618	0.338192	0.618375
4.68	-0.0225473	0.454088	-0.136609	0.338318	-0.0568737	0.478506	-0.0308426	0.00519699	0.799601	0.0643532	-0.0202183	-0.0133178	0.410109	-0.714567	0.110417	-0.350744	0.0877261	-0.126619	-0.63374	0.205859	0.14413	0.0672683	0.228367	-0.0344715	0.367715	-0.977914	-0.110724	0.399296	-0.117726	0.281209	-0.594819	0.855405	0.0360492	0.196192	0.228277	-0.369925	-1.13665	-0.394927	0.134778	0.206603	0.276387	-0.32564	-0.185925	0.406052	0.408455	0.0200849	-0.395828	0.333766	0.616233
4.69	-0.0174236	0.455301	-0.133431	0.309179	-0.052349	0.396889	-0.0308088	0.00189625	0.800102	0.0357588	-0.0202979	-0.00272986	0.403788	-0.612137	0.106635	-0.288441	0.0873888	-0.0715443	-0.63254	0.0443552	0.14529	0.173877	0.228512	0.0506248	0.358915	-0.873342	-0.105897	0.354852	-0.116075	0.236241	-0.587207	0.654263	0.0376579	0.129396	0.225358	-0.211655	-1.14101	-0.423388	0.135124	0.091721	0.273082	-0.438666	-0.181693	0.404897	0.407231	0.0499447	-0.394357	0.296199	0.61563
4.7	-0.0122272	0.499131	-0.130694	0.242913	-0.0488662	0.286605	-0.0308001	-4.33E-05	0.800323	0.00906971	-0.0202738	0.00751729	0.398229	-0.547466	0.103702	-0.194927	0.0875525	-0.0213117	-0.632915	-0.116795	0.147283	0.204424	0.229451	0.123064	0.351117	-0.760295	-0.101727	0.291324	-0.114774	0.192723	-0.58207	0.354845	0.0389896	0.162518	0.224178	-0.0246278	-1.14554	-0.496671	0.134227	-0.018344	0.269067	-0.477081	-0.177378	0.406173	0.406253	0.0727059	-0.393291	0.258361	0.616064
4.71	-0.0065621	0.574992	-0.128739	0.151403	-0.0464274	0.198066	-0.0308055	-0.000770756	0.800295	-0.0140214	-0.0201489	0.0173634	0.393041	-0.520899	0.101852	-0.0826907	0.0879141	-0.0171867	-0.634904	-0.274411	0.148963	0.139163	0.231071	0.187316	0.344437	-0.638521	-0.0984412	0.207139	-0.113501	0.208502	-0.580488	-0.0399154	0.0423498	0.566286	0.225488	0.290733	-1.1507	-0.593084	0.13225	-0.0870411	0.264967	-0.476822	-0.173025	0.389712	0.405467	0.0852707	-0.392604	0.221441	0.617367
4.72	-0.000190301	0.655417	-0.127673	0.0619136	-0.0447397	0.139973	-0.0308103	9.13E-05	0.800049	-0.0351089	-0.0199307	0.0260976	0.387869	-0.520612	0.101071	0.0172752	0.0881965	-0.0337151	-0.63834	-0.40686	0.150095	0.106998	0.233299	0.244582	0.338782	-0.537857	-0.0962104	0.102266	-0.11174	0.250807	-0.58275	-0.39042	0.0490801	0.707646	0.229469	0.474568	-1.15666	-0.684861	0.129547	-0.123145	0.261011	-0.466936	-0.168976	0.346676	0.404865	0.0887743	-0.392183	0.181135	0.619595
4.73	0.00681781	0.705392	-0.127524	-0.0337243	-0.0434664	0.120451	-0.030802	0.00159844	0.799593	-0.0563103	-0.0196307	0.0335657	0.382648	-0.504789	0.10125	0.107209	0.0881493	-0.0889947	-0.642997	-0.521553	0.150841	0.0505054	0.236092	0.303107	0.333944	-0.434759	-0.0953071	-0.029306	-0.109541	0.268555	-0.588185	-0.685236	0.0562481	0.759848	0.235117	0.645725	-1.16326	-0.724697	0.126527	-0.117022	0.257285	-0.445792	-0.165292	0.314067	0.404432	0.0895748	-0.391965	0.156526	0.622529
4.74	0.014053	0.696315	-0.128331	-0.126346	-0.0420482	0.159806	-0.0307794	0.00287843	0.798921	-0.0781189	-0.01927	0.0381327	0.377738	-0.44127	0.102218	0.165669	0.0873363	-0.162948	-0.648737	-0.628493	0.150944	0.00346224	0.239459	0.35983	0.330249	-0.280544	-0.0957875	-0.140632	-0.107168	0.271561	-0.596417	-0.947298	0.0639992	0.758201	0.242342	0.769781	-1.16997	-0.68368	0.123905	-0.0545326	0.253733	-0.433156	-0.161985	0.269804	0.404058	0.0752265	-0.391775	0.138978	0.625892
4.75	0.020947	0.63827	-0.129878	-0.183019	-0.0406775	0.0747107	-0.0307468	0.00337296	0.798036	-0.0984588	-0.0188681	0.042351	0.373819	-0.292834	0.103837	0.231271	0.0863419	-0.0899557	-0.655651	-0.754781	0.150667	-0.0474788	0.243324	0.400661	0.328049	-0.113978	-0.0975056	-0.250618	-0.104994	0.191395	-0.606895	-1.13693	0.070968	0.655664	0.250435	0.838547	-1.17609	-0.599926	0.121593	-0.121947	0.25042	-0.359359	-0.159332	0.181619	0.403911	0.0865715	-0.391695	0.0770006	0.629928
4.76	0.0269361	0.560604	-0.131973	-0.238706	-0.0406052	-0.0585847	-0.030711	0.00404812	0.796965	-0.114571	-0.01843	0.0445506	0.37144	-0.151041	0.106358	0.309446	0.0862321	0.00745603	-0.663562	-0.812481	0.14978	-0.0758088	0.24746	0.416717	0.327487	0.0604124	-0.100481	-0.345471	-0.103398	0.157806	-0.619132	-1.30271	0.0771217	0.579296	0.259196	0.886108	-1.18097	-0.495404	0.118489	-0.225175	0.24811	-0.217875	-0.157711	0.070928	0.404293	0.0957147	-0.39201	-0.0101997	0.635068
4.77	0.032167	0.512348	-0.134754	-0.318102	-0.0414497	-0.111783	-0.0306584	0.00674179	0.795772	-0.122749	-0.017991	0.0426764	0.369971	-0.0919685	0.109674	0.376764	0.0867032	0.042038	-0.671634	-0.802994	0.149297	-0.00531139	0.251615	0.405835	0.32833	0.177694	-0.104383	-0.413362	-0.101606	0.190175	-0.632758	-1.41217	0.0822311	0.444968	0.268022	0.86348	-1.18481	-0.410385	0.115123	-0.222097	0.247089	-0.0751627	-0.15695	0.00615953	0.405	0.0848108	-0.392692	-0.0599489	0.640888
4.78	0.0369452	0.465027	-0.138491	-0.427823	-0.042385	-0.0825723	-0.0305739	0.0102017	0.794525	-0.126098	-0.0175864	0.0377393	0.368865	-0.057312	0.113692	0.442021	0.0870409	-0.0195015	-0.6795	-0.774937	0.148806	-0.0859238	0.255653	0.395839	0.330116	0.271816	-0.109056	-0.480664	-0.0992337	0.253268	-0.647189	-1.46658	0.0854983	0.195681	0.276321	0.776141	-1.18796	-0.319051	0.112506	-0.112139	0.247409	0.0662939	-0.156785	-0.0338886	0.405698	0.0535095	-0.393432	-0.0681259	0.646786
4.79	0.0412319	0.395672	-0.143339	-0.532151	-0.0425655	0.00752887	-0.0304557	0.0134268	0.79326	-0.126664	-0.0172451	0.0302764	0.368066	-0.0215506	0.118275	0.477467	0.0863323	-0.136193	-0.686982	-0.72594	0.147502	-0.124897	0.259549	0.380316	0.332835	0.364842	-0.114402	-0.526062	-0.0960809	0.301564	-0.661896	-1.45863	0.0853692	-0.252891	0.283284	0.59458	-1.19039	-0.194116	0.111641	0.0593385	0.24894	0.179686	-0.157099	-0.0606734	0.406238	0.024469	-0.393975	-0.0625635	0.652533
4.8	0.0448624	0.307807	-0.148975	-0.594988	-0.0419668	0.0538452	-0.0303068	0.016106	0.791995	-0.126264	-0.016982	0.0224076	0.367678	0.0360763	0.123083	0.486139	0.0846124	-0.215206	-0.693915	-0.672638	0.146346	-0.0883471	0.263255	0.358451	0.336339	0.439765	-0.12019	-0.561571	-0.0929541	0.218583	-0.676066	-1.36726	0.0790214	-1.04546	0.28765	0.275255	-1.19193	-0.0578368	0.112488	0.170861	0.251413	0.282577	-0.15776	-0.0860271	0.40662	-0.000263961	-0.394317	-0.0581403	0.657987
4.81	0.0475677	0.204634	-0.15514	-0.643522	-0.0410008	0.0775207	-0.0301366	0.0179682	0.790738	-0.124924	-0.0167948	0.0152186	0.368017	0.112039	0.128031	0.495581	0.0819545	-0.308791	-0.700314	-0.614721	0.145195	-0.119382	0.266724	0.335499	0.340671	0.527621	-0.126404	-0.597145	-0.0909108	0.088184	-0.689243	-1.26741	0.0647477	-1.76858	0.288664	-0.0303062	-1.19231	0.0898613	0.114595	0.252247	0.25482	0.390215	-0.158758	-0.106561	0.406911	-0.0176344	-0.394538	-0.0649452	0.663059
4.82	0.0493147	0.116261	-0.161669	-0.670491	-0.0399369	0.0495299	-0.0299484	0.020077	0.789499	-0.123213	-0.0166732	0.00964784	0.369097	0.185944	0.133163	0.521956	0.078358	-0.368831	-0.706154	-0.567997	0.144031	-0.0800131	0.269944	0.30736	0.345751	0.581552	-0.132994	-0.623547	-0.0899244	0.031016	-0.701589	-1.29516	0.045688	-1.07235	0.288282	0.628296	-1.19149	0.211979	0.117612	0.271334	0.259151	0.503112	-0.16006	-0.127428	0.407157	-0.0235063	-0.394713	-0.0733454	0.667624
4.83	0.0500082	0.00104229	-0.167998	-0.569598	-0.0394822	-0.0225679	-0.0297577	0.0170095	0.78831	-0.113164	-0.0165968	0.00444491	0.371143	0.301748	0.138307	0.442656	0.0743364	-0.382249	-0.711662	-0.536251	0.143211	-0.0612672	0.272825	0.267833	0.351508	0.686828	-0.139756	-0.586593	-0.0864395	0.304992	-0.71444	-1.26392	0.0416699	-0.443456	0.294951	0.579246	-1.18943	0.330906	0.120519	0.168611	0.264191	0.530437	-0.161626	-0.161082	0.407539	-0.0149476	-0.39493	-0.0997588	0.671684
4.84	0.0494514	-0.109602	-0.173212	-0.483687	-0.0397027	-0.0513285	-0.0296019	0.0141326	0.787246	-0.0996088	-0.0165818	-0.00149858	0.374287	0.380458	0.142718	0.400247	0.0698056	-0.434199	-0.716676	-0.460067	0.142765	-0.0599608	0.275293	0.229199	0.358099	0.720499	-0.146006	-0.559525	-0.0836261	0.102239	-0.726335	-1.10725	0.0373609	-0.392381	0.300424	0.515755	-1.18605	0.440842	0.122787	0.119658	0.269202	0.555824	-0.163457	-0.173793	0.407957	-0.0388602	-0.39532	-0.112088	0.675389
4.85	0.0476527	-0.241108	-0.177727	-0.410923	-0.0398578	-0.023215	-0.0294795	0.0104354	0.786321	-0.084847	-0.0166325	-0.00892982	0.378387	0.477011	0.146732	0.339223	0.0648809	-0.421808	-0.720954	-0.39023	0.141503	-0.141271	0.277427	0.200528	0.365134	0.758166	-0.152041	-0.518743	-0.0820115	0.0208989	-0.736406	-0.905542	0.0336755	-0.352061	0.305108	0.421525	-1.18146	0.573636	0.125368	0.129656	0.274256	0.562637	-0.165368	-0.16072	0.408182	-0.0518063	-0.395598	-0.0981134	0.678372
4.86	0.0447413	-0.333212	-0.181347	-0.306743	-0.0398444	-0.0118373	-0.0293904	0.00769296	0.785558	-0.0671989	-0.0167645	-0.0176151	0.383301	0.521789	0.149993	0.244521	0.0602586	-0.344259	-0.724454	-0.300642	0.140525	-0.0453823	0.279141	0.146194	0.37235	0.739686	-0.157428	-0.432	-0.0808912	-0.0133787	-0.744347	-0.686527	0.0301689	-0.346622	0.308782	0.311693	-1.17582	0.651543	0.128224	0.106943	0.279092	0.543687	-0.167183	-0.147145	0.40826	-0.0547352	-0.395749	-0.0806708	0.68043
4.87	0.0411038	-0.386832	-0.183825	-0.187631	-0.0399126	-0.0267414	-0.0293241	0.00558012	0.78499	-0.0457069	-0.016985	-0.0263573	0.388487	0.523703	0.15218	0.131873	0.056699	-0.206872	-0.726979	-0.203431	0.140023	-0.0721053	0.280374	0.100511	0.379171	0.666363	-0.161806	-0.335488	-0.0799464	-0.0109061	-0.750009	-0.450983	0.0267696	-0.333264	0.311261	0.185157	-1.16956	0.679415	0.130855	0.0502448	0.283586	0.517229	-0.168751	-0.122259	0.408337	-0.0393737	-0.395857	-0.0671305	0.681499
4.88	0.0369622	-0.42529	-0.18509	-0.0581522	-0.040337	-0.0688083	-0.0292793	0.00334895	0.784651	-0.0220165	-0.0172882	-0.0345082	0.393721	0.518534	0.153237	0.0181062	0.0544536	-0.0890529	-0.728575	-0.109778	0.139276	-0.052693	0.281065	0.0371927	0.385188	0.569038	-0.165152	-0.217417	-0.0796212	-0.222459	-0.753248	-0.204187	0.0239992	-0.148517	0.312458	0.0515898	-1.16297	0.68145	0.132834	-0.044119	0.287744	0.482985	-0.170071	-0.112304	0.408536	-0.0150547	-0.395979	-0.0652701	0.681733
4.89	0.0327622	-0.339425	-0.184943	0.106673	-0.0410498	-0.0546573	-0.0292474	0.00435917	0.78457	0.00773857	-0.0176763	-0.0431866	0.398392	0.336544	0.152949	-0.141515	0.0532181	-0.019386	-0.729021	0.0328206	0.138962	-0.0204835	0.281124	-0.0155475	0.389806	0.291652	-0.166774	-0.0147643	-0.0820954	-0.342906	-0.753845	0.110895	0.0224963	-0.157245	0.312237	-0.0958789	-1.15656	0.541827	0.133877	-0.111582	0.291116	0.315578	-0.170946	-0.0414956	0.408879	0.0138103	-0.396203	-0.0292204	0.681012
4.9	0.0308359	-0.0421898	-0.182769	0.319124	-0.0410092	0.101015	-0.0291781	0.00914194	0.784835	0.0451037	-0.0181522	-0.0513709	0.399778	-0.0932196	0.150397	-0.379923	0.0528313	-0.0376958	-0.728076	0.14772	0.138783	-0.0293501	0.280922	-0.0215665	0.390053	-0.262018	-0.165478	0.271371	-0.0849214	-0.221266	-0.75076	0.492721	0.021722	0.0513716	0.310522	-0.244497	-1.1529	0.14059	0.13386	-0.074308	0.291628	-0.145964	-0.170415	0.130765	0.408963	0.0357824	-0.396024	0.112361	0.678484
4.91	0.0316368	0.0884966	-0.178892	0.428361	-0.0391467	0.265247	-0.0290904	0.00692174	0.785438	0.0728558	-0.0186816	-0.0533535	0.397711	-0.305573	0.145703	-0.51205	0.0524155	-0.0935646	-0.726207	0.224791	0.137886	-0.161721	0.280542	-0.0503992	0.385909	-0.557916	-0.161529	0.416702	-0.0875064	-0.208724	-0.744316	0.780304	0.0222305	-0.0259749	0.307198	-0.41159	-1.15283	-0.0963268	0.133594	0.000700086	0.287852	-0.57625	-0.168367	0.20945	0.408684	0.0596259	-0.395207	0.193532	0.674996
4.92	0.0326594	0.000114454	-0.174252	0.477113	-0.0365139	0.259599	-0.0290619	-0.00173669	0.786251	0.0882267	-0.0192013	-0.0501476	0.395062	-0.250625	0.140279	-0.534027	0.0520169	-0.0442423	-0.723541	0.32262	0.136032	-0.182566	0.279723	-0.110397	0.380435	-0.575174	-0.156668	0.447357	-0.0912345	-0.363172	-0.735341	1.00645	0.0210852	-0.179348	0.302543	-0.517172	-1.15387	-0.106942	0.133028	-0.0723314	0.280898	-0.81496	-0.16591	0.202093	0.408597	0.0964443	-0.394411	0.152018	0.672486
4.93	0.0322667	-0.146487	-0.169267	0.502604	-0.0344897	0.163592	-0.0291281	-0.0115311	0.787189	0.0994414	-0.0196823	-0.0460855	0.393412	-0.133088	0.134866	-0.527822	0.0523825	0.0741155	-0.719678	0.45523	0.134732	-0.0801391	0.278191	-0.190351	0.37547	-0.492507	-0.151639	0.462047	-0.0962107	-0.466256	-0.724418	1.16957	0.0189403	-0.228346	0.29698	-0.597219	-1.15427	-0.0569102	0.131432	-0.217197	0.272147	-0.930358	-0.163489	0.194546	0.408905	0.130627	-0.39414	0.0959511	0.671268
4.94	0.0303242	-0.263551	-0.164207	0.498977	-0.033544	0.0578447	-0.0292894	-0.0202138	0.788243	0.111705	-0.0201249	-0.0425849	0.392878	-0.041416	0.129643	-0.509045	0.053622	0.149993	-0.714515	0.583148	0.134318	-0.0288551	0.2758	-0.28279	0.371435	-0.411676	-0.146542	0.474387	-0.101595	-0.473148	-0.712155	1.28113	0.0167516	-0.191752	0.290652	-0.669434	-1.1539	-0.0316734	0.128576	-0.345727	0.26255	-0.971759	-0.160856	0.21464	0.409452	0.151041	-0.394398	0.0635474	0.670739
4.95	0.0273286	-0.332804	-0.159333	0.472442	-0.0335259	-0.0211973	-0.0295244	-0.026466	0.789426	0.124817	-0.0205374	-0.0400686	0.392927	-0.00692951	0.124676	-0.482511	0.0552503	0.168991	-0.708044	0.711329	0.134308	0.0106881	0.272489	-0.372989	0.367997	-0.375052	-0.141337	0.49293	-0.106399	-0.372086	-0.698841	1.37875	0.0152276	-0.103161	0.283632	-0.733641	-1.15327	-0.0432675	0.124707	-0.427602	0.252717	-0.973502	-0.157865	0.247329	0.410015	0.160485	-0.395014	0.0533579	0.670444
4.96	0.0236291	-0.387537	-0.154837	0.425767	-0.034123	-0.0674921	-0.0298122	-0.0307491	0.790731	0.135498	-0.0209273	-0.0378742	0.393189	0.00436376	0.120035	-0.444576	0.056855	0.156269	-0.700298	0.840071	0.134787	0.0646481	0.268285	-0.458327	0.364928	-0.345374	-0.135958	0.506888	-0.109922	-0.252772	-0.684621	1.46214	0.0145292	-0.0358146	0.276005	-0.786984	-1.15263	-0.0508093	0.120224	-0.464376	0.243024	-0.94491	-0.154534	0.279661	0.410466	0.154773	-0.395798	0.0580612	0.670229
4.97	0.019417	-0.426601	-0.150882	0.367731	-0.0349121	-0.0657137	-0.0301316	-0.0327738	0.792124	0.142715	-0.0212959	-0.0358302	0.393404	-0.0148504	0.115796	-0.403749	0.0583272	0.148233	-0.691237	0.970209	0.136036	0.169968	0.263323	-0.526092	0.362153	-0.324874	-0.130545	0.504769	-0.11229	-0.153677	-0.669648	1.52815	0.0143484	0.00619526	0.267944	-0.821591	-1.15205	-0.0522094	0.115641	-0.447684	0.233692	-0.905923	-0.150921	0.313389	0.410691	0.138604	-0.396588	0.0738783	0.669984
4.98	0.014945	-0.450131	-0.147479	0.314871	-0.0355804	-0.0547165	-0.0304632	-0.0335242	0.793574	0.146262	-0.0216428	-0.0334164	0.393362	-0.0304944	0.111965	-0.358546	0.0599234	0.169828	-0.681065	1.05385	0.138517	0.284671	0.257797	-0.576076	0.359521	-0.304476	-0.125239	0.488215	-0.113918	-0.112743	-0.654161	1.55523	0.0146643	0.0714791	0.259615	-0.839276	-1.15159	-0.0531715	0.11128	-0.421946	0.224832	-0.850945	-0.147148	0.324704	0.41063	0.116779	-0.397306	0.0790723	0.669753
4.99	0.00999936	-0.525351	-0.144585	0.265158	-0.0363049	-0.0958094	-0.0308068	-0.0351393	0.795025	0.142642	-0.0219588	-0.029538	0.393603	0.0525128	0.108696	-0.290754	0.0618264	0.228489	-0.670389	1.07561	0.141621	0.291933	0.251907	-0.603658	0.357579	-0.18334	-0.120248	0.453818	-0.115368	-0.14108	-0.638864	1.49988	0.0157479	0.149805	0.251215	-0.836123	-1.15086	0.0229063	0.107045	-0.449705	0.216776	-0.728588	-0.143645	0.265742	0.410417	0.0922467	-0.39807	0.0401152	0.670067
5	0.00406242	-0.628759	-0.142247	0.197829	-0.0375278	-0.128823	-0.0311625	-0.0358276	0.796405	0.132746	-0.0222361	-0.0263164	0.39486	0.164476	0.106255	-0.212845	0.0642546	0.273172	-0.659547	1.09399	0.144875	0.346561	0.2458	-0.617467	0.357087	-0.00858433	-0.115813	0.418414	-0.11693	-0.142101	-0.624314	1.39952	0.0173337	0.172804	0.243034	-0.795168	-1.14903	0.15597	0.102703	-0.458121	0.21016	-0.550901	-0.141093	0.17935	0.410282	0.0617722	-0.39891	-0.00386058	0.671514
[truncated: 2,459 more columns]
