# Supplementary material for: Analysis of abnormal posture in patients with Parkinson's disease using a computational model considering muscle tones
Source: Front Comput Neurosci. 2023 Oct 5;17:1218707. doi: 10.3389/fncom.2023.1218707 (PMC10585043; doi:10.3389/fncom.2023.1218707)
Supplement: Supplementary file 1 [file Data_Sheet_1.ZIP › result_simulation_sub3-4/Sub4_uff7.964611.sto]

221206_sub4_uff7.964611_3/1456_999999.999_29.019
version=1
nRows=501
nColumns=2509
inDegrees=no
endheader
time	pelvis_tilt	pelvis_tilt_u	pelvis_list	pelvis_list_u	pelvis_rotation	pelvis_rotation_u	pelvis_tx	pelvis_tx_u	pelvis_ty	pelvis_ty_u	pelvis_tz	pelvis_tz_u	hip_flexion_r	hip_flexion_r_u	hip_adduction_r	hip_adduction_r_u	hip_rotation_r	hip_rotation_r_u	knee_angle_r	knee_angle_r_u	subtalar_angle_1_r	subtalar_angle_1_r_u	ankle_angle_r	ankle_angle_r_u	hip_flexion_l	hip_flexion_l_u	hip_adduction_l	hip_adduction_l_u	hip_rotation_l	hip_rotation_l_u	knee_angle_l	knee_angle_l_u	subtalar_angle_1_l	subtalar_angle_1_l_u	ankle_angle_l	ankle_angle_l_u	lumbar_extension	lumbar_extension_u	lumbar_bending	lumbar_bending_u	lumbar_rotation	lumbar_rotation_u	neck_extension	neck_extension_u	roll	roll_u	yaw	yaw_u	neck_extension_2
0	0.00186929	0	-0.151486	0	-0.0487123	0	-0.0663806	0	0.774404	0	0	0	0.531792	0	0.130027	0	0.0333738	0	-0.802874	0	0.130039	0	0.245914	0	0.507528	0	-0.140714	0	-0.0606723	0	-0.804962	0	0.032727	0	0.266771	0	-1.1993	0	0.111791	0	0.251187	0	-0.545573	0	0.266159	0	-0.277185	0	0.381705
0.01	0.00153437	0.00080679	-0.150889	0.00722386	-0.0491073	0.0359257	-0.0661383	0.00439718	0.774383	-0.0117953	5.00E-05	0.0078973	0.531417	0.139264	0.130655	0.290244	0.0348288	0.279088	-0.802159	-0.328943	0.119302	0.551147	0.251655	0.49368	0.505276	-0.067916	-0.140399	0.053027	-0.0570577	0.551197	-0.801168	0.023778	0.0356827	0.113142	0.270649	0.575157	-1.19806	0.0200422	0.111201	0.00645104	0.250202	-0.107042	-0.545037	-0.0397113	0.265939	-0.0165204	-0.275414	0.0697339	0.380467
0.02	0.00155977	-0.0286176	-0.151003	-0.0051764	-0.0472519	0.262453	-0.0661228	0.000695358	0.77428	-0.00752363	0.000141799	0.0100888	0.532115	0.016922	0.134347	0.378426	0.0400874	0.669637	-0.803822	-0.0612166	0.130496	0.560898	0.253375	0.0765805	0.505978	0.105337	-0.13914	0.171639	-0.0526005	0.323451	-0.802119	-0.122206	0.0389975	0.303947	0.273917	0.105609	-1.19793	0.0514562	0.112709	0.205016	0.248596	-0.205026	-0.545363	-0.0164436	0.265739	-0.0172882	-0.274342	0.118573	0.380853
0.03	0.00169585	-0.0219326	-0.150919	0.0196932	-0.044892	0.186354	-0.0661205	-0.000517261	0.77423	-0.00318386	0.000256951	0.0127987	0.532097	0.0358695	0.138088	0.375164	0.0468078	0.570734	-0.804572	-0.102106	0.12644	-0.84389	0.254843	0.209116	0.506773	0.0429669	-0.137751	0.105658	-0.0500213	0.189171	-0.802796	-0.0181392	0.0407914	0.116259	0.274209	-5.76E-05	-1.19801	0.0217707	0.114411	0.113671	0.246548	-0.193284	-0.545571	-0.0188582	0.265696	-0.00147239	-0.27336	0.0677718	0.381031
0.04	0.00159058	-0.041337	-0.150377	0.0885101	-0.0435358	0.0859624	-0.0661336	-0.00189811	0.774201	-0.00289947	0.000365191	0.00773798	0.532537	0.0703229	0.14106	0.182308	0.0512298	0.407665	-0.805605	-0.0849416	0.122733	0.168365	0.256135	0.0608471	0.507155	0.0283818	-0.136649	0.12656	-0.0484814	0.117101	-0.802668	0.0341458	0.0417553	0.076551	0.274135	-0.0147805	-1.19788	0.0298047	0.114954	-0.00775318	0.244614	-0.18974	-0.545863	-0.0347277	0.265789	0.00331497	-0.272856	0.0189551	0.381231
0.05	0.00117699	-0.0513092	-0.1494	0.0901283	-0.0430641	0.00953476	-0.0661554	-0.00229675	0.774171	-0.00298402	0.00041182	0.00233083	0.533216	0.0695114	0.141819	-0.0132304	0.0546449	0.255813	-0.806207	-0.0375018	0.126168	0.302214	0.256491	0.00810042	0.507554	0.0374068	-0.135478	0.0912439	-0.0475394	0.0535157	-0.80232	0.0309309	0.0423572	0.0415615	0.273978	-0.0139466	-1.19743	0.0345507	0.114635	-0.0653556	0.242916	-0.125039	-0.546248	-0.0380729	0.265936	0.00510589	-0.272729	-0.0107824	0.38137
0.06	0.00065036	-0.0439503	-0.148738	0.0404662	-0.04331	-0.0532088	-0.0661789	-0.00219703	0.774146	-0.0019758	0.000425258	0.000720858	0.533948	0.0679358	0.141357	-0.0692239	0.056047	0.0681786	-0.80649	-0.0222814	0.127448	0.0272046	0.256593	0.000350308	0.508003	0.0424003	-0.135032	0.00379365	-0.0474014	-0.0315821	-0.802137	0.00654973	0.0426328	0.0149033	0.273893	-0.00213868	-1.19694	0.0204456	0.11394	-0.0878478	0.242125	-0.0242929	-0.546681	-0.0429347	0.266094	0.00345737	-0.27278	-0.0178997	0.381449
0.07	0.000200145	-0.0266598	-0.148536	0.00330788	-0.0439647	-0.0685059	-0.0661963	-0.00121172	0.774132	-0.000951961	0.000427677	-0.00030074	0.53453	0.0366668	0.140633	-0.0809956	0.0562985	0.0120661	-0.806535	0.0121834	0.1283	0.161732	0.256427	-0.0346722	0.508381	0.0329368	-0.135241	-0.0319579	-0.0477894	-0.0438176	-0.802158	-0.0100052	0.0427266	0.00599883	0.273906	0.00510705	-1.19662	0.00315845	0.113152	-0.075224	0.24218	0.0344877	-0.547147	-0.0487886	0.266218	-0.00345441	-0.272845	-0.0166755	0.381478
0.08	-9.89E-05	-0.0158394	-0.148633	-0.0205456	-0.0446014	-0.0560377	-0.0662028	-0.000191674	0.774126	-0.000321651	0.000420481	-0.00100894	0.534804	0.0137239	0.139825	-0.0806224	0.0562131	-0.0231018	-0.806281	0.0295253	0.129994	0.132582	0.256097	-0.0353958	0.508655	0.0250805	-0.135598	-0.0343029	-0.0480567	-0.0173176	-0.802295	-0.015634	0.0427764	0.000999204	0.273975	0.00835491	-1.19648	-0.00514835	0.11256	-0.0467112	0.242656	0.059831	-0.547679	-0.0524466	0.266291	-0.0100232	-0.272804	-0.00409123	0.3815
0.09	-0.000950583	-0.153056	-0.149093	-0.0957811	-0.0446622	0.085968	-0.0661842	0.000142318	0.774135	0.00237919	0.000402775	-0.0034053	0.535296	0.0546977	0.139071	-0.0638124	0.0554964	-0.106961	-0.805238	0.219578	0.133334	0.910807	0.254637	-0.335906	0.509575	0.172336	-0.13584	-0.00824039	-0.0475294	0.0899282	-0.802137	0.0444474	0.0435967	0.0880679	0.273065	-0.22471	-1.19563	0.178061	0.112861	0.122292	0.243351	0.114092	-0.549499	-0.391862	0.266564	-0.0619436	-0.272617	-0.157238	0.383837
0.1	-0.0026552	-0.19581	-0.150051	-0.0827815	-0.0437676	0.05324	-0.0662415	-0.0130485	0.774294	0.0360109	0.000352356	-0.00582205	0.535776	0.0159002	0.138378	-0.0855732	0.0549762	-0.0448354	-0.801996	0.429144	0.147878	1.42766	0.250598	-0.474383	0.511304	0.129944	-0.135912	-0.00920556	-0.0487677	-0.392534	-0.800829	0.25317	0.0438904	0.0562021	0.269957	-0.401182	-1.19416	0.152065	0.114627	0.106902	0.244575	0.163538	-0.553391	-0.261954	0.266624	-0.09151	-0.273664	-0.161249	0.390577
0.11	-0.00454728	-0.176916	-0.150828	-0.0642801	-0.0436062	0.000483522	-0.0664772	-0.0341912	0.77495	0.0974792	0.000304523	-0.00349686	0.535573	-0.110808	0.137523	-0.0683583	0.0520664	-0.539821	-0.796698	0.696993	0.149795	-0.140684	0.246158	-0.542997	0.511842	-0.0439337	-0.136448	-0.0811444	-0.052548	-0.226531	-0.796694	0.601582	0.0450904	0.175967	0.265027	-0.579817	-1.19364	-0.0217879	0.115532	0.05679	0.246415	0.197777	-0.555017	-0.0483574	0.266368	-0.0418507	-0.274233	-0.0510017	0.394986
0.12	-0.00627573	-0.192255	-0.151078	-0.00564322	-0.0435957	0.012797	-0.06693	-0.05714	0.776247	0.160908	0.000261748	-0.00541728	0.533321	-0.318081	0.136447	-0.129371	0.0474549	-0.426037	-0.787319	1.17225	0.154379	0.515985	0.239142	-0.808031	0.510145	-0.261023	-0.136946	-0.0454035	-0.054227	-0.116628	-0.788272	1.08941	0.0477414	0.32439	0.258336	-0.763288	-1.19475	-0.159055	0.115689	0.0500227	0.248291	0.169053	-0.55481	0.0918247	0.266053	-0.00999114	-0.274536	-0.000800345	0.39857
0.13	-0.00853301	-0.27671	-0.151514	-0.0872712	-0.0429708	0.117548	-0.0676167	-0.0790719	0.778132	0.213463	0.000201563	-0.00667273	0.529385	-0.47986	0.135126	-0.0875472	0.0429735	-0.559208	-0.773157	1.6659	0.15747	0.255582	0.230353	-0.940428	0.506847	-0.390974	-0.137443	-0.0865536	-0.0555524	-0.0609474	-0.77498	1.57135	0.0508564	0.272369	0.249998	-0.891093	-1.19679	-0.189208	0.11643	0.202427	0.250578	0.245174	-0.5533	0.198588	0.265725	0.0258534	-0.274709	0.0434344	0.401892
0.14	-0.0113551	-0.331839	-0.152711	-0.139852	-0.0413901	0.184054	-0.0684861	-0.0935379	0.780455	0.247595	0.00012638	-0.00823902	0.523737	-0.633772	0.134302	-0.0303433	0.0385027	-0.465234	-0.754346	2.06751	0.160627	0.290228	0.220527	-0.99574	0.50195	-0.574171	-0.137998	-0.0675316	-0.0564831	0.0338466	-0.756821	2.05197	0.0528403	0.110052	0.240769	-0.945091	-1.19938	-0.204207	0.118462	0.30137	0.253646	0.302759	-0.550782	0.272182	0.265491	0.0547319	-0.274749	0.0771038	0.404664
0.15	-0.0146481	-0.390136	-0.154118	-0.12271	-0.039435	0.20509	-0.0694734	-0.103762	0.78302	0.262593	3.82E-05	-0.00935623	0.517077	-0.664364	0.133947	-0.00526003	0.0354447	-0.322416	-0.73258	2.2484	0.163813	0.332783	0.210397	-1.00753	0.495635	-0.631191	-0.137849	0.0462818	-0.0562071	0.195244	-0.734724	2.29741	0.0536382	0.134268	0.231022	-1.0258	-1.20206	-0.174389	0.120977	0.309228	0.257067	0.303612	-0.547662	0.307128	0.265327	0.0744057	-0.274694	0.0935247	0.406731
0.16	-0.0183569	-0.394658	-0.155016	-0.0474043	-0.0373618	0.194965	-0.0705432	-0.10846	0.785662	0.264	-5.46E-05	-0.00862767	0.510421	-0.669039	0.133549	-0.0266439	0.0338297	-0.175265	-0.70993	2.25963	0.167885	0.452487	0.200485	-0.935955	0.489633	-0.596147	-0.136299	0.180326	-0.0543005	0.339014	-0.711917	2.2561	0.056496	0.417369	0.220278	-1.09791	-1.20439	-0.172298	0.123317	0.249021	0.260113	0.247771	-0.544232	0.330311	0.265244	0.0878263	-0.274658	0.0915523	0.408167
0.17	-0.0218392	-0.387981	-0.155229	-0.00831379	-0.0356535	0.156319	-0.0716072	-0.103729	0.788259	0.253176	-0.000126312	-0.00582263	0.503616	-0.646046	0.133003	-0.0393824	0.0338574	-0.0111579	-0.687898	2.14725	0.17508	0.995055	0.193158	-0.568645	0.48346	-0.60952	-0.134006	0.19274	-0.0514674	0.38102	-0.689434	2.23189	0.0613272	0.564514	0.209563	-0.997961	-1.20663	-0.137341	0.12482	0.17568	0.262701	0.233204	-0.540769	0.280252	0.265246	0.0911767	-0.274716	0.0669335	0.409217
0.18	-0.0256613	-0.413621	-0.155552	-0.0250168	-0.0340674	0.141397	-0.0726386	-0.101808	0.790695	0.235584	-0.000169116	-0.00260578	0.497548	-0.567634	0.132345	-0.0693859	0.0342026	-0.096745	-0.666736	2.06783	0.18381	0.723879	0.187002	-0.623817	0.477745	-0.558697	-0.132256	0.107125	-0.0487031	0.308792	-0.667589	2.15767	0.0687751	0.76577	0.201068	-0.802808	-1.20797	-0.0615304	0.12631	0.152626	0.265511	0.275692	-0.537708	0.33412	0.265555	0.134231	-0.274857	0.0985233	0.410324
0.19	-0.0295249	-0.398681	-0.155462	0.0517277	-0.0328024	0.113984	-0.0736338	-0.0971946	0.792981	0.221417	-0.000184816	-0.000653849	0.492072	-0.523817	0.130866	-0.193973	0.0337851	-0.119005	-0.646693	1.93796	0.191873	0.789779	0.181381	-0.550535	0.472184	-0.550332	-0.130928	0.11697	-0.046356	0.329512	-0.646288	2.0866	0.076116	0.818354	0.192905	-0.782006	-1.20872	-0.0331366	0.127227	0.0681476	0.26807	0.208895	-0.533174	0.472165	0.265846	0.157512	-0.27464	0.172339	0.407968
0.2	-0.0334211	-0.428718	-0.154461	0.161766	-0.0317609	0.0757322	-0.074585	-0.0935223	0.795111	0.203592	-0.00018621	-2.50E-05	0.487422	-0.384658	0.127941	-0.375103	0.032902	-0.197253	-0.628327	1.70273	0.199564	0.767547	0.176687	-0.339398	0.466939	-0.488736	-0.129208	0.187203	-0.0436017	0.330338	-0.625876	2.0023	0.0856204	0.995154	0.185584	-0.711375	-1.20878	0.0469907	0.127387	-0.0481305	0.26961	0.0921005	-0.527842	0.464974	0.266308	0.230465	-0.273992	0.255642	0.403465
0.21	-0.0383935	-0.613408	-0.152385	0.247871	-0.0314397	-0.0306108	-0.0755168	-0.0939061	0.797028	0.177756	-0.000179536	0.00182585	0.485423	0.00842184	0.123308	-0.520247	0.0303252	-0.373461	-0.61301	1.35915	0.204685	0.190699	0.174461	-0.189253	0.463055	-0.247196	-0.126993	0.21868	-0.0414947	0.180632	-0.606235	1.9041	0.095281	0.975732	0.178818	-0.621019	-1.20694	0.29656	0.126455	-0.233312	0.269865	0.0116602	-0.523243	0.272883	0.268012	0.326978	-0.272336	0.288453	0.399162
0.22	-0.046319	-0.960662	-0.14947	0.330613	-0.0322331	-0.152694	-0.076479	-0.0988768	0.798616	0.138241	-0.000142756	0.0059856	0.488582	0.602564	0.11784	-0.578099	0.0262676	-0.30528	-0.601282	0.984118	0.206272	0.252188	0.173277	-0.0404545	0.463036	0.249499	-0.124509	0.28136	-0.0403439	0.0947717	-0.588484	1.6096	0.109268	2.0393	0.175136	-0.0512743	-1.20105	0.744979	0.124522	-0.456168	0.268783	-0.0911129	-0.521056	-0.0122063	0.270731	0.27418	-0.270503	0.183793	0.396312
0.23	-0.0580167	-1.3308	-0.145504	0.446248	-0.0341027	-0.24425	-0.077497	-0.105158	0.799778	0.093716	-5.63E-05	0.0110663	0.49784	1.21484	0.112077	-0.626205	0.0234261	-0.055203	-0.593346	0.603346	0.211193	0.670524	0.174183	0.169089	0.46856	0.839308	-0.12153	0.361725	-0.0382274	0.177967	-0.574302	1.22993	0.13444	2.708	0.177255	0.288523	-1.18997	1.23008	0.12163	-0.67169	0.265594	-0.291962	-0.522057	-0.278738	0.272901	0.0795245	-0.268882	0.0981076	0.3945
0.24	-0.073424	-1.63984	-0.140393	0.53265	-0.0364561	-0.289072	-0.0785812	-0.109854	0.800482	0.0478823	7.58E-05	0.0156272	0.513167	1.75051	0.105984	-0.642946	0.0219244	0.088802	-0.589078	0.260361	0.217736	0.654318	0.176189	0.184787	0.480151	1.36558	-0.117896	0.431953	-0.0355604	0.0558713	-0.563891	0.881901	0.161307	2.6936	0.18118	0.41293	-1.17373	1.65852	0.118202	-0.817477	0.259514	-0.536001	-0.525938	-0.460257	0.273626	-0.139777	-0.266952	0.0931893	0.393125
0.25	-0.0906648	-1.71042	-0.134647	0.559535	-0.0390619	-0.307881	-0.0796638	-0.105991	0.800767	0.0105018	0.000259502	0.0210813	0.532254	1.98585	0.100217	-0.585356	0.0218429	0.28536	-0.587938	-0.0207339	0.224718	0.744049	0.178335	0.176912	0.495239	1.57908	-0.114137	0.413285	-0.0338447	-0.0470367	-0.556354	0.618335	0.187937	2.63276	0.186252	0.478876	-1.15445	1.82118	0.114341	-0.876942	0.250675	-0.782921	-0.531757	-0.563063	0.272666	-0.326632	-0.264103	0.17129	0.392075
0.26	-0.107938	-1.67224	-0.128937	0.530951	-0.041398	-0.271266	-0.08069	-0.0987987	0.800718	-0.0194856	0.000496468	0.0262859	0.552785	2.06418	0.0952891	-0.490097	0.0234333	0.438758	-0.589312	-0.251478	0.231921	0.690241	0.180269	0.177059	0.511909	1.69619	-0.110841	0.356607	-0.0326731	-0.0982553	-0.551671	0.320197	0.213617	2.51846	0.191978	0.527184	-1.13434	1.8555	0.11052	-0.837442	0.239487	-1.00126	-0.538743	-0.607445	0.270394	-0.45898	-0.260191	0.217292	0.39224
0.27	-0.124617	-1.61044	-0.12354	0.489077	-0.0434325	-0.253602	-0.0816405	-0.0914539	0.800388	-0.0462537	0.000784772	0.0313096	0.573836	2.09776	0.0914663	-0.373397	0.0266992	0.605908	-0.592847	-0.43867	0.238292	0.611352	0.182224	0.147238	0.529496	1.77938	-0.108113	0.300758	-0.0318826	-0.115694	-0.549874	0.0382929	0.237876	2.35786	0.198142	0.554208	-1.1143	1.8469	0.106799	-0.802769	0.226335	-1.18473	-0.546355	-0.65573	0.267008	-0.549317	-0.256037	0.219704	0.394064
0.28	-0.140551	-1.52003	-0.118612	0.43693	-0.0454268	-0.283399	-0.0825178	-0.0839531	0.799804	-0.0695769	0.00112324	0.036491	0.594941	2.0826	0.0890613	-0.225346	0.031963	0.842113	-0.597972	-0.58407	0.244455	0.63003	0.183871	0.143009	0.547705	1.81467	-0.105963	0.242946	-0.0311728	-0.138728	-0.550807	-0.223202	0.260559	2.22348	0.204815	0.614127	-1.09466	1.78586	0.102985	-0.80476	0.211762	-1.30989	-0.554724	-0.711089	0.263509	-0.528589	-0.251624	0.207028	0.398951
0.29	-0.155346	-1.36822	-0.114109	0.373531	-0.0479975	-0.350604	-0.083314	-0.0749561	0.799018	-0.0865631	0.00151674	0.0421346	0.615454	1.97705	0.088401	-0.0495458	0.0398457	1.09014	-0.604337	-0.673911	0.250615	0.626438	0.185472	0.120778	0.565824	1.76396	-0.104446	0.16884	-0.0307425	-0.145477	-0.554235	-0.458543	0.281972	2.09741	0.212268	0.681493	-1.07606	1.6392	0.0984492	-0.825221	0.196398	-1.37992	-0.562869	-0.606718	0.259786	-0.609974	-0.248171	0.0462599	0.405244
0.3	-0.168292	-1.13703	-0.110249	0.282058	-0.0511127	-0.370977	-0.0840058	-0.0626587	0.798098	-0.0959977	0.00196283	0.0469469	0.63412	1.72141	0.0896362	0.130456	0.0501512	1.28628	-0.611114	-0.662242	0.257349	0.730361	0.186647	0.0598903	0.582867	1.59901	-0.103704	0.0780153	-0.0302685	-0.103105	-0.559794	-0.642108	0.301872	1.91651	0.220385	0.722703	-1.05948	1.39292	0.0933674	-0.774206	0.180822	-1.41139	-0.569628	-0.399404	0.254553	-0.726005	-0.2465	-0.0478037	0.41098
0.31	-0.1784	-0.804554	-0.107481	0.1591	-0.0542268	-0.326083	-0.0845535	-0.0468302	0.797138	-0.0929649	0.0024542	0.0511775	0.649183	1.28642	0.0927388	0.314072	0.0621832	1.36832	-0.617203	-0.533179	0.264896	0.756408	0.18695	-0.108076	0.597321	1.2372	-0.104021	-0.0576266	-0.0297558	-0.176553	-0.566258	-0.554545	0.317897	0.922563	0.226435	-0.0187513	-1.04621	1.0234	0.0884888	-0.636422	0.165537	-1.40251	-0.574791	-0.235995	0.247673	-0.839779	-0.246078	-0.107181	0.417053
0.32	-0.184786	-0.401923	-0.106074	0.0326236	-0.056522	-0.152766	-0.084949	-0.0311943	0.796313	-0.0691388	0.00297789	0.0533312	0.658622	0.575743	0.0970803	0.410172	0.0732435	0.964654	-0.619659	0.128036	0.273145	1.13011	0.178196	-1.68504	0.607601	0.785963	-0.105221	-0.092646	-0.0326278	-0.560918	-0.571221	-0.456795	0.317407	-0.585781	0.222106	-0.642835	-1.0375	0.536573	0.0845932	-0.391642	0.150839	-1.38089	-0.578196	-0.0231386	0.240265	-0.702173	-0.245975	-0.0268431	0.424536
0.33	-0.186811	-0.0453934	-0.106298	-0.132826	-0.0574075	-0.120503	-0.0851871	-0.0220822	0.795797	-0.0298042	0.00353624	0.059633	0.660551	0.0887627	0.101571	0.494901	0.0794277	0.114428	-0.61714	0.0803792	0.278896	-0.597508	0.165635	-0.191488	0.612911	0.340395	-0.106626	-0.23009	-0.0374862	-0.564827	-0.575155	-0.296915	0.308203	-1.60891	0.213306	-1.04768	-1.03434	0.058533	0.0820083	-0.308211	0.137371	-1.17928	-0.578612	0.201092	0.234794	-0.363616	-0.246085	-0.0357886	0.432096
0.34	-0.186415	0.194421	-0.108228	-0.343808	-0.0602664	-0.323653	-0.0854237	-0.0236172	0.795807	0.0324832	0.00415028	0.0620056	0.659494	-0.290182	0.107063	0.603256	0.078879	-0.234846	-0.614346	0.51555	0.274121	-0.372277	0.156737	-1.00709	0.614113	-0.0980375	-0.110253	-0.4397	-0.0441093	-0.753963	-0.576184	0.115814	0.283836	-3.18802	0.19815	-1.66495	-1.03528	-0.350195	0.0780554	-0.413738	0.127713	-0.785813	-0.576122	0.39826	0.23203	-0.0743987	-0.247402	-0.112851	0.438669
0.35	-0.184131	0.321177	-0.112096	-0.593092	-0.064691	-0.395549	-0.0856573	-0.0240483	0.796442	0.0938899	0.00477363	0.0634563	0.653554	-0.754068	0.113383	0.77605	0.0765927	-0.395116	-0.606035	1.18938	0.272939	-0.325634	0.145644	-1.26806	0.61077	-0.48281	-0.115197	-0.601935	-0.0519175	-0.709368	-0.572586	0.614953	0.249522	-3.59911	0.178526	-1.9039	-1.0397	-0.594863	0.0734977	-0.372435	0.122153	-0.375915	-0.571674	0.40887	0.231527	0.21822	-0.24951	-0.0560162	0.443491
0.36	-0.181663	0.285652	-0.118328	-0.802056	-0.0700808	-0.416375	-0.0859104	-0.0261863	0.797659	0.147506	0.00542243	0.0653723	0.643664	-1.08073	0.121507	0.959982	0.0723326	-0.712057	-0.590393	1.94016	0.267832	-0.365778	0.131234	-1.28707	0.604142	-0.764448	-0.121762	-0.76102	-0.0595427	-0.675728	-0.563487	1.24045	0.213712	-3.61358	0.157808	-1.98003	-1.04539	-0.609035	0.0694149	-0.294659	0.120816	0.00244196	-0.567881	0.177576	0.23411	0.410603	-0.251048	-0.121563	0.44867
0.37	-0.179878	0.201116	-0.126012	-0.89431	-0.0756149	-0.370275	-0.0861772	-0.0267264	0.799361	0.191697	0.00605793	0.060815	0.630695	-1.36153	0.130284	0.940158	0.0644663	-1.18125	-0.567419	2.63168	0.264785	-0.31138	0.117431	-1.35961	0.594477	-1.0483	-0.12921	-0.837283	-0.0678811	-0.716933	-0.547506	1.95023	0.177747	-3.70427	0.136852	-2.11547	-1.05078	-0.519993	0.0663117	-0.176271	0.122632	0.274288	-0.565602	0.0725714	0.237757	0.427842	-0.253113	-0.126977	0.452561
0.38	-0.178772	0.150657	-0.134328	-0.887741	-0.0802548	-0.228993	-0.0864271	-0.0226769	0.801471	0.230197	0.00662056	0.0511741	0.614841	-1.69467	0.138032	0.773678	0.0534823	-1.36502	-0.53814	3.2012	0.264914	0.277952	0.104051	-1.23004	0.581926	-1.32523	-0.136642	-0.806919	-0.0756245	-0.507958	-0.52501	2.53739	0.142975	-3.16122	0.115042	-2.13104	-1.05538	-0.433117	0.0648422	0.000697494	0.126621	0.446525	-0.564513	-0.125	0.242655	0.559328	-0.254278	-0.110087	0.454596
0.39	-0.177658	0.159866	-0.142471	-0.81295	-0.0830661	-0.0206074	-0.0866177	-0.0144422	0.803971	0.269377	0.00708218	0.0416158	0.595463	-2.09321	0.143861	0.586756	0.0437231	-1.05772	-0.503682	3.68321	0.270534	0.868435	0.0918047	-1.12328	0.566651	-1.59498	-0.143116	-0.724434	-0.0822503	-0.390838	-0.497225	3.01286	0.113864	-2.63218	0.0926972	-2.26694	-1.05958	-0.392795	0.0653292	0.21223	0.131892	0.551732	-0.565151	-0.29751	0.248796	0.588106	-0.255764	-0.210391	0.456317
0.4	-0.176022	0.169064	-0.150449	-0.781602	-0.0835999	0.183555	-0.086697	-0.00141109	0.806825	0.298996	0.00746748	0.0360056	0.572129	-2.44701	0.148296	0.495132	0.0374585	-0.947522	-0.464223	4.18814	0.283349	1.41932	0.0816211	-0.987399	0.548582	-1.85178	-0.148779	-0.724875	-0.0875668	-0.117829	-0.465236	3.37207	0.0937715	-1.27281	0.0718389	-1.8346	-1.06366	-0.318229	0.0680939	0.43388	0.138464	0.723983	-0.567531	-0.53944	0.255899	0.690532	-0.257506	-0.259254	0.458008
0.41	-0.174313	0.127067	-0.158159	-0.672298	-0.082143	0.368174	-0.0866429	0.0128436	0.809894	0.311759	0.00779091	0.0278221	0.546231	-2.63372	0.151473	0.288278	0.0315539	-0.990263	-0.42073	4.47085	0.301165	2.27992	0.0728946	-0.688237	0.528424	-2.01978	-0.153946	-0.638537	-0.0903525	0.153096	-0.429938	3.67971	0.0861526	-0.333285	0.0549499	-1.56653	-1.06675	-0.14684	0.0729192	0.603538	0.146667	0.865575	-0.572043	-0.727516	0.264994	0.820152	-0.259772	-0.437849	0.461465
0.42	-0.172704	0.0811935	-0.16499	-0.545943	-0.0786708	0.536269	-0.0864282	0.0304473	0.813008	0.308422	0.00802409	0.0188557	0.518852	-2.75594	0.152352	0.0378907	0.0248225	-1.2402	-0.374808	4.68628	0.325105	2.1502	0.0661928	-0.665849	0.506907	-2.13339	-0.157888	-0.514531	-0.0906674	0.486769	-0.391996	3.89336	0.0866208	0.414156	0.040297	-1.36853	-1.06821	0.0677024	0.0796356	0.75739	0.156192	1.00774	-0.577317	-0.755983	0.27487	0.810692	-0.26353	-0.577441	0.464638
0.43	-0.171394	0.0137804	-0.170391	-0.364382	-0.0739637	0.512177	-0.0860362	0.0470052	0.81602	0.29318	0.00817317	0.0111707	0.491333	-2.62429	0.150987	-0.191755	0.0145451	-1.65313	-0.328824	4.4142	0.34132	1.4449	0.0627582	0.0737117	0.484506	-2.21284	-0.160187	-0.358173	-0.0882404	0.683676	-0.352095	4.05164	0.0938821	1.33158	0.027453	-1.04006	-1.0675	0.330247	0.0873543	0.69895	0.166701	1.11587	-0.582865	-0.801757	0.284493	0.721157	-0.268036	-0.654002	0.466925
0.44	-0.170946	-0.0363404	-0.173932	-0.171448	-0.0701339	0.364871	-0.0854961	0.0614828	0.818875	0.277735	0.00825925	0.00551516	0.465875	-2.45182	0.147778	-0.449208	-0.000708626	-2.15211	-0.285712	4.23186	0.354682	1.27051	0.062644	-0.148434	0.461847	-2.24453	-0.161706	-0.303435	-0.0836145	0.916241	-0.311859	4.0335	0.119446	3.38435	0.0214465	-0.368509	-1.06404	0.562765	0.0942326	0.533611	0.177999	1.1522	-0.590246	-0.878405	0.290906	0.104853	-0.273737	-0.829326	0.47115
0.45	-0.170534	0.0257781	-0.174714	0.100538	-0.0672168	0.225166	-0.0847916	0.079673	0.821546	0.254577	0.00827332	-0.00226289	0.441293	-2.4041	0.141947	-0.735238	-0.0190866	-2.16207	-0.244525	4.00807	0.368589	1.47938	0.0625338	-0.00944454	0.437931	-2.45962	-0.161963	-0.137897	-0.0790406	0.693301	-0.270683	4.17232	0.152895	3.1757	0.0182607	-0.168824	-1.05869	0.668831	0.0996314	0.337532	0.188286	1.00575	-0.59878	-0.681458	0.291457	-0.41333	-0.278433	-0.543247	0.476292
0.46	-0.169899	-0.0131691	-0.172835	0.3561	-0.0650618	0.135788	-0.0839225	0.0915971	0.82394	0.222983	0.00823651	-0.00416446	0.417539	-2.19118	0.134243	-0.943227	-0.0369073	-2.03538	-0.20564	3.72826	0.384009	1.62751	0.0623839	-0.0578753	0.412845	-2.42933	-0.160861	-0.0246916	-0.0797936	-0.145085	-0.229502	4.03913	0.184635	3.44429	0.0196788	0.371017	-1.05183	0.852686	0.103543	0.156729	0.196516	0.744354	-0.606144	-0.470549	0.287401	-0.727278	-0.279666	-0.148237	0.480359
0.47	-0.171221	-0.367018	-0.16796	0.649252	-0.0635315	-0.0348154	-0.0830239	0.0843815	0.825957	0.176587	0.00820081	-0.00262277	0.398364	-1.39509	0.124714	-1.10187	-0.0533863	-1.72997	-0.17115	3.0817	0.400807	1.68634	0.0620953	-0.0765759	0.390159	-1.99534	-0.158255	0.197777	-0.0870467	-0.431514	-0.18954	3.91601	0.221945	4.00078	0.0229938	0.305232	-1.04142	1.32318	0.105687	-0.180809	0.200965	0.362067	-0.611928	-0.181515	0.280416	-0.89311	-0.277903	0.186548	0.485063
0.48	-0.178267	-1.0581	-0.159951	0.907569	-0.0638913	-0.315086	-0.0823112	0.0556038	0.827411	0.112629	0.00818932	0.000317951	0.390702	0.0706054	0.113957	-1.11416	-0.0679222	-1.36961	-0.145663	1.96439	0.416915	1.51863	0.0616178	-0.107284	0.374775	-1.08145	-0.153185	0.55227	-0.0932598	-0.335448	-0.151913	3.60291	0.262384	3.98859	0.0279516	0.47675	-1.02383	2.1005	0.105036	-0.649958	0.200652	-0.069006	-0.614377	0.23153	0.27136	-0.981928	-0.273761	0.485739	0.48873
0.49	-0.192306	-1.61069	-0.149216	1.10531	-0.0662849	-0.531716	-0.0819146	0.0251243	0.828215	0.0496459	0.00820544	0.00282694	0.397832	1.43577	0.102465	-1.07232	-0.0807104	-1.02097	-0.132076	0.7652	0.43175	1.48044	0.0602225	-0.215161	0.368875	-0.310748	-0.145218	0.912192	-0.0965749	-0.110743	-0.11734	3.3206	0.302009	4.00065	0.0336721	0.519104	-0.998233	2.66579	0.101413	-1.04546	0.1946	-0.641355	-0.612024	0.857506	0.26012	-1.03722	-0.268087	0.807727	0.49125
0.5	-0.210416	-1.89451	-0.13647	1.22036	-0.0700779	-0.712776	-0.0817916	-0.00105918	0.828442	-0.00342766	0.00824992	0.0065903	0.416618	2.49177	0.0902721	-1.018	-0.0905182	-0.574333	-0.130391	-0.432084	0.446501	1.39039	0.0580172	-0.236898	0.369231	0.188561	-0.134736	1.15095	-0.0959673	0.2169	-0.0855205	3.01476	0.342055	3.96739	0.0401913	0.573548	-0.968494	2.88086	0.094721	-1.36644	0.181925	-1.30527	-0.602216	1.65025	0.247178	-0.989504	-0.260421	1.15613	0.491821
0.51	-0.231271	-2.11831	-0.122859	1.18107	-0.0752099	-0.860101	-0.0819409	-0.0274942	0.828157	-0.052529	0.00834929	0.0139839	0.445468	3.39088	0.0781629	-0.827924	-0.0964873	-0.149357	-0.140468	-1.51883	0.45877	1.06102	0.0559857	-0.179469	0.37508	0.73883	-0.123347	1.18259	-0.0917402	0.478422	-0.057694	2.50641	0.380442	3.73246	0.0469591	0.520923	-0.936651	3.01356	0.0852187	-1.56095	0.163051	-1.86948	-0.584793	2.35897	0.232436	-1.00206	-0.252021	1.33582	0.490951
0.52	-0.253189	-2.15972	-0.110627	0.90361	-0.0811113	-0.827588	-0.0822739	-0.039114	0.827417	-0.0969347	0.00853707	0.0228113	0.480331	3.70925	0.0682484	-0.466636	-0.0989097	0.15616	-0.158738	-2.05415	0.467872	0.828055	0.0544694	-0.136616	0.385109	1.12276	-0.113691	0.914224	-0.0842983	0.745325	-0.0354962	1.96173	0.417262	3.65737	0.0529168	0.37736	-0.904918	2.97013	0.0748246	-1.40405	0.140277	-2.15871	-0.560698	2.89635	0.215977	-1.032	-0.244395	1.24466	0.490065
0.53	-0.275816	-2.2224	-0.100993	0.689639	-0.0867289	-0.765189	-0.0827181	-0.0485377	0.826218	-0.140424	0.00880003	0.0301615	0.51792	3.84185	0.0612927	-0.206211	-0.0979847	0.527282	-0.180309	-2.20216	0.477091	1.02069	0.052739	-0.205221	0.399172	1.53399	-0.106759	0.700848	-0.075524	0.666515	-0.0172188	1.62509	0.454381	3.98191	0.055388	-0.141633	-0.873509	2.98536	0.0657104	-1.2291	0.115358	-2.38326	-0.532455	3.2797	0.199285	-0.840159	-0.238152	1.18281	0.49167
0.54	-0.298232	-2.14628	-0.0928605	0.576809	-0.0921849	-0.730384	-0.0832163	-0.0499687	0.82468	-0.162791	0.00915477	0.0409687	0.555552	3.70585	0.0564547	-0.0526444	-0.0932622	0.8299	-0.202123	-2.13145	0.487286	0.969226	0.0506118	-0.205772	0.416533	1.82543	-0.102086	0.480287	-0.0671069	0.687136	-0.00420945	1.01383	0.497605	4.60574	0.0547933	-0.282907	-0.843224	2.83573	0.0568044	-1.17083	0.0886747	-2.57652	-0.500172	3.26063	0.187229	0.139732	-0.229903	1.7639	0.494093
0.55	-0.318645	-1.75802	-0.0864865	0.190043	-0.0979066	-0.768508	-0.0836618	-0.0361784	0.823017	-0.170903	0.00963498	0.0560084	0.590077	3.08535	0.0544869	0.383154	-0.0855423	1.1185	-0.222348	-1.88211	0.495989	0.752973	0.0487181	-0.139216	0.434054	1.53067	-0.100659	-0.0872317	-0.0592117	0.508169	0.00618454	1.04692	0.547662	5.54865	0.0407433	-2.01321	-0.816135	2.32954	0.0476955	-1.0168	0.0621846	-2.28616	-0.468836	2.84871	0.185712	0.885755	-0.219743	1.40337	0.503613
0.56	-0.334486	-1.31441	-0.0849135	-0.391178	-0.106029	-0.860988	-0.0839627	-0.0277645	0.821231	-0.186675	0.0102565	0.0663738	0.617844	2.45804	0.059308	1.0053	-0.0741222	1.38056	-0.240254	-1.81487	0.501345	-0.347546	0.0486865	0.467741	0.447456	1.26277	-0.106111	-0.820135	-0.0525211	0.577058	0.0150619	0.699296	0.610511	6.70128	0.0156331	-2.41945	-0.795737	1.68947	0.0397866	-0.77875	0.0420627	-1.55041	-0.438596	2.72908	0.192169	1.63435	-0.213617	0.914977	0.519232
0.57	-0.347319	-1.08498	-0.0859294	-0.10576	-0.115084	-0.591755	-0.0843289	-0.0480369	0.819528	-0.11988	0.0108306	0.0415588	0.642052	2.16527	0.0671784	0.502022	-0.0636766	0.869782	-0.25862	-1.64456	0.498805	-0.0749526	0.054409	0.257927	0.460698	1.28457	-0.113983	-0.253598	-0.047038	0.12042	0.0149504	-0.206041	0.649276	2.53926	0.0130459	0.461844	-0.781342	1.04365	0.0331605	-0.668091	0.0272575	-1.62309	-0.406811	2.7966	0.205205	2.20545	-0.213512	0.34859	0.539525
0.58	-0.357081	-0.883646	-0.0840076	0.127504	-0.117484	-0.103946	-0.0848683	-0.0570168	0.818964	-0.00782255	0.0111524	0.0287172	0.659721	1.35695	0.0678861	0.0976835	-0.0596424	0.321889	-0.270103	-0.579974	0.497959	-0.0589696	0.0556889	-0.0280541	0.469594	0.494261	-0.113994	0.138427	-0.047852	-0.390393	0.0197836	1.18963	0.66033	0.22088	0.00534837	-1.34534	-0.774874	0.336582	0.0281697	-0.349961	0.0103948	-1.44631	-0.373132	2.88034	0.222538	2.58735	-0.220191	-0.195725	0.566592
0.59	-0.36624	-0.927999	-0.0840358	-0.242039	-0.118873	-0.180395	-0.0854155	-0.0497885	0.819041	0.011999	0.0115206	0.0487497	0.670034	0.653118	0.070484	0.572599	-0.05516	0.844538	-0.269366	0.762599	0.503876	1.03741	0.0535552	-0.342809	0.47153	-0.0923576	-0.115018	-0.388747	-0.0524713	-0.577696	0.0374756	2.31584	0.670065	2.12082	-0.0120346	-1.29255	-0.772269	0.223155	0.0255212	-0.21478	0.0013113	-0.353304	-0.338297	2.79721	0.242871	2.8634	-0.231905	-0.513187	0.596051
0.6	-0.375338	-0.816885	-0.0865449	-0.358551	-0.121561	-0.0948888	-0.0858089	-0.0279199	0.819098	-0.00151116	0.0121409	0.073801	0.672531	-0.224274	0.07763	0.808245	-0.0450385	1.15664	-0.254843	2.03522	0.510191	0.236981	0.0501806	-0.363145	0.46637	-0.916466	-0.120695	-0.728657	-0.0598021	-0.661934	0.0669177	3.62758	0.698883	3.19949	-0.0323627	-2.07265	-0.770654	0.0731149	0.0237108	-0.15006	0.00106423	0.185753	-0.303525	2.71966	0.26474	2.93401	-0.246522	-0.637703	0.624768
0.61	-0.382625	-0.591692	-0.0899917	-0.479863	-0.123436	-0.0342309	-0.0859832	-0.00727829	0.81903	-0.0109786	0.0129527	0.0871456	0.667005	-0.888108	0.0862647	0.914679	-0.0304135	1.70347	-0.229845	2.8438	0.522085	2.08235	0.0427439	-0.976596	0.451737	-1.88921	-0.128248	-1.02264	-0.0673548	-0.518102	0.110346	5.01838	0.731685	3.24416	-0.0655197	-2.80109	-0.771216	-0.209644	0.0224511	-0.0999264	0.00421668	0.475152	-0.268618	2.74461	0.285627	2.83242	-0.261955	-0.462459	0.650212
0.62	-0.387951	-0.494345	-0.0961623	-0.951502	-0.12686	-0.184104	-0.0859624	0.009929	0.818864	-0.0249024	0.0138658	0.092987	0.657012	-1.006	0.0977042	1.35045	-0.0132249	1.30761	-0.201534	2.76888	0.537556	1.37142	0.0361241	-0.534413	0.428189	-2.4379	-0.139643	-1.58019	-0.0748096	-0.345081	0.165222	5.79048	0.756611	1.58443	-0.106288	-2.91397	-0.774415	-0.312846	0.0219621	-0.00298363	0.0113528	0.947873	-0.233545	2.54592	0.305429	2.72985	-0.275294	-0.188612	0.671765
0.63	-0.396313	-0.701981	-0.105771	-1.00381	-0.130195	-0.0110135	-0.0860941	-0.0237805	0.818438	-0.0467293	0.0147299	0.0811535	0.650317	-0.793339	0.110409	1.15034	-0.00795817	-0.00440846	-0.173552	2.87599	0.55103	1.538	0.0265149	-0.94269	0.416064	-0.369095	-0.154291	-1.39687	-0.0736836	0.350441	0.197138	1.12692	0.750503	-2.54024	-0.116289	-0.153539	-0.77418	-0.0376759	0.0251067	0.206963	0.0195243	0.726974	-0.204797	2.01099	0.320346	1.52178	-0.287964	-0.459835	0.694093
0.64	-0.400248	-0.171719	-0.114838	-1.14795	-0.136868	-0.262725	-0.0862447	-0.0148507	0.818064	-0.0306923	0.0154988	0.0692673	0.637314	-1.59494	0.122199	1.10304	-0.00882534	-0.69026	-0.142585	3.3321	0.568894	2.05305	0.016037	-0.904871	0.410127	-0.220087	-0.167304	-1.2385	-0.0741083	-0.0533242	0.207957	0.794645	0.719017	-3.12658	-0.121766	-0.552332	-0.778016	-0.4846	0.0245198	-0.0335657	0.027725	0.771193	-0.183697	1.46531	0.324339	0.525141	-0.296387	0.102975	0.71199
0.65	-0.401466	0.0170242	-0.123645	-0.914731	-0.143165	-0.0578462	-0.08631	0.00289544	0.817888	0.000109455	0.0160904	0.0532523	0.617844	-2.31758	0.131309	0.652776	-0.0159744	-1.32866	-0.10492	4.35906	0.592468	2.24873	0.000732072	-1.88118	0.406839	-0.274504	-0.176611	-0.716326	-0.0817415	-1.19713	0.213895	0.589224	0.690818	-2.5326	-0.12691	-1.27884	-0.78334	-0.536891	0.0238241	0.0389298	0.0337395	0.324802	-0.172266	0.695042	0.323705	0.0110786	-0.298604	0.0964459	0.728987
0.66	-0.401797	-0.0169683	-0.130939	-0.596941	-0.144585	0.211444	-0.0862111	0.0187941	0.818108	0.0368626	0.0166449	0.0613763	0.591691	-2.87132	0.136361	0.338225	-0.0273308	-1.39006	-0.0560521	5.32553	0.614089	2.19594	-0.0210947	-1.52287	0.40419	-0.209212	-0.18247	-0.595707	-0.0892407	-0.238549	0.219404	0.515147	0.673504	-0.993684	-0.13879	-0.660762	-0.787827	-0.344607	0.0249855	0.101315	0.0345923	-0.0108079	-0.167409	0.44441	0.320947	-0.244674	-0.300381	-0.120977	0.742078
0.67	-0.401506	0.128808	-0.136415	-0.496732	-0.145632	0.0600404	-0.0859017	0.0436995	0.818479	0.0350631	0.0173235	0.0723702	0.559924	-3.48395	0.140523	0.28086	-0.0359068	-1.32559	0.000813834	6.06898	0.633816	1.75498	-0.0353517	-0.912532	0.400666	-0.395308	-0.188489	-0.633972	-0.0903963	0.112542	0.224085	0.421947	0.665178	-0.858906	-0.143257	-0.22034	-0.790433	-0.213189	0.0246861	-0.10036	0.0357058	0.220882	-0.163601	0.531985	0.316419	-0.381957	-0.302781	-0.0783236	0.743915
0.68	-0.399286	0.266511	-0.140143	-0.138528	-0.145771	0.262569	-0.0853236	0.0704827	0.818791	0.0250921	0.0180467	0.070644	0.521214	-4.11611	0.143281	-0.100043	-0.0458009	-1.78311	0.0659727	6.90344	0.647825	1.13804	-0.0468697	-0.825729	0.395323	-0.4937	-0.192725	-0.220003	-0.0881848	0.543047	0.22764	0.26835	0.653658	-1.41468	-0.144542	-0.168093	-0.792416	-0.142013	0.0235817	-0.0761105	0.0374235	0.0160281	-0.158963	0.589392	0.311066	-0.36392	-0.304032	0.0826257	0.736023
0.69	-0.397003	0.0175537	-0.140536	0.411086	-0.141301	0.568263	-0.0845492	0.0818437	0.818902	-0.0071611	0.0187299	0.0668229	0.478978	-4.13827	0.141912	-0.59393	-0.0596797	-2.18475	0.137742	7.41374	0.658038	0.835041	-0.0551457	-0.537139	0.392148	-0.0985589	-0.191417	0.422503	-0.0815078	0.894336	0.229223	0.054723	0.63859	-1.4744	-0.145681	-0.15826	-0.791731	0.324426	0.0233047	0.0031251	0.0352378	-0.440151	-0.154726	0.544403	0.305554	-0.421441	-0.304588	0.0293759	0.724652
0.7	-0.399376	-0.914743	-0.135869	0.66341	-0.135648	-0.571566	-0.0839239	-0.00226974	0.81859	-0.0471761	0.0193947	0.0651153	0.446388	-0.615303	0.136882	-0.519542	-0.0748208	-1.0271	0.199434	2.48451	0.661193	-0.313117	-0.0453511	3.25356	0.395954	1.03276	-0.184703	0.731165	-0.0736286	-0.0557463	0.228742	-0.152413	0.624658	-1.4053	-0.146116	-0.0876985	-0.783679	1.55917	0.0208635	-0.994251	0.0304959	-0.000553489	-0.149767	0.859186	0.299637	-0.484898	-0.30582	0.0775405	0.711459
0.71	-0.405811	-0.132527	-0.130725	0.612206	-0.135858	0.370649	-0.0840588	0.000575523	0.818325	-0.0198385	0.0199621	0.0432671	0.445317	-0.181829	0.134469	-0.448254	-0.103153	-4.48659	0.212052	0.465533	0.664244	1.54761	-0.056935	-1.47805	0.404228	0.266404	-0.180458	0.66224	-0.0664602	1.06679	0.227068	-0.146427	0.616272	-0.279562	-0.143415	0.0868132	-0.772854	0.384277	0.0160908	-0.0525957	0.0306081	-0.409204	-0.137566	1.68961	0.289668	-0.613567	-0.304834	0.722028	0.693723
0.72	-0.405365	-0.159834	-0.125177	0.870051	-0.127996	0.508375	-0.0840369	-0.00121351	0.818022	-0.0447729	0.0202984	0.0299874	0.444399	0.277316	0.127168	-0.817234	-0.144115	-3.74526	0.214787	0.117583	0.685311	2.27027	-0.0691276	-1.23733	0.407348	0.407621	-0.171447	0.966802	-0.0590521	0.3814	0.224949	-0.292817	0.61689	1.02559	-0.145547	0.21452	-0.769527	0.505881	0.0156606	-0.0550525	0.02362	-0.746129	-0.12737	0.631185	0.281221	-0.358371	-0.302452	0.378819	0.689177
0.73	-0.406916	-0.281625	-0.12026	0.593745	-0.12059	0.416418	-0.0840199	0.00471656	0.817447	-0.0638394	0.0206232	0.0342293	0.446832	0.360808	0.119971	-0.520284	-0.178329	-2.93148	0.215538	0.0675118	0.706566	1.98671	-0.0823974	-0.773662	0.412528	0.464809	-0.163764	0.634356	-0.0556293	0.0132016	0.222212	-0.239907	0.636255	1.91049	-0.138859	0.817798	-0.762896	0.748843	0.0157149	0.00590414	0.0178853	-0.344159	-0.124568	0.157873	0.278805	0.0207905	-0.299955	0.23319	0.701213
0.74	-0.40929	-0.32142	-0.117254	0.367974	-0.115671	0.258116	-0.0839804	0.00133887	0.81685	-0.0525416	0.0209641	0.0338659	0.449903	0.439137	0.115339	-0.28551	-0.20274	-1.87913	0.215668	-0.0612063	0.725625	1.78695	-0.0918104	-0.551837	0.417525	0.489993	-0.158751	0.431233	-0.0558428	0.00372954	0.219882	-0.252711	0.643839	0.0957486	-0.134308	0.287571	-0.755235	0.771746	0.0156256	-0.0478267	0.0162254	-0.000954855	-0.122781	0.136391	0.280034	0.321604	-0.298481	0.173165	0.715614
0.75	-0.41308	-0.543363	-0.115306	0.24762	-0.112626	0.160561	-0.0840306	-0.0131719	0.81642	-0.0343955	0.0213126	0.0358248	0.455289	0.766617	0.112521	-0.0374219	-0.217139	-0.919644	0.214134	-0.245199	0.740389	1.17042	-0.098898	-0.454624	0.42377	0.755411	-0.15582	0.221814	-0.0545257	0.00365711	0.217091	-0.300186	0.650496	1.23609	-0.129326	0.480994	-0.746926	0.912943	0.0150149	-0.0870161	0.0170835	0.16735	-0.119849	0.13675	0.284562	0.722165	-0.297855	0.0958009	0.729657
0.76	-0.419375	-0.731793	-0.114069	0.185898	-0.110053	0.223016	-0.0842408	-0.0273674	0.816127	-0.0262152	0.0216503	0.0298757	0.464508	1.03356	0.111067	0.132641	-0.223711	-0.216522	0.211001	-0.370362	0.749928	0.837103	-0.105466	-0.464215	0.432971	0.998955	-0.154682	0.131012	-0.0525918	0.140069	0.213995	-0.315044	0.663159	0.978733	-0.124448	0.381581	-0.737238	0.972431	0.0147924	0.0255928	0.0187244	0.177779	-0.115244	0.269515	0.292553	1.04573	-0.29891	-0.0346724	0.744728
0.77	-0.425993	-0.597067	-0.11365	0.089692	-0.107474	0.16791	-0.0845533	-0.0336068	0.815869	-0.0248837	0.0218985	0.0203825	0.474968	0.969104	0.110453	0.20244	-0.223722	0.447568	0.206744	-0.486167	0.757964	0.805675	-0.112776	-0.533826	0.442705	0.846749	-0.153997	0.087575	-0.0495338	0.0946313	0.210869	-0.3037	0.669635	0.448792	-0.119997	0.380279	-0.728809	0.655073	0.0154047	0.0210862	0.0206598	0.267071	-0.107554	0.575455	0.302738	1.3336	-0.302003	-0.124855	0.761028
0.78	-0.430405	-0.313882	-0.113748	-0.0255806	-0.106644	0.020814	-0.0849071	-0.0379422	0.815644	-0.0191842	0.0220725	0.0140904	0.483931	0.760172	0.110792	0.238321	-0.217503	0.978451	0.201164	-0.609129	0.765181	0.481173	-0.120635	-0.808397	0.449547	0.524547	-0.154135	-0.0433565	-0.0490985	-0.187336	0.207952	-0.285706	0.675556	0.75124	-0.115695	0.311603	-0.724879	0.12512	0.0150207	-0.0929816	0.0242705	0.441104	-0.094999	1.02335	0.314326	1.57536	-0.307122	-0.124877	0.778359
0.79	-0.432145	-0.0880921	-0.114158	0.0791513	-0.105249	0.304247	-0.0853089	-0.0400551	0.815468	-0.0157098	0.022149	0.000676494	0.490865	0.597604	0.110718	0.0353358	-0.208407	0.902033	0.194894	-0.792449	0.765912	-1.18588	-0.136231	-0.257659	0.453628	0.296378	-0.154357	0.0518739	-0.0491104	0.0668353	0.205172	-0.245895	0.683428	0.726531	-0.112483	0.22972	-0.726359	-0.390121	0.0148733	0.106472	0.0274277	0.139858	-0.0773193	1.41248	0.326031	1.68217	-0.31309	0.0644848	0.796944
0.8	-0.434611	-0.52724	-0.115181	-0.107993	-0.10387	-0.129343	-0.0857589	-0.0544179	0.815393	-0.0108575	0.0221132	-0.00915988	0.498085	0.961248	0.11095	0.229415	-0.202258	0.565341	0.187197	-0.672217	0.767902	1.1158	-0.132465	0.192762	0.458209	0.697518	-0.155256	-0.121112	-0.0506957	-0.605541	0.203311	-0.114381	0.690673	0.602166	-0.111706	-0.0374496	-0.729095	0.0165988	0.0155455	-0.118079	0.0297987	0.353936	-0.058932	0.958331	0.339064	1.8215	-0.319017	-0.179206	0.821712
0.81	-0.440333	-0.355332	-0.115648	-0.262465	-0.107475	-0.378507	-0.0863016	-0.0472077	0.815185	-0.0268352	0.0220014	-0.0133063	0.507146	0.527862	0.112264	0.338558	-0.197762	0.585956	0.182802	-0.188858	0.775532	0.343249	-0.13306	-0.0498019	0.464294	0.332455	-0.157953	-0.350378	-0.0551265	-0.344318	0.203349	0.12305	0.697658	0.95872	-0.110736	0.289463	-0.72855	-0.137754	0.0134429	-0.235434	0.0342471	0.478942	-0.0442467	1.01009	0.352159	1.48803	-0.326823	-0.249231	0.852429
0.82	-0.441913	0.0709461	-0.116186	-0.133822	-0.111451	-0.256037	-0.0866974	-0.0356181	0.814925	-0.0227361	0.0218008	-0.0290415	0.509529	-0.0211843	0.113981	0.0541584	-0.191666	0.614923	0.182156	-0.00392516	0.778178	0.351185	-0.1321	0.182887	0.464486	-0.158373	-0.161224	-0.241618	-0.0572532	-0.128459	0.205008	0.162969	0.709013	1.1143	-0.10776	0.221698	-0.732853	-0.686091	0.0111836	-0.158483	0.037783	0.165076	-0.0268786	1.54565	0.360148	1.00688	-0.333525	0.0924237	0.874053
0.83	-0.440442	0.261967	-0.115975	-0.033956	-0.113441	-0.145664	-0.08707	-0.0395459	0.814762	-0.00916041	0.0214145	-0.0471733	0.508289	-0.199604	0.113536	-0.137538	-0.186666	0.357914	0.182157	0.0042081	0.782929	0.47527	-0.129983	0.119098	0.461848	-0.342065	-0.162621	-0.100796	-0.0584667	-0.0740699	0.206786	0.223212	0.717816	0.609113	-0.107732	-0.247434	-0.741371	-1.02247	0.00994783	-0.0312372	0.0378985	-0.109899	-0.00703778	1.92741	0.36049	0.326651	-0.337453	0.5545	0.884975
0.84	-0.437002	0.44191	-0.115839	-0.0669553	-0.114892	-0.131445	-0.0874748	-0.0410396	0.81475	0.00566627	0.0208803	-0.0584391	0.504947	-0.405326	0.112661	-0.146212	-0.183424	0.235613	0.182386	0.0435257	0.786085	0.14747	-0.129259	0.0149515	0.457194	-0.554462	-0.163236	-0.088419	-0.0611339	-0.327993	0.209389	0.288563	0.723076	0.621379	-0.113191	-0.422417	-0.753241	-1.32532	0.00962594	0.0491915	0.0364727	-0.186412	0.0142985	2.20646	0.354423	-0.125639	-0.337721	0.833799	0.887641
0.85	-0.432579	0.45788	-0.115886	-0.080586	-0.116626	-0.188928	-0.087889	-0.0415354	0.81482	0.00493405	0.0202683	-0.0632472	0.5004	-0.438364	0.112072	-0.136401	-0.180787	0.188771	0.183039	0.0952722	0.786978	0.101588	-0.129587	-0.0598121	0.4511	-0.610742	-0.163864	-0.110796	-0.0667362	-0.567081	0.212487	0.328648	0.730797	0.87453	-0.11849	-0.310351	-0.766801	-1.33197	0.00967915	0.0433127	0.0346242	-0.201472	0.0355003	2.12623	0.344594	-0.369421	-0.336436	0.826371	0.885743
0.86	-0.428503	0.406203	-0.115651	-0.0412199	-0.118761	-0.1897	-0.0882932	-0.0388859	0.8148	-0.00971386	0.0196211	-0.0661624	0.495765	-0.450324	0.111358	-0.184866	-0.178985	0.0490968	0.184663	0.240485	0.78884	0.290157	-0.131171	-0.13964	0.444972	-0.583695	-0.16442	-0.0674642	-0.0732435	-0.469607	0.215962	0.362733	0.738459	0.642529	-0.122738	-0.243257	-0.779352	-1.16578	0.00971608	0.066996	0.0325924	-0.248177	0.0536544	1.81722	0.333613	-0.559849	-0.334934	0.677508	0.883662
0.87	-0.424752	0.394161	-0.115015	0.0195439	-0.120323	-0.171063	-0.0886637	-0.0352219	0.814634	-0.022074	0.0189532	-0.066605	0.490725	-0.486877	0.109938	-0.263979	-0.178574	-0.0485743	0.187713	0.344278	0.793039	0.601259	-0.133369	-0.117645	0.43908	-0.592503	-0.164283	-0.00842692	-0.0777752	-0.282257	0.219562	0.353469	0.744167	0.56957	-0.124587	0.0165025	-0.790232	-1.01505	0.0102456	0.0819837	0.0298004	-0.310144	0.0681437	1.52822	0.322286	-0.659483	-0.333688	0.513209	0.881775
0.88	-0.420929	0.413473	-0.113873	0.0265923	-0.122262	-0.270188	-0.0889979	-0.0314166	0.814398	-0.023284	0.0183	-0.0638391	0.48535	-0.495093	0.10809	-0.283782	-0.178529	-0.0642505	0.191214	0.345524	0.800608	0.855124	-0.135648	-0.140138	0.432895	-0.623176	-0.163932	-0.0238534	-0.081696	-0.293025	0.222906	0.309449	0.750406	0.640661	-0.123297	0.212562	-0.799799	-0.892581	0.0102859	-0.0164636	0.0270808	-0.245564	0.0801047	1.26619	0.312074	-0.492318	-0.332205	0.531441	0.878985
0.89	-0.416667	0.494755	-0.112509	0.0461439	-0.124584	-0.229785	-0.0892762	-0.0230339	0.814199	-0.0149905	0.0176712	-0.0627803	0.479447	-0.594432	0.106086	-0.333676	-0.178803	-0.122587	0.194743	0.356121	0.808586	0.739933	-0.138502	-0.168328	0.426172	-0.703834	-0.163674	-0.0170415	-0.0850209	-0.131847	0.22578	0.266173	0.756218	0.451376	-0.119942	0.295097	-0.808486	-0.856045	0.00991081	0.0175397	0.0249077	-0.232028	0.0897798	1.06303	0.303674	-0.546846	-0.331199	0.281654	0.874511
0.9	-0.412792	0.221905	-0.111008	0.131687	-0.125766	-0.118892	-0.0894968	-0.0245519	0.814075	-0.0126353	0.0170254	-0.0668058	0.47409	-0.257454	0.103381	-0.359964	-0.179919	-0.213763	0.197933	0.268211	0.815761	0.723822	-0.141479	-0.179489	0.420482	-0.333543	-0.162654	0.139364	-0.0865836	-0.0224558	0.228027	0.18307	0.757017	-0.460862	-0.117557	0.0190069	-0.815234	-0.386549	0.0106571	0.170248	0.0222668	-0.288538	0.0963857	0.629104	0.295117	-0.669962	-0.331183	0.088398	0.867859
0.91	-0.412757	-0.156119	-0.108823	0.202876	-0.126549	-0.232649	-0.0897806	-0.0302319	0.813929	-0.0149887	0.0163455	-0.0680687	0.473535	0.215825	0.100137	-0.296183	-0.181745	-0.133232	0.20017	0.194608	0.82242	0.59278	-0.144925	-0.231836	0.419802	0.0998812	-0.160151	0.341902	-0.0870976	-0.0532784	0.22976	0.168775	0.745787	-1.71548	-0.118759	-0.245334	-0.815695	0.257407	0.0123096	0.112741	0.0198569	-0.17239	0.0977342	0.0882214	0.28762	-0.507792	-0.330908	0.245494	0.862623
0.92	-0.415298	-0.288189	-0.105568	0.249807	-0.128245	-0.309993	-0.0900658	-0.0259898	0.813802	-0.0100765	0.0156814	-0.0641109	0.476222	0.395474	0.0969215	-0.235179	-0.182864	-0.0480839	0.201925	0.145518	0.826256	0.198495	-0.149047	-0.262373	0.422135	0.267316	-0.156226	0.455548	-0.0868555	0.0239805	0.231183	0.0988325	0.726378	-1.84124	-0.120872	-0.164846	-0.811181	0.609401	0.0129246	0.0187972	0.0187911	-0.0333168	0.0946352	-0.549981	0.286229	-0.00390705	-0.327241	0.189439	0.860062
0.93	-0.418647	-0.345813	-0.102093	0.252119	-0.129903	-0.261088	-0.0902939	-0.0198001	0.813714	-0.00841049	0.0150669	-0.0595609	0.480231	0.487933	0.0941881	-0.168737	-0.18345	0.00379717	0.202898	0.0458818	0.827222	0.0980327	-0.152386	-0.169194	0.425744	0.370185	-0.152049	0.434918	-0.0861294	0.0130405	0.231693	0.0123253	0.711814	-1.23777	-0.121409	-0.103226	-0.803963	0.825728	0.013411	0.0643839	0.0189992	0.0860724	0.0872959	-0.98116	0.290004	0.269366	-0.324585	-0.0766864	0.859646
0.94	-0.422288	-0.349585	-0.0988693	0.265124	-0.130739	-0.148109	-0.0904619	-0.0136171	0.81364	-0.00520511	0.0144638	-0.0620103	0.484924	0.507328	0.0915075	-0.195999	-0.183763	0.0160575	0.202946	-0.0295491	0.829064	0.273255	-0.154163	-0.0553228	0.430212	0.420472	-0.147846	0.488572	-0.0848044	0.129371	0.231536	-0.0440806	0.69709	-1.75272	-0.123037	-0.248736	-0.795165	0.90393	0.0147273	0.17117	0.0201332	0.169102	0.0779008	-1.1461	0.297331	0.549936	-0.324104	-0.371459	0.859194
0.95	-0.425538	-0.30107	-0.0961814	0.22401	-0.130624	-0.0654205	-0.0905709	-0.00882153	0.813624	0.00246925	0.0138267	-0.0648261	0.489358	0.464065	0.0886977	-0.178512	-0.183807	0.0664574	0.202317	-0.0980626	0.83121	0.0740603	-0.154909	-0.0363019	0.434813	0.405233	-0.143193	0.495058	-0.0826048	0.150804	0.230797	-0.103639	0.67842	-1.84276	-0.125662	-0.28017	-0.786363	0.85046	0.0171595	0.268634	0.0224024	0.327155	0.068624	-1.15426	0.307508	0.791525	-0.32658	-0.672087	0.858756
0.96	-0.428451	-0.306258	-0.0942266	0.167286	-0.130248	-0.0343887	-0.0906535	-0.00851746	0.813681	0.00809697	0.0131757	-0.0652749	0.493712	0.490231	0.0864896	-0.0919665	-0.183113	0.147978	0.200975	-0.168805	0.829026	-0.5091	-0.155622	-0.0852519	0.439384	0.445553	-0.138886	0.43805	-0.0805691	0.133672	0.229471	-0.161624	0.660985	-1.64334	-0.12828	-0.267209	-0.778153	0.819103	0.0203688	0.325686	0.026418	0.498269	0.0602911	-1.10081	0.319267	0.937258	-0.331809	-0.862851	0.858872
0.97	-0.431711	-0.353034	-0.0927588	0.138201	-0.129836	-0.0104713	-0.0907516	-0.011003	0.813771	0.00855474	0.0125155	-0.0672593	0.498793	0.55634	0.0850196	-0.0237027	-0.181872	0.174821	0.199034	-0.21729	0.822192	-0.755735	-0.15638	-0.0797298	0.44462	0.527696	-0.135086	0.408503	-0.0784233	0.157602	0.22764	-0.206569	0.644971	-1.55403	-0.130873	-0.256352	-0.770065	0.814912	0.0240538	0.367038	0.0317951	0.600515	0.0531756	-1.03757	0.332397	1.06239	-0.339021	-1.02378	0.860065
0.98	-0.435329	-0.359301	-0.091314	0.171869	-0.129445	-0.0670491	-0.0908769	-0.013849	0.813843	0.00568601	0.0118244	-0.0707274	0.504548	0.608398	0.083652	-0.0611141	-0.180413	0.223451	0.196632	-0.257522	0.815275	-0.587675	-0.15678	-0.0749646	0.45048	0.546389	-0.131296	0.450829	-0.0761664	0.122892	0.225419	-0.232178	0.629602	-1.50471	-0.133216	-0.237532	-0.762197	0.761427	0.0278086	0.286636	0.0377437	0.60975	0.0472748	-0.949251	0.346216	1.20282	-0.347273	-1.01223	0.862206
0.99	-0.438271	-0.205392	-0.088826	0.219637	-0.129991	-0.249258	-0.0910092	-0.011439	0.813894	0.00519686	0.0111159	-0.0701389	0.50981	0.470341	0.0815843	-0.146661	-0.178289	0.2781	0.194177	-0.216925	0.810807	-0.316845	-0.157747	-0.123693	0.455464	0.357654	-0.126961	0.464105	-0.0745484	0.0827588	0.223096	-0.237893	0.614996	-1.32082	-0.134988	-0.12044	-0.755741	0.523488	0.0296562	0.026589	0.0433254	0.543832	0.0428191	-0.878482	0.361407	1.33689	-0.355961	-1.02958	0.865715
1	-0.439801	-0.0407061	-0.0857697	0.137159	-0.13203	-0.341052	-0.091105	-0.00746754	0.813931	0.00144095	0.0104396	-0.0641948	0.513245	0.224039	0.0796735	-0.0925098	-0.175821	0.26131	0.192574	-0.0898768	0.807761	-0.305161	-0.159979	-0.194351	0.458444	0.143501	-0.123411	0.231709	-0.0739187	-0.0622073	0.220465	-0.272236	0.61053	0.786133	-0.132714	0.483598	-0.751586	0.270538	0.0293699	-0.073191	0.0484325	0.497317	0.0392984	-0.805074	0.376926	1.2832	-0.365272	-1.09956	0.870551
1.01	-0.438807	0.282408	-0.083665	0.0752994	-0.134278	-0.239308	-0.091148	-0.00185026	0.81394	0.00160123	0.00981387	-0.0632349	0.513046	-0.214085	0.0785961	-0.163038	-0.173202	0.280468	0.192351	0.0259967	0.805212	-0.119703	-0.161799	-0.080708	0.457998	-0.243485	-0.122503	-0.00254982	-0.0749627	-0.0951808	0.217974	-0.226362	0.626854	1.89983	-0.126075	0.622028	-0.751167	-0.199333	0.0291625	0.0288194	0.05242	0.266785	0.0368041	-0.392049	0.388218	0.544689	-0.375139	-0.945682	0.872093
1.02	-0.435104	0.455972	-0.0821218	0.0315468	-0.136139	-0.257706	-0.0911719	-0.00379668	0.813982	0.00675433	0.00914846	-0.0695397	0.509376	-0.41991	0.0771304	-0.214803	-0.169853	0.320013	0.192838	0.0711694	0.805223	0.0520203	-0.162719	-0.0797044	0.454327	-0.451594	-0.122406	-0.032883	-0.0762851	-0.115944	0.215912	-0.182764	0.642174	1.1299	-0.119467	0.531834	-0.754922	-0.506595	0.0293991	0.0387073	0.0539537	0.0528558	0.0358372	0.0206052	0.390401	-0.124991	-0.380986	-0.305039	0.863558
1.03	-0.430303	0.562481	-0.0810479	-0.0882889	-0.139139	-0.370739	-0.0912211	-0.00511731	0.814069	0.0103071	0.00844377	-0.0706145	0.504306	-0.560676	0.07633	-0.1088	-0.166226	0.32727	0.193797	0.116514	0.804615	-0.173387	-0.164576	-0.177736	0.448971	-0.61565	-0.122837	-0.147376	-0.0790924	-0.317315	0.214434	-0.109277	0.652966	1.13733	-0.113491	0.494031	-0.760915	-0.694947	0.0291795	-0.0166841	0.0543848	0.00659639	0.035712	0.130118	0.387354	-0.376442	-0.382093	-0.0224036	0.84903
1.04	-0.4242	0.730462	-0.0805297	-0.136214	-0.143239	-0.401491	-0.0912543	-0.00121263	0.814187	0.0133143	0.00773623	-0.0713852	0.497681	-0.74723	0.076471	-0.108133	-0.162431	0.328779	0.195012	0.11882	0.802511	-0.16685	-0.166964	-0.169723	0.441485	-0.847835	-0.124163	-0.213903	-0.0837021	-0.389555	0.213742	-0.0315517	0.665146	1.19075	-0.107816	0.460764	-0.768915	-0.91385	0.0284691	-0.0347653	0.0542735	-0.0920617	0.0348539	0.110935	0.38236	-0.606318	-0.382044	-0.0152486	0.835154
1.05	-0.416325	0.902674	-0.0801048	-0.125304	-0.147419	-0.393936	-0.0912396	0.00453445	0.814345	0.0188264	0.00701388	-0.0727865	0.489122	-0.92524	0.0763408	-0.18775	-0.158542	0.31518	0.196147	0.109446	0.801539	-0.0320825	-0.169092	-0.143929	0.43161	-1.07165	-0.125417	-0.203858	-0.088743	-0.375277	0.21373	0.0242947	0.675991	0.971769	-0.10246	0.430079	-0.77915	-1.1267	0.0274969	-0.0503913	0.0529896	-0.213807	0.0335501	0.193991	0.375433	-0.753897	-0.381369	0.0610319	0.822385
1.06	-0.407123	1.00574	-0.0796694	-0.120505	-0.151509	-0.387066	-0.0911661	0.0105589	0.814556	0.0222529	0.00628813	-0.0721863	0.479106	-1.03587	0.07579	-0.236778	-0.154822	0.2684	0.19715	0.0926824	0.802126	0.247011	-0.170635	-0.0423071	0.419997	-1.20949	-0.12642	-0.205596	-0.0940813	-0.405084	0.214143	0.0590201	0.685269	0.886174	-0.0974035	0.401168	-0.790947	-1.23513	0.0263214	-0.0625403	0.0508279	-0.276764	0.0327623	0.257787	0.367292	-0.779981	-0.380133	0.116926	0.809955
1.07	-0.39696	1.06171	-0.0792623	-0.0947676	-0.15529	-0.320251	-0.0910129	0.0199427	0.814778	0.0207959	0.00556885	-0.0718253	0.467898	-1.11396	0.0746677	-0.328891	-0.151861	0.139028	0.198058	0.0923779	0.807579	0.818665	-0.171089	0.0252828	0.407118	-1.2852	-0.127176	-0.18639	-0.0997037	-0.37494	0.214862	0.0768853	0.693852	0.79972	-0.0926415	0.359629	-0.803542	-1.25426	0.0251927	-0.0180114	0.0480688	-0.344982	0.0323389	0.289158	0.358859	-0.826513	-0.378648	0.142013	0.798444
1.08	-0.386787	1.0045	-0.0789673	-0.054648	-0.157961	-0.19984	-0.090779	0.0268992	0.814952	0.0144448	0.00485409	-0.0706581	0.456425	-1.07938	0.0727103	-0.391386	-0.150316	0.0221331	0.199015	0.100612	0.816784	0.932338	-0.171547	0.049758	0.394291	-1.23022	-0.127548	-0.148839	-0.104726	-0.309866	0.215732	0.0977145	0.701567	0.749731	-0.0885069	0.312429	-0.815504	-1.12001	0.0250181	0.0899597	0.0445184	-0.420249	0.0320115	0.319926	0.349919	-0.858059	-0.377053	0.156403	0.787375
1.09	-0.378658	0.532724	-0.0785531	0.00108588	-0.159809	-0.203269	-0.0904936	0.0262066	0.81505	0.00102691	0.0041646	-0.0671002	0.44709	-0.551392	0.0704397	-0.299161	-0.149438	0.0249174	0.199874	0.0558487	0.825092	0.718259	-0.172093	-0.0252541	0.383816	-0.693656	-0.127681	-0.0833835	-0.109251	-0.373321	0.21669	0.0922504	0.708544	0.58842	-0.0856076	0.0529861	-0.824236	-0.465521	0.0258025	0.125903	0.040492	-0.40843	0.0315227	0.157534	0.341022	-0.811633	-0.375128	0.177743	0.776845
1.1	-0.376882	-0.0570114	-0.0771898	0.0690195	-0.162267	-0.356496	-0.0902937	0.0160342	0.814925	-0.0235921	0.00351771	-0.0617731	0.445078	0.106487	0.0685891	-0.147387	-0.148909	0.0553634	0.20035	0.0630309	0.831992	0.735492	-0.173621	-0.0564669	0.380504	-0.0731098	-0.127454	0.0561841	-0.114725	-0.604482	0.217959	0.171418	0.713938	0.617394	-0.0875254	-0.198632	-0.824248	0.372633	0.0266353	0.026076	0.0369132	-0.304603	0.028789	-0.00611669	0.334031	-0.666907	-0.3731	0.0749562	0.770249
1.11	-0.378536	-0.183288	-0.0750145	0.0931495	-0.16544	-0.353909	-0.0901229	0.0188046	0.814661	-0.0257403	0.00293381	-0.0552751	0.446716	0.219665	0.0670929	-0.109533	-0.148423	0.0629215	0.201207	0.0880895	0.839769	0.773891	-0.175103	-0.036022	0.380593	0.0371311	-0.126523	0.116142	-0.120323	-0.47458	0.219987	0.21552	0.721157	0.727259	-0.0897973	-0.144001	-0.819068	0.601694	0.026825	0.00735196	0.0340978	-0.236092	0.0282234	0.149998	0.33007	-0.0772641	-0.368971	0.631815	0.76253
1.12	-0.381047	-0.310871	-0.0731172	0.0864095	-0.16773	-0.206621	-0.0899392	0.015986	0.81444	-0.0186146	0.00239785	-0.0524188	0.449354	0.373627	0.0657963	-0.0572456	-0.147872	0.0849626	0.201704	-0.00394224	0.846335	0.52707	-0.176122	0.0194103	0.381897	0.223247	-0.125255	0.171983	-0.124027	-0.321046	0.221957	0.168197	0.726906	0.453338	-0.0924159	-0.202954	-0.812419	0.754516	0.0277729	0.150785	0.0319813	-0.133367	0.0302656	0.125366	0.331023	0.367162	-0.363158	0.603437	0.755618
1.13	-0.3853	-0.516516	-0.0717263	0.085887	-0.168966	-0.148976	-0.0898258	0.00648513	0.814271	-0.0167374	0.00188784	-0.0491511	0.454384	0.643832	0.0649062	0.0226785	-0.147048	0.144435	0.20107	-0.118942	0.850465	0.332877	-0.175909	0.074772	0.385791	0.496532	-0.123685	0.235897	-0.126505	-0.277042	0.223273	0.0937794	0.731122	0.412183	-0.0948009	-0.10768	-0.803815	0.97518	0.0300119	0.213602	0.0313407	0.0603159	0.0335603	0.130085	0.335852	0.747148	-0.359129	0.405119	0.752339
1.14	-0.391334	-0.673961	-0.0702101	0.137997	-0.169852	-0.125347	-0.0898078	-0.0027676	0.814077	-0.0226722	0.00141608	-0.0453981	0.461938	0.865573	0.0641402	0.0321976	-0.146211	0.100527	0.199463	-0.196508	0.853835	0.363026	-0.175073	0.0836285	0.392244	0.721726	-0.121744	0.319216	-0.128052	-0.180131	0.223781	0.0101518	0.734568	0.24754	-0.0957127	-0.0224442	-0.793288	1.1346	0.0324225	0.19988	0.0324162	0.204754	0.0387685	0.251777	0.343691	1.05128	-0.357788	0.221703	0.751775
1.15	-0.39888	-0.83239	-0.0680443	0.236224	-0.170191	-0.0950092	-0.0898917	-0.0147347	0.813813	-0.0296421	0.000972177	-0.0439211	0.471667	1.09233	0.0628174	-0.0119347	-0.146205	0.0172428	0.197229	-0.245208	0.85796	0.44634	-0.174507	0.0647584	0.401085	0.954378	-0.119019	0.449695	-0.128235	-0.0593259	0.223533	-0.0531054	0.734483	-0.367693	-0.0964175	-0.127098	-0.781304	1.26595	0.0346108	0.167395	0.0344258	0.268834	0.0464184	0.409243	0.353555	1.28178	-0.358915	0.0871306	0.753518
1.16	-0.407929	-0.978118	-0.065179	0.321904	-0.169719	-0.049568	-0.0901128	-0.0299632	0.813512	-0.0289801	0.000525241	-0.0458587	0.483468	1.29305	0.0607384	-0.0491453	-0.147044	-0.0219449	0.194659	-0.267235	0.862216	0.329262	-0.174253	0.0185877	0.412426	1.17539	-0.115143	0.60691	-0.126698	0.103518	0.222766	-0.0965071	0.724962	-1.60487	-0.0991099	-0.341026	-0.768344	1.32223	0.0367418	0.163688	0.0368573	0.313567	0.0567696	0.634957	0.364512	1.44406	-0.361928	0.0555525	0.757916
1.17	-0.418019	-1.02394	-0.0619663	0.332308	-0.168704	-0.0307328	-0.0904934	-0.0456468	0.813259	-0.0205029	5.59E-05	-0.0473455	0.496748	1.3623	0.0584131	-0.0062832	-0.147863	0.0344687	0.192019	-0.257499	0.862496	-0.33539	-0.17485	-0.0893088	0.425712	1.28358	-0.110126	0.695509	-0.123488	0.212696	0.22158	-0.138362	0.70326	-2.51825	-0.104047	-0.49556	-0.755526	1.2156	0.0388879	0.164172	0.039913	0.403389	0.0700417	0.864891	0.375823	1.53897	-0.365969	0.11367	0.765037
1.18	-0.427389	-0.802062	-0.0586046	0.310645	-0.168221	-0.176343	-0.0909947	-0.0523888	0.813111	-0.00939217	-0.000398113	-0.0422102	0.509505	1.14359	0.0565952	0.0139823	-0.147323	0.207157	0.18958	-0.213517	0.856373	-0.74394	-0.176068	-0.159223	0.438529	1.04858	-0.104688	0.661627	-0.120489	0.109585	0.220113	-0.155423	0.678029	-2.37018	-0.109393	-0.438565	-0.745088	0.818895	0.0400608	-0.0435482	0.0439446	0.480854	0.0854567	0.964352	0.387244	1.60617	-0.370328	0.145006	0.775745
1.19	-0.433791	-0.496928	-0.0552345	0.253283	-0.168975	-0.199466	-0.0915151	-0.0522531	0.813055	-0.0037853	-0.000787447	-0.0368315	0.518859	0.770646	0.055326	-0.0140653	-0.145891	0.151053	0.187951	-0.120683	0.849427	-0.566965	-0.178058	-0.194452	0.44793	0.732953	-0.0999793	0.513181	-0.118219	0.175917	0.218338	-0.202338	0.656749	-1.88621	-0.113073	-0.291401	-0.739385	0.344117	0.0392906	-0.122478	0.0486494	0.464439	0.101441	0.939714	0.398483	1.55775	-0.37491	0.15684	0.7907
1.2	-0.437495	-0.235344	-0.0523521	0.24695	-0.169209	-0.0977918	-0.0920523	-0.0552866	0.81301	-0.00505936	-0.00115202	-0.0362203	0.524821	0.450573	0.0537188	-0.131401	-0.14511	0.104174	0.187079	-0.0590347	0.845338	-0.23443	-0.1799	-0.103409	0.454532	0.465993	-0.095909	0.449884	-0.115432	0.226516	0.216178	-0.222504	0.639508	-1.55325	-0.11555	-0.204514	-0.737907	-0.0691773	0.038403	-0.0729861	0.052323	0.280678	0.116249	0.90125	0.40846	1.13304	-0.379959	-0.0301415	0.809743
1.21	-0.438605	-0.00412687	-0.0499366	0.183829	-0.169196	-0.115075	-0.0926391	-0.0625813	0.812968	-0.00243455	-0.00150717	-0.0345112	0.527677	0.189063	0.0517465	-0.157484	-0.143867	0.160603	0.186643	-0.0282338	0.843843	-0.108572	-0.180843	-0.060725	0.458324	0.222119	-0.0923587	0.334124	-0.11314	0.158448	0.213899	-0.2319	0.625421	-1.27505	-0.117064	-0.128976	-0.740622	-0.468613	0.0374993	-0.0851412	0.0546445	0.172317	0.128709	1.0949	0.410362	0.185646	-0.384132	0.309212	0.826861
1.22	-0.437832	0.160122	-0.0481669	0.104561	-0.169578	-0.0917239	-0.0932965	-0.0682414	0.81297	0.00276389	-0.00184214	-0.0326035	0.528272	-0.0305976	0.0502108	-0.129236	-0.142519	0.106352	0.186653	0.0352607	0.842288	-0.200305	-0.181825	-0.0929762	0.459952	0.0420847	-0.0897992	0.214551	-0.111507	0.146009	0.21162	-0.217139	0.613416	-1.13114	-0.118021	-0.102941	-0.746908	-0.788482	0.0364003	-0.0506058	0.0560519	0.0588628	0.140061	1.17205	0.405785	-0.271693	-0.383821	0.590548	0.839705
1.23	-0.435408	0.330279	-0.0472896	0.0310883	-0.169838	-0.0302092	-0.0939838	-0.068179	0.813014	0.00537164	-0.00216003	-0.0308499	0.526591	-0.278111	0.049202	-0.120649	-0.141609	0.0692396	0.187389	0.112434	0.84016	-0.192256	-0.182903	-0.0845558	0.459532	-0.171318	-0.0881025	0.111946	-0.110125	0.134591	0.209717	-0.156936	0.602673	-1.00624	-0.118976	-0.113258	-0.756222	-1.06954	0.0357082	0.0153914	0.0563702	-0.0553361	0.150033	1.14105	0.397249	-0.574807	-0.38096	0.746693	0.850071
1.24	-0.431075	0.545534	-0.04735	-0.0460127	-0.169891	0.0235759	-0.0946396	-0.062231	0.813076	0.00735863	-0.00245514	-0.0279155	0.522218	-0.575755	0.0485633	-0.131595	-0.140764	0.0545093	0.188869	0.178752	0.838678	-0.0940181	-0.183729	-0.0526381	0.45649	-0.462475	-0.0872002	0.000805312	-0.10912	0.120186	0.208613	-0.0646937	0.593392	-0.800841	-0.12003	-0.0873978	-0.768299	-1.34408	0.035426	0.0586049	0.0558494	-0.128329	0.158248	0.947623	0.387716	-0.597679	-0.376281	0.80249	0.85941
1.25	-0.424461	0.777198	-0.0483673	-0.152589	-0.169939	0.0467758	-0.0952138	-0.0522167	0.81317	0.011172	-0.00270049	-0.0196153	0.514831	-0.878345	0.0483787	-0.0952647	-0.139979	0.0299108	0.190841	0.2076	0.837805	-0.105487	-0.184437	-0.0617259	0.450183	-0.787246	-0.0874082	-0.22006	-0.108767	0.0372957	0.20814	-0.0282634	0.592816	1.00099	-0.118103	0.436369	-0.783055	-1.59668	0.0352703	0.0717299	0.0550283	-0.123869	0.163843	0.604489	0.379672	-0.551551	-0.370903	0.666389	0.869371
1.26	-0.415921	0.909221	-0.0504281	-0.227421	-0.170186	0.0825278	-0.0956883	-0.0429188	0.81329	0.0119008	-0.00284482	-0.0106422	0.505029	-1.04808	0.0490379	-0.061108	-0.139384	-0.0069224	0.192867	0.193452	0.836421	-0.138129	-0.185292	-0.0683338	0.440746	-0.991944	-0.0900195	-0.464089	-0.109603	-0.00272037	0.208223	0.0450406	0.609917	1.94316	-0.112104	0.547122	-0.799733	-1.69124	0.0351624	0.0929185	0.0544575	-0.120453	0.166067	0.259932	0.372827	-0.57811	-0.365829	0.510791	0.879502
1.27	-0.406674	0.935502	-0.0529936	-0.214794	-0.169918	0.177149	-0.0960809	-0.0358918	0.813405	0.0111689	-0.00294486	-0.0100891	0.49426	-1.10082	0.0497245	-0.108344	-0.139391	-0.107849	0.194824	0.203341	0.835585	-0.0239806	-0.186199	-0.0616404	0.430041	-1.04439	-0.0935679	-0.449097	-0.110214	0.063817	0.208968	0.0988017	0.626667	1.38934	-0.106733	0.404053	-0.816467	-1.6328	0.0355119	0.162522	0.053474	-0.202348	0.164604	-0.0732879	0.366756	-0.650209	-0.361359	0.276827	0.888512
1.28	-0.397236	0.874118	-0.055735	-0.21379	-0.168945	0.190789	-0.0963956	-0.0265822	0.813529	0.0131744	-0.00303804	-0.00771083	0.483023	-1.05326	0.0501457	-0.095726	-0.140176	-0.144192	0.196923	0.204216	0.835423	-0.0464782	-0.187097	-0.0823151	0.418955	-1.00096	-0.0967524	-0.437232	-0.110922	-0.0173322	0.210153	0.124115	0.640076	1.34959	-0.10247	0.335608	-0.83243	-1.44914	0.0364135	0.169331	0.05177	-0.232916	0.160343	-0.301021	0.361422	-0.656473	-0.35791	0.0762165	0.8941
1.29	-0.391407	0.271674	-0.0581025	-0.183115	-0.168466	0.0641906	-0.0966675	-0.0297236	0.813561	-0.0115652	-0.00309134	-0.00278577	0.475856	-0.382929	0.0510742	0.0853236	-0.141348	-0.166466	0.198739	0.183108	0.833799	-0.209242	-0.189398	-0.230244	0.41172	-0.352672	-0.100264	-0.412967	-0.112792	-0.22892	0.211384	0.153012	0.653601	1.39048	-0.0998098	0.155903	-0.842483	-0.503515	0.0373002	0.0953471	0.0501855	-0.150339	0.152001	-0.906411	0.35674	-0.739403	-0.355719	-0.203116	0.895113
1.3	-0.389885	0.128649	-0.0599836	-0.197814	-0.1688	0.053254	-0.0969202	-0.0163147	0.813347	-0.0258577	-0.00309127	0.00243444	0.473043	-0.326469	0.0528097	0.145167	-0.143103	-0.198418	0.201185	0.296401	0.832791	0.0682295	-0.192066	-0.134366	0.408517	-0.290232	-0.104128	-0.437672	-0.115612	-0.210325	0.213631	0.283512	0.668984	1.63729	-0.0979424	0.210514	-0.844782	-0.0566472	0.0379828	0.0948455	0.0491224	-0.0841554	0.137798	-1.45727	0.355668	-0.372656	-0.352012	-0.128409	0.893464
1.31	-0.388302	0.163234	-0.0622205	-0.197946	-0.168724	0.123927	-0.0969896	0.000706105	0.813121	-0.0173955	-0.00305932	0.00326142	0.469577	-0.362272	0.0545724	0.101276	-0.144621	-0.141191	0.203927	0.221755	0.834393	0.23237	-0.193516	-0.0294692	0.404662	-0.339042	-0.108099	-0.417208	-0.117524	-0.110708	0.216554	0.27845	0.684338	1.35413	-0.0958873	0.162327	-0.844589	0.127692	0.0393349	0.165529	0.0486572	-0.00140449	0.120685	-1.77984	0.359122	-0.0863936	-0.348409	-0.371473	0.886721
1.32	-0.387197	0.028624	-0.0641348	-0.105831	-0.168285	0.0775394	-0.096941	0.00786881	0.813002	-0.00791438	-0.00302843	0.00322492	0.467086	-0.129311	0.055722	0.0517652	-0.145735	-0.117223	0.205431	0.0823903	0.837045	0.296852	-0.193841	0.0110097	0.40161	-0.16176	-0.111229	-0.253568	-0.118991	-0.125402	0.218989	0.201055	0.695829	0.96849	-0.0944334	0.124626	-0.841753	0.483408	0.0409264	0.0917132	0.0489976	0.0836503	0.101489	-2.06811	0.366158	0.18372	-0.347174	-0.764177	0.875798
1.33	-0.388008	-0.19756	-0.0644885	0.0448951	-0.168247	-0.0425793	-0.0968416	0.0117199	0.812924	-0.00965159	-0.00298642	0.00546922	0.46751	0.210017	0.0559181	0.00164128	-0.147042	-0.146292	0.205736	-0.0135208	0.840582	0.426914	-0.194291	-0.00950095	0.401228	0.127219	-0.11261	-0.0302459	-0.120269	-0.107886	0.220484	0.0962506	0.70419	0.736973	-0.0929459	0.150503	-0.834664	0.939728	0.0412947	-0.0877209	0.0496636	0.0934327	0.0805584	-2.26953	0.376392	0.392432	-0.349371	-1.18086	0.861806
1.34	-0.391254	-0.44718	-0.0631616	0.16243	-0.168616	-0.118619	-0.0967119	0.0136258	0.812787	-0.018777	-0.00291962	0.00769031	0.471246	0.542412	0.055267	-0.0136544	-0.148881	-0.170584	0.205252	-0.0815877	0.845825	0.63818	-0.194894	0.0281236	0.404183	0.452237	-0.112322	0.148716	-0.120819	-0.0967081	0.220968	0.0112516	0.710856	0.57318	-0.0916108	-0.00765346	-0.822952	1.37883	0.040379	-0.196638	0.0499137	0.0483903	0.0588945	-2.26269	0.38805	0.366715	-0.354633	-1.4356	0.844244
1.35	-0.396847	-0.649636	-0.0607477	0.22965	-0.169223	-0.176037	-0.0965727	0.0141605	0.812555	-0.0261616	-0.00283805	0.00872604	0.477957	0.797164	0.0541016	-0.0154448	-0.150718	-0.113136	0.204198	-0.123679	0.853451	0.854463	-0.19512	0.063316	0.410365	0.707036	-0.110809	0.286665	-0.121508	-0.154428	0.220669	-0.0667935	0.716389	0.594845	-0.0921009	0.0400279	-0.807361	1.68768	0.0388274	-0.265471	0.0494763	-0.0137441	0.038188	-2.05975	0.39884	0.335943	-0.360893	-1.3649	0.821762
1.36	-0.404196	-0.800537	-0.0577467	0.254181	-0.170067	-0.20816	-0.096437	0.0123037	0.812285	-0.0271722	-0.00274115	0.0105591	0.486833	0.987003	0.0527399	0.0161792	-0.151915	-0.0299549	0.202778	-0.164391	0.861844	0.771887	-0.195166	0.0794537	0.4188	0.89903	-0.108702	0.328589	-0.121981	-0.127344	0.219687	-0.128727	0.722109	0.491024	-0.0909836	0.130651	-0.789405	1.85652	0.0368569	-0.298667	0.0483677	-0.0745423	0.0195507	-1.84489	0.40883	0.305655	-0.366567	-1.2993	0.796456
1.37	-0.412184	-0.7161	-0.0549837	0.176002	-0.170848	-0.136979	-0.0963239	0.0119764	0.812029	-0.0212757	-0.0026336	0.0106072	0.496522	0.867623	0.0517808	0.0751607	-0.152567	0.00622503	0.201072	-0.170075	0.868636	0.575854	-0.194638	0.108754	0.428223	0.828781	-0.10684	0.252634	-0.121909	-0.0610394	0.218148	-0.162976	0.72646	0.432804	-0.0890829	0.168945	-0.771189	1.65967	0.0351735	-0.191287	0.046856	-0.0898493	0.00375228	-1.43417	0.417625	0.31576	-0.372545	-1.11983	0.770633
1.38	-0.418117	-0.497797	-0.0532081	0.113552	-0.171395	-0.117765	-0.0961757	0.0159561	0.811889	-0.00840853	-0.00253198	0.00961642	0.503857	0.639516	0.0513067	0.0557904	-0.152143	0.142339	0.199211	-0.210047	0.873931	0.476269	-0.193322	0.147866	0.435421	0.604982	-0.105565	0.181342	-0.121783	-0.0685302	0.21639	-0.195678	0.730469	0.330316	-0.0869731	0.148227	-0.75666	1.27012	0.0341475	-0.160111	0.0454368	-0.08937	-0.00694126	-1.02413	0.425614	0.443416	-0.378096	-0.93732	0.745585
1.39	-0.422571	-0.386946	-0.0517843	0.084654	-0.172249	-0.159105	-0.0960268	0.0136614	0.811828	-0.0043401	-0.00244038	0.00862039	0.509762	0.538559	0.050954	0.0468548	-0.150817	0.168329	0.196964	-0.230387	0.878679	0.446352	-0.191563	0.143541	0.441097	0.492959	-0.104691	0.13792	-0.121996	-0.0909756	0.214299	-0.210394	0.733281	0.191457	-0.0850824	0.125967	-0.745186	1.01436	0.0329543	-0.188335	0.0443542	-0.0486691	-0.0142545	-0.730686	0.432885	0.361892	-0.384995	-1.04849	0.725589
1.4	-0.425952	-0.26544	-0.0501846	0.124293	-0.173368	-0.164881	-0.0959103	0.00951019	0.811801	-0.00036068	-0.00236952	0.0049803	0.514625	0.425637	0.0503471	-0.0351854	-0.149544	0.127507	0.194726	-0.210761	0.883045	0.414892	-0.19026	0.104027	0.445678	0.373129	-0.103654	0.198091	-0.122319	-0.0511232	0.212215	-0.200066	0.732185	-0.508532	-0.0844386	-0.0515685	-0.736238	0.741262	0.0313535	-0.203784	0.0435568	-0.0680244	-0.018977	-0.283801	0.436237	-0.0920706	-0.393461	-0.963566	0.709542
1.41	-0.427676	-0.0586864	-0.0482754	0.171671	-0.173929	-0.0709221	-0.0958349	0.00574232	0.811845	0.0103134	-0.00234897	-0.00119795	0.517635	0.187097	0.0489188	-0.159838	-0.148842	0.0323148	0.192907	-0.146012	0.887212	0.390312	-0.189399	0.0818478	0.448741	0.164923	-0.101483	0.30565	-0.121826	0.10717	0.210352	-0.17093	0.72191	-1.5641	-0.0865027	-0.307472	-0.730702	0.32616	0.0297781	-0.133859	0.0423257	-0.152641	-0.0204291	0.246331	0.43366	-0.456778	-0.400246	-0.498662	0.69491
1.42	-0.427066	0.169494	-0.0467192	0.157097	-0.173188	0.0600306	-0.0958019	0.00058375	0.812017	0.0239545	-0.00239173	-0.00654085	0.517775	-0.0933614	0.0468376	-0.224705	-0.14885	-0.00293115	0.191778	-0.0803114	0.890078	0.0901685	-0.188797	0.0293656	0.449642	-0.0670269	-0.0981817	0.348381	-0.119813	0.249487	0.208767	-0.142282	0.701907	-2.26614	-0.091297	-0.474123	-0.72981	-0.147477	0.0292011	0.0025393	0.0404049	-0.204527	-0.0179241	0.714469	0.42641	-0.673678	-0.403719	0.000836074	0.682305
1.43	-0.424055	0.435698	-0.0460222	0.0455023	-0.172143	0.055366	-0.0958157	-0.0023092	0.812317	0.0355987	-0.00245262	-0.00451037	0.514956	-0.436189	0.0452664	-0.157932	-0.148208	0.11474	0.191369	0.00579732	0.887788	-0.548052	-0.18855	-0.0337115	0.447846	-0.384041	-0.0949999	0.216693	-0.117559	0.221217	0.207595	-0.0883	0.679553	-2.06399	-0.0966866	-0.434879	-0.733761	-0.648297	0.0293142	0.034583	0.0388243	-0.121839	-0.0120952	1.04371	0.416264	-0.762719	-0.404092	0.376774	0.67408
1.44	-0.418439	0.667822	-0.046352	-0.0668203	-0.171776	0.0444408	-0.095829	0.00015821	0.812706	0.0404312	-0.00247409	2.30E-05	0.508775	-0.757362	0.0449649	-0.0954103	-0.146514	0.144175	0.191916	0.0999043	0.880705	-0.75504	-0.188353	-0.0574547	0.442613	-0.678539	-0.0931574	0.0360078	-0.116007	0.187664	0.206982	-0.029966	0.661202	-1.59709	-0.101011	-0.343776	-0.742425	-1.04906	0.0294128	0.0547039	0.03828	-0.0492496	-0.00405655	1.2084	0.404382	-0.840802	-0.402244	0.604813	0.671332
1.45	-0.410927	0.825524	-0.0474505	-0.126587	-0.171765	0.0448496	-0.095802	0.00560657	0.813095	0.0367169	-0.0024561	0.00358345	0.499971	-0.978785	0.0452897	-0.102744	-0.144896	0.0980092	0.193265	0.163905	0.87416	-0.532456	-0.188359	-0.048584	0.434619	-0.908937	-0.0925215	-0.0836147	-0.115073	0.147495	0.207095	0.0537389	0.64685	-1.27848	-0.104469	-0.279324	-0.754222	-1.28447	0.0295691	0.0614605	0.0382762	-0.0255036	0.00450802	1.19842	0.391741	-0.841751	-0.398814	0.763173	0.674415
1.46	-0.402386	0.828362	-0.0488994	-0.139091	-0.171867	0.0516414	-0.0957097	0.0120881	0.813437	0.0309223	-0.00240154	0.00732425	0.489624	-1.01136	0.0456488	-0.112724	-0.14369	0.0461188	0.195091	0.192505	0.869717	-0.395441	-0.18845	-0.0564017	0.424836	-0.957043	-0.0925875	-0.141275	-0.114657	0.115752	0.207991	0.113749	0.635076	-1.09269	-0.107273	-0.24835	-0.76742	-1.27562	0.0296431	0.0585264	0.0384311	-0.0211974	0.0122005	0.976437	0.380236	-0.765431	-0.393611	0.758217	0.683225
1.47	-0.395049	0.661115	-0.0503296	-0.122435	-0.171852	0.0655969	-0.0955832	0.0137676	0.813689	0.0199736	-0.00230942	0.0111883	0.480406	-0.854185	0.0460339	-0.0804689	-0.143182	-0.0259065	0.197071	0.217228	0.86567	-0.390924	-0.189015	-0.067139	0.416002	-0.810812	-0.0930471	-0.146556	-0.114558	0.0721966	0.209417	0.178773	0.624498	-0.99361	-0.110199	-0.26737	-0.778764	-1.00699	0.0298548	0.0694056	0.0386026	-0.0166657	0.0169902	0.631246	0.369972	-0.767279	-0.388712	0.616032	0.697076
1.48	-0.388248	0.733437	-0.0517891	-0.126021	-0.171539	0.109588	-0.0954066	0.0225556	0.813875	0.0197176	-0.00217491	0.0156729	0.471392	-0.976586	0.046445	-0.106908	-0.143213	-0.0573178	0.199519	0.263966	0.862238	-0.278118	-0.189353	-0.0337907	0.407303	-0.932125	-0.0936142	-0.165926	-0.114592	0.0936285	0.211561	0.236054	0.61532	-0.837471	-0.113009	-0.242465	-0.788614	-1.00566	0.0302049	0.0774407	0.0386405	-0.0419689	0.019045	0.384673	0.361491	-0.642955	-0.383137	0.652299	0.713362
1.49	-0.380813	0.683418	-0.0535001	-0.137827	-0.170814	0.141784	-0.0951385	0.0294819	0.814104	0.0244287	-0.00199713	0.0199886	0.461477	-0.91871	0.046783	-0.0844547	-0.143465	-0.087379	0.201996	0.218757	0.859629	-0.278385	-0.189639	-0.0638912	0.397743	-0.868228	-0.0943172	-0.19025	-0.114476	0.0920674	0.21384	0.209631	0.607002	-0.839261	-0.115861	-0.281089	-0.798332	-0.850695	0.0306546	0.0822004	0.0384321	-0.0444791	0.0192588	-0.0708852	0.35626	-0.243222	-0.375929	0.789395	0.730547
1.5	-0.375314	0.406681	-0.0553276	-0.176067	-0.170339	0.056712	-0.0948366	0.0314634	0.814316	0.0159842	-0.00176666	0.0273061	0.453902	-0.604244	0.0477174	0.0701655	-0.143943	-0.0566859	0.203858	0.158306	0.856107	-0.402538	-0.190554	-0.105368	0.390336	-0.577147	-0.0955333	-0.241364	-0.114861	-0.0634031	0.215674	0.154499	0.602949	0.558758	-0.117449	0.140476	-0.804539	-0.367774	0.030997	0.0165543	0.0386532	0.0729046	0.014271	-0.874807	0.357452	0.0762745	-0.368445	0.304233	0.754029
1.51	-0.37268	0.115771	-0.057247	-0.21214	-0.170977	0.00975036	-0.0944989	0.0356677	0.814397	-0.000173124	-0.00143706	0.0372187	0.449614	-0.297947	0.0499231	0.220038	-0.144074	-0.0448308	0.205241	0.118059	0.852013	-0.355981	-0.191642	-0.0904385	0.385498	-0.288378	-0.0983411	-0.415412	-0.116813	-0.161581	0.21719	0.150092	0.61841	1.99902	-0.113787	0.4118	-0.805636	0.155765	0.0308126	-0.00324227	0.0400755	0.171938	0.00309782	-1.43715	0.363282	0.257131	-0.364285	-0.241556	0.783178
1.52	-0.37297	-0.158394	-0.0591032	-0.129764	-0.171108	0.0773995	-0.0941346	0.0367486	0.814335	-0.010155	-0.00106798	0.0353324	0.448568	0.0218242	0.0522534	0.193749	-0.144609	-0.0368275	0.206145	0.0578526	0.849549	-0.142807	-0.192012	-0.00476942	0.383828	0.0317627	-0.102059	-0.315551	-0.117863	-0.0414052	0.218623	0.130942	0.635855	1.42128	-0.109965	0.305614	-0.801665	0.61459	0.0314048	0.0602987	0.0414358	0.123023	-0.0110416	-1.58134	0.372118	0.468347	-0.363742	-0.640514	0.813592
1.53	-0.375774	-0.402985	-0.0600182	-0.047324	-0.171029	-0.00395346	-0.0937829	0.0326325	0.814222	-0.0120207	-0.000729789	0.0328263	0.450702	0.351145	0.0538379	0.204257	-0.144656	0.0312589	0.206375	-0.00882335	0.848138	-0.195725	-0.191884	-0.0184757	0.385403	0.340173	-0.104487	-0.14937	-0.118296	-0.0792282	0.219584	0.054324	0.648519	1.16201	-0.106825	0.274761	-0.793668	0.974104	0.0319304	-0.0239632	0.042382	0.128431	-0.0237629	-1.35813	0.383023	0.717439	-0.366747	-0.854125	0.841199
1.54	-0.380887	-0.594714	-0.0601426	-0.0138345	-0.171449	-0.0471303	-0.0934903	0.0256912	0.814094	-0.0131878	-0.00040985	0.030697	0.455905	0.604219	0.0554807	0.268727	-0.144675	0.0171978	0.206004	-0.0662659	0.845309	-0.345895	-0.192108	-0.038691	0.390082	0.600435	-0.10608	-0.0670937	-0.118517	-0.0460599	0.219698	-0.0277386	0.659473	1.00123	-0.103716	0.273803	-0.782568	1.20383	0.031964	-0.0444506	0.0433658	0.133516	-0.0319716	-0.840276	0.394561	0.858373	-0.372125	-0.79281	0.862727
1.55	-0.386903	-0.560452	-0.0601733	-0.0186161	-0.171773	-0.0143841	-0.0932662	0.0196616	0.813978	-0.00855002	-0.000126661	0.0256408	0.462496	0.601282	0.0573205	0.268265	-0.144786	0.0603309	0.205033	-0.132084	0.841827	-0.333745	-0.191635	0.0500362	0.396305	0.606247	-0.107309	-0.0355316	-0.117913	0.0228661	0.219089	-0.0899257	0.668711	0.839316	-0.100425	0.295243	-0.770761	1.08945	0.0323564	0.00982922	0.0442462	0.117749	-0.033153	-0.0406177	0.404158	0.835143	-0.377911	-0.399446	0.874442
1.56	-0.3919	-0.470873	-0.060336	-0.0196878	-0.171869	0.0100676	-0.0931028	0.0116548	0.813941	0.000367863	9.81E-05	0.0191543	0.468442	0.567672	0.0589137	0.230322	-0.144138	0.121586	0.203254	-0.231537	0.838675	-0.340734	-0.19001	0.101399	0.40196	0.574439	-0.108213	-0.0156412	-0.116839	0.0699226	0.217732	-0.188261	0.676123	0.629141	-0.0968578	0.292651	-0.761273	0.83904	0.0329842	0.036266	0.0449785	0.0951336	-0.0263231	0.702241	0.410261	0.751557	-0.381991	0.116923	0.874565
1.57	-0.397139	-0.604122	-0.0605536	-0.00880101	-0.171731	0.0277356	-0.093062	-0.00392967	0.813949	-0.000774349	0.000252792	0.0118501	0.475383	0.78702	0.060345	0.260637	-0.143375	0.110953	0.200339	-0.34462	0.834625	-0.494924	-0.188044	0.0920018	0.408684	0.794589	-0.109001	0.0139408	-0.11535	0.070644	0.215323	-0.281467	0.681854	0.537914	-0.0933994	0.26406	-0.75315	0.822627	0.0339208	0.0742943	0.0456435	0.0979607	-0.0139373	1.13793	0.413314	0.702494	-0.383718	0.516419	0.866693
1.58	-0.403674	-0.65806	-0.0606951	0.00134295	-0.171544	0.00862032	-0.0931708	-0.016189	0.813901	-0.00834046	0.000338766	0.00554493	0.484347	0.886715	0.0618376	0.268585	-0.142761	0.134884	0.19664	-0.383351	0.829464	-0.506975	-0.186046	0.111079	0.417375	0.878298	-0.109773	0.0317223	-0.113889	0.0327184	0.212387	-0.293889	0.687549	0.609803	-0.0904638	0.233454	-0.745206	0.720072	0.0350413	0.0598605	0.0464655	0.114936	0.00224462	1.47074	0.415333	0.708917	-0.384405	0.5696	0.854946
1.59	-0.409878	-0.595048	-0.0603209	0.0717327	-0.171578	-0.0411475	-0.0933727	-0.0244339	0.813793	-0.0134475	0.000362892	-0.000875956	0.493258	0.858831	0.0627582	0.160442	-0.141742	0.156403	0.192813	-0.373889	0.82556	-0.256237	-0.183832	0.124986	0.425876	0.827607	-0.110111	0.0980319	-0.112622	0.0503641	0.209415	-0.306813	0.69368	0.568106	-0.0876905	0.218327	-0.7392	0.498468	0.0354878	-0.0247811	0.04713	0.0454843	0.0210788	1.85053	0.413619	0.234356	-0.386119	0.676276	0.839032
1.6	-0.41572	-0.554353	-0.05917	0.13251	-0.171527	-0.0462584	-0.0936499	-0.029739	0.813632	-0.0185303	0.00031924	-0.00756041	0.501765	0.794923	0.0626133	0.0541365	-0.141201	0.0664711	0.189487	-0.27741	0.825066	0.1345	-0.182055	0.110951	0.434261	0.79039	-0.109752	0.146175	-0.110579	0.186315	0.206354	-0.291237	0.69961	0.586092	-0.0853701	0.164493	-0.735004	0.319333	0.0352968	-0.0515003	0.0467952	-0.0777312	0.0416027	2.12427	0.406718	-0.0738718	-0.386356	0.89447	0.818583
1.61	-0.4206	-0.412681	-0.0576795	0.110397	-0.17174	-0.114121	-0.0939543	-0.0308505	0.813433	-0.0209398	0.000218465	-0.0124359	0.508706	0.585819	0.0618967	0.012053	-0.14092	0.0792515	0.187417	-0.134976	0.827687	0.326259	-0.181042	0.0629669	0.441443	0.610946	-0.109215	0.103356	-0.10734	0.29774	0.20373	-0.235784	0.705482	0.576993	-0.0838238	0.0994581	-0.733153	0.040775	0.0346005	-0.0981929	0.0457466	-0.104243	0.0628324	2.24911	0.396338	-0.366862	-0.384615	1.10478	0.797702
1.62	-0.424009	-0.257566	-0.0563716	0.0739799	-0.172496	-0.115493	-0.0942596	-0.0293872	0.813221	-0.0209636	6.70E-05	-0.0181431	0.513344	0.346126	0.0612553	-0.0219938	-0.140521	0.0459224	0.186757	-0.000831314	0.831584	0.488175	-0.180581	0.0686287	0.446663	0.407977	-0.109012	0.0568096	-0.103484	0.338033	0.20163	-0.175957	0.711015	0.542515	-0.0826727	0.113504	-0.734129	-0.239614	0.033671	-0.0677714	0.0446658	-0.129947	0.0835468	2.2373	0.383542	-0.561684	-0.381007	1.17671	0.780083
1.63	-0.425765	-0.0966052	-0.0552777	0.0737308	-0.173149	-0.102212	-0.0945244	-0.0226725	0.813019	-0.0196781	-0.000143197	-0.023418	0.51547	0.116689	0.0602671	-0.114275	-0.14048	-0.0115695	0.187306	0.105249	0.838458	0.88443	-0.180176	0.0749192	0.449544	0.164589	-0.108795	0.0441352	-0.100347	0.194363	0.20036	-0.0758321	0.716513	0.560495	-0.0809741	0.168342	-0.737826	-0.478268	0.0329853	-0.0462915	0.043235	-0.172208	0.102697	2.0642	0.369637	-0.69635	-0.376558	1.09088	0.768686
1.64	-0.426732	-0.130939	-0.054125	0.0761472	-0.173859	-0.12575	-0.0947136	-0.015497	0.8128	-0.0262254	-0.000388677	-0.0248346	0.51621	0.116368	0.0588248	-0.12907	-0.14099	-0.0847697	0.188729	0.173935	0.848258	0.998969	-0.180759	-0.010967	0.450859	0.138358	-0.108609	0.0118685	-0.0995476	-0.0530198	0.200061	0.0201168	0.723098	0.820993	-0.0788718	0.14247	-0.742589	-0.409411	0.0323203	-0.0441898	0.0417598	-0.139345	0.118424	1.64684	0.35579	-0.797078	-0.372413	0.823372	0.766039
1.65	-0.428582	-0.189677	-0.0527417	0.0989013	-0.174818	-0.159235	-0.0948282	-0.00631501	0.812478	-0.0366195	-0.000631339	-0.0235396	0.517497	0.130012	0.0573964	-0.131303	-0.142147	-0.1262	0.190866	0.265277	0.857893	0.96357	-0.182468	-0.0549282	0.452364	0.111961	-0.108695	0.00937394	-0.100474	-0.138012	0.200942	0.165503	0.731745	0.83552	-0.0775094	0.0965445	-0.7456	-0.23358	0.0316551	-0.0680893	0.0407259	-0.0933196	0.129051	1.18023	0.342897	-0.896646	-0.369373	0.532642	0.77239
1.66	-0.429586	0.012829	-0.0510955	0.116833	-0.175797	-0.149239	-0.0948164	0.0093137	0.812126	-0.030214	-0.000859096	-0.0221298	0.517245	-0.138553	0.0556899	-0.218959	-0.1435	-0.146867	0.19402	0.34808	0.867993	1.07143	-0.184372	-0.0386957	0.452024	-0.187532	-0.108455	0.0330367	-0.101789	-0.109923	0.203299	0.283569	0.738446	0.431515	-0.0768163	0.014693	-0.748451	-0.366696	0.0307221	-0.0909119	0.0399319	-0.0860251	0.135985	0.998578	0.330223	-0.988913	-0.367154	0.399713	0.782846
1.67	-0.429152	0.0469551	-0.0494042	0.139378	-0.17639	-0.0905334	-0.0946609	0.0208321	0.811895	-0.016971	-0.0010775	-0.0215056	0.515141	-0.17847	0.0534944	-0.259526	-0.145187	-0.223772	0.197438	0.329676	0.878261	0.942909	-0.186728	-0.0927374	0.449806	-0.229149	-0.107626	0.0922461	-0.102913	-0.0647722	0.206241	0.305053	0.738359	-0.535706	-0.0782081	-0.251481	-0.751938	-0.285245	0.0297357	-0.073091	0.039142	-0.0936782	0.140831	0.421514	0.319952	-0.429561	-0.362381	0.900314	0.794927
1.68	-0.42823	0.186404	-0.0479424	0.134152	-0.176206	-0.00206654	-0.0943931	0.0343216	0.811802	8.68E-05	-0.00128639	-0.0198069	0.512388	-0.352558	0.0511499	-0.292939	-0.147571	-0.256042	0.200688	0.319403	0.886438	0.71978	-0.189111	-0.0589631	0.44708	-0.401356	-0.10605	0.15896	-0.103466	0.0207287	0.209548	0.350981	0.727317	-1.59243	-0.083086	-0.482207	-0.754522	-0.295789	0.0290912	-0.0416029	0.0382398	-0.0968255	0.140041	-0.408417	0.318753	0.0672254	-0.354733	0.533093	0.815343
1.69	-0.425163	0.399619	-0.0470205	0.0908784	-0.175459	0.0591072	-0.093967	0.0502543	0.811907	0.0194928	-0.00146385	-0.0152679	0.507159	-0.584967	0.0488142	-0.312691	-0.149695	-0.229302	0.203632	0.260971	0.892808	0.559473	-0.190644	-0.0366206	0.441981	-0.625115	-0.103854	0.160728	-0.103366	0.0934987	0.212946	0.314209	0.708545	-2.01595	-0.0895315	-0.548942	-0.758051	-0.386664	0.0286384	-0.018206	0.0375841	-0.0443846	0.134075	-0.906811	0.322755	0.280249	-0.349553	0.132313	0.839723
1.7	-0.420435	0.538242	-0.0467832	0.0367226	-0.174447	0.100124	-0.0933907	0.0653774	0.812158	0.0296565	-0.00158348	-0.00834064	0.500151	-0.743819	0.0468108	-0.295813	-0.151646	-0.220029	0.205938	0.208264	0.897553	0.390661	-0.191824	-0.032659	0.435158	-0.774406	-0.101765	0.111985	-0.103086	0.0940931	0.21587	0.272443	0.688776	-1.85629	-0.095889	-0.504742	-0.761832	-0.371644	0.0284531	0.00293595	0.0376629	0.036915	0.124473	-1.28364	0.330277	0.527167	-0.347161	-0.27922	0.864321
1.71	-0.414309	0.651819	-0.0471706	-0.023845	-0.173342	0.140832	-0.0926593	0.0800219	0.812491	0.0368059	-0.00162893	-0.000950972	0.491519	-0.888868	0.0452631	-0.255258	-0.15321	-0.171058	0.207882	0.178341	0.899713	-0.0129569	-0.192839	-0.0583359	0.42673	-0.89553	-0.100116	0.0358871	-0.102957	0.115198	0.218389	0.222297	0.67136	-1.62365	-0.101258	-0.424837	-0.765477	-0.339405	0.0284254	0.0368986	0.0384844	0.109518	0.11309	-1.44939	0.341236	0.786765	-0.348173	-0.652647	0.886633
1.72	-0.407981	0.588846	-0.04836	-0.0874035	-0.172073	0.167824	-0.0918212	0.0862698	0.81289	0.0426771	-0.00161194	0.00392889	0.482622	-0.829085	0.0446566	-0.135616	-0.154098	-0.0672337	0.209406	0.124237	0.896438	-0.608599	-0.19339	-0.0582127	0.41815	-0.810192	-0.0992419	-0.0249271	-0.102523	0.123599	0.220326	0.16976	0.655674	-1.5161	-0.10582	-0.383903	-0.76792	-0.138749	0.0291338	0.105821	0.0401115	0.201836	0.101475	-1.49767	0.354596	0.966411	-0.35199	-0.885348	0.904708
1.73	-0.401926	0.661648	-0.0498262	-0.11572	-0.171238	0.102188	-0.0909307	0.0924776	0.813344	0.0486867	-0.00155316	0.00771863	0.474162	-0.901794	0.0448825	-0.0986626	-0.153647	0.0583201	0.210504	0.103154	0.889198	-0.739261	-0.192821	-0.00106004	0.409866	-0.893796	-0.0986451	-0.0247496	-0.102237	0.119799	0.221888	0.139663	0.640711	-1.44399	-0.109639	-0.295443	-0.768879	-0.11295	0.0298821	0.0446783	0.0424085	0.233989	0.0906184	-1.38823	0.369316	1.07261	-0.357616	-0.978498	0.917845
1.74	-0.39432	0.822699	-0.0514189	-0.14768	-0.170801	0.114632	-0.0899672	0.0986833	0.813869	0.0556408	-0.00146268	0.00993197	0.464049	-1.06784	0.0453072	-0.1142	-0.152669	0.0342849	0.211395	0.0610537	0.882721	-0.588127	-0.191513	0.0365868	0.399915	-1.04533	-0.0979627	-0.0495426	-0.10148	0.227919	0.222967	0.0655869	0.626879	-1.33093	-0.112016	-0.186457	-0.770789	-0.242586	0.0301967	0.0563578	0.0445494	0.18127	0.0819685	-1.12197	0.383654	1.0034	-0.363941	-0.89988	0.92444
1.75	-0.386759	0.588322	-0.0533192	-0.150446	-0.17031	0.0933644	-0.0889973	0.0933888	0.814426	0.0528587	-0.00136143	0.0102293	0.454319	-0.76165	0.0459887	-0.0271732	-0.151821	0.0724416	0.21148	-0.045378	0.876395	-0.732773	-0.19	0.0199772	0.390422	-0.737681	-0.0975747	-0.0429084	-0.100037	0.204293	0.223154	-0.0222489	0.613623	-1.32995	-0.113723	-0.201242	-0.772319	0.0549263	0.0309389	0.0797014	0.0462698	0.160028	0.0754366	-0.930422	0.395937	0.919209	-0.369489	-0.715419	0.924762
1.76	-0.382664	0.302597	-0.0547701	-0.133975	-0.170424	0.00963115	-0.0881192	0.0848144	0.814868	0.0363304	-0.00125229	0.0119361	0.448916	-0.435394	0.0471622	0.0792388	-0.150511	0.12664	0.210844	-0.0601418	0.868423	-0.811095	-0.188568	0.0572413	0.385045	-0.424439	-0.09724	-0.00636275	-0.099153	0.104318	0.222867	-0.020169	0.600993	-1.1088	-0.115818	-0.175847	-0.769457	0.435133	0.0315531	0.025812	0.0477341	0.141381	0.069853	-0.825576	0.407734	0.832896	-0.374951	-0.817894	0.921713
1.77	-0.38019	0.185933	-0.0561032	-0.150813	-0.170829	0.0133087	-0.0872824	0.0810667	0.815174	0.0250144	-0.00112461	0.0135614	0.445303	-0.30625	0.048777	0.141586	-0.149051	0.136046	0.210202	-0.0834469	0.86111	-0.656017	-0.186585	0.0772462	0.381369	-0.292168	-0.0970142	-0.0352649	-0.0983441	0.105537	0.222538	-0.0652653	0.593413	-0.0578877	-0.116212	0.174419	-0.764431	0.579596	0.0322297	0.0701913	0.0487634	0.109248	0.06602	-0.427967	0.415958	0.34334	-0.381356	-0.755009	0.911972
1.78	-0.379386	-0.0325655	-0.0576485	-0.175584	-0.171578	-0.0392191	-0.0865243	0.0695974	0.815366	0.0134738	-0.00096862	0.0175734	0.443809	-0.0328375	0.0510296	0.247802	-0.147344	0.191416	0.209028	-0.150301	0.854997	-0.606148	-0.184571	0.0876341	0.379422	-0.0526887	-0.0979777	-0.195528	-0.0984208	-0.0689547	0.22166	-0.0986327	0.602778	1.55779	-0.111672	0.513531	-0.757644	0.798614	0.0333803	0.0808579	0.049808	0.131552	0.0638516	-0.0177151	0.417043	-0.227621	-0.38647	-0.4091	0.893228
1.79	-0.380932	-0.250852	-0.0587672	-0.101161	-0.172636	-0.0747068	-0.0859007	0.0549284	0.815456	0.00527555	-0.000797643	0.0153735	0.445382	0.264142	0.0533493	0.243202	-0.145392	0.20945	0.207242	-0.202841	0.849223	-0.554415	-0.182313	0.11064	0.380124	0.223091	-0.100118	-0.176948	-0.0988183	-0.00266713	0.220546	-0.129962	0.617438	1.21153	-0.106072	0.482966	-0.748693	0.978564	0.0345076	0.0490242	0.0504854	0.056961	0.0640647	0.373109	0.412725	-0.538228	-0.388887	-0.0833054	0.867024
1.8	-0.384085	-0.340955	-0.0589491	-0.0338164	-0.173927	-0.160865	-0.085426	0.0402277	0.815488	0.00209925	-0.00066886	0.010621	0.4493	0.435024	0.0551143	0.219448	-0.143401	0.236933	0.204973	-0.249667	0.844013	-0.52165	-0.180027	0.102476	0.383054	0.361152	-0.101641	-0.0736739	-0.09858	-0.0376982	0.219011	-0.178874	0.628081	0.967372	-0.100367	0.498721	-0.738845	0.962049	0.0350928	-0.0439237	0.0504041	-0.000821548	0.0670728	0.734917	0.404613	-0.728937	-0.389528	0.199253	0.836652
1.81	-0.387647	-0.348113	-0.0583179	0.0104666	-0.175757	-0.206289	-0.0850922	0.0263043	0.815514	0.00302814	-0.000583735	0.00608986	0.454262	0.501182	0.0564886	0.191911	-0.141293	0.229811	0.202323	-0.280912	0.838878	-0.516646	-0.178227	0.0607294	0.386924	0.423047	-0.102448	-0.016859	-0.0987618	-0.054997	0.216902	-0.245228	0.637351	0.848887	-0.0945241	0.476968	-0.729966	0.79884	0.0346776	-0.109141	0.0496626	-0.0981468	0.0728215	1.0258	0.394105	-0.801536	-0.388549	0.419448	0.805686
1.82	-0.391522	-0.424794	-0.0573363	0.0324606	-0.177495	-0.194494	-0.0849116	0.00901215	0.815538	0.000866603	-0.000554695	-0.000532288	0.460051	0.634877	0.0575346	0.187564	-0.139368	0.237784	0.199301	-0.328005	0.833968	-0.474343	-0.17696	0.0405988	0.391813	0.572317	-0.102905	0.0158383	-0.0986979	-0.0507297	0.214101	-0.310534	0.645243	0.733588	-0.0891771	0.406362	-0.722614	0.680766	0.0340156	-0.0910883	0.0477944	-0.212359	0.0807016	1.18583	0.382486	-0.755416	-0.386644	0.491137	0.778453
1.83	-0.396348	-0.500608	-0.0563043	0.00683306	-0.179443	-0.255217	-0.0849181	-0.00973682	0.815523	-0.00338188	-0.000594582	-0.00736283	0.467418	0.772847	0.058646	0.232429	-0.13697	0.334109	0.195721	-0.38732	0.829387	-0.452088	-0.175778	0.0547035	0.398284	0.693939	-0.103437	0.00400192	-0.0990016	-0.146423	0.210809	-0.340549	0.652457	0.698495	-0.0846087	0.359503	-0.716352	0.539246	0.0334033	-0.102173	0.0453965	-0.213384	0.0904242	1.38859	0.370825	-0.695553	-0.385254	0.556001	0.758758
1.84	-0.401256	-0.426038	-0.0552237	-0.0032683	-0.181988	-0.277777	-0.0850865	-0.0224676	0.815487	-0.003258	-0.000702161	-0.0141952	0.475362	0.728531	0.0598609	0.210297	-0.13387	0.359239	0.19167	-0.411349	0.825049	-0.424558	-0.174349	0.0592309	0.405088	0.633666	-0.104065	0.00525604	-0.0998425	-0.13624	0.20733	-0.348475	0.658983	0.592827	-0.0802178	0.352524	-0.712416	0.207147	0.0324145	-0.11656	0.0430582	-0.237521	0.102939	1.64816	0.359483	-0.578119	-0.382548	0.78298	0.746325
1.85	-0.405539	-0.452182	-0.054226	-0.000892084	-0.184414	-0.258669	-0.0853673	-0.0345917	0.815445	-0.00739542	-0.000880413	-0.0213675	0.482833	0.777624	0.0608665	0.198541	-0.130917	0.327232	0.18754	-0.414387	0.821057	-0.383795	-0.173376	0.00447136	0.411454	0.688225	-0.104641	0.00729947	-0.100388	-0.137547	0.203826	-0.345858	0.664625	0.54707	-0.0764979	0.245905	-0.711627	0.00957597	0.0315269	-0.0722985	0.0405551	-0.240616	0.118185	1.87462	0.347171	-0.631672	-0.379893	0.819094	0.740281
1.86	-0.410833	-0.533016	-0.0530596	0.00988748	-0.186995	-0.302822	-0.0857716	-0.0443062	0.815308	-0.0198302	-0.00112084	-0.0261271	0.491473	0.837696	0.0618317	0.202922	-0.128204	0.315741	0.183696	-0.320512	0.817509	-0.316443	-0.173187	-0.018013	0.418907	0.735347	-0.10531	0.0058421	-0.101512	-0.227487	0.200761	-0.24582	0.670757	0.693624	-0.0737925	0.215777	-0.711574	-0.0469115	0.0307489	-0.0906869	0.0385066	-0.170192	0.134556	1.93668	0.33431	-0.552585	-0.376949	0.959152	0.742049
1.87	-0.415622	-0.39096	-0.0517373	0.0386064	-0.189488	-0.239412	-0.086209	-0.0427785	0.815078	-0.0247054	-0.00139792	-0.0295554	0.498728	0.573208	0.0625308	0.10673	-0.1258	0.247715	0.181576	-0.105173	0.814871	-0.209658	-0.17302	-0.00736372	0.425222	0.529626	-0.105833	0.0326477	-0.103088	-0.223476	0.199096	-0.109055	0.677828	0.65118	-0.0725786	-0.00357509	-0.713421	-0.331233	0.0296516	-0.104584	0.0368661	-0.182215	0.151929	1.62963	0.326539	0.291768	-0.368839	1.50829	0.752814
1.88	-0.419241	-0.345645	-0.0503851	0.0755568	-0.191048	-0.156129	-0.0866411	-0.0444928	0.814825	-0.026314	-0.00171189	-0.0329323	0.503719	0.451097	0.0625035	0.0296619	-0.124008	0.162712	0.181311	0.043093	0.813276	-0.119244	-0.173108	-0.0391779	0.430031	0.44876	-0.105719	0.0788183	-0.104743	-0.223256	0.198416	-0.00283833	0.683945	0.550367	-0.0731162	-0.185777	-0.717663	-0.485719	0.0284789	-0.0903118	0.0351274	-0.17586	0.167903	1.20592	0.326533	0.722673	-0.360202	1.21617	0.774822
1.89	-0.422882	-0.370495	-0.0492201	0.0829037	-0.191699	-0.0522884	-0.0871017	-0.0470681	0.814542	-0.0302413	-0.00205066	-0.0343372	0.508003	0.397584	0.0621739	0.00944356	-0.123275	0.0393224	0.182393	0.173324	0.812194	-0.0775631	-0.173882	-0.0697811	0.434537	0.418709	-0.105259	0.107165	-0.106928	-0.298052	0.199229	0.173186	0.688791	0.488216	-0.0779799	-0.507707	-0.722712	-0.525851	0.0277072	-0.0251872	0.0337262	-0.136006	0.181375	0.873262	0.331022	1.00404	-0.354159	0.85146	0.804467
1.9	-0.426566	-0.359217	-0.0484215	0.0916409	-0.191319	0.045565	-0.0875811	-0.048653	0.814221	-0.0340529	-0.00238653	-0.0320729	0.511638	0.331456	0.0616451	-0.0265349	-0.123584	-0.0488922	0.184576	0.25058	0.812291	0.145212	-0.174761	-0.0476389	0.438486	0.336184	-0.104533	0.111498	-0.109418	-0.263714	0.201749	0.319837	0.694405	0.671161	-0.0848933	-0.491585	-0.728142	-0.563897	0.0275582	0.0201725	0.0326423	-0.10487	0.192647	0.589433	0.338921	1.19135	-0.351369	0.451905	0.838268
1.91	-0.429668	-0.259632	-0.0479604	0.0674025	-0.190371	0.082485	-0.0880633	-0.0471054	0.813864	-0.0372642	-0.00267845	-0.0259582	0.514232	0.19155	0.0608976	-0.0585479	-0.124634	-0.132491	0.187311	0.289186	0.815759	0.571996	-0.175705	-0.0222277	0.441168	0.176898	-0.103978	0.0519047	-0.111308	-0.159307	0.205347	0.378495	0.7017	0.782566	-0.0902766	-0.264204	-0.734212	-0.653733	0.0275325	0.00895789	0.032163	-0.0185437	0.201717	0.322019	0.348963	1.26697	-0.351573	0.132639	0.873698
1.92	-0.431561	-0.132934	-0.0479214	0.0433511	-0.189182	0.138771	-0.0885155	-0.0431499	0.813473	-0.0403646	-0.00290613	-0.019877	0.515181	0.023403	0.0599658	-0.107702	-0.126581	-0.250683	0.19035	0.3154	0.823721	1.00413	-0.176635	0.0124499	0.442164	0.0261014	-0.103882	-0.00211473	-0.112095	-0.0236675	0.209097	0.36601	0.709276	0.704946	-0.0924662	-0.0708973	-0.74116	-0.729101	0.0274208	0.0222162	0.0325895	0.0569541	0.208116	0.022902	0.360348	1.30082	-0.353856	-0.14212	0.909591
1.93	-0.432334	-0.0534662	-0.0482516	0.0526981	-0.187416	0.203624	-0.0889297	-0.0399716	0.813071	-0.038779	-0.00308231	-0.015615	0.514653	-0.0725762	0.0586417	-0.16944	-0.129588	-0.351063	0.193509	0.313655	0.835059	1.22004	-0.177363	0.0370432	0.441942	-0.0506897	-0.103908	0.00487153	-0.11191	0.0550882	0.212623	0.339238	0.714927	0.374362	-0.0931419	-0.04183	-0.748524	-0.723465	0.0275569	0.0482219	0.0336107	0.103707	0.212143	-0.206781	0.373257	1.37788	-0.357824	-0.341954	0.944255
1.94	-0.432628	-0.013509	-0.0485508	0.086018	-0.185135	0.233391	-0.0893129	-0.0362939	0.812716	-0.0312763	-0.00321855	-0.0115798	0.513535	-0.118677	0.0568639	-0.213998	-0.133445	-0.431477	0.196674	0.324033	0.846987	1.13853	-0.17848	-0.0134269	0.441404	-0.0815184	-0.103557	0.05851	-0.111148	0.117178	0.21591	0.322974	0.715613	-0.273412	-0.0943907	-0.152978	-0.755272	-0.637819	0.0278102	0.0453637	0.0350632	0.144502	0.214036	-0.447526	0.387295	1.35171	-0.362568	-0.457922	0.975561
1.95	-0.432383	0.0242368	-0.0485775	0.13951	-0.182378	0.271247	-0.0896404	-0.0299954	0.812459	-0.0207222	-0.00331598	-0.00827158	0.511754	-0.157263	0.0546585	-0.266363	-0.137995	-0.500733	0.199979	0.330557	0.857517	0.99018	-0.180316	-0.0782617	0.440514	-0.10203	-0.102405	0.157073	-0.109462	0.2445	0.219111	0.31212	0.707783	-1.34374	-0.0977441	-0.417495	-0.761106	-0.508771	0.0280624	0.0532676	0.0367141	0.152492	0.213204	-0.698461	0.401177	1.16973	-0.36729	-0.562904	1.00242
1.96	-0.431309	0.188261	-0.0486333	0.128455	-0.178888	0.370698	-0.0899066	-0.0220036	0.812317	-0.00596242	-0.00338799	-0.00604546	0.509004	-0.352045	0.0521829	-0.300143	-0.143301	-0.571401	0.203253	0.316375	0.866994	0.912118	-0.182356	-0.0352194	0.439093	-0.260609	-0.100332	0.207011	-0.106379	0.38696	0.222136	0.286509	0.690188	-1.963	-0.103617	-0.538928	-0.766135	-0.528953	0.0289225	0.172444	0.0385411	0.19727	0.209107	-0.726953	0.412184	0.410418	-0.372164	-0.693718	1.02347
1.97	-0.428023	0.435297	-0.0493919	0.0693695	-0.174823	0.419948	-0.0900784	-0.0122789	0.812343	0.0107541	-0.00342922	-0.00170402	0.503834	-0.606091	0.0498495	-0.308566	-0.148612	-0.536759	0.206054	0.241034	0.875152	0.721269	-0.183665	-0.00187722	0.435479	-0.508963	-0.0980507	0.160761	-0.102705	0.410521	0.22472	0.224472	0.670849	-1.79206	-0.109665	-0.490462	-0.772141	-0.664338	0.0309235	0.258981	0.0412007	0.30159	0.202629	-0.481675	0.413855	-0.410476	-0.374458	-0.270432	1.03333
1.98	-0.422281	0.656615	-0.050813	0.00412296	-0.170806	0.425501	-0.0901469	-0.00154687	0.812518	0.0229211	-0.00341423	0.0049036	0.49616	-0.834789	0.0479385	-0.297071	-0.153404	-0.502918	0.208127	0.174454	0.881661	0.600739	-0.184267	0.0247796	0.429269	-0.739046	-0.0962863	0.0574166	-0.0991869	0.408563	0.226583	0.146353	0.656294	-1.04562	-0.11385	-0.259703	-0.779546	-0.776652	0.033331	0.281793	0.0449753	0.401007	0.19633	-0.311058	0.409719	-0.747368	-0.373123	-0.0285524	1.03032
1.99	-0.414969	0.735874	-0.0527241	-0.0276638	-0.166933	0.440551	-0.0901218	0.00554049	0.812773	0.0268197	-0.00333668	0.00972357	0.486919	-0.909572	0.0464642	-0.285906	-0.157996	-0.506562	0.209571	0.115008	0.887381	0.552562	-0.184414	0.0546076	0.42136	-0.808964	-0.0954522	-0.0248918	-0.0958106	0.428505	0.227747	0.0898466	0.647877	-0.807198	-0.116129	-0.202654	-0.787383	-0.728239	0.035922	0.312757	0.0495501	0.446856	0.190133	-0.245636	0.402549	-0.989088	-0.370944	-0.0394476	1.01652
2	-0.407546	0.693885	-0.0547362	-0.0182145	-0.162924	0.445422	-0.0900531	0.00762361	0.813043	0.0268914	-0.00323545	0.0100621	0.477722	-0.845115	0.0450618	-0.281881	-0.162619	-0.49113	0.210478	0.0680979	0.892749	0.497056	-0.183954	0.0846458	0.413546	-0.738365	-0.0948827	0.00714132	-0.0920489	0.462694	0.228435	0.0473149	0.637449	-1.25959	-0.118734	-0.273173	-0.794084	-0.566696	0.0388506	0.333047	0.0542966	0.452066	0.183609	-0.219958	0.39345	-1.11363	-0.368989	-0.0766493	0.994419
2.01	-0.400991	0.551138	-0.056569	-0.0213763	-0.159091	0.388898	-0.0899819	0.00588311	0.813318	0.0277361	-0.00313297	0.0109476	0.469727	-0.66357	0.0438481	-0.198761	-0.166826	-0.40048	0.210951	0.0255206	0.895704	-0.0304225	-0.183517	-0.00125949	0.406969	-0.557186	-0.0940052	0.0414515	-0.0881839	0.419658	0.228638	-0.00672997	0.623917	-1.36231	-0.12153	-0.261296	-0.798832	-0.321379	0.041814	0.299869	0.0591147	0.478218	0.176928	-0.327886	0.384398	-0.986721	-0.366763	-0.00625235	0.966637
2.02	-0.396335	0.35928	-0.0581194	-0.0316267	-0.156091	0.282569	-0.0899483	0.00116429	0.813589	0.0262667	-0.00301075	0.0134153	0.464212	-0.430702	0.0435276	-0.0539093	-0.169762	-0.233818	0.211047	0.00130568	0.891513	-0.724061	-0.183649	-0.0695358	0.402652	-0.331984	-0.0931822	0.0479626	-0.0847765	0.3489	0.228369	-0.0407546	0.610262	-1.35107	-0.124127	-0.256699	-0.800677	-0.032874	0.0443087	0.218633	0.0640452	0.478932	0.168833	-0.537078	0.376966	-0.968297	-0.364787	-0.202478	0.936846
2.03	-0.393091	0.28893	-0.0593473	-0.0484499	-0.154089	0.174272	-0.0899462	0.000118124	0.813841	0.0239735	-0.00287001	0.0149921	0.460531	-0.337082	0.0440546	0.0261084	-0.171252	-0.0996514	0.211007	-0.010718	0.883553	-0.769641	-0.183612	-0.0531561	0.399904	-0.255217	-0.092434	0.0430873	-0.0818475	0.260656	0.227785	-0.0866238	0.598545	-0.629084	-0.125866	0.00742545	-0.800291	0.106543	0.0461049	0.129261	0.0684661	0.404123	0.158929	-0.65404	0.369728	-1.0301	-0.36376	-0.293721	0.905511
2.04	-0.3902	0.251655	-0.0605393	-0.119871	-0.153378	0.0635175	-0.0899309	0.00274207	0.814049	0.0167774	-0.0026909	0.0213352	0.457417	-0.290477	0.0453487	0.130254	-0.171559	-0.00557889	0.210772	-0.0423222	0.876589	-0.634104	-0.183417	-0.0391754	0.397216	-0.239483	-0.0926443	-0.16333	-0.0807211	0.0346719	0.226645	-0.131489	0.603817	1.48772	-0.122499	0.46381	-0.798971	0.201467	0.0470096	0.0497502	0.0720553	0.317871	0.147956	-0.780864	0.362691	-0.990042	-0.362733	-0.268962	0.872189
2.05	-0.389027	-0.0515269	-0.0616243	-0.0759974	-0.153676	-0.0601874	-0.0899219	-0.00184146	0.814145	0.00119638	-0.00246439	0.0225539	0.456472	0.0932299	0.0471636	0.178453	-0.171093	0.103939	0.209988	-0.109756	0.870881	-0.481439	-0.183101	-0.0159873	0.396123	0.0973495	-0.0947969	-0.221568	-0.0808447	-0.0411693	0.225229	-0.148941	0.620363	1.50826	-0.11751	0.458543	-0.795103	0.621924	0.0473367	-0.0758408	0.074175	0.125112	0.135297	-1.0393	0.356728	-0.94967	-0.361736	-0.432486	0.838373
2.06	-0.391659	-0.435653	-0.0612682	0.0177039	-0.155154	-0.229131	-0.0899736	-0.00790685	0.814068	-0.0160843	-0.00225106	0.0202954	0.460141	0.548859	0.0484929	0.217944	-0.169927	0.141878	0.208856	-0.103737	0.867007	-0.310953	-0.183274	-0.0741716	0.39918	0.513754	-0.096627	-0.10023	-0.0814786	-0.143676	0.223729	-0.148537	0.633171	1.1154	-0.112545	0.43339	-0.785974	1.15322	0.046158	-0.283483	0.0737781	-0.117834	0.119855	-1.55949	0.354422	-0.428297	-0.359715	-0.241101	0.806773
2.07	-0.397082	-0.573061	-0.0599126	0.0292349	-0.157703	-0.337743	-0.0900612	-0.00909367	0.813859	-0.0230556	-0.00205333	0.0192237	0.466975	0.705684	0.0498455	0.270791	-0.168634	0.208727	0.207937	-0.0905885	0.86403	-0.292678	-0.18437	-0.0978766	0.405179	0.650068	-0.0979085	-0.0683347	-0.0827532	-0.217909	0.222303	-0.139447	0.644448	1.11675	-0.107481	0.43751	-0.772853	1.36081	0.0436101	-0.404356	0.0709341	-0.32946	0.10081	-2.02694	0.358641	-0.0946942	-0.356619	-0.457863	0.781058
2.08	-0.402855	-0.530357	-0.0582481	0.0131998	-0.16104	-0.395372	-0.090154	-0.00982507	0.813655	-0.0162609	-0.00187326	0.0163375	0.474366	0.688353	0.0513841	0.277332	-0.166207	0.347006	0.206868	-0.13059	0.860996	-0.315203	-0.185269	-0.0705177	0.411505	0.616276	-0.0990913	-0.0649558	-0.0843892	-0.225254	0.220796	-0.168149	0.654769	0.897279	-0.102436	0.417445	-0.759298	1.26417	0.0401191	-0.464652	0.0660973	-0.516403	0.0798539	-2.09389	0.366056	0.143492	-0.355488	-0.773138	0.760631
2.09	-0.407953	-0.434841	-0.0567393	-0.0305851	-0.164702	-0.384445	-0.0902667	-0.0129418	0.81355	-0.00465765	-0.00173424	0.0112914	0.481358	0.618892	0.0530732	0.287217	-0.162659	0.426893	0.205205	-0.204372	0.857167	-0.454641	-0.185756	-0.0482489	0.417303	0.540879	-0.100288	-0.082461	-0.0860647	-0.229233	0.218904	-0.208555	0.662863	0.727772	-0.0976697	0.370729	-0.74748	1.01822	0.0362994	-0.430982	0.0597834	-0.642827	0.0609243	-1.8279	0.375484	0.378323	-0.357434	-0.964019	0.744043
2.1	-0.41161	-0.243848	-0.0559125	-0.0982673	-0.168265	-0.331205	-0.0904122	-0.0160538	0.813556	0.00573458	-0.0016508	0.00518709	0.487123	0.442278	0.0550821	0.283911	-0.158435	0.479784	0.202761	-0.288308	0.851973	-0.559239	-0.185413	0.0187393	0.421775	0.356788	-0.101754	-0.130321	-0.0879386	-0.233255	0.21666	-0.237412	0.669943	0.680488	-0.0933647	0.335248	-0.739036	0.603843	0.0329257	-0.336497	0.0527589	-0.696125	0.04641	-1.3547	0.385253	0.476733	-0.362053	-0.998568	0.730901
2.11	-0.413396	-0.0999175	-0.0557221	-0.127477	-0.171581	-0.296611	-0.0905976	-0.0218564	0.81365	0.0118811	-0.00163426	-0.00190149	0.491256	0.338129	0.0570972	0.245529	-0.153709	0.499287	0.199416	-0.378894	0.846564	-0.524975	-0.184098	0.0575761	0.424455	0.230111	-0.103396	-0.146647	-0.0899872	-0.230765	0.214129	-0.268188	0.676406	0.590583	-0.0895593	0.287975	-0.734897	0.221584	0.0301037	-0.274427	0.0455833	-0.701402	0.0373485	-0.864552	0.394178	0.608597	-0.367658	-0.804828	0.721336
2.12	-0.414349	-0.0754558	-0.0557656	-0.124063	-0.174684	-0.260695	-0.0908573	-0.0302043	0.813761	0.00949873	-0.00168905	-0.00904481	0.494925	0.349573	0.0588643	0.214857	-0.149177	0.439247	0.195317	-0.432895	0.841641	-0.483251	-0.182523	0.0632755	0.426501	0.225737	-0.105035	-0.139608	-0.0919818	-0.204741	0.211381	-0.277037	0.682298	0.607029	-0.0861843	0.258447	-0.733899	-0.0119175	0.0276736	-0.213268	0.0386958	-0.668193	0.0331097	-0.515698	0.402838	0.707208	-0.373269	-0.655512	0.717089
2.13	-0.415361	-0.0787587	-0.0558236	-0.105212	-0.177318	-0.221777	-0.0912027	-0.037839	0.813826	0.003736	-0.00181476	-0.0158357	0.498909	0.36719	0.0602605	0.179671	-0.14536	0.379972	0.190895	-0.439031	0.837075	-0.431579	-0.18092	0.0848581	0.428823	0.233145	-0.106532	-0.122316	-0.0936341	-0.174955	0.208665	-0.255028	0.688501	0.613599	-0.0831059	0.247784	-0.7348	-0.196414	0.0258388	-0.151606	0.0322933	-0.601605	0.0323645	-0.213401	0.411023	0.759901	-0.378831	-0.507786	0.718848
2.14	-0.415874	-0.00877693	-0.0560085	-0.117304	-0.179636	-0.178793	-0.0915912	-0.039557	0.813851	0.00120336	-0.00200271	-0.0217674	0.502184	0.252229	0.0614345	0.150322	-0.142014	0.319682	0.186835	-0.366399	0.833175	-0.368961	-0.179272	0.0702202	0.430506	0.141504	-0.107985	-0.138781	-0.0950336	-0.140064	0.206349	-0.210548	0.694836	0.647216	-0.0801759	0.220972	-0.738108	-0.451451	0.0245397	-0.0775726	0.0270312	-0.458961	0.0347891	0.0586382	0.418297	0.743734	-0.384043	-0.357503	0.725688
2.15	-0.415721	0.0507593	-0.0564569	-0.104153	-0.181474	-0.12748	-0.0919846	-0.0371922	0.813845	-0.00244249	-0.00224712	-0.0265757	0.504132	0.104206	0.062426	0.0938487	-0.139362	0.235085	0.183867	-0.203496	0.829855	-0.288965	-0.178124	0.0204624	0.43123	0.0310916	-0.109455	-0.133534	-0.0963245	-0.139853	0.204654	-0.117938	0.701604	0.698643	-0.0776794	0.185004	-0.743697	-0.637693	0.0240194	-0.00996722	0.0233168	-0.313482	0.0389343	0.157109	0.4243	0.639289	-0.389392	-0.388286	0.737765
2.16	-0.415586	-0.013176	-0.0566454	-0.0405941	-0.182883	-0.122568	-0.0923255	-0.0306229	0.813766	-0.0151908	-0.00252343	-0.0280959	0.504952	0.0408152	0.0629343	0.0291925	-0.13763	0.115373	0.183126	0.0733087	0.827746	-0.111103	-0.178494	-0.0963084	0.431436	0.0318835	-0.110604	-0.0880666	-0.0978237	-0.169951	0.20409	0.0126504	0.708572	0.713468	-0.0759764	0.103308	-0.749803	-0.554048	0.023882	0.00299061	0.020999	-0.178992	0.0417753	-0.0815169	0.429006	0.343142	-0.395472	-0.639102	0.756161
2.17	-0.415807	-0.0123878	-0.056149	0.0390166	-0.184056	-0.133938	-0.0925743	-0.0188264	0.813543	-0.0285329	-0.00279941	-0.0268279	0.504568	-0.105554	0.0628	-0.0703423	-0.136973	0.0261219	0.185477	0.371631	0.827784	0.138176	-0.180465	-0.156107	0.431259	-0.0565802	-0.1112	-0.0342117	-0.0996177	-0.17828	0.204956	0.149494	0.716544	0.873462	-0.0747862	0.111863	-0.754857	-0.454516	0.0237775	-0.00726604	0.0198888	-0.0715609	0.0401106	-0.228254	0.42989	-0.274079	-0.401768	-0.648697	0.779566
2.18	-0.415974	-0.00319174	-0.0549087	0.094888	-0.185099	-0.159266	-0.0927098	-0.00880315	0.813225	-0.0334769	-0.00305841	-0.0249158	0.503066	-0.155972	0.0618858	-0.142296	-0.136831	-0.013559	0.189845	0.467221	0.830024	0.304768	-0.183306	-0.192902	0.430366	-0.120175	-0.111282	-0.00618401	-0.101458	-0.171538	0.206868	0.2215	0.725487	0.890995	-0.0733858	0.131121	-0.758849	-0.354119	0.0235549	-0.0203013	0.0198356	0.04874	0.0358448	-0.173227	0.426239	-0.671982	-0.405115	-0.367872	0.802329
2.19	-0.415821	0.0456104	-0.053356	0.0808559	-0.186299	-0.172565	-0.0927574	-0.000760574	0.812926	-0.0243836	-0.00329778	-0.0231886	0.501119	-0.192951	0.0606681	-0.138812	-0.136949	-0.0376477	0.194351	0.419309	0.832867	0.257315	-0.186625	-0.199209	0.428756	-0.187941	-0.111266	-0.0313738	-0.103399	-0.171511	0.209176	0.223431	0.733976	0.735533	-0.0717772	0.119832	-0.762256	-0.336359	0.023306	0.00219145	0.0212163	0.215717	0.0316785	0.0377699	0.419285	-0.871238	-0.405527	-0.0361418	0.82172
2.2	-0.415517	0.0172068	-0.0521656	0.0585728	-0.18738	-0.115574	-0.0927301	0.00604088	0.812753	-0.0109877	-0.00353274	-0.0243695	0.499275	-0.130776	0.0597042	-0.110817	-0.137342	-0.0600986	0.198001	0.305748	0.834532	0.132659	-0.189543	-0.149627	0.42707	-0.130312	-0.111419	-0.0125272	-0.105137	-0.140968	0.21121	0.183356	0.738286	0.0537046	-0.0713154	-0.0603677	-0.765248	-0.242711	0.0237868	0.109163	0.0242576	0.369195	0.0291991	0.237751	0.41032	-0.962304	-0.403485	0.189083	0.836824
2.21	-0.415392	0.0347342	-0.0511881	0.0920633	-0.187813	-0.0380784	-0.0926232	0.0163632	0.812694	-0.00127158	-0.00378817	-0.0265503	0.497933	-0.130276	0.0585422	-0.174057	-0.138059	-0.111444	0.200626	0.229246	0.836696	0.369403	-0.191278	-0.0533743	0.425916	-0.136315	-0.110866	0.106318	-0.106455	-0.0812036	0.213007	0.17864	0.734604	-0.822439	-0.0736811	-0.309866	-0.767252	-0.170239	0.0252377	0.185044	0.0284657	0.449612	0.0280345	0.397234	0.399704	-1.06751	-0.400732	0.256204	0.847468
2.22	-0.414568	0.118669	-0.0501215	0.164766	-0.187093	0.0876686	-0.0923927	0.0295753	0.812721	0.00659788	-0.00406244	-0.0281137	0.495871	-0.212275	0.0563842	-0.312488	-0.139644	-0.234094	0.202704	0.186067	0.842156	0.708434	-0.192197	0.0132601	0.424366	-0.206624	-0.108819	0.272238	-0.106628	0.0911085	0.214777	0.16681	0.720988	-1.85224	-0.0792947	-0.551594	-0.768966	-0.15399	0.0274	0.257423	0.0330514	0.450462	0.0280279	0.518478	0.387747	-1.11321	-0.398026	0.272217	0.852815
2.23	-0.412986	0.171706	-0.0487771	0.235607	-0.185066	0.167129	-0.0920396	0.0407066	0.812823	0.0133199	-0.00433845	-0.0262487	0.493031	-0.251372	0.0530252	-0.415707	-0.142239	-0.31288	0.204324	0.139607	0.85012	0.850718	-0.192689	0.0565524	0.422457	-0.243298	-0.105069	0.415202	-0.105207	0.221574	0.216292	0.128426	0.699745	-2.22606	-0.0864689	-0.590961	-0.770351	-0.0982068	0.0300103	0.268587	0.0375044	0.435643	0.0289659	0.575795	0.375603	-1.05511	-0.395937	0.215579	0.853294
2.24	-0.410925	0.218912	-0.0472285	0.254041	-0.182465	0.16585	-0.0915843	0.0500411	0.812971	0.0157449	-0.0045715	-0.019865	0.489743	-0.288289	0.0491757	-0.436705	-0.145292	-0.312815	0.205534	0.101541	0.858694	0.848278	-0.192764	0.0725321	0.420316	-0.282766	-0.100453	0.450619	-0.102982	0.247722	0.217312	0.077303	0.678191	-2.01635	-0.0929585	-0.505603	-0.771118	-0.0449907	0.0325063	0.214983	0.0419195	0.437308	0.0306297	0.616585	0.363802	-0.999446	-0.394395	0.222423	0.849003
2.25	-0.408553	0.212258	-0.0454806	0.245687	-0.180151	0.119141	-0.0910484	0.0561372	0.813135	0.016484	-0.00473102	-0.0120743	0.486237	-0.271597	0.0453867	-0.403536	-0.148076	-0.281341	0.206407	0.0733887	0.867119	0.81767	-0.192649	0.0723612	0.417921	-0.262165	-0.0957626	0.425503	-0.100795	0.234432	0.217792	0.019081	0.659365	-1.71097	-0.0981488	-0.406583	-0.771262	0.049806	0.0341883	0.126654	0.0461499	0.401342	0.0326725	0.589211	0.352382	-0.930952	-0.392649	0.304179	0.840386
2.26	-0.406818	0.110702	-0.0437941	0.20279	-0.178292	0.0935352	-0.0904664	0.0604235	0.813288	0.0137035	-0.0048137	-0.00449267	0.483476	-0.17505	0.0421603	-0.305763	-0.15063	-0.250192	0.20705	0.0578556	0.874824	0.706062	-0.192763	0.0491416	0.416234	-0.149491	-0.0916352	0.352782	-0.0987764	0.200164	0.217801	-0.010259	0.643872	-1.39222	-0.102341	-0.351006	-0.769921	0.237968	0.035146	0.0571907	0.0497555	0.326667	0.033969	0.0653666	0.345297	-0.221107	-0.38696	0.789449	0.831873
2.27	-0.406044	0.0440485	-0.0426229	0.134966	-0.176728	0.104896	-0.0898444	0.0635623	0.813406	0.0104486	-0.00482934	0.000836549	0.481657	-0.13019	0.0398791	-0.206156	-0.152798	-0.192461	0.207559	0.0439221	0.881388	0.617763	-0.192672	0.08745	0.415423	-0.0886191	-0.0884384	0.271191	-0.0969405	0.186899	0.217714	-0.00445308	0.630734	-1.25797	-0.106179	-0.336318	-0.766795	0.372129	0.0357683	0.0428686	0.0524523	0.233472	0.0314613	-0.512833	0.346531	0.199825	-0.380022	0.421607	0.831509
2.28	-0.405446	0.0832971	-0.0420669	0.0806712	-0.175325	0.1021	-0.0892067	0.0634451	0.813516	0.0126169	-0.00480571	0.00371414	0.479947	-0.175205	0.0383269	-0.160927	-0.154257	-0.113138	0.207877	0.0169014	0.887412	0.564803	-0.191677	0.139764	0.414612	-0.140494	-0.0858778	0.227448	-0.0951354	0.188724	0.217709	0.000951891	0.618058	-1.27642	-0.109689	-0.297686	-0.763133	0.329638	0.0362894	0.0117512	0.0541308	0.127058	0.0272534	-0.522561	0.351621	0.465201	-0.375668	0.198213	0.833544
2.29	-0.403866	0.23088	-0.0419363	0.0362075	-0.174148	0.110641	-0.088581	0.0611353	0.813687	0.022216	-0.00475644	0.00606199	0.477292	-0.31897	0.0371695	-0.150478	-0.155126	-0.09097	0.207849	-0.0277949	0.89254	0.417281	-0.189888	0.173492	0.412685	-0.287955	-0.0835928	0.189073	-0.093228	0.232083	0.217596	-0.030951	0.6051	-1.29302	-0.112429	-0.220951	-0.760899	0.0958821	0.0363122	-0.0251039	0.054672	-0.00722515	0.0258557	-0.216694	0.358586	0.707011	-0.37364	0.1324	0.831257
2.3	-0.401013	0.300357	-0.0422859	-0.0137667	-0.173032	0.114081	-0.0880023	0.053355	0.813953	0.029898	-0.00468526	0.00814288	0.473568	-0.358207	0.0364351	-0.09723	-0.155844	-0.0708363	0.207213	-0.101017	0.895505	0.0998921	-0.187621	0.141529	0.40959	-0.327187	-0.0817062	0.127287	-0.0910447	0.240741	0.216979	-0.0915098	0.592202	-1.26306	-0.114272	-0.165205	-0.761015	-0.0926878	0.0359608	-0.0470609	0.0539809	-0.122642	0.0282997	0.0877262	0.365908	0.832378	-0.372966	0.194321	0.823233
2.31	-0.398165	0.25951	-0.0431449	-0.118497	-0.172459	0.04237	-0.0875249	0.0426175	0.814262	0.0305996	-0.00458541	0.0130979	0.470326	-0.293156	0.0367178	0.08056	-0.155916	0.056743	0.205911	-0.153451	0.893425	-0.578605	-0.185762	0.0578134	0.40671	-0.267849	-0.0807478	-0.0259756	-0.0893678	0.101844	0.21566	-0.175335	0.583995	0.10782	-0.113925	0.308146	-0.762304	-0.168726	0.035199	-0.0960096	0.0526399	-0.128829	0.0335623	0.248066	0.373546	0.9542	-0.37267	0.227467	0.811648
2.32	-0.39598	0.172038	-0.0448669	-0.227219	-0.173131	-0.0156481	-0.0871498	0.0320639	0.814541	0.0246511	-0.00441088	0.0204291	0.468146	-0.191617	0.0390121	0.273054	-0.154499	0.192387	0.204137	-0.200787	0.884793	-1.04386	-0.183752	0.0627488	0.40418	-0.187047	-0.0823677	-0.31708	-0.0895884	-0.0547092	0.213815	-0.18191	0.595028	1.6133	-0.108185	0.577009	-0.764088	-0.187616	0.033989	-0.119384	0.051546	-0.131449	0.0403612	0.326567	0.381788	1.03501	-0.372917	0.233529	0.799529
2.33	-0.394821	0.0742505	-0.0468556	-0.212166	-0.174164	-0.0206648	-0.0868814	0.021941	0.814748	0.0166215	-0.00421764	0.0168101	0.467378	-0.0565438	0.0419792	0.274145	-0.152321	0.21746	0.201946	-0.230762	0.875244	-0.82004	-0.181163	0.0947689	0.402608	-0.070538	-0.0856831	-0.335055	-0.0898889	0.0245176	0.212058	-0.170059	0.609253	1.1294	-0.101961	0.51495	-0.765857	-0.184175	0.0326434	-0.129927	0.0496578	-0.260674	0.0482377	0.394618	0.390454	1.10643	-0.373497	0.2386	0.788171
2.34	-0.394133	0.0956161	-0.0487177	-0.220478	-0.175217	-0.0307822	-0.0867025	0.0147838	0.814888	0.0126338	-0.00407933	0.0113297	0.467305	-0.06688	0.0446571	0.257547	-0.150255	0.202913	0.199634	-0.227096	0.868316	-0.646545	-0.178956	0.0640777	0.401624	-0.095939	-0.0887863	-0.314508	-0.0898058	-0.0127945	0.210461	-0.146241	0.61987	1.10733	-0.096173	0.46936	-0.768236	-0.331067	0.0312321	-0.127112	0.0466438	-0.347388	0.0570826	0.50849	0.399038	1.07916	-0.374692	0.218739	0.778643
2.35	-0.393148	0.077106	-0.0507917	-0.250255	-0.176437	-0.0338899	-0.0865815	0.00899615	0.81501	0.0114173	-0.00398393	0.00757396	0.46697	-0.0406934	0.0474606	0.292964	-0.148128	0.220715	0.197353	-0.233723	0.861498	-0.740652	-0.177366	0.0312058	0.40027	-0.0727112	-0.0920539	-0.356947	-0.0904195	-0.0783775	0.209074	-0.130283	0.632046	1.25129	-0.0911199	0.386495	-0.772256	-0.435844	0.0299276	-0.0911948	0.0431113	-0.37691	0.067143	0.664738	0.406436	0.934635	-0.376646	0.16481	0.770776
2.36	-0.393117	-0.046413	-0.0529334	-0.246291	-0.177851	-0.0742863	-0.086532	0.00151819	0.81509	0.00401722	-0.0039336	0.00230325	0.467797	0.101675	0.0505137	0.323011	-0.145939	0.222811	0.195036	-0.217591	0.854142	-0.67707	-0.176387	-0.0123861	0.399889	0.0425873	-0.0956046	-0.342296	-0.091571	-0.150844	0.208039	-0.064454	0.643678	1.06052	-0.087393	0.26632	-0.776242	-0.366194	0.0290333	-0.0660845	0.0395636	-0.348275	0.0770582	0.691608	0.410528	0.449076	-0.379609	0.0446245	0.764643
2.37	-0.394052	-0.131912	-0.0546203	-0.199108	-0.179722	-0.138376	-0.086537	-0.00243909	0.815092	-0.00344485	-0.00393682	-0.00287689	0.469649	0.196708	0.0533677	0.288224	-0.14395	0.184987	0.193117	-0.166267	0.848706	-0.408995	-0.176213	-0.0603271	0.400267	0.108589	-0.0987665	-0.273627	-0.0933261	-0.196954	0.207754	-0.00171627	0.653744	0.972532	-0.0846532	0.212925	-0.779606	-0.293561	0.0281816	-0.0781426	0.0364319	-0.298239	0.0844376	0.613498	0.409643	-0.0808165	-0.381806	0.11429	0.762781
2.38	-0.396626	-0.374685	-0.0554224	-0.113051	-0.181856	-0.197397	-0.086591	-0.00883096	0.815004	-0.015096	-0.00398799	-0.00702008	0.473315	0.477918	0.0556473	0.276894	-0.142606	0.131252	0.191589	-0.135752	0.845175	-0.328141	-0.17724	-0.12679	0.402381	0.371721	-0.101255	-0.183444	-0.0951933	-0.222945	0.207849	0.023955	0.663148	0.90685	-0.0824657	0.17455	-0.781189	-0.00271807	0.0273355	-0.0808299	0.0338266	-0.220908	0.0888319	0.479921	0.405131	-0.428963	-0.382116	0.171872	0.767738
2.39	-0.401568	-0.559729	-0.0552731	-0.0429272	-0.184129	-0.219242	-0.0866941	-0.010849	0.814793	-0.0266057	-0.00407144	-0.00942447	0.47948	0.645962	0.0575656	0.275865	-0.141774	0.108667	0.190637	-0.0473933	0.841638	-0.353675	-0.178789	-0.109124	0.407023	0.551363	-0.10315	-0.113442	-0.0969893	-0.22014	0.20834	0.0750893	0.672303	0.932801	-0.0805365	0.16549	-0.779844	0.239725	0.0266748	-0.0475093	0.0321091	-0.111296	0.0916668	0.56677	0.398091	-0.665917	-0.380918	0.310888	0.778337
2.4	-0.407347	-0.563825	-0.0545559	0.0251457	-0.186035	-0.17925	-0.0867883	-0.00811976	0.814497	-0.0317735	-0.00417731	-0.0121128	0.486097	0.610958	0.0591022	0.205207	-0.141159	0.0855559	0.190653	0.0440071	0.838015	-0.386643	-0.179765	-0.123541	0.412447	0.543785	-0.104444	-0.0326128	-0.0984709	-0.209301	0.20942	0.155942	0.681403	0.759058	-0.0796132	-0.185027	-0.777268	0.261159	0.026553	0.011686	0.0313562	-0.0307943	0.0959672	0.900695	0.388598	-0.78818	-0.378419	0.525857	0.79011
2.41	-0.412886	-0.515076	-0.0534445	0.0858426	-0.187148	-0.111681	-0.0868716	-0.00878952	0.814179	-0.0295466	-0.00432224	-0.0164415	0.492122	0.54208	0.0597988	0.100306	-0.140683	0.07966	0.191345	0.0959148	0.834771	-0.221078	-0.180869	-0.0826196	0.417821	0.494752	-0.10457	0.112284	-0.10069	-0.328213	0.21135	0.225419	0.686482	0.414877	-0.0856023	-0.577445	-0.774923	0.18612	0.0270904	0.0775672	0.0312796	0.0275145	0.103916	1.33587	0.37707	-0.795167	-0.375099	0.717889	0.800239
2.42	-0.417709	-0.46142	-0.0523236	0.090741	-0.187412	-0.0192322	-0.0869813	-0.0143703	0.813936	-0.0192125	-0.00448599	-0.0156232	0.497176	0.474836	0.0598354	0.0631509	-0.140436	0.0214892	0.192393	0.102459	0.832925	-0.189539	-0.181804	-0.0690953	0.422486	0.433292	-0.103708	0.134977	-0.103417	-0.297918	0.213879	0.271543	0.691256	0.56539	-0.0936744	-0.640511	-0.77382	0.0568511	0.0282784	0.163017	0.0319699	0.122769	0.116723	1.80233	0.36437	-0.6861	-0.37147	0.947783	0.807428
2.43	-0.422279	-0.460887	-0.0517389	0.0735023	-0.186691	0.0977384	-0.0871748	-0.0243082	0.813778	-0.0138535	-0.00462698	-0.0121579	0.502004	0.481967	0.0598496	0.0776852	-0.140793	-0.0233514	0.193215	0.0558393	0.830161	-0.346638	-0.182383	-0.0299223	0.427042	0.453947	-0.102953	0.105441	-0.10546	-0.193467	0.216518	0.245634	0.697269	0.659857	-0.101499	-0.477564	-0.773681	-0.00436587	0.0304967	0.272962	0.0337754	0.243458	0.13381	2.05196	0.351733	-0.52473	-0.366468	1.20198	0.811834
2.44	-0.426603	-0.411574	-0.051585	0.0720868	-0.185331	0.118243	-0.0874568	-0.031098	0.813623	-0.0185243	-0.00472224	-0.00669247	0.506755	0.446894	0.0599253	0.0613703	-0.141167	0.00559919	0.193588	0.0293319	0.826672	-0.296913	-0.182111	0.00505152	0.431541	0.419332	-0.1025	0.0864788	-0.106361	-0.0813012	0.218688	0.185117	0.703399	0.541221	-0.106181	-0.202546	-0.774164	-0.0677035	0.0332482	0.255734	0.0368169	0.352985	0.152877	2.10446	0.340058	-0.398738	-0.360344	1.27233	0.815017
2.45	-0.430738	-0.45575	-0.0512677	0.0923894	-0.184041	0.0888794	-0.0877885	-0.0349879	0.813376	-0.0321644	-0.00476164	-0.00115468	0.511329	0.480327	0.0597707	0.0451531	-0.14156	-0.0487147	0.194096	0.0900942	0.824952	-0.033298	-0.182261	-0.0654771	0.436024	0.485248	-0.10208	0.0895714	-0.106207	0.0119056	0.220183	0.121284	0.707766	0.373514	-0.1074	0.0297974	-0.774614	0.0360016	0.0354392	0.182785	0.0406649	0.404016	0.171892	1.89753	0.329366	-0.188518	-0.353996	1.45018	0.817509
2.46	-0.43571	-0.523039	-0.0506773	0.105666	-0.182981	0.0467045	-0.0881407	-0.0346741	0.812977	-0.0463109	-0.00474374	0.00464723	0.516348	0.487392	0.0595568	0.0442832	-0.142719	-0.10409	0.19569	0.234108	0.825787	0.215559	-0.183938	-0.133337	0.441415	0.539409	-0.101828	0.0760938	-0.105415	0.0228618	0.22136	0.130271	0.711797	0.423308	-0.106147	0.153984	-0.773187	0.237897	0.0368802	0.0813532	0.0446885	0.398199	0.187003	1.01887	0.325407	0.35791	-0.344851	1.19103	0.825792
2.47	-0.440271	-0.358652	-0.049792	0.114919	-0.182208	0.0359993	-0.0884664	-0.0297883	0.812509	-0.0431098	-0.00467681	0.00802206	0.520189	0.246803	0.0591143	-0.0305244	-0.144057	-0.126869	0.198769	0.366891	0.829119	0.459402	-0.186264	-0.121784	0.446056	0.335908	-0.101554	0.0752316	-0.104522	0.08735	0.222876	0.16928	0.714868	0.0924675	-0.10446	0.0958449	-0.770883	0.168689	0.0372742	-0.00436547	0.0481886	0.308495	0.194747	0.273996	0.327783	0.555185	-0.338023	0.693308	0.843568
2.48	-0.442386	-0.0695419	-0.0490291	0.118936	-0.181131	0.0978863	-0.0887354	-0.0244249	0.812182	-0.0201932	-0.0046002	0.00656659	0.52095	-0.0604611	0.0581329	-0.148534	-0.145644	-0.185696	0.202497	0.355851	0.834544	0.636462	-0.188249	-0.0631133	0.447994	0.0335589	-0.100848	0.119817	-0.102839	0.205818	0.224613	0.171385	0.711703	-0.82956	-0.104395	-0.133466	-0.770423	-0.0936227	0.037199	-0.0113303	0.050621	0.176244	0.197349	-0.167583	0.333758	0.743557	-0.333929	0.299263	0.866258
2.49	-0.441499	0.233755	-0.0485009	0.106229	-0.179446	0.148392	-0.0889587	-0.0197395	0.812111	0.00443961	-0.0045478	0.00492113	0.518664	-0.344512	0.0563932	-0.245127	-0.147743	-0.252786	0.205608	0.263963	0.841665	0.786822	-0.189384	0.0138316	0.447048	-0.261636	-0.0991664	0.172304	-0.100444	0.262763	0.226091	0.110998	0.69911	-1.31097	-0.106666	-0.173845	-0.772797	-0.381909	0.0369819	-0.0128655	0.0518749	0.0795145	0.197104	-0.437607	0.342607	0.898736	-0.332791	-0.077286	0.89047
2.5	-0.437679	0.491789	-0.0485521	0.0183471	-0.177887	0.13761	-0.0891167	-0.0118859	0.812219	0.0140011	-0.00446957	0.0115673	0.513513	-0.599433	0.0547203	-0.232445	-0.150079	-0.26733	0.207769	0.169923	0.849808	0.827957	-0.189776	0.0566632	0.443029	-0.539586	-0.0977683	0.00354467	-0.098687	0.170341	0.226795	0.0367374	0.692498	0.0338293	-0.106408	0.158863	-0.777824	-0.593404	0.0364614	-0.0371983	0.0529243	0.0946601	0.195133	-0.594316	0.35323	0.977679	-0.334361	-0.353448	0.913739
2.51	-0.43202	0.623821	-0.0491409	-0.00283664	-0.176572	0.15074	-0.0892011	-0.00507244	0.812352	0.0121487	-0.00432506	0.0164259	0.506555	-0.731348	0.0533371	-0.263569	-0.152465	-0.283056	0.209167	0.120997	0.858491	0.913105	-0.189512	0.11401	0.436831	-0.684574	-0.0978132	-0.103995	-0.0975114	0.201411	0.227002	0.0116472	0.695775	0.385939	-0.103635	0.249127	-0.783976	-0.639335	0.0357139	-0.0493372	0.0538872	0.0402133	0.192175	-0.662788	0.36471	0.99963	-0.337848	-0.540652	0.934133
2.52	-0.424733	0.838362	-0.0498168	-0.0175171	-0.175253	0.143667	-0.0892151	0.00226114	0.812483	0.0160076	-0.00415083	0.0182927	0.497804	-0.966376	0.0516985	-0.323765	-0.154807	-0.278223	0.210385	0.123983	0.868016	0.950836	-0.188702	0.137141	0.428743	-0.928936	-0.0981675	-0.123484	-0.0961756	0.212537	0.227114	0.00862497	0.698703	0.184716	-0.100393	0.252581	-0.791038	-0.815339	0.0346517	-0.0864718	0.0541515	-0.0337853	0.189275	-0.55895	0.375944	0.917785	-0.342689	-0.609383	0.950215
2.53	-0.415025	1.04675	-0.0507829	-0.0593957	-0.174076	0.158019	-0.0891646	0.00791057	0.812714	0.0314117	-0.00396191	0.0192268	0.486351	-1.19224	0.0500709	-0.342439	-0.157033	-0.288903	0.211587	0.106681	0.876897	0.766075	-0.18778	0.109142	0.417949	-1.14738	-0.0985681	-0.157848	-0.0951745	0.203251	0.227103	-0.0184791	0.699619	-0.0507915	-0.0973265	0.19857	-0.800514	-1.04479	0.0332213	-0.0853636	0.0538095	-0.101921	0.187822	-0.295401	0.384825	0.65321	-0.347828	-0.475106	0.959338
2.54	-0.40524	0.892304	-0.0521929	-0.0897191	-0.172697	0.202766	-0.0890939	0.00552474	0.813048	0.0325415	-0.00377274	0.01846	0.474942	-1.02354	0.0488944	-0.247472	-0.159675	-0.34333	0.21239	0.0645085	0.882903	0.461868	-0.187495	0.0551522	0.407324	-0.954586	-0.0992352	-0.168451	-0.0943141	0.161976	0.226752	-0.0291698	0.696838	-0.488168	-0.0960182	-0.00315364	-0.809873	-0.819248	0.032209	-0.0209935	0.0528564	-0.146042	0.187191	-0.324647	0.391647	0.593839	-0.351642	-0.430613	0.961041
2.55	-0.396521	0.839524	-0.0538938	-0.0810547	-0.170996	0.247926	-0.0890151	0.0106812	0.81336	0.029569	-0.00359392	0.0169631	0.464638	-0.986054	0.0481312	-0.250543	-0.162524	-0.329271	0.213069	0.0682115	0.887483	0.491127	-0.186684	0.117504	0.397846	-0.91395	-0.0998458	-0.118121	-0.0937445	0.164475	0.226738	0.0205328	0.689598	-1.01323	-0.0969886	-0.19793	-0.817223	-0.651965	0.0318481	0.0304902	0.0512389	-0.235679	0.185041	-0.396115	0.396551	0.113237	-0.356255	-0.606089	0.956966
2.56	-0.388651	0.681993	-0.0554315	-0.0500806	-0.168892	0.232704	-0.0888962	0.0122154	0.81363	0.0238072	-0.00343275	0.0161809	0.455235	-0.79841	0.0470988	-0.234079	-0.165341	-0.315357	0.213625	0.0384031	0.892864	0.533824	-0.185595	0.0951294	0.389334	-0.7438	-0.0997938	-0.0428953	-0.0928021	0.16684	0.226984	0.0171431	0.678004	-0.980627	-0.0994415	-0.144652	-0.822347	-0.33507	0.0320187	0.0349104	0.0486314	-0.293215	0.179822	-0.499726	0.396403	-0.425447	-0.359805	-0.508115	0.946182
2.57	-0.383018	0.421838	-0.0567004	-0.10661	-0.167678	0.0761295	-0.0887746	0.0122207	0.813811	0.0114103	-0.00324072	0.0233589	0.448518	-0.505437	0.0467061	-0.0447132	-0.167725	-0.208064	0.213818	0.00179252	0.897372	0.305274	-0.185254	0.00883788	0.383036	-0.493006	-0.100059	-0.16622	-0.092654	-0.0285713	0.227003	-0.00605664	0.677097	0.822026	-0.098259	0.28645	-0.823509	0.109003	0.0318857	-0.0547618	0.0462246	-0.17581	0.171879	-0.597039	0.392863	-0.713429	-0.361855	-0.528627	0.929979
2.58	-0.380389	0.101151	-0.0580444	-0.148056	-0.167929	0.00552347	-0.0886572	0.0107215	0.81386	-0.000275166	-0.00297768	0.0273516	0.445313	-0.158274	0.0478421	0.145083	-0.169014	-0.0777405	0.213658	-0.0318305	0.897896	-0.222318	-0.185813	-0.0552748	0.37954	-0.144126	-0.102244	-0.296381	-0.0936365	-0.0486551	0.226907	-0.0168137	0.688263	1.08317	-0.0946863	0.286105	-0.819966	0.586651	0.0314284	-0.0408419	0.0449277	-0.0794277	0.16267	-0.564784	0.387239	-0.924033	-0.363569	-0.49905	0.909724
2.59	-0.380874	-0.170912	-0.0593493	-0.133222	-0.168454	-0.0131127	-0.0885679	0.00719656	0.813845	-0.000982361	-0.00272509	0.0226019	0.44573	0.154457	0.0498055	0.249683	-0.168969	0.0915849	0.213139	-0.071433	0.893226	-0.666625	-0.185865	-0.038632	0.379532	0.170242	-0.104926	-0.225193	-0.093963	-0.0431801	0.226641	-0.0382278	0.697332	0.747721	-0.0916753	0.217009	-0.812152	0.942147	0.0316916	0.0155349	0.0441091	-0.0295334	0.153873	-0.416893	0.379848	-1.01973	-0.364861	-0.419083	0.887178
2.6	-0.38351	-0.339624	-0.0603867	-0.112935	-0.169255	-0.0580388	-0.0885119	0.00405434	0.813853	0.00233256	-0.00252929	0.0163117	0.448847	0.377607	0.0521739	0.310192	-0.167693	0.174024	0.212175	-0.125967	0.88549	-0.824149	-0.185623	-0.0665034	0.382163	0.384359	-0.106961	-0.123926	-0.0943666	-0.0825212	0.226093	-0.0755807	0.702865	0.310815	-0.0899322	0.0734109	-0.801744	1.13305	0.0324068	0.0314085	0.0438178	0.0335838	0.146621	-0.241573	0.371325	-1.04742	-0.365957	-0.3371	0.864789
2.61	-0.388045	-0.575331	-0.0605006	0.0235872	-0.170497	-0.18704	-0.0884939	-0.00143926	0.813873	-0.000241294	-0.00239885	0.0101184	0.454669	0.737957	0.054206	0.26749	-0.166026	0.223295	0.210496	-0.208101	0.877681	-0.68908	-0.185965	-0.117617	0.387337	0.680498	-0.107695	0.0971426	-0.0948335	-0.131419	0.225092	-0.128645	0.703512	-0.182717	-0.089787	-0.0364429	-0.789197	1.40584	0.0327857	-0.105633	0.0437121	0.00520244	0.140541	-0.234268	0.362631	-0.957182	-0.366999	-0.327075	0.846064
2.62	-0.394998	-0.755982	-0.0588847	0.0955857	-0.172334	-0.229849	-0.0885454	-0.00716505	0.813817	-0.0105638	-0.00231691	0.00662248	0.463823	0.95928	0.0553174	0.276268	-0.164639	0.13681	0.208351	-0.205631	0.871709	-0.52703	-0.18738	-0.150935	0.395704	0.911879	-0.106783	0.187554	-0.0949694	-0.0448855	0.223529	-0.177361	0.700827	-0.164772	-0.0901074	0.0191479	-0.773876	1.58707	0.0319072	-0.135175	0.0429796	-0.032771	0.134649	-0.120861	0.354451	-0.998219	-0.368122	-0.273818	0.834442
2.63	-0.402861	-0.788753	-0.0572692	0.066316	-0.174066	-0.227112	-0.0886187	-0.00807249	0.813677	-0.0173374	-0.00226337	0.00395326	0.473956	0.991469	0.0566235	0.308349	-0.163439	0.253666	0.206251	-0.222086	0.866357	-0.523984	-0.188608	-0.0770278	0.405203	0.947857	-0.10611	0.116594	-0.0945762	-0.111177	0.22167	-0.19369	0.702946	0.545444	-0.0889113	0.153069	-0.758136	1.53835	0.0316246	-0.0699698	0.0423588	0.0155347	0.131761	0.324424	0.344838	-0.970201	-0.368501	0.000729978	0.826732
2.64	-0.410851	-0.764583	-0.0558626	0.0627637	-0.175843	-0.21286	-0.0887208	-0.0127653	0.813481	-0.0205055	-0.0022493	-0.00172717	0.484278	0.978518	0.0580064	0.277299	-0.160985	0.340862	0.203911	-0.246823	0.861464	-0.43697	-0.188297	0.0284007	0.41485	0.934011	-0.106121	0.0846966	-0.094793	-0.119642	0.219635	-0.208564	0.709322	0.619902	-0.08685	0.193059	-0.743405	1.3715	0.0318673	-0.0217375	0.0422249	0.039	0.134463	0.928107	0.334323	-0.719504	-0.367905	0.376974	0.821408
2.65	-0.41774	-0.563984	-0.0542885	0.0785243	-0.177566	-0.230701	-0.0888696	-0.0168686	0.813313	-0.0112756	-0.00229856	-0.00780243	0.493597	0.800445	0.0588299	0.184537	-0.158006	0.352299	0.20132	-0.270546	0.857513	-0.397956	-0.187082	0.0443509	0.423411	0.727383	-0.105935	0.104886	-0.0949005	-0.07843	0.21747	-0.230147	0.714556	0.424749	-0.0840497	0.255356	-0.731576	0.94934	0.0318332	-0.0913525	0.0421203	0.0201778	0.144346	1.2073	0.327924	0.172972	-0.363007	1.01913	0.819193
2.66	-0.422196	-0.312621	-0.0528216	0.0425277	-0.179384	-0.201054	-0.0890705	-0.0241611	0.813268	0.00249858	-0.00240739	-0.0148011	0.500574	0.562545	0.0593823	0.138713	-0.155087	0.306925	0.198411	-0.310654	0.852984	-0.520884	-0.186002	0.0268118	0.42957	0.497276	-0.105642	0.0774695	-0.0947726	-0.0221579	0.214894	-0.280487	0.717586	0.0682342	-0.0809255	0.168397	-0.72471	0.415399	0.0310886	-0.0932786	0.0422168	0.0351511	0.158951	1.39604	0.327916	0.750596	-0.357348	1.0325	0.824143
2.67	-0.424227	-0.0939907	-0.0517323	0.0715392	-0.18058	-0.109571	-0.0893602	-0.0341322	0.813359	0.0148634	-0.0026128	-0.0266923	0.505216	0.367772	0.0594781	0.00951304	-0.152483	0.273468	0.195127	-0.34205	0.847752	-0.499731	-0.184724	0.0577802	0.433672	0.313269	-0.104832	0.184661	-0.0941862	0.0533127	0.211969	-0.297832	0.713373	-0.997631	-0.080512	-0.142252	-0.723208	-0.102766	0.0304435	-0.0577338	0.0421858	-0.0452995	0.177549	1.61639	0.331746	1.17914	-0.353142	0.994004	0.83476
2.68	-0.424653	-0.0107512	-0.0504955	0.110026	-0.181017	-0.0823567	-0.0897616	-0.0460059	0.813541	0.0198009	-0.00293375	-0.0365988	0.508407	0.307486	0.0585485	-0.0775093	-0.150163	0.216698	0.191689	-0.332763	0.843266	-0.424193	-0.183545	0.015936	0.436664	0.256126	-0.102561	0.308971	-0.0930801	0.0985974	0.20904	-0.279979	0.697632	-2.03032	-0.084003	-0.425091	-0.726004	-0.421222	0.0296835	-0.0733166	0.0414759	-0.0974799	0.198879	1.64334	0.338679	1.47482	-0.351037	0.812303	0.851086
2.69	-0.424766	-0.0156049	-0.0492058	0.101983	-0.181244	-0.0576496	-0.0902579	-0.0514736	0.813718	0.0136269	-0.00332348	-0.0403849	0.511142	0.258864	0.0573315	-0.0764024	-0.148642	0.116656	0.18884	-0.217092	0.839017	-0.423574	-0.183447	-0.0609826	0.439467	0.240873	-0.0995619	0.323136	-0.0916979	0.118806	0.206553	-0.206799	0.675711	-2.17839	-0.0895798	-0.504193	-0.730957	-0.544882	0.0288019	-0.0513391	0.0406728	-0.0899261	0.219955	1.41597	0.347651	1.53975	-0.351162	0.573609	0.874086
2.7	-0.424707	0.0577047	-0.048293	0.0673394	-0.181135	0.000266705	-0.0907574	-0.046383	0.813782	-0.00126602	-0.00372245	-0.0382209	0.512715	0.0365419	0.0563183	-0.0837422	-0.148	0.0421532	0.18774	0.0115471	0.835279	-0.283628	-0.184055	-0.0637753	0.441554	0.0764231	-0.0968523	0.230514	-0.0903521	0.0924157	0.205064	-0.08259	0.658054	-1.1014	-0.0943499	-0.271082	-0.736803	-0.642719	0.0283418	0.00199158	0.0399559	-0.0854473	0.237371	0.925733	0.357801	1.47434	-0.352877	0.272653	0.904324
2.71	-0.423167	0.23838	-0.0479292	0.0396024	-0.180768	0.0360323	-0.0911646	-0.035235	0.813707	-0.0121195	-0.00407711	-0.0334327	0.511185	-0.290913	0.0554285	-0.149609	-0.147578	0.0218557	0.188997	0.222839	0.833781	0.0128091	-0.184625	-0.0408237	0.440849	-0.227714	-0.0952922	0.0859288	-0.0898135	0.0509485	0.205056	0.0805734	0.652872	-0.278506	-0.0965711	-0.196628	-0.744097	-0.79881	0.028127	0.010103	0.0393036	-0.0942513	0.249259	0.402003	0.368796	1.34612	-0.355775	-0.00511801	0.940934
2.72	-0.420062	0.384072	-0.0476835	0.0565019	-0.180103	0.0616439	-0.0914805	-0.0283952	0.813587	-0.00903402	-0.0044147	-0.0345216	0.506957	-0.502761	0.053997	-0.251426	-0.147474	-0.0560122	0.191848	0.333089	0.835279	0.246323	-0.185655	-0.0783273	0.437551	-0.451953	-0.0940802	0.113161	-0.0892487	0.122878	0.206548	0.207255	0.646348	-1.05851	-0.0998393	-0.346468	-0.752587	-0.910341	0.027878	0.00553391	0.03842	-0.123192	0.255764	-0.0326276	0.380067	1.18314	-0.359348	-0.221548	0.981607
2.73	-0.415586	0.497919	-0.0475328	0.0192444	-0.179373	0.0547645	-0.0917329	-0.0230055	0.813561	0.00286947	-0.0047575	-0.0332615	0.50085	-0.638517	0.0522968	-0.243493	-0.148044	-0.11245	0.195331	0.345774	0.837087	0.0651364	-0.187661	-0.173952	0.432308	-0.604304	-0.0924445	0.0998141	-0.0885769	0.0883372	0.20888	0.247827	0.633945	-1.26716	-0.104184	-0.407408	-0.762113	-0.982855	0.0275645	0.00620707	0.0376568	-0.0682057	0.257904	-0.353544	0.390915	0.984411	-0.363176	-0.392721	1.02397
2.74	-0.409498	0.737531	-0.0479306	-0.0480872	-0.178857	0.0842743	-0.0919352	-0.0165598	0.813645	0.0146201	-0.00507206	-0.0298494	0.492992	-0.903644	0.0511287	-0.235271	-0.148798	-0.110826	0.198646	0.312056	0.836358	-0.133139	-0.190033	-0.133876	0.425031	-0.882822	-0.0911757	0.026704	-0.0885293	0.076644	0.211447	0.255647	0.622007	-1.10387	-0.108714	-0.376807	-0.772829	-1.18919	0.027382	0.0524761	0.0375676	-0.0222975	0.256506	-0.434073	0.399463	0.346354	-0.367466	-0.521389	1.06477
2.75	-0.401372	0.825568	-0.0489193	-0.0727664	-0.178139	0.111214	-0.0920824	-0.0141362	0.813845	0.023347	-0.00536245	-0.0282434	0.483071	-0.961196	0.0501247	-0.24347	-0.149382	-0.11087	0.201347	0.223356	0.83489	-0.136181	-0.191725	-0.127778	0.415543	-0.953017	-0.0902361	-0.00187257	-0.0885304	0.0781737	0.213766	0.203883	0.610851	-1.13543	-0.112978	-0.389174	-0.785203	-1.21276	0.0277698	0.105981	0.0377128	-0.00904975	0.252167	-0.347611	0.399815	-0.46872	-0.369143	-0.141977	1.09813
2.76	-0.393709	0.687004	-0.0500375	-0.105669	-0.177625	0.0663698	-0.092224	-0.0133321	0.814067	0.0188801	-0.0056288	-0.0242245	0.474038	-0.795133	0.0493688	-0.156419	-0.150124	-0.131437	0.203221	0.161028	0.833711	-0.0468917	-0.193402	-0.105298	0.406754	-0.792556	-0.0896016	-0.0459834	-0.0888822	-0.00267325	0.21554	0.140074	0.600981	-0.396401	-0.116593	-0.116951	-0.796103	-0.935392	0.0283912	0.103978	0.0382665	0.0759809	0.246184	-0.327193	0.394878	-0.819908	-0.367293	-0.0163349	1.12384
2.77	-0.387464	0.57673	-0.0516595	-0.18527	-0.177619	0.0728056	-0.0923233	-0.00598979	0.814182	0.00331087	-0.00582487	-0.0149423	0.466505	-0.714222	0.0495898	-0.0484527	-0.151282	-0.170915	0.204705	0.133265	0.834735	0.33017	-0.194397	0.0139163	0.399134	-0.724995	-0.0904657	-0.277434	-0.0903167	-0.129437	0.21679	0.136934	0.609916	1.91385	-0.114349	0.421315	-0.804052	-0.658552	0.0294043	0.167936	0.0399482	0.200835	0.239866	-0.180452	0.387279	-0.961977	-0.364994	0.00986445	1.14188
2.78	-0.381759	0.57707	-0.0535046	-0.117038	-0.177375	0.107364	-0.0923412	0.00203513	0.814149	-0.00768466	-0.00595761	-0.0132052	0.459373	-0.704595	0.04967	-0.181124	-0.152679	-0.185184	0.205881	0.106694	0.841653	1.03774	-0.193674	0.171072	0.391496	-0.752224	-0.0928778	-0.285636	-0.0919672	-0.0310991	0.218434	0.179092	0.629433	1.65718	-0.109807	0.390926	-0.809856	-0.510707	0.0309475	0.173468	0.0420588	0.165989	0.236153	0.186668	0.378511	-0.915287	-0.363045	0.117641	1.14933
2.79	-0.376084	0.516271	-0.0547095	-0.0666758	-0.176594	0.124728	-0.0923075	0.00260617	0.814067	-0.00734578	-0.00609831	-0.0146916	0.452328	-0.611001	0.0484646	-0.228743	-0.154535	-0.257577	0.206807	0.0691282	0.853359	1.11168	-0.192551	0.137164	0.38402	-0.655374	-0.0945649	-0.204141	-0.0924993	0.0336471	0.220025	0.126421	0.643414	1.26805	-0.105654	0.364066	-0.814373	-0.354812	0.032523	0.194305	0.0438122	0.182285	0.236677	0.602485	0.368631	-0.906002	-0.361186	0.293722	1.1445
2.8	-0.371931	0.288309	-0.055808	-0.0723619	-0.175716	0.114129	-0.0923209	-0.00591521	0.814015	-0.00328389	-0.00624888	-0.0156766	0.44736	-0.319378	0.0475359	-0.101128	-0.156902	-0.24288	0.207074	-0.0210392	0.861972	0.595906	-0.19207	0.0809576	0.378689	-0.355883	-0.0960298	-0.182309	-0.0929449	-0.0219623	0.220917	0.0518541	0.656057	1.20599	-0.101699	0.322941	-0.816657	-0.069187	0.034644	0.247644	0.0462824	0.298553	0.241105	0.948255	0.357358	-0.920373	-0.358999	0.449801	1.12901
2.81	-0.3704	0.0128614	-0.0567563	-0.0379221	-0.174941	0.0944077	-0.0924302	-0.015742	0.813984	-0.00434356	-0.0064219	-0.0193174	0.445914	0.0406361	0.0472854	-0.0110391	-0.158955	-0.181308	0.206342	-0.122597	0.866636	0.401809	-0.191238	0.110906	0.376805	0.000142712	-0.0973078	-0.0904091	-0.093396	-0.0270463	0.221069	-0.0197486	0.666714	0.916772	-0.0984326	0.257486	-0.815817	0.25956	0.0373789	0.278482	0.0496782	0.373655	0.247877	1.10613	0.344675	-0.975353	-0.356313	0.528667	1.10606
2.82	-0.371815	-0.345457	-0.0568538	0.0891821	-0.174354	-0.0154992	-0.0926246	-0.0240346	0.813899	-0.0153781	-0.00663309	-0.0222282	0.448403	0.526371	0.0468684	-0.00273766	-0.160564	-0.104834	0.204667	-0.214502	0.871067	0.480043	-0.190057	0.0841381	0.378748	0.436181	-0.0975843	0.0940562	-0.0935946	-0.081793	0.22055	-0.0828982	0.675118	0.772699	-0.0955838	0.223511	-0.811364	0.71842	0.0400872	0.16549	0.0532799	0.363192	0.255355	1.07448	0.331623	-0.98883	-0.353822	0.436065	1.07889
2.83	-0.377649	-0.786265	-0.0545128	0.283288	-0.174915	-0.227817	-0.0929261	-0.0348215	0.81362	-0.0407678	-0.00684851	-0.0200506	0.456656	1.08337	0.0454156	-0.0043581	-0.161766	-0.110753	0.202386	-0.205749	0.876747	0.665793	-0.190216	0.00163034	0.386039	0.944702	-0.0961288	0.296115	-0.094319	-0.154425	0.219496	-0.120787	0.682676	0.785227	-0.0929729	0.247086	-0.800943	1.33252	0.0407048	-0.123052	0.0558728	0.227174	0.261052	0.759908	0.319323	-0.857453	-0.35212	0.362428	1.05045
2.84	-0.386609	-0.938778	-0.0508622	0.286202	-0.175944	-0.21111	-0.0932761	-0.0338689	0.813138	-0.051753	-0.0070338	-0.0176732	0.468233	1.18563	0.0437722	0.0585174	-0.163921	-0.18115	0.200853	-0.112734	0.884061	0.772317	-0.191511	-0.0136686	0.396905	1.1087	-0.094184	0.265104	-0.0943418	-0.0679658	0.218264	-0.121025	0.691579	0.944334	-0.0894869	0.307701	-0.785991	1.5641	0.0400282	-0.142763	0.0567921	0.0926176	0.264199	0.1445	0.314051	0.0369134	-0.347052	0.598931	1.02471
2.85	-0.395666	-0.843225	-0.0478011	0.222754	-0.176761	-0.186487	-0.0936007	-0.0314742	0.812652	-0.0429092	-0.00721949	-0.0199681	0.479503	1.06438	0.0426161	0.0696288	-0.165398	0.00927141	0.199769	-0.120773	0.891384	0.673375	-0.192204	0.0630654	0.4078	1.00705	-0.092862	0.215928	-0.0941212	-0.103503	0.217054	-0.128159	0.700395	0.756808	-0.0861075	0.244986	-0.770799	1.42671	0.039689	-0.112454	0.0567184	0.0152208	0.26406	-0.303746	0.316926	0.434725	-0.342776	0.254029	1.00503
2.86	-0.403794	-0.801866	-0.0450502	0.214834	-0.177729	-0.202896	-0.0939242	-0.034274	0.812292	-0.0302243	-0.00743712	-0.0233678	0.489916	1.05789	0.0414974	0.0616926	-0.165019	0.110593	0.198303	-0.171104	0.897085	0.418178	-0.192128	0.0125836	0.417869	1.00065	-0.0915219	0.243584	-0.0943662	-0.120568	0.215502	-0.186437	0.706404	0.463059	-0.0835274	0.170568	-0.757234	1.30529	0.0391586	-0.144521	0.0558678	-0.0799877	0.261813	-0.544156	0.323754	0.714921	-0.340967	-0.0403739	0.989784
2.87	-0.412057	-0.829233	-0.0424228	0.167901	-0.178833	-0.210714	-0.0942969	-0.0400289	0.812016	-0.0259022	-0.00767753	-0.024224	0.500796	1.09191	0.0407468	0.161974	-0.164415	0.117715	0.196543	-0.175753	0.898014	-0.272114	-0.193565	-0.15533	0.428496	1.06145	-0.0901919	0.204493	-0.0946269	-0.131738	0.21337	-0.227626	0.710754	0.460105	-0.0816574	0.131587	-0.744304	1.25535	0.0384497	-0.134967	0.0543209	-0.113517	0.258328	-0.734416	0.333683	0.914867	-0.341922	-0.368511	0.978686
2.88	-0.419888	-0.691415	-0.0402958	0.0963205	-0.180444	-0.259126	-0.0947096	-0.0416289	0.811781	-0.0201618	-0.00791984	-0.0246934	0.511303	0.935877	0.0411094	0.228213	-0.162938	0.274353	0.194838	-0.165134	0.892331	-0.73175	-0.195391	-0.160681	0.43869	0.911782	-0.0895072	0.130572	-0.0951774	-0.139938	0.211097	-0.226606	0.71607	0.539294	-0.0804231	0.0764036	-0.732797	0.989978	0.0376115	-0.165192	0.0527806	-0.114239	0.254278	-0.741888	0.345474	1.03212	-0.345488	-0.5873	0.971235
2.89	-0.425454	-0.39089	-0.0384512	0.0708911	-0.182612	-0.278461	-0.0951277	-0.0419891	0.811633	-0.00878222	-0.00818409	-0.0285743	0.519398	0.627923	0.0417777	0.143962	-0.160011	0.351715	0.193175	-0.169696	0.885223	-0.608924	-0.196505	-0.114554	0.44641	0.597949	-0.0890356	0.118475	-0.0953882	-0.0216638	0.208721	-0.251015	0.720667	0.409891	-0.0794252	0.0928017	-0.725143	0.4988	0.0361199	-0.209379	0.0509958	-0.202845	0.251599	-0.551444	0.357823	1.10437	-0.350886	-0.654132	0.965629
2.9	-0.427972	-0.107091	-0.0367655	0.0350335	-0.18491	-0.283258	-0.0955612	-0.0452655	0.811599	0.00122308	-0.00849133	-0.0325759	0.524324	0.347997	0.0419802	0.0693181	-0.156735	0.342825	0.191359	-0.193696	0.879877	-0.483737	-0.197488	-0.10496	0.451012	0.314211	-0.0884373	0.0725872	-0.0943288	0.150342	0.206023	-0.284081	0.724629	0.38964	-0.0782888	0.0904378	-0.722627	-0.00450647	0.0340454	-0.224267	0.0483591	-0.290666	0.251325	-0.318051	0.369538	1.04313	-0.357098	-0.59078	0.961144
2.91	-0.427714	0.185106	-0.0356958	-0.0606501	-0.187499	-0.255429	-0.0960258	-0.0466038	0.81165	0.00940948	-0.00883439	-0.0364631	0.526259	0.00233776	0.0423071	0.0537211	-0.15343	0.325593	0.189494	-0.164645	0.874983	-0.485823	-0.198212	-0.0774062	0.452621	-0.00880342	-0.0883972	-0.0352642	-0.0919101	0.29855	0.203232	-0.26618	0.728129	0.212216	-0.0773748	0.0529501	-0.725127	-0.529853	0.0318779	-0.160751	0.045447	-0.307165	0.252712	-0.116989	0.379212	0.857982	-0.362633	-0.383272	0.958431
2.92	-0.425392	0.243734	-0.0357624	-0.119626	-0.189681	-0.142954	-0.0964782	-0.0452573	0.811768	0.010681	-0.00922908	-0.0425527	0.525441	-0.125423	0.0429597	0.0554277	-0.15043	0.272559	0.188139	-0.10217	0.869915	-0.526834	-0.198694	-0.0852607	0.451777	-0.103309	-0.0889652	-0.0755141	-0.0890024	0.215574	0.200821	-0.191217	0.727099	-0.48745	-0.0773612	-0.081772	-0.731721	-0.71711	0.0308534	0.00668889	0.0424995	-0.313587	0.254632	-0.218151	0.387254	0.806601	-0.36619	-0.268302	0.958987
2.93	-0.42233	0.432967	-0.03641	-0.136752	-0.19141	-0.121707	-0.0969012	-0.037463	0.811859	0.00901645	-0.00966799	-0.0442724	0.523029	-0.432949	0.0436256	-0.0153792	-0.147601	0.261809	0.187949	0.079819	0.864957	-0.407807	-0.199185	-0.0755905	0.449233	-0.452847	-0.0894189	-0.0608746	-0.0889843	-0.080948	0.200246	0.082075	0.720124	-0.916959	-0.0800378	-0.356171	-0.739835	-0.952407	0.0307843	0.0348738	0.0398314	-0.268529	0.25369	-0.461157	0.394935	0.392785	-0.370081	-0.587176	0.966281
2.94	-0.416609	0.697733	-0.0369813	-0.0752783	-0.19282	-0.0863611	-0.0972252	-0.0281754	0.811981	0.0166089	-0.0101128	-0.0443101	0.516757	-0.762762	0.0434937	-0.189852	-0.145178	0.146838	0.189479	0.202641	0.86219	-0.143292	-0.20024	-0.118859	0.44265	-0.819003	-0.0889513	0.0427607	-0.0897326	0.06778	0.201994	0.234055	0.706844	-1.66732	-0.0852284	-0.447686	-0.750958	-1.24006	0.0306354	0.0194642	0.0374914	-0.267477	0.248495	-0.544913	0.396656	-0.36012	-0.373567	-0.454336	0.976828
2.95	-0.408914	0.835162	-0.0372007	-0.0504992	-0.193688	-0.0612409	-0.0974758	-0.0219037	0.812185	0.0230937	-0.0105369	-0.0394259	0.508015	-0.922833	0.0423914	-0.254286	-0.144146	-0.000192506	0.191694	0.233666	0.860932	-0.122243	-0.202465	-0.180353	0.433577	-0.993091	-0.0874539	0.067399	-0.0895613	0.086642	0.204569	0.271824	0.689291	-1.69342	-0.0906049	-0.445792	-0.764029	-1.35514	0.030307	0.011448	0.0354896	-0.192647	0.239966	-0.683263	0.393288	-0.814195	-0.374063	-0.339703	0.988498
2.96	-0.399928	0.973364	-0.0375666	-0.0768756	-0.194443	-0.0410257	-0.097657	-0.0139887	0.812433	0.0263009	-0.0108903	-0.0312257	0.497686	-1.09513	0.0412907	-0.264993	-0.143919	-0.0265754	0.194098	0.244695	0.859281	-0.152334	-0.205006	-0.164896	0.422849	-1.16401	-0.0861062	0.00796687	-0.0899993	0.0251103	0.207372	0.282263	0.673802	-1.41178	-0.0955941	-0.402396	-0.777999	-1.44418	0.0299211	0.0143306	0.0345818	-0.0812566	0.228939	-0.718108	0.386759	-1.12578	-0.373286	-0.335507	0.999816
2.97	-0.389485	1.11152	-0.038307	-0.0908648	-0.194847	0.0273968	-0.0977516	-0.00544761	0.812711	0.0297498	-0.0111661	-0.0242707	0.485536	-1.26524	0.0401367	-0.311743	-0.143741	-0.0433139	0.196543	0.241036	0.858135	-0.0411685	-0.206933	-0.112661	0.410379	-1.31849	-0.0850873	-0.0261862	-0.0907028	0.0511177	0.210166	0.271321	0.659969	-1.36187	-0.100063	-0.376145	-0.792899	-1.52886	0.0297227	0.0530047	0.0344806	-0.033843	0.217384	-0.606369	0.377934	-1.2601	-0.372183	-0.308008	1.00752
2.98	-0.377938	1.18233	-0.0395409	-0.135915	-0.194734	0.0782539	-0.0977749	0.000474443	0.813031	0.034189	-0.0113761	-0.0176809	0.472008	-1.3598	0.0389364	-0.29847	-0.143805	-0.0712772	0.198857	0.217712	0.857793	-0.048216	-0.208412	-0.085098	0.396712	-1.39162	-0.0843737	-0.0851888	-0.0913134	0.0467125	0.212753	0.243864	0.646305	-1.32775	-0.104254	-0.359002	-0.808416	-1.5503	0.0299577	0.100557	0.0349365	0.0434495	0.207395	-0.412955	0.368146	-1.22326	-0.371475	-0.272721	1.00955
2.99	-0.36646	1.05728	-0.0416156	-0.220704	-0.194251	0.183947	-0.0977524	0.00311342	0.81339	0.0363384	-0.0115264	-0.0131796	0.458415	-1.2604	0.0384229	-0.172524	-0.1443	-0.14439	0.200831	0.167873	0.856293	-0.260317	-0.2093	-0.0544866	0.383172	-1.23142	-0.0844701	-0.184225	-0.0919429	0.0700821	0.214953	0.188721	0.633484	-1.2078	-0.108259	-0.356813	-0.823321	-1.35302	0.0310709	0.263809	0.0364948	0.192081	0.199532	-0.32777	0.358729	-1.02125	-0.370549	-0.0768132	1.00637
3	-0.357836	0.636124	-0.0446802	-0.215286	-0.192792	0.263376	-0.0977405	-0.00170746	0.813718	0.0271599	-0.0116591	-0.013728	0.447979	-0.777462	0.0389709	-0.0457833	-0.145439	-0.123253	0.201916	0.0446007	0.852569	-0.438379	-0.209211	0.0060249	0.373075	-0.739762	-0.0854184	-0.141034	-0.0920986	0.0341334	0.216589	0.149511	0.621999	-1.08701	-0.112494	-0.394925	-0.834301	-0.777665	0.0343714	0.424363	0.0397342	0.377499	0.192088	-0.441019	0.351345	-0.927023	-0.369224	-0.236435	1.00162
3.01	-0.353064	0.350182	-0.0468865	-0.0974467	-0.191258	0.198861	-0.0977743	-0.00374261	0.81391	0.0121773	-0.0117936	-0.0127063	0.442298	-0.424331	0.0393414	-0.0545127	-0.146145	-0.117718	0.202076	0.0128343	0.848881	-0.273306	-0.208196	0.0478965	0.3675	-0.415103	-0.0853131	0.0495204	-0.0924453	0.0615968	0.218037	0.132246	0.611093	-1.0536	-0.116744	-0.346654	-0.839597	-0.308607	0.0379321	0.344113	0.0442327	0.465806	0.183983	-0.425252	0.344043	-0.937859	-0.369316	-0.231104	0.995246
3.02	-0.350994	0.00269018	-0.0480387	0.0100418	-0.189438	0.202971	-0.0978135	-0.00656663	0.813971	-0.00115919	-0.0119114	-0.0108665	0.439795	-0.00275969	0.0392089	-0.0299028	-0.147843	-0.210738	0.202045	-0.0403983	0.846766	-0.192972	-0.207676	-0.015528	0.365353	0.0159045	-0.0838978	0.193983	-0.0909754	0.21607	0.218956	0.0379544	0.60179	-0.554445	-0.119964	-0.173035	-0.840508	0.204608	0.0413538	0.331843	0.0491216	0.50897	0.176716	-0.39959	0.337687	-0.746951	-0.368456	-0.171977	0.984979
3.03	-0.353004	-0.404502	-0.0480978	0.0660182	-0.187939	0.0857728	-0.0979168	-0.0133051	0.81387	-0.0190305	-0.0119876	-0.00275359	0.44235	0.478439	0.0391157	0.0997259	-0.149787	-0.16429	0.201327	-0.087389	0.844981	-0.124979	-0.207574	0.00791308	0.36808	0.468192	-0.0820606	0.15846	-0.0895906	-0.00518524	0.218833	-0.0427048	0.607082	1.52598	-0.118708	0.337355	-0.83565	0.774884	0.044268	0.199046	0.0543813	0.578696	0.170368	-0.517108	0.334187	-0.241528	-0.36695	0.101567	0.97123
3.04	-0.358554	-0.692399	-0.0473529	0.157268	-0.187018	0.039924	-0.0980728	-0.0176144	0.813603	-0.0332933	-0.0119774	0.00287726	0.449043	0.823108	0.0393235	0.103188	-0.151615	-0.144081	0.200327	-0.119276	0.845685	0.347532	-0.207053	0.0925865	0.374633	0.806811	-0.0816068	0.0991878	-0.0892636	0.0234382	0.218261	-0.0780747	0.62422	1.59496	-0.115097	0.34795	-0.825771	1.19294	0.0462869	0.0863348	0.0593981	0.478977	0.163672	-0.850901	0.336688	0.201263	-0.364243	-0.0344034	0.957153
3.05	-0.366564	-0.919525	-0.0453516	0.266764	-0.186174	-0.0313445	-0.0982735	-0.0232459	0.813222	-0.0420389	-0.0119527	0.00186765	0.458793	1.13043	0.0385071	0.0476244	-0.153405	-0.146995	0.198922	-0.165289	0.852233	0.855451	-0.206107	0.133284	0.384272	1.0996	-0.0809436	0.20273	-0.0878031	0.0771618	0.217145	-0.150354	0.638222	1.24664	-0.111011	0.393594	-0.812281	1.50176	0.0472803	-0.0524776	0.0626862	0.311311	0.154802	-1.17487	0.343426	0.44091	-0.362786	-0.283881	0.94478
3.06	-0.376962	-1.16286	-0.0423081	0.320714	-0.185856	-0.137069	-0.0985514	-0.0328056	0.812772	-0.0477289	-0.0119357	0.0017332	0.471675	1.45545	0.0372005	0.100142	-0.155366	-0.131959	0.19702	-0.217389	0.860687	0.748743	-0.205753	0.063047	0.397024	1.41073	-0.0797208	0.258206	-0.0864404	-0.0180202	0.215275	-0.220321	0.650106	1.10346	-0.106512	0.380681	-0.795824	1.77175	0.0471526	-0.187619	0.0643517	0.175399	0.143943	-1.369	0.352736	0.590568	-0.363187	-0.515307	0.934117
3.07	-0.38954	-1.32968	-0.0385038	0.348076	-0.186232	-0.20708	-0.0989257	-0.0412171	0.812275	-0.0511679	-0.0119203	0.00119427	0.487465	1.66853	0.0360463	0.159892	-0.157111	-0.102349	0.194714	-0.237611	0.86742	0.648881	-0.20604	0.0244065	0.412582	1.62906	-0.0782752	0.287808	-0.0856478	-0.0579584	0.212803	-0.268634	0.660198	0.904602	-0.102324	0.335517	-0.777135	1.91238	0.0459507	-0.278024	0.064414	0.0109765	0.132612	-1.39273	0.364019	0.758391	-0.365303	-0.688926	0.92401
3.08	-0.402943	-1.27562	-0.0343195	0.353859	-0.187028	-0.266193	-0.0993635	-0.0454139	0.811745	-0.0535831	-0.0119154	4.21E-06	0.504377	1.62507	0.0349307	0.132958	-0.15841	-0.0227632	0.19236	-0.224937	0.874544	0.807181	-0.20683	0.0260611	0.429276	1.57645	-0.0766897	0.303518	-0.0852099	-0.118572	0.210069	-0.26733	0.6689	0.854848	-0.0987557	0.279291	-0.758061	1.77553	0.0439871	-0.364047	0.0627588	-0.17163	0.121985	-1.33589	0.376705	0.891566	-0.369075	-0.831749	0.913914
3.09	-0.413841	-0.878627	-0.0301912	0.284959	-0.188338	-0.287254	-0.0998045	-0.0428968	0.81126	-0.0416473	-0.0119143	0.000236355	0.518479	1.183	0.0335879	0.0563664	-0.158612	0.0672966	0.190342	-0.193609	0.883171	0.863492	-0.207503	0.0521956	0.443153	1.14268	-0.0751087	0.226991	-0.0852546	-0.0636945	0.207404	-0.276452	0.677717	0.902628	-0.0954015	0.272898	-0.742945	1.16394	0.040939	-0.405939	0.0594956	-0.342549	0.113413	-1.04233	0.38943	0.871861	-0.374285	-0.809199	0.903454
3.1	-0.420923	-0.55319	-0.0269005	0.185616	-0.189905	-0.263034	-0.100245	-0.0464705	0.810929	-0.024876	-0.0119212	-0.00205798	0.528452	0.850661	0.0324326	0.0440972	-0.157947	0.128996	0.188186	-0.245142	0.890734	0.614825	-0.207938	0.0441157	0.452981	0.821475	-0.0741754	0.125344	-0.0843007	0.10646	0.204404	-0.320194	0.685921	0.716187	-0.0925277	0.202508	-0.734208	0.56209	0.037532	-0.364536	0.0550713	-0.460418	0.108137	-0.709513	0.400728	0.890833	-0.379407	-0.630592	0.892723
3.11	-0.425195	-0.293017	-0.0246787	0.0713639	-0.191707	-0.250822	-0.100737	-0.0511519	0.810748	-0.0122409	-0.0119575	-0.00515574	0.5356	0.571954	0.0319036	0.0739602	-0.156561	0.193999	0.185506	-0.277904	0.895551	0.371073	-0.207821	0.0562126	0.459857	0.536741	-0.0740179	0.018918	-0.0820805	0.230293	0.20124	-0.301463	0.692854	0.685142	-0.0906576	0.115622	-0.731132	0.0231873	0.0343388	-0.308039	0.0501011	-0.500893	0.105931	-0.470188	0.411313	0.907416	-0.384316	-0.538692	0.88456
3.12	-0.426592	0.0467124	-0.0236423	-0.0540132	-0.193785	-0.215099	-0.101254	-0.0515062	0.810663	-0.00494594	-0.012024	-0.00819718	0.539453	0.154099	0.0320727	0.0663605	-0.154587	0.231054	0.18293	-0.228266	0.899039	0.356442	-0.207196	0.099452	0.463313	0.129476	-0.0747153	-0.100627	-0.0789451	0.32739	0.198544	-0.231965	0.699994	0.726534	-0.0898289	0.0711354	-0.733672	-0.579189	0.0316046	-0.213443	0.0451825	-0.490286	0.105809	-0.159682	0.419819	0.512538	-0.389982	-0.603469	0.879674
3.13	-0.42441	0.374921	-0.0237088	-0.133734	-0.196013	-0.177686	-0.10176	-0.0494953	0.810649	0.00184938	-0.0121245	-0.0116746	0.538875	-0.26114	0.0325111	0.00471851	-0.15212	0.234476	0.181069	-0.127186	0.902948	0.358261	-0.206243	0.0659749	0.462308	-0.283404	-0.076042	-0.175098	-0.0759384	0.254977	0.196603	-0.155075	0.70707	0.672192	-0.0886097	0.168304	-0.742356	-1.13896	0.0295032	-0.128343	0.0407159	-0.452431	0.106939	0.247307	0.420986	-0.167299	-0.39489	-0.220686	0.873949
3.14	-0.419709	0.564727	-0.0245686	-0.190244	-0.19801	-0.119633	-0.102237	-0.0455781	0.810697	0.00710532	-0.0122424	-0.0108224	0.534636	-0.595812	0.0331295	0.00704508	-0.149977	0.174146	0.180841	0.0974199	0.904126	-0.18894	-0.206774	-0.0944931	0.457791	-0.584373	-0.077845	-0.263561	-0.0750575	-0.0314706	0.195691	-0.0124398	0.714657	0.964184	-0.0858195	0.256761	-0.755537	-1.4826	0.0281766	-0.0403524	0.0369223	-0.368227	0.109087	0.454086	0.41602	-0.574158	-0.396041	0.106259	0.866853
3.15	-0.413137	0.759977	-0.0261502	-0.237667	-0.199865	-0.0937865	-0.102655	-0.0375809	0.810783	0.0101962	-0.0123299	-0.00713424	0.527006	-0.938725	0.0344565	0.0104715	-0.147929	0.188749	0.182995	0.312347	0.899727	-0.549636	-0.207968	-0.118839	0.45009	-0.900051	-0.0804341	-0.346468	-0.0766555	-0.116364	0.196517	0.161239	0.724962	0.940971	-0.0832636	0.180753	-0.771815	-1.76584	0.0273918	-0.0112319	0.0342965	-0.256496	0.110862	0.499043	0.407382	-0.871452	-0.39512	0.213546	0.860479
3.16	-0.404863	0.883487	-0.0280102	-0.237207	-0.201543	-0.0645578	-0.102988	-0.0292825	0.810903	0.013248	-0.0123941	-0.00555788	0.516687	-1.10428	0.0357606	-0.0495335	-0.145882	0.12807	0.186499	0.360933	0.894991	-0.350768	-0.209277	-0.145005	0.439772	-1.07993	-0.0830902	-0.345056	-0.0785136	-0.0958686	0.19855	0.231319	0.733086	0.737107	-0.0812947	0.15064	-0.790374	-1.9165	0.0267005	0.000217073	0.0325976	-0.181399	0.111648	0.453448	0.39662	-1.04281	-0.392973	0.260697	0.85505
3.17	-0.395843	0.923263	-0.0300538	-0.249586	-0.20294	-0.0317764	-0.10324	-0.0207953	0.811031	0.0122269	-0.012432	-0.00166849	0.505413	-1.15219	0.0368058	-0.0639846	-0.144735	0.0276547	0.189998	0.340375	0.892043	-0.245779	-0.211583	-0.19549	0.428296	-1.1518	-0.0857802	-0.376793	-0.0805967	-0.133981	0.201043	0.266834	0.740675	0.806492	-0.0796878	0.107703	-0.809621	-1.91721	0.0262129	0.0273235	0.0317484	-0.0900709	0.110991	0.294307	0.385199	-1.0835	-0.390222	0.21941	0.850687
3.18	-0.386453	0.957479	-0.0324356	-0.260235	-0.203975	0.0294117	-0.103401	-0.0115443	0.811147	0.0118341	-0.0124249	0.00262807	0.493613	-1.20579	0.0378713	-0.0760945	-0.144334	-0.031051	0.193325	0.321892	0.889555	-0.211071	-0.214136	-0.161918	0.416116	-1.2097	-0.088768	-0.401167	-0.0831459	-0.152799	0.203905	0.300374	0.748334	0.624976	-0.0791002	-0.0123734	-0.828676	-1.88102	0.0261389	0.0825877	0.0317309	-0.0272338	0.108547	0.115565	0.374326	-1.08656	-0.387427	0.182132	0.847742
3.19	-0.377057	0.896571	-0.0349853	-0.242142	-0.204338	0.0933487	-0.103478	-0.00401541	0.811292	0.0176925	-0.0123865	0.00485564	0.481714	-1.14262	0.0387073	-0.0869147	-0.144447	-0.088336	0.196369	0.285981	0.887549	-0.194154	-0.215989	-0.127017	0.403869	-1.14046	-0.0915947	-0.36783	-0.0857069	-0.130404	0.206975	0.306072	0.751167	-0.0992341	-0.080524	-0.194157	-0.846901	-1.72311	0.0266406	0.140183	0.032135	0.0222809	0.104415	-0.126334	0.364755	-0.971107	-0.383906	0.20834	0.84572
3.2	-0.369275	0.617094	-0.0378719	-0.257345	-0.203785	0.232916	-0.103494	0.000680959	0.811496	0.0219454	-0.0123338	0.00512959	0.471492	-0.871394	0.0397633	0.0144236	-0.145606	-0.218851	0.198988	0.236747	0.884577	-0.41411	-0.217441	-0.119344	0.393574	-0.813431	-0.0943651	-0.359246	-0.0876414	-0.0697442	0.210012	0.305454	0.74552	-1.0365	-0.0849571	-0.505911	-0.862295	-1.28775	0.0284411	0.347038	0.0334816	0.185605	0.0977989	-0.456783	0.357062	-0.962639	-0.38008	0.0422778	0.845023
3.21	-0.36495	0.25511	-0.0411468	-0.200957	-0.201867	0.345033	-0.103477	0.00322479	0.811696	0.0169518	-0.0122941	0.00272627	0.464977	-0.478555	0.0412585	0.0679576	-0.1477	-0.234743	0.201005	0.169236	0.879408	-0.544091	-0.218062	-0.0413717	0.387337	-0.406971	-0.0968601	-0.217788	-0.08888	-0.0477989	0.2132	0.327605	0.730944	-1.71121	-0.093178	-0.725018	-0.87225	-0.681071	0.0325929	0.523527	0.0367218	0.398324	0.0877202	-0.803587	0.350159	-0.927626	-0.377135	-0.0320202	0.845125
3.22	-0.363678	-0.0220428	-0.0434363	-0.0067448	-0.199124	0.284684	-0.103407	0.0104156	0.811834	0.00954611	-0.0122716	0.00247868	0.462091	-0.0935442	0.0419775	-0.028621	-0.149723	-0.193866	0.202327	0.0908957	0.874733	-0.340354	-0.217704	-0.0381881	0.384813	-0.0823422	-0.0972431	0.126397	-0.0890693	0.0675144	0.216347	0.285068	0.71365	-1.68338	-0.101581	-0.623315	-0.876402	-0.0994583	0.037389	0.400692	0.0415367	0.513104	0.0752622	-1.27757	0.348474	-0.252853	-0.372084	0.00550562	0.845343
3.23	-0.365433	-0.363268	-0.0428908	0.255447	-0.196983	0.0775308	-0.103288	0.0122854	0.811853	-0.00639997	-0.0122263	0.00740222	0.463471	0.405251	0.0409399	-0.117259	-0.151953	-0.264606	0.202894	0.0348177	0.872662	-0.0675628	-0.218689	-0.123605	0.386336	0.34941	-0.0941256	0.498905	-0.0873457	0.253593	0.218668	0.174271	0.696204	-1.76138	-0.108306	-0.524371	-0.87412	0.591636	0.0398567	0.0746136	0.0465572	0.48995	0.0598483	-1.77269	0.353612	0.10319	-0.368796	-0.404246	0.845568
3.24	-0.370865	-0.719784	-0.0396301	0.41401	-0.195749	-0.0658107	-0.103171	0.0113386	0.811713	-0.0201141	-0.0121112	0.015874	0.469611	0.841894	0.0388455	-0.0890648	-0.155284	-0.329797	0.203251	0.0399618	0.872735	0.0964845	-0.221079	-0.154418	0.392651	0.791075	-0.0886551	0.652412	-0.0838779	0.280527	0.219859	0.0689414	0.678952	-1.61205	-0.113437	-0.397804	-0.864834	1.23079	0.0398166	-0.145911	0.0506369	0.397845	0.0412525	-2.06669	0.362497	0.295674	-0.367904	-0.710521	0.84356
3.25	-0.379304	-0.948131	-0.0352917	0.42633	-0.195113	-0.123589	-0.103055	0.0123739	0.811481	-0.0248477	-0.0119113	0.0235598	0.479202	1.08314	0.0369022	0.00180934	-0.158352	-0.182365	0.203681	0.0365907	0.87364	0.128059	-0.224161	-0.13766	0.40264	1.07237	-0.0831165	0.601785	-0.0807756	0.168779	0.220126	-0.0110249	0.66397	-1.36993	-0.117396	-0.341589	-0.850287	1.62064	0.038664	-0.220714	0.0535794	0.298626	0.021628	-2.11153	0.373596	0.455975	-0.369117	-0.92801	0.837736
3.26	-0.389445	-1.07635	-0.0309831	0.391779	-0.194835	-0.143445	-0.102924	0.0133475	0.811233	-0.0243381	-0.0116512	0.0279903	0.490663	1.22119	0.0354708	0.077103	-0.159523	0.01435	0.203861	-0.00902629	0.874662	0.0870116	-0.225745	-0.0429636	0.414687	1.24316	-0.0784463	0.523381	-0.0784876	0.107614	0.219647	-0.0862547	0.650693	-1.2885	-0.120966	-0.315193	-0.83289	1.81972	0.0372767	-0.239968	0.055257	0.162502	0.00282496	-2.03504	0.386033	0.583062	-0.372248	-1.08853	0.828154
3.27	-0.400847	-1.19987	-0.0268748	0.368244	-0.194811	-0.171929	-0.102802	0.0108434	0.81099	-0.0248349	-0.0113585	0.0304423	0.503709	1.37952	0.0345077	0.148663	-0.159326	0.0980101	0.203411	-0.0779058	0.874978	-0.0186334	-0.226261	-0.0301179	0.428381	1.41195	-0.0744894	0.478344	-0.0765775	0.064097	0.218418	-0.155699	0.637736	-1.28485	-0.124247	-0.301254	-0.813778	1.96814	0.0358039	-0.269841	0.0553662	-0.00066492	-0.0147582	-1.94365	0.399047	0.642807	-0.376906	-1.17015	0.816621
3.28	-0.413119	-1.22098	-0.0230808	0.301821	-0.195039	-0.157678	-0.102704	0.00912454	0.810731	-0.0265497	-0.0110431	0.032376	0.517928	1.39449	0.034173	0.229769	-0.158807	0.105491	0.202423	-0.114409	0.874064	-0.141139	-0.226619	-0.0192883	0.443222	1.44991	-0.071221	0.389986	-0.0748856	0.0649427	0.216642	-0.190749	0.625161	-1.1768	-0.127349	-0.285837	-0.793846	1.94778	0.0342807	-0.235398	0.0539708	-0.131954	-0.0306842	-1.6962	0.411947	0.659066	-0.382953	-1.25534	0.804527
3.29	-0.424255	-0.965862	-0.0199769	0.236852	-0.195538	-0.208445	-0.102607	0.0111615	0.810491	-0.0194546	-0.0107115	0.034107	0.530928	1.13126	0.0344001	0.198459	-0.157503	0.267903	0.201143	-0.140675	0.872611	-0.119202	-0.226205	0.0401241	0.456695	1.15059	-0.0687451	0.316764	-0.073568	0.00426214	0.214803	-0.177556	0.614058	-1.04917	-0.130131	-0.238156	-0.775963	1.55138	0.03275	-0.296337	0.051482	-0.254334	-0.0429296	-1.23376	0.423689	0.69021	-0.389948	-1.09368	0.791012
3.3	-0.432796	-0.748798	-0.0169066	0.168789	-0.197117	-0.316322	-0.102484	0.0124901	0.810338	-0.0137291	-0.0103476	0.0396519	0.541314	0.908678	0.0346417	0.202281	-0.154602	0.329196	0.199649	-0.14604	0.871942	-0.00992981	-0.225817	-0.00611869	0.467109	0.901725	-0.0668039	0.174962	-0.0731971	-0.080953	0.212746	-0.23532	0.607965	0.263859	-0.130589	0.208892	-0.762174	1.18498	0.0296863	-0.423917	0.0480052	-0.332908	-0.0503715	-0.875929	0.434383	0.734292	-0.396927	-0.986672	0.776626
3.31	-0.438498	-0.342632	-0.0148869	0.0298246	-0.199253	-0.212069	-0.102341	0.0167358	0.810209	-0.0107523	-0.0099125	0.0457983	0.548264	0.391872	0.0356727	0.170544	-0.152148	0.230608	0.198494	-0.0933799	0.873137	0.291094	-0.225416	0.106478	0.473848	0.402638	-0.0672203	-0.135409	-0.0737739	-0.0844326	0.21055	-0.194346	0.621014	1.93375	-0.126048	0.534451	-0.752961	0.570778	0.0263445	-0.30336	0.0440842	-0.428588	-0.0541307	-0.277657	0.442063	0.26069	-0.405	-0.874892	0.762576
3.32	-0.43973	0.0686991	-0.0144736	-0.0590912	-0.200344	-0.0267929	-0.102162	0.0179504	0.810158	0.0019177	-0.00947351	0.0408563	0.549705	-0.0965194	0.0363846	0.0407541	-0.150026	0.200408	0.197665	-0.0754529	0.87776	0.516382	-0.223649	0.228161	0.475254	-0.0565983	-0.0692501	-0.233212	-0.0735884	0.089692	0.208784	-0.160166	0.638639	1.38377	-0.120207	0.483888	-0.750694	-0.109336	0.0244221	-0.0932248	0.0388487	-0.574433	-0.052987	0.559112	0.440792	-0.340729	-0.410555	-0.0913315	0.741606
3.33	-0.437864	0.285272	-0.0157983	-0.241244	-0.201015	-0.0145639	-0.101995	0.0153526	0.810251	0.016076	-0.00908682	0.037591	0.547354	-0.380497	0.0375788	0.151157	-0.147889	0.219425	0.196991	-0.0541504	0.881101	0.0335125	-0.22108	0.148826	0.472955	-0.347186	-0.0721097	-0.382896	-0.0732961	-0.0480777	0.207542	-0.0752276	0.650453	1.12265	-0.115199	0.39592	-0.754253	-0.5651	0.0240818	0.0214636	0.0337473	-0.427122	-0.0467065	0.944786	0.433623	-0.520658	-0.411656	0.29062	0.71713
3.34	-0.43413	0.474243	-0.0183815	-0.338509	-0.202638	-0.0496982	-0.101837	0.0175846	0.810452	0.0225401	-0.00870714	0.0384165	0.542653	-0.633673	0.040257	0.207246	-0.145526	0.198078	0.196731	0.00875825	0.879471	-0.26634	-0.218958	0.101522	0.467763	-0.630616	-0.0762262	-0.490887	-0.074932	-0.16121	0.207389	0.0438907	0.662371	1.21383	-0.110851	0.359197	-0.761539	-0.878621	0.0241429	0.0315938	0.0305265	-0.277158	-0.0398593	0.932655	0.424003	-0.72982	-0.41101	0.389324	0.699003
3.35	-0.428384	0.665825	-0.0212199	-0.317775	-0.204457	-0.0447602	-0.101621	0.0267432	0.810683	0.0232115	-0.00831941	0.0393374	0.535332	-0.869718	0.0429335	0.10145	-0.143703	0.0997165	0.197194	0.0808752	0.878187	0.0335434	-0.217255	0.0830929	0.459654	-0.894448	-0.0805212	-0.47777	-0.0770398	-0.130916	0.208328	0.134201	0.674114	1.11152	-0.10688	0.328602	-0.771558	-1.09641	0.0240835	0.00897468	0.0282593	-0.228346	-0.0347164	0.784759	0.413197	-0.85196	-0.409174	0.380914	0.689124
3.36	-0.421252	0.765805	-0.0237486	-0.27995	-0.206131	-0.0494843	-0.101311	0.0354954	0.810899	0.020545	-0.00791312	0.0423397	0.526157	-0.999297	0.0448242	0.0133979	-0.142858	-0.00460999	0.198263	0.137513	0.880027	0.28335	-0.216474	0.0586738	0.449601	-1.04008	-0.0844379	-0.459538	-0.0791696	-0.136609	0.209946	0.189388	0.685112	1.10502	-0.103164	0.311459	-0.782811	-1.14306	0.0237067	-0.0206564	0.0266147	-0.153275	-0.0317214	0.614587	0.40224	-0.951004	-0.406692	0.36132	0.686908
3.37	-0.413071	0.886306	-0.0260052	-0.256939	-0.207632	-0.0381497	-0.100905	0.0461408	0.811103	0.0206846	-0.00746574	0.0472649	0.515468	-1.1613	0.046136	-0.058017	-0.142698	-0.0529029	0.199926	0.191505	0.883454	0.39753	-0.216013	0.0774838	0.438045	-1.2027	-0.0881003	-0.455589	-0.0815882	-0.142529	0.212061	0.226067	0.696213	1.05816	-0.0995305	0.301504	-0.794501	-1.19886	0.0231063	-0.0350253	0.0257584	-0.0746356	-0.0301318	0.578041	0.390816	-1.02389	-0.403385	0.421578	0.688797
3.38	-0.403711	0.968373	-0.0281751	-0.235075	-0.208835	-0.000913266	-0.100389	0.0564493	0.811332	0.026091	-0.00696928	0.0518138	0.503162	-1.26795	0.0469727	-0.120472	-0.142881	-0.11237	0.201968	0.21044	0.888186	0.516647	-0.2154	0.0805496	0.424996	-1.29805	-0.0915249	-0.441364	-0.0841291	-0.128795	0.214356	0.221634	0.706374	0.953547	-0.0960481	0.274302	-0.806677	-1.20449	0.0224635	-0.0194702	0.0255843	-0.0217395	-0.0287661	0.546635	0.37911	-1.01941	-0.399371	0.483391	0.692141
3.39	-0.394301	0.858322	-0.0303726	-0.212244	-0.209457	0.0472317	-0.0997815	0.0651663	0.811609	0.0282555	-0.00642785	0.0566169	0.49061	-1.1656	0.0475399	-0.108393	-0.143841	-0.180883	0.204064	0.208203	0.893009	0.38575	-0.215138	0.0228918	0.411959	-1.16778	-0.0948235	-0.433524	-0.086536	-0.127071	0.216451	0.195162	0.715181	0.8119	-0.0929816	0.213325	-0.817921	-0.961083	0.0222815	0.0388319	0.0258357	0.0249352	-0.028211	0.38183	0.367938	-1.00004	-0.394817	0.444819	0.697257
3.4	-0.387632	0.487819	-0.0322729	-0.19366	-0.210039	-0.0211598	-0.0991177	0.0677966	0.811833	0.0156998	-0.00583142	0.0631092	0.481024	-0.779516	0.0485181	0.0408181	-0.144965	-0.118721	0.206139	0.221658	0.894467	-0.102195	-0.216167	-0.0834233	0.401976	-0.772638	-0.0982777	-0.436852	-0.0894243	-0.264614	0.218377	0.201545	0.723044	0.825749	-0.0911345	0.131958	-0.824392	-0.33537	0.0224557	0.0168292	0.0267777	0.146887	-0.0303481	-0.130595	0.359024	-0.671511	-0.389614	0.590834	0.705869
3.41	-0.383651	0.346612	-0.0342186	-0.238602	-0.211136	-0.0118905	-0.0983874	0.0793606	0.811962	0.0124727	-0.00516554	0.0688482	0.474015	-0.692995	0.0507232	0.159828	-0.145398	-0.0367491	0.208595	0.255732	0.891459	-0.417568	-0.216559	-0.0265811	0.394535	-0.65324	-0.102297	-0.476578	-0.0928848	-0.247455	0.220559	0.221639	0.732371	0.96432	-0.0892703	0.168066	-0.825718	0.0285387	0.0227115	0.0580419	0.0290818	0.288647	-0.0361932	-0.686095	0.357094	-0.14628	-0.381819	0.437738	0.720906
3.42	-0.380722	0.230243	-0.0363117	-0.177568	-0.211696	0.0624381	-0.0975474	0.0874898	0.812113	0.0181569	-0.00448326	0.066751	0.467984	-0.54385	0.0530781	0.121091	-0.145221	-0.00745172	0.210858	0.191166	0.88737	-0.375351	-0.215879	0.026422	0.388317	-0.486667	-0.105921	-0.337033	-0.0955101	-0.143709	0.222531	0.159629	0.740315	0.580578	-0.0878215	0.0876905	-0.823944	0.337205	0.0237097	0.125004	0.0320523	0.299352	-0.0446634	-0.992802	0.360452	0.168428	-0.37637	0.0476598	0.740303
3.43	-0.379245	0.0546421	-0.0379138	-0.108886	-0.211505	0.0811083	-0.0966571	0.0898351	0.812321	0.0227598	-0.00383422	0.063206	0.463887	-0.304006	0.0548211	0.117282	-0.145176	-0.024433	0.212371	0.108977	0.883712	-0.399344	-0.214992	0.00899353	0.38441	-0.235513	-0.108048	-0.165587	-0.0968681	-0.0519232	0.223638	0.0607322	0.744774	0.365206	-0.0869409	0.0736694	-0.818964	0.66754	0.0252748	0.146882	0.0349782	0.315203	-0.0538192	-1.05055	0.367164	0.455058	-0.374471	-0.295332	0.761112
3.44	-0.379672	-0.139224	-0.0389273	-0.0582722	-0.211177	0.0606352	-0.0957627	0.0886234	0.812548	0.0220366	-0.00321634	0.0603165	0.462412	-0.0410885	0.0564194	0.158297	-0.145246	-0.00871536	0.213012	0.0228934	0.879289	-0.478466	-0.214081	0.0305156	0.38332	0.0329623	-0.108939	-0.04274	-0.0972775	-0.00447661	0.223749	-0.0353845	0.74779	0.244427	-0.0860195	0.0799895	-0.810743	0.969591	0.0269816	0.140761	0.0380537	0.338469	-0.0616511	-0.956894	0.376403	0.716047	-0.375768	-0.518599	0.781623
3.45	-0.381901	-0.309011	-0.0395603	-0.0174824	-0.210666	0.0829695	-0.0948929	0.0847432	0.812754	0.0192641	-0.00263205	0.0560717	0.463387	0.187633	0.0580568	0.185332	-0.145347	0.00571076	0.212825	-0.0614801	0.87469	-0.446244	-0.212382	0.0989522	0.38486	0.274331	-0.109162	0.0281283	-0.0968519	0.0551383	0.222982	-0.11143	0.749092	-0.0801884	-0.0852037	0.0173977	-0.799991	1.1788	0.0290381	0.185423	0.0411543	0.33616	-0.0669367	-0.711551	0.387088	0.904122	-0.379472	-0.583715	0.801516
3.46	-0.385823	-0.481543	-0.0396986	0.0687723	-0.209745	0.0974227	-0.0940873	0.0753877	0.812938	0.018067	-0.00210716	0.0483223	0.466778	0.447943	0.0593213	0.1552	-0.145325	0.0318478	0.211762	-0.149349	0.870623	-0.403271	-0.20989	0.139135	0.388954	0.527362	-0.108684	0.160595	-0.0954651	0.147714	0.221593	-0.161367	0.743881	-1.08655	-0.0861682	-0.212329	-0.787485	1.32692	0.0315355	0.20201	0.0439664	0.295905	-0.0683288	-0.343163	0.398201	1.05138	-0.384474	-0.503911	0.820244
3.47	-0.3912	-0.583923	-0.0389032	0.1795	-0.20837	0.0875696	-0.0933989	0.0618223	0.813131	0.0216676	-0.00167255	0.0387586	0.472495	0.649444	0.0597266	0.0904866	-0.145362	0.0329227	0.209891	-0.223127	0.866559	-0.460283	-0.207051	0.138061	0.395486	0.703746	-0.106653	0.366761	-0.0925478	0.290744	0.219792	-0.200162	0.726583	-2.27143	-0.089903	-0.409355	-0.774119	1.32724	0.0340527	0.168324	0.0461804	0.237408	-0.0648692	0.14026	0.408969	1.17926	-0.390068	-0.321513	0.837793
3.48	-0.396864	-0.547696	-0.0371416	0.245974	-0.206996	0.0127075	-0.0928484	0.0490546	0.813375	0.0266105	-0.00131801	0.0332384	0.47933	0.696807	0.0593896	0.0434884	-0.145283	0.0795341	0.207364	-0.278696	0.861489	-0.570705	-0.204425	0.103265	0.403063	0.712607	-0.102931	0.491875	-0.0884836	0.334369	0.217561	-0.246655	0.701144	-2.64987	-0.0946675	-0.442079	-0.761876	1.11865	0.0358714	0.0598341	0.0479527	0.205141	-0.0556195	0.674398	0.418758	1.27831	-0.395562	-0.0234168	0.854034
3.49	-0.402197	-0.515931	-0.034492	0.282761	-0.206347	-0.0783166	-0.0924214	0.0364096	0.813622	0.0209423	-0.000993282	0.0319385	0.486479	0.712739	0.0586653	0.0231468	-0.144695	0.0986082	0.204488	-0.282281	0.85608	-0.492364	-0.20235	0.100733	0.410723	0.718584	-0.0985004	0.502799	-0.0845606	0.308543	0.214845	-0.293406	0.675346	-2.40507	-0.0993418	-0.41431	-0.751604	0.925881	0.0362171	-0.0668718	0.049378	0.14107	-0.0412301	1.10596	0.426968	1.20916	-0.400549	0.180129	0.868769
3.5	-0.406715	-0.381733	-0.0315635	0.294947	-0.205819	-0.0519536	-0.092108	0.0259631	0.81379	0.0133318	-0.000684084	0.0295112	0.492854	0.567997	0.0576457	-0.0499675	-0.144243	0.0951247	0.201857	-0.246137	0.851667	-0.406295	-0.200051	0.125592	0.417783	0.600945	-0.0941833	0.47157	-0.0807045	0.315734	0.211757	-0.32311	0.653647	-1.93175	-0.102999	-0.301267	-0.743855	0.600886	0.0358719	-0.071758	0.0496459	-0.0455545	-0.0230073	1.63344	0.431064	0.731876	-0.405252	0.419133	0.8786
3.51	-0.40995	-0.279094	-0.0287752	0.229961	-0.205403	-0.114672	-0.0919241	0.00987897	0.813905	0.0107345	-0.000403647	0.0267286	0.497842	0.465894	0.0563434	-0.0381016	-0.142945	0.21998	0.199483	-0.229295	0.848697	-0.229492	-0.197629	0.127274	0.42363	0.507178	-0.0903785	0.359116	-0.0774247	0.218557	0.208399	-0.343612	0.635758	-1.65471	-0.105665	-0.229366	-0.739501	0.265452	0.0352495	-0.104043	0.0483183	-0.159548	-0.00214969	2.17705	0.426881	0.042936	-0.406881	1.0239	0.87772
3.52	-0.4124	-0.204958	-0.0266155	0.0974959	-0.206242	-0.198489	-0.0919135	-0.00716305	0.814014	0.0114632	-0.000149152	0.0240361	0.50207	0.37894	0.0558726	0.0664052	-0.140617	0.279576	0.197258	-0.2169	0.846465	-0.279218	-0.195786	0.0815263	0.428494	0.417944	-0.0879982	0.191718	-0.0753832	0.111178	0.205003	-0.328742	0.620239	-1.44317	-0.107551	-0.170805	-0.738461	-0.0704581	0.0341107	-0.121459	0.0466317	-0.165981	0.0213017	2.59907	0.415757	-0.346639	-0.40323	1.59316	0.866976
3.53	-0.414007	-0.104701	-0.0253635	0.00878356	-0.20795	-0.20542	-0.0920511	-0.019518	0.814132	0.011552	7.34E-05	0.0203801	0.505407	0.265826	0.0564022	0.113685	-0.137865	0.307431	0.195093	-0.216168	0.843115	-0.384492	-0.194175	0.0792356	0.432136	0.285451	-0.0869396	0.0904785	-0.0743207	0.0436963	0.201959	-0.274124	0.606645	-1.27265	-0.109006	-0.151809	-0.740831	-0.407767	0.0328805	-0.104485	0.0449552	-0.193356	0.0467851	2.78127	0.401357	-0.449322	-0.395777	1.87175	0.852593
3.54	-0.414511	0.012728	-0.0247027	-0.0308795	-0.209768	-0.178124	-0.0922817	-0.0255524	0.814239	0.00973984	0.000261289	0.0175047	0.507501	0.122561	0.0571898	0.0944704	-0.134937	0.2925	0.193029	-0.187477	0.839644	-0.303696	-0.19235	0.0929931	0.434218	0.117878	-0.086457	0.0376261	-0.0738558	0.0199842	0.199614	-0.189028	0.594704	-1.09835	-0.110365	-0.141139	-0.746421	-0.709704	0.0316295	-0.0964593	0.0429997	-0.229023	0.0728122	2.75346	0.386726	-0.417293	-0.386902	1.86947	0.840456
3.55	-0.413934	0.109159	-0.0244828	-0.060936	-0.211416	-0.140662	-0.0925431	-0.0257135	0.814323	0.00674325	0.000430035	0.0165609	0.508093	-0.0298684	0.0579357	0.0696214	-0.13235	0.229292	0.191499	-0.108573	0.837233	-0.208037	-0.190808	0.0645293	0.43457	-0.0529349	-0.086382	-0.0172373	-0.0736829	0.00620227	0.198311	-0.0647341	0.584589	-0.913067	-0.111797	-0.149616	-0.754614	-0.921691	0.0303849	-0.0819813	0.0409508	-0.224771	0.0979836	2.54807	0.373312	-0.302837	-0.378318	1.67095	0.833272
3.56	-0.412345	0.210921	-0.0247433	-0.112386	-0.212882	-0.113197	-0.0927753	-0.0196391	0.814367	0.00145174	0.000607301	0.0204719	0.506921	-0.223868	0.0587661	0.0767791	-0.130306	0.168844	0.190986	0.00755282	0.835581	-0.107973	-0.189728	0.0570633	0.433013	-0.249573	-0.0868937	-0.14303	-0.0740907	-0.0954457	0.198093	0.0115398	0.581012	0.639544	-0.1113	0.310529	-0.764607	-1.06532	0.0292851	-0.0601924	0.03924	-0.163361	0.120633	2.2588	0.361442	-0.373164	-0.371047	1.41682	0.832197
3.57	-0.410456	0.133153	-0.0255058	-0.117344	-0.214306	-0.080316	-0.0929303	-0.0114982	0.814322	-0.0124504	0.000850392	0.0269681	0.504617	-0.212681	0.0599369	0.0762504	-0.128926	0.0653433	0.191522	0.0974045	0.836294	0.32017	-0.188833	0.0792089	0.430043	-0.255513	-0.0892493	-0.33617	-0.0760035	-0.191703	0.198789	0.13815	0.596627	2.01962	-0.106521	0.455008	-0.774771	-0.90568	0.0284456	-0.0247578	0.0382562	-0.109864	0.139737	1.90822	0.349723	-0.533869	-0.365105	1.09353	0.834722
3.58	-0.410231	-0.0886098	-0.0258554	-0.0037311	-0.215144	-0.0702386	-0.0929968	-0.00149246	0.814094	-0.0335108	0.00112062	0.0269912	0.503405	-0.0295462	0.0603837	-0.0215629	-0.128952	-0.0696398	0.19312	0.228303	0.842768	0.922682	-0.188643	0.0326456	0.42805	-0.0908767	-0.0922325	-0.255986	-0.0778923	-0.183616	0.200951	0.295657	0.614899	1.55618	-0.102461	0.291262	-0.781693	-0.454699	0.0280616	-0.0273294	0.0372227	-0.135757	0.153908	1.37051	0.338115	-0.662361	-0.360539	0.767725	0.840191
3.59	-0.411885	-0.211421	-0.0250063	0.0568873	-0.216111	-0.162831	-0.0929494	0.0117245	0.813679	-0.046619	0.00141143	0.0323968	0.503553	0.0330352	0.0599518	-0.03273	-0.129967	-0.140292	0.196195	0.382373	0.852975	1.03484	-0.190288	-0.0749061	0.427368	-0.0343612	-0.0942934	-0.201463	-0.0805407	-0.315714	0.204548	0.404032	0.629888	1.55572	-0.0997999	0.241378	-0.784057	-0.0493933	0.0270014	-0.152992	0.0359917	-0.110895	0.161325	0.382366	0.330546	-0.182996	-0.354831	0.831323	0.851711
3.6	-0.414056	-0.193478	-0.0240334	0.0140937	-0.217384	-0.124974	-0.0927628	0.0253096	0.813229	-0.0401111	0.00176901	0.0381546	0.503572	-0.0434712	0.059948	0.0243626	-0.131717	-0.194216	0.20033	0.416024	0.862227	0.837689	-0.192882	-0.0794259	0.426661	-0.0839317	-0.0965995	-0.267528	-0.0837063	-0.279244	0.208711	0.417863	0.646239	1.60506	-0.097069	0.252002	-0.783303	0.154357	0.0255742	-0.108981	0.0351729	-0.0521718	0.160241	-0.504108	0.331029	0.161901	-0.348645	0.355031	0.872599
3.61	-0.415396	-0.065265	-0.0237304	-0.0303969	-0.2183	-0.0668853	-0.0924428	0.0387932	0.812921	-0.0209278	0.00215933	0.0394809	0.502522	-0.174818	0.0603263	0.0158757	-0.133326	-0.143274	0.204101	0.32854	0.870138	0.787578	-0.194469	0.0159102	0.424929	-0.21218	-0.0992234	-0.276265	-0.0863791	-0.222983	0.212699	0.36535	0.660565	1.24883	-0.0944893	0.214993	-0.781516	0.189902	0.024905	-0.0374455	0.034874	0.00167173	0.154253	-0.848303	0.336034	0.390808	-0.344838	0.0385259	0.894145
3.62	-0.41554	0.0344811	-0.0241699	-0.0835419	-0.218717	0.0250621	-0.0919876	0.0523055	0.812796	-0.00562931	0.0025564	0.0400815	0.500283	-0.276528	0.060789	0.0179097	-0.134781	-0.177407	0.206899	0.229403	0.87793	0.74538	-0.194807	0.0694439	0.422178	-0.286205	-0.101827	-0.29202	-0.0885551	-0.164398	0.215874	0.273403	0.672211	1.12226	-0.0922338	0.1972	-0.779362	0.249702	0.0252225	0.0874275	0.0352228	0.0853334	0.146663	-1.0194	0.343915	0.589577	-0.343302	-0.242053	0.910091
3.63	-0.414719	0.1271	-0.0253026	-0.108461	-0.218583	0.086654	-0.0913956	0.0660013	0.812785	0.00292444	0.00296272	0.0411367	0.497104	-0.366441	0.0613394	0.00277782	-0.136375	-0.178075	0.208769	0.151279	0.884845	0.633067	-0.194367	0.105253	0.418655	-0.36296	-0.104427	-0.28427	-0.0903626	-0.116955	0.218246	0.202252	0.683178	1.03215	-0.090115	0.174113	-0.776576	0.31589	0.0266526	0.172324	0.036468	0.178142	0.13827	-1.08903	0.353482	0.677284	-0.344135	-0.475557	0.919338
3.64	-0.413046	0.192684	-0.0268292	-0.117618	-0.21794	0.15686	-0.0906783	0.0766746	0.812849	0.0101526	0.0033731	0.0405346	0.493083	-0.428356	0.0618149	-0.0159304	-0.138017	-0.203339	0.209976	0.0873752	0.890904	0.556638	-0.193337	0.139812	0.414513	-0.399946	-0.106766	-0.253002	-0.0914838	-0.0132448	0.2199	0.124882	0.692546	0.833162	-0.0882728	0.163203	-0.773241	0.371075	0.0289462	0.267527	0.0386182	0.272546	0.130038	-1.05386	0.363948	0.746977	-0.346938	-0.664085	0.922278
3.65	-0.411041	0.200563	-0.0285817	-0.0972497	-0.216716	0.18894	-0.0898856	0.0809204	0.812987	0.0176993	0.00376523	0.0378109	0.488906	-0.398648	0.0621578	-0.037055	-0.13976	-0.180319	0.210448	0.0065885	0.896011	0.428633	-0.191467	0.182719	0.41048	-0.364293	-0.108638	-0.182942	-0.091619	0.0573386	0.220715	0.0401961	0.699987	0.642243	-0.0862338	0.183577	-0.769304	0.430967	0.0321932	0.325848	0.0417264	0.369636	0.122639	-0.913673	0.374156	0.695951	-0.351443	-0.740638	0.920375
3.66	-0.408726	0.260486	-0.0297695	-0.0237497	-0.215585	0.0938319	-0.0890689	0.082266	0.813205	0.0258359	0.0041344	0.036688	0.48489	-0.395544	0.0620244	-0.103139	-0.140838	-0.0813939	0.210249	-0.0352985	0.899303	0.145525	-0.189291	0.117591	0.406619	-0.389206	-0.109514	-0.0585266	-0.0914079	0.064936	0.22071	-0.0430937	0.705099	0.369271	-0.0837648	0.221319	-0.765275	0.387516	0.0351374	0.19722	0.0455142	0.399295	0.11703	-0.70912	0.38344	0.72264	-0.356396	-0.649773	0.914366
3.67	-0.406548	0.107819	-0.0295949	0.0674174	-0.215391	-0.0703526	-0.0882501	0.0799075	0.813482	0.0261627	0.00451337	0.0394359	0.481584	-0.179449	0.0614668	-0.0674084	-0.141002	-0.0110981	0.209917	-0.0212572	0.898026	-0.404802	-0.188734	-0.0788173	0.403414	-0.176294	-0.109291	0.02957	-0.091229	0.0320775	0.219811	-0.132975	0.707724	0.179925	-0.0807488	0.230841	-0.760829	0.594117	0.0362383	-0.0088646	0.0491638	0.355798	0.11283	-0.807029	0.393372	0.860716	-0.361152	-0.685528	0.90651
3.68	-0.406402	-0.00249501	-0.0286211	0.0238382	-0.216148	-0.119983	-0.087471	0.0784237	0.813689	0.0169154	0.00492265	0.0420443	0.480553	-0.122753	0.0616586	0.0652359	-0.141059	0.00529605	0.210156	0.0721031	0.892471	-0.602509	-0.189687	-0.080046	0.402648	-0.0700215	-0.109162	-0.0424383	-0.0912109	-0.00733775	0.218432	-0.126604	0.710558	0.439338	-0.0775551	0.285041	-0.753619	0.754771	0.036279	-0.0180587	0.0522113	0.303721	0.106409	-1.01574	0.404636	0.713644	-0.367155	-1.02986	0.901684
3.69	-0.405644	0.157941	-0.0283966	-0.0613531	-0.217331	-0.120179	-0.0866657	0.0812998	0.813864	0.0198536	0.00533592	0.0396018	0.478346	-0.321347	0.062751	0.0694958	-0.140002	0.190773	0.210997	0.0733902	0.886932	-0.507938	-0.189027	0.046366	0.400848	-0.25736	-0.109912	-0.116817	-0.0916285	-0.0363039	0.217228	-0.127758	0.715489	0.427342	-0.0737502	0.28637	-0.747091	0.546535	0.0368343	0.0472561	0.0545661	0.199671	0.0987579	-0.663055	0.410695	-0.0792874	-0.374391	-0.851388	0.894315
3.7	-0.403913	0.170466	-0.0284989	-0.075863	-0.218907	-0.174444	-0.0858837	0.0737349	0.814099	0.0269589	0.0057061	0.0347094	0.475251	-0.285332	0.063835	0.072657	-0.137302	0.285253	0.21143	0.0108663	0.881865	-0.567144	-0.187561	0.0208919	0.398122	-0.237708	-0.110767	-0.0982107	-0.0924295	-0.0706345	0.215669	-0.181093	0.718198	0.141857	-0.0701564	0.27122	-0.742228	0.456734	0.0375359	0.022857	0.0556972	0.0695554	0.0933066	-0.182026	0.409311	-0.480937	-0.377912	-0.30754	0.877755
3.71	-0.402404	0.158695	-0.0283079	-0.0689532	-0.221243	-0.268647	-0.0851981	0.0634031	0.814398	0.0322483	0.0060364	0.0313032	0.473	-0.206726	0.0650543	0.101463	-0.134202	0.303215	0.211211	-0.0538423	0.875266	-0.732449	-0.186742	-0.0217444	0.39594	-0.196796	-0.111393	-0.0593705	-0.093664	-0.119573	0.213699	-0.208942	0.717868	-0.293647	-0.0671058	0.159641	-0.737951	0.377776	0.0375773	-0.0636119	0.0557024	-0.0375985	0.0910907	0.153279	0.40448	-0.615403	-0.378759	-0.0694678	0.854265
3.72	-0.400844	0.166344	-0.0275454	-0.0134599	-0.224174	-0.32213	-0.0846199	0.0515893	0.814738	0.0356729	0.00632214	0.0253004	0.471391	-0.133843	0.0661197	0.0578996	-0.131019	0.310329	0.210327	-0.122954	0.868145	-0.664113	-0.186081	-0.0232758	0.394148	-0.153904	-0.11125	0.067063	-0.0950039	-0.0974183	0.211462	-0.235981	0.710475	-1.27473	-0.0664043	-0.0982022	-0.734718	0.252937	0.0367184	-0.139315	0.054502	-0.181967	0.0913964	0.462245	0.396746	-0.766667	-0.378512	0.135747	0.827251
3.73	-0.399163	0.200755	-0.0260328	0.0475585	-0.227213	-0.357733	-0.0841711	0.0381619	0.815117	0.0403345	0.00653846	0.0183287	0.470391	-0.0911804	0.0664554	-0.0134396	-0.12768	0.352536	0.208774	-0.185445	0.862036	-0.560493	-0.185834	-0.0158309	0.392897	-0.145247	-0.109603	0.229619	-0.0958648	-0.0505305	0.209044	-0.245944	0.69205	-2.29496	-0.0689811	-0.318459	-0.732948	0.0594508	0.035082	-0.207228	0.0519509	-0.301197	0.0942395	0.721161	0.38731	-0.798364	-0.377596	0.266795	0.800262
3.74	-0.396769	0.293846	-0.0240716	0.0532893	-0.230499	-0.389222	-0.0838582	0.0242436	0.815547	0.0451508	0.00670265	0.0151197	0.469267	-0.129556	0.0662876	-0.0403306	-0.123743	0.409857	0.206626	-0.246191	0.856475	-0.57254	-0.185246	0.0062062	0.391375	-0.206813	-0.106745	0.290655	-0.0964838	-0.0408	0.206454	-0.280168	0.667693	-2.42283	-0.0727406	-0.321513	-0.733767	-0.2493	0.0326271	-0.264478	0.0487197	-0.346824	0.0994866	0.942129	0.376945	-0.734569	-0.375788	0.462011	0.776683
3.75	-0.39374	0.309129	-0.0222636	0.0422005	-0.233599	-0.29772	-0.0836903	0.00927116	0.815994	0.0430418	0.00684319	0.0126959	0.467949	-0.112932	0.066066	-0.0350051	-0.119679	0.370978	0.203842	-0.309105	0.850654	-0.584166	-0.18399	0.0702823	0.389706	-0.160773	-0.103755	0.266429	-0.0968515	0.0105518	0.203309	-0.346697	0.644901	-2.10421	-0.0759122	-0.26344	-0.737485	-0.493634	0.0300317	-0.192046	0.0450527	-0.418442	0.107107	1.05342	0.367407	-0.530325	-0.37289	0.647126	0.759061
3.76	-0.391006	0.251446	-0.0211943	-0.00499181	-0.235585	-0.162944	-0.0836653	-0.00382522	0.816383	0.0337876	0.00695475	0.00966392	0.467138	-0.0573507	0.0660135	0.00967653	-0.11617	0.336326	0.200527	-0.345836	0.84519	-0.525454	-0.181568	0.153452	0.388858	-0.0720584	-0.101381	0.181772	-0.0966298	0.0328032	0.199718	-0.34992	0.625506	-1.75481	-0.0786074	-0.245479	-0.743158	-0.654258	0.0286911	-0.0318437	0.0407956	-0.446351	0.116029	1.11829	0.359089	-0.455317	-0.369293	0.661547	0.748587
3.77	-0.389429	0.0103867	-0.0208504	-0.0308625	-0.237096	-0.165673	-0.0837611	-0.0172831	0.816651	0.0167165	0.00704031	0.00737108	0.467574	0.207635	0.0664581	0.0973791	-0.112567	0.382751	0.197026	-0.357334	0.840476	-0.446088	-0.178883	0.109325	0.389165	0.173509	-0.100032	0.104165	-0.0967783	-0.0911881	0.196533	-0.283028	0.609885	-1.36877	-0.081699	-0.328322	-0.749581	-0.547045	0.0285398	0.0313873	0.0369566	-0.341769	0.125739	1.18306	0.35004	-0.56715	-0.366618	0.570204	0.743447
3.78	-0.390663	-0.202525	-0.0201598	0.0201736	-0.239034	-0.238363	-0.0840039	-0.0289556	0.816704	-0.00385017	0.00710906	0.00694435	0.47116	0.425328	0.0672737	0.120371	-0.109114	0.336815	0.193722	-0.282138	0.836708	-0.313259	-0.177061	0.080579	0.39205	0.322367	-0.0992693	0.115318	-0.0980697	-0.18409	0.194497	-0.111538	0.597904	-1.03208	-0.0852668	-0.279381	-0.754046	-0.393826	0.0284006	-0.0434666	0.0342206	-0.250524	0.135227	1.06892	0.341244	-0.271278	-0.363743	0.854666	0.743775
3.79	-0.393026	-0.246225	-0.0188188	0.0736033	-0.240971	-0.20562	-0.0843145	-0.0334159	0.816613	-0.0127585	0.00718332	0.00760156	0.475602	0.426331	0.0678142	0.0817134	-0.106655	0.216577	0.191525	-0.161903	0.834185	-0.213837	-0.176035	0.0216487	0.395404	0.317108	-0.0983227	0.136587	-0.0990865	-0.0795868	0.194085	0.0126004	0.588371	-0.891211	-0.0881907	-0.26063	-0.757998	-0.421836	0.0275703	-0.0776652	0.031946	-0.225973	0.144144	0.668123	0.338934	0.350886	-0.357104	0.884064	0.7521
3.8	-0.39555	-0.256709	-0.0173906	0.0862396	-0.242274	-0.144107	-0.0846759	-0.0391472	0.816475	-0.0138067	0.00725666	0.00685991	0.479776	0.402131	0.068086	0.0636494	-0.105028	0.176969	0.190327	-0.0867334	0.832295	-0.177703	-0.175689	-0.00316921	0.398688	0.321355	-0.0972726	0.135109	-0.0993396	-0.0484412	0.194472	0.0553022	0.579899	-0.793098	-0.0912169	-0.28351	-0.762644	-0.512156	0.0267508	-0.052494	0.0301158	-0.158259	0.151191	0.398259	0.342009	0.675364	-0.35198	0.602568	0.768838
3.81	-0.398395	-0.321997	-0.0161882	0.0763568	-0.243003	-0.085954	-0.085096	-0.0448628	0.816337	-0.0144532	0.00732021	0.00595087	0.483998	0.444192	0.068357	0.0864776	-0.103685	0.142929	0.189685	-0.0447309	0.830461	-0.199231	-0.175644	-0.0300306	0.402356	0.402115	-0.0963815	0.112218	-0.0994303	-0.0419403	0.195077	0.0575054	0.572139	-0.66412	-0.0945996	-0.269637	-0.767951	-0.534121	0.026334	0.00327735	0.0292143	-0.0422251	0.157316	0.236689	0.348472	0.918607	-0.349472	0.313848	0.790792
3.82	-0.402556	-0.544026	-0.0155122	0.0219403	-0.243196	0.0110153	-0.0855627	-0.0482397	0.816154	-0.0247476	0.00739085	0.0093051	0.489337	0.626082	0.0692206	0.219136	-0.103129	0.0275318	0.189368	-0.0178222	0.828031	-0.293645	-0.17592	-0.0522432	0.407502	0.645147	-0.0964034	-0.0643433	-0.0995147	-0.0886181	0.195226	-0.0116126	0.573967	1.2843	-0.094651	0.264887	-0.772533	-0.326393	0.0268896	0.162515	0.0297936	0.151866	0.162244	0.0144127	0.357039	0.98215	-0.349627	0.00599319	0.816437
3.83	-0.409572	-0.831309	-0.0156571	0.0346764	-0.242467	0.115869	-0.0860518	-0.0484976	0.815799	-0.0463502	0.00749798	0.0107068	0.497287	0.887755	0.0711188	0.279976	-0.103895	-0.0453835	0.189312	0.0127852	0.825046	-0.223202	-0.176233	-0.0149386	0.415249	0.895215	-0.0988131	-0.201232	-0.0997387	-0.0828453	0.195608	0.114045	0.592448	1.95815	-0.0913364	0.296234	-0.77392	0.0514557	0.0294616	0.325855	0.0323291	0.329527	0.164391	-0.321311	0.366932	1.01456	-0.35177	-0.29836	0.845542
3.84	-0.418211	-0.865657	-0.0154112	0.124791	-0.240933	0.14661	-0.0865051	-0.0417657	0.815271	-0.0565029	0.00758893	0.0075726	0.506566	0.88344	0.0723961	0.168404	-0.105336	-0.137066	0.189956	0.122464	0.824596	0.125408	-0.176388	-0.0236143	0.424133	0.885539	-0.101134	-0.0830001	-0.0991543	0.0282702	0.197417	0.216099	0.609087	1.41245	-0.0887053	0.221165	-0.772652	0.179484	0.0328031	0.333167	0.0360309	0.417463	0.163628	-0.55938	0.378107	1.02129	-0.35611	-0.608769	0.87699
3.85	-0.426241	-0.719317	-0.0147473	0.15289	-0.238944	0.143238	-0.0868942	-0.0359868	0.814732	-0.0484718	0.00765723	0.00661793	0.51473	0.709829	0.0727992	0.0874205	-0.107834	-0.207479	0.191565	0.179448	0.826369	0.177598	-0.177283	-0.0666042	0.432315	0.73287	-0.102443	-0.0285061	-0.0978402	0.0449336	0.19951	0.192261	0.62285	1.36708	-0.0862261	0.242494	-0.771446	0.0449082	0.0361588	0.307469	0.0406291	0.506906	0.161334	-0.580334	0.389411	0.949131	-0.362369	-0.749396	0.908209
3.86	-0.432334	-0.514933	-0.0136754	0.174965	-0.237293	0.0756172	-0.0872244	-0.0297797	0.814329	-0.0321487	0.00772667	0.00728175	0.520846	0.513497	0.0725856	0.0117321	-0.11014	-0.180469	0.19336	0.183493	0.827701	0.108259	-0.178724	-0.111254	0.438605	0.542824	-0.10312	0.0105477	-0.0967921	0.057975	0.201087	0.113083	0.635424	1.08718	-0.0835165	0.235633	-0.772268	-0.17896	0.0385856	0.196003	0.0458471	0.51574	0.159844	-0.485002	0.400668	1.05547	-0.368722	-0.647536	0.935502
3.87	-0.437079	-0.439163	-0.0123965	0.15213	-0.235948	0.0688118	-0.0874954	-0.0245958	0.814049	-0.0261975	0.00779977	0.00737964	0.525536	0.416584	0.0721199	0.016713	-0.112497	-0.220267	0.195264	0.203326	0.82853	0.0904497	-0.180969	-0.157218	0.443833	0.490322	-0.103484	-0.00330239	-0.0955326	0.0640822	0.201814	0.0491659	0.645343	0.986394	-0.0811794	0.175418	-0.774413	-0.22809	0.0403646	0.20172	0.0509376	0.492911	0.158922	-0.523817	0.41225	0.964785	-0.374826	-0.683908	0.957927
3.88	-0.440788	-0.305107	-0.0117543	0.0650847	-0.234807	0.0815312	-0.0876988	-0.0160639	0.813799	-0.0243507	0.00787459	0.00721536	0.528766	0.231058	0.0720892	0.0408271	-0.114794	-0.175585	0.197403	0.213779	0.829681	0.186499	-0.182984	-0.0925069	0.447853	0.321487	-0.10435	-0.0884795	-0.0947561	0.00872087	0.202331	0.0567858	0.656197	1.14076	-0.079216	0.157446	-0.777303	-0.321782	0.0426782	0.290061	0.0560232	0.496133	0.156178	-0.382457	0.418745	0.0345845	-0.380979	-0.61365	0.973294
3.89	-0.443287	-0.195446	-0.0117727	0.017915	-0.233876	0.0841235	-0.0878211	-0.00829981	0.813565	-0.0218838	0.00793776	0.00536413	0.530456	0.102388	0.0722263	0.0179211	-0.116485	-0.151767	0.199432	0.193257	0.832682	0.440145	-0.184066	-0.0150261	0.450294	0.182098	-0.105664	-0.116811	-0.0945498	-0.0124878	0.20295	0.0705602	0.667041	1.00286	-0.0776957	0.127008	-0.780994	-0.377309	0.0456799	0.341372	0.0610403	0.47041	0.152275	-0.186445	0.417229	-0.506691	-0.38322	-0.182861	0.977103
3.9	-0.444386	-0.000358435	-0.0119174	0.0200352	-0.233181	0.042971	-0.0878594	0.0010532	0.813377	-0.0149222	0.00798637	0.00491954	0.530584	-0.0955409	0.0719762	-0.0749038	-0.118105	-0.169147	0.201269	0.177058	0.838695	0.771202	-0.184492	0.0472903	0.450945	-0.0620094	-0.106747	-0.0827709	-0.0946491	-0.021796	0.203802	0.0990706	0.6764	0.866258	-0.0761378	0.15379	-0.785558	-0.523907	0.0486534	0.289098	0.0656136	0.392618	0.148454	-0.0403837	0.411511	-0.79829	-0.382499	-0.0139395	0.970036
3.91	-0.442986	0.279444	-0.0116886	0.0306094	-0.233022	-0.0337292	-0.0877899	0.0131309	0.813283	-0.00362824	0.00804749	0.00786188	0.528064	-0.379763	0.0708895	-0.194998	-0.11968	-0.182239	0.203005	0.172565	0.848152	1.07373	-0.184599	0.0683688	0.448616	-0.387972	-0.107178	-0.0561109	-0.0951168	-0.02263	0.204813	0.095828	0.684546	0.761267	-0.0740079	0.203762	-0.792172	-0.768935	0.0504668	0.161336	0.0692711	0.272282	0.144916	0.0229859	0.403346	-0.922977	-0.380561	0.116188	0.953606
3.92	-0.438773	0.565265	-0.0112051	-0.00139401	-0.233607	-0.111127	-0.0875927	0.0262691	0.8133	0.00726556	0.00815319	0.0136244	0.522481	-0.69012	0.0692234	-0.258046	-0.121017	-0.15566	0.204755	0.178324	0.859143	1.06921	-0.184966	0.0533677	0.442981	-0.726756	-0.10732	-0.0887764	-0.0961356	-0.0674742	0.205751	0.0918557	0.691864	0.698398	-0.0712249	0.243452	-0.801175	-1.02296	0.0508096	0.0390489	0.0718847	0.160632	0.140898	-0.0883549	0.394738	-0.947351	-0.377687	0.122095	0.930613
3.93	-0.431838	0.798789	-0.0109259	-0.065044	-0.234991	-0.15693	-0.0872704	0.0379694	0.813433	0.0193613	0.00832106	0.0198082	0.513834	-0.954328	0.0676055	-0.263872	-0.12177	-0.112272	0.206538	0.17178	0.869132	0.916003	-0.185479	0.0433148	0.434042	-1.00402	-0.107679	-0.156082	-0.0980481	-0.121578	0.206644	0.0810042	0.69846	0.593609	-0.0680504	0.260513	-0.812567	-1.22869	0.0499661	-0.0320864	0.0734978	0.0456776	0.135382	-0.298001	0.386729	-0.901358	-0.374412	0.123476	0.903684
3.94	-0.423964	0.727129	-0.0110483	-0.0995536	-0.23678	-0.150155	-0.0868522	0.0440041	0.813652	0.0217567	0.00854138	0.0236705	0.504114	-0.885722	0.0664139	-0.197073	-0.1222	-0.115127	0.208082	0.138813	0.877372	0.73696	-0.186002	0.0215547	0.423924	-0.9221	-0.108517	-0.204787	-0.100552	-0.167843	0.207296	0.0534296	0.70358	0.447605	-0.0649457	0.208653	-0.824256	-1.04804	0.048785	-0.0162136	0.073983	-0.0597724	0.126866	-0.695958	0.37995	-0.978535	-0.371189	-0.160534	0.875303
3.95	-0.417479	0.602664	-0.0114312	-0.118265	-0.238548	-0.151382	-0.0863901	0.0498313	0.813833	0.0145082	0.00879304	0.0270817	0.495828	-0.776381	0.0658172	-0.130593	-0.12278	-0.0957612	0.209432	0.137925	0.884328	0.688764	-0.186444	0.0521379	0.415182	-0.822319	-0.109798	-0.229401	-0.103585	-0.247967	0.208009	0.0972005	0.708302	0.52218	-0.062509	0.190725	-0.833119	-0.758575	0.0481065	-0.00226851	0.073332	-0.153775	0.113776	-1.07263	0.37336	-1.10031	-0.369321	-0.401435	0.846446
3.96	-0.411794	0.512982	-0.0119013	-0.122087	-0.240588	-0.182569	-0.0858326	0.0607641	0.813964	0.0106455	0.00909031	0.0321517	0.488198	-0.694665	0.0656146	-0.0966662	-0.122954	-0.0461124	0.210801	0.130179	0.891412	0.706488	-0.186516	0.0487336	0.406832	-0.756452	-0.111352	-0.245124	-0.107191	-0.281429	0.209166	0.119152	0.71385	0.54513	-0.060011	0.182784	-0.839491	-0.482113	0.0474622	-0.032804	0.071657	-0.241688	0.0970408	-1.42181	0.367356	-1.16682	-0.367819	-0.545389	0.81608
3.97	-0.407572	0.323751	-0.0119545	-0.0593573	-0.242891	-0.241593	-0.0851875	0.0686814	0.814043	0.00611012	0.00943422	0.0368233	0.482172	-0.481048	0.0654896	-0.0804851	-0.122871	-0.0202442	0.212024	0.121881	0.898322	0.665491	-0.186713	0.0275856	0.399908	-0.565204	-0.112815	-0.180572	-0.110981	-0.317395	0.210441	0.136121	0.718005	0.178819	-0.0581977	0.0818084	-0.842265	-0.0657827	0.0465665	-0.123722	0.0688922	-0.342315	0.0759642	-1.94994	0.362453	-1.02549	-0.365688	-0.4616	0.785492
3.98	-0.405348	0.144469	-0.0110166	0.0245712	-0.245429	-0.294656	-0.0844575	0.0773567	0.8141	0.00668647	0.00982889	0.0422845	0.478382	-0.283417	0.0651727	-0.0704245	-0.122705	0.016852	0.213341	0.14238	0.903732	0.351775	-0.187763	-0.0619844	0.395141	-0.378678	-0.113503	-0.0630044	-0.114549	-0.277519	0.211936	0.160125	0.715829	-0.654025	-0.058326	-0.111498	-0.840621	0.345904	0.0447879	-0.247324	0.0648119	-0.453697	0.0498708	-2.71605	0.363989	-0.487246	-0.36167	-0.735597	0.759785
3.99	-0.40451	0.025466	-0.00930947	0.065976	-0.248151	-0.332167	-0.0836467	0.0841227	0.814215	0.0179955	0.0102805	0.0477553	0.476151	-0.148599	0.0649508	-0.0147427	-0.121742	0.153075	0.214785	0.136297	0.903963	-0.303385	-0.189469	-0.1312	0.392007	-0.234562	-0.113201	0.0481843	-0.117301	-0.190812	0.213557	0.146934	0.704012	-1.70657	-0.0611758	-0.337712	-0.835507	0.629197	0.0421294	-0.331883	0.0596688	-0.519375	0.0186573	-3.16365	0.371153	-0.247481	-0.360572	-1.26318	0.740244
4	-0.405129	-0.156353	-0.00753185	0.0428753	-0.250786	-0.278317	-0.0827884	0.0872223	0.814465	0.0307168	0.0107731	0.0502409	0.475653	0.048092	0.0655036	0.122475	-0.119694	0.244255	0.215849	0.0658834	0.897835	-0.852916	-0.190754	-0.128759	0.390938	0.0127504	-0.112151	0.128862	-0.118634	-0.0564018	0.214657	0.0675767	0.683758	-2.17972	-0.0659652	-0.427133	-0.827671	0.90434	0.039495	-0.257279	0.0542121	-0.488223	-0.0142901	-3.21033	0.381054	-0.0716455	-0.363	-1.61443	0.72293
4.01	-0.407899	-0.396819	-0.00638357	0.011063	-0.252889	-0.208193	-0.0819058	0.0889248	0.814785	0.0311845	0.0112788	0.0507682	0.47769	0.322775	0.0672435	0.257363	-0.116914	0.345581	0.21594	-0.0511877	0.887883	-1.05328	-0.190656	-0.0373542	0.392786	0.31894	-0.110768	0.192883	-0.118651	-0.01004	0.21491	-0.0101142	0.662296	-2.06456	-0.0711433	-0.444812	-0.816988	1.2139	0.0381832	-0.127311	0.049484	-0.369623	-0.0457055	-2.99632	0.392263	0.0982782	-0.368287	-1.78717	0.705632
4.02	-0.412822	-0.561753	-0.00544604	0.0327462	-0.254512	-0.154749	-0.0810113	0.0903613	0.815055	0.0224251	0.0117906	0.0518306	0.482401	0.52767	0.0695085	0.28797	-0.113483	0.377768	0.214937	-0.138642	0.878122	-0.876647	-0.188856	0.0742852	0.397463	0.535905	-0.109029	0.250028	-0.11819	0.0166236	0.214482	-0.0686126	0.64218	-1.94334	-0.0762627	-0.425938	-0.803638	1.41093	0.0378984	-0.0510185	0.0458101	-0.266581	-0.0735446	-2.61973	0.404234	0.269944	-0.375738	-1.83157	0.688466
4.03	-0.418584	-0.564947	-0.00461186	0.0489275	-0.255405	-0.0788849	-0.0800917	0.0934247	0.815248	0.0171657	0.01232	0.0541658	0.488174	0.54336	0.0716473	0.255621	-0.110309	0.341598	0.213306	-0.184894	0.870517	-0.691295	-0.186126	0.133674	0.403358	0.558063	-0.107232	0.238384	-0.117057	0.0784505	0.213613	-0.0989067	0.624049	-1.66762	-0.0807329	-0.359608	-0.78959	1.35805	0.0384305	0.0253265	0.0431483	-0.158382	-0.0960515	-2.10999	0.416462	0.464156	-0.384546	-1.71179	0.67273
4.04	-0.424084	-0.537846	-0.00382301	0.0811067	-0.255674	-0.0442172	-0.0791589	0.0918193	0.81541	0.0156711	0.0128705	0.0555475	0.493797	0.542205	0.0733808	0.206747	-0.107342	0.330693	0.211259	-0.221609	0.864203	-0.63042	-0.182599	0.185784	0.409161	0.556736	-0.105631	0.22454	-0.115407	0.122825	0.212401	-0.140215	0.608174	-1.50919	-0.0843957	-0.305011	-0.776738	1.2158	0.0394236	0.0515565	0.0416895	-0.0365887	-0.112424	-1.52689	0.427993	0.542347	-0.393992	-1.47763	0.660206
4.05	-0.429474	-0.552374	-0.00253485	0.148022	-0.255756	-0.0832309	-0.07827	0.0855485	0.815561	0.0145534	0.013427	0.0556994	0.499613	0.597467	0.0745349	0.14945	-0.104589	0.299036	0.208992	-0.225212	0.85797	-0.608202	-0.179522	0.135714	0.415159	0.603433	-0.103897	0.25665	-0.113561	0.120673	0.210812	-0.17619	0.593412	-1.44146	-0.0875114	-0.271186	-0.765274	1.09128	0.040119	-0.0131449	0.0413836	0.0630299	-0.122471	-0.982304	0.43842	0.686817	-0.402791	-1.13767	0.651542
4.06	-0.434965	-0.530434	-0.000618707	0.156104	-0.256127	-0.142693	-0.0774512	0.078934	0.815685	0.0103711	0.013987	0.056408	0.505741	0.575873	0.0753296	0.140409	-0.102255	0.263052	0.206901	-0.184786	0.85258	-0.497724	-0.177098	0.095172	0.421483	0.582818	-0.102115	0.225785	-0.111762	0.105575	0.208973	-0.18103	0.579659	-1.25884	-0.0900858	-0.210642	-0.755126	0.911644	0.0400958	-0.0692114	0.0421858	0.182934	-0.126734	-0.422222	0.44759	0.674334	-0.411546	-0.951594	0.647976
4.07	-0.439989	-0.479492	0.00128428	0.130792	-0.25684	-0.131942	-0.0766849	0.0741448	0.815766	0.00562253	0.0145501	0.0555727	0.511177	0.488091	0.0761903	0.135962	-0.100216	0.224574	0.205373	-0.118163	0.848161	-0.397074	-0.175367	0.0692516	0.427174	0.519456	-0.100806	0.166444	-0.110144	0.109726	0.207245	-0.158208	0.56797	-1.11297	-0.0922069	-0.203614	-0.747106	0.694094	0.0398314	-0.0355983	0.0442339	0.278258	-0.125087	0.123035	0.454344	0.680148	-0.420064	-0.607302	0.648099
4.08	-0.444374	-0.368651	0.00288677	0.122178	-0.257196	-0.07862	-0.0759667	0.0699397	0.815803	0.00260724	0.0150896	0.0527835	0.515532	0.330756	0.0768553	0.0804571	-0.0984894	0.198996	0.204572	-0.0403779	0.844885	-0.27165	-0.17377	0.0977008	0.432028	0.380807	-0.0996975	0.153345	-0.108441	0.119473	0.205872	-0.126902	0.557469	-0.727938	-0.0940152	-0.0273497	-0.74137	0.421587	0.0401312	0.0350768	0.0468547	0.285165	-0.118463	0.669746	0.458272	0.422944	-0.427469	-0.275106	0.652608
4.09	-0.446873	-0.132105	0.00410402	0.0547327	-0.25771	-0.129315	-0.0752819	0.0665018	0.815834	0.00392416	0.0156366	0.0574948	0.51745	0.0459789	0.0773918	0.0641103	-0.0964547	0.235915	0.204503	0.0201544	0.842658	-0.198335	-0.17192	0.106564	0.434357	0.0719161	-0.0992599	-0.0418327	-0.107646	-0.0053838	0.204575	-0.122382	0.560352	1.22979	-0.0907731	0.511008	-0.739278	-0.00127621	0.0404965	0.00282674	0.0496826	0.284986	-0.107439	1.38498	0.455318	-0.111129	-0.431812	0.443737	0.65716
4.1	-0.447258	0.0428974	0.00518555	0.0443749	-0.258854	-0.161429	-0.0746441	0.0612959	0.81589	0.00753281	0.0162225	0.0584043	0.516907	-0.151711	0.0777728	-0.000130768	-0.0941417	0.204185	0.204969	0.0766981	0.841346	-0.0724513	-0.170294	0.0866736	0.433863	-0.130802	-0.100297	-0.142029	-0.107642	0.0372921	0.203461	-0.100517	0.574635	1.28987	-0.0844066	0.562209	-0.741114	-0.352112	0.040165	-0.0389787	0.0520432	0.159166	-0.0914922	1.98676	0.445543	-0.415435	-0.430448	1.17848	0.659245
4.11	-0.446362	0.0987171	0.00611356	-0.0198388	-0.260392	-0.207072	-0.0740414	0.0595387	0.815977	0.00846238	0.0167994	0.0574289	0.514721	-0.24936	0.0780268	0.0363052	-0.0920895	0.189418	0.206063	0.136789	0.840864	-0.0867011	-0.169265	0.0265153	0.43176	-0.221747	-0.101733	-0.200117	-0.107622	-0.0355611	0.202615	-0.0629678	0.585346	0.964344	-0.0780379	0.521933	-0.745773	-0.530676	0.0395234	-0.0409738	0.0533664	0.089946	-0.072283	2.25314	0.431803	-0.63177	-0.4242	1.62522	0.662677
4.12	-0.445665	0.0431205	0.00656786	-0.103735	-0.262831	-0.267145	-0.0734487	0.0602616	0.816027	0.00102216	0.0173813	0.0593117	0.512419	-0.23653	0.0791873	0.145879	-0.0898846	0.218332	0.20765	0.181886	0.839194	-0.228739	-0.169066	-0.0141643	0.429291	-0.229675	-0.104044	-0.309839	-0.109176	-0.213179	0.202393	0.0293662	0.595886	1.14896	-0.0722162	0.46965	-0.750919	-0.492781	0.0388353	-0.0415597	0.054423	0.0748943	-0.0531511	2.15884	0.416316	-0.772263	-0.415164	1.71683	0.671007
4.13	-0.44519	0.0534232	0.00660914	-0.144034	-0.265875	-0.278323	-0.0728097	0.0682585	0.816008	-0.00351998	0.0179865	0.0615932	0.509948	-0.289641	0.0810658	0.173005	-0.0874648	0.219971	0.209673	0.218919	0.837112	-0.160912	-0.16903	-0.017711	0.426193	-0.315548	-0.10714	-0.362014	-0.112006	-0.270567	0.20328	0.140352	0.607469	1.11413	-0.0670259	0.40063	-0.755655	-0.458231	0.0381795	-0.0356524	0.055013	-0.000563368	-0.0359502	1.9955	0.400441	-0.883928	-0.405208	1.6207	0.684605
4.14	-0.444387	0.129786	0.00632568	-0.179408	-0.26896	-0.249553	-0.072081	0.0779542	0.815977	-0.00112599	0.0186134	0.0640727	0.506771	-0.406164	0.0830652	0.169892	-0.0851939	0.183026	0.211962	0.23767	0.835922	-0.10198	-0.169181	-0.015311	0.422089	-0.449108	-0.110437	-0.389556	-0.115218	-0.278244	0.205075	0.21143	0.618035	1.02525	-0.0626583	0.347039	-0.760118	-0.468665	0.0376941	-0.00993581	0.0547392	-0.0861573	-0.020941	1.841	0.384341	-0.996787	-0.395662	1.43096	0.701405
4.15	-0.442376	0.251508	0.00541286	-0.227295	-0.271834	-0.187896	-0.0712403	0.0898465	0.816018	0.00958479	0.0192727	0.0677786	0.501952	-0.561825	0.0851619	0.169896	-0.0830634	0.16459	0.214299	0.222371	0.834543	-0.197839	-0.169137	-0.00566189	0.416209	-0.601941	-0.113904	-0.432099	-0.118578	-0.262226	0.207329	0.223632	0.628194	0.972583	-0.0586441	0.302541	-0.765237	-0.527537	0.0375432	0.0385877	0.0536601	-0.167054	-0.0070521	1.78568	0.367826	-1.06239	-0.387312	1.26422	0.717392
4.16	-0.439722	0.27285	0.00397274	-0.252127	-0.274423	-0.17282	-0.0702932	0.0995279	0.816155	0.016781	0.0199689	0.0716642	0.496322	-0.587421	0.0874286	0.19146	-0.0809195	0.172612	0.216319	0.183101	0.831967	-0.302163	-0.168852	0.00865555	0.40952	-0.628909	-0.117551	-0.446725	-0.1221	-0.29839	0.209494	0.208945	0.637045	0.818218	-0.0553848	0.244814	-0.77012	-0.429278	0.037768	0.0415491	0.051914	-0.211232	0.00559166	1.60153	0.351592	-1.06082	-0.380239	1.03782	0.73067
4.17	-0.437077	0.222615	0.00241864	-0.254946	-0.277181	-0.183916	-0.0692409	0.110942	0.816336	0.0181301	0.0207146	0.0775324	0.490699	-0.535697	0.089944	0.223216	-0.0787144	0.152764	0.217972	0.147786	0.828725	-0.349113	-0.168402	0.000495062	0.402737	-0.574213	-0.121259	-0.452826	-0.126073	-0.318292	0.211445	0.172202	0.645216	0.823845	-0.0523141	0.249662	-0.773486	-0.194153	0.0376951	-0.017303	0.049791	-0.241528	0.0155431	0.893098	0.339385	-0.410569	-0.370454	1.50102	0.742612
4.18	-0.435846	0.00878328	0.000998758	-0.196928	-0.279615	-0.139123	-0.0680955	0.116885	0.816483	0.0104472	0.021509	0.0806163	0.48661	-0.29863	0.0926475	0.244582	-0.0771023	0.108789	0.219279	0.114099	0.825063	-0.377721	-0.168084	-0.00725484	0.397675	-0.311794	-0.124931	-0.374552	-0.130054	-0.410129	0.213261	0.213115	0.652244	0.464122	-0.0522844	-0.379018	-0.773149	0.276694	0.0375425	-0.0169702	0.047173	-0.279209	0.0187646	-0.0869615	0.336738	0.0746179	-0.359032	0.954582	0.76009
4.19	-0.436585	-0.130969	9.92E-05	-0.128845	-0.28143	-0.101227	-0.0669142	0.118901	0.816573	0.00973217	0.0223247	0.0832075	0.484759	-0.138349	0.0951743	0.234382	-0.0757755	0.111734	0.220362	0.103059	0.821422	-0.36516	-0.167643	0.0122063	0.395051	-0.171096	-0.127477	-0.215738	-0.135032	-0.453557	0.215745	0.285262	0.655427	0.314521	-0.0589966	-0.591008	-0.768413	0.620295	0.037466	-0.0278173	0.0441186	-0.28677	0.0156404	-0.600237	0.340044	0.31966	-0.351797	0.315603	0.780315
4.2	-0.437886	-0.0928445	-0.000676669	-0.101287	-0.282484	-0.0257799	-0.0657331	0.116695	0.81672	0.021632	0.023188	0.0898422	0.483597	-0.162269	0.0975667	0.212813	-0.0745855	0.114461	0.221262	0.0729845	0.817332	-0.467728	-0.166875	0.0410696	0.393034	-0.215997	-0.129041	-0.152423	-0.139116	-0.305272	0.218876	0.32985	0.658863	0.357688	-0.0668005	-0.625363	-0.761731	0.65807	0.0375501	-0.0244292	0.0411663	-0.254428	0.011006	-0.594957	0.346491	0.605786	-0.349213	-0.0783979	0.798102
4.21	-0.437868	0.107343	-0.00154872	-0.074823	-0.282662	0.0706563	-0.0645914	0.1108	0.817023	0.039446	0.0241276	0.0986581	0.481253	-0.340665	0.0994917	0.13686	-0.0732185	0.102932	0.221761	0.0226127	0.812339	-0.529027	-0.165231	0.114916	0.389866	-0.38699	-0.129934	-0.136701	-0.141314	0.0274647	0.221934	0.264554	0.661501	0.129821	-0.0754623	-0.764021	-0.756183	0.419732	0.0374088	-0.0477335	0.0384966	-0.234436	0.00923492	-0.255763	0.355073	0.877971	-0.350533	-0.264728	0.811219
4.22	-0.435733	0.298835	-0.00252007	-0.0280771	-0.281922	0.140011	-0.0635399	0.0982783	0.817497	0.0541616	0.0251616	0.107134	0.47707	-0.478769	0.100708	0.0402967	-0.0718976	0.0741019	0.22161	-0.0553901	0.807022	-0.545685	-0.162489	0.199834	0.384988	-0.511112	-0.130944	-0.184741	-0.139186	0.418627	0.223868	0.120068	0.665442	0.822102	-0.0822336	-0.269991	-0.753498	0.126517	0.0367486	-0.108552	0.0362065	-0.206198	0.0128243	0.278182	0.36402	0.98938	-0.35429	-0.210141	0.817872
4.23	-0.432808	0.228656	-0.00317778	0.0652873	-0.28004	0.264628	-0.0626487	0.0787909	0.818066	0.0565369	0.0262385	0.106749	0.472724	-0.330752	0.101029	-0.0144301	-0.0713039	-0.0614668	0.220669	-0.132629	0.80186	-0.546852	-0.158398	0.288689	0.380408	-0.296147	-0.131961	-0.130898	-0.135408	0.467985	0.224211	-0.0537113	0.673712	0.627108	-0.0853204	-0.178357	-0.752686	0.0886003	0.035823	-0.0564655	0.0342074	-0.172022	0.021849	0.770617	0.371232	0.970819	-0.358421	0.0669377	0.817186
4.24	-0.431613	0.0182836	-0.00358183	0.0937602	-0.277094	0.27156	-0.0619646	0.0591932	0.818558	0.039081	0.0272822	0.101622	0.470885	-0.0547116	0.101303	0.0516053	-0.0721714	-0.108723	0.219018	-0.188526	0.795608	-0.75872	-0.153836	0.241709	0.379015	0.016972	-0.13273	-0.0583433	-0.130717	0.486729	0.222959	-0.18549	0.676246	-0.184614	-0.0862001	0.0799284	-0.751143	0.209534	0.0355451	-0.0338625	0.0332339	0.00846936	0.035165	1.09455	0.37739	1.05197	-0.361278	0.323312	0.811276
4.25	-0.432276	-0.149269	-0.00380024	0.0833081	-0.27448	0.229415	-0.0614476	0.0446031	0.818814	0.0118757	0.0282549	0.0920489	0.47141	0.136904	0.102071	0.103424	-0.072885	-0.0275988	0.217086	-0.185642	0.7886	-0.559779	-0.149723	0.242405	0.380349	0.246955	-0.133001	0.0454103	-0.125515	0.537444	0.220693	-0.254728	0.66744	-1.70458	-0.0843897	0.0815823	-0.748604	0.287217	0.0352455	-0.0327582	0.0341603	0.17941	0.051522	1.31834	0.383216	1.11987	-0.363068	0.519724	0.802365
4.26	-0.434182	-0.217258	-0.00410431	0.0192527	-0.27243	0.1474	-0.0610675	0.0321255	0.818828	-0.0067404	0.0291176	0.0811808	0.473264	0.194607	0.10317	0.152782	-0.0730805	0.0402037	0.21544	-0.140633	0.785385	-0.157997	-0.145975	0.231262	0.383508	0.334605	-0.132419	0.13038	-0.119576	0.522324	0.218085	-0.26287	0.642832	-2.9949	-0.0835062	-0.0110133	-0.745923	0.220079	0.0349641	-0.0585937	0.0365054	0.314205	0.070022	1.44649	0.389368	1.18749	-0.364645	0.535608	0.792998
4.27	-0.436782	-0.306709	-0.00477172	-0.097038	-0.271884	0.0197005	-0.0608098	0.0192382	0.818702	-0.0187989	0.0298944	0.074861	0.47573	0.265137	0.105158	0.28792	-0.0726087	0.0804822	0.214233	-0.0985695	0.784701	-0.021135	-0.143167	0.158967	0.387461	0.426499	-0.131653	0.0923653	-0.115331	0.164248	0.215391	-0.277422	0.613889	-2.40965	-0.0817173	0.270771	-0.743998	0.169274	0.0341681	-0.0986031	0.0403775	0.463773	0.0895378	1.52811	0.394445	0.937204	-0.367168	0.414318	0.784292
4.28	-0.44013	-0.352894	-0.0059953	-0.139977	-0.272369	0.0179895	-0.0606768	0.00760144	0.818441	-0.032758	0.0306224	0.0707916	0.478766	0.287933	0.108205	0.32848	-0.0724343	0.00942276	0.213483	-0.0529367	0.785832	0.296267	-0.14086	0.200593	0.39202	0.462416	-0.131643	0.0272595	-0.115581	-0.276855	0.212729	-0.23549	0.597371	-1.16562	-0.0762493	0.310862	-0.742503	0.12142	0.0334387	-0.0561651	0.0449555	0.413624	0.107319	1.50484	0.394723	0.31679	-0.36973	0.494049	0.77638
4.29	-0.443738	-0.362583	-0.00684898	0.0360426	-0.272013	0.11533	-0.0606713	-0.00688331	0.818136	-0.0246039	0.0313212	0.0692781	0.482077	0.343044	0.110294	0.114731	-0.073371	-0.123061	0.213123	-0.0245497	0.791763	0.834254	-0.137841	0.26218	0.396815	0.484975	-0.13196	0.0230923	-0.116089	0.105834	0.210745	-0.17781	0.589287	0.0536792	-0.0750696	0.259807	-0.741575	0.0450708	0.0329517	-0.067921	0.0474898	0.0880866	0.122549	1.44587	0.390254	-0.10607	-0.37012	0.568189	0.770314
4.3	-0.447406	-0.384667	-0.00654525	0.136343	-0.27039	0.14005	-0.0608144	-0.0213073	0.817958	-0.0131118	0.0320149	0.0685963	0.485926	0.426662	0.110522	0.0202845	-0.0755769	-0.221581	0.212829	-0.0425237	0.800794	0.843879	-0.135332	0.173972	0.401803	0.532022	-0.13272	-0.0573328	-0.113401	0.25332	0.209024	-0.173918	0.596723	1.03792	-0.0705586	0.413915	-0.741538	-0.0345527	0.0321291	-0.0847961	0.0474419	-0.0528121	0.136161	1.46646	0.382701	-0.408138	-0.369464	0.607214	0.768883
4.31	-0.45222	-0.596403	-0.00570041	0.188072	-0.268364	0.141769	-0.0610901	-0.033933	0.817817	-0.0182507	0.0326612	0.059554	0.491557	0.706126	0.110422	0.056853	-0.078665	-0.257383	0.212155	-0.0910455	0.807906	0.584652	-0.13399	0.102625	0.40847	0.819257	-0.133829	0.0110519	-0.109972	0.22084	0.20712	-0.201073	0.603025	0.0902497	-0.0673016	0.138099	-0.74113	0.139543	0.031667	-0.0103308	0.0469983	-0.0119601	0.148803	1.44684	0.37236	-0.642722	-0.367773	0.654704	0.77311
4.32	-0.458509	-0.620655	-0.00439003	0.188169	-0.266686	0.0448926	-0.0614523	-0.0363129	0.817583	-0.0277037	0.0332192	0.0533621	0.499136	0.739343	0.110553	0.0796744	-0.0817264	-0.192135	0.211259	-0.0778921	0.813696	0.603842	-0.132863	0.109898	0.417007	0.817115	-0.134182	0.0795362	-0.107571	0.0445901	0.205315	-0.158078	0.601768	-0.0845179	-0.0661431	0.0925897	-0.739517	0.136284	0.0314985	-0.0473916	0.0473755	0.0899421	0.160773	1.51062	0.36049	-0.77023	-0.365442	0.679898	0.782995
4.33	-0.464308	-0.537102	-0.0028677	0.20514	-0.265395	0.071605	-0.0618011	-0.0333081	0.817285	-0.031005	0.0337394	0.0507704	0.506078	0.630959	0.110556	0.0250864	-0.084549	-0.227788	0.210698	-0.0329998	0.820387	0.714982	-0.131793	0.108277	0.424753	0.710038	-0.134272	0.0607038	-0.106097	0.0691938	0.203845	-0.136607	0.604152	0.598133	-0.0644631	0.213801	-0.73874	0.0146374	0.031165	-0.0106769	0.0481883	0.0521654	0.173337	1.61544	0.347322	-0.846847	-0.362689	0.737412	0.795259
4.34	-0.468929	-0.386691	-0.00149191	0.19127	-0.263632	0.109944	-0.0621114	-0.0279876	0.816988	-0.0271355	0.0342385	0.0490553	0.511431	0.436286	0.110033	-0.032064	-0.087388	-0.206848	0.21064	0.0186195	0.827917	0.762203	-0.130541	0.133007	0.430916	0.508914	-0.134614	-0.00274926	-0.104296	0.121405	0.20273	-0.085277	0.612944	1.01945	-0.0612437	0.300683	-0.739632	-0.195277	0.0312556	0.0314555	0.0482759	-0.0379656	0.186575	1.67472	0.333686	-0.819265	-0.359111	0.837509	0.808945
4.35	-0.472426	-0.340255	-0.000437647	0.157035	-0.261886	0.0958487	-0.0623717	-0.0241824	0.816743	-0.0226421	0.0347122	0.0454511	0.515254	0.363624	0.109338	-0.030223	-0.0896725	-0.169311	0.210984	0.04799	0.835337	0.698865	-0.129348	0.0997876	0.435493	0.436681	-0.135325	-0.035318	-0.10244	0.105698	0.202017	-0.0565126	0.622101	0.766639	-0.0580655	0.230709	-0.742188	-0.274662	0.0316091	0.0593404	0.0476272	-0.105236	0.200459	1.74224	0.320041	-0.80391	-0.355465	0.803993	0.823135
4.36	-0.476065	-0.377424	0.000471298	0.116392	-0.260609	0.0534881	-0.0625965	-0.0206593	0.816505	-0.0261874	0.0351503	0.0424457	0.519027	0.374128	0.108941	0.0220963	-0.0916838	-0.157089	0.211614	0.0811889	0.841799	0.60557	-0.128809	0.0579118	0.439887	0.432842	-0.136232	-0.0566564	-0.101365	-0.0434794	0.201999	0.0939799	0.628616	0.531136	-0.0579537	-0.411823	-0.74459	-0.199628	0.0321386	0.0662253	0.0463816	-0.163524	0.215038	1.61655	0.307592	-0.374307	-0.350664	1.28872	0.836263
4.37	-0.479493	-0.300065	0.00099821	0.030814	-0.259933	0.0140069	-0.0627644	-0.0129892	0.816243	-0.0241117	0.0355741	0.0435817	0.522187	0.241065	0.109133	0.0848312	-0.0933134	-0.0777414	0.212695	0.130641	0.846813	0.28192	-0.128782	-0.026548	0.443369	0.256399	-0.13732	-0.115349	-0.102186	-0.15156	0.20346	0.188874	0.634008	0.691552	-0.0629669	-0.223588	-0.746696	-0.227705	0.0326063	0.0425934	0.0445555	-0.199953	0.228364	1.07933	0.303051	0.297373	-0.341154	1.2585	0.851324
4.38	-0.482283	-0.25344	0.000833612	-0.0848653	-0.260202	-0.0527956	-0.0628768	-0.00966863	0.816033	-0.0176873	0.0360364	0.0487699	0.524348	0.158702	0.110487	0.226705	-0.0935987	0.0699719	0.214085	0.145494	0.84573	-0.46731	-0.130171	-0.159375	0.445088	0.126752	-0.139461	-0.269084	-0.103188	-0.111575	0.205689	0.250037	0.642104	0.836589	-0.0644188	-0.0216349	-0.748919	-0.217431	0.0328137	0.0133864	0.04291	-0.130906	0.237923	0.562401	0.30455	0.538088	-0.332988	0.93317	0.869189
4.39	-0.484487	-0.191243	0.000130769	-0.152161	-0.261534	-0.110018	-0.0629443	-0.00311946	0.815893	-0.0109778	0.0365385	0.0511513	0.525726	0.071744	0.113074	0.296191	-0.092627	0.129764	0.215569	0.151285	0.839411	-0.663175	-0.132398	-0.196396	0.445468	0.023283	-0.142543	-0.319805	-0.104443	-0.156932	0.208271	0.256912	0.649425	0.620713	-0.0643575	0.0371732	-0.751008	-0.189255	0.0326739	-0.0192195	0.0420735	-0.0547724	0.243279	0.089032	0.309287	0.700703	-0.326887	0.597594	0.889104
4.4	-0.485633	0.00922729	-0.000827268	-0.20131	-0.263477	-0.135206	-0.0629232	0.00880452	0.815796	-0.00747302	0.0370586	0.0531345	0.525762	-0.172316	0.115973	0.263237	-0.0913896	0.116435	0.217159	0.170411	0.833745	-0.420394	-0.134635	-0.149503	0.444329	-0.234469	-0.14574	-0.344053	-0.106413	-0.182548	0.210897	0.270159	0.655331	0.610256	-0.0634331	0.142272	-0.753021	-0.272206	0.0322419	-0.0490445	0.0418908	-0.00365501	0.244236	-0.388041	0.317169	0.843963	-0.323397	0.156195	0.911322
4.41	-0.483859	0.333756	-0.00225397	-0.232416	-0.26548	-0.0788872	-0.0627552	0.0241037	0.815774	0.00412917	0.0376013	0.0551931	0.522273	-0.542219	0.118364	0.149023	-0.0899236	0.0989955	0.218914	0.172418	0.830579	-0.248839	-0.135895	-0.0613295	0.439664	-0.593921	-0.148819	-0.363756	-0.10843	-0.0796121	0.213512	0.242039	0.66171	0.623523	-0.0611067	0.22562	-0.756988	-0.518841	0.0316606	-0.0266432	0.0418839	-0.031005	0.241766	-0.662854	0.327253	0.916144	-0.322888	-0.193296	0.934495
4.42	-0.479424	0.529836	-0.00410991	-0.260385	-0.26722	-0.0755064	-0.0624626	0.0334894	0.815888	0.0183159	0.0381629	0.0573136	0.51575	-0.749395	0.120097	0.0981612	-0.0880761	0.120796	0.220516	0.146014	0.827794	-0.339824	-0.136286	-0.0392849	0.432159	-0.792275	-0.151745	-0.382088	-0.110176	-0.0658807	0.21564	0.18185	0.667208	0.46765	-0.0581744	0.250536	-0.762908	-0.642075	0.0311615	-0.0364062	0.0417427	-0.019195	0.23749	-0.811935	0.33857	0.967966	-0.324785	-0.456789	0.95663
4.43	-0.473477	0.649279	-0.00614099	-0.284964	-0.269303	-0.102707	-0.0620906	0.041308	0.816129	0.0290928	0.0387491	0.0598109	0.50763	-0.871512	0.12177	0.0930219	-0.085894	0.112747	0.221825	0.116665	0.823665	-0.47099	-0.136499	-0.0400956	0.42311	-0.904707	-0.154672	-0.391115	-0.112351	-0.0861661	0.217123	0.112842	0.671204	0.329683	-0.0548593	0.270727	-0.769592	-0.684174	0.0303519	-0.0633886	0.0419766	0.0178011	0.232322	-0.865789	0.350597	0.983901	-0.328607	-0.632396	0.976808
4.44	-0.467102	0.563011	-0.00808775	-0.242153	-0.271471	-0.112975	-0.0616366	0.049401	0.816437	0.0299668	0.0393541	0.0610074	0.499139	-0.762217	0.123366	0.0867856	-0.0838586	0.0930365	0.222812	0.0818377	0.818718	-0.503534	-0.13667	-0.0460181	0.413847	-0.779373	-0.15739	-0.345207	-0.114696	-0.103934	0.217919	0.0497027	0.673572	0.111027	-0.0516877	0.205842	-0.775696	-0.45276	0.0294781	-0.0581822	0.0423614	0.0225569	0.226664	-0.957099	0.362722	0.947331	-0.333482	-0.745378	0.994258
4.45	-0.462957	0.322055	-0.00924183	-0.184309	-0.273716	-0.18888	-0.0611336	0.0519676	0.816657	0.0136373	0.0399717	0.0633786	0.493248	-0.498759	0.12492	0.131345	-0.0821409	0.109132	0.223585	0.0881817	0.81367	-0.48437	-0.137258	-0.0564847	0.407272	-0.530059	-0.159811	-0.307795	-0.11724	-0.19349	0.218326	0.0521116	0.674835	0.26965	-0.049072	0.251249	-0.777497	0.0260087	0.0286696	-0.0937695	0.0428395	0.0702158	0.218857	-1.16573	0.37472	0.792598	-0.339285	-0.980638	1.01004
4.46	-0.459465	0.40272	-0.0100361	-0.183373	-0.276341	-0.19192	-0.0605518	0.0643957	0.816766	0.0110056	0.0406288	0.0670524	0.487828	-0.615507	0.126651	0.103095	-0.0802316	0.136034	0.224646	0.115417	0.809477	-0.345051	-0.137132	0.014829	0.401011	-0.64539	-0.162313	-0.317614	-0.119966	-0.124745	0.218993	0.0676787	0.678882	0.349814	-0.0453117	0.27865	-0.776706	0.0887966	0.0277617	-0.0783592	0.0436115	0.0667726	0.209925	-0.908021	0.383197	0.131376	-0.346283	-1.00189	1.01939
4.47	-0.455278	0.415489	-0.0106306	-0.109364	-0.278532	-0.154666	-0.0598704	0.0707284	0.81692	0.0209621	0.0412884	0.0644255	0.48156	-0.61008	0.127661	0.00260948	-0.0780167	0.144982	0.225758	0.104276	0.806712	-0.240564	-0.13646	0.0412865	0.394215	-0.612438	-0.164083	-0.177748	-0.121829	-0.0454446	0.219473	0.0216525	0.678454	-0.477805	-0.0430099	0.0773374	-0.775436	0.181398	0.0272513	-0.0442331	0.043813	-0.0209564	0.201721	-0.579248	0.383696	-0.471086	-0.351171	-0.603572	1.01586
4.48	-0.451494	0.339576	-0.0105965	-0.0412281	-0.280251	-0.157087	-0.0591444	0.0744259	0.817182	0.0305175	0.0419232	0.0630563	0.475934	-0.502174	0.127875	-0.0316492	-0.0758681	0.136075	0.226707	0.0824874	0.803859	-0.3579	-0.135909	0.0127612	0.388545	-0.484935	-0.164415	-0.0367084	-0.123209	-0.0420344	0.219431	-0.0305422	0.670266	-1.12409	-0.0431293	-0.106567	-0.772698	0.366458	0.0268708	-0.0531001	0.0432322	-0.0724619	0.194289	-0.493851	0.380028	-0.703592	-0.353692	-0.517263	1.00202
4.49	-0.448855	0.170919	-0.010045	0.0338595	-0.28155	-0.113969	-0.0583914	0.075303	0.817503	0.0325622	0.0425447	0.0605006	0.471818	-0.287023	0.127884	-0.0282221	-0.0741352	0.109613	0.227328	0.0345621	0.799584	-0.473476	-0.135644	-0.0105663	0.384825	-0.234888	-0.163673	0.10564	-0.123905	0.0377221	0.218857	-0.0865142	0.654966	-1.99587	-0.0460729	-0.383587	-0.767698	0.647719	0.0267634	0.00155047	0.0421958	-0.107758	0.186312	-0.458304	0.373766	-0.967117	-0.355994	-0.522697	0.981931
4.5	-0.448115	-0.0108725	-0.00894596	0.109017	-0.282115	-0.0889083	-0.0576446	0.0740988	0.817822	0.0311315	0.0431291	0.0567235	0.470192	-0.0454657	0.127726	-0.0239068	-0.0726538	0.151979	0.227349	-0.0293714	0.794796	-0.476916	-0.135227	0.016396	0.384059	0.0195919	-0.161638	0.268668	-0.123382	0.0806554	0.21772	-0.143025	0.631704	-2.49624	-0.051617	-0.504893	-0.759846	0.904277	0.0273311	0.0394102	0.0408898	-0.100671	0.178334	-0.336585	0.365494	-1.07964	-0.358348	-0.52397	0.957574
4.51	-0.448974	-0.158584	-0.00742645	0.147675	-0.282282	-0.0716541	-0.0569103	0.0724948	0.818113	0.026633	0.043687	0.0549966	0.470716	0.147173	0.127597	0.00627611	-0.0710836	0.168434	0.226746	-0.0891542	0.790239	-0.436505	-0.134488	0.0400933	0.385686	0.225571	-0.158739	0.331594	-0.122238	0.0974224	0.215954	-0.210193	0.607505	-2.27598	-0.0573703	-0.467192	-0.749984	1.06197	0.0282687	0.0700429	0.0398552	-0.048624	0.171842	-0.148328	0.356329	-1.05094	-0.361232	-0.506033	0.93098
4.52	-0.451233	-0.287924	-0.0056641	0.182835	-0.28212	-0.0556259	-0.0562039	0.068284	0.818346	0.0199973	0.0442258	0.0526075	0.473102	0.318242	0.127586	0.0227643	-0.0696448	0.184746	0.225595	-0.139424	0.785979	-0.421257	-0.133416	0.0714276	0.389325	0.407389	-0.15572	0.351503	-0.120567	0.120462	0.213542	-0.268202	0.586149	-1.99716	-0.0623247	-0.400943	-0.738894	1.14883	0.029562	0.0972742	0.0393265	0.00813144	0.167477	0.0658629	0.346776	-1.02531	-0.364601	-0.461898	0.905101
4.53	-0.454109	-0.262589	-0.00349142	0.218645	-0.282002	-0.1225	-0.0555445	0.0643207	0.818525	0.016887	0.0447402	0.0505504	0.476487	0.324666	0.127406	-0.0228077	-0.067857	0.254396	0.224089	-0.154237	0.782137	-0.339841	-0.131864	0.0977722	0.393927	0.391518	-0.152561	0.384277	-0.118804	0.0933511	0.210729	-0.293066	0.567231	-1.78516	-0.066332	-0.324636	-0.727939	1.01517	0.0305479	-0.00457231	0.0392629	0.0332353	0.165504	0.304351	0.336823	-0.9665	-0.368154	-0.370747	0.882419
4.54	-0.456925	-0.346971	-0.000834908	0.25635	-0.282099	-0.120352	-0.0549187	0.0591977	0.818682	0.012619	0.045234	0.0476357	0.479977	0.426093	0.12683	-0.0369934	-0.0660003	0.199438	0.222644	-0.138034	0.779148	-0.285081	-0.130699	0.0284568	0.398704	0.522498	-0.149272	0.382499	-0.116916	0.129489	0.207557	-0.337325	0.550128	-1.63971	-0.0698776	-0.336665	-0.718224	0.987486	0.0307362	-0.0172904	0.0391587	-0.00226881	0.165703	0.410544	0.326675	-0.899728	-0.371115	-0.207224	0.864945
4.55	-0.461271	-0.488619	0.00214433	0.254606	-0.282101	-0.145494	-0.0543787	0.049579	0.818749	0.00105949	0.0456907	0.0439864	0.485191	0.565931	0.126311	0.0131902	-0.0647042	0.20112	0.221411	-0.102772	0.776473	-0.246878	-0.130235	0.0237662	0.405356	0.664751	-0.146287	0.341982	-0.114949	0.0728305	0.204262	-0.30604	0.53454	-1.46251	-0.0734334	-0.291291	-0.707917	1.0305	0.0309254	-0.0196008	0.0386981	-0.0108482	0.166543	0.464688	0.317398	-0.759992	-0.372679	-0.0273101	0.856392
4.56	-0.465703	-0.355529	0.00467417	0.141432	-0.282626	-0.165892	-0.0539038	0.0460403	0.818744	0.000659046	0.0461165	0.0409231	0.490248	0.390178	0.126445	0.0698169	-0.0629837	0.27538	0.220518	-0.0863536	0.774103	-0.246129	-0.129483	0.0681996	0.411592	0.470714	-0.144107	0.230836	-0.113389	0.0686252	0.201517	-0.253132	0.520444	-1.37317	-0.0760787	-0.206919	-0.698964	0.697123	0.0309845	-0.0379553	0.0385086	0.0267517	0.170293	0.592698	0.311637	-0.00565444	-0.36989	0.677263	0.855161
4.57	-0.468206	-0.155318	0.00614028	0.0506471	-0.283486	-0.115532	-0.0534739	0.0385114	0.818801	0.0111967	0.0464956	0.0344935	0.493106	0.185539	0.126992	0.071133	-0.0604002	0.301776	0.219482	-0.128287	0.771353	-0.310214	-0.128115	0.109805	0.415474	0.279266	-0.142574	0.167221	-0.112027	0.082029	0.19883	-0.302457	0.506857	-1.23658	-0.0779807	-0.107107	-0.694376	0.223587	0.0308737	-0.0170232	0.0386382	0.025754	0.178037	0.770023	0.312069	0.569148	-0.36499	0.747804	0.861489
4.58	-0.468922	0.00266502	0.0067022	-0.0349574	-0.284463	-0.11521	-0.0531466	0.0267214	0.818956	0.0181387	0.0468262	0.0329381	0.494243	0.0396723	0.127786	0.103528	-0.0575047	0.296364	0.217948	-0.176748	0.767892	-0.398724	-0.126301	0.114842	0.41762	0.12802	-0.141873	-0.0146663	-0.111529	-0.0516165	0.195135	-0.418417	0.503304	0.734958	-0.0755672	0.501943	-0.694422	-0.221743	0.0305645	-0.0537019	0.0390837	0.0625631	0.189858	1.02239	0.316366	1.01543	-0.361351	0.697491	0.872926
4.59	-0.46848	0.0662593	0.00688572	-0.00398057	-0.285445	-0.0713013	-0.0529437	0.0143295	0.819136	0.0166573	0.0471416	0.0285473	0.494419	0.00472374	0.128556	0.035707	-0.0549771	0.205208	0.216052	-0.193469	0.764217	-0.283131	-0.124299	0.146085	0.418465	0.0793826	-0.142801	-0.105828	-0.111656	0.0468977	0.190882	-0.418694	0.515697	1.28765	-0.0689926	0.609285	-0.698223	-0.513219	0.029706	-0.0820313	0.0395042	-0.0162065	0.205365	1.22499	0.323411	1.31207	-0.359682	0.625825	0.887882
4.6	-0.467959	0.0204511	0.00725538	-0.00140436	-0.286013	-0.0796521	-0.0528445	0.00652009	0.819259	0.00613494	0.0473824	0.0200131	0.494648	0.0464518	0.128681	0.0183093	-0.0533978	0.124062	0.21427	-0.156223	0.763111	0.040595	-0.122148	0.147476	0.419248	0.0987145	-0.143836	-0.0975026	-0.110681	0.0728422	0.186998	-0.339739	0.525585	0.766181	-0.0623717	0.557721	-0.70401	-0.61587	0.028602	-0.0900116	0.0393443	-0.0187198	0.223025	1.23729	0.332157	1.47583	-0.359439	0.546202	0.905865
4.61	-0.468181	-0.069387	0.00743594	-0.058528	-0.287092	-0.12322	-0.0527892	0.00564094	0.819237	-0.0105756	0.0475556	0.0150466	0.495347	0.0881033	0.129157	0.0792863	-0.052471	0.0823756	0.213069	-0.0811823	0.764812	0.272727	-0.120363	0.126766	0.41997	0.0664426	-0.145259	-0.170639	-0.110607	-0.0747341	0.184604	-0.117505	0.533608	0.890254	-0.0564717	0.46722	-0.710081	-0.585202	0.0275045	-0.0756003	0.039729	0.0511201	0.239935	1.00723	0.342274	1.5205	-0.360264	0.401065	0.927921
4.62	-0.469468	-0.194683	0.0074828	-0.0440803	-0.28842	-0.11658	-0.0527186	0.00884322	0.819057	-0.0245865	0.047685	0.0110379	0.496679	0.175066	0.129919	0.0812771	-0.0520616	0.0363488	0.212656	-0.000400813	0.768398	0.422793	-0.119007	0.0961989	0.420342	0.0547057	-0.147151	-0.188016	-0.111589	-0.12079	0.184851	0.167493	0.543165	0.989333	-0.0518147	0.337785	-0.715196	-0.426221	0.0267612	-0.0337417	0.0402735	0.0195333	0.253658	0.598369	0.353402	1.45825	-0.361756	0.228483	0.954505
4.63	-0.471657	-0.200321	0.00768618	-0.0572719	-0.289757	-0.144641	-0.0525987	0.0160322	0.818776	-0.0296673	0.0477885	0.0102862	0.498507	0.126274	0.130654	0.0874781	-0.0520811	0.00925038	0.213077	0.0858622	0.773283	0.563221	-0.118199	0.0728408	0.420217	-0.0784816	-0.149108	-0.215503	-0.113019	-0.157868	0.187819	0.404555	0.553225	1.03724	-0.04847	0.260514	-0.718842	-0.359427	0.0262929	-0.0366424	0.0404144	-0.00347624	0.262534	0.118442	0.365173	1.32434	-0.363703	0.0116274	0.985716
4.64	-0.47248	0.0534586	0.00754301	-0.125529	-0.291506	-0.140408	-0.0523791	0.0281009	0.818518	-0.0199229	0.0478968	0.0111076	0.498274	-0.196198	0.13143	0.0524894	-0.0520206	0.00195578	0.214249	0.136591	0.779702	0.701657	-0.117551	0.0833953	0.417536	-0.39581	-0.151248	-0.263035	-0.114931	-0.129905	0.192259	0.438865	0.563756	1.0276	-0.045508	0.241365	-0.723493	-0.603347	0.0257076	-0.0339912	0.0403679	-0.0409212	0.266705	-0.204621	0.377086	1.17654	-0.366069	-0.173486	1.02029
4.65	-0.470489	0.323749	0.00671175	-0.176532	-0.293256	-0.100537	-0.0520549	0.0359465	0.818403	-0.00201541	0.0480043	0.0102043	0.494672	-0.493053	0.131816	-0.0102456	-0.0514712	0.0197172	0.215576	0.11896	0.786929	0.695972	-0.116416	0.13036	0.411943	-0.626941	-0.153324	-0.272094	-0.116911	-0.108486	0.196042	0.303641	0.573469	0.910258	-0.0427209	0.238883	-0.731094	-0.897549	0.0252454	0.00737176	0.0398477	-0.0934298	0.268274	-0.225765	0.38787	0.769646	-0.369335	-0.369178	1.05477
4.66	-0.466972	0.333075	0.0056272	-0.160384	-0.294981	-0.11774	-0.0516918	0.035566	0.818445	0.00785121	0.0480968	0.00833195	0.489616	-0.457711	0.131838	-0.0279143	-0.0505571	0.0168929	0.216428	0.0530094	0.793054	0.520268	-0.115191	0.0950364	0.405478	-0.554395	-0.155164	-0.235697	-0.119211	-0.160158	0.198294	0.158993	0.581713	0.742806	-0.0400478	0.192856	-0.7403	-0.881857	0.0251421	0.0374131	0.0391313	-0.0896257	0.268413	0.0232234	0.391258	-0.0478664	-0.371386	0.0530235	1.08325
4.67	-0.464425	0.153298	0.00493252	-0.11204	-0.296667	-0.0966519	-0.0513484	0.0330459	0.81851	0.00340248	0.0481682	0.00542578	0.486006	-0.240291	0.131883	0.00371002	-0.0503313	-0.0821657	0.216766	0.0196033	0.797834	0.448264	-0.114488	0.0490336	0.400782	-0.307585	-0.156642	-0.153486	-0.12225	-0.318305	0.200107	0.204282	0.587134	0.296757	-0.0425874	-0.576852	-0.747958	-0.621221	0.0254891	0.120226	0.0385841	-0.0580917	0.269077	0.31361	0.388305	-0.421272	-0.368764	0.47892	1.10268
4.68	-0.463703	0.0170005	0.00442516	-0.0578354	-0.297543	-0.016587	-0.0510322	0.0300293	0.818518	-0.000424202	0.0482098	0.00395482	0.484531	-0.0821497	0.13206	0.00871203	-0.0512823	-0.122577	0.216875	0.00390793	0.802158	0.406173	-0.113984	0.0693225	0.398378	-0.188515	-0.157322	-0.0513974	-0.126155	-0.355759	0.202649	0.319723	0.589617	0.307892	-0.0505219	-0.698801	-0.753039	-0.417674	0.0271647	0.241381	0.0383957	-0.00148837	0.271499	0.609933	0.381381	-0.703896	-0.363893	0.651836	1.11252
4.69	-0.463507	0.0437306	0.00412551	0.0108762	-0.297534	0.0452757	-0.0507568	0.0243311	0.818533	0.00522341	0.0482655	0.0078053	0.483784	-0.0834385	0.131935	-0.052743	-0.0522067	-0.0828371	0.216861	-0.0049549	0.80555	0.225537	-0.11299	0.0893419	0.396307	-0.230038	-0.157208	0.0256943	-0.129661	-0.265646	0.206365	0.401994	0.593451	0.437359	-0.0592513	-0.749983	-0.757212	-0.429001	0.0295923	0.260884	0.0387664	0.0425955	0.276204	0.909046	0.371372	-0.814948	-0.35839	0.793809	1.11325
4.7	-0.46257	0.153819	0.0042786	0.10455	-0.296565	0.108607	-0.0505663	0.0130013	0.81866	0.0216443	0.0483797	0.0161739	0.482571	-0.154151	0.131018	-0.141253	-0.0528425	-0.0766533	0.216792	-0.00843088	0.80576	-0.236285	-0.111971	0.0393774	0.393788	-0.292196	-0.15623	0.087352	-0.13173	-0.0163003	0.210259	0.352011	0.597291	0.47183	-0.0695307	-0.831515	-0.762235	-0.575913	0.0318256	0.208488	0.0393303	0.0341738	0.283303	1.06596	0.360371	-0.767346	-0.352478	0.875713	1.10654
4.71	-0.460351	0.278654	0.00505196	0.188696	-0.294808	0.1409	-0.0505022	-0.000350301	0.818976	0.040895	0.0485982	0.0270358	0.480453	-0.23513	0.129364	-0.206547	-0.0532916	-0.0791761	0.216667	-0.0173045	0.800798	-0.701985	-0.111543	-0.0191726	0.390659	-0.334465	-0.15491	0.0926037	-0.131532	0.0988997	0.213092	0.211194	0.607013	1.30757	-0.0769466	-0.477495	-0.769058	-0.762238	0.0330907	0.107876	0.0397965	0.0131613	0.291617	1.08648	0.349904	-0.6807	-0.346857	0.818768	1.09555
4.72	-0.457668	0.210619	0.00637632	0.26571	-0.292213	0.211721	-0.0505735	-0.0139496	0.819432	0.0460932	0.0488964	0.0313804	0.478305	-0.118558	0.127168	-0.231227	-0.0541123	-0.148791	0.216384	-0.0435058	0.793419	-0.697025	-0.11165	-0.0468293	0.388194	-0.131524	-0.153425	0.130419	-0.130264	0.256308	0.214293	0.0190089	0.618119	0.874956	-0.0826993	-0.361192	-0.776801	-0.719596	0.0337695	0.118515	0.040085	0.0173027	0.299545	0.947646	0.340136	-0.666313	-0.34179	0.727934	1.08269
4.73	-0.457171	-0.147944	0.00759036	0.226148	-0.288921	0.259771	-0.0507786	-0.0263147	0.819799	0.0224037	0.0492071	0.0300752	0.478746	0.261697	0.125494	-0.0710281	-0.0557921	-0.14499	0.215751	-0.084617	0.786886	-0.626382	-0.111771	-0.0231901	0.389218	0.337011	-0.152477	0.070956	-0.127259	0.257176	0.213518	-0.1574	0.625628	0.648266	-0.0846534	0.0883571	-0.782292	-0.307178	0.035433	0.269245	0.0413922	0.243103	0.305349	0.650259	0.331166	-0.656172	-0.336847	0.645017	1.0701
4.74	-0.461223	-0.643877	0.0085731	0.2258	-0.286076	0.104445	-0.0510912	-0.0356846	0.819802	-0.0238224	0.0494869	0.0260322	0.484164	0.805138	0.125382	0.0804019	-0.0570986	0.0411443	0.214716	-0.108103	0.781382	-0.404957	-0.11155	-0.00923528	0.395519	0.867282	-0.152522	0.116595	-0.124974	-0.031074	0.211578	-0.204901	0.629818	0.127656	-0.0816873	0.385555	-0.782162	0.366018	0.0383889	0.241758	0.0453051	0.517187	0.307473	0.271872	0.322961	-0.778218	-0.332639	0.314032	1.05886
4.75	-0.469199	-0.905555	0.0111057	0.250844	-0.285516	-0.203457	-0.0514644	-0.0375306	0.819332	-0.0673702	0.0497479	0.0273299	0.493907	1.04653	0.125892	0.148691	-0.0574135	0.0782417	0.214161	0.0240334	0.780003	0.124308	-0.112106	-0.106692	0.405768	1.07976	-0.151974	0.204208	-0.125151	-0.251411	0.209696	-0.172379	0.628613	-0.323743	-0.0755628	0.588945	-0.775912	0.833062	0.0395121	-0.0568507	0.0506898	0.57673	0.305482	-0.208471	0.31578	-0.545056	-0.329691	0.315246	1.04775
4.76	-0.478535	-0.92891	0.0137214	0.0478205	-0.287001	-0.276698	-0.0518171	-0.0323611	0.818546	-0.0850683	0.0500428	0.0313518	0.504184	0.927772	0.127803	0.362355	-0.0582223	0.0863687	0.215271	0.175966	0.782082	0.201215	-0.114584	-0.196275	0.416636	1.01252	-0.152212	-0.018104	-0.125726	-0.181672	0.208188	-0.123422	0.624646	-0.465883	-0.0673306	0.725417	-0.766797	0.918724	0.0391761	-0.0696696	0.0560712	0.57436	0.299638	-0.797478	0.315502	0.0579107	-0.324718	0.189724	1.03837
4.77	-0.4871	-0.780894	0.0145566	-0.165959	-0.290085	-0.34578	-0.0521109	-0.0269647	0.817708	-0.0800387	0.0503609	0.0314309	0.512597	0.695439	0.131719	0.488753	-0.0568157	0.401678	0.217195	0.194468	0.783241	0.0648646	-0.116751	-0.105796	0.425406	0.768954	-0.154643	-0.218095	-0.12602	-0.147225	0.207228	-0.0826979	0.619098	-0.679215	-0.0578438	0.793392	-0.758375	0.740549	0.0389677	-0.0805692	0.0612344	0.496205	0.29082	-1.05983	0.320516	0.346942	-0.321583	-0.104578	1.03042
4.78	-0.494118	-0.640992	0.0144726	-0.119604	-0.293901	-0.262894	-0.0523787	-0.0286754	0.817002	-0.0530481	0.0506568	0.0270292	0.519117	0.585022	0.136056	0.365002	-0.0534998	0.345033	0.218962	0.153727	0.783662	0.0165507	-0.118081	-0.0899851	0.432079	0.657342	-0.157758	-0.157761	-0.126432	-0.188635	0.20659	-0.0449842	0.614038	0.133659	-0.0505176	0.351869	-0.751947	0.537487	0.0385853	-0.0644573	0.0645628	0.129724	0.28174	-1.03809	0.32855	0.637555	-0.321127	-0.387816	1.02116
4.79	-0.499815	-0.512482	0.0150859	0.0694879	-0.29517	-0.0409258	-0.052688	-0.0327714	0.816714	-0.00877891	0.0509164	0.0254167	0.524936	0.55197	0.138143	0.163154	-0.0523234	0.0779916	0.220095	0.0598826	0.782169	-0.374577	-0.119499	-0.142423	0.438313	0.614891	-0.15951	-0.069538	-0.126863	-0.00855392	0.205923	-0.0967322	0.620723	0.774479	-0.0461221	0.364437	-0.747766	0.308157	0.0386529	0.0284482	0.0632717	-0.280617	0.27461	-0.837099	0.338018	0.670293	-0.323966	-0.603702	1.01071
4.8	-0.504657	-0.455162	0.0158863	0.0745235	-0.294908	-0.0165207	-0.0530204	-0.0325495	0.816705	0.00200815	0.0511549	0.0218312	0.530657	0.553488	0.139454	0.173221	-0.0526127	0.046908	0.220072	-0.0540488	0.776751	-0.579626	-0.121236	-0.130884	0.444446	0.607727	-0.160814	-0.0384337	-0.124934	0.124809	0.20452	-0.178183	0.624615	0.0627722	-0.0421134	0.289899	-0.745264	0.204936	0.0393335	0.0647555	0.0601705	-0.269893	0.269201	-0.683221	0.346466	0.623778	-0.328332	-0.613493	0.9996
4.81	-0.508532	-0.296059	0.0165149	0.030373	-0.295038	-0.0749691	-0.0533078	-0.0236489	0.816706	-0.0023463	0.0513576	0.0192462	0.535654	0.39178	0.140918	0.147483	-0.052684	0.0923548	0.219287	-0.0933076	0.772146	-0.3093	-0.122364	-0.0730091	0.449756	0.424853	-0.16185	-0.0381124	-0.123494	-0.0122777	0.202578	-0.198755	0.625548	0.239431	-0.0387986	0.251348	-0.744039	0.0208298	0.0399695	0.0283671	0.0580824	-0.150875	0.26513	-0.563986	0.354444	0.654551	-0.333045	-0.605914	0.988799
4.82	-0.510331	-0.048687	0.0172907	0.0237412	-0.295854	-0.135178	-0.0534826	-0.0108387	0.816669	-0.00331154	0.0515477	0.0190321	0.538384	0.112528	0.141721	0.0380591	-0.0518588	0.136212	0.218441	-0.0630177	0.770301	-0.0869649	-0.122877	-0.0238218	0.452595	0.124044	-0.162577	-0.039475	-0.123359	-0.0221177	0.20063	-0.175627	0.629312	0.443287	-0.0357102	0.228578	-0.745071	-0.256221	0.0397089	-0.0663576	0.0567905	-0.130735	0.262164	-0.51999	0.362756	0.734247	-0.338141	-0.630667	0.979265
4.83	-0.509301	0.230909	0.017922	-0.0244834	-0.296944	-0.0864004	-0.0535203	0.00303911	0.816675	0.00586424	0.0517382	0.018657	0.53763	-0.245518	0.141726	-0.0331592	-0.050584	0.0778315	0.218167	0.00827676	0.769838	-0.0343937	-0.123015	-0.00773059	0.451931	-0.216416	-0.162932	-0.0385757	-0.124	-0.120228	0.199807	-0.0102299	0.632169	0.0784382	-0.0384582	-0.567912	-0.74945	-0.610777	0.038717	-0.0448029	0.0554295	-0.190653	0.259483	-0.575057	0.371679	0.764613	-0.343683	-0.678025	0.972405
4.84	-0.506761	0.230212	0.0175725	-0.0567454	-0.297164	0.0738079	-0.0534501	0.0085003	0.816791	0.0154699	0.0519235	0.0192837	0.534619	-0.291994	0.14154	-0.0149393	-0.049826	0.00534499	0.218443	0.0376961	0.768753	-0.216078	-0.123162	-0.024129	0.449084	-0.302615	-0.163026	-0.0694882	-0.125791	-0.144953	0.20059	0.19488	0.632898	0.19706	-0.04653	-0.733018	-0.755975	-0.626507	0.038824	0.135132	0.0532801	-0.276277	0.254895	-0.912157	0.381066	0.672253	-0.349644	-0.915203	0.970199
4.85	-0.504649	0.220233	0.0165154	-0.0802231	-0.296724	0.0884101	-0.0533656	0.00847967	0.816961	0.0180329	0.0521484	0.0267396	0.531746	-0.303625	0.14177	0.0202969	-0.0492362	0.0218015	0.218898	0.0555646	0.765953	-0.282207	-0.123264	-0.0146647	0.445397	-0.425093	-0.163673	-0.151913	-0.12815	-0.157927	0.203864	0.439056	0.636734	0.431726	-0.0566299	-0.964959	-0.761868	-0.55365	0.0400809	0.152198	0.0506561	-0.293196	0.245374	-1.28286	0.389203	0.112688	-0.35729	-1.31148	0.973499
4.86	-0.502081	0.302014	0.0156497	0.00307026	-0.296159	0.0949817	-0.0532892	0.00631987	0.817168	0.0249035	0.0524686	0.0372058	0.52833	-0.370276	0.141741	-0.0822277	-0.0489601	-0.0716508	0.219549	0.0736932	0.763883	-0.133373	-0.123418	-0.0315632	0.440251	-0.543364	-0.164747	-0.168293	-0.128527	0.221548	0.208728	0.508349	0.641598	0.824574	-0.0693855	-0.946032	-0.767357	-0.535428	0.0410773	0.0897028	0.0475496	-0.384567	0.230084	-1.5027	0.391521	-0.619658	-0.36471	-1.27713	0.978029
4.87	-0.498281	0.483224	0.0157274	0.0929697	-0.29519	0.0514629	-0.0532415	0.00319495	0.817494	0.0424283	0.0528977	0.0488128	0.523851	-0.524396	0.140458	-0.211354	-0.0493162	-0.102332	0.220355	0.0830685	0.762627	-0.154808	-0.124006	-0.0688872	0.433777	-0.728676	-0.165465	-0.135334	-0.127008	0.294693	0.213913	0.52767	0.651917	0.928376	-0.0818967	-1.1316	-0.773121	-0.652806	0.0410836	-0.0528731	0.0436607	-0.414104	0.211531	-1.48117	0.389354	-0.940898	-0.369684	-1.13078	0.98117
4.88	-0.492148	0.752011	0.0167741	0.133412	-0.294625	-0.0542646	-0.0532227	0.00133847	0.818048	0.0675094	0.0534412	0.0596511	0.51729	-0.758846	0.138116	-0.310949	-0.0491731	-0.0542899	0.221067	0.0505906	0.760561	-0.197819	-0.124896	-0.0490602	0.42506	-0.981658	-0.165359	-0.05599	-0.123884	0.662124	0.218953	0.448762	0.653224	-0.625468	-0.0980253	-1.26617	-0.780849	-0.915141	0.0392423	-0.246303	0.040308	-0.29441	0.194136	-1.15706	0.384729	-1.07751	-0.373594	-0.94854	0.980894
4.89	-0.483277	1.00565	0.018272	0.104493	-0.294885	-0.111995	-0.0531905	0.0060836	0.818774	0.0733625	0.0540837	0.0680603	0.508132	-1.01494	0.13518	-0.368636	-0.0485642	-0.0865767	0.221327	0.00407518	0.760775	0.300203	-0.124572	0.0872198	0.413916	-1.20816	-0.164322	-0.00461026	-0.117787	0.851253	0.222584	0.281142	0.642809	-1.23822	-0.110918	-0.887006	-0.791124	-1.13953	0.0358099	-0.329986	0.0387595	-0.0990934	0.179962	-0.834949	0.378172	-1.07153	-0.376212	-0.607867	0.976183
4.9	-0.472547	1.09984	0.0195565	0.102162	-0.295124	-0.0292628	-0.0530965	0.0125571	0.819456	0.0612521	0.0547816	0.0708005	0.496935	-1.13141	0.131572	-0.446655	-0.0481513	-0.120174	0.221295	-0.00409479	0.765947	0.622414	-0.122822	0.213378	0.401372	-1.24587	-0.162513	0.0831149	-0.11115	0.905563	0.224718	0.146623	0.626107	-2.17097	-0.120121	-0.718284	-0.802696	-1.15476	0.032403	-0.232981	0.0387209	0.00388026	0.168432	-0.68376	0.371396	-0.987375	-0.376605	-0.348359	0.968243
4.91	-0.462388	0.879725	0.0199417	0.00688691	-0.294447	0.110015	-0.0529577	0.0137482	0.819962	0.0377842	0.0554954	0.0718097	0.485925	-0.963912	0.128181	-0.2895	-0.0479558	-0.117375	0.221321	0.00843845	0.771492	0.419067	-0.119875	0.243832	0.390126	-0.950518	-0.16057	0.0350585	-0.10345	0.943111	0.225429	-0.000353015	0.60147	-2.43129	-0.125681	-0.288881	-0.812911	-0.841348	0.0309243	0.0335148	0.0399758	0.215046	0.158097	-0.62893	0.364659	-0.980791	-0.375716	-0.237802	0.957839
4.92	-0.455375	0.54262	0.0187694	-0.144284	-0.293717	0.0861361	-0.052837	0.0105812	0.820176	0.00464651	0.0562214	0.0738192	0.477692	-0.668652	0.127105	-0.0188898	-0.047546	0.0118238	0.221386	0.00591254	0.775116	0.367699	-0.116467	0.284132	0.382425	-0.601943	-0.160141	-0.096201	-0.0978714	0.273971	0.224815	-0.103326	0.585503	-0.615604	-0.122946	0.590665	-0.819082	-0.397243	0.0319465	0.169533	0.0438856	0.510478	0.148191	-0.604182	0.358	-0.913616	-0.374319	-0.187284	0.944934
4.93	-0.451027	0.32953	0.0170874	-0.154609	-0.29398	0.0267863	-0.05274	0.00897778	0.820091	-0.0189484	0.056967	0.0748798	0.471963	-0.469696	0.127663	0.0452442	-0.046476	0.0207429	0.221583	0.0397962	0.780881	0.788292	-0.112436	0.318634	0.377404	-0.364178	-0.160706	-0.0875409	-0.0994198	-0.251848	0.22357	-0.151749	0.582941	-0.280767	-0.114725	0.692376	-0.821594	-0.0963813	0.0334153	0.143689	0.0493719	0.518654	0.139361	-0.470021	0.351851	-0.865046	-0.373212	-0.201084	0.92804
4.94	-0.449036	0.0665841	0.015744	-0.163403	-0.294578	-0.0194202	-0.052684	0.00168092	0.819816	-0.0352958	0.0577213	0.076692	0.468623	-0.208143	0.128611	0.14608	-0.0461538	-0.0319757	0.222159	0.0741626	0.789789	0.877627	-0.109026	0.23901	0.375243	-0.0589564	-0.161378	-0.125811	-0.102319	-0.283492	0.221631	-0.226942	0.581167	0.0795641	-0.104921	0.979808	-0.820986	0.216071	0.0347252	0.116965	0.0540915	0.444765	0.132086	-0.336337	0.345486	-0.765506	-0.372323	-0.081565	0.906053
4.95	-0.449611	-0.199084	0.0140618	-0.219094	-0.295613	-0.000967653	-0.0526987	-0.00421419	0.819409	-0.0452564	0.0584996	0.0780187	0.467822	0.0467518	0.130984	0.313017	-0.046381	-0.0354322	0.222976	0.0810129	0.797504	0.664692	-0.106705	0.166025	0.375812	0.234271	-0.163345	-0.239954	-0.105684	-0.372478	0.219257	-0.244888	0.583875	0.221603	-0.0932007	0.915685	-0.817594	0.496748	0.036303	0.179742	0.0581708	0.386114	0.127162	-0.222606	0.34052	-0.437829	-0.370783	0.151722	0.880243
4.96	-0.453173	-0.501294	0.0121108	-0.196078	-0.296446	0.000721424	-0.0527739	-0.0106033	0.818903	-0.0564948	0.0592627	0.0743945	0.470228	0.386916	0.134511	0.400288	-0.0469254	-0.00423626	0.223646	0.0522652	0.803843	0.62913	-0.104992	0.130691	0.379726	0.573387	-0.166183	-0.222957	-0.108748	-0.391875	0.216799	-0.240562	0.584514	-0.0482412	-0.0829812	0.840429	-0.810907	0.860327	0.0387263	0.197122	0.0613439	0.299192	0.122637	-0.643461	0.340569	0.105859	-0.367059	0.168917	0.857147
4.97	-0.459325	-0.723711	0.0106628	-0.149803	-0.297467	-0.0565699	-0.0529057	-0.0159046	0.818281	-0.0671895	0.0599888	0.0707795	0.475706	0.653549	0.138516	0.445982	-0.0477153	-0.0172955	0.224065	0.0303282	0.810493	0.688404	-0.103847	0.0757205	0.386544	0.817961	-0.168889	-0.163153	-0.1121	-0.504012	0.214485	-0.225192	0.584238	-0.0530478	-0.0729646	0.81367	-0.800927	1.14942	0.0410412	0.138035	0.0635266	0.214241	0.114599	-1.15673	0.346281	0.397082	-0.364208	-0.155205	0.84407
4.98	-0.467507	-0.911608	0.0100125	-0.057022	-0.298674	-0.0817498	-0.0531008	-0.0243807	0.817584	-0.0678321	0.0606774	0.0677886	0.483773	0.904037	0.142663	0.446463	-0.0491883	-0.0553318	0.224253	0.00684411	0.816999	0.503445	-0.103798	-0.0310696	0.395795	1.04696	-0.171182	-0.0961051	-0.115656	-0.429126	0.212301	-0.187657	0.582356	-0.344695	-0.0651715	0.210911	-0.788397	1.35822	0.0429236	0.086643	0.0645617	0.0796036	0.103396	-1.43323	0.355723	0.608393	-0.363773	-0.524978	0.840328
4.99	-0.477196	-0.985333	0.0106614	0.143507	-0.298775	0.00634277	-0.0534123	-0.0376388	0.817055	-0.0361378	0.0613534	0.0682216	0.494226	1.08363	0.146002	0.342622	-0.0514264	-0.0751921	0.224156	-0.034682	0.81785	-0.390943	-0.105471	-0.176216	0.407246	1.18635	-0.173114	-0.0576683	-0.116701	-0.209333	0.21036	-0.190508	0.587143	1.16723	-0.061451	0.401923	-0.774706	1.33415	0.044553	0.0702209	0.0634898	-0.14823	0.0921019	-1.31067	0.367344	0.776212	-0.366697	-0.817683	0.84317
5	-0.486067	-0.744315	0.0123896	0.218316	-0.297999	-0.0640717	-0.0538247	-0.0431122	0.816843	-0.00839657	0.0620315	0.0662344	0.504746	0.920143	0.148482	0.25211	-0.0530715	0.0687486	0.223432	-0.109484	0.810557	-0.880332	-0.107625	-0.159684	0.418244	0.959108	-0.174728	0.0170471	-0.115975	-0.0408093	0.208398	-0.221392	0.597321	0.585957	-0.0569221	0.337492	-0.763266	0.91005	0.0453688	-0.0818937	0.0609891	-0.233241	0.0840639	-0.878613	0.378647	0.764203	-0.372171	-0.804659	0.847641
[truncated: 2,459 more columns]
