# Supplementary material for: Analysis of abnormal posture in patients with Parkinson's disease using a computational model considering muscle tones
Source: Front Comput Neurosci. 2023 Oct 5;17:1218707. doi: 10.3389/fncom.2023.1218707 (PMC10585043; doi:10.3389/fncom.2023.1218707)
Supplement: Supplementary file 2 [file Data_Sheet_2.ZIP]

Archive with 9 entries (8 files):
- result_simulation_sub5-6/
- result_simulation_sub5-6/Sub5_uff1.927349.sto
- result_simulation_sub5-6/Sub5_uff3.760187.sto
- result_simulation_sub5-6/Sub5_uff6.391659.sto
- result_simulation_sub5-6/Sub5_uff8.197535.sto
- result_simulation_sub5-6/Sub6_uff2.018287.sto
- result_simulation_sub5-6/Sub6_uff3.924481.sto
- result_simulation_sub5-6/Sub6_uff5.883440.sto
- result_simulation_sub5-6/Sub6_uff7.945196.sto
