# Supplementary material for: Analysis of abnormal posture in patients with Parkinson's disease using a computational model considering muscle tones
Source: Front Comput Neurosci. 2023 Oct 5;17:1218707. doi: 10.3389/fncom.2023.1218707 (PMC10585043; doi:10.3389/fncom.2023.1218707)
Supplement: Supplementary file 2 [file Data_Sheet_2.ZIP › result_simulation_sub5-6/Sub5_uff1.927349.sto]

221203_sub5_uff1.927349_2/0750_999999.999_27.857
version=1
nRows=501
nColumns=2537
inDegrees=no
endheader
time	pelvis_tilt	pelvis_tilt_u	pelvis_list	pelvis_list_u	pelvis_rotation	pelvis_rotation_u	pelvis_tx	pelvis_tx_u	pelvis_ty	pelvis_ty_u	pelvis_tz	pelvis_tz_u	hip_flexion_r	hip_flexion_r_u	hip_adduction_r	hip_adduction_r_u	hip_rotation_r	hip_rotation_r_u	knee_angle_r	knee_angle_r_u	subtalar_angle_1_r	subtalar_angle_1_r_u	ankle_angle_r	ankle_angle_r_u	hip_flexion_l	hip_flexion_l_u	hip_adduction_l	hip_adduction_l_u	hip_rotation_l	hip_rotation_l_u	knee_angle_l	knee_angle_l_u	subtalar_angle_1_l	subtalar_angle_1_l_u	ankle_angle_l	ankle_angle_l_u	lumbar_extension	lumbar_extension_u	lumbar_bending	lumbar_bending_u	lumbar_rotation	lumbar_rotation_u	neck_extension	neck_extension_u	roll	roll_u	yaw	yaw_u	neck_extension_2
0	0.0831282	0	-0.0307494	0	-0.0898562	0	-0.0727298	0	0.889884	0	0	0	-0.0255532	0	0.0310888	0	-0.0693096	0	-0.234399	0	0.0850669	0	0.161105	0	0.0367447	0	0.0163347	0	-0.261708	0	-0.36582	0	0.0288372	0	0.23784	0	-0.198802	0	-0.0198232	0	0.0358263	0	-0.147874	0	-0.0466093	0	0.0128982	0	0.427322
0.01	0.0822365	0.0168718	-0.0310485	-0.0692515	-0.089917	0.0105093	-0.0727216	-0.00150161	0.889796	-0.000499876	3.37E-05	0.00632999	-0.0247486	0.000200257	0.0321473	0.210642	-0.0617093	1.2348	-0.233891	-0.076443	0.081076	-0.772215	0.163198	0.244463	0.037441	0.0527499	0.0157398	-0.11488	-0.258463	0.614936	-0.365683	-0.153447	0.0308017	-0.157138	0.239958	0.420796	-0.197756	-0.0301827	-0.0194569	0.0660987	0.0359355	-0.00126726	-0.14718	-0.0194149	-0.046533	0.00186944	0.0126522	-0.0461027	0.425961
0.02	0.0827056	0.060232	-0.0316867	-0.0425015	-0.0896631	0.0234027	-0.0727479	-0.00311379	0.889861	0.0102775	0.000103916	0.00667377	-0.0246734	-0.0049486	0.0348398	0.285734	-0.0517379	0.640887	-0.234838	-0.114769	0.0793951	0.312432	0.163854	0.0321809	0.0377221	0.0468875	0.0146718	-0.049762	-0.25305	0.349083	-0.367496	-0.178818	0.0307726	0.0600033	0.242294	0.0768677	-0.198446	-0.0833015	-0.0188989	0.0305436	0.0358256	-0.0145764	-0.147347	-0.0147601	-0.0464795	0.00807475	0.0122125	-0.0417179	0.426488
0.03	0.0832058	0.0307165	-0.0318092	0.0148938	-0.0894474	0.0161739	-0.0727724	-0.00131697	0.889954	0.00631828	0.000156437	0.00334126	-0.0245093	0.0161299	0.0372429	0.170729	-0.0492638	0.0135709	-0.235831	-0.0774115	0.0811072	-0.0491419	0.163734	-0.0151743	0.0380288	0.0147548	0.0145764	0.0427221	-0.251746	-0.0349891	-0.368851	-0.0786024	0.0317589	0.106861	0.242428	-0.0196281	-0.199113	-0.0396726	-0.0189075	-0.0260198	0.0356636	-0.0144911	-0.147396	0.0051717	-0.0464015	0.00677175	0.0119572	-0.014268	0.426621
0.04	0.0832886	-0.0112639	-0.0314564	0.0444105	-0.0893472	0.0124277	-0.0727706	0.00161806	0.889971	-0.00260816	0.000169297	-0.000551285	-0.0242014	0.0314315	0.0381879	0.0302416	-0.0495276	-0.0281367	-0.236387	-0.0309707	0.080991	0.0265647	0.163895	0.03112	0.0381586	-0.0215922	0.0152319	0.0757739	-0.252627	-0.0982548	-0.368998	0.044086	0.0323542	-0.000714598	0.242256	-0.0112006	-0.199175	0.0192177	-0.0193274	-0.047111	0.0355194	-0.0158166	-0.14721	0.0280537	-0.0463429	0.00405038	0.0118348	-0.0130583	0.426069
0.05	0.0830946	-0.02314	-0.0310685	0.0260593	-0.0892129	0.0227126	-0.0727455	0.0030407	0.889921	-0.00617637	0.000152697	-0.00242001	-0.0238994	0.0288448	0.0381028	-0.0304142	-0.0497626	-0.0250181	-0.236578	-0.0154305	0.080938	-0.0292934	0.164262	0.0396459	0.0380083	-0.0339974	0.0158933	0.0388354	-0.253249	-0.0208237	-0.368247	0.0875466	0.0318492	-0.0818325	0.242225	0.00589403	-0.198855	0.0350342	-0.0196667	-0.0187355	0.0353284	-0.0247678	-0.146933	0.0205758	-0.0463138	0.000585999	0.0117242	-0.00843592	0.425241
0.06	0.0829226	-0.010791	-0.0308852	0.0076596	-0.0889262	0.0375401	-0.0727169	0.00246755	0.88987	-0.00336275	0.000123913	-0.00326021	-0.0236521	0.0246374	0.0376737	-0.0498059	-0.0501424	-0.0496034	-0.236819	-0.0358699	0.0806464	-0.0189376	0.164622	0.0318706	0.0378107	-0.0142326	0.0161632	0.00740801	-0.253146	0.0307888	-0.367573	0.0365174	0.0311093	-0.0515261	0.242286	0.00793565	-0.19858	0.0167129	-0.0197139	0.00463855	0.0350267	-0.0367884	-0.1468	0.00580611	-0.0463198	-0.0016315	0.011709	0.000976282	0.424722
0.07	0.0829115	0.00409654	-0.0308112	0.00161396	-0.0885053	0.0457106	-0.0726963	0.00179208	0.889857	0.000364779	8.88E-05	-0.00368241	-0.0234643	0.0185376	0.0371155	-0.0579204	-0.0507169	-0.0601692	-0.237277	-0.0527905	0.0805562	6.80E-05	0.164883	0.0215307	0.0377813	0.00581395	0.0161826	-0.00278631	-0.252797	0.0342728	-0.367517	-0.0197539	0.0309576	0.0159667	0.242297	-0.00442991	-0.198532	-0.00372317	-0.0196196	0.0120235	0.0346201	-0.043058	-0.146824	-0.00703292	-0.0463381	-0.00173233	0.01172	0.00121991	0.424566
0.08	0.082996	0.00726441	-0.0307599	0.0012462	-0.08805	0.0441865	-0.0726788	0.00182391	0.889868	0.00130518	5.18E-05	-0.00365453	-0.0233469	0.0115805	0.0365362	-0.0541347	-0.0513	-0.0534182	-0.237781	-0.0451839	0.0805613	-0.000301015	0.165046	0.0134382	0.0378589	0.0101024	0.0161228	-0.00424095	-0.252483	0.0289505	-0.367826	-0.0334245	0.0312083	0.0242872	0.242262	-0.00364928	-0.19861	-0.00732523	-0.0194985	0.0125601	0.0341931	-0.0405595	-0.146901	-0.00585318	-0.0463538	-0.00110573	0.0117279	0.00117508	0.424502
0.09	0.0831019	0.0201055	-0.0306933	0.0058457	-0.0876346	0.0434581	-0.0726544	0.00361088	0.889876	0.000459113	1.63E-05	-0.00351346	-0.0233951	-0.0352173	0.036022	-0.0492032	-0.0518222	-0.0732274	-0.238009	0.015209	0.0805509	0.0978065	0.165016	-0.0201809	0.0378232	-0.0340551	0.0161043	-0.00130018	-0.25219	0.0320637	-0.367975	0.0168462	0.0311793	-0.0371915	0.242124	-0.0216605	-0.198692	-0.0171095	-0.019399	0.00668304	0.0338112	-0.0390823	-0.146963	-0.00674322	-0.0463591	0.00061324	0.0117328	0.000450443	0.424377
0.1	0.0836049	0.0761124	-0.0305856	-0.00794701	-0.0869796	0.113808	-0.0725995	0.00725055	0.889893	0.00361769	-2.35E-05	-0.00450946	-0.0244491	-0.178155	0.0355907	-0.0384293	-0.0535785	-0.391544	-0.237286	0.140568	0.0840391	0.428464	0.164915	-0.0360232	0.0369847	-0.128745	0.0163369	-0.00496099	-0.251748	0.0764012	-0.367434	0.0776877	0.0312165	0.0455239	0.241876	-0.0283659	-0.199162	-0.0778227	-0.0193428	0.0232	0.0331998	-0.104721	-0.147053	-0.0182419	-0.0463282	0.00621798	0.0117321	0.000433569	0.424352
0.11	0.0845485	0.0918903	-0.0307538	-0.0561783	-0.0849425	0.291261	-0.0725153	0.00934566	0.889952	0.00803859	-7.76E-05	-0.00642066	-0.026905	-0.299886	0.0355873	0.0066081	-0.0604237	-0.84951	-0.235097	0.2903	0.087071	0.253476	0.164173	-0.114425	0.035661	-0.126021	0.0165236	-0.0179518	-0.250186	0.238022	-0.366707	0.0635857	0.0316552	0.0377331	0.241553	-0.0391293	-0.200119	-0.100455	-0.0188066	0.08658	0.0313048	-0.273023	-0.147373	-0.0434867	-0.0462398	0.0125251	0.011724	0.000400747	0.424676
0.12	0.0855268	0.0786456	-0.0311523	-0.0864266	-0.0811317	0.458123	-0.0724152	0.0106294	0.890047	0.0108522	-0.000152509	-0.00853582	-0.0302599	-0.372073	0.036038	0.0380923	-0.0681518	-0.712719	-0.231606	0.407059	0.0897292	0.24288	0.16301	-0.131846	0.0345629	-0.0932829	0.0166593	-0.00948852	-0.246867	0.426419	-0.366162	0.0472368	0.0320019	0.0289271	0.241102	-0.0511946	-0.201107	-0.0889341	-0.0177403	0.130804	0.0277496	-0.431281	-0.147893	-0.0581446	-0.046091	0.0174182	0.011685	-0.00373633	0.425148
0.13	0.0863993	0.0618709	-0.0316489	-0.10286	-0.0757436	0.601525	-0.0723035	0.0116013	0.890163	0.0120371	-0.000247497	-0.0103887	-0.0342349	-0.428573	0.0368155	0.0591979	-0.0747331	-0.650273	-0.227006	0.507305	0.0919069	0.213557	0.161705	-0.119947	0.0337893	-0.0650712	0.0168179	0.0027668	-0.241635	0.61016	-0.365733	0.0388987	0.032188	0.00568303	0.240559	-0.0554516	-0.201955	-0.0728623	-0.0163016	0.158473	0.0227267	-0.565179	-0.148506	-0.0636609	-0.0459113	0.0196663	0.0115923	-0.00976846	0.42558
0.14	0.0871204	0.0371848	-0.0320712	-0.0787708	-0.0691346	0.678187	-0.0721851	0.0117969	0.890285	0.0121892	-0.000361416	-0.0127215	-0.0386158	-0.44014	0.037719	0.032494	-0.0810136	-0.62498	-0.221568	0.564994	0.0941496	0.200073	0.16068	-0.0978686	0.0333355	-0.0417155	0.0171048	0.0535312	-0.235205	0.503934	-0.365375	0.0418653	0.0322712	0.0399612	0.239961	-0.0703203	-0.202604	-0.0453075	-0.01473	0.138353	0.0165798	-0.634754	-0.1491	-0.0578603	-0.0457106	0.0217135	0.0114404	-0.015733	0.425866
0.15	0.0875123	0.000509226	-0.0320306	-0.0383512	-0.0625092	0.642245	-0.0720727	0.010754	0.890404	0.011766	-0.000496031	-0.0136696	-0.0426977	-0.383585	0.0381819	0.00535683	-0.0868766	-0.592514	-0.215956	0.556584	0.0954938	0.0697989	0.159647	-0.117526	0.0331784	-0.0344424	0.0181248	0.110662	-0.232847	0.117181	-0.364711	0.0879233	0.0330863	0.0631911	0.239026	-0.110883	-0.202835	-0.000565616	-0.0136208	0.0942233	0.0104326	-0.592946	-0.149711	-0.058051	-0.045505	0.0206822	0.011226	-0.0211924	0.426117
0.16	0.0875994	-0.0200056	-0.0318355	-0.0278483	-0.0563059	0.591572	-0.0719683	0.0101625	0.890521	0.0119202	-0.000625797	-0.0124869	-0.0462914	-0.338947	0.0386393	0.0134229	-0.0925684	-0.565971	-0.210495	0.52949	0.0961064	0.0591398	0.158405	-0.124541	0.0330458	-0.0381517	0.0190608	0.0712819	-0.230598	0.389337	-0.363629	0.127744	0.0330444	-0.0265183	0.23797	-0.0990702	-0.202709	0.0241962	-0.0127353	0.078743	0.0047884	-0.531523	-0.150277	-0.0539009	-0.0453006	0.021592	0.0109723	-0.0238574	0.426293
0.17	0.0875192	-0.031327	-0.0314811	0.0035482	-0.050767	0.514461	-0.0718707	0.009322	0.890644	0.0128043	-0.000750814	-0.0126889	-0.0494136	-0.284584	0.0389134	-0.0212981	-0.0978514	-0.514379	-0.205435	0.478896	0.0965608	0.0205626	0.157137	-0.128321	0.0327647	-0.0531596	0.0198782	0.0817777	-0.225629	0.545651	-0.362165	0.164789	0.0328558	-0.012506	0.236939	-0.113486	-0.202392	0.0396805	-0.0121276	0.0406412	-0.000107602	-0.445494	-0.15083	-0.0513572	-0.0450893	0.0219949	0.0106998	-0.0254538	0.426489
0.18	0.0872739	-0.0488294	-0.0308855	0.0328485	-0.0461766	0.405567	-0.0717825	0.00824944	0.890776	0.0134863	-0.000879265	-0.0128543	-0.0519298	-0.208762	0.0387916	-0.049125	-0.102544	-0.437063	-0.200987	0.40804	0.0965073	-0.0372924	0.155821	-0.135997	0.0323877	-0.0632976	0.0208911	0.0973051	-0.221083	0.318156	-0.360324	0.205236	0.0327744	-0.00813805	0.235721	-0.13139	-0.201892	0.0631596	-0.0119127	0.00493574	-0.00399329	-0.328287	-0.151362	-0.0532856	-0.0448929	0.0185848	0.0104169	-0.0258843	0.426719
0.19	0.0867378	-0.0794097	-0.0301299	0.0601927	-0.0427662	0.283489	-0.0717057	0.00720193	0.89091	0.013153	-0.00100716	-0.0127425	-0.0536023	-0.113452	0.0383759	-0.0707716	-0.106214	-0.290591	-0.197308	0.32532	0.0959142	-0.0722249	0.154469	-0.124351	0.032013	-0.0611414	0.0220307	0.110375	-0.219016	0.122774	-0.358071	0.24762	0.0326289	-0.0214443	0.234343	-0.143266	-0.201068	0.102656	-0.0120227	-0.0282908	-0.00663463	-0.198927	-0.151879	-0.0513427	-0.0447275	0.0163282	0.010144	-0.0237624	0.426959
0.2	0.0858603	-0.107295	-0.0291438	0.105384	-0.0407871	0.116977	-0.071638	0.0062881	0.89104	0.01273	-0.00113337	-0.0124023	-0.054282	0.00162245	0.0375441	-0.111669	-0.107888	-0.039111	-0.19459	0.210836	0.0951823	-0.0928684	0.153389	-0.0894091	0.0316155	-0.0791438	0.0233851	0.139607	-0.218414	-0.0164461	-0.355296	0.312332	0.0323908	-0.0214434	0.232867	-0.155712	-0.199846	0.142321	-0.0125777	-0.085605	-0.00780219	-0.0271912	-0.152406	-0.0524427	-0.0445623	0.0188236	0.00989553	-0.021293	0.427203
0.21	0.0846492	-0.1348	-0.0278174	0.162159	-0.0408577	-0.121537	-0.0715824	0.00468195	0.891167	0.0126986	-0.0012508	-0.0108881	-0.0536742	0.157547	0.0361556	-0.15089	-0.10691	0.243564	-0.193263	0.0415527	0.0939567	-0.147592	0.152553	-0.0634425	0.0310119	-0.116146	0.0251091	0.171165	-0.219744	-0.275202	-0.351732	0.405072	0.0322337	-0.0115766	0.23123	-0.174632	-0.198234	0.181957	-0.0138162	-0.163164	-0.00690326	0.215786	-0.152879	-0.0425774	-0.0443446	0.0255159	0.00965857	-0.0222591	0.427395
0.22	0.0830908	-0.162676	-0.0261104	0.226005	-0.0437174	-0.429904	-0.0715482	0.00195581	0.891295	0.0129652	-0.00134789	-0.00837677	-0.0513327	0.356364	0.0342003	-0.187893	-0.103054	0.547905	-0.193949	-0.187868	0.092303	-0.192442	0.152052	-0.0294178	0.0300474	-0.165697	0.0272377	0.200373	-0.224168	-0.619384	-0.347131	0.517321	0.0322346	0.00978205	0.229368	-0.197472	-0.196237	0.22046	-0.0159124	-0.254937	-0.00320435	0.528435	-0.153241	-0.0255507	-0.044056	0.032719	0.00940693	-0.02511	0.427545
0.23	0.0811358	-0.200513	-0.0240747	0.27932	-0.0499112	-0.770022	-0.0715479	-0.00217428	0.891425	0.0127616	-0.00141598	-0.0052967	-0.0468417	0.591149	0.0317577	-0.2061	-0.0961786	0.850621	-0.197155	-0.462324	0.0901677	-0.191684	0.151943	0.0517641	0.0287054	-0.199522	0.0296895	0.216302	-0.231827	-0.891861	-0.341395	0.624901	0.0322784	-0.00880401	0.227295	-0.215706	-0.193822	0.264972	-0.0188811	-0.336013	0.00385167	0.873553	-0.153375	0.00399851	-0.0437161	0.0342049	0.00913249	-0.0283715	0.427612
0.24	0.0786765	-0.248927	-0.0218326	0.314844	-0.0594019	-1.07787	-0.0715951	-0.00738129	0.891547	0.0116694	-0.00145852	-0.00339131	-0.0399713	0.821964	0.0289835	-0.221378	-0.0864286	1.14084	-0.203147	-0.71949	0.0893034	-0.0669579	0.153138	0.141756	0.0272684	-0.197499	0.0323368	0.229677	-0.241485	-1.04506	-0.334753	0.696309	0.0321308	-0.00210307	0.225128	-0.21177	-0.190893	0.31417	-0.0225207	-0.391128	0.0142527	1.18677	-0.15316	0.0434434	-0.0434001	0.0283124	0.00885566	-0.0281036	0.427544
0.25	0.0756625	-0.304197	-0.0194857	0.344726	-0.0717894	-1.35064	-0.0716983	-0.0133524	0.891653	0.009161	-0.00148574	-0.00215818	-0.0308863	1.03463	0.0259745	-0.233121	-0.073891	1.41386	-0.211444	-0.932869	0.0887074	-0.0327948	0.154877	0.201843	0.0260876	-0.161765	0.035107	0.252847	-0.252876	-1.25591	-0.327616	0.726075	0.0323238	0.0341	0.223058	-0.203732	-0.187411	0.365804	-0.0265824	-0.435715	0.0276137	1.46279	-0.152526	0.0875953	-0.0431591	0.0190858	0.00862002	-0.0236944	0.427355
0.26	0.0720404	-0.36599	-0.0169991	0.372425	-0.086735	-1.58564	-0.0718633	-0.0196884	0.891725	0.00503169	-0.00150298	-0.00139023	-0.0197319	1.2274	0.0228729	-0.238022	-0.0587959	1.65108	-0.22165	-1.10163	0.0883803	-0.0217315	0.157078	0.239583	0.0255068	-0.0957625	0.0380149	0.281772	-0.266628	-1.49192	-0.320373	0.717512	0.0326029	0.0213772	0.221102	-0.188407	-0.183312	0.421627	-0.0309881	-0.474165	0.043573	1.69709	-0.151394	0.136922	-0.0430184	0.00658927	0.00847014	-0.0155727	0.426989
0.27	0.0677951	-0.429563	-0.0143375	0.395379	-0.103758	-1.762	-0.072092	-0.0259962	0.891748	-0.000423356	-0.00151543	-0.00120302	-0.00674794	1.39	0.0198496	-0.234195	-0.0416287	1.82745	-0.23331	-1.22223	0.0882007	-0.00308529	0.159618	0.265784	0.0258186	-0.00330354	0.0410223	0.313799	-0.282349	-1.62907	-0.313415	0.668028	0.0328839	0.0264023	0.219365	-0.157184	-0.178564	0.476532	-0.0356393	-0.502705	0.061617	1.86829	-0.149748	0.190077	-0.043008	-0.00793365	0.00843607	-0.00468659	0.426472
0.28	0.0629153	-0.498971	-0.0115187	0.403386	-0.122228	-1.87529	-0.0723843	-0.0325043	0.891713	-0.00680165	-0.00152754	-0.00122129	0.00780357	1.53183	0.0171466	-0.20358	-0.0229553	1.95292	-0.245985	-1.30706	0.0881827	-0.000226849	0.162359	0.275919	0.0273085	0.124832	0.0439822	0.333548	-0.298981	-1.67388	-0.307163	0.574727	0.0331176	0.0201174	0.217988	-0.11395	-0.173151	0.534818	-0.0403617	-0.509866	0.0810859	1.97206	-0.147624	0.235066	-0.0431543	-0.0260948	0.00854917	0.00962726	0.425869
0.29	0.0575403	-0.527028	-0.00867002	0.391841	-0.141379	-1.89386	-0.0727364	-0.0375581	0.891616	-0.0124097	-0.00154486	-0.00256654	0.0234176	1.57228	0.0150912	-0.166587	-0.0034153	1.98442	-0.25917	-1.31278	0.0882537	0.0404651	0.165113	0.27005	0.0300625	0.23216	0.0466239	0.332873	-0.315756	-1.63908	-0.302031	0.447648	0.0331877	-0.0029215	0.217096	-0.0636754	-0.167265	0.542093	-0.0448609	-0.486894	0.101179	1.97548	-0.145021	0.286421	-0.0435188	-0.0533764	0.00884945	0.0288923	0.425221
0.3	0.0522902	-0.481692	-0.00597836	0.342635	-0.160018	-1.77084	-0.0731268	-0.0400502	0.891471	-0.0163039	-0.00158636	-0.00619172	0.0386803	1.44724	0.0137301	-0.1235	0.0157122	1.84801	-0.271837	-1.19871	0.0889895	0.106305	0.167668	0.230347	0.033586	0.286647	0.0487922	0.295507	-0.331626	-1.47759	-0.298329	0.287945	0.0332051	0.0065876	0.216749	-0.00694085	-0.161696	0.459689	-0.0488007	-0.407863	0.120612	1.82974	-0.141872	0.342861	-0.0442278	-0.0960515	0.00936353	0.0493287	0.424583
0.31	0.0479771	-0.351831	-0.00381421	0.245638	-0.176472	-1.45968	-0.0735272	-0.0395449	0.891299	-0.0177119	-0.00167974	-0.0131234	0.0517395	1.12897	0.0130349	-0.0776459	0.0323175	1.46595	-0.282697	-0.951131	0.0902819	0.166765	0.169733	0.175109	0.0371684	0.278647	0.0503144	0.224006	-0.345136	-1.15637	-0.296376	0.0965876	0.0332709	0.00977531	0.216962	0.0514709	-0.157546	0.272418	-0.0516745	-0.254564	0.137577	1.4854	-0.138082	0.413813	-0.0454382	-0.162887	0.0101793	0.0728646	0.424016
0.32	0.0453527	-0.156248	-0.00264253	0.0950148	-0.188731	-0.947764	-0.0739087	-0.0364238	0.891124	-0.0169305	-0.00185968	-0.0233444	0.0607353	0.644215	0.0128616	-0.0248248	0.0439555	0.850435	-0.290444	-0.582404	0.0917938	0.121873	0.171091	0.0913315	0.0401821	0.229692	0.0510622	0.118729	-0.354893	-0.750197	-0.296516	-0.12819	0.0334706	0.0564999	0.217811	0.113608	-0.155929	0.00110999	-0.0528841	-0.0190726	0.149894	0.928336	-0.133548	0.490877	-0.047428	-0.240344	0.0112707	0.10984	0.42357
0.33	0.0449117	0.0731271	-0.00287336	-0.0873676	-0.194987	-0.284616	-0.0742498	-0.0316607	0.890965	-0.0146134	-0.00215257	-0.0353787	0.0643183	0.0660959	0.0130579	0.0304315	0.0485146	0.0263986	-0.294134	-0.150844	0.0926925	0.0724879	0.171634	0.014078	0.0421928	0.155547	0.0509154	-0.00676371	-0.360006	-0.226059	-0.298951	-0.358317	0.0339899	0.0347298	0.219176	0.153561	-0.157649	-0.313815	-0.0519263	0.264926	0.1556	0.210076	-0.128222	0.566024	-0.0500597	-0.294775	0.0128879	0.160883	0.423316
0.34	0.0467393	0.285164	-0.00467363	-0.282723	-0.194025	0.469822	-0.0745427	-0.0270669	0.890833	-0.0117604	-0.00256545	-0.0468771	0.0620751	-0.500036	0.0135964	0.103457	0.0440119	-0.92733	-0.293496	0.272083	0.0934313	0.0667851	0.17135	-0.0751889	0.0431082	0.10144	0.0497782	-0.144531	-0.35906	0.441423	-0.303685	-0.585771	0.0341473	0.00143069	0.220915	0.194333	-0.162897	-0.610665	-0.0485518	0.564485	0.153423	-0.601902	-0.122176	0.631274	-0.0530867	-0.322705	0.0150102	0.197966	0.42341
0.35	0.0505454	0.458243	-0.00800521	-0.461694	-0.185292	1.23692	-0.0747948	-0.0235039	0.89073	-0.00897451	-0.00308299	-0.056276	0.0544997	-0.990475	0.0147665	0.183215	0.0304356	-1.78279	-0.288906	0.633561	0.094251	0.102358	0.170224	-0.146621	0.0431725	0.0716055	0.0474841	-0.277298	-0.351102	1.14824	-0.310594	-0.787321	0.0340322	-0.0261813	0.223027	0.223781	-0.171264	-0.86039	-0.0426764	0.835705	0.142886	-1.42315	-0.115534	0.683691	-0.0562334	-0.324068	0.01744	0.210904	0.423948
0.36	0.0560334	0.602942	-0.0124711	-0.593324	-0.169063	1.93933	-0.075015	-0.0205576	0.890651	-0.00727253	-0.00368402	-0.0635686	0.042442	-1.40136	0.0166307	0.230043	0.00918515	-2.47056	-0.281035	0.92932	0.0954442	0.129508	0.168459	-0.201742	0.0425603	0.0295426	0.0441822	-0.378607	-0.336342	1.76903	-0.319245	-0.929317	0.0335644	-0.0652176	0.225316	0.230263	-0.182119	-1.06874	-0.0346123	1.03822	0.12439	-2.17377	-0.108447	0.717577	-0.0592679	-0.307113	0.0198957	0.193544	0.424993
0.37	0.0630873	0.739613	-0.0174358	-0.656515	-0.146353	2.5102	-0.0752055	-0.0174994	0.890582	-0.00678953	-0.00434836	-0.0690012	0.0266635	-1.74601	0.0190112	0.22442	-0.0174767	-2.8656	-0.27054	1.15807	0.0969014	0.151002	0.166362	-0.213821	0.0411302	-0.0654925	0.040357	-0.427993	-0.316165	2.23246	-0.328903	-0.9873	0.0326397	-0.115097	0.227544	0.211542	-0.19491	-1.25444	-0.024981	1.14537	0.099076	-2.78695	-0.101069	0.740523	-0.0620649	-0.282837	0.0220974	0.154396	0.426555
0.38	0.0717224	0.87659	-0.0222063	-0.658997	-0.118638	2.93047	-0.0753638	-0.0141281	0.890512	-0.00716707	-0.00505813	-0.0727484	0.00778585	-2.03481	0.0217123	0.188946	-0.0467196	-3.04122	-0.258056	1.32858	0.0984541	0.148991	0.164223	-0.212713	0.0385109	-0.220081	0.0366457	-0.427534	-0.291923	2.5838	-0.338718	-0.962921	0.0313101	-0.143618	0.229485	0.173184	-0.209255	-1.42529	-0.0145156	1.16752	0.0685187	-3.24198	-0.093579	0.738243	-0.0646074	-0.259965	0.0238705	0.104553	0.428649
0.39	0.081863	0.994082	-0.0262108	-0.609104	-0.0874409	3.20114	-0.0754889	-0.0110181	0.890434	-0.00853654	-0.00580131	-0.0758895	-0.0135626	-2.24413	0.0246464	0.125753	-0.0773063	-3.17113	-0.244162	1.43699	0.0998334	0.119971	0.162112	-0.21233	0.0344263	-0.398921	0.0336183	-0.365677	-0.2643	2.90946	-0.347975	-0.880506	0.0294881	-0.207427	0.230985	0.12814	-0.224798	-1.5592	-0.00380935	1.11939	0.0343354	-3.5384	-0.0862332	0.709797	-0.0669226	-0.239267	0.0251452	0.0544359	0.431382
0.4	0.0931165	1.0639	-0.0289815	-0.515128	-0.0543742	3.30897	-0.0755892	-0.00932175	0.890339	-0.0106821	-0.00657447	-0.078559	-0.0363621	-2.32546	0.0276091	0.0393408	-0.108848	-3.23995	-0.229603	1.45656	0.10081	0.0649637	0.159889	-0.229573	0.0289949	-0.556636	0.0318126	-0.245783	-0.233838	3.11529	-0.356209	-0.763026	0.0273467	-0.217207	0.232012	0.0794313	-0.240965	-1.62656	0.00662685	1.01285	-0.00178891	-3.662	-0.0793146	0.653598	-0.0690284	-0.214192	0.0259543	0.0183982	0.434838
0.41	0.104801	1.0598	-0.0302569	-0.391113	-0.0210821	3.26698	-0.0756821	-0.00961355	0.890217	-0.0137605	-0.00736813	-0.079947	-0.0592125	-2.24699	0.030413	-0.0515468	-0.140497	-3.20824	-0.21537	1.36794	0.101147	0.0163937	0.157535	-0.214585	0.0226728	-0.643499	0.0314341	-0.0958984	-0.202292	3.12381	-0.363232	-0.643772	0.0250963	-0.231237	0.232586	0.0364871	-0.257003	-1.59971	0.0163689	0.864377	-0.0381554	-3.62474	-0.073108	0.567522	-0.0707559	-0.155329	0.0265618	0.0237991	0.439091
0.42	0.11596	0.964056	-0.0299237	-0.247343	0.0110516	3.10581	-0.0757877	-0.0117332	0.890062	-0.0171837	-0.00816844	-0.0797339	-0.0804819	-2.00086	0.0327617	-0.145139	-0.171278	-3.06023	-0.202571	1.17824	0.101453	0.0193523	0.15575	-0.143976	0.0163272	-0.626302	0.0324944	0.0702085	-0.171474	2.97436	-0.369151	-0.541408	0.0227743	-0.226614	0.232762	-0.00154803	-0.271927	-1.45758	0.0249907	0.686137	-0.0733638	-3.45742	-0.0679961	0.439687	-0.0716581	-0.0431712	0.0273381	0.0618707	0.444313
0.43	0.125808	0.835766	-0.0279798	-0.0766802	0.0407186	2.80061	-0.075916	-0.0136586	0.889881	-0.0183226	-0.00895127	-0.0760591	-0.0988778	-1.65881	0.0341924	-0.256301	-0.199947	-2.77204	-0.192066	0.909818	0.101476	-0.00986387	0.154735	-0.0518228	0.010547	-0.603817	0.03495	0.230269	-0.143043	2.63466	-0.373916	-0.396206	0.0208252	-0.152014	0.232481	-0.0581354	-0.284979	-1.26652	0.0319474	0.453879	-0.106101	-3.13395	-0.0644169	0.271448	-0.0711636	0.132894	0.0284238	0.101436	0.450752
0.44	0.13438	0.75264	-0.0244373	0.117627	0.0662763	2.33149	-0.0760497	-0.012417	0.889715	-0.0140007	-0.00967154	-0.0669875	-0.114206	-1.34263	0.0341769	-0.394008	-0.225116	-2.34692	-0.184355	0.631589	0.101252	-0.0287598	0.154612	0.0330786	0.00457056	-0.699307	0.0386884	0.344667	-0.119086	2.08089	-0.376707	-0.140304	0.0196677	-0.0757373	0.231509	-0.144641	-0.296396	-1.11371	0.0364277	0.152377	-0.134675	-2.62891	-0.0626783	0.0872155	-0.0686633	0.363396	0.0296414	0.110336	0.458678
0.45	0.142035	0.687709	-0.0195302	0.304196	0.0861191	1.71272	-0.0761569	-0.00874327	0.88962	-0.00415446	-0.0102715	-0.0521857	-0.126798	-1.01639	0.0324647	-0.520832	-0.245536	-1.79706	-0.179547	0.321741	0.100885	-0.0425572	0.155298	0.104683	-0.00280886	-0.869874	0.0432583	0.392821	-0.101348	1.39545	-0.376415	0.211609	0.0191832	-0.0209318	0.229564	-0.249512	-0.306772	-0.973346	0.0378126	-0.181555	-0.157309	-1.95053	-0.0629549	-0.11543	-0.0637791	0.615335	0.0305827	0.074037	0.468237
0.46	0.148626	0.572001	-0.0137714	0.452089	0.0990459	1.00447	-0.076221	-0.00398499	0.88964	0.00828062	-0.010703	-0.0337242	-0.136226	-0.62096	0.0290356	-0.603323	-0.259717	-1.07387	-0.177993	-0.0134112	0.100506	-0.0219482	0.156671	0.170579	-0.0118486	-1.00239	0.0480911	0.389854	-0.0904636	0.708543	-0.372345	0.602044	0.0192416	0.0203491	0.226519	-0.353508	-0.316028	-0.77029	0.0358976	-0.490672	-0.172573	-1.15971	-0.0654518	-0.343173	-0.0565035	0.848275	0.0308284	0.000353478	0.479559
0.47	0.15335	0.331193	-0.00785545	0.53853	0.104672	0.288003	-0.0762384	1.68E-05	0.889782	0.0194249	-0.0109443	-0.0148222	-0.14146	-0.100834	0.0241	-0.606654	-0.266511	-0.31734	-0.179782	-0.349493	0.100327	-0.00962584	0.158642	0.223018	-0.0215129	-0.961378	0.0527784	0.384882	-0.0863212	-0.00599779	-0.364573	0.939096	0.0196069	0.0725452	0.222546	-0.435859	-0.323149	-0.423784	0.0309426	-0.719194	-0.179845	-0.342762	-0.0704334	-0.598474	-0.0471849	1.03692	0.0301282	-0.0895127	0.492665
0.48	0.154609	-0.116475	-0.00242756	0.582482	0.102997	-0.470227	-0.0762385	-0.00128848	0.890014	0.0261995	-0.0110053	0.0024231	-0.140348	0.703762	0.0179002	-0.51571	-0.265604	0.535202	-0.185356	-0.799876	0.100188	-0.0165066	0.161266	0.309964	-0.029357	-0.633077	0.0576026	0.453874	-0.090366	-0.936129	-0.353941	1.17401	0.020649	0.128674	0.217853	-0.501077	-0.326125	0.152061	0.0233502	-0.87398	-0.17896	0.519921	-0.0781356	-0.876052	-0.0362848	1.18052	0.0284714	-0.176489	0.507448
0.49	0.150381	-0.749981	0.0020877	0.59939	0.093278	-1.31999	-0.0762904	-0.0101656	0.890291	0.0286806	-0.0108984	0.0188236	-0.129411	1.82616	0.010523	-0.332365	-0.255487	1.52868	-0.196458	-1.44377	0.0998373	-0.039807	0.165031	0.442166	-0.0324065	-0.0465276	0.0630594	0.577434	-0.10444	-1.85511	-0.341418	1.31394	0.0221403	0.18988	0.212656	-0.526311	-0.322535	0.92588	0.0132586	-0.980434	-0.169127	1.4631	-0.0885601	-1.13306	-0.0241761	1.29355	0.0260059	-0.251468	0.523672
0.5	0.139592	-1.40657	0.00544179	0.586319	0.0752271	-2.13897	-0.0764538	-0.022439	0.890576	0.0276973	-0.0106329	0.0339862	-0.106499	2.97827	0.0025315	-0.110436	-0.235454	2.47788	-0.214291	-2.098	0.099307	-0.0505896	0.170044	0.539653	-0.0287856	0.616443	0.0689956	0.683577	-0.126143	-2.39447	-0.327903	1.3752	0.0243119	0.237167	0.207509	-0.493348	-0.311028	1.71338	0.00116216	-1.04188	-0.149989	2.36114	-0.10118	-1.30583	-0.0110626	1.38713	0.0229406	-0.316825	0.54067
0.51	0.123079	-1.90568	0.00799183	0.58952	0.0498211	-2.80675	-0.0767237	-0.0309457	0.890839	0.0242162	-0.0102303	0.0462495	-0.0732644	3.79466	-0.00527429	0.0362581	-0.207406	3.08144	-0.237371	-2.46771	0.0987591	-0.037125	0.175452	0.52383	-0.018998	1.12774	0.0749794	0.768201	-0.152746	-2.76489	-0.313947	1.4021	0.0266468	0.225753	0.202674	-0.464898	-0.292364	2.3222	-0.01226	-1.11515	-0.122475	3.093	-0.114899	-1.35962	0.0028959	1.45714	0.0193778	-0.385416	0.557099
0.52	0.102507	-2.24877	0.0105025	0.614073	0.0185566	-3.32618	-0.0770562	-0.0351612	0.891048	0.0171105	-0.00971042	0.0575555	-0.0333399	4.26074	-0.012129	0.130087	-0.174098	3.49185	-0.26257	-2.52817	0.0983712	-0.0218086	0.180272	0.42649	-0.00465313	1.49891	0.080473	0.785635	-0.182848	-3.02464	-0.299973	1.37025	0.0283497	0.166822	0.198241	-0.396677	-0.268226	2.75718	-0.0264867	-1.20639	-0.0880898	3.66442	-0.128616	-1.32279	0.0174314	1.49054	0.0152977	-0.458292	0.571591
0.53	0.0790285	-2.52641	0.0136012	0.650922	-0.0170973	-3.68938	-0.0774264	-0.0390422	0.891172	0.00743945	-0.00908783	0.0663175	0.01048	4.53405	-0.0172857	0.206479	-0.136917	3.79201	-0.287289	-2.38879	0.0982506	0.0133353	0.18389	0.289213	0.0134796	1.87817	0.0849017	0.804793	-0.215612	-3.208	-0.287022	1.18904	0.0303812	0.281227	0.194975	-0.234368	-0.239736	3.1139	-0.0409623	-1.2914	-0.0483116	4.06652	-0.141709	-1.25066	0.0321645	1.48307	0.0106779	-0.529349	0.583448
0.54	0.0531122	-2.77014	0.0177741	0.686495	-0.0554166	-3.8739	-0.0778401	-0.0437274	0.891194	-0.00287487	-0.00839618	0.0714567	0.0566429	4.68705	-0.0202807	0.278976	-0.0972396	3.93752	-0.30993	-2.12478	0.098805	0.106715	0.186007	0.127303	0.0358054	2.30609	0.0880844	0.842948	-0.249911	-3.24088	-0.276695	0.865405	0.0339272	0.377069	0.193583	-0.0633056	-0.207331	3.42429	-0.0550525	-1.34822	-0.00488884	4.27511	-0.153971	-1.17368	0.0466927	1.43229	0.00552084	-0.601769	0.592541
0.55	0.0251493	-2.97422	0.0231678	0.691807	-0.094632	-3.89326	-0.0783023	-0.0487692	0.891119	-0.0118869	-0.00766805	0.0736962	0.104025	4.75336	-0.0206476	0.384531	-0.0571276	3.85729	-0.329674	-1.82373	0.0994275	0.0255268	0.186499	-0.0316658	0.062545	2.74677	0.0896799	0.870075	-0.284295	-3.13874	-0.269985	0.467246	0.0374517	0.349195	0.193596	0.0738475	-0.171455	3.67997	-0.0679465	-1.34636	0.040365	4.30451	-0.165392	-1.09934	0.0603308	1.2788	-0.000472636	-0.73162	0.59896
0.56	-0.00418195	-3.05652	0.0294303	0.619193	-0.132946	-3.70355	-0.0788091	-0.0518415	0.890964	-0.0182856	-0.00693669	0.0716526	0.151328	4.61691	-0.0179424	0.522339	-0.018832	3.56585	-0.346203	-1.45739	0.100113	0.0956803	0.185319	-0.204709	0.0932787	3.09798	0.0891942	0.827809	-0.317165	-2.83026	-0.267515	0.024445	0.0412404	0.376659	0.195239	0.245756	-0.133081	3.78027	-0.0785739	-1.2239	0.0855255	4.11213	-0.175982	-1.01788	0.0717528	0.966018	-0.00798389	-0.912778	0.602862
0.57	-0.0327325	-2.80015	0.0350211	0.329738	-0.167219	-3.0612	-0.0793162	-0.0480564	0.890775	-0.0178031	-0.00626025	0.0617142	0.194486	3.87901	-0.0118085	0.728753	0.0140627	2.7447	-0.357884	-0.816574	0.101792	0.233675	0.182216	-0.421458	0.125587	3.16189	0.0856017	0.543176	-0.344753	-1.98978	-0.269655	-0.469119	0.0444206	0.275601	0.198391	0.377961	-0.0954482	3.44959	-0.0849708	-0.777424	0.126992	3.45548	-0.185344	-0.844346	0.0790936	0.450284	-0.0171093	-1.02861	0.604278
0.58	-0.0565009	-2.05766	0.0369758	-0.174135	-0.19149	-1.66427	-0.0797395	-0.0356603	0.890644	-0.0072566	-0.00575048	0.0375132	0.225703	2.28039	-0.00296043	0.855057	0.0336228	0.959237	-0.361107	0.239635	0.104671	0.269799	0.177011	-0.611799	0.155077	2.81873	0.0780235	0.0674267	-0.362092	-0.965656	-0.277319	-1.08514	0.0460129	0.138511	0.202998	0.514295	-0.0649314	2.4876	-0.0845762	0.035853	0.157621	2.00131	-0.192256	-0.5146	0.0807743	-0.139497	-0.0265893	-0.941543	0.602816
0.59	-0.0722175	-1.17039	0.0331985	-0.626347	-0.198879	0.248168	-0.0800396	-0.0263899	0.890624	0.000835104	-0.00555166	0.00145955	0.238832	0.485843	0.00567896	0.727915	0.0316579	-1.34642	-0.352714	1.36209	0.106218	0.0415747	0.170197	-0.714246	0.178757	2.34618	0.0677102	-0.243442	-0.366888	0.39246	-0.291477	-1.72237	0.0466297	-0.0311096	0.208073	0.476275	-0.0471717	1.29082	-0.0767925	0.870492	0.168909	-0.0574445	-0.19539	-0.0731258	0.0769225	-0.61926	-0.034615	-0.709876	0.598518
0.6	-0.0812017	-0.626484	0.0252855	-0.759761	-0.189088	1.69782	-0.0803198	-0.0316647	0.890604	-0.00648395	-0.00569308	-0.0259692	0.23814	-0.459608	0.0113237	0.415153	0.00852526	-3.1605	-0.33655	1.76068	0.108454	-0.039299	0.163682	-0.611603	0.198163	2.00473	0.0575573	-0.271718	-0.358045	1.53503	-0.310635	-2.03156	0.0455366	-0.126841	0.212273	0.384103	-0.0405293	0.487032	-0.064569	1.25004	0.159887	-1.71747	-0.194073	0.392692	0.0690196	-0.929452	-0.041015	-0.576416	0.591292
0.61	-0.0856801	-0.154193	0.0159053	-0.752825	-0.168454	2.4937	-0.0806804	-0.0391186	0.890485	-0.0164782	-0.006002	-0.033927	0.230661	-1.07047	0.0145963	0.230437	-0.0287748	-4.20655	-0.318564	1.83582	0.105057	-0.491705	0.157919	-0.485925	0.213673	1.44007	0.0486017	-0.363084	-0.34024	2.09871	-0.330643	-1.89396	0.044897	-0.0075584	0.216222	0.395568	-0.0409316	-0.204826	-0.0514034	1.33583	0.137307	-2.71384	-0.188375	0.834152	0.0581048	-1.20695	-0.0469461	-0.548708	0.581022
0.62	-0.0843212	0.501139	0.00612473	-0.742373	-0.141637	2.98298	-0.0810722	-0.0383765	0.890308	-0.0171795	-0.00635482	-0.0364256	0.215836	-1.94472	0.016919	0.0857187	-0.0735982	-4.73087	-0.299232	2.05247	0.0992854	-0.698202	0.153388	-0.409106	0.221608	0.510661	0.0412085	-0.522566	-0.318638	2.23862	-0.347507	-1.45639	0.0438478	-0.290201	0.219482	0.224245	-0.048869	-1.07524	-0.0387654	1.36306	0.106341	-3.36923	-0.178995	1.15239	0.0443503	-1.4583	-0.0529121	-0.547004	0.568785
0.63	-0.0760534	1.15101	-0.00392526	-0.781651	-0.110951	3.26233	-0.0814484	-0.0373176	0.890182	-0.00456518	-0.00673798	-0.041462	0.19232	-2.76248	0.0198232	0.0397716	-0.119269	-4.07889	-0.278598	2.04022	0.0917391	-0.0610548	0.148859	-0.347326	0.220247	-0.399617	0.0353805	-0.661675	-0.295529	2.48165	-0.359805	-1.01654	0.0387414	-0.669949	0.220476	-0.0236928	-0.0650606	-1.91592	-0.0262281	1.43249	0.0699094	-3.77065	-0.167287	1.3481	0.0275392	-1.76852	-0.0586243	-0.49875	0.556385
0.64	-0.0609907	1.80578	-0.0147597	-0.916057	-0.0784046	3.34714	-0.0818212	-0.0364513	0.890297	0.0288192	-0.00718719	-0.048603	0.161119	-3.56097	0.0247548	0.0719426	-0.154599	-3.30626	-0.257523	2.18805	0.0917484	-0.00874338	0.144192	-0.559563	0.210135	-1.28004	0.0304121	-0.82695	-0.268128	2.87521	-0.368031	-0.620212	0.0310314	-0.835698	0.21925	-0.228025	-0.089111	-2.7461	-0.0121622	1.59195	0.0308002	-3.92049	-0.154625	1.41755	0.00761898	-2.04131	-0.0633318	-0.395271	0.545325
0.65	-0.0391363	2.40901	-0.0254844	-0.863014	-0.0458572	3.24225	-0.0821523	-0.028981	0.890739	0.05783	-0.00772215	-0.0583501	0.12215	-4.32695	0.0316037	-0.0775913	-0.185314	-3.20378	-0.234368	2.46786	0.0935778	0.322367	0.137895	-0.706174	0.191177	-2.20208	0.0269193	-0.772512	-0.238094	3.02075	-0.372279	-0.19863	0.0269267	-0.198982	0.218396	-0.102746	-0.120517	-3.46272	0.00322226	1.50905	-0.00834806	-3.86086	-0.141708	1.45004	-0.014677	-2.23124	-0.0671059	-0.345988	0.535814
0.66	-0.0119202	2.81735	-0.0337487	-0.590307	-0.0149567	2.90792	-0.082398	-0.0202617	0.891396	0.0703937	-0.00835506	-0.0673074	0.0765829	-4.79868	0.0384917	-0.422715	-0.21669	-3.22869	-0.208264	2.70737	0.097815	0.527679	0.130355	-0.76497	0.164213	-3.00696	0.0261543	-0.537255	-0.207715	2.82953	-0.371725	0.324719	0.0244032	-0.189868	0.216537	-0.244577	-0.157198	-3.90112	0.0177856	1.14804	-0.045418	-3.56204	-0.128621	1.49226	-0.0385586	-2.33294	-0.0693063	-0.147397	0.526618
0.67	0.018517	3.06045	-0.0374576	-0.148567	0.0108674	2.20767	-0.0825654	-0.0138685	0.892091	0.0663545	-0.00903922	-0.0678662	0.0276949	-4.87993	0.0434281	-0.850999	-0.244384	-2.77963	-0.180934	2.7218	0.106411	1.24559	0.124608	-0.289474	0.130419	-3.70061	0.0288651	-0.228733	-0.181166	2.24309	-0.365571	0.902125	0.022955	-0.104051	0.213447	-0.377396	-0.196826	-4.10794	0.0287974	0.533466	-0.0769568	-2.88465	-0.115102	1.53431	-0.0629176	-2.32859	-0.068919	0.0846436	0.516252
0.68	0.0505094	3.18982	-0.036102	0.288027	0.0286855	1.36003	-0.0826873	-0.0110749	0.892698	0.0542465	-0.00968625	-0.0606532	-0.0216299	-4.72783	0.0455404	-1.22943	-0.269175	-2.60207	-0.154353	2.55624	0.116367	0.499375	0.121808	-0.402871	0.0910339	-4.22213	0.0346825	0.0241789	-0.161455	1.42702	-0.353892	1.41249	0.0225645	0.0336983	0.209042	-0.496794	-0.238001	-4.17301	0.0345668	-0.104122	-0.100272	-2.03574	-0.101272	1.53325	-0.08699	-2.28476	-0.0659531	0.302244	0.504403
0.69	0.0830351	3.23949	-0.0309396	0.582833	0.038167	0.656069	-0.0827932	-0.010199	0.893168	0.0401795	-0.0102495	-0.0526923	-0.0696309	-4.45723	0.045038	-1.49634	-0.289395	-1.76535	-0.13071	2.15121	0.121202	0.613142	0.118089	-0.327964	0.0476819	-4.5447	0.0425143	0.161105	-0.149631	0.642542	-0.337743	1.79134	0.0233366	0.0802117	0.203524	-0.602207	-0.279862	-4.15608	0.0355529	-0.551947	-0.115243	-1.30281	-0.0880131	1.38731	-0.11032	-2.22136	-0.0599015	0.565671	0.492644
0.7	0.115525	3.2282	-0.0242522	0.640374	0.0420856	0.294169	-0.0828933	-0.010056	0.89352	0.0316256	-0.0107535	-0.0480424	-0.115812	-4.24044	0.0427156	-1.60059	-0.300877	-0.936815	-0.110582	1.88508	0.130174	0.963142	0.115457	-0.270961	0.00217046	-4.66665	0.0508021	0.129474	-0.143843	0.114822	-0.318594	2.0193	0.0235915	-0.0119759	0.197129	-0.668042	-0.321646	-4.09841	0.0342366	-0.669309	-0.124487	-0.870023	-0.0761684	1.20835	-0.132964	-2.15092	-0.0521714	0.721761	0.482034
0.71	0.147371	3.10764	-0.0176797	0.655588	0.0428682	0.04391	-0.0830003	-0.011572	0.893814	0.02698	-0.0112072	-0.0428967	-0.159696	-3.91369	0.0397436	-1.58491	-0.303641	-0.0415449	-0.0932824	1.55227	0.14071	1.26041	0.113615	-0.0613161	-0.0438908	-4.62321	0.0585418	0.121626	-0.142271	-0.270047	-0.297549	2.1794	0.0238661	0.126108	0.190158	-0.72483	-0.362494	-3.91878	0.03251	-0.723004	-0.130121	-0.543221	-0.0661132	0.958469	-0.154167	-1.97088	-0.0424468	0.931408	0.472734
0.72	0.176934	2.75903	-0.0109872	0.728716	0.0411318	-0.17743	-0.0831253	-0.0135058	0.894058	0.0213701	-0.0116052	-0.0353315	-0.199295	-3.33106	0.0355096	-1.56056	-0.299969	0.365301	-0.0793612	1.22773	0.152932	0.962833	0.113315	-0.0696708	-0.0882251	-4.30441	0.0666603	0.24015	-0.14325	-0.470833	-0.275274	2.25514	0.0275309	0.656026	0.182878	-0.707551	-0.400379	-3.45086	0.0297073	-0.835627	-0.133002	-0.265178	-0.0590367	0.548095	-0.17292	-1.72076	-0.0310624	1.11042	0.46564
0.73	0.201306	2.07006	-0.00399722	0.818262	0.0364522	-0.494654	-0.0832689	-0.0146687	0.89423	0.0135337	-0.0118837	-0.0192839	-0.230947	-2.30358	0.0296277	-1.39896	-0.29475	0.506149	-0.0692699	0.75776	0.159962	0.508687	0.112907	-0.00725267	-0.12715	-3.57751	0.0755517	0.393785	-0.146717	-0.810621	-0.252916	2.19911	0.0380444	1.48982	0.177209	-0.359032	-0.431668	-2.55003	0.0247559	-0.972846	-0.133065	0.0971447	-0.0568025	-0.0675545	-0.188908	-1.47014	-0.0187609	1.27305	0.461502
0.74	0.217653	1.18491	0.00276205	0.834258	0.0279299	-0.893382	-0.0833996	-0.0104391	0.894372	0.0178412	-0.0119828	-0.000976358	-0.250567	-1.01233	0.0222415	-1.11503	-0.287254	0.918874	-0.0646441	0.149556	0.163369	0.174394	0.11339	0.0909802	-0.157563	-2.67666	0.0845605	0.461887	-0.155751	-1.53051	-0.230696	2.27201	0.0533021	1.38672	0.173647	-0.45125	-0.452628	-1.3897	0.0173158	-1.01948	-0.1294	0.554924	-0.061659	-0.873361	-0.202498	-1.26642	-0.00604091	1.47098	0.461131
0.75	0.225046	0.285756	0.00779245	0.662846	0.015795	-1.23998	-0.0834548	0.00044617	0.894633	0.0355574	-0.0119192	0.012563	-0.256661	0.243967	0.0147346	-0.657268	-0.275688	1.363	-0.0662995	-0.475051	0.163614	-0.126972	0.114655	0.138803	-0.178797	-1.76418	0.0925404	0.423836	-0.172138	-2.06092	-0.207263	2.42246	0.0670832	1.44875	0.16908	-0.423053	-0.4617	-0.208603	0.00904242	-0.825038	-0.121428	1.00644	-0.0749512	-1.71449	-0.214127	-1.01912	0.00722969	1.75556	0.464655
0.76	0.223573	-0.61401	0.0102317	0.492004	0.000852565	-1.56939	-0.0833866	0.0125809	0.895073	0.0506261	-0.0117471	0.0215228	-0.249419	1.51632	0.0083042	-0.208065	-0.259902	1.81595	-0.0741495	-1.11234	0.159805	-0.67644	0.115677	0.0653117	-0.191008	-0.860955	0.0991767	0.466914	-0.1931	-2.3114	-0.18227	2.56234	0.0798727	1.07329	0.164194	-0.568573	-0.458748	0.97492	0.00151009	-0.619399	-0.109221	1.43695	-0.0961969	-2.42792	-0.222291	-0.526729	0.0220745	2.14205	0.470061
0.77	0.213213	-1.49108	0.0107495	0.387212	-0.0168964	-1.86777	-0.0831964	0.0251063	0.895601	0.0535726	-0.0114914	0.029509	-0.229025	2.68804	0.00302053	0.180453	-0.239578	2.26909	-0.0876685	-1.5898	0.150891	-0.97698	0.115509	0.0130659	-0.194054	0.0256312	0.105148	0.583756	-0.215314	-2.09627	-0.156418	2.57928	0.0890309	0.740942	0.158092	-0.658562	-0.443827	2.12787	-0.00550171	-0.484224	-0.0929038	1.81057	-0.123834	-2.93685	-0.225248	0.113827	0.038871	2.40213	0.474751
0.78	0.194088	-2.3937	0.0101898	0.348355	-0.0371579	-2.11599	-0.0829145	0.0285838	0.89612	0.0496033	-0.0111618	0.0358369	-0.196237	3.91854	-0.000987291	0.495314	-0.215364	2.56512	-0.105939	-2.07425	0.140285	-1.21685	0.115365	-0.030852	-0.187568	1.04657	0.110311	0.740408	-0.23432	-1.63772	-0.131315	2.40207	0.0974419	0.981273	0.152495	-0.439447	-0.417335	3.27309	-0.0120496	-0.406108	-0.0730065	2.10733	-0.155821	-3.23463	-0.222469	0.720685	0.0559247	2.39276	0.47633
0.79	0.165494	-3.37342	0.0101152	0.466764	-0.0596877	-2.29958	-0.0826822	0.0155226	0.896587	0.0432543	-0.0107897	0.0375262	-0.14975	5.34068	-0.00440688	0.669034	-0.188796	2.62211	-0.129553	-2.65112	0.126769	-1.42276	0.114965	0.010464	-0.16906	2.33197	0.115012	1.08844	-0.251784	-1.43935	-0.109315	1.93972	0.106286	0.762331	0.1483	-0.393012	-0.37898	4.46113	-0.0187317	-0.477696	-0.0502624	2.29658	-0.190581	-3.40466	-0.214898	1.2233	0.0723001	2.33803	0.474772
0.8	0.127742	-4.18372	0.0122142	0.649753	-0.0833463	-2.29386	-0.0826124	-0.000975343	0.896979	0.0346105	-0.010429	0.0340581	-0.0900803	6.45097	-0.00795916	0.694524	-0.163583	2.35077	-0.157949	-2.96684	0.112816	-1.32102	0.114648	-0.0304611	-0.13686	3.56395	0.119704	1.45965	-0.268477	-1.15527	-0.093323	1.24656	0.113396	0.668989	0.145133	-0.248806	-0.329482	5.43075	-0.0260015	-0.608753	-0.0261341	2.27826	-0.22649	-3.3959	-0.203006	1.68454	0.0869408	2.0507	0.470306
0.81	0.0833549	-4.71769	0.0172238	0.823787	-0.106279	-2.13002	-0.0826812	-0.0116104	0.897262	0.0209547	-0.010115	0.0278411	-0.0219271	7.03984	-0.0115733	0.630527	-0.14032	2.21693	-0.188068	-2.99438	0.10371	-0.160943	0.116377	0.476779	-0.0931881	4.48729	0.124057	1.73512	-0.285748	-1.21977	-0.0840993	0.614045	0.118324	0.160595	0.14244	-0.338398	-0.271779	6.07479	-0.0335758	-0.73365	-0.00236942	2.09898	-0.262135	-3.24752	-0.187537	2.02626	0.0983356	1.59175	0.463963
0.82	0.0350035	-4.99874	0.0243657	0.816403	-0.126438	-1.79606	-0.0828283	-0.0174861	0.897403	0.00704333	-0.00986372	0.0232148	0.0490883	7.04588	-0.0143333	0.685576	-0.118053	2.02518	-0.215612	-2.48245	0.101815	-0.180878	0.119219	0.161035	-0.0413418	5.14212	0.127028	1.7973	-0.303646	-1.06974	-0.0807563	0.0687295	0.113902	-1.1123	0.137631	-0.610004	-0.209071	6.39915	-0.0401315	-0.661037	0.0193752	1.77533	-0.296055	-3.03874	-0.169473	2.22608	0.105352	0.982582	0.45611
0.83	-0.0149331	-5.02903	0.0316924	0.658372	-0.142511	-1.38612	-0.0830184	-0.0195099	0.8974	-0.00773323	-0.00964563	0.0203277	0.118325	6.64408	-0.014188	0.842643	-0.0983291	1.67171	-0.23719	-1.81125	0.101027	0.0752248	0.119489	-0.112403	0.0154368	5.48465	0.127397	1.70247	-0.320971	-0.910082	-0.0824068	-0.363701	0.0974663	-2.11053	0.130026	-0.863482	-0.144549	6.40485	-0.0439077	-0.439398	0.0379718	1.38223	-0.327805	-2.74781	-0.149625	2.37729	0.107489	0.477204	0.448774
0.84	-0.0635397	-4.7147	0.0373857	0.381282	-0.15371	-0.839337	-0.0831837	-0.0129916	0.897262	-0.018917	-0.00946812	0.0137929	0.181332	5.76607	-0.0107425	0.972182	-0.0843972	0.826769	-0.251499	-1.03251	0.103421	0.460532	0.11698	-0.395355	0.0723112	5.30091	0.12484	1.43654	-0.335113	-0.418847	-0.0868115	-0.513291	0.0726012	-2.79972	0.120041	-1.02959	-0.0821396	5.98347	-0.0437735	-0.0780914	0.0520872	0.828155	-0.356048	-2.34563	-0.128348	2.43939	0.106248	0.0780186	0.441706
0.85	-0.107384	-4.01235	0.0399416	0.0803217	-0.157285	0.176144	-0.0832719	-0.00476201	0.897051	-0.0217564	-0.0094023	-0.00212964	0.23302	4.35742	-0.0053328	0.913173	-0.082991	-0.69194	-0.257383	-0.129276	0.110858	0.890001	0.112091	-0.56829	0.12464	4.75736	0.120016	1.09799	-0.341173	0.57686	-0.0931524	-0.790151	0.044979	-2.5878	0.109985	-0.855583	-0.0265893	5.05861	-0.0393139	0.347982	0.0577674	-0.263442	-0.379693	-1.84265	-0.106148	2.465	0.102749	-0.205789	0.435244
0.86	-0.143018	-3.0287	0.0385434	-0.101696	-0.148662	1.60985	-0.0833006	-0.00307858	0.89685	-0.0182585	-0.00953616	-0.0256275	0.268708	2.6799	-0.000819408	0.567613	-0.0973732	-2.1814	-0.254147	0.757948	0.119706	0.974553	0.106574	-0.534946	0.169374	3.99513	0.114257	0.790063	-0.334119	1.89028	-0.103262	-1.24626	0.0222894	-2.05899	0.10271	-0.603499	0.0172585	3.74465	-0.031683	0.660246	0.04897	-1.8647	-0.397755	-1.26295	-0.0830287	2.50205	0.0978865	-0.412868	0.430439
0.87	-0.169348	-2.08479	0.0337967	-0.0837436	-0.126075	2.90041	-0.0833932	-0.0177464	0.896686	-0.0123791	-0.00990718	-0.0466997	0.288803	1.3736	0.000154736	0.0543484	-0.126795	-3.58104	-0.244325	1.10249	0.134617	1.70396	0.104857	0.17545	0.2062	3.22285	0.109147	0.57442	-0.313143	3.04251	-0.118908	-1.7293	0.0119595	-0.542079	0.102793	0.173178	0.0478141	2.43206	-0.023349	0.706919	0.0231516	-3.37391	-0.409845	-0.692781	-0.0586083	2.60651	0.0919777	-0.599969	0.428776
0.88	-0.186665	-1.1662	0.0275309	-0.0353512	-0.0941439	3.4624	-0.0836896	-0.0415485	0.896607	-0.0036931	-0.0104385	-0.057265	0.297078	0.343048	-0.00236152	-0.260455	-0.164339	-3.68501	-0.232863	1.14953	0.149066	1.21896	0.107177	0.223809	0.233859	2.17236	0.105586	0.339226	-0.283964	3.20366	-0.135787	-1.54636	0.00716041	-0.352255	0.103817	0.0383507	0.0656749	1.12376	-0.0166587	0.610632	-0.0147032	-4.11335	-0.416478	-0.164666	-0.03245	2.70743	0.0845388	-0.827105	0.432192
0.89	-0.19398	-0.123848	0.0204943	-0.100239	-0.060916	3.2081	-0.0842036	-0.0601131	0.896614	0.00585212	-0.0110265	-0.0597674	0.294613	-0.732179	-0.00519508	-0.374678	-0.196897	-2.70693	-0.221782	1.06371	0.162053	1.32866	0.110749	0.349335	0.248418	0.702933	0.103093	-0.0595194	-0.256909	2.49099	-0.147942	-0.823989	0.0039634	-0.317188	0.103301	-0.129437	0.0699123	-0.327936	-0.0110752	0.528576	-0.0555587	-3.93154	-0.417873	0.29582	-0.00530016	2.71148	0.0752407	-1.01253	0.441425
0.9	-0.190408	0.926564	0.0134162	-0.222881	-0.0332499	2.44555	-0.0848776	-0.0742295	0.896747	0.0217405	-0.0116257	-0.059645	0.28123	-1.84784	-0.00630638	-0.394909	-0.217315	-1.36895	-0.211028	1.12174	0.172115	0.753629	0.112825	0.0276091	0.247074	-0.818905	0.100583	-0.469177	-0.234027	2.02394	-0.152055	-0.0300438	0.00139453	-0.0788862	0.101587	-0.187042	0.0597713	-1.76678	-0.00533426	0.444876	-0.0912511	-3.1274	-0.415158	0.607643	0.0216438	2.60972	0.0643359	-1.15891	0.457401
0.91	-0.176641	1.83898	0.00729664	-0.252557	-0.0139171	1.58511	-0.0856905	-0.088288	0.897068	0.0435087	-0.0122192	-0.0590475	0.257092	-2.89	-0.00527255	-0.488638	-0.226028	-0.445548	-0.19863	1.39826	0.180143	0.869825	0.112682	-0.107247	0.231705	-1.97632	0.0980175	-0.673694	-0.215211	1.42028	-0.150132	0.329462	0.00555006	0.969795	0.100165	-0.0564972	0.0362048	-3.0058	0.000703915	0.236049	-0.117708	-2.15167	-0.409299	0.846663	0.0472698	2.42638	0.0519233	-1.27922	0.479654
0.92	-0.154193	2.64158	0.0029568	-0.220884	-0.00274987	0.767797	-0.08662	-0.0960308	0.89764	0.0718302	-0.0127977	-0.0558534	0.222671	-3.9019	-0.0030511	-0.635785	-0.228099	0.00470532	-0.182267	1.89241	0.189068	0.942595	0.110635	-0.335561	0.206139	-2.89594	0.0959056	-0.783838	-0.201916	0.773776	-0.146705	0.31444	0.0241489	3.23894	0.103603	0.975848	0.00110405	-4.06194	0.0062315	-0.0399996	-0.134266	-1.19146	-0.400813	1.04507	0.0706407	2.1576	0.0369683	-1.5584	0.506908
0.93	-0.124636	3.22158	0.000930882	-0.0696338	0.00068731	-0.0206468	-0.0875881	-0.0969437	0.898524	0.103874	-0.0133282	-0.0503741	0.1791	-4.63018	-0.000675619	-0.871184	-0.226814	0.248668	-0.160918	2.36279	0.19971	1.11228	0.106506	-0.54557	0.171767	-3.73005	0.0942512	-0.869687	-0.192812	0.399568	-0.1426	0.587887	0.0652646	4.50094	0.116316	1.29125	-0.0433542	-4.78324	0.010123	-0.419873	-0.141188	-0.282479	-0.39046	1.12783	0.0910495	1.85185	0.0204146	-1.55585	0.536494
0.94	-0.0907036	3.52748	0.00118448	0.0258704	-0.00304175	-0.697282	-0.0885448	-0.0934974	0.899653	0.117825	-0.0138011	-0.0436626	0.129658	-5.04592	0.0010043	-0.984866	-0.22342	0.398722	-0.135237	2.75924	0.210348	0.993652	0.0996619	-0.810501	0.129892	-4.3907	0.0931413	-0.927178	-0.187924	-0.294537	-0.134198	1.11945	0.112478	4.92799	0.129393	1.23024	-0.093541	-5.14825	0.0115905	-0.669746	-0.139418	0.494748	-0.378757	1.25993	0.107829	1.47015	0.00439907	-1.38571	0.563934
0.95	-0.0547332	3.63648	0.00226647	0.0635998	-0.0121848	-1.12169	-0.0894461	-0.0864071	0.900794	0.106494	-0.0142033	-0.0371381	0.0769017	-5.28236	0.00268558	-1.01752	-0.22125	0.0590575	-0.105599	3.15105	0.220092	0.806969	0.0905691	-1.01641	0.0822676	-4.88319	0.0924788	-0.958107	-0.190438	-1.07445	-0.119834	1.78322	0.160488	4.48051	0.140766	0.808857	-0.146266	-5.25774	0.0114266	-0.786887	-0.131194	1.00182	-0.365196	1.43137	0.120628	1.102	-0.0096498	-1.10596	0.583737
0.96	-0.0183168	3.62552	0.00360448	0.109436	-0.0250705	-1.44192	-0.0902695	-0.0780513	0.901709	0.0729853	-0.0145478	-0.0319869	0.0227775	-5.32925	0.0043063	-1.03109	-0.220899	-5.03E-05	-0.0727649	3.39069	0.226084	0.413818	0.0794425	-1.13657	0.0303547	-5.27374	0.093326	-0.856877	-0.199617	-1.67898	-0.0982967	2.50984	0.199749	3.49394	0.146488	0.230428	-0.199295	-5.20161	0.00966226	-0.879297	-0.118608	1.37688	-0.34985	1.57832	0.129638	0.744635	-0.0212096	-0.821407	0.592967
0.97	0.0177622	3.57323	0.00487759	0.146828	-0.0405499	-1.63162	-0.0909964	-0.0668257	0.902204	0.0246736	-0.0148478	-0.0283506	-0.0314593	-5.3207	0.0059078	-1.03767	-0.220771	-0.0519559	-0.0380158	3.55075	0.22951	0.218852	0.0677416	-1.15462	-0.0247926	-5.61325	0.0968245	-0.701078	-0.213138	-2.04148	-0.0697704	3.19214	0.23299	3.20983	0.148053	-0.0425076	-0.251413	-5.07643	0.00634882	-0.931233	-0.103172	1.59909	-0.333378	1.64112	0.134818	0.377526	-0.0302218	-0.555065	0.590873
0.98	0.053251	3.50305	0.00594773	0.185734	-0.0573783	-1.71091	-0.0915952	-0.0521499	0.902179	-0.0306307	-0.0151196	-0.0260009	-0.085566	-5.2962	0.00729428	-1.06436	-0.221716	-0.219946	-0.00187327	3.67265	0.23073	-0.00150764	0.0560142	-1.12004	-0.0828247	-5.94905	0.103447	-0.544662	-0.229155	-2.31537	-0.0344037	3.89431	0.264107	2.99315	0.146886	-0.332779	-0.302053	-4.91011	0.00164883	-0.95964	-0.0864365	1.69004	-0.316989	1.567	0.136258	0.0239002	-0.0370151	-0.379581	0.579092
0.99	0.0872851	3.20446	0.00686627	0.251315	-0.0747773	-1.74254	-0.0920347	-0.0362021	0.901571	-0.0931388	-0.0153663	-0.0233946	-0.138537	-4.98612	0.00838257	-1.0469	-0.224426	-0.406493	0.0351764	3.70927	0.229717	-0.257855	0.0449716	-1.00358	-0.142991	-6.05517	0.113304	-0.333281	-0.246943	-2.52138	0.00826694	4.63096	0.291124	2.26518	0.141531	-0.856459	-0.349933	-4.44783	-0.00434505	-0.978594	-0.0694497	1.71101	-0.303111	1.13671	0.134406	-0.307697	-0.0427769	-0.460888	0.563983
1	0.115777	2.39375	0.00801708	0.308841	-0.0923914	-1.71709	-0.0923253	-0.0211528	0.900261	-0.169273	-0.0155899	-0.0214238	-0.18524	-4.09193	0.009275	-0.805005	-0.229043	-0.571965	0.0718355	3.57817	0.223439	-2.55276	0.0349993	-1.54541	-0.200434	-5.56044	0.126556	-0.00861478	-0.265686	-2.53958	0.0578473	5.26883	0.308205	1.01668	0.129902	-1.46549	-0.389858	-3.34286	-0.0114891	-0.890424	-0.0527366	1.68049	-0.295639	0.33768	0.128606	-0.805048	-0.0499122	-0.775777	0.553235
1.01	0.135815	1.62761	0.00696848	-0.246425	-0.107479	-1.22791	-0.0923647	0.0181668	0.898379	-0.194935	-0.0158185	-0.0242515	-0.224326	-3.85929	0.0132842	-0.129291	-0.230915	0.0838622	0.109669	4.04922	0.211143	-0.400627	0.0148775	-1.76964	-0.252017	-5.01112	0.139548	-0.379694	-0.281402	-1.89256	0.113826	5.93587	0.310295	-0.582613	0.11064	-2.22148	-0.418084	-2.3064	-0.015422	-0.0232407	-0.03771	1.35812	-0.298412	-0.836004	0.118397	-1.23261	-0.058724	-1.04043	0.550666
1.02	0.148176	0.772927	0.000431981	-0.680956	-0.116151	-0.736122	-0.0919082	0.0726858	0.896422	-0.202688	-0.0160778	-0.0278271	-0.261429	-3.69344	0.0236868	0.35916	-0.226441	0.700934	0.154315	4.79944	0.212721	0.823071	-0.00266679	-1.55053	-0.299534	-4.40653	0.147835	-0.530395	-0.290796	-1.47395	0.17679	6.58127	0.300964	-1.21426	0.0826599	-3.03321	-0.435412	-1.08748	-0.0107941	0.693291	-0.0262492	1.01135	-0.314132	-2.08415	0.105851	-1.47351	-0.0687391	-1.31012	0.559081
1.03	0.14635	-0.737364	-0.00440916	-0.109807	-0.115325	-0.0103275	-0.0917223	-0.0379429	0.894501	-0.141123	-0.0164282	-0.0437353	-0.283063	-0.508059	0.0334239	0.180744	-0.223143	0.497054	0.195538	2.15188	0.228806	2.25562	-0.0101252	0.431679	-0.314024	0.326395	0.151256	0.440264	-0.295467	-0.642935	0.207119	1.07864	0.29073	-3.12978	0.0720852	-1.64719	-0.4351	0.639479	-0.00327178	0.380926	-0.0233956	0.232636	-0.341966	-3.2009	0.0925599	-1.6105	-0.0801099	-1.5348	0.576393
1.04	0.140158	-0.568475	-0.0047059	-0.0354276	-0.118166	-0.394364	-0.0922376	-0.0513099	0.89394	0.00703423	-0.016907	-0.0449162	-0.281168	0.561691	0.0327764	0.116067	-0.216332	0.733653	0.205463	0.269903	0.237551	-0.901541	-0.0148394	-0.519905	-0.307404	0.64313	0.15595	0.682352	-0.303439	-0.694917	0.213472	0.294872	0.240005	-4.9998	0.049318	-2.18117	-0.429802	0.518679	-0.00148314	0.222234	-0.0186791	0.596892	-0.379821	-3.97261	0.0768386	-2.22925	-0.0928655	-1.54742	0.602167
1.05	0.132548	-1.0533	-0.00593905	-0.0546299	-0.12182	-0.334471	-0.0926062	-0.0207879	0.894234	0.0399642	-0.0172943	-0.0345517	-0.272137	1.21131	0.034171	0.437245	-0.21204	0.150116	0.205484	-0.164249	0.234258	0.701158	-0.0170948	0.0324488	-0.296643	1.21382	0.159887	0.749246	-0.311967	-0.579891	0.215093	0.0844809	0.201104	-3.30916	0.0299697	-1.72798	-0.421265	1.31106	0.00131642	0.322198	-0.0126104	0.576689	-0.424518	-4.47705	0.0566179	-2.58506	-0.103207	-1.18798	0.624153
1.06	0.117524	-1.99273	-0.00637467	0.0250057	-0.124443	-0.200454	-0.0926938	3.79E-05	0.894624	0.0355982	-0.0176159	-0.029444	-0.254368	2.25045	0.0355419	0.61942	-0.21221	0.0692651	0.203141	-0.310719	0.245021	0.999305	-0.0168741	-0.00122212	-0.277674	2.23321	0.162582	0.936117	-0.318151	-0.0299035	0.215421	-0.0279085	0.165131	-3.97218	0.0122417	-1.80241	-0.401904	2.5885	0.00459904	0.386035	-0.00746259	0.472201	-0.473543	-4.76787	0.0356998	-2.60946	-0.112279	-1.02065	0.641472
1.07	0.0922782	-3.06083	-0.00616529	0.0452948	-0.125856	-0.0785773	-0.092658	0.00488297	0.894929	0.0251675	-0.017876	-0.0228526	-0.225015	3.41212	0.0375027	1.00487	-0.211385	0.283716	0.199238	-0.472731	0.252059	0.561193	-0.0162832	0.112156	-0.247251	3.4091	0.163586	1.15037	-0.320893	0.443832	0.21461	-0.13039	0.122227	-4.53995	-0.00583095	-1.83593	-0.369308	3.91974	0.0089585	0.520984	-0.00334236	0.398558	-0.524402	-4.83581	0.0154787	-2.5831	-0.11974	-0.728269	0.654528
1.08	0.0565528	-4.04663	-0.00567936	0.0460686	-0.126114	0.0309682	-0.0926296	1.19E-05	0.895136	0.0168599	-0.0180807	-0.0177546	-0.183683	4.48341	0.0407498	1.34973	-0.210045	0.277399	0.193806	-0.603846	0.258762	0.790939	-0.0147223	0.177496	-0.205038	4.49362	0.162974	1.34111	-0.321618	0.739888	0.212938	-0.221776	0.075969	-4.27754	-0.0238662	-1.63076	-0.324	5.08667	0.0147543	0.656925	-0.000236041	0.333545	-0.575041	-4.70835	-0.0037798	-2.47849	-0.1257	-0.513045	0.664201
1.09	0.0124908	-4.67766	-0.00523436	0.070985	-0.125935	-0.030929	-0.0926469	-0.00144563	0.895276	0.0139249	-0.0182035	-0.00582883	-0.132802	5.2051	0.0448852	1.49322	-0.209313	0.314037	0.187035	-0.75106	0.270134	1.58538	-0.0118326	0.413914	-0.15408	5.07558	0.160377	1.31319	-0.323017	0.576963	0.210133	-0.295523	0.0506754	-0.433566	-0.0321274	0.0136604	-0.268964	5.82133	0.0217153	0.668196	0.00234308	0.409345	-0.623409	-4.38902	-0.0222441	-2.41926	-0.129652	-0.131422	0.670431
1.1	-0.0354406	-4.87073	-0.0032179	0.367675	-0.127179	-0.226391	-0.0926507	-0.00121369	0.895503	0.0339994	-0.0182067	0.0037332	-0.0769706	5.6311	0.0468368	1.15717	-0.20772	0.549588	0.17862	-0.972871	0.287676	1.74471	-0.00628085	0.614941	-0.101037	5.07779	0.1565	1.3316	-0.325506	0.696846	0.207952	-0.160189	0.0622569	2.29144	-0.0274258	0.745834	-0.209323	6.0621	0.0269692	0.287516	0.00562126	0.532034	-0.668419	-4.07217	-0.0404294	-2.35476	-0.130169	0.309037	0.673082
1.11	-0.0845536	-4.90102	0.00233456	0.6712	-0.130135	-0.423506	-0.0927193	-0.0135291	0.895939	0.05051	-0.0181421	0.0102623	-0.0172015	6.092	0.044501	0.864034	-0.203496	0.775938	0.166259	-1.48125	0.30129	0.764916	0.000874315	0.59656	-0.047817	5.0548	0.153441	1.41412	-0.325128	1.06449	0.206425	-0.156409	0.0904047	2.92457	-0.0193178	0.767299	-0.148295	6.07142	0.0281142	-0.126132	0.00985801	0.652694	-0.709758	-3.59621	-0.0582066	-2.19027	-0.126927	0.744116	0.672957
1.12	-0.132292	-4.61451	0.00997162	0.730314	-0.133952	-0.470396	-0.0929158	-0.0242565	0.89642	0.0418367	-0.0179807	0.0223394	0.0442642	6.03437	0.0404361	0.824375	-0.19974	0.426871	0.149733	-1.8053	0.303313	-0.151298	0.00551191	0.365177	0.00403863	4.81255	0.150454	1.24259	-0.32093	1.07524	0.204272	-0.274579	0.121786	3.78295	-0.0110095	1.04037	-0.0893378	5.66498	0.0264554	-0.31233	0.0149599	0.66271	-0.743933	-2.73662	-0.0742968	-1.84053	-0.119924	1.07956	0.666957
1.13	-0.176341	-4.19471	0.0178541	0.761127	-0.136494	-0.230261	-0.0931659	-0.0253976	0.896731	0.0193335	-0.017718	0.0285875	0.102971	5.5874	0.0364694	0.687663	-0.200766	-0.216038	0.131466	-1.79204	0.305698	0.844954	0.00934257	0.335144	0.0517239	4.36037	0.146841	1.05342	-0.318191	1.01043	0.201466	-0.281443	0.163986	4.47516	0.000999401	1.21962	-0.0353126	5.11899	0.0237236	-0.422345	0.0190158	0.371213	-0.768748	-1.90187	-0.0882482	-1.52719	-0.110138	1.23041	0.653453
1.14	-0.215195	-3.48682	0.0252852	0.70654	-0.135443	0.150892	-0.0934074	-0.022105	0.896819	0.0004392	-0.0173889	0.0400997	0.15464	4.56892	0.0319454	0.546456	-0.205496	-0.156024	0.115388	-1.35468	0.310159	-0.586543	0.0115006	0.0560779	0.0931829	3.58384	0.142959	0.689447	-0.31293	1.25739	0.198715	-0.24501	0.21246	5.27712	0.0151333	1.46189	0.0119647	4.20867	0.0200844	-0.4698	0.0195009	-0.0682971	-0.785159	-1.08238	-0.100075	-1.14829	-0.0987355	1.35656	0.635555
1.15	-0.244551	-2.28582	0.0308215	0.591894	-0.130759	0.496232	-0.0936102	-0.019219	0.896772	-0.00852745	-0.016905	0.0551442	0.192671	2.93942	0.0287469	0.328486	-0.206644	0.0644616	0.10483	-0.773207	0.299205	-1.11904	0.0105245	-0.118353	0.123035	2.2714	0.138084	0.196658	-0.304718	1.04832	0.196804	-0.138088	0.267912	5.83432	0.0320688	1.64206	0.0468492	2.65486	0.0157705	-0.53382	0.0160804	-0.479433	-0.792346	-0.167123	-0.108927	-0.757617	-0.0857685	1.3599	0.614285
1.16	-0.260645	-0.906851	0.0342251	0.411148	-0.123412	0.724884	-0.0938241	-0.0262567	0.896684	-0.00717984	-0.0163056	0.064494	0.212927	1.15996	0.0261134	0.0276022	-0.208766	-0.394122	0.0997764	-0.24439	0.290092	-0.882875	0.00925604	-0.179971	0.13774	0.850898	0.133114	-0.287357	-0.298487	0.622047	0.195725	-0.10175	0.326624	5.85533	0.0500223	1.58404	0.0641887	0.80925	0.0104652	-0.543567	0.00949937	-0.748874	-0.790445	0.629381	-0.115078	-0.470765	-0.0724234	1.26142	0.592758
1.17	-0.264583	0.0944358	0.0350589	0.168621	-0.115565	0.700338	-0.0942027	-0.0523824	0.896653	0.00145768	-0.0156258	0.0702802	0.217662	-0.0605663	0.0249737	-0.0363944	-0.213711	-0.490293	0.0990101	0.0302878	0.279415	-1.20542	0.00636945	-0.328533	0.139581	-0.0795584	0.127375	-0.656569	-0.294311	0.271285	0.194497	-0.140781	0.381699	5.02832	0.0672883	1.36538	0.0645319	-0.657102	0.00553712	-0.448639	0.00194305	-0.708367	-0.780826	1.32179	-0.119573	-0.320903	-0.0576514	1.6302	0.572833
1.18	-0.260104	0.836582	0.0342576	0.00542183	-0.109325	0.55184	-0.0948898	-0.0842754	0.896724	0.0133144	-0.0149272	0.0684878	0.212825	-0.897637	0.0252178	-0.131508	-0.218093	-0.431902	0.0999047	0.168303	0.267898	-1.06111	0.00257881	-0.3732	0.133316	-0.765454	0.121482	-0.818547	-0.291462	0.201104	0.193268	-0.101725	0.422081	3.00978	0.0798	0.767428	0.052092	-1.81671	0.0012593	-0.411006	-0.00416316	-0.524604	-0.764244	1.98994	-0.122954	-0.173276	-0.0392858	1.55068	0.553312
1.19	-0.247742	1.70107	0.0320793	-0.186571	-0.104488	0.517584	-0.0958381	-0.101979	0.896922	0.0258023	-0.0142611	0.0642292	0.198348	-2.05933	0.0265448	-0.253179	-0.222586	-0.574939	0.103475	0.604303	0.258357	-0.84456	-0.00207363	-0.514398	0.119347	-1.62516	0.115931	-1.04138	-0.287835	0.193414	0.192643	-0.00807619	0.440702	0.83264	0.0861376	0.315589	0.0277528	-3.07387	-0.00222967	-0.311054	-0.00889369	-0.441207	-0.741248	2.57539	-0.124614	-0.0474912	-0.0218622	1.38692	0.534874
1.2	-0.226449	2.5465	0.028338	-0.299833	-0.0997583	0.577054	-0.0968833	-0.105817	0.897214	0.0313643	-0.0136764	0.0521603	0.171243	-3.28798	0.0290807	-0.469362	-0.228735	-0.794818	0.112503	1.19672	0.251659	-0.509565	-0.00814015	-0.649294	0.0960987	-2.54935	0.111864	-1.00568	-0.282744	0.251737	0.193189	0.129731	0.445271	0.113169	0.0884953	0.0737803	-0.00909518	-4.23004	-0.00453649	-0.245751	-0.0135225	-0.460076	-0.712235	3.15879	-0.125117	0.016275	-0.00548234	1.14157	0.516799
1.21	-0.198183	3.08459	0.0240718	-0.29384	-0.0945002	0.632804	-0.0979471	-0.106759	0.897523	0.0288947	-0.0132167	0.0398779	0.133548	-4.11723	0.0320698	-0.685959	-0.236476	-0.983622	0.127116	1.7102	0.248201	-0.209349	-0.0156993	-0.807043	0.065613	-3.15804	0.110833	-0.851654	-0.277792	0.04834	0.195212	0.25786	0.440088	-1.18768	0.0863413	-0.458169	-0.0554012	-4.95543	-0.006284	-0.264808	-0.0184897	-0.486655	-0.678098	3.59437	-0.124658	0.0601863	0.00892371	0.90529	0.49839
1.22	-0.165703	3.41478	0.0203923	-0.200881	-0.0884482	0.687949	-0.0990094	-0.105304	0.897767	0.0189465	-0.0128747	0.0288639	0.0888061	-4.66428	0.0348639	-0.904741	-0.245574	-1.11616	0.146485	2.14173	0.246784	-0.138182	-0.0248425	-0.97624	0.0310672	-3.53201	0.112822	-0.630959	-0.274419	-0.125972	0.198115	0.315529	0.423182	-2.1453	0.0782553	-0.917649	-0.10733	-5.38527	-0.00820218	-0.346688	-0.0239158	-0.521239	-0.640166	3.92002	-0.123314	0.0886637	0.0217105	0.716358	0.479634
1.23	-0.13059	3.61116	0.0180307	-0.0620751	-0.0816459	0.7269	-0.100048	-0.102347	0.89788	0.00285697	-0.0126404	0.0175073	0.0393826	-4.96931	0.0369871	-1.13761	-0.25517	-1.21667	0.169205	2.36297	0.250274	1.41325	-0.0340311	-0.597153	-0.00576196	-3.75818	0.117844	-0.365605	-0.271401	-0.0573862	0.201394	0.328207	0.398435	-2.78842	0.0663735	-1.16231	-0.162617	-5.62313	-0.0107363	-0.455139	-0.0297679	-0.543826	-0.599545	4.1269	-0.121239	0.104853	0.0329036	0.515747	0.46097
1.24	-0.0950529	3.43325	0.017217	0.0113579	-0.075649	0.339655	-0.101144	-0.126203	0.897828	-0.0119194	-0.0125222	0.00684971	-0.00892003	-4.01705	0.0373046	-1.23924	-0.265632	-0.983649	0.188327	0.999097	0.270565	1.66427	-0.0347783	0.224454	-0.0423025	-3.52979	0.125345	-0.143521	-0.268297	-0.371593	0.204529	0.292564	0.366468	-3.68418	0.0523112	-1.4166	-0.218584	-5.46397	-0.0139594	-0.551937	-0.0345811	-0.137985	-0.558046	4.08426	-0.118501	0.124726	0.0425688	0.454142	0.444386
1.25	-0.0605376	3.53903	0.016573	-0.116459	-0.0736187	0.166676	-0.102493	-0.138659	0.897688	-0.0151256	-0.0124656	0.00548019	-0.0483329	-3.68486	0.0356594	-1.13783	-0.26922	-0.195586	0.193862	0.237933	0.27668	0.410511	-0.0351848	0.246383	-0.0771395	-3.57716	0.132471	-0.349458	-0.268391	-0.42399	0.207321	0.25535	0.327746	-3.90427	0.0369226	-1.40485	-0.273906	-5.63313	-0.0170004	-0.419052	-0.0351768	0.104599	-0.51702	4.09471	-0.115469	0.10197	0.0507481	0.230302	0.431291
1.26	-0.0242352	3.70106	0.0149745	-0.185666	-0.0714676	0.28271	-0.103865	-0.13553	0.897529	-0.0156519	-0.012426	0.00224192	-0.0876164	-3.84758	0.0349519	-1.09696	-0.271405	-0.594773	0.195529	0.16052	0.28916	1.60447	-0.029166	0.578118	-0.113871	-3.70402	0.137983	-0.504834	-0.266495	-0.215445	0.209669	0.209209	0.288954	-3.87235	0.0224457	-1.39591	-0.331397	-5.81069	-0.0185053	-0.281504	-0.0353907	0.0533642	-0.476095	4.02925	-0.112301	0.0912699	0.0570193	0.0936504	0.419961
1.27	0.0124357	3.57047	0.012617	-0.279982	-0.0682523	0.351669	-0.105219	-0.135853	0.897383	-0.0147908	-0.0124158	-0.00026217	-0.127324	-3.7279	0.0353536	-0.946795	-0.276927	-0.745487	0.197121	0.131263	0.304118	1.47386	-0.0238867	0.484244	-0.150874	-3.50601	0.142053	-0.603032	-0.263194	-0.169783	0.211513	0.154521	0.249958	-3.91434	0.00779867	-1.45892	-0.389115	-5.63799	-0.0183562	-0.0979321	-0.0359238	0.0664814	-0.436728	3.79071	-0.109174	0.0649297	0.0616312	-0.0381887	0.411089
1.28	0.045266	2.90599	0.00962535	-0.329744	-0.0644911	0.372821	-0.106584	-0.136815	0.897183	-0.0281753	-0.0124361	-0.00381372	-0.162511	-3.01916	0.0369779	-0.662542	-0.28333	-0.760543	0.197999	0.0459831	0.319239	1.46844	-0.0185386	0.527349	-0.18346	-2.77054	0.144765	-0.506706	-0.260089	-0.139879	0.21283	0.112238	0.210593	-3.94842	-0.00692944	-1.44523	-0.441861	-4.79027	-0.0165091	0.0830267	-0.0359174	0.129275	-0.40113	3.24089	-0.106429	0.0385583	0.064521	-0.143681	0.405366
1.29	0.0688358	1.76843	0.0065605	-0.320692	-0.06068	0.347404	-0.107937	-0.13214	0.896771	-0.0549607	-0.0124863	-0.00566201	-0.187378	-1.85281	0.0394358	-0.252961	-0.289212	-0.579879	0.198295	0.0311241	0.331715	1.0219	-0.01296	0.530218	-0.205955	-1.59342	0.146721	-0.238226	-0.257935	-0.088146	0.213947	0.102822	0.171058	-3.62718	-0.0207444	-1.21441	-0.482612	-3.30896	-0.0134956	0.224032	-0.0347473	0.23334	-0.373079	2.3072	-0.104237	0.040181	0.0656771	-0.211052	0.403986
1.3	0.0809454	0.731376	0.0037438	-0.254713	-0.0575809	0.2086	-0.109163	-0.109622	0.896142	-0.0622507	-0.0125189	0.000662632	-0.20013	-0.843195	0.042595	0.0572779	-0.293063	-0.291975	0.199021	0.126449	0.341066	0.942161	-0.00746992	0.489512	-0.216875	-0.68516	0.148085	-0.0892365	-0.258135	-0.269985	0.21509	0.167563	0.152487	0.19702	-0.0261192	0.125133	-0.507997	-1.86324	-0.0101106	0.226403	-0.0317843	0.420494	-0.355509	1.19154	-0.102566	0.0719057	0.0651161	-0.259156	0.407289
1.31	0.0845104	-0.00814972	0.00268904	0.0258873	-0.0559031	0.146626	-0.11012	-0.0833431	0.895712	-0.0186948	-0.012483	0.00512819	-0.20427	-0.0386202	0.0442225	0.00433703	-0.294841	-0.13791	0.200643	0.178746	0.351746	1.14057	-0.00250048	0.421006	-0.220912	-0.0997114	0.148835	0.0435645	-0.259079	0.0546475	0.217509	0.256768	0.168923	2.74046	-0.0215871	0.698931	-0.520955	-0.751646	-0.00868124	-0.0135013	-0.0274466	0.431597	-0.349497	0.0235436	-0.101242	0.111098	0.0629275	-0.296743	0.415528
1.32	0.0805516	-0.783572	0.00409242	0.195058	-0.0541575	0.235453	-0.11086	-0.0655297	0.895758	0.0241909	-0.0124235	0.00706101	-0.200274	0.846245	0.0435869	0.158886	-0.296105	-0.0905416	0.202246	0.11515	0.359644	0.266444	0.000296284	0.0664569	-0.21783	0.691007	0.149092	0.145103	-0.256503	0.539985	0.219619	0.150154	0.20392	4.09049	-0.0130176	1.03121	-0.522878	0.364898	-0.00923616	-0.0736932	-0.0235588	0.351529	-0.354502	-0.948433	-0.100333	0.134626	0.0594096	-0.30494	0.427874
1.33	0.0692342	-1.44747	0.00659624	0.25221	-0.0511968	0.407428	-0.111431	-0.048239	0.896116	0.0431761	-0.0123444	0.00821978	-0.187454	1.60644	0.0428753	0.449012	-0.298247	-0.275756	0.202711	-0.0217549	0.357995	-0.45368	-0.000660518	-0.206719	-0.20698	1.40865	0.148104	0.205957	-0.250382	0.999633	0.220614	0.0429211	0.247222	4.41748	-0.00193566	1.15624	-0.514235	1.33019	-0.00986651	-0.00601891	-0.0204785	0.235592	-0.367421	-1.55316	-0.0993823	0.212738	0.055008	-0.31947	0.441208
1.34	0.0519094	-2.01324	0.0095441	0.271719	-0.0462461	0.611055	-0.111817	-0.0292981	0.896549	0.0405485	-0.0122613	0.00882762	-0.167454	2.22005	0.0427423	0.713274	-0.303338	-0.554143	0.202055	-0.109107	0.351471	-0.892025	-0.00413806	-0.440945	-0.189555	2.02503	0.146279	0.278326	-0.241884	1.08628	0.220493	-0.0658603	0.293522	5.01276	0.0108996	1.33783	-0.496729	2.17107	-0.0098059	0.0846935	-0.0186844	0.0938289	-0.385302	-1.97204	-0.097592	0.336052	0.0499227	-0.348359	0.454188
1.35	0.028345	-2.70917	0.0126243	0.286165	-0.0393063	0.805321	-0.112047	-0.0185838	0.896892	0.0273637	-0.0121673	0.00958212	-0.140174	2.97468	0.0431346	1.01699	-0.310894	-0.713687	0.200469	-0.207742	0.340006	-1.35078	-0.00967429	-0.563825	-0.16529	2.78493	0.143904	0.407011	-0.235725	0.911728	0.219521	-0.126343	0.345948	5.26921	0.0250551	1.25833	-0.470326	3.12652	-0.00906441	0.162259	-0.0181704	-0.045573	-0.407291	-2.36387	-0.0945464	0.480861	0.0441632	-0.381272	0.468035
1.36	-0.00242845	-3.39613	0.0155125	0.254947	-0.0302936	0.991321	-0.112207	-0.0137041	0.897105	0.0161133	-0.0120696	0.0104918	-0.10478	3.66512	0.0439173	1.32288	-0.320258	-0.833361	0.198184	-0.243683	0.326081	-1.36613	-0.0157087	-0.558201	-0.132983	3.53996	0.141099	0.49825	-0.230061	1.15837	0.218078	-0.156964	0.397636	5.17409	0.0382904	1.1935	-0.434352	4.02668	-0.00761796	0.263351	-0.0190183	-0.168727	-0.432716	-2.62491	-0.0899729	0.643072	0.0378551	-0.411629	0.483455
1.37	-0.0393207	-3.9129	0.017463	0.171939	-0.0198135	1.08723	-0.112329	-0.0111673	0.897226	0.00828381	-0.0119468	0.0143593	-0.0628571	4.15401	0.0451199	1.56983	-0.330445	-0.818617	0.195668	-0.256358	0.313432	-1.13844	-0.0213009	-0.49817	-0.0940654	4.10932	0.137259	0.466351	-0.223079	1.30822	0.216472	-0.161768	0.451045	5.51395	0.0519351	1.20488	-0.390481	4.68998	-0.00539056	0.354899	-0.0206298	-0.201909	-0.459755	-2.68024	-0.0836512	0.803977	0.0311873	-0.455869	0.499494
1.38	-0.0803487	-4.21568	0.0180042	0.0700159	-0.00862444	1.13431	-0.112435	-0.0102008	0.897261	-0.0022504	-0.0117806	0.0187392	-0.0167405	4.40972	0.0465919	1.725	-0.340394	-0.747764	0.193126	-0.249529	0.30358	-0.843079	-0.0260845	-0.421948	-0.0507338	4.4604	0.132042	0.382166	-0.215323	1.39805	0.214879	-0.150571	0.506464	5.45124	0.0656879	1.07972	-0.341349	5.0742	-0.00250555	0.428651	-0.0224372	-0.194737	-0.486227	-2.51911	-0.0756179	0.943161	0.0242183	-0.518735	0.514792
1.39	-0.123393	-4.32617	0.0170774	-0.0166327	0.00283988	1.16876	-0.112541	-0.011714	0.897162	-0.0186888	-0.0115823	0.0196527	0.0312079	4.47536	0.0481325	1.79239	-0.349755	-0.675241	0.190724	-0.230719	0.295928	-0.720491	-0.0302193	-0.373385	-0.00506767	4.62841	0.126021	0.362849	-0.206232	1.70315	0.213559	-0.114926	0.551899	2.84321	0.0759353	0.402656	-0.289658	5.21033	0.0008354	0.47871	-0.0242913	-0.190423	-0.510141	-2.193	-0.0661491	1.04064	0.0169603	-0.594013	0.52818
1.4	-0.166601	-4.23783	0.0147281	-0.126617	0.0143355	1.15627	-0.112667	-0.0123772	0.896865	-0.0418198	-0.0114001	0.016969	0.0790274	4.32245	0.049773	1.82642	-0.358497	-0.596765	0.188595	-0.190819	0.28873	-0.727932	-0.033949	-0.335952	0.0415491	4.61211	0.120611	0.399369	-0.191659	2.23815	0.212256	-0.143525	0.559645	-0.361033	0.0770409	0.159964	-0.237744	5.10177	0.00461797	0.544687	-0.0261829	-0.140358	-0.530112	-1.74948	-0.0557317	1.0875	0.00943557	-0.663136	0.539053
1.41	-0.207176	-3.76411	0.0109463	-0.196982	0.0248815	1.05656	-0.112755	-0.00386071	0.896353	-0.0570518	-0.0112328	0.0164091	0.123563	3.75871	0.0519243	1.66017	-0.366053	-0.465824	0.187034	-0.119174	0.282246	-0.421571	-0.0368831	-0.169688	0.0858964	4.09305	0.116292	0.355051	-0.17747	1.52435	0.211068	-0.0628768	0.554887	-0.464115	0.0766516	-0.273255	-0.188904	4.53442	0.00887218	0.539207	-0.0273627	-0.0440714	-0.545131	-1.22899	-0.0449212	1.0839	0.00185932	-0.691378	0.547167
1.42	-0.240425	-2.80128	0.0071496	-0.0964082	0.0344991	0.987891	-0.112734	0.00738152	0.895802	-0.0495052	-0.0110916	0.0110828	0.159171	2.72602	0.0531024	1.07517	-0.372134	-0.357281	0.18629	-0.0234497	0.283322	0.650624	-0.0367562	0.181659	0.122032	3.00697	0.113562	0.357074	-0.169983	0.913763	0.211093	0.0579768	0.547173	-1.35786	0.0700277	-0.8003	-0.148945	3.34376	0.0124522	0.382951	-0.0282505	-0.0564391	-0.554534	-0.646698	-0.0342456	1.04474	-0.00540497	-0.68118	0.553392
1.43	-0.262513	-1.58726	0.00455059	0.0240209	0.0433183	0.819877	-0.112636	0.0105526	0.895417	-0.0257124	-0.0110064	0.0069145	0.181548	1.48841	0.0522323	0.412598	-0.3764	-0.280122	0.1864	0.0318109	0.294101	1.45827	-0.0329358	0.508266	0.146084	1.70861	0.113158	0.345751	-0.164578	0.720424	0.211806	0.0731575	0.526303	-2.74591	0.05831	-1.11476	-0.123052	1.78525	0.0145691	0.189871	-0.0289371	0.0224453	-0.557734	0.0018456	-0.0240196	0.994593	-0.012163	-0.647508	0.558609
1.44	-0.272295	-0.39405	0.00331639	0.070664	0.0498599	0.48616	-0.112558	0.00330151	0.895302	0.00246586	-0.0109321	0.00884112	0.190323	0.324752	0.0502557	-0.100867	-0.379301	-0.192983	0.186652	0.00553142	0.311304	1.92183	-0.0266165	0.651048	0.157241	0.479016	0.114355	0.235412	-0.160031	0.413401	0.21231	0.0256289	0.49533	-3.35113	0.044667	-1.19417	-0.113269	0.193081	0.015332	0.0280538	-0.0276151	0.297862	-0.554248	0.668537	-0.0143478	0.947624	-0.0186337	-0.6441	0.56307
1.45	-0.271403	0.528425	0.00317134	0.0627229	0.0529137	0.12154	-0.112603	-0.0134992	0.895449	0.0255792	-0.0108201	0.0135349	0.188095	-0.538131	0.0481756	-0.427954	-0.380348	-0.0393837	0.186376	-0.0568021	0.330884	1.95148	-0.0195072	0.64396	0.157457	-0.439363	0.115994	0.0984432	-0.157782	0.0534045	0.212235	-0.0343186	0.460501	-3.60196	0.0312155	-1.18166	-0.118094	-1.10325	0.0151781	-0.0719496	-0.0228593	0.628481	-0.544021	1.3323	-0.00545612	0.870622	-0.0246679	-0.576973	0.566503
1.46	-0.262053	1.35471	0.00379286	0.0737974	0.0530573	-0.0963643	-0.112823	-0.0290694	0.895791	0.0417501	-0.0106675	0.0165751	0.177243	-1.36661	0.0463107	-0.73864	-0.379838	0.0138291	0.185894	-0.0114386	0.349904	1.86651	-0.0126744	0.594567	0.149062	-1.28359	0.117691	-0.0229556	-0.157629	-0.20761	0.211756	-0.0472121	0.423645	-3.73239	0.0182988	-1.17428	-0.134947	-2.27427	0.0145197	-0.116717	-0.0152742	0.804213	-0.527068	2.02506	0.00234131	0.781411	-0.0299861	-0.488718	0.567926
1.47	-0.244124	2.21904	0.00510516	0.126844	0.0519334	-0.171262	-0.113158	-0.0371	0.896259	0.0501711	-0.0104943	0.0179919	0.156779	-2.28512	0.044513	-1.10493	-0.378937	-0.0251349	0.18643	0.112066	0.367714	1.67523	-0.00640278	0.538705	0.131495	-2.2156	0.119658	-0.137497	-0.158758	-0.428691	0.211457	-0.0075188	0.386286	-3.70777	0.00585877	-1.15305	-0.163691	-3.45122	0.0135614	-0.131093	-0.00668108	0.816436	-0.503043	2.71928	0.00895266	0.707021	-0.0345405	-0.3953	0.566085
1.48	-0.218234	2.92029	0.00702252	0.178364	0.0504926	-0.193608	-0.113558	-0.0429469	0.896762	0.0488516	-0.0103079	0.0192973	0.127357	-2.99778	0.0426958	-1.3866	-0.378215	-0.0916184	0.187841	0.15417	0.38278	1.34598	-0.000706885	0.48162	0.105155	-2.98091	0.121969	-0.232414	-0.160867	-0.630182	0.211589	0.0341647	0.349477	-3.62752	-0.0060119	-1.13126	-0.203142	-4.38771	0.012394	-0.115799	0.00180036	0.774876	-0.472944	3.23465	0.0150207	0.709133	-0.0384443	-0.307202	0.561124
1.49	-0.186396	3.41303	0.00936086	0.211348	0.0489497	-0.199668	-0.114014	-0.0478816	0.897211	0.0399664	-0.0101091	0.0205655	0.0916109	-3.4786	0.0409082	-1.56298	-0.378092	-0.190997	0.189364	0.149808	0.394849	1.09611	0.00449013	0.449026	0.072235	-3.51713	0.124647	-0.294585	-0.164134	-0.842499	0.212069	0.057164	0.31455	-3.11639	-0.0169935	-0.928067	-0.25049	-5.03814	0.0111286	-0.0737203	0.00985603	0.724816	-0.438312	3.61415	0.0204739	0.65575	-0.04161	-0.201121	0.553473
1.5	-0.150594	3.71023	0.0117456	0.200157	0.0474342	-0.17066	-0.114516	-0.0528705	0.897548	0.0269126	-0.00989587	0.0221207	0.0518005	-3.77875	0.0395163	-1.6095	-0.378972	-0.297315	0.190935	0.168342	0.403407	0.490145	0.00873182	0.27304	0.0350199	-3.81947	0.127577	-0.350761	-0.170071	-1.32591	0.212606	0.0450472	0.29106	-1.41869	-0.0226503	-0.167123	-0.30302	-5.42453	0.0100985	0.0213392	0.0173638	0.661484	-0.400694	3.83202	0.0251346	0.598532	-0.0439428	-0.0940234	0.543667
1.51	-0.112758	3.83136	0.013712	0.161151	0.0462889	-0.0996031	-0.115074	-0.0586958	0.897747	0.0134501	-0.00966259	0.0246367	0.010196	-3.89365	0.0392047	-1.52019	-0.380621	-0.369944	0.192651	0.16548	0.403288	-0.425968	0.0102805	0.0355258	-0.00422745	-3.93656	0.130653	-0.4066	-0.18165	-2.01789	0.212872	0.0188936	0.292056	1.72288	-0.0181764	1.0356	-0.358201	-5.58043	0.00980101	0.148239	0.0241358	0.576392	-0.361699	3.89683	0.0291323	0.550982	-0.0454381	0.00519501	0.532574
1.52	-0.0743927	3.82004	0.0153278	0.166662	0.0462283	0.0788069	-0.115694	-0.0658091	0.897835	0.00504956	-0.00941144	0.0248736	-0.0314313	-3.85989	0.0399616	-1.44814	-0.383657	-0.573963	0.194168	0.140799	0.397165	-0.754857	0.00988687	-0.0937491	-0.0441574	-3.92498	0.133744	-0.475836	-0.199003	-2.40577	0.213212	0.0427836	0.3183	3.02272	-0.00464839	1.37847	-0.41412	-5.56949	0.0103504	0.263243	0.0296071	0.385176	-0.322769	3.82406	0.0326797	0.517302	-0.0461585	0.0883212	0.52103
1.53	-0.0366775	3.72017	0.0169757	0.180209	0.0482181	0.290318	-0.116393	-0.0736627	0.897852	-0.00207059	-0.00917286	0.0229273	-0.0720392	-3.74072	0.0411736	-1.37626	-0.388405	-0.683444	0.195502	0.124681	0.38797	-1.0898	0.00818733	-0.187561	-0.0833412	-3.79184	0.136889	-0.513007	-0.218379	-2.53265	0.213559	0.024805	0.34906	3.18098	0.00934161	1.30322	-0.469337	-5.4448	0.0118418	0.379426	0.0329528	0.174908	-0.285103	3.66448	0.0358416	0.4698	-0.0462365	0.149765	0.509868
1.54	-0.000531661	3.47896	0.0187049	0.173716	0.0520099	0.456279	-0.117158	-0.0792592	0.897782	-0.0134433	-0.00895078	0.021388	-0.110674	-3.48086	0.0428553	-1.2362	-0.393978	-0.7604	0.196615	0.0953711	0.375987	-1.27191	0.00585661	-0.220832	-0.120634	-3.4988	0.140078	-0.525793	-0.238462	-2.48679	0.213761	0.010326	0.381553	3.21435	0.023769	1.35382	-0.522621	-5.13082	0.0143293	0.476204	0.0346141	0.027677	-0.249296	3.42243	0.0388911	0.472358	-0.0458853	0.184938	0.499023
1.55	0.031549	2.89433	0.0202729	0.106518	0.0573449	0.61663	-0.117973	-0.0830176	0.897547	-0.0350536	-0.00874815	0.019153	-0.144632	-2.90509	0.0452063	-0.915943	-0.400607	-0.865446	0.197451	0.0811644	0.362938	-1.33579	0.00337388	-0.229313	-0.153186	-2.83676	0.143168	-0.443174	-0.258437	-2.46515	0.213665	-0.0325929	0.413313	3.41843	0.0389665	1.48664	-0.570681	-4.36327	0.0179437	0.589556	0.0351015	-0.0766611	-0.217339	2.86126	0.042236	0.486837	-0.0450317	0.250297	0.489484
1.56	0.0560639	2.00939	0.0209673	-0.0305696	0.064341	0.788031	-0.118798	-0.0806209	0.897073	-0.057557	-0.00856238	0.0183701	-0.170384	-2.09384	0.0488843	-0.425363	-0.408577	-0.966714	0.198463	0.1307	0.34955	-1.31699	0.000784919	-0.240943	-0.177452	-1.92169	0.145779	-0.329869	-0.281132	-2.82673	0.213388	-0.00176636	0.455185	4.77337	0.0571434	1.40425	-0.608822	-3.18046	0.0232297	0.72689	0.0347296	-0.154425	-0.192716	1.96949	0.0460087	0.475662	-0.0435069	0.26632	0.483434
1.57	0.0713948	1.11014	0.0208934	-0.0742891	0.0729895	0.920357	-0.119558	-0.0700018	0.896493	-0.0530198	-0.0083638	0.0226527	-0.186605	-1.25682	0.0535507	-0.0503455	-0.417686	-1.00118	0.200178	0.207092	0.337238	-1.13312	-0.00193947	-0.263737	-0.192874	-1.10607	0.147141	-0.317526	-0.303409	-1.68808	0.214177	0.141419	0.50471	5.19741	0.0715257	1.16206	-0.634655	-1.9562	0.0297412	0.717316	0.0333646	-0.252498	-0.178278	0.867985	0.0499982	0.459594	-0.0415821	0.243999	0.48206
1.58	0.078316	0.339072	0.0209101	-0.069246	0.0823938	0.93795	-0.120171	-0.0518506	0.896075	-0.0301684	-0.00808515	0.0333804	-0.194182	-0.501805	0.0579115	0.221575	-0.426973	-0.927607	0.202421	0.227084	0.326681	-0.995723	-0.00497891	-0.305055	-0.201314	-0.415369	0.145748	-0.468549	-0.310235	-0.0476008	0.215937	0.186231	0.560044	5.90202	0.0860576	1.24332	-0.648841	-0.865378	0.035848	0.594182	0.0310683	-0.279935	-0.174834	-0.185536	0.0545285	0.466243	-0.0395521	0.206419	0.484496
1.59	0.0779295	-0.378865	0.0209136	-0.0783078	0.0919052	0.98211	-0.120602	-0.0358975	0.895853	-0.0165544	-0.00772325	0.035874	-0.193985	0.229277	0.0616643	0.474114	-0.435992	-0.890951	0.204516	0.184875	0.317247	-0.892358	-0.00830175	-0.309243	-0.203328	0.329227	0.141305	-0.414792	-0.305222	0.92153	0.217718	0.153726	0.615027	4.21269	0.101273	0.964984	-0.652453	0.180807	0.0412092	0.514957	0.02832	-0.318133	-0.181025	-1.05853	0.0592115	0.399021	-0.0375825	0.0934119	0.487829
1.6	0.0707024	-0.985361	0.020822	-0.103467	0.102416	1.10667	-0.120907	-0.0245409	0.895728	-0.00785563	-0.00742632	0.0221757	-0.186399	0.848896	0.0645882	0.69168	-0.445614	-0.953456	0.206074	0.122233	0.31029	-0.355809	-0.0110783	-0.176475	-0.19717	1.03474	0.137352	0.0449196	-0.292941	1.60619	0.218766	0.0546277	0.633024	-0.270329	0.108447	0.16133	-0.645994	1.09455	0.0465869	0.538925	0.0243254	-0.413958	-0.195167	-1.75947	0.0626833	0.16341	-0.0368151	-0.12235	0.489815
1.61	0.0583432	-1.43999	0.0202979	-0.150969	0.113652	1.09783	-0.121075	-0.0090354	0.895713	0.00553262	-0.00727061	0.010612	-0.173306	1.31205	0.0668199	0.853297	-0.456228	-0.96497	0.206963	0.0484272	0.311033	0.43891	-0.0118436	0.00900687	-0.183867	1.55618	0.136169	0.430081	-0.278904	1.43499	0.218835	-0.0343622	0.623724	-1.04086	0.107052	-0.286135	-0.631527	1.81547	0.052363	0.539151	0.0194938	-0.379604	-0.215885	-2.38291	0.0634414	-0.172515	-0.0377873	-0.315137	0.490081
1.62	0.0408834	-2.05323	0.0189715	-0.22226	0.124147	0.986693	-0.121114	-0.00134976	0.895837	0.0188925	-0.00718856	0.00600836	-0.154456	1.96963	0.0683102	1.10911	-0.466593	-0.853849	0.206919	-0.0639297	0.317824	0.908797	-0.0111541	0.116651	-0.164162	2.23507	0.136483	0.689367	-0.269031	1.17073	0.218234	-0.0883055	0.613134	-1.39726	0.100971	-0.66915	-0.609378	2.66526	0.0578463	0.478694	0.0151581	-0.242083	-0.243069	-3.01063	0.0610287	-0.517138	-0.0397179	-0.394917	0.490365
1.63	0.0163697	-2.82017	0.0166156	-0.308831	0.133645	0.900403	-0.121143	-0.00571184	0.896086	0.0307116	-0.0071554	0.000602701	-0.12749	2.7799	0.068801	1.42845	-0.476457	-0.741642	0.205799	-0.15539	0.329168	1.33516	-0.00936979	0.20147	-0.136034	3.08727	0.137704	1.006	-0.260561	1.30181	0.217137	-0.132581	0.592269	-2.78167	0.0897513	-1.08679	-0.577884	3.6325	0.0627557	0.424424	0.011467	-0.114835	-0.276117	-3.50311	0.0556181	-0.825111	-0.0416979	-0.37003	0.491514
1.64	-0.0152499	-3.45618	0.0130503	-0.409063	0.142151	0.794559	-0.121228	-0.0115179	0.896435	0.0374432	-0.00716958	-0.00276027	-0.0925564	3.42431	0.0683062	1.705	-0.485516	-0.572998	0.2041	-0.192042	0.344048	1.62082	-0.00701015	0.236033	-0.0994452	3.79146	0.139919	1.24275	-0.252819	1.22703	0.215775	-0.146763	0.560978	-3.35675	0.0741289	-1.41066	-0.537448	4.41562	0.0672036	0.386661	0.00841372	0.0364267	-0.312951	-3.73831	0.0475729	-1.08919	-0.0430095	-0.262578	0.492337
1.65	-0.052419	-3.92666	0.00815758	-0.519991	0.149284	0.662065	-0.121372	-0.0168328	0.896792	0.0315883	-0.00719521	-0.00177644	-0.0514003	3.8935	0.0671537	1.93748	-0.492879	-0.338747	0.202003	-0.223634	0.360792	1.69124	-0.00433393	0.246937	-0.0562758	4.32268	0.142485	1.34708	-0.247245	1.11337	0.214222	-0.159585	0.527097	-3.41549	0.056433	-1.53334	-0.490118	4.99071	0.0712731	0.358726	0.00638254	0.213484	-0.351392	-3.82183	0.0371514	-1.32195	-0.0432544	-0.107678	0.49191
1.66	-0.0930796	-4.16392	0.00208259	-0.60521	0.154817	0.526919	-0.121551	-0.0185549	0.89703	0.0144337	-0.00719797	0.00154776	-0.00637397	4.11391	0.0657119	2.06446	-0.498149	-0.112873	0.199756	-0.228636	0.377431	1.61659	-0.00161019	0.256254	-0.00908733	4.58788	0.144759	1.35218	-0.243131	1.06232	0.212688	-0.145448	0.492825	-3.44848	0.0385572	-1.56459	-0.438397	5.28624	0.0750491	0.331534	0.00555822	0.377208	-0.389817	-3.72145	0.0244963	-1.52885	-0.0422398	0.0759163	0.490337
1.67	-0.135002	-4.18354	-0.00455687	-0.615434	0.158425	0.321188	-0.121733	-0.0176275	0.897057	-0.00938809	-0.00715827	0.00671008	0.0399859	4.13832	0.0640139	2.03806	-0.500814	0.207162	0.197449	-0.23277	0.392753	1.4453	0.00140424	0.29527	0.0394297	4.58808	0.146815	1.3478	-0.240035	0.938409	0.211391	-0.107006	0.458165	-3.46046	0.0212465	-1.56054	-0.385058	5.30322	0.0782335	0.221081	0.00615066	0.569114	-0.426684	-3.50873	0.00991707	-1.67597	-0.0399063	0.259249	0.487298
1.68	-0.175827	-3.9148	-0.0104218	-0.51442	0.158949	-0.0850006	-0.121891	-0.0129094	0.896855	-0.0293864	-0.00705311	0.0153084	0.0849161	3.90795	0.0615003	1.78119	-0.499023	0.777325	0.195165	-0.215138	0.406074	1.1881	0.00492499	0.311923	0.086344	4.22822	0.149362	1.33163	-0.239171	0.547324	0.210669	-0.0278238	0.42346	-3.40765	0.00398509	-1.61005	-0.333294	4.92924	0.079552	-0.0637916	0.00919821	0.8971	-0.460995	-3.20415	-0.00596682	-1.74871	-0.0364668	0.405615	0.483265
1.69	-0.21186	-3.21482	-0.0139128	-0.371732	0.153955	-0.813187	-0.121981	-0.00506521	0.896511	-0.0374407	-0.00682463	0.0322635	0.12427	3.26873	0.0580936	1.34639	-0.489627	1.54663	0.193268	-0.163537	0.414837	0.504706	0.00801997	0.20428	0.127222	3.41572	0.152472	1.16812	-0.243835	-0.356283	0.210812	0.0361505	0.392745	-2.17905	-0.0119881	-1.16834	-0.288176	3.97048	0.0774314	-0.485625	0.0174113	1.50658	-0.491544	-2.77073	-0.0224894	-1.75561	-0.0323002	0.506896	0.478846
1.7	-0.239549	-2.26821	-0.0141622	-0.257637	0.141025	-1.66546	-0.122	-0.000252655	0.896147	-0.0330124	-0.00637794	0.0568576	0.154762	2.39773	0.0549911	0.921815	-0.472724	2.10753	0.191848	-0.125715	0.415976	-0.202307	0.00857291	-0.0948767	0.158202	2.37708	0.154976	0.817584	-0.25871	-1.58194	0.211248	0.057858	0.385616	0.332059	-0.0180648	-0.145738	-0.254624	2.65887	0.0712522	-0.896139	0.0337836	2.23763	-0.517437	-2.30798	-0.0392012	-1.74337	-0.0276199	0.587679	0.475157
1.71	-0.257308	-1.20708	-0.0113014	-0.129313	0.122064	-2.04989	-0.122012	-0.00251922	0.895892	-0.0170446	-0.00571707	0.073943	0.17484	1.34936	0.052677	0.45209	-0.452252	2.13102	0.190967	-0.0384016	0.412529	-0.467845	0.00628222	-0.293337	0.177786	1.27537	0.156134	0.408108	-0.279191	-1.75583	0.211633	-0.00303891	0.391507	1.05699	-0.0174238	0.393196	-0.234676	1.20937	0.0620858	-1.04399	0.0566142	2.49652	-0.538618	-1.8201	-0.0561109	-1.74104	-0.0222244	0.702005	0.473423
1.72	-0.263801	-0.0774938	-0.00690153	-0.024525	0.102565	-1.84821	-0.122053	-0.00687977	0.895808	-0.000202136	-0.00491821	0.084602	0.18256	0.174458	0.0514516	-0.00158179	-0.432749	1.78597	0.191094	0.0464205	0.406378	-0.781761	0.0025075	-0.362739	0.184845	0.119144	0.155493	-0.138953	-0.296812	-1.48994	0.211063	-0.101548	0.412989	3.09076	-0.00765909	1.31078	-0.229498	-0.273015	0.052732	-0.845298	0.0800918	2.15803	-0.554353	-1.25313	-0.0730629	-1.70334	-0.0154031	0.868662	0.473024
1.73	-0.259976	0.824338	-0.00247775	0.117413	0.0879277	-1.15524	-0.122191	-0.0219882	0.895879	0.0140894	-0.00405748	0.0862934	0.179027	-0.73393	0.0508084	-0.389392	-0.418026	1.083	0.191578	0.0483757	0.397157	-1.05062	-0.00128777	-0.311832	0.180279	-0.80289	0.153141	-0.559	-0.307652	-0.766268	0.209707	-0.169156	0.443743	2.77495	0.00557058	1.00387	-0.237762	-1.46262	0.0452537	-0.469289	0.098035	1.29761	-0.564376	-0.704635	-0.0896741	-1.63284	-0.0066941	1.02798	0.473206
1.74	-0.247417	1.69862	0.00111223	0.210577	0.0808718	-0.427921	-0.122482	-0.034683	0.896083	0.0263468	-0.00319908	0.0857574	0.165907	-1.65396	0.050451	-0.725793	-0.410218	0.380427	0.192209	0.0842328	0.385792	-1.21102	-0.00445363	-0.254937	0.165894	-1.71507	0.149685	-0.97627	-0.309281	-0.0478751	0.207943	-0.15998	0.471693	3.04454	0.017355	1.15606	-0.257664	-2.59437	0.0407254	-0.0251467	0.107253	0.417548	-0.56864	-0.134346	-0.105001	-1.43431	0.0041145	1.17111	0.473352
1.75	-0.22623	2.5043	0.00390788	0.270981	0.0796871	0.0188875	-0.122868	-0.0423746	0.896395	0.035271	-0.00233511	0.0872428	0.143108	-2.50252	0.0506575	-1.03112	-0.407777	-0.0874366	0.19327	0.122272	0.373171	-1.31414	-0.0071534	-0.230741	0.141428	-2.58005	0.145039	-1.34891	-0.304269	0.282679	0.206746	-0.0791314	0.503956	3.29311	0.0306687	1.11532	-0.289031	-3.63787	0.0387956	0.295948	0.109515	-0.160748	-0.567089	0.394457	-0.118376	-1.24477	0.0157774	1.1047	0.47271
1.76	-0.198125	3.08281	0.00637544	0.284469	0.0816847	0.238948	-0.123329	-0.0496176	0.89677	0.0383618	-0.00145116	0.0896288	0.112657	-3.10767	0.0514647	-1.21134	-0.408799	-0.412075	0.194604	0.140912	0.359664	-1.37745	-0.00981789	-0.245794	0.109022	-3.17821	0.139478	-1.59408	-0.29588	0.441306	0.206196	-0.0366047	0.537379	3.53486	0.0438828	1.1702	-0.329685	-4.40037	0.0384248	0.501166	0.107744	-0.469516	-0.56072	0.804127	-0.129764	-1.06055	0.0269168	0.956967	0.471603
1.77	-0.165247	3.46485	0.00850145	0.253953	0.0851027	0.350786	-0.123853	-0.0550916	0.897138	0.0341026	-0.000543328	0.0918331	0.0771049	-3.50979	0.0532377	-1.28363	-0.412388	-0.676414	0.196025	0.13864	0.346037	-1.33733	-0.0126031	-0.251224	0.0713813	-3.56668	0.133099	-1.76113	-0.287362	0.155676	0.205944	-0.00453733	0.579448	5.03503	0.0597854	1.37854	-0.37681	-4.90445	0.0392603	0.654143	0.104028	-0.627888	-0.550586	1.1299	-0.139167	-0.884887	0.0369983	0.785522	0.470314
1.78	-0.129611	3.64019	0.0103426	0.254555	0.0897128	0.527665	-0.12444	-0.0631513	0.897435	0.0247767	0.000369443	0.0891421	0.0387328	-3.67804	0.0558696	-1.32775	-0.418586	-0.991695	0.197312	0.115492	0.333181	-1.22029	-0.0152085	-0.206994	0.0307535	-3.73389	0.12603	-1.82143	-0.280903	0.32485	0.206285	0.0712667	0.624322	2.89333	0.0739859	0.616678	-0.427769	-5.14723	0.0412536	0.771836	0.0988661	-0.832657	-0.537573	1.36945	-0.14664	-0.715399	0.045843	0.612139	0.46902
1.79	-0.0928426	3.73143	0.0122188	0.250027	0.0963406	0.730602	-0.125116	-0.0706725	0.897608	0.00802466	0.00121472	0.0797135	-0.000746303	-3.76665	0.0588572	-1.35451	-0.427852	-1.30182	0.198268	0.0771192	0.323221	-0.672289	-0.0162493	0.0545239	-0.0105205	-3.7832	0.119226	-1.69858	-0.266764	1.45525	0.206916	0.0417703	0.631526	-0.742095	0.0786531	0.363766	-0.480457	-5.2653	0.0445928	0.901842	0.0916545	-1.03429	-0.522346	1.58961	-0.152132	-0.527621	0.0533299	0.428027	0.467709
1.8	-0.0552452	3.78921	0.0138051	0.17736	0.104062	0.764718	-0.125829	-0.071487	0.897569	-0.0160638	0.00197186	0.0722013	-0.0411419	-3.85143	0.0626468	-1.33947	-0.438651	-1.28015	0.19894	0.0578055	0.319848	-0.0506949	-0.0147137	0.238531	-0.051813	-3.83115	0.113147	-1.56334	-0.246579	1.45305	0.207208	0.0445881	0.623199	-0.685635	0.0846316	0.587395	-0.534171	-5.31598	0.0494885	1.00009	0.0837099	-1.03641	-0.505015	1.77375	-0.155477	-0.334414	0.0592919	0.232591	0.465803
1.81	-0.0180589	3.62297	0.0156378	0.29739	0.111866	0.793439	-0.126563	-0.0769753	0.897357	-0.0207395	0.0026346	0.0586334	-0.0812747	-3.62857	0.0662923	-1.47724	-0.448272	-1.17637	0.1994	0.038311	0.322241	0.548963	-0.0111762	0.424363	-0.0922287	-3.72809	0.108653	-1.12343	-0.230695	0.813793	0.208272	0.167338	0.616349	-1.17728	0.0902	-0.0284046	-0.587392	-5.15038	0.0548848	0.873951	0.0758547	-1.12611	-0.486893	1.72115	-0.156794	-0.15206	0.0635084	0.0503538	0.464434
1.82	0.0157828	3.11538	0.0197358	0.506283	0.120285	0.90169	-0.127397	-0.0905022	0.897218	-0.00670955	0.00313455	0.0418294	-0.118277	-3.03514	0.0671738	-1.54387	-0.457528	-1.1918	0.199866	0.0609548	0.330108	0.961749	-0.00628153	0.471391	-0.128548	-3.23569	0.108726	-0.479793	-0.220776	0.449395	0.210109	0.18037	0.597236	-2.56273	0.083477	-0.898406	-0.637035	-4.6027	0.0589332	0.651809	0.0664422	-1.3208	-0.471083	1.35732	-0.156384	0.0411058	0.065721	-0.0917972	0.465934
1.83	0.0428024	2.29066	0.0254533	0.545316	0.129803	1.02977	-0.128366	-0.102295	0.897191	-0.000961966	0.00349108	0.0306208	-0.148226	-2.18682	0.0660695	-1.26518	-0.468006	-1.31151	0.200652	0.096202	0.340719	1.15303	-0.00142882	0.433576	-0.156674	-2.34976	0.112741	0.020789	-0.213543	0.416712	0.211696	0.139527	0.568115	-3.20024	0.0692807	-1.31034	-0.678788	-3.61372	0.0622313	0.535354	0.0550752	-1.4329	-0.460342	0.757015	-0.154079	0.281785	0.0659224	-0.198586	0.470543
1.84	0.0607046	1.34863	0.0309191	0.417898	0.140215	1.09255	-0.129411	-0.104848	0.897162	-0.00585433	0.00376501	0.0247841	-0.168395	-1.29255	0.0648355	-0.775152	-0.480301	-1.39152	0.201833	0.141339	0.353091	1.32751	0.00304003	0.397221	-0.174457	-1.34013	0.118296	0.294693	-0.206842	0.527924	0.213076	0.141523	0.535027	-3.39368	0.0524836	-1.4494	-0.709217	-2.40425	0.0659147	0.509479	0.0428324	-1.37888	-0.456765	-0.0156505	-0.149781	0.529761	0.0639545	-0.304606	0.477715
1.85	0.0695706	0.539807	0.034923	0.245198	0.15091	1.08677	-0.130426	-0.0958625	0.897079	-0.00966448	0.00399322	0.0209353	-0.178943	-0.56952	0.0643377	-0.324259	-0.493302	-1.31916	0.203537	0.199056	0.367184	1.48818	0.00726114	0.383373	-0.182512	-0.494366	0.123669	0.416538	-0.199884	0.668683	0.214687	0.178391	0.501003	-3.40309	0.0356349	-1.46495	-0.727675	-1.28793	0.0703077	0.504947	0.0310347	-1.22824	-0.461497	-0.834211	-0.143449	0.802144	0.0597183	-0.39953	0.486867
1.86	0.0716098	-0.0251729	0.0373906	0.103619	0.161476	1.04893	-0.131299	-0.0779392	0.896986	-0.00847875	0.00418466	0.0173493	-0.182462	-0.077982	0.0644146	-0.0156412	-0.505348	-1.12155	0.20574	0.229728	0.382345	1.50802	0.0114131	0.367677	-0.183463	0.0969764	0.128387	0.46991	-0.192427	0.796598	0.216588	0.186519	0.466683	-3.46243	0.0192739	-1.47575	-0.736208	-0.421451	0.0750806	0.489541	0.0201641	-1.06731	-0.474356	-1.59907	-0.134616	1.10672	0.05349	-0.494077	0.497186
1.87	0.0686369	-0.489645	0.0385272	-0.0190395	0.171547	0.965349	-0.131982	-0.0591407	0.896914	-0.00569486	0.00434381	0.0148724	-0.180686	0.355334	0.0647762	0.259422	-0.515484	-0.880086	0.207946	0.201704	0.396394	1.23805	0.0152185	0.292089	-0.179019	0.611256	0.132622	0.528817	-0.184585	0.874061	0.218276	0.140334	0.431157	-3.60383	0.00321857	-1.50915	-0.736715	0.329048	0.0797588	0.443435	0.0104458	-0.875315	-0.494771	-2.32186	-0.123003	1.41114	0.0453515	-0.613031	0.508457
1.88	0.0610173	-0.973052	0.0382682	-0.152052	0.180534	0.809018	-0.132496	-0.0444006	0.896877	-0.00118416	0.00449611	0.0166669	-0.173388	0.847707	0.0655238	0.61057	-0.523486	-0.622413	0.209656	0.134409	0.405214	0.456313	0.0172889	0.0488385	-0.16926	1.15522	0.136574	0.591029	-0.177562	0.741797	0.219433	0.0864759	0.39674	-3.00835	-0.0125884	-1.45592	-0.729739	1.0689	0.0838385	0.355383	0.00233587	-0.619963	-0.522149	-2.99083	-0.10851	1.69942	0.0354041	-0.746361	0.520997
1.89	0.048331	-1.5264	0.0364817	-0.281051	0.187686	0.599681	-0.132893	-0.0365467	0.896903	0.00672027	0.00469486	0.0231967	-0.159454	1.44173	0.0668543	1.01902	-0.529475	-0.409128	0.210548	0.0380723	0.405664	-0.290854	0.0163345	-0.20334	-0.15379	1.75972	0.140037	0.631007	-0.173569	0.491236	0.220171	0.0553653	0.371188	-2.10999	-0.026657	-1.24966	-0.71519	1.83846	0.0867011	0.216197	-0.00364725	-0.331671	-0.555857	-3.60062	-0.0912403	1.94609	0.0238647	-0.89266	0.535348
1.9	0.0296551	-2.18738	0.0330671	-0.461014	0.192979	0.433017	-0.13326	-0.0379291	0.897003	0.0122021	0.00495494	0.0291497	-0.137746	2.12539	0.0685662	1.49268	-0.534317	-0.25813	0.21048	-0.0510151	0.40072	-0.684371	0.0131245	-0.372556	-0.131362	2.53611	0.142992	0.713717	-0.174611	-0.252914	0.220281	-0.0542884	0.361095	0.89194	-0.0348274	-0.0383348	-0.692506	2.69254	0.0882709	0.140566	-0.00759083	-0.0523872	-0.594921	-4.09099	-0.0714802	2.1248	0.0109651	-1.05207	0.551543
1.91	0.00416634	-2.87596	0.027543	-0.636901	0.196682	0.314309	-0.133669	-0.0450171	0.897141	0.0163189	0.00528011	0.0347575	-0.1075	2.82718	0.0707536	1.93158	-0.538003	-0.065403	0.209581	-0.122796	0.392212	-0.973509	0.00831543	-0.484153	-0.100876	3.30101	0.145145	0.816289	-0.187691	-1.34755	0.219564	-0.0747386	0.389627	3.97873	-0.0287751	0.930886	-0.661118	3.53706	0.0891671	0.0942354	-0.00957622	0.17821	-0.63775	-4.40556	-0.0499037	2.20671	-0.00290325	-1.19895	0.568649
1.92	-0.0277304	-3.45267	0.0206551	-0.733434	0.199698	0.31454	-0.134182	-0.0573397	0.897324	0.0186276	0.00562764	0.0344611	-0.0697091	3.42732	0.0724267	2.21066	-0.540562	0.0938622	0.208054	-0.17678	0.382316	-1.00207	0.00295457	-0.495957	-0.0629176	3.94718	0.147198	1.0615	-0.208177	-1.5476	0.218717	-0.111173	0.427759	3.53281	-0.0206206	0.696105	-0.621981	4.2158	0.0895703	0.0795532	-0.0108306	0.260922	-0.682145	-4.46001	-0.0274784	2.16846	-0.0172524	-1.32044	0.585046
1.93	-0.0640351	-3.74493	0.0126672	-0.83334	0.202434	0.293193	-0.134786	-0.061492	0.897464	0.0069595	0.00597559	0.0355761	-0.0269083	3.70442	0.0736546	2.37167	-0.541917	0.260759	0.206176	-0.195301	0.372334	-0.979937	-0.00233561	-0.47624	-0.0195258	4.27432	0.149271	1.186	-0.230618	-1.68972	0.217349	-0.151945	0.463572	3.65043	-0.0126108	0.790315	-0.577511	4.5805	0.0900096	0.106342	-0.0117595	0.357309	-0.725186	-4.2063	-0.00540374	2.02115	-0.0314776	-1.35984	0.598116
1.94	-0.10178	-3.75981	0.00386099	-0.889783	0.204022	0.138985	-0.135386	-0.0572798	0.897424	-0.0164782	0.00634912	0.0397983	0.0174496	3.70645	0.0748907	2.38173	-0.541532	0.499992	0.204124	-0.212666	0.36279	-0.954198	-0.00712832	-0.414301	0.0255732	4.26826	0.150656	1.21334	-0.255313	-1.88009	0.215811	-0.151776	0.498077	3.15832	-0.00467288	0.650252	-0.531059	4.62041	0.0903693	0.0562465	-0.0115925	0.534752	-0.764382	-3.76101	0.0153227	1.81833	-0.0446137	-1.2956	0.605865
1.95	-0.138417	-3.52624	-0.00513071	-0.933464	0.202635	-0.240539	-0.135908	-0.0460851	0.897116	-0.045468	0.00678971	0.0492642	0.0605135	3.45429	0.0764787	2.2946	-0.537716	0.955214	0.201984	-0.213826	0.352847	-1.04384	-0.0114152	-0.387306	0.0692106	3.99288	0.150988	1.10513	-0.28103	-1.96057	0.21435	-0.134376	0.528095	2.91549	0.00396041	0.909545	-0.485749	4.35531	0.0897457	-0.102498	-0.00869567	0.89965	-0.798422	-3.21635	0.0341542	1.59798	-0.0562234	-1.18918	0.608131
1.96	-0.171637	-3.07003	-0.0138452	-1.00547	0.195932	-0.842541	-0.136292	-0.0302504	0.896524	-0.071799	0.00734961	0.0633778	0.0997654	2.96871	0.0792299	2.15296	-0.528024	1.59767	0.199844	-0.214557	0.342169	-1.06562	-0.0154803	-0.344414	0.108481	3.50207	0.149385	0.802769	-0.307647	-2.22806	0.213165	-0.0970691	0.557667	3.20892	0.0164897	1.26463	-0.444576	3.80515	0.0874237	-0.322413	-0.000562596	1.48897	-0.826756	-2.63768	0.0507518	1.36805	-0.0662767	-1.05722	0.605773
1.97	-0.199503	-2.42498	-0.0218346	-1.04734	0.182466	-1.49003	-0.136511	-0.0141008	0.895713	-0.0881047	0.00806202	0.0784501	0.132985	2.29484	0.0838134	1.90493	-0.512044	2.11214	0.197736	-0.205531	0.33238	-0.852339	-0.0189236	-0.289123	0.140778	2.81591	0.14485	0.346582	-0.335897	-2.3464	0.212558	-0.0210686	0.591403	3.09514	0.0334814	1.44405	-0.410185	3.00055	0.0832506	-0.554244	0.0146436	2.11392	-0.849342	-2.05704	0.0649039	1.13805	-0.0747325	-0.88704	0.600253
1.98	-0.220141	-1.561	-0.0281397	-0.951307	0.163589	-1.86664	-0.136582	1.25E-05	0.894799	-0.0926259	0.00889247	0.086125	0.157597	1.39996	0.0895159	1.40997	-0.491639	2.30043	0.195808	-0.162453	0.327232	-0.0564925	-0.0206999	-0.0160079	0.163746	1.88667	0.137823	-0.124795	-0.359089	-1.5039	0.212543	0.0246143	0.612751	1.0961	0.0512516	1.25915	-0.385122	1.90852	0.0774169	-0.702511	0.0356436	2.40765	-0.865987	-1.42196	0.0764041	0.896927	-0.0814646	-0.738674	0.592822
1.99	-0.231485	-0.601233	-0.0306353	-0.310905	0.144228	-1.67008	-0.136559	-0.000136915	0.894076	-0.0403118	0.00971214	0.0741056	0.170348	0.571307	0.0929335	0.29158	-0.471375	1.87816	0.194563	-0.0783522	0.331995	0.956144	-0.0192247	0.271985	0.174917	0.605466	0.131736	-0.124136	-0.369935	-0.434168	0.213774	0.154495	0.622616	1.02753	0.0656337	1.04125	-0.372287	0.55146	0.069615	-0.983039	0.0567948	1.84546	-0.877205	-1.02429	0.0851945	0.648306	-0.0879609	-0.689454	0.586879
2	-0.233442	0.273357	-0.0277296	0.214689	0.131519	-0.884497	-0.136641	-0.0175558	0.894011	0.0221079	0.0103614	0.0554295	0.171192	-0.215379	0.0905746	-0.536036	-0.457284	0.91033	0.194431	0.0341181	0.343843	1.30698	-0.0156932	0.352905	0.175469	-0.338776	0.130378	-0.121549	-0.370434	0.270204	0.214554	-0.01703	0.62676	-0.493882	0.0731251	0.4094	-0.372583	-0.696821	0.0601847	-0.786241	0.0700581	0.798052	-0.884703	-0.48805	0.0905762	0.281665	-0.0930069	-0.439438	0.584982
2.01	-0.226492	1.15004	-0.0234067	0.417478	0.127618	-0.116215	-0.136901	-0.0326657	0.894401	0.0516335	0.0108168	0.0363692	0.162151	-1.05135	0.0863383	-0.989861	-0.451998	0.046778	0.194781	0.0255701	0.356944	1.30228	-0.0114292	0.429222	0.167921	-1.15206	0.131451	-0.243062	-0.367083	0.134002	0.213739	-0.114174	0.613987	-1.88894	0.0732514	-0.327841	-0.384917	-1.8546	0.0539564	-0.272288	0.0741437	-0.0623994	-0.885359	0.35987	0.0918671	-0.00993173	-0.0960109	-0.179043	0.581568
2.02	-0.21043	2.03732	-0.0190463	0.527301	0.129967	0.330183	-0.137256	-0.0370393	0.894978	0.0613278	0.0111133	0.0243795	0.143415	-1.93565	0.0821957	-1.37725	-0.452738	-0.453779	0.194975	0.0190889	0.369638	1.22465	-0.00619918	0.508083	0.151611	-2.0238	0.133775	-0.489362	-0.364394	0.00710624	0.212701	-0.0883414	0.590868	-2.737	0.0649571	-0.831224	-0.409168	-2.98959	0.0515574	0.114215	0.0719868	-0.565757	-0.877491	1.20979	0.0905612	-0.0716315	-0.0968849	0.129735	0.575072
2.03	-0.186305	2.72624	-0.0143622	0.59755	0.135364	0.5136	-0.137633	-0.0381898	0.895589	0.059361	0.0113297	0.0198489	0.115906	-2.63145	0.0785892	-1.65481	-0.456508	-0.72725	0.195219	0.0297775	0.380835	1.03213	-0.000562366	0.502861	0.126879	-2.71289	0.136548	-0.720056	-0.361116	-0.01612	0.212013	-0.050926	0.560807	-3.25701	0.052668	-1.04088	-0.443878	-3.87522	0.0514231	0.316923	0.0668101	-0.79376	-0.861753	1.93101	0.0882222	-0.105983	-0.0965249	0.22186	0.566786
2.04	-0.156564	3.16971	-0.0092259	0.636638	0.141967	0.609058	-0.138024	-0.0403757	0.896147	0.051868	0.0115209	0.0185608	0.0822951	-3.08845	0.0757523	-1.81102	-0.462563	-1.00519	0.195625	0.0526284	0.3909	1.02403	0.00487614	0.47819	0.0960831	-3.16328	0.139398	-0.87659	-0.357125	-0.0274626	0.21171	-0.00990164	0.527348	-3.44331	0.0392646	-1.11994	-0.485973	-4.45659	0.0525539	0.436293	0.0604309	-0.912447	-0.839658	2.49877	0.0846682	-0.179206	-0.0956884	0.330269	0.557474
2.05	-0.123449	3.41532	-0.00371255	0.660167	0.149373	0.705134	-0.138449	-0.0451733	0.896621	0.042655	0.0117015	0.0175419	0.0449798	-3.3439	0.0737139	-1.89049	-0.471142	-1.25646	0.196302	0.0815728	0.401008	0.977394	0.00995199	0.420165	0.061562	-3.41603	0.142252	-0.948681	-0.352503	-0.0153274	0.211813	0.0288484	0.492564	-3.5386	0.0256476	-1.17857	-0.532666	-4.79531	0.0547448	0.528046	0.0533013	-1.01249	-0.812644	2.93707	0.0799666	-0.243977	-0.0940255	0.446667	0.547595
2.06	-0.088684	3.51743	0.00212781	0.674048	0.157602	0.806664	-0.138937	-0.052666	0.896995	0.0320518	0.0118723	0.0167437	0.00591822	-3.43947	0.0724146	-1.9029	-0.481812	-1.43159	0.197207	0.0987128	0.409367	0.631262	0.0141343	0.303452	0.0252407	-3.52022	0.145204	-0.952363	-0.347279	0.0175294	0.212252	0.0572573	0.456828	-3.60951	0.0119079	-1.21826	-0.581846	-4.95937	0.0579947	0.602786	0.0454749	-1.10263	-0.781738	3.29194	0.0743945	-0.291147	-0.0914124	0.549845	0.537392
2.07	-0.0535187	3.50361	0.00829038	0.683366	0.166513	0.872629	-0.139509	-0.0620297	0.897258	0.0204135	0.0120432	0.017946	-0.0332968	-3.39593	0.0719015	-1.84027	-0.493698	-1.48833	0.198249	0.104745	0.411851	-0.176711	0.0161575	0.0491534	-0.0114803	-3.50843	0.148301	-0.907427	-0.341428	0.0978868	0.212936	0.0799829	0.420416	-3.72802	-0.00268287	-1.43626	-0.631986	-4.98395	0.0621815	0.633798	0.037165	-1.15218	-0.748089	3.49571	0.0680518	-0.360239	-0.0877516	0.661795	0.527472
2.08	-0.0193358	3.31637	0.014816	0.676668	0.175578	0.888415	-0.140178	-0.0716132	0.8974	0.00735129	0.0122405	0.0217864	-0.0708231	-3.17056	0.0721961	-1.66964	-0.5056	-1.43028	0.199217	0.090524	0.40648	-0.836203	0.0153549	-0.157917	-0.0471699	-3.32488	0.151546	-0.81568	-0.333746	0.421239	0.213794	0.0879165	0.381599	-3.95184	-0.0189489	-1.56604	-0.681411	-4.79681	0.0667624	0.607012	0.0288092	-1.14499	-0.712871	3.58807	0.0613214	-0.382284	-0.0829633	0.743574	0.518195
2.09	0.0117031	2.88925	0.0212296	0.600365	0.184457	0.870177	-0.140939	-0.0796869	0.89739	-0.00986406	0.0124801	0.026476	-0.104237	-2.73695	0.0734338	-1.3555	-0.517176	-1.35521	0.200086	0.0881137	0.395932	-1.25781	0.0128666	-0.271824	-0.0794961	-2.88667	0.154582	-0.668165	-0.323621	0.430562	0.214593	0.0534806	0.348943	-1.56422	-0.0325844	-0.672538	-0.727325	-4.29022	0.0715738	0.578735	0.0208837	-1.05533	-0.678119	3.39541	0.0544934	-0.416997	-0.0772985	0.784249	0.510156
2.1	0.0374346	2.25565	0.0268528	0.489094	0.192612	0.79941	-0.141747	-0.0822337	0.897205	-0.0254634	0.0127816	0.0334337	-0.131348	-2.12462	0.0756139	-0.964131	-0.527862	-1.18892	0.201056	0.105364	0.381963	-1.49481	0.00939692	-0.340451	-0.106573	-2.30582	0.156921	-0.567995	-0.319864	-0.523975	0.215256	0.104261	0.358531	2.72629	-0.0303412	0.760505	-0.766742	-3.50407	0.0763245	0.503234	0.0140954	-0.896788	-0.646665	2.90985	0.0479249	-0.423506	-0.0710377	0.784616	0.504243
2.11	0.0557525	1.45123	0.031637	0.377435	0.200684	0.87753	-0.142601	-0.0884098	0.896923	-0.0294999	0.0131258	0.0346936	-0.150274	-1.36193	0.0778554	-0.556366	-0.537839	-1.1049	0.202302	0.151573	0.367161	-1.42801	0.00562001	-0.344412	-0.126474	-1.5107	0.15864	-0.33828	-0.323424	-0.629856	0.2166	0.137126	0.38613	2.5949	-0.0236118	0.562364	-0.796936	-2.49234	0.0808649	0.495869	0.00777475	-0.84607	-0.621556	2.15124	0.0419175	-0.439902	-0.0634222	0.972167	0.501189
2.12	0.0664185	0.775808	0.0350054	0.176399	0.209691	0.943221	-0.143479	-0.084977	0.896631	-0.0285946	0.0134779	0.035982	-0.161092	-0.782881	0.080401	-0.129952	-0.547483	-0.981614	0.204165	0.210581	0.353839	-1.23668	0.0018682	-0.345389	-0.138222	-0.789656	0.159693	-0.232506	-0.326312	-0.361377	0.217829	0.114751	0.41567	3.37636	-0.0154354	0.981869	-0.817164	-1.56207	0.086136	0.577614	0.00154511	-0.716496	-0.604183	1.38161	0.0364551	-0.438965	-0.0548086	0.870291	0.500429
2.13	0.0712442	0.282418	0.0364601	-0.00700967	0.219042	0.931117	-0.144268	-0.0716444	0.896358	-0.0262678	0.0138448	0.0373052	-0.16569	-0.36351	0.0836876	0.19025	-0.556169	-0.831055	0.206347	0.217026	0.342356	-1.07309	-0.00175862	-0.329821	-0.143865	-0.262752	0.159252	-0.210108	-0.327933	-0.0907153	0.219031	0.117396	0.448601	2.97509	-0.00530976	0.838133	-0.82889	-0.800257	0.0921747	0.617295	-0.00368406	-0.535423	-0.594428	0.617698	0.0316271	-0.425844	-0.0469375	0.779248	0.501
2.14	0.0716641	-0.136351	0.0361968	-0.176424	0.227958	0.819784	-0.144897	-0.0540298	0.896088	-0.0287823	0.0142305	0.0405441	-0.165438	0.0115151	0.0874769	0.490955	-0.563593	-0.634141	0.208359	0.173709	0.33189	-1.0647	-0.00525969	-0.330678	-0.144795	0.211767	0.157459	-0.186269	-0.326415	0.341998	0.219957	0.0592129	0.475748	2.55112	0.00421447	0.933258	-0.833435	-0.108283	0.0982614	0.579818	-0.0074996	-0.297128	-0.59204	-0.0979416	0.0274006	-0.393364	-0.0396826	0.688328	0.502671
2.15	0.0677078	-0.61542	0.0339311	-0.38115	0.235324	0.604243	-0.145357	-0.0387367	0.895772	-0.0338017	0.0146686	0.0474843	-0.159798	0.463806	0.0920233	0.890122	-0.569196	-0.379881	0.20975	0.0982256	0.320501	-1.21628	-0.00905036	-0.381163	-0.14068	0.771226	0.154312	-0.144601	-0.322353	0.573913	0.220214	-0.001097	0.499617	2.15488	0.0149633	0.856723	-0.830777	0.635788	0.103596	0.482188	-0.00918023	0.0233754	-0.596603	-0.778095	0.0238001	-0.361539	-0.0330648	0.614878	0.505531
2.16	0.0588037	-1.13888	0.0298559	-0.469563	0.240337	0.343018	-0.145696	-0.0300851	0.895477	-0.0211349	0.0151705	0.0522363	-0.147926	1.0206	0.0968464	1.16724	-0.572822	-0.135893	0.210284	-0.000950369	0.308828	-0.919939	-0.0131072	-0.334821	-0.130902	1.29694	0.15047	0.0490053	-0.317723	0.536419	0.220192	-0.0120693	0.523985	3.03801	0.0252665	0.925854	-0.820718	1.34737	0.107307	0.256239	-0.00860126	0.287912	-0.60766	-1.40331	0.0205341	-0.365042	-0.026971	0.556395	0.510181
2.17	0.0443955	-1.74985	0.0250259	-0.541139	0.243018	0.164867	-0.145985	-0.0294007	0.895381	0.00114357	0.0157015	0.0533006	-0.12976	1.65338	0.100276	1.38328	-0.575536	-0.0625962	0.209782	-0.093047	0.306408	0.470475	-0.0150016	-0.020783	-0.115099	1.92629	0.147031	0.26696	-0.316777	0.148277	0.219885	-0.059827	0.561567	4.23393	0.0361879	0.847462	-0.803463	2.10342	0.108665	0.069377	-0.00658446	0.483577	-0.624513	-1.93251	0.0171183	-0.398206	-0.0213149	0.518078	0.516932
2.18	0.0234124	-2.45106	0.0188979	-0.701887	0.244397	0.081441	-0.146317	-0.0391844	0.895461	0.012593	0.0162215	0.0494651	-0.104647	2.337	0.102196	1.67648	-0.57783	0.14686	0.20864	-0.140262	0.316137	1.35608	-0.0140316	0.187751	-0.0916131	2.73109	0.143544	0.560258	-0.318339	0.393263	0.219124	-0.101149	0.596216	1.92766	0.0439983	0.32637	-0.778083	2.95036	0.108875	0.0129537	-0.00358603	0.661262	-0.645722	-2.26143	0.013403	-0.418571	-0.0158124	0.52557	0.524794
2.19	-0.00423984	-3.03106	0.010966	-0.886597	0.245013	0.0304413	-0.146774	-0.0508497	0.895597	0.0130726	0.0166751	0.0412777	-0.0724427	2.87615	0.103106	1.96455	-0.578226	0.415456	0.207154	-0.154184	0.332312	1.86956	-0.0111978	0.339812	-0.0593677	3.44452	0.140976	0.914691	-0.316261	0.818902	0.217708	-0.180022	0.59917	-0.751491	0.0452375	-0.0610248	-0.744607	3.65477	0.108954	0.0269442	0.000196767	0.817748	-0.66896	-2.33348	0.00945624	-0.436459	-0.0101109	0.564848	0.53217
2.2	-0.0365467	-3.40271	0.00143116	-1.0008	0.244524	-0.101073	-0.147309	-0.0554069	0.895696	0.00611492	0.017063	0.036879	-0.0353174	3.23462	0.103627	2.12702	-0.576591	0.676764	0.205495	-0.178103	0.35228	2.0417	-0.00707231	0.399172	-0.0208778	3.86527	0.139218	1.09725	-0.314972	0.452272	0.21583	-0.176019	0.591268	-0.767511	0.0427579	-0.363174	-0.705381	4.10544	0.109098	-0.0410196	0.00493719	0.978106	-0.691919	-2.23013	0.00520266	-0.443437	-0.00411372	0.596179	0.538086
2.21	-0.0718706	-3.63607	-0.00845602	-0.977628	0.242192	-0.262195	-0.147884	-0.0597187	0.89571	-0.00374905	0.0174131	0.0328275	0.00492297	3.51071	0.103228	2.13078	-0.572776	0.917826	0.203556	-0.208914	0.372121	1.90628	-0.00261105	0.410049	0.0211149	4.07051	0.138198	1.3109	-0.317264	0.331659	0.214332	-0.125796	0.579089	-1.90147	0.0357318	-0.766047	-0.662638	4.35698	0.108179	-0.2264	0.0106074	1.07429	-0.713225	-2.00867	0.000850061	-0.427951	0.00193287	0.594142	0.542691
2.22	-0.108702	-3.68183	-0.0173617	-0.873149	0.237734	-0.479455	-0.148491	-0.0607819	0.895612	-0.0163286	0.0177213	0.0292968	0.0464652	3.60857	0.101378	2.00013	-0.566493	1.20155	0.201423	-0.211884	0.390222	1.72344	0.00190868	0.399213	0.0647536	4.05682	0.138918	1.51075	-0.319768	0.327022	0.213236	-0.0951839	0.553762	-2.99821	0.0246725	-1.0354	-0.618491	4.36998	0.105254	-0.486378	0.0170988	1.17652	-0.731632	-1.6576	-0.00334702	-0.391001	0.00768482	0.554719	0.545804
2.23	-0.145015	-3.512	-0.0246864	-0.762409	0.230568	-0.765105	-0.149076	-0.0550468	0.895376	-0.0306589	0.0180099	0.0288428	0.0869229	3.46864	0.0985006	1.79029	-0.557046	1.44691	0.199407	-0.187619	0.406937	1.68142	0.00649592	0.432545	0.107633	3.82681	0.141028	1.54497	-0.324026	-0.0312591	0.212428	-0.0612287	0.522788	-3.10696	0.0114681	-1.17099	-0.575404	4.13335	0.0999216	-0.758013	0.0252397	1.3438	-0.746089	-1.22897	-0.00717116	-0.343886	0.0128356	0.486272	0.547152
2.24	-0.17836	-3.04244	-0.0300193	-0.60453	0.22048	-1.0421	-0.149567	-0.0421457	0.895017	-0.0397019	0.0182997	0.0290037	0.123416	3.00143	0.0951996	1.41815	-0.545511	1.56252	0.197841	-0.116869	0.424513	1.84201	0.0115213	0.444953	0.146733	3.26872	0.143667	1.42248	-0.332243	-0.491757	0.212099	-0.00357848	0.492262	-3.02069	-0.00201657	-1.15702	-0.536246	3.54071	0.0922471	-1.00099	0.0356595	1.47412	-0.755809	-0.704932	-0.0105201	-0.297732	0.0172259	0.409042	0.546775
2.25	-0.205418	-2.24513	-0.0327687	-0.386165	0.208569	-1.14682	-0.149906	-0.0256366	0.894617	-0.0385042	0.0185864	0.0282902	0.151971	2.18892	0.0916738	0.884965	-0.532342	1.5754	0.197242	0.00455011	0.442024	1.47856	0.0163308	0.334238	0.178257	2.38447	0.146542	1.15991	-0.34308	-0.692191	0.212248	0.0258309	0.461732	-3.12084	-0.0147139	-1.10468	-0.504947	2.55298	0.0828182	-1.10259	0.0475309	1.4053	-0.759741	-0.0767849	-0.013441	-0.28127	0.0209083	0.339243	0.544681
2.26	-0.223179	-1.19834	-0.0330861	-0.145437	0.197451	-0.95926	-0.150088	-0.0112525	0.894283	-0.0266514	0.0188672	0.0278113	0.16967	1.14696	0.0885211	0.341324	-0.519177	1.29952	0.197855	0.102512	0.450639	0.259707	0.0185937	0.057659	0.199176	1.28133	0.149364	0.762245	-0.352265	-0.474562	0.212483	0.0175921	0.429392	-3.32255	-0.0264893	-1.04669	-0.48504	1.26687	0.0733293	-0.960138	0.0584883	1.04603	-0.756918	0.637563	-0.0163148	-0.311354	0.0240896	0.292621	0.540969
2.27	-0.229598	-0.0531606	-0.0315907	0.0990492	0.190131	-0.507555	-0.150141	-0.00056473	0.894111	-0.00686284	0.0191376	0.0262616	0.175075	0.0331546	0.0862364	-0.192392	-0.510031	0.591184	0.199026	0.116704	0.449696	-0.352432	0.0183792	-0.0752654	0.207487	0.0980561	0.152018	0.308392	-0.35659	-0.167989	0.212543	-0.0114109	0.396112	-3.25414	-0.0375244	-1.00909	-0.478975	-0.136576	0.0657026	-0.614045	0.0655432	0.428344	-0.746869	1.32649	-0.019176	-0.302336	0.0274276	0.355487	0.536058
2.28	-0.225463	0.847423	-0.0292142	0.233419	0.187704	-0.113172	-0.150126	0.00298054	0.894147	0.0137634	0.0194112	0.0300538	0.169567	-0.8233	0.0849858	-0.522094	-0.506747	0.0322718	0.199975	0.0663128	0.44346	-0.925999	0.0167268	-0.203931	0.20426	-0.802713	0.154185	-0.136468	-0.358075	-0.339026	0.212056	-0.0770876	0.37073	-1.38916	-0.0459325	-0.47851	-0.485946	-1.2619	0.0609013	-0.274733	0.067394	-0.101828	-0.73068	1.87537	-0.0216068	-0.273906	0.0312491	0.329599	0.531223
2.29	-0.213184	1.60227	-0.0264787	0.340268	0.188464	0.137695	-0.150078	0.00710655	0.894393	0.0355155	0.0197514	0.0375044	0.155898	-1.56265	0.0849829	-0.821813	-0.507146	-0.341997	0.200511	0.0503133	0.432355	-1.1898	0.0138844	-0.247823	0.191458	-1.61505	0.154827	-0.632017	-0.360704	-0.460328	0.211477	-0.0303799	0.366988	0.447562	-0.0482024	0.0368044	-0.5033	-2.23068	0.0581513	-0.0528728	0.0654677	-0.482517	-0.709381	2.37961	-0.0234455	-0.235667	0.0346688	0.251696	0.52603
2.3	-0.193317	2.3418	-0.0230426	0.453282	0.191582	0.31065	-0.149967	0.0157645	0.894836	0.0511781	0.0201559	0.0435852	0.133952	-2.30544	0.0856496	-1.18472	-0.510233	-0.619115	0.201079	0.0560081	0.420874	-1.1367	0.0111376	-0.221781	0.169097	-2.42484	0.15368	-1.14887	-0.360406	-0.190111	0.211297	-0.00974081	0.380835	2.42989	-0.0439667	0.818743	-0.530393	-3.16545	0.0567983	0.11018	0.0606784	-0.755824	-0.683343	2.81115	-0.0242548	-0.12132	0.0371646	0.118383	0.519931
2.31	-0.166914	2.8737	-0.0187786	0.543971	0.196016	0.411921	-0.149774	0.0213757	0.895372	0.0539083	0.0206208	0.0485919	0.104825	-2.8107	0.0867608	-1.4485	-0.514825	-0.805353	0.20149	0.0215412	0.408936	-1.26048	0.00848268	-0.229408	0.138188	-3.0191	0.150452	-1.55667	-0.356733	0.0096168	0.211368	0.0272643	0.412542	3.5095	-0.0325097	1.22094	-0.565806	-3.84339	0.0563648	0.203064	0.0542834	-0.92054	-0.653262	3.18246	-0.0240667	-0.0749673	0.0384315	-0.00878029	0.513017
2.32	-0.136353	3.1997	-0.0137309	0.616745	0.201622	0.542778	-0.14956	0.0211631	0.895875	0.0448618	0.0211077	0.0480348	0.0712696	-3.11392	0.088093	-1.61606	-0.521086	-1.0298	0.20158	0.000757667	0.396199	-1.27304	0.00597349	-0.195662	0.102	-3.36637	0.146075	-1.71282	-0.349889	0.263047	0.211695	0.0317976	0.445704	3.06621	-0.019259	1.21923	-0.606625	-4.26356	0.0567995	0.296809	0.0465918	-1.06942	-0.619966	3.46372	-0.0233582	-0.0384656	0.0385392	-0.125629	0.505373
2.33	-0.103103	3.41615	-0.0081153	0.653634	0.208236	0.626221	-0.149351	0.020696	0.896245	0.0286162	0.0215746	0.0452307	0.0348389	-3.32146	0.0898462	-1.70769	-0.528958	-1.17509	0.201559	-0.00566132	0.383467	-1.28872	0.0039397	-0.156718	0.0628814	-3.58969	0.14148	-1.7644	-0.341748	0.192664	0.211943	0.024979	0.475873	3.07199	-0.00558115	1.22969	-0.650914	-4.53369	0.0583187	0.372561	0.0380423	-1.13763	-0.58447	3.61276	-0.0221154	0.0187916	0.0374472	-0.249214	0.497549
2.34	-0.0683855	3.49154	-0.00194612	0.701458	0.21527	0.664731	-0.149155	0.0178935	0.896453	0.0139066	0.0220103	0.0418276	-0.00309296	-3.37087	0.0920016	-1.7566	-0.537663	-1.24753	0.20144	-0.0184174	0.370483	-1.29506	0.00235469	-0.117139	0.0222015	-3.69053	0.137035	-1.72758	-0.335077	0.0242533	0.212264	0.0404283	0.507648	3.26658	0.00810102	1.15047	-0.697147	-4.64467	0.0606076	0.381244	0.0292483	-1.16944	-0.548154	3.63535	-0.0203098	0.0792952	0.0353456	-0.319516	0.490636
2.35	-0.0339979	3.34556	0.00496366	0.740302	0.222308	0.661349	-0.149003	0.012297	0.896534	0.00215133	0.0224131	0.0392603	-0.0405571	-3.19235	0.094049	-1.7146	-0.546405	-1.16758	0.201186	-0.0311651	0.357791	-1.23719	0.00102698	-0.0966354	-0.0181109	-3.57137	0.133275	-1.58364	-0.330305	-0.210875	0.212622	0.0280676	0.543362	4.19592	0.0213349	1.1334	-0.743291	-4.4998	0.0630144	0.321716	0.0203541	-1.16638	-0.512463	3.47554	-0.0179546	0.147805	0.0325773	-0.369364	0.485326
2.36	-0.00244345	2.93101	0.0120921	0.694869	0.22893	0.646729	-0.148912	0.00546698	0.896483	-0.0132147	0.022807	0.0394786	-0.0747976	-2.78365	0.0959848	-1.49642	-0.554351	-1.09918	0.200849	-0.0339195	0.347512	-0.656466	0.000640646	0.0704399	-0.0554255	-3.15822	0.129907	-1.44538	-0.329191	-0.391015	0.212975	0.0529761	0.591801	4.97765	0.0354655	1.13532	-0.786251	-4.00541	0.0652254	0.267503	0.0117345	-1.10836	-0.479732	3.03375	-0.015327	0.169969	0.0289503	-0.465285	0.482816
2.37	0.0237588	2.31039	0.0185672	0.574645	0.235569	0.696561	-0.148907	-0.00503303	0.896268	-0.0285791	0.0231782	0.0329832	-0.1034	-2.2283	0.0978107	-1.20844	-0.562854	-1.14835	0.200744	0.0249211	0.346644	0.478003	0.00271726	0.312748	-0.0867735	-2.48567	0.126572	-1.13787	-0.325639	0.355038	0.213693	0.0849152	0.626342	1.50224	0.0467743	0.603716	-0.82268	-3.23262	0.0676875	0.290886	0.0033121	-1.05311	-0.45254	2.39337	-0.0126639	0.218055	0.0246287	-0.465774	0.484047
2.38	0.0435879	1.69929	0.0237528	0.416762	0.242324	0.656808	-0.149002	-0.0128218	0.895965	-0.0288181	0.0234492	0.0215484	-0.125818	-1.71333	0.0993631	-0.930944	-0.571543	-0.969755	0.201592	0.139796	0.354968	1.05112	0.00664383	0.381577	-0.110127	-1.81891	0.124753	-0.680317	-0.316994	0.606746	0.214573	0.0982287	0.627883	-0.474506	0.0512027	0.159119	-0.851047	-2.44252	0.0707743	0.305413	-0.00459767	-0.895825	-0.432399	1.62587	-0.00982143	0.255962	0.0203767	-0.426509	0.488679
2.39	0.0576234	1.13705	0.0275204	0.286423	0.247803	0.465714	-0.149141	-0.0140398	0.895738	-0.0159556	0.0236244	0.0138659	-0.142458	-1.19095	0.100597	-0.662769	-0.577649	-0.58981	0.203262	0.175681	0.366049	1.16665	0.0105629	0.344874	-0.126349	-1.24486	0.124716	-0.339478	-0.311072	0.17619	0.215753	0.140842	0.624057	-0.424575	0.0511513	-0.175347	-0.871763	-1.69318	0.0735402	0.204686	-0.0107827	-0.63475	-0.420416	0.776278	-0.00693651	0.273789	0.016444	-0.380997	0.496436
2.4	0.0662	0.614355	0.030156	0.203628	0.251388	0.290053	-0.149276	-0.0119148	0.895644	-0.00317154	0.0237186	0.00421355	-0.153259	-0.674209	0.101077	-0.449155	-0.581156	-0.353577	0.204973	0.166	0.3787	1.36182	0.0143229	0.33709	-0.136258	-0.720102	0.125956	-0.0173512	-0.308674	0.125287	0.217355	0.173562	0.613731	-1.80124	0.0462595	-0.593104	-0.884985	-0.959723	0.0751689	0.0907401	-0.0149331	-0.399444	-0.416899	-0.0562585	-0.00411327	0.279102	0.012859	-0.339952	0.506263
2.41	0.0702552	0.230146	0.0321035	0.159501	0.253384	0.135681	-0.149355	-0.00314706	0.895666	0.00634935	0.0237005	-0.00763401	-0.159342	-0.292201	0.100502	-0.315433	-0.583148	-0.163868	0.206648	0.16323	0.392282	1.30651	0.0177858	0.27083	-0.140831	-0.340378	0.128876	0.286018	-0.306583	0.146314	0.219122	0.171648	0.589361	-2.92789	0.0367478	-0.911869	-0.891463	-0.353977	0.0756715	-0.00806988	-0.0173736	-0.186149	-0.421237	-0.786134	-0.00134874	0.284196	0.00964918	-0.300792	0.516549
2.42	0.0706678	-0.162323	0.0333867	0.0792676	0.25385	-0.0235	-0.149339	0.00565313	0.895742	0.00783165	0.0235773	-0.0163221	-0.161343	0.117011	0.0992509	-0.0861536	-0.583562	0.0361558	0.208026	0.103448	0.404068	1.04546	0.020439	0.199344	-0.140926	0.086099	0.133227	0.53261	-0.305689	0.0265851	0.220642	0.124281	0.557587	-3.38046	0.0244656	-1.11008	-0.891965	0.276338	0.0751835	-0.0866181	-0.0180197	0.0532599	-0.432559	-1.47262	0.00140573	0.282439	0.00683207	-0.261116	0.526505
2.43	0.0665904	-0.677571	0.0334742	-0.0570067	0.252879	-0.16247	-0.149261	0.00886675	0.895813	0.00646831	0.0233855	-0.0215874	-0.157735	0.644495	0.0979156	0.274315	-0.582778	0.180896	0.208693	0.0301547	0.41346	0.862735	0.0223441	0.136664	-0.135409	0.670557	0.138339	0.769911	-0.306598	-0.0413425	0.221587	0.0613633	0.522172	-3.68666	0.0108234	-1.231	-0.885543	1.02502	0.0739172	-0.137753	-0.0167485	0.293478	-0.450618	-2.12488	0.00405403	0.261035	0.00449229	-0.214344	0.536886
2.44	0.057009	-1.25838	0.0318827	-0.243061	0.250814	-0.263994	-0.149179	0.00662967	0.895882	0.00781783	0.0231535	-0.0244411	-0.147277	1.21543	0.0968458	0.698545	-0.581381	0.307235	0.208726	-0.022448	0.421497	0.722595	0.0235837	0.0582246	-0.123065	1.34898	0.143641	0.972327	-0.308732	-0.0295016	0.221901	-0.00243958	0.484148	-3.87815	-0.0033958	-1.30242	-0.871337	1.81381	0.072256	-0.144627	-0.0137195	0.517706	-0.474746	-2.67899	0.00641767	0.237375	0.00273442	-0.167262	0.548234
2.45	0.0416191	-1.83469	0.0282101	-0.465104	0.248179	-0.29849	-0.149145	-0.00066041	0.895978	0.011532	0.0228989	-0.0258881	-0.129665	1.77203	0.0963715	1.14832	-0.579254	0.480339	0.208343	-0.0595821	0.426358	0.157151	0.023352	-0.135113	-0.103509	2.04313	0.148412	1.11129	-0.311582	0.0210143	0.221617	-0.0548321	0.444879	-3.91622	-0.0178162	-1.36221	-0.849357	2.56568	0.0708822	-0.0809999	-0.00922033	0.692117	-0.503643	-3.07104	0.00864367	0.222157	0.00147325	-0.129987	0.560143
2.46	0.020557	-2.38211	0.0224214	-0.665873	0.24517	-0.337056	-0.149202	-0.0106289	0.896102	0.0125485	0.022645	-0.0246949	-0.104904	2.31876	0.0966376	1.57259	-0.575724	0.69024	0.207482	-0.115402	0.424495	-0.456232	0.0207497	-0.314047	-0.0770168	2.68879	0.152218	1.22339	-0.315136	0.0659115	0.220915	-0.0869956	0.406203	-3.74522	-0.0323303	-1.37914	-0.820133	3.24935	0.0701002	-0.0430484	-0.00361069	0.832986	-0.53563	-3.30969	0.0107802	0.212241	0.0006203	-0.105638	0.571702
2.47	-0.00549326	-2.81922	0.0149139	-0.822635	0.241778	-0.349212	-0.14935	-0.0185874	0.89621	0.00797448	0.0224073	-0.0227519	-0.0739553	2.74636	0.0974469	1.88679	-0.571315	0.780216	0.206147	-0.150702	0.418492	-0.728161	0.0167051	-0.404682	-0.0446646	3.18918	0.154953	1.28058	-0.319035	0.15246	0.220006	-0.0972601	0.370211	-3.38511	-0.0463823	-1.32478	-0.784713	3.79167	0.0698262	-0.00992879	0.0027115	0.918598	-0.569219	-3.37628	0.0128076	0.193045	3.56E-05	-0.093711	0.582604
2.48	-0.0352696	-3.10698	0.00620086	-0.92857	0.238033	-0.373913	-0.14956	-0.0215784	0.896233	-0.00470102	0.0221929	-0.0194475	-0.0385585	3.02266	0.0986019	2.0827	-0.566466	0.892615	0.204487	-0.174808	0.409918	-0.981959	0.0120205	-0.435936	-0.00820289	3.50152	0.156546	1.2621	-0.322853	0.154858	0.218932	-0.134523	0.34146	-1.7122	-0.0578707	-0.705348	-0.744661	4.15902	0.0700323	-0.00365335	0.00938959	0.981507	-0.602573	-3.26816	0.0145769	0.157055	-0.000461039	-0.0995707	0.591539
2.49	-0.0669199	-3.21082	-0.00320335	-0.976487	0.233321	-0.468004	-0.14974	-0.0140345	0.8961	-0.0210841	0.0220388	-0.0113674	-0.00103908	3.1134	0.100201	2.14556	-0.560449	1.04617	0.202658	-0.195097	0.399543	-1.07088	0.00729116	-0.409878	0.0294002	3.52635	0.156107	1.02768	-0.329627	-0.378882	0.217546	-0.115968	0.349242	3.02838	-0.0555746	0.971015	-0.702084	4.3151	0.0703124	-0.0646645	0.0167194	1.06486	-0.634194	-3.05665	0.0159168	0.103527	-0.00102967	-0.109901	0.597613
2.5	-0.099479	-3.28293	-0.012141	-0.883756	0.227938	-0.427038	-0.149866	-0.0122342	0.895849	-0.0279543	0.021947	-0.00790249	0.0371867	3.22086	0.101256	2.04202	-0.553646	1.0544	0.200592	-0.208699	0.389105	-1.01435	0.00308303	-0.356673	0.0659825	3.45641	0.153767	0.92056	-0.338576	-0.0454537	0.216846	-0.0468247	0.38389	3.46898	-0.0460322	0.906217	-0.658402	4.38048	0.0701081	-0.139092	0.0239058	0.95844	-0.663762	-2.84482	0.0166449	0.0333007	-0.00166961	-0.115095	0.601563
2.51	-0.132032	-3.15921	-0.0200374	-0.78744	0.223382	-0.288741	-0.149979	-0.00885522	0.895545	-0.0328411	0.0218699	-0.0079226	0.0748539	3.09849	0.101345	1.87143	-0.547347	0.951798	0.198667	-0.17138	0.379311	-0.938569	-0.000676426	-0.314518	0.101142	3.25633	0.150589	0.774396	-0.340819	0.594916	0.216352	-0.0477776	0.420921	3.91004	-0.0346224	1.24225	-0.614934	4.22725	0.069997	-0.100551	0.0296286	0.788658	-0.690636	-2.49012	0.0166851	-0.0344978	-0.00238364	-0.114677	0.603427
2.52	-0.161518	-2.65142	-0.0269006	-0.641569	0.220468	-0.0694009	-0.15002	0.00177455	0.895198	-0.0361896	0.0217749	-0.011866	0.108458	2.57298	0.10107	1.50598	-0.542278	0.720026	0.197233	-0.108109	0.370627	-0.809768	-0.00365922	-0.232001	0.132007	2.68694	0.146714	0.517529	-0.337858	0.83344	0.215913	-0.0401097	0.459996	3.80101	-0.0207085	1.24366	-0.575123	3.63002	0.0708674	0.0406571	0.033487	0.516998	-0.712787	-1.89359	0.016073	-0.0995012	-0.00305244	-0.0869296	0.601676
2.53	-0.183683	-1.72085	-0.0322029	-0.393079	0.22025	0.205171	-0.149923	0.0182857	0.894841	-0.0336638	0.0216237	-0.0180706	0.133125	1.63378	0.100548	0.899827	-0.539216	0.376528	0.196546	-0.0316887	0.362719	-0.806195	-0.00573832	-0.146749	0.154363	1.68172	0.142849	0.196804	-0.332802	0.790305	0.215506	-0.0450694	0.496928	3.71721	-0.00719593	1.16649	-0.54402	2.50948	0.0732807	0.224853	0.0344376	0.105307	-0.727848	-1.09694	0.0148478	-0.151599	-0.00342048	-0.0296437	0.595346
2.54	-0.195305	-0.632587	-0.0351748	-0.0979288	0.222759	0.371712	-0.149656	0.0340958	0.894557	-0.0215481	0.0214368	-0.0175102	0.145522	0.583789	0.0997843	0.253168	-0.538521	0.0128283	0.1964	-0.0174101	0.354217	-0.829077	-0.00702835	-0.0564749	0.164765	0.505849	0.139358	-0.200434	-0.328147	0.34382	0.214913	-0.0716679	0.54066	5.35417	0.00758858	1.37272	-0.52582	1.14414	0.0766986	0.312809	0.0320485	-0.294564	-0.734692	-0.301054	0.0132069	-0.180471	-0.00318872	0.0877215	0.585257
2.55	-0.197013	0.204635	-0.0357758	0.112024	0.226749	0.418362	-0.149284	0.0382217	0.894425	-0.00489657	0.0212972	-0.0098798	0.146996	-0.196145	0.0989675	-0.206396	-0.540343	-0.333314	0.195937	-0.0731875	0.348855	-0.14195	-0.00655574	0.162336	0.163856	-0.35417	0.13551	-0.567867	-0.327557	-0.172059	0.214065	-0.0978663	0.601245	6.39678	0.0253043	1.30573	-0.520379	0.0237626	0.0800393	0.317564	0.0271623	-0.571784	-0.734517	0.315629	0.0113377	-0.188268	-0.00188017	0.146902	0.574143
2.56	-0.19154	0.868908	-0.0348974	0.203219	0.230743	0.293764	-0.148908	0.0380023	0.894463	0.012046	0.0212528	0.00164194	0.140557	-0.868081	0.0984477	-0.54475	-0.543779	-0.423581	0.195198	-0.0575799	0.351407	0.620627	-0.00382423	0.330825	0.154998	-0.998507	0.130567	-0.96269	-0.328667	-0.209205	0.213047	-0.0994192	0.66046	5.39522	0.0375062	0.354458	-0.524819	-0.901298	0.0829062	0.261367	0.0213346	-0.623992	-0.728548	0.888179	0.00952465	-0.169566	-0.00056705	0.122257	0.562747
2.57	-0.179141	1.59404	-0.0327355	0.320898	0.232858	0.0370178	-0.148502	0.042562	0.894655	0.0259893	0.0213267	0.0115616	0.125895	-1.62091	0.098502	-0.986612	-0.546036	-0.30041	0.194967	0.0098815	0.360614	1.18226	0.00051191	0.452491	0.137997	-1.7606	0.123675	-1.38566	-0.325045	0.802401	0.212641	0.00311471	0.707766	3.28592	0.0451682	0.627108	-0.538876	-1.89294	0.0845816	0.10613	0.0166481	-0.553691	-0.716453	1.53396	0.00791329	-0.157101	0.000336406	0.0784632	0.54965
2.58	-0.159867	2.24347	-0.0286733	0.459846	0.232493	-0.253704	-0.148067	0.0438672	0.894954	0.0319635	0.0214578	0.0138746	0.10279	-2.26648	0.0983102	-1.41039	-0.54584	-0.107597	0.195368	0.0656883	0.373251	1.26241	0.00571513	0.463758	0.113042	-2.46175	0.116276	-1.5218	-0.307496	1.97259	0.212766	0.0150651	0.715904	-0.944686	0.0511516	0.631399	-0.56248	-2.78163	0.0843158	-0.0878828	0.0135697	-0.447341	-0.697982	2.14959	0.00626707	-0.181301	0.000738768	0.0291397	0.533935
2.59	-0.13487	2.75016	-0.0228807	0.594219	0.229364	-0.520617	-0.14764	0.0410732	0.895278	0.0332691	0.0215709	0.00817851	0.0729709	-2.72981	0.0977592	-1.74401	-0.543207	0.0276375	0.196101	0.0801386	0.385058	1.11985	0.0106446	0.418435	0.0823996	-3.00803	0.110642	-1.3044	-0.287138	0.964032	0.212905	0.024035	0.709744	-0.540884	0.0681195	0.944573	-0.59403	-3.48324	0.08209	-0.268917	0.0122798	-0.344613	-0.673852	2.65186	0.00424383	-0.229102	0.000695419	-0.00963804	0.515889
2.6	-0.105707	3.06838	-0.0155298	0.753175	0.22438	-0.611448	-0.147267	0.0324947	0.895633	0.0386583	0.0216088	-0.00152191	0.0384865	-2.97635	0.0964191	-2.01779	-0.5397	-0.0203685	0.196894	0.0765447	0.395638	0.997831	0.0150476	0.364311	0.0482531	-3.3565	0.108514	-0.980483	-0.282536	-0.700683	0.213413	0.0591978	0.697341	-2.0383	0.0702529	-0.137416	-0.631523	-3.96033	0.0783132	-0.386426	0.0117919	-0.383056	-0.645588	2.96075	0.00178397	-0.256925	0.000284076	-0.0823622	0.496941
2.61	-0.0742051	3.21885	-0.00667941	0.906851	0.219082	-0.600164	-0.146998	0.0212831	0.896056	0.0453477	0.0215443	-0.0104423	0.00150522	-3.04199	0.0936991	-2.20074	-0.536808	-0.0820472	0.197604	0.0634855	0.404441	0.748995	0.0185772	0.24904	0.0125412	-3.53669	0.110448	-0.666905	-0.289713	-1.37322	0.214104	0.070636	0.670527	-3.24285	0.0621639	-0.856144	-0.672717	-4.2311	0.0735627	-0.471101	0.0105626	-0.483101	-0.615336	3.0584	-0.000896952	-0.277262	-0.00127423	-0.226379	0.47956
2.62	-0.0419544	3.20208	0.00323111	0.996778	0.213611	-0.614787	-0.146835	0.0117838	0.896505	0.0419635	0.0214227	-0.0126351	-0.0359326	-2.95623	0.0898884	-2.23278	-0.533863	-0.0101869	0.19808	0.0326056	0.410635	0.533018	0.0209811	0.198113	-0.0232425	-3.52502	0.115465	-0.453446	-0.300331	-1.45018	0.214733	0.0527417	0.63533	-3.72575	0.0494381	-1.03418	-0.715503	-4.271	0.0679608	-0.573204	0.00850861	-0.521259	-0.584685	3.03109	-0.00375077	-0.299968	-0.00352103	-0.221017	0.464932
2.63	-0.0107608	2.99279	0.0134818	1.00075	0.207462	-0.671601	-0.14675	0.00553881	0.896855	0.0262876	0.0213146	-0.00810247	-0.071761	-2.73267	0.0855404	-2.10694	-0.530373	0.0876241	0.198404	0.0458111	0.41513	0.296688	0.0230432	0.142866	-0.0573461	-3.29705	0.122163	-0.311714	-0.308845	-1.05502	0.215123	0.0223968	0.597343	-3.85494	0.0360309	-0.991632	-0.75732	-4.0385	0.0612891	-0.694454	0.00609069	-0.491473	-0.555129	2.86002	-0.00673043	-0.253327	-0.00551288	-0.214544	0.453017
2.64	0.0174909	2.60887	0.022929	0.872395	0.200404	-0.729011	-0.146722	0.000304215	0.897012	0.00526292	0.021273	4.02E-05	-0.10394	-2.3972	0.0816262	-1.76857	-0.526042	0.246672	0.199164	0.107833	0.414709	-0.390683	0.023585	-0.0498046	-0.0878008	-2.85279	0.129125	-0.225257	-0.314312	-0.847921	0.215248	0.00791557	0.559251	-3.73848	0.024813	-0.871123	-0.795459	-3.5504	0.0538203	-0.744292	0.00382237	-0.392814	-0.52821	2.49703	-0.00905147	-0.179043	-0.00748637	-0.223004	0.443889
2.65	0.0414319	2.12812	0.0303319	0.639713	0.192864	-0.719236	-0.146739	-0.00364075	0.896977	-0.0108084	0.0213108	0.00692281	-0.130801	-2.00287	0.0793206	-1.29793	-0.520874	0.336544	0.200518	0.159688	0.408686	-0.748764	0.0221908	-0.188422	-0.11311	-2.28203	0.135238	-0.179078	-0.319101	-0.780641	0.215397	0.0251496	0.522618	-3.60268	0.015046	-0.819563	-0.827847	-2.90419	0.046535	-0.672755	0.00209121	-0.281506	-0.505841	1.95193	-0.0106078	-0.0919683	-0.00935077	-0.18662	0.438143
2.66	0.0603149	1.59671	0.0350173	0.369138	0.185816	-0.630135	-0.14679	-0.00619223	0.896827	-0.0175723	0.0213967	0.00953152	-0.151596	-1.559	0.0790135	-0.815148	-0.515671	0.378245	0.202247	0.178048	0.400267	-0.935464	0.0195902	-0.271377	-0.132491	-1.6582	0.139985	-0.127122	-0.323869	-0.701095	0.215857	0.0697252	0.487025	-3.50121	0.00578645	-0.84617	-0.853282	-2.16899	0.0405521	-0.508056	0.000835885	-0.197315	-0.48965	1.26902	-0.0115263	-0.0685442	-0.0110639	-0.196436	0.436043
2.67	0.0737913	1.06315	0.0371546	0.151656	0.179977	-0.504491	-0.146856	-0.00612103	0.896654	-0.0157002	0.0214898	0.00877666	-0.16608	-1.07654	0.0802313	-0.412149	-0.510504	0.420721	0.203939	0.154137	0.39029	-1.03697	0.0162736	-0.316964	-0.145728	-1.07609	0.143589	-0.026217	-0.328888	-0.706623	0.216851	0.128616	0.455087	-2.68885	-0.00367316	-0.844331	-0.871198	-1.41714	0.0363183	-0.34643	-0.000217457	-0.159481	-0.480688	0.515895	-0.0123606	-0.080082	-0.0129989	-0.210071	0.43726
2.68	0.0821077	0.567391	0.0376231	0.0183259	0.175589	-0.35473	-0.146898	-0.0021805	0.896532	-0.00900744	0.0215699	0.00714865	-0.174719	-0.601105	0.0820465	-0.115996	-0.505664	0.388936	0.205287	0.111066	0.379997	-1.01652	0.0127033	-0.328055	-0.153589	-0.579417	0.146456	0.0625521	-0.334797	-0.652362	0.218466	0.174157	0.432921	-1.73041	-0.0123112	-0.720429	-0.881805	-0.701242	0.0334886	-0.220448	-0.00146893	-0.172406	-0.479396	-0.256903	-0.0132938	-0.103965	-0.0150911	-0.20819	0.441323
2.69	0.0852375	0.0253365	0.0369115	-0.116927	0.17274	-0.249234	-0.146894	0.00368486	0.896455	-0.007176	0.0216465	0.00981358	-0.17746	-0.0624213	0.0841126	0.230687	-0.50176	0.365108	0.206057	0.0357934	0.369725	-1.06956	0.00902949	-0.35166	-0.156206	-0.0273839	0.148315	0.082499	-0.340353	-0.56108	0.219891	0.100498	0.428138	1.18931	-0.0158861	0.201688	-0.885008	0.0742853	0.0318463	-0.124391	-0.00301742	-0.136196	-0.485815	-1.0218	-0.0143597	-0.128138	-0.0171987	-0.195161	0.448079
2.7	0.0824172	-0.627022	0.0349247	-0.234726	0.170549	-0.209824	-0.146832	0.00708672	0.896384	-0.00667576	0.0217873	0.0179181	-0.173099	0.612959	0.0865971	0.620137	-0.498361	0.377785	0.205924	-0.0619846	0.358477	-1.1671	0.00506352	-0.378019	-0.153438	0.606634	0.147754	0.0175902	-0.345285	-0.254703	0.220764	0.0700997	0.454593	3.57457	-0.0088489	0.9884	-0.879984	0.947097	0.0306855	-0.104365	-0.00412172	-0.0676483	-0.499767	-1.75303	-0.0153791	-0.121887	-0.0192366	-0.168187	0.457888
2.71	0.0726441	-1.32726	0.0319861	-0.334568	0.1693	-0.0743973	-0.146785	0.00151034	0.896332	-0.00373313	0.0219795	0.0193962	-0.160595	1.3339	0.0890098	0.988293	-0.495962	0.317717	0.204966	-0.125552	0.346755	-1.16268	0.00086875	-0.389991	-0.143916	1.34492	0.145145	0.159209	-0.346229	0.330205	0.221251	0.0132926	0.490791	3.44617	0.00269877	1.08206	-0.866019	1.83101	0.0299145	-0.0227599	-0.00527272	-0.0829018	-0.520421	-2.33836	-0.0160782	-0.0993673	-0.0210293	-0.125378	0.470751
2.72	0.056245	-1.93884	0.0280754	-0.448631	0.169461	0.0440513	-0.146805	-0.00565561	0.896309	-0.0010875	0.0221636	0.0173012	-0.140498	1.95338	0.091351	1.31936	-0.494756	0.297442	0.203492	-0.17301	0.33543	-1.10263	-0.00331048	-0.383866	-0.126924	2.02806	0.141916	0.371777	-0.343596	0.612633	0.221019	-0.0616136	0.523417	3.11839	0.0148338	1.03357	-0.84378	2.59446	0.0301044	0.0826435	-0.00677291	-0.0751401	-0.545965	-2.74026	-0.016354	-0.0652876	-0.0225165	-0.0921425	0.48552
2.73	0.0340033	-2.48868	0.0230424	-0.558866	0.170442	0.0988147	-0.146901	-0.0131293	0.896303	-0.000475617	0.0223255	0.0146189	-0.113667	2.51469	0.0936393	1.59414	-0.49427	0.278967	0.201444	-0.239613	0.326381	-0.504762	-0.00693919	-0.235377	-0.102971	2.64638	0.138503	0.57649	-0.340947	0.524564	0.220092	-0.116714	0.553946	3.04729	0.0262303	0.868338	-0.81434	3.26703	0.0310974	0.152028	-0.00819996	-0.030086	-0.574775	-2.99656	-0.0161021	-0.0168014	-0.0238241	-0.0790111	0.501431
2.74	0.00674491	-2.95696	0.0169391	-0.66926	0.171749	0.125771	-0.14706	-0.0191069	0.896295	-0.0014259	0.0224538	0.0113818	-0.0814639	2.95179	0.0954967	1.7741	-0.49496	0.226972	0.19898	-0.251965	0.327112	0.543942	-0.0079764	0.00648789	-0.0730376	3.17879	0.13498	0.737326	-0.341164	0.257018	0.218733	-0.156118	0.585485	3.31196	0.0357124	0.695926	-0.778784	3.83318	0.0326429	0.213298	-0.00937303	0.0300054	-0.605399	-3.11454	-0.0152545	0.0378177	-0.0251108	-0.0841701	0.51774
2.75	-0.02512	-3.3929	0.00958997	-0.795669	0.172735	0.0758448	-0.147292	-0.0267853	0.89626	-0.00658767	0.022569	0.0120374	-0.0444856	3.36059	0.096994	1.98125	-0.495613	0.364242	0.196402	-0.262317	0.335005	0.999683	-0.00725156	0.122592	-0.0376542	3.6754	0.130903	0.835746	-0.343791	0.197591	0.217044	-0.17717	0.620133	3.61609	0.0445364	0.707564	-0.737733	4.34526	0.0345136	0.233204	-0.00988664	0.146509	-0.636623	-3.10529	-0.0137787	0.0945414	-0.0264711	-0.0967096	0.533826
2.76	-0.0606834	-3.69682	0.00114281	-0.885985	0.172722	-0.00726524	-0.147586	-0.0315822	0.89614	-0.0185701	0.0226962	0.0132214	-0.00364805	3.63794	0.098356	2.10754	-0.495144	0.527153	0.193748	-0.26414	0.347148	1.39367	-0.00515186	0.248559	0.00186692	4.00894	0.125969	0.886085	-0.346474	0.293319	0.215293	-0.169775	0.656236	3.50231	0.0541929	0.715263	-0.692313	4.70326	0.0363298	0.214587	-0.00943661	0.261924	-0.666876	-2.92751	-0.011765	0.142073	-0.0278955	-0.111699	0.54844
2.77	-0.0986107	-3.86642	-0.00789009	-0.920797	0.171503	-0.0880959	-0.14792	-0.0355579	0.895872	-0.0351894	0.0228266	0.0120728	0.0394625	3.79307	0.0994808	2.14245	-0.493243	0.702011	0.191195	-0.247273	0.361526	1.44103	-0.00217683	0.28666	0.0439644	4.18538	0.120616	0.969928	-0.347873	0.505891	0.213752	-0.13102	0.685716	2.03683	0.062927	0.477341	-0.644114	4.89854	0.0378549	0.170425	-0.00815033	0.341176	-0.694679	-2.62657	-0.0093422	0.181418	-0.0294324	-0.139448	0.560653
2.78	-0.137442	-3.84604	-0.0166041	-0.841412	0.169313	-0.137409	-0.148296	-0.0385944	0.895457	-0.0458596	0.0229168	0.00523193	0.0831599	3.78403	0.0999059	1.9977	-0.489858	0.841895	0.188848	-0.212218	0.375932	1.47375	0.00119947	0.323461	0.0872193	4.12291	0.116373	1.15512	-0.346293	0.77856	0.212687	-0.0786285	0.693895	-0.201576	0.0666051	0.0347993	-0.595035	4.84667	0.0388001	0.0845682	-0.00658898	0.335312	-0.71896	-2.22296	-0.00665702	0.203376	-0.0312162	-0.179789	0.57031
2.79	-0.174128	-3.38926	-0.0237729	-0.637922	0.166667	-0.161443	-0.148663	-0.0328352	0.895005	-0.0423391	0.0229246	-0.00373579	0.123608	3.3179	0.098979	1.55799	-0.485404	0.801955	0.187218	-0.100532	0.391805	1.73812	0.00527798	0.399045	0.128168	3.56753	0.114401	1.17962	-0.343342	0.69471	0.212196	-0.016276	0.686843	-1.10013	0.063863	-0.301269	-0.548928	4.25533	0.0388255	-0.0274869	-0.00533581	0.267054	-0.738338	-1.62032	-0.00397787	0.205121	-0.0333081	-0.215282	0.577119
2.8	-0.203556	-2.41103	-0.0283035	-0.341578	0.164037	-0.195105	-0.148926	-0.0195026	0.894639	-0.0297423	0.0228391	-0.0132666	0.154717	2.32755	0.0965281	0.86038	-0.481424	0.614978	0.186955	0.0374679	0.410045	1.85175	0.00992815	0.413548	0.160843	2.46997	0.11452	1.00169	-0.342042	0.290537	0.212305	0.0358753	0.671978	-1.94618	0.0580902	-0.618086	-0.512088	3.016	0.0377616	-0.153921	-0.00449895	0.190833	-0.750349	-0.757753	-0.00150464	0.208992	-0.0356177	-0.237391	0.580106
2.81	-0.221707	-1.19882	-0.0295897	-0.0334807	0.161291	-0.295495	-0.149066	-0.00962462	0.894427	-0.0120515	0.0226669	-0.0205514	0.172526	1.1688	0.0927943	0.129781	-0.477395	0.53626	0.187572	0.066136	0.427544	1.61815	0.0147989	0.419486	0.181062	1.1728	0.116691	0.750164	-0.343684	-0.136532	0.212725	0.0375332	0.648129	-2.80199	0.0475697	-0.899074	-0.489674	1.45337	0.0353751	-0.303735	-0.00351855	0.18145	-0.753079	0.19112	0.000765725	0.228371	-0.0381249	-0.281203	0.579192
2.82	-0.228319	-0.161738	-0.0280087	0.175483	0.158091	-0.393195	-0.149158	-0.011203	0.894403	0.00714357	0.0224467	-0.0223367	0.177791	0.220535	0.0884489	-0.363681	-0.472849	0.474892	0.188105	0.0342478	0.43989	0.694687	0.0187022	0.199069	0.188982	0.125984	0.120396	0.480264	-0.347363	-0.371232	0.212873	-0.011779	0.617798	-3.23255	0.0351865	-0.966342	-0.482404	0.0651404	0.0318051	-0.390175	-0.00178152	0.221168	-0.746765	1.02353	0.0028792	0.237496	-0.0410508	-0.286296	0.575879
2.83	-0.226125	0.59973	-0.0247581	0.297635	0.154571	-0.420867	-0.149318	-0.0206918	0.894564	0.0248266	0.0222361	-0.019621	0.174405	-0.463791	0.0846099	-0.621122	-0.46832	0.339761	0.188213	-0.00372546	0.441323	-0.24333	0.0193481	-0.0523106	0.18779	-0.620617	0.124578	0.22454	-0.351088	-0.371993	0.212569	-0.0392189	0.584647	-3.39013	0.023149	-0.940298	-0.487222	-1.00296	0.0278231	-0.397648	0.000711567	0.230997	-0.732868	1.73131	0.00457674	0.219684	-0.0437572	-0.240081	0.570849
2.84	-0.216267	1.40516	-0.0203984	0.420973	0.151617	-0.331617	-0.149543	-0.0227735	0.894898	0.0415499	0.0220508	-0.0176536	0.163167	-1.29188	0.081481	-0.963935	-0.465381	0.0608691	0.188516	0.0852998	0.437868	-0.421724	0.0181087	-0.153445	0.178376	-1.44441	0.128767	-0.100816	-0.353222	-0.304299	0.212243	-0.0202882	0.550858	-3.3465	0.0119428	-0.904516	-0.502632	-2.09562	0.0240814	-0.330494	0.00297938	0.131706	-0.711894	2.45601	0.00573875	0.200133	-0.0460007	-0.187647	0.56329
2.85	-0.198136	2.20477	-0.0152402	0.511145	0.149926	-0.21541	-0.149757	-0.0199113	0.895372	0.0517754	0.0218836	-0.0156971	0.142534	-2.13281	0.0790061	-1.3054	-0.464114	-0.115318	0.189901	0.172065	0.432087	-0.775732	0.0158323	-0.234105	0.159737	-2.2591	0.132545	-0.462869	-0.354003	-0.35887	0.212195	0.00917626	0.518067	-3.22899	0.00142577	-0.887808	-0.528979	-3.14184	0.0212327	-0.218987	0.00432297	0.0238656	-0.683715	3.15061	0.00631809	0.181638	-0.047811	-0.139825	0.552248
2.86	-0.172825	2.82883	-0.00961492	0.56615	0.149305	-0.114645	-0.149946	-0.0181295	0.895902	0.052719	0.0217375	-0.0135127	0.114033	-2.75597	0.0772163	-1.54081	-0.463707	-0.260102	0.191643	0.167759	0.422737	-1.05353	0.0129036	-0.268391	0.13309	-2.88861	0.135802	-0.744074	-0.354633	-0.480106	0.212425	0.0369412	0.485896	-3.21819	-0.00877913	-0.905768	-0.564629	-3.94644	0.0194063	-0.113608	0.0048496	-0.0602384	-0.64953	3.63662	0.00621385	0.120527	-0.0491132	-0.0733084	0.538513
2.87	-0.142138	3.28256	-0.0037831	0.58375	0.149564	-0.0233546	-0.15012	-0.0168024	0.896403	0.04631	0.0216141	-0.0107752	0.0799169	-3.2079	0.0761363	-1.678	-0.464687	-0.453615	0.193201	0.143576	0.411805	-1.1294	0.00984482	-0.2668	0.100508	-3.33232	0.138668	-0.959311	-0.355571	-0.609591	0.212841	0.0346184	0.454525	-2.76215	-0.0184305	-0.764749	-0.607153	-4.52158	0.0185827	-0.0103766	0.00471388	-0.116847	-0.61149	3.94724	0.00531021	0.0815305	-0.0500657	-0.0831883	0.524176
2.88	-0.107669	3.57961	0.00184044	0.542965	0.150149	-0.0159236	-0.150271	-0.012933	0.896805	0.0334325	0.0215408	-0.00279267	0.042028	-3.51358	0.0761813	-1.69125	-0.466911	-0.546674	0.194497	0.111087	0.400092	-1.22375	0.00679511	-0.267849	0.0636018	-3.63306	0.140624	-1.24496	-0.35787	-0.881452	0.212998	0.0101862	0.440399	0.180491	-0.0222424	0.127264	-0.654379	-4.88159	0.0186532	0.0549522	0.00457248	-0.0742804	-0.570959	4.13137	0.00399014	0.0580408	-0.0508437	-0.0282122	0.509933
2.89	-0.0713806	3.63395	0.00713092	0.52658	0.150498	0.00785565	-0.150395	-0.0133859	0.897071	0.0200656	0.0215644	0.00690702	0.00264265	-3.54792	0.0773092	-1.65002	-0.469638	-0.589233	0.195362	0.06368	0.387556	-1.27428	0.00369663	-0.291907	0.023661	-3.72756	0.140644	-1.49968	-0.360916	-0.750366	0.213275	0.0444069	0.454379	2.21092	-0.0168008	0.776316	-0.703852	-4.96186	0.0190744	0.073491	0.00488174	-0.0717023	-0.529696	4.10703	0.00215242	0.0112242	-0.0513776	-0.036893	0.496668
2.9	-0.0358686	3.42687	0.0123671	0.518313	0.151352	0.114484	-0.150562	-0.020663	0.897205	0.00568158	0.0216646	0.0125512	-0.0355337	-3.31964	0.0786667	-1.53786	-0.472538	-0.586788	0.195827	0.0343905	0.37479	-1.27974	0.000658543	-0.250681	-0.0163401	-3.53338	0.139258	-1.52429	-0.360588	-0.301728	0.213743	0.0401861	0.478718	2.56369	-0.0070703	0.986059	-0.752639	-4.73909	0.0197178	0.110583	0.00473406	-0.147199	-0.489262	3.95475	0.000160365	0.0272564	-0.0513592	0.0816431	0.48494
2.91	-0.00357655	3.00913	0.0171708	0.435271	0.153165	0.22621	-0.150814	-0.0295492	0.897167	-0.013862	0.0218076	0.0157204	-0.0699769	-2.9226	0.0803409	-1.27674	-0.475668	-0.588646	0.196213	0.0477532	0.362025	-1.26029	-0.00198046	-0.227321	-0.0530496	-3.09297	0.137123	-1.41883	-0.357104	-0.0579008	0.214045	0.0246395	0.505286	2.72407	0.00483884	1.10427	-0.797707	-4.23347	0.0210068	0.193773	0.00396849	-0.176774	-0.451574	3.55042	-0.00146079	0.0113386	-0.048954	0.342317	0.474862
2.92	0.0238179	2.4656	0.0209506	0.314698	0.155873	0.320913	-0.151147	-0.0367283	0.896934	-0.031327	0.0219685	0.0157441	-0.0990092	-2.42624	0.0827498	-0.955806	-0.47926	-0.607487	0.196838	0.0769368	0.350614	-0.927006	-0.00398847	-0.122091	-0.0843797	-2.52762	0.13442	-1.23091	-0.352998	0.0187743	0.214379	0.0489838	0.532425	2.65987	0.0174823	1.04933	-0.836723	-3.54572	0.0232827	0.286864	0.00310976	-0.164651	-0.418874	2.97574	-0.00309719	-0.0265512	-0.0453199	0.356965	0.467436
2.93	0.0454013	1.86124	0.0237158	0.217311	0.159412	0.400052	-0.151539	-0.0412855	0.896581	-0.0368312	0.0221086	0.0118867	-0.121951	-1.87402	0.0854815	-0.685977	-0.483587	-0.636132	0.197838	0.124554	0.344798	-0.220337	-0.00452471	0.0214341	-0.109266	-1.91821	0.131762	-0.957301	-0.349293	0.0531274	0.21506	0.0864567	0.558282	2.55865	0.0289424	0.880728	-0.868349	-2.76663	0.026406	0.347115	0.00229481	-0.153665	-0.392661	2.24433	-0.00460795	-0.0232244	-0.0416636	0.351474	0.462395
2.94	0.0608238	1.24759	0.0257027	0.136568	0.163517	0.433413	-0.15196	-0.0420161	0.896235	-0.0312657	0.0222034	0.00709003	-0.138717	-1.30829	0.0878821	-0.453954	-0.488406	-0.612558	0.199334	0.172414	0.346369	0.533936	-0.00359777	0.148299	-0.127328	-1.30367	0.129585	-0.678993	-0.346431	0.0523811	0.216053	0.108874	0.584145	2.60781	0.0387519	0.723018	-0.891953	-1.95018	0.0299291	0.36153	0.00155982	-0.121648	-0.37461	1.36541	-0.00523518	0.0143774	-0.0381191	0.345012	0.459998
2.95	0.0703282	0.691799	0.026935	0.053573	0.16777	0.42251	-0.152361	-0.0372308	0.895963	-0.0231866	0.0222512	0.00256789	-0.149624	-0.8003	0.0897547	-0.243984	-0.493256	-0.536728	0.201287	0.214112	0.354602	1.03716	-0.00156235	0.216115	-0.138845	-0.737156	0.127751	-0.447492	-0.344225	0.0989308	0.217172	0.111554	0.609397	2.42719	0.0469327	0.581021	-0.907478	-1.16456	0.033496	0.35039	0.00111852	-0.0594437	-0.365339	0.501215	-0.00555504	-0.00933111	-0.0345531	0.360973	0.459208
2.96	0.0748465	0.251914	0.0274024	-0.0103906	0.171699	0.363764	-0.152683	-0.0263033	0.895764	-0.0169211	0.0222563	-0.00166497	-0.155564	-0.391422	0.0911941	-0.074977	-0.497387	-0.394559	0.203548	0.229802	0.365753	1.15932	0.00083326	0.221974	-0.144841	-0.296575	0.126151	-0.253471	-0.342223	0.162667	0.218321	0.120789	0.63124	1.76707	0.0533763	0.369004	-0.915621	-0.479828	0.0367588	0.296809	0.00120925	0.0167933	-0.364416	-0.305718	-0.00573184	-0.0180802	-0.0307994	0.390555	0.458778
2.97	0.0751834	-0.177789	0.0273913	-0.0429831	0.175054	0.306751	-0.152897	-0.0176081	0.895623	-0.0110132	0.0222097	-0.00798006	-0.157124	0.0560009	0.0920466	0.0872567	-0.500565	-0.273862	0.205661	0.180936	0.37762	1.20401	0.00337213	0.238607	-0.146014	0.150748	0.125337	0.0453341	-0.339558	0.352368	0.219435	0.0891915	0.640544	0.0631379	0.0558713	0.00841349	-0.917143	0.18679	0.0393285	0.217993	0.0016561	0.0591926	-0.3713	-1.07004	-0.00577802	-0.0332506	-0.0267649	0.422562	0.4585
2.98	0.0708217	-0.691236	0.0268976	-0.103329	0.17789	0.251432	-0.153057	-0.0154902	0.895557	-0.00134422	0.0220973	-0.0142425	-0.153249	0.610617	0.09228	0.33914	-0.503149	-0.176505	0.207079	0.0987265	0.389433	1.15168	0.00590026	0.211199	-0.141222	0.712412	0.126066	0.403388	-0.336028	0.441847	0.220002	0.0265495	0.634684	-1.13049	0.0538567	-0.317722	-0.91168	0.914828	0.0411782	0.153013	0.00228363	0.114301	-0.385703	-1.79705	-0.00590239	-0.0641047	-0.0225103	0.444924	0.459298
2.99	0.0610258	-1.26521	0.0256456	-0.179376	0.180291	0.217828	-0.153224	-0.0188806	0.895608	0.0117916	0.0219264	-0.0199896	-0.142843	1.23439	0.0920805	0.62997	-0.505544	-0.117817	0.207623	0.00659907	0.400785	1.13986	0.00806601	0.176221	-0.129583	1.3432	0.128171	0.75478	-0.332924	0.49075	0.220044	-0.0208298	0.61815	-2.23047	0.0472801	-0.70883	-0.898771	1.66865	0.0424953	0.10734	0.00314636	0.161839	-0.406903	-2.41218	-0.00629243	-0.0988646	-0.0180844	0.465165	0.461648
3	0.045281	-1.87417	0.0235767	-0.262333	0.182518	0.204204	-0.153451	-0.0269811	0.895785	0.0227416	0.0216978	-0.0254046	-0.125337	1.89109	0.0912675	0.923806	-0.508083	-0.0628665	0.207266	-0.076296	0.412286	1.14024	0.0099297	0.143037	-0.110514	2.01641	0.131545	1.10597	-0.330217	0.517849	0.219607	-0.0692905	0.590735	-3.17148	0.0359307	-1.09019	-0.878263	2.426	0.0434644	0.0737898	0.00403776	0.195957	-0.433536	-2.88113	-0.00700872	-0.126991	-0.0135146	0.484006	0.465246
3.01	0.0235665	-2.44517	0.0204612	-0.381516	0.184535	0.174635	-0.153765	-0.0355016	0.896034	0.0255594	0.0214308	-0.0271758	-0.100796	2.47957	0.0899849	1.24057	-0.510335	0.0702104	0.206259	-0.118366	0.422201	0.75939	0.0109587	0.0153336	-0.0840716	2.66062	0.135699	1.34978	-0.328936	0.442451	0.218706	-0.110919	0.557104	-3.47057	0.0211603	-1.32097	-0.850386	3.12783	0.0442112	0.0536221	0.00508376	0.264784	-0.464009	-3.18726	-0.00802445	-0.136761	-0.0087826	0.520857	0.469439
3.02	-0.00337563	-2.91747	0.0159809	-0.516506	0.186058	0.118626	-0.154155	-0.041956	0.896263	0.0188209	0.0211688	-0.0247603	-0.0700054	2.95714	0.0888866	1.56174	-0.511429	0.261731	0.204925	-0.150178	0.426303	0.0564561	0.0101023	-0.175035	-0.0513658	3.1945	0.139617	1.4684	-0.329174	0.428345	0.217512	-0.126843	0.522458	-3.43454	0.00535487	-1.37543	-0.816034	3.71243	0.0448428	0.0312422	0.00668875	0.363007	-0.496798	-3.3367	-0.00915209	-0.12961	-0.00367835	0.546433	0.473786
3.03	-0.0343599	-3.25197	0.0102297	-0.626113	0.186877	0.072051	-0.154594	-0.0452469	0.896387	0.00497095	0.0209387	-0.021256	-0.0342343	3.28672	0.0882868	1.80399	-0.51128	0.381513	0.203289	-0.172221	0.424305	-0.400142	0.00748246	-0.285063	-0.0140403	3.56521	0.142783	1.51007	-0.329725	0.5275	0.216257	-0.124165	0.488448	-3.3457	-0.00989575	-1.32872	-0.776603	4.13806	0.0453451	0.0108616	0.00895926	0.440858	-0.530225	-3.32697	-0.0103477	-0.114886	0.00144069	0.540742	0.477333
3.04	-0.068029	-3.45923	0.00349418	-0.712275	0.1871	0.0415714	-0.155052	-0.0460573	0.89635	-0.0126555	0.0207444	-0.017541	0.0048008	3.48109	0.0882079	1.97127	-0.510565	0.451161	0.201506	-0.181692	0.418703	-0.727045	0.0039292	-0.354738	0.0261906	3.79349	0.145092	1.49725	-0.329583	0.651903	0.215083	-0.108705	0.455356	-3.24136	-0.0240353	-1.26097	-0.733676	4.41348	0.0458496	0.00090459	0.0116997	0.496242	-0.563	-3.2144	-0.0115072	-0.0902264	0.00641462	0.524119	0.479529
3.05	-0.10304	-3.51369	-0.00388385	-0.757559	0.186704	0.00434105	-0.155504	-0.0436081	0.896135	-0.0300974	0.0205881	-0.0137822	0.0454606	3.51875	0.0886103	2.03198	-0.509213	0.539389	0.199688	-0.178641	0.41029	-0.918119	-0.000162722	-0.375696	0.0676875	3.84429	0.146628	1.43869	-0.328659	0.730039	0.214151	-0.07672	0.423471	-3.09061	-0.0370602	-1.18014	-0.688878	4.50472	0.0463449	-0.0227289	0.0148161	0.537964	-0.594205	-3.01846	-0.0125378	-0.0609941	0.011143	0.49376	0.480274
3.06	-0.137627	-3.35272	-0.0113745	-0.746946	0.185573	-0.0581218	-0.155908	-0.0356849	0.89576	-0.0439385	0.0204672	-0.0102253	0.0855081	3.33289	0.089289	1.93643	-0.506797	0.671186	0.198004	-0.150812	0.401018	-0.927267	-0.00423346	-0.362697	0.108331	3.65284	0.147581	1.31316	-0.327309	0.686269	0.213578	-0.0448203	0.393922	-2.55496	-0.0487575	-0.972415	-0.644343	4.33619	0.0466326	-0.0737323	0.0182892	0.572464	-0.623075	-2.74286	-0.0133861	-0.0317449	0.0154799	0.446809	0.479654
3.07	-0.168722	-2.78434	-0.0182906	-0.678517	0.183121	-0.236171	-0.156168	-0.0138449	0.895282	-0.0493779	0.0204047	-0.00108092	0.121169	2.71649	0.0902791	1.62759	-0.502182	0.891666	0.196793	-0.0916538	0.391873	-0.89764	-0.00796284	-0.314051	0.144231	2.98119	0.147477	0.888301	-0.328042	0.153657	0.213181	-0.0207177	0.383125	0.784792	-0.0537672	0.108612	-0.603738	3.68276	0.046224	-0.190356	0.0225757	0.66824	-0.648458	-2.31339	-0.0139957	-0.00377767	0.0193175	0.389802	0.477579
3.08	-0.192388	-1.89944	-0.0233986	-0.448651	0.17891	-0.375113	-0.156177	0.0106396	0.89483	-0.0382855	0.0204472	0.00852729	0.147861	1.84033	0.0912418	1.04642	-0.495166	0.934797	0.196065	-0.0567291	0.383204	-0.840718	-0.0111286	-0.265918	0.169727	1.90474	0.145226	0.342713	-0.332212	-0.106828	0.213453	0.0680966	0.406401	3.35128	-0.0478864	0.911591	-0.572006	2.59511	0.044251	-0.356496	0.027854	0.629494	-0.66905	-1.79596	-0.0144344	-0.00525509	0.0226287	0.331459	0.47437
3.09	-0.206443	-0.880695	-0.0255699	-0.143607	0.174878	-0.30381	-0.155988	0.0257582	0.894552	-0.0169763	0.020553	0.0120065	0.163217	0.857545	0.0910949	0.385466	-0.48852	0.646095	0.195685	-0.020153	0.374816	-0.87314	-0.0138506	-0.239349	0.182871	0.765171	0.142126	-0.062754	-0.333802	0.186744	0.21418	0.0578871	0.442138	3.56265	-0.0366668	1.15628	-0.552342	1.29661	0.0409349	-0.395353	0.0321312	0.378162	-0.684084	-1.20429	-0.0150088	-0.0416566	0.0254293	0.273747	0.470994
3.1	-0.210364	0.0762594	-0.0253623	0.0661015	0.172539	-0.161227	-0.155689	0.0324979	0.894476	0.000524399	0.0206815	0.0135669	0.167155	-0.0644383	0.0903704	-0.10898	-0.484174	0.298012	0.195514	-0.0222342	0.36534	-1.02461	-0.0164171	-0.228125	0.184546	-0.206674	0.139071	-0.391751	-0.331698	0.217646	0.21434	-0.0251773	0.476327	3.2538	-0.0237426	1.16457	-0.545607	0.0662172	0.0376126	-0.298541	0.0343138	0.121416	-0.693134	-0.6234	-0.0158813	-0.083578	0.0277613	0.221422	0.46789
3.11	-0.205719	0.842058	-0.023909	0.184726	0.171827	-0.0483708	-0.155357	0.0341199	0.894539	0.0119006	0.0208228	0.0145097	0.161914	-0.811451	0.0899292	-0.454699	-0.48226	0.000445736	0.195146	-0.0465293	0.355557	-0.794649	-0.0183808	-0.0869885	0.177221	-0.9615	0.136019	-0.651166	-0.329301	0.0316305	0.213777	-0.0708194	0.507619	3.08764	-0.0107138	1.14173	-0.549949	-0.932042	0.0351234	-0.17575	0.0346889	-0.0681318	-0.696867	-0.138198	-0.0169441	-0.100181	0.0296908	0.17825	0.465654
3.12	-0.193373	1.62878	-0.0215245	0.296176	0.172193	0.0192242	-0.154982	0.0416271	0.89472	0.0245191	0.0209676	0.0143374	0.147952	-1.6457	0.0897386	-0.880608	-0.482221	-0.224566	0.194924	0.0126833	0.351642	0.0408382	-0.0179411	0.170331	0.161532	-1.78453	0.132862	-0.960327	-0.328556	-0.309311	0.213178	-0.041932	0.540171	3.48243	0.00303653	1.19456	-0.564263	-1.94096	0.0333774	-0.0785987	0.0337432	-0.210695	-0.695802	0.346099	-0.017839	-0.0835693	0.0312747	0.133792	0.464096
3.13	-0.173476	2.31667	-0.0182341	0.381996	0.173202	0.0532089	-0.15453	0.0480028	0.895023	0.035109	0.0211093	0.0140196	0.12484	-2.37993	0.0895598	-1.26858	-0.483066	-0.347757	0.195393	0.0729838	0.355525	0.670747	-0.0151047	0.338027	0.137309	-2.49338	0.129265	-1.26009	-0.329609	-0.502418	0.212898	-0.0196747	0.576091	3.69803	0.0171362	1.13042	-0.588249	-2.82196	0.0322087	-0.00247106	0.0319279	-0.299408	-0.689992	0.803996	-0.0183819	-0.0613927	0.0324881	0.0887461	0.462481
3.14	-0.147588	2.82833	-0.0142907	0.427403	0.174367	0.0445484	-0.154031	0.051395	0.895393	0.0373406	0.0212534	0.0152974	0.0946047	-2.91336	0.0894907	-1.52143	-0.484283	-0.433528	0.196257	0.0937859	0.363804	0.940834	-0.0109547	0.413013	0.106377	-3.01067	0.12511	-1.51821	-0.331888	-0.783842	0.212701	-0.0177226	0.617182	4.73767	0.0318195	1.20591	-0.61995	-3.47919	0.031465	0.044445	0.0297849	-0.320946	-0.679924	1.1964	-0.0185726	-0.0441809	0.0333912	0.0578814	0.460589
3.15	-0.117556	3.13903	-0.0100363	0.446318	0.175405	0.0661008	-0.153516	0.0500744	0.895729	0.0281844	0.021416	0.0161285	0.059713	-3.22346	0.0898282	-1.64821	-0.486002	-0.54653	0.197172	0.0853081	0.373327	0.938758	-0.00625319	0.441987	0.0707257	-3.30536	0.120101	-1.71169	-0.336585	-0.883317	0.212671	0.0211974	0.665173	4.00697	0.046933	0.924279	-0.657013	-3.88595	0.0310902	0.0982655	0.0276885	-0.344996	-0.66634	1.50665	-0.0185109	-0.0359131	0.0341618	0.0491922	0.458852
3.16	-0.0853325	3.29125	-0.00540339	0.518	0.17706	0.166918	-0.153061	0.0402909	0.895947	0.0160229	0.0215391	0.00734138	0.0224963	-3.34175	0.0901464	-1.77086	-0.488883	-0.686142	0.197961	0.0771498	0.382252	0.845677	-0.00121126	0.471704	0.0330998	-3.44607	0.115667	-1.54269	-0.337409	-0.100684	0.213017	0.0422314	0.682521	-0.316438	0.0553645	0.462671	-0.697127	-4.11735	0.0313281	0.15157	0.0249223	-0.461469	-0.650008	1.74316	-0.0182594	-0.0259584	0.0349697	0.0539786	0.457878
3.17	-0.0518866	3.37226	0.00021633	0.63399	0.179172	0.15926	-0.152704	0.0313	0.896087	0.0139956	0.0215699	-6.34E-05	-0.0160311	-3.36784	0.0898255	-1.88908	-0.49234	-0.672056	0.198752	0.0779632	0.389848	0.67604	0.00370793	0.408119	-0.00493821	-3.56793	0.114108	-1.24458	-0.332538	0.0150577	0.21346	0.0467032	0.67219	-1.09826	0.0590749	0.178482	-0.739282	-4.27953	0.0316139	0.0803138	0.0212561	-0.52616	-0.631876	1.85284	-0.0177981	-0.010428	0.0359167	0.0723416	0.458467
3.18	-0.0188016	3.19244	0.00688759	0.697193	0.180867	0.149175	-0.152445	0.0196626	0.896232	0.0140899	0.0215532	-0.00335115	-0.0539064	-3.12607	0.088776	-1.84007	-0.495579	-0.676604	0.199391	0.0514207	0.396127	0.629739	0.0078854	0.357022	-0.0420721	-3.40055	0.114917	-0.996685	-0.329834	-0.256759	0.213903	0.0465555	0.661989	-1.27794	0.0591221	-0.17665	-0.781658	-4.12434	0.0311433	0.00385532	0.0171478	-0.566689	-0.613726	1.7399	-0.017205	-0.00454184	0.03709	0.100452	0.461761
3.19	0.0110506	2.75213	0.0138882	0.694496	0.182694	0.215721	-0.152322	0.00508155	0.896352	0.00949656	0.0214911	-0.00953183	-0.0879135	-2.65328	0.0871896	-1.65759	-0.499752	-0.749151	0.199847	0.0478547	0.403142	0.779545	0.0117689	0.341525	-0.075167	-2.94743	0.117346	-0.650475	-0.3279	-0.0840975	0.214403	0.0552209	0.6421	-2.68701	0.0537523	-0.591008	-0.820661	-3.63379	0.0305475	0.000469804	0.0123688	-0.626694	-0.597765	1.42703	-0.0165728	0.0125498	0.0385247	0.132699	0.468291
3.2	0.0358158	2.19564	0.0205757	0.617534	0.18495	0.255746	-0.152332	-0.00642679	0.896418	0.0032641	0.0213645	-0.0152011	-0.116252	-2.10554	0.0852965	-1.36929	-0.504645	-0.683313	0.20052	0.0892358	0.40993	0.44281	0.0149356	0.198103	-0.102105	-2.36611	0.121447	-0.301019	-0.324862	0.00290037	0.215013	0.0683589	0.611804	-3.21078	0.0443241	-0.833028	-0.853768	-2.9623	0.0303379	0.024388	0.00708026	-0.613712	-0.585763	0.955783	-0.0158341	0.042385	0.0402333	0.171788	0.477827
3.21	0.0547151	1.59557	0.0261713	0.472613	0.187225	0.246604	-0.152434	-0.0130111	0.896416	-0.00340927	0.0211991	-0.0175424	-0.137901	-1.5305	0.0838705	-0.962454	-0.508718	-0.50091	0.201601	0.119495	0.410579	-0.255863	0.0158449	-0.0133248	-0.122197	-1.7284	0.126382	-0.0497334	-0.322642	-0.0409438	0.215825	0.0948899	0.579774	-3.1988	0.0331223	-0.955637	-0.879586	-2.19248	0.0306252	0.0610983	0.00219167	-0.512511	-0.579165	0.358528	-0.0150029	0.0682812	0.0422854	0.217821	0.490112
3.22	0.0678053	1.05087	0.0302556	0.318623	0.189427	0.245551	-0.152568	-0.0126546	0.89636	-0.00705273	0.0210122	-0.020043	-0.152763	-1.02622	0.0834029	-0.5816	-0.511958	-0.407949	0.202892	0.139274	0.406488	-0.529833	0.0150071	-0.132836	-0.135769	-1.15265	0.131281	0.117039	-0.321004	0.037388	0.216959	0.12875	0.547631	-3.24859	0.0214065	-1.01485	-0.89771	-1.44431	0.0315139	0.119762	-0.00179156	-0.398406	-0.578881	-0.295939	-0.0141905	0.0903202	0.0446915	0.26163	0.504647
3.23	0.0759582	0.613111	0.0329518	0.19214	0.191687	0.241478	-0.152666	-0.00585663	0.896289	-0.0064126	0.0207964	-0.0230885	-0.162031	-0.625451	0.0836643	-0.294054	-0.514826	-0.31324	0.204364	0.150555	0.399841	-0.808111	0.0129417	-0.235779	-0.143946	-0.693143	0.135846	0.232849	-0.318978	0.146421	0.218379	0.149618	0.514602	-3.35029	0.00950762	-1.06364	-0.908788	-0.791633	0.033014	0.169461	-0.00487522	-0.289961	-0.585104	-0.935951	-0.0134763	0.108433	0.0474071	0.297105	0.520562
3.24	0.0801208	0.22872	0.0345496	0.0939551	0.193934	0.230057	-0.152676	0.00349977	0.896235	-0.00471521	0.0205516	-0.0257074	-0.166791	-0.254874	0.0843361	-0.056408	-0.517048	-0.212624	0.205791	0.124811	0.390682	-1.00463	0.00990332	-0.305484	-0.147757	-0.28037	0.140106	0.34868	-0.316532	0.235158	0.219852	0.132361	0.480564	-3.43861	-0.00262005	-1.1239	-0.913707	-0.189652	0.034889	0.195108	-0.00711966	-0.194432	-0.597558	-1.54316	-0.0129668	0.111615	0.0503471	0.322308	0.537302
3.25	0.0800539	-0.247664	0.035105	-0.0258511	0.196092	0.205461	-0.152611	0.00860607	0.896193	-0.00345289	0.0202902	-0.0259519	-0.166551	0.230382	0.0852282	0.254463	-0.518708	-0.114069	0.206732	0.0567678	0.379889	-1.15946	0.00620463	-0.366301	-0.146659	0.255648	0.144226	0.505448	-0.31411	0.247734	0.220936	0.0767372	0.446635	-3.09416	-0.0150459	-1.13671	-0.912232	0.499952	0.0368946	0.208199	-0.00861258	-0.0881539	-0.616027	-2.13952	-0.0128956	0.0922247	0.0534467	0.345457	0.555233
3.26	0.0746672	-0.831681	0.0342203	-0.183582	0.197967	0.154232	-0.152519	0.00898656	0.896176	0.000603885	0.0200506	-0.0212514	-0.159762	0.82872	0.086546	0.653954	-0.519897	-0.0103633	0.20689	-0.0291307	0.367781	-1.24126	0.00183551	-0.426448	-0.139426	0.894169	0.147871	0.616922	-0.313342	0.137402	0.221477	0.0295546	0.422353	-1.72711	-0.025762	-0.846642	-0.903374	1.27819	0.0388962	0.206941	-0.00914713	0.0495778	-0.640161	-2.67211	-0.0134315	0.0671839	0.0567008	0.367845	0.574823
3.27	0.0631354	-1.46475	0.0316212	-0.360504	0.19948	0.10559	-0.152447	0.00536121	0.89621	0.00579814	0.0198744	-0.0131935	-0.145442	1.4687	0.0883054	1.07091	-0.520789	0.092112	0.206206	-0.108468	0.355507	-1.20877	-0.00297205	-0.458957	-0.125483	1.58306	0.150218	0.658299	-0.313937	0.152345	0.221483	-0.0432842	0.413913	0.379251	-0.0317048	-0.146184	-0.886551	2.07713	0.0408311	0.207951	-0.0086479	0.191025	-0.669042	-3.08314	-0.0145345	0.0519403	0.0600497	0.379796	0.595645
3.28	0.0453406	-2.08963	0.0271628	-0.529033	0.200319	0.01516	-0.15241	0.00140343	0.896284	0.00852363	0.0198027	-0.00132851	-0.123581	2.10096	0.0904383	1.44993	-0.520976	0.266059	0.20475	-0.187275	0.343706	-1.14565	-0.00797567	-0.464202	-0.105196	2.22728	0.150177	0.57911	-0.315614	0.127625	0.220842	-0.0767899	0.433244	3.24277	-0.027937	0.804835	-0.861904	2.83897	0.0425477	0.166669	-0.00692514	0.349887	-0.701265	-3.3424	-0.0160511	0.0434486	0.0633463	0.374687	0.616675
3.29	0.0214091	-2.68226	0.0212932	-0.642164	0.200583	0.0175655	-0.15244	-0.00833972	0.896373	0.00821352	0.0198279	0.00517876	-0.0946299	2.70069	0.0922796	1.7262	-0.520248	0.389272	0.202628	-0.230979	0.333012	-0.968866	-0.0127376	-0.416309	-0.0789391	2.84917	0.147848	0.619727	-0.316788	0.492621	0.220082	-0.0901199	0.46809	3.3508	-0.018936	0.862256	-0.829923	3.53186	0.0439137	0.156692	-0.00446475	0.403272	-0.735305	-3.44112	-0.0178852	0.0332816	0.0664387	0.356583	0.637068
3.3	-0.0078768	-3.14154	0.0143654	-0.748925	0.200985	0.0473735	-0.152577	-0.0179325	0.896418	-0.000925053	0.0198898	0.0070538	-0.059809	3.14732	0.0935971	1.93763	-0.5192	0.457258	0.200198	-0.253683	0.32513	-0.514376	-0.0165166	-0.265685	-0.0467883	3.3691	0.144617	0.72653	-0.314945	0.74601	0.21896	-0.137925	0.499383	2.98367	-0.00949872	0.8903	-0.791683	4.07556	0.0454902	0.188459	-0.00200731	0.43887	-0.769349	-3.34924	-0.0198739	0.032584	0.0691828	0.315434	0.655677
3.31	-0.0407182	-3.39657	0.00627301	-0.864977	0.201283	0.0458246	-0.152774	-0.0206543	0.896331	-0.0168426	0.0199656	0.00790298	-0.0213423	3.34601	0.0948612	2.06168	-0.518315	0.447799	0.197726	-0.23641	0.324168	0.308716	-0.0181449	-0.0465178	-0.0104875	3.6788	0.140655	0.727366	-0.312783	0.684451	0.217468	-0.154585	0.529266	2.98279	0.000780539	0.89775	-0.749074	4.40366	0.0476089	0.239313	0.000748994	0.511836	-0.801754	-3.12746	-0.0218254	0.0340174	0.0713473	0.248571	0.67154
3.32	-0.0753864	-3.51746	-0.00278918	-0.937952	0.200985	-0.011512	-0.152986	-0.0213781	0.896085	-0.0315889	0.0200454	0.00803984	0.0186215	3.41854	0.0962041	2.09603	-0.517274	0.540553	0.195513	-0.207357	0.330313	0.878647	-0.0177315	0.112842	0.0279563	3.82927	0.135995	0.729307	-0.312136	0.496085	0.215972	-0.140866	0.558613	2.90916	0.010782	0.80363	-0.704048	4.56372	0.0501699	0.238018	0.00408768	0.598254	-0.831624	-2.84727	-0.0236268	0.0385058	0.0727443	0.163674	0.684837
3.33	-0.110674	-3.51273	-0.0121172	-0.940734	0.199373	-0.152339	-0.153198	-0.0204551	0.895717	-0.0410959	0.0201291	0.00899307	0.0587368	3.39064	0.0973535	2.02909	-0.514924	0.719648	0.19356	-0.181434	0.341244	1.28577	-0.0157873	0.233937	0.0670551	3.81172	0.131158	0.723942	-0.313571	0.243686	0.214694	-0.112563	0.588685	3.18395	0.0202535	0.774986	-0.658251	4.55298	0.0524098	0.138564	0.0082217	0.707064	-0.858442	-2.50918	-0.0251342	0.0536861	0.073254	0.0662885	0.695903
3.34	-0.144989	-3.28567	-0.020848	-0.874102	0.195603	-0.383545	-0.153379	-0.0147108	0.895276	-0.0464828	0.0202293	0.0110537	0.0971597	3.15185	0.098076	1.81425	-0.510116	1.01263	0.191903	-0.146235	0.355594	1.57731	-0.0127187	0.326857	0.104677	3.53078	0.126207	0.630985	-0.317367	-0.0219398	0.21376	-0.0704184	0.622468	3.51827	0.0303761	0.82983	-0.6138	4.26237	0.0534061	-0.0463262	0.0136715	0.85607	-0.88139	-2.04812	-0.0261771	0.0721042	0.0727673	-0.0486473	0.704383
3.35	-0.175316	-2.67711	-0.0278865	-0.691297	0.189329	-0.619236	-0.153471	-0.00289072	0.894801	-0.0473027	0.0203438	0.0109211	0.130269	2.5361	0.0981288	1.34008	-0.50207	1.2036	0.190742	-0.0777019	0.372763	1.85285	-0.00828067	0.469299	0.137188	2.82549	0.121272	0.458255	-0.322106	-0.0573189	0.213326	-0.0108001	0.654912	2.56654	0.040997	0.717983	-0.57448	3.49623	0.0525201	-0.264711	0.0207191	0.946171	-0.898671	-1.36763	-0.0266492	0.0781007	0.0711678	-0.181718	0.709268
3.36	-0.197621	-1.68595	-0.0318079	-0.343155	0.181623	-0.719352	-0.153437	0.00935765	0.89437	-0.0364268	0.0204232	0.00417241	0.153279	1.56383	0.0968471	0.589948	-0.492408	1.12272	0.190486	0.0297309	0.391701	1.8922	-0.00267748	0.523885	0.160385	1.70953	0.117814	0.363255	-0.324024	0.209245	0.213388	0.0115291	0.667269	-0.0134422	0.0474659	0.326098	-0.545407	2.2238	0.0495811	-0.452038	0.0282571	0.817978	-0.90816	-0.511233	-0.0266388	0.0509794	0.0684202	-0.313688	0.709999
3.37	-0.209113	-0.583558	-0.0318522	0.0344272	0.174554	-0.631816	-0.153305	0.0153747	0.894118	-0.0125023	0.0204242	-0.00360333	0.16337	0.515128	0.093826	-0.146571	-0.483682	0.780948	0.191211	0.099856	0.409575	1.66547	0.00313633	0.492327	0.171963	0.524087	0.117425	0.287866	-0.324562	-0.116412	0.213248	-0.0411306	0.660359	-1.11544	0.0502279	0.01369	-0.530333	0.772904	0.0450944	-0.506699	0.0342061	0.493478	-0.90897	0.334007	-0.0264652	-0.00678828	0.0647379	-0.410987	0.707433
3.38	-0.210479	0.291374	-0.0290864	0.28115	0.169764	-0.412624	-0.15317	0.00979671	0.89413	0.0146359	0.0203594	-0.00905188	0.162309	-0.282245	0.0898091	-0.617282	-0.478017	0.338338	0.192178	0.083464	0.424547	1.32038	0.00828445	0.394113	0.17324	-0.35876	0.119499	0.186261	-0.327696	-0.421656	0.212588	-0.0849147	0.644984	-2.08153	0.0464789	-0.530542	-0.528695	-0.420351	0.0405502	-0.393964	0.0371527	0.117297	-0.901888	1.06057	-0.0263587	-0.0532301	0.0604858	-0.473152	0.702673
3.39	-0.20399	1.0281	-0.0249103	0.42648	0.167357	-0.253231	-0.153116	0.00239198	0.894401	0.0388981	0.020253	-0.0114397	0.153209	-0.97167	0.0856914	-0.940646	-0.475483	0.0478339	0.192957	0.0871392	0.43472	0.658187	0.0117864	0.192253	0.166756	-1.1005	0.12302	0.0400278	-0.33163	-0.519071	0.211777	-0.0655181	0.618678	-3.10087	0.0366451	-0.906968	-0.537828	-1.43581	0.0369438	-0.266434	0.0372041	-0.149598	-0.887905	1.74565	-0.0260652	-0.0415125	0.0558611	-0.526975	0.695432
3.4	-0.18976	1.82039	-0.0197588	0.527291	0.16609	-0.210995	-0.153091	0.0035051	0.89488	0.0549596	0.0201449	-0.00966897	0.135972	-1.76041	0.0821804	-1.24742	-0.47426	-0.0767885	0.194051	0.124774	0.4374	-0.0835152	0.0127301	-0.0165605	0.15207	-1.91486	0.127077	-0.243779	-0.335566	-0.633653	0.211386	-0.0141362	0.586072	-3.34574	0.0242921	-1.00335	-0.557357	-2.47608	0.034016	-0.182037	0.0356864	-0.273414	-0.866782	2.48175	-0.0251846	-0.00683466	0.0507716	-0.601859	0.684216
3.41	-0.168067	2.49018	-0.0138385	0.595858	0.165093	-0.192328	-0.153039	0.00680805	0.895459	0.0588807	0.0200636	-0.00659399	0.110873	-2.41907	0.0795391	-1.49009	-0.4736	-0.204145	0.1953	0.121498	0.433916	-0.594288	0.0117302	-0.151242	0.129126	-2.59761	0.130897	-0.534539	-0.33918	-0.657462	0.211429	0.020255	0.552577	-3.38007	0.0123264	-0.960899	-0.586565	-3.33545	0.0315175	-0.113342	0.0335389	-0.344246	-0.838767	3.10714	-0.0237774	0.0179078	0.0451013	-0.662226	0.669096
3.42	-0.140614	2.97272	-0.00748029	0.633487	0.164366	-0.140419	-0.152962	0.00835555	0.896027	0.0536684	0.0200116	-0.00395152	0.0798477	-2.89081	0.0777152	-1.64188	-0.47396	-0.356717	0.196445	0.106729	0.425776	-1.01471	0.00941828	-0.238113	0.0997704	-3.08356	0.134288	-0.756323	-0.341373	-0.54935	0.211754	0.0445166	0.518228	-3.49802	0.000806898	-0.973377	-0.623148	-3.94965	0.0296086	-0.0294553	0.0308712	-0.413173	-0.805021	3.6373	-0.022091	0.0354213	0.0391187	-0.684391	0.651406
3.43	-0.109152	3.29433	-0.000981057	0.647375	0.164173	-0.0558897	-0.15288	0.00770326	0.896515	0.0432592	0.0199816	-0.00215887	0.0448158	-3.20489	0.0767044	-1.71999	-0.475632	-0.517841	0.197419	0.0876881	0.41442	-1.22496	0.00651722	-0.257382	0.0659843	-3.40175	0.137333	-0.900631	-0.341679	-0.434357	0.212287	0.0619573	0.482824	-3.557	-0.00994991	-0.944941	-0.664853	-4.36012	0.0285806	0.0700051	0.0275878	-0.485011	-0.76648	4.05877	-0.0203046	0.0255424	0.0331472	-0.651047	0.631603
3.44	-0.075262	3.45551	0.00544851	0.639533	0.164698	0.041149	-0.152817	0.0043558	0.896883	0.0301217	0.019967	-0.000766657	0.00748579	-3.3573	0.0764682	-1.72939	-0.478708	-0.644678	0.19818	0.0650663	0.40183	-1.28632	0.00361706	-0.269107	0.0295826	-3.5516	0.140138	-0.969724	-0.340572	-0.356245	0.212956	0.0714452	0.447344	-3.51223	-0.0201621	-0.930557	-0.709729	-4.57412	0.0286379	0.168033	0.0236926	-0.547488	-0.724328	4.35271	-0.0188897	0.0124801	0.0277314	-0.603713	0.610884
3.45	-0.0406977	3.41939	0.0117062	0.617152	0.165898	0.123034	-0.152801	-0.00142612	0.897112	0.0154488	0.0199676	0.00116307	-0.0302464	-3.30879	0.076824	-1.66401	-0.482155	-0.613661	0.198693	0.0376614	0.388734	-1.32572	0.000714852	-0.240967	-0.0074506	-3.50064	0.142867	-0.942315	-0.338589	-0.302799	0.213693	0.0695843	0.413104	-3.11097	-0.0299688	-0.875911	-0.755658	-4.55283	0.0296553	0.228395	0.0192942	-0.594437	-0.680013	4.48161	-0.0175165	0.0410491	0.0227171	-0.557841	0.589799
3.46	-0.00771558	3.14279	0.0174701	0.529487	0.167499	0.158814	-0.152844	-0.00655391	0.897182	-0.00211162	0.0200037	0.00700084	-0.0659088	-3.04547	0.0778013	-1.44272	-0.485242	-0.551729	0.198996	0.027609	0.37554	-1.30793	-0.00181411	-0.221259	-0.0427021	-3.21513	0.145368	-0.918748	-0.337382	-0.531624	0.214184	0.0350647	0.394558	-0.147543	-0.0349234	0.110446	-0.799865	-4.22499	0.0313873	0.264749	0.0147435	-0.568856	-0.635694	4.32894	-0.0161094	0.0521388	0.0185287	-0.41086	0.569743
3.47	0.0212713	2.62536	0.0221439	0.403508	0.169234	0.206082	-0.152935	-0.0122122	0.897071	-0.0193549	0.0201127	0.0142755	-0.0969246	-2.55938	0.0796654	-1.11295	-0.488146	-0.526643	0.199296	0.0354726	0.362759	-1.23617	-0.00417226	-0.210292	-0.0742144	-2.70987	0.146541	-0.912211	-0.340255	-0.923132	0.21469	0.0718708	0.408906	2.46896	-0.02816	0.943303	-0.839221	-3.59156	0.0336955	0.299475	0.010586	-0.527403	-0.594596	3.85073	-0.0147925	0.0741902	0.0151554	-0.387967	0.552931
3.48	0.0442324	1.97223	0.0256144	0.268178	0.171674	0.302001	-0.153094	-0.0190781	0.896814	-0.030753	0.0202782	0.0187329	-0.12131	-1.95386	0.0820507	-0.746263	-0.49143	-0.515158	0.199802	0.0704786	0.351076	-1.09493	-0.00626908	-0.182024	-0.0998702	-2.05244	0.146412	-0.817743	-0.345394	-0.724926	0.215566	0.0947142	0.435256	2.65666	-0.0182476	0.883698	-0.871189	-2.77934	0.0367109	0.361449	0.00649677	-0.506975	-0.559124	3.22738	-0.0135073	0.0857789	0.0120937	-0.326274	0.539688
3.49	0.0606848	1.34504	0.027789	0.143998	0.17476	0.324936	-0.153291	-0.0194031	0.896484	-0.0334812	0.0204912	0.023605	-0.138718	-1.37698	0.0848953	-0.413154	-0.494729	-0.431387	0.200705	0.100319	0.341253	-0.777272	-0.00800697	-0.112056	-0.119127	-1.44369	0.144874	-0.763941	-0.346264	-0.0150543	0.216635	0.120977	0.464342	3.30572	-0.00750632	1.17582	-0.8949	-1.9648	0.0403222	0.368573	0.00271161	-0.428997	-0.530485	2.48891	-0.0120929	0.132385	0.00965012	-0.244415	0.529008
3.5	0.0712218	0.796358	0.0291224	0.0846258	0.178	0.347877	-0.153464	-0.0146578	0.896179	-0.0263938	0.0207298	0.0227478	-0.150026	-0.869474	0.0874833	-0.227348	-0.498037	-0.445122	0.201798	0.122018	0.338368	0.261908	-0.00806033	0.111145	-0.13275	-0.922254	0.142192	-0.633846	-0.34217	0.392978	0.21803	0.145791	0.499051	3.43288	0.00607047	1.19474	-0.910759	-1.21874	0.0438656	0.350755	-0.00064284	-0.382188	-0.509606	1.69433	-0.0107529	0.105739	0.0072669	-0.27396	0.520309
3.51	0.0768071	0.360518	0.0299255	0.0175508	0.181595	0.368958	-0.15357	-0.00556233	0.895963	-0.0173384	0.0209293	0.0169878	-0.156733	-0.490492	0.0892395	-0.10452	-0.501933	-0.424431	0.20325	0.163698	0.345542	1.06776	-0.00590436	0.27357	-0.141152	-0.470587	0.139337	-0.462388	-0.336474	0.432125	0.219374	0.116635	0.532042	3.25425	0.0189637	1.04187	-0.919592	-0.565577	0.0474682	0.364965	-0.0037923	-0.315293	-0.496616	0.923614	-0.00954644	0.125522	0.00470675	-0.264635	0.512801
3.52	0.0782754	-0.0610495	0.0299201	-0.0771501	0.185006	0.295516	-0.153571	0.00480154	0.895813	-0.0138058	0.021077	0.0131783	-0.159498	-0.0934525	0.0905262	0.0860573	-0.505116	-0.24542	0.204867	0.143984	0.357763	1.29775	-0.00256822	0.331298	-0.144781	-0.00628793	0.136559	-0.295083	-0.33315	0.110745	0.220282	0.0610078	0.565861	3.5347	0.0306197	0.904851	-0.922035	0.0883142	0.0510184	0.333103	-0.0061548	-0.169386	-0.491002	0.198289	-0.00811693	0.156854	0.0021478	-0.258896	0.50567
3.53	0.0749963	-0.596404	0.0287243	-0.203922	0.187395	0.153516	-0.153493	0.0100354	0.895677	-0.0134896	0.0212043	0.0129155	-0.15685	0.451632	0.0917672	0.404479	-0.506757	-0.0379892	0.205975	0.0720472	0.370516	1.25172	0.000965826	0.315265	-0.142702	0.59366	0.133783	-0.0950517	-0.333632	-0.132343	0.220553	-0.010238	0.602593	3.96885	0.0415597	0.893505	-0.917383	0.849378	0.0539567	0.256119	-0.0071471	0.0276015	-0.492496	-0.483431	-0.00641604	0.184569	-0.000453655	-0.259808	0.4993
3.54	0.0660578	-1.1966	0.0259243	-0.370241	0.188277	-0.00661408	-0.153382	0.0110086	0.895545	-0.0125511	0.0213497	0.0159114	-0.147355	1.05527	0.0933801	0.798678	-0.507081	0.134913	0.206354	0.00193799	0.382965	1.24869	0.00429261	0.284601	-0.13396	1.27096	0.130533	0.0534125	-0.336951	-0.200733	0.22023	-0.0467093	0.645308	4.05879	0.0535807	0.856825	-0.904866	1.65237	0.0560213	0.182573	-0.00640834	0.249923	-0.500393	-1.07047	-0.00434104	0.229107	-0.00311903	-0.267394	0.493974
3.55	0.0509593	-1.81776	0.0215691	-0.478026	0.188195	-0.0512704	-0.153311	0.00194293	0.895446	-0.00536319	0.0214901	0.0104599	-0.130535	1.70635	0.0951156	1.10195	-0.506814	0.23769	0.206065	-0.0612745	0.395728	1.31758	0.00738674	0.272805	-0.117797	1.96415	0.127141	0.42529	-0.338109	0.420478	0.21968	-0.0659007	0.669773	0.673016	0.0619191	0.357024	-0.884355	2.42293	0.0576342	0.156759	-0.00454078	0.334071	-0.513449	-1.51492	-0.00179373	0.266276	-0.00593841	-0.291215	0.489671
3.56	0.0299559	-2.36805	0.0165897	-0.51019	0.187592	-0.123033	-0.153351	-0.00955381	0.895468	0.0100237	0.021553	0.00295301	-0.106959	2.3116	0.0958214	1.29077	-0.505944	0.396216	0.205189	-0.113542	0.409139	1.35259	0.0102854	0.23326	-0.0939853	2.55571	0.125939	0.880573	-0.335633	0.502237	0.218807	-0.111192	0.666048	-0.888401	0.0633232	-0.109323	-0.856769	3.06088	0.0587092	0.0686219	-0.0026096	0.382072	-0.530237	-1.83986	0.00107466	0.269927	-0.00911064	-0.369843	0.486362
3.57	0.00377	-2.87577	0.0112534	-0.553079	0.185953	-0.21662	-0.153497	-0.0201306	0.895623	0.0187622	0.0215639	-0.000578197	-0.0774573	2.87064	0.0954301	1.48598	-0.504112	0.526315	0.203815	-0.166608	0.422482	1.29318	0.0125387	0.157108	-0.0636075	3.10424	0.126437	1.19102	-0.336672	0.0981024	0.217533	-0.138717	0.656263	-1.23592	0.0587607	-0.570427	-0.823222	3.63881	0.0588521	-0.025088	-0.000376983	0.455083	-0.549722	-2.03469	0.00390252	0.252896	-0.0131232	-0.425088	0.484441
3.58	-0.0273357	-3.32377	0.00559459	-0.580435	0.183468	-0.260623	-0.153757	-0.0311626	0.895809	0.0170933	0.0215385	-0.00444445	-0.0422687	3.3619	0.0941373	1.65606	-0.501616	0.643858	0.201971	-0.190542	0.433579	0.812528	0.013694	0.00509698	-0.0272177	3.5735	0.127961	1.4858	-0.340327	0.157198	0.216145	-0.137115	0.63782	-2.51658	0.0487212	-0.939581	-0.784091	4.14627	0.0582932	-0.0886632	0.00206226	0.484928	-0.570336	-2.07468	0.0065536	0.198512	-0.0173082	-0.427162	0.48264
3.59	-0.0620491	-3.58433	-0.000128166	-0.588178	0.18035	-0.318217	-0.154103	-0.0367073	0.895938	0.00729771	0.0214845	-0.00577187	-0.00288011	3.65494	0.0923543	1.77962	-0.498019	0.805193	0.200042	-0.196839	0.437447	-0.00531358	0.0125557	-0.201238	0.0135332	3.83261	0.130474	1.67026	-0.343344	0.255011	0.214827	-0.124603	0.608539	-3.18682	0.0353657	-1.12821	-0.740856	4.4473	0.0572201	-0.158201	0.00457904	0.523147	-0.59057	-1.95438	0.00865007	0.147142	-0.0213489	-0.409679	0.479881
3.6	-0.0983102	-3.63442	-0.00565224	-0.576081	0.176287	-0.40765	-0.154463	-0.0342712	0.89593	-0.00965178	0.0214312	-0.00460469	0.0384357	3.71755	0.0905749	1.80405	-0.493243	0.895742	0.198055	-0.19622	0.435092	-0.419179	0.00974176	-0.293506	0.0559882	3.85906	0.133379	1.70073	-0.346635	0.192328	0.213705	-0.0983109	0.576828	-3.11969	0.0212072	-1.15845	-0.695763	4.52087	0.0554833	-0.245329	0.00756589	0.586155	-0.609041	-1.73562	0.0103828	0.115633	-0.0251315	-0.381047	0.475415
3.61	-0.134241	-3.51	-0.0107177	-0.547758	0.171021	-0.525928	-0.154772	-0.0268606	0.895741	-0.0275405	0.0213975	-0.00200466	0.0793505	3.58565	0.0889889	1.73573	-0.487398	1.02413	0.196187	-0.173077	0.429325	-0.732233	0.00611064	-0.353006	0.0977584	3.69796	0.136115	1.62742	-0.35065	0.135522	0.212891	-0.0614537	0.546217	-3.03324	0.0077883	-1.09088	-0.650899	4.39257	0.0529618	-0.346936	0.0114132	0.672217	-0.625153	-1.48052	0.011871	0.0974251	-0.0286126	-0.350817	0.469654
3.62	-0.167656	-3.08955	-0.0148536	-0.452302	0.164459	-0.637861	-0.154982	-0.0138037	0.895405	-0.037684	0.02139	0.000320047	0.117138	3.13919	0.0875738	1.46967	-0.479576	1.19396	0.194714	-0.110948	0.421177	-0.85174	0.0021561	-0.341754	0.136232	3.21126	0.138607	1.45049	-0.354581	0.14832	0.212534	-0.00946347	0.515759	-3.06696	-0.00432594	-1.0024	-0.608917	3.90014	0.0494881	-0.46042	0.0162853	0.715241	-0.638186	-1.1059	0.0132034	0.0912042	-0.0317735	-0.3107	0.463035
3.63	-0.194698	-2.22253	-0.0172218	-0.254679	0.157427	-0.638057	-0.155022	0.00673189	0.89503	-0.0349144	0.0213984	0.00129056	0.146984	2.2214	0.0859423	0.92501	-0.470301	1.12514	0.194179	0.00963474	0.413117	-0.756898	-0.00135712	-0.289642	0.167014	2.25376	0.141121	1.11699	-0.356964	0.21241	0.212657	0.0289929	0.484908	-3.07891	-0.0153039	-0.985049	-0.574546	2.85709	0.0451667	-0.516984	0.0213586	0.597141	-0.646613	-0.55837	0.0143475	0.079724	-0.0344647	-0.246761	0.455547
3.64	-0.211384	-1.07986	-0.017425	-0.042151	0.151305	-0.540755	-0.15485	0.0265556	0.894746	-0.0205409	0.0214199	0.00344517	0.164438	1.04935	0.0840486	0.317686	-0.461694	0.872005	0.194741	0.0865395	0.405277	-0.863311	-0.00444303	-0.273905	0.185862	1.05532	0.143755	0.674379	-0.358465	-0.0418448	0.212996	0.0261169	0.454688	-2.93529	-0.0258703	-0.960553	-0.552738	1.45758	0.0406145	-0.475495	0.0252968	0.369851	-0.649098	0.0530946	0.0151144	0.0526732	-0.036505	-0.167134	0.447696
3.65	-0.216872	-0.050603	-0.0161953	0.0703085	0.146779	-0.389358	-0.15452	0.037879	0.894633	-0.00230067	0.0214845	0.0103853	0.169466	0.0270931	0.0826346	-0.0841918	-0.455138	0.511467	0.195546	0.0591457	0.395605	-1.06079	-0.00753897	-0.281714	0.192268	0.0319093	0.14593	0.170835	-0.361709	-0.39959	0.212897	-0.0477993	0.432712	-1.02592	-0.0339345	-0.325386	-0.544754	0.171735	0.0367257	-0.331355	0.0275025	0.136218	-0.64589	0.562013	0.0153415	0.0144384	-0.037792	-0.0794971	0.44091
3.66	-0.21365	0.665776	-0.0145995	0.127536	0.144112	-0.196338	-0.154125	0.0403203	0.894694	0.0141185	0.0216361	0.0200552	0.165501	-0.669253	0.0822459	-0.32491	-0.451599	0.138641	0.195805	0.000540759	0.38464	-1.09778	-0.0105744	-0.25683	0.188751	-0.691292	0.14649	-0.306084	-0.366024	-0.505135	0.2122	-0.0824424	0.433744	1.15021	-0.0338957	0.322772	-0.547837	-0.759502	0.0341728	-0.166976	0.0277441	-0.113285	-0.638383	0.931716	0.0149817	-0.0289866	-0.0382488	0.0100106	0.436224
3.67	-0.203504	1.38843	-0.0127396	0.21134	0.143393	-0.0313114	-0.153696	0.0467858	0.894914	0.0296421	0.0218851	0.0295724	0.154112	-1.42453	0.0824579	-0.648367	-0.45074	-0.131121	0.195892	0.0312974	0.37451	-0.909525	-0.0128793	-0.154753	0.176629	-1.48024	0.145128	-0.826049	-0.368692	-0.344113	0.211509	-0.0427786	0.455406	3.04436	-0.0265472	0.991829	-0.55996	-1.69353	0.0327981	-0.0510019	0.0258178	-0.343469	-0.627108	1.34457	0.0140059	-0.0856198	-0.0378934	0.0916974	0.432861
3.68	-0.18586	2.11865	-0.0102464	0.305902	0.144195	0.0874355	-0.153185	0.054794	0.895266	0.0390605	0.022216	0.0356866	0.134054	-2.18338	0.0828545	-1.01518	-0.451257	-0.296907	0.196334	0.046391	0.367022	-0.53648	-0.0136359	0.0449913	0.154919	-2.26781	0.141909	-1.29032	-0.367436	-0.00740703	0.211373	0.00905374	0.489146	3.37762	-0.013721	1.2446	-0.581666	-2.61959	0.0321751	0.0280567	0.0221928	-0.51192	-0.611505	1.77384	0.0121944	-0.160586	-0.0368766	0.147362	0.429144
3.69	-0.161647	2.69225	-0.00715821	0.357124	0.146052	0.159372	-0.152612	0.0595098	0.895655	0.0371141	0.0225823	0.0370606	0.106441	-2.77707	0.0832748	-1.29359	-0.452643	-0.432798	0.196749	0.037434	0.364316	0.00898153	-0.0119752	0.257817	0.125468	-2.8426	0.137655	-1.55763	-0.36229	0.137279	0.211462	0.00649486	0.51985	2.78994	0.000585846	1.2425	-0.611661	-3.33684	0.0322215	0.0963944	0.0175541	-0.590049	-0.592084	2.10718	0.00953521	-0.226468	-0.0354767	0.16995	0.42507
3.7	-0.132506	3.10652	-0.0037591	0.380544	0.148277	0.175901	-0.152	0.0625558	0.895988	0.0293304	0.0229512	0.0365796	0.0731479	-3.21593	0.0839251	-1.48707	-0.454884	-0.572761	0.197137	0.0429657	0.367129	0.537166	-0.00827752	0.414321	0.0907517	-3.25253	0.133106	-1.69938	-0.357466	-0.171059	0.211504	0.00690821	0.547298	2.85828	0.0152345	1.24794	-0.647785	-3.84947	0.0328407	0.129079	0.0127783	-0.594745	-0.569988	2.30958	0.00621001	-0.28435	-0.0340005	0.157227	0.421435
3.71	-0.100105	3.34217	-3.25E-05	0.412933	0.150537	0.188996	-0.151375	0.0615781	0.896247	0.0227827	0.023313	0.0358457	0.0360516	-3.45684	0.0847372	-1.61058	-0.458115	-0.688344	0.197627	0.055046	0.373803	0.723103	-0.00344011	0.455636	0.0526176	-3.4934	0.128677	-1.75936	-0.356211	-0.527905	0.211646	0.0228943	0.577887	3.22582	0.0297362	1.11075	-0.688026	-4.15732	0.0337093	0.125181	0.00815709	-0.599176	-0.546566	2.37728	0.00241874	-0.312904	-0.0325497	0.15231	0.419218
3.72	-0.0663041	3.3825	0.00408812	0.445568	0.152898	0.21419	-0.150785	0.0557812	0.896441	0.0150148	0.0236682	0.035137	-0.00256255	-3.4733	0.0855812	-1.63456	-0.461816	-0.69524	0.198158	0.0475032	0.38026	0.553298	0.00118338	0.399894	0.0131009	-3.52892	0.124579	-1.72551	-0.357005	-0.590979	0.211901	0.0244563	0.609522	3.061	0.0424728	0.918161	-0.730253	-4.23835	0.0346125	0.101224	0.00353548	-0.613931	-0.523028	2.32904	-0.00145858	-0.290721	-0.0311611	0.13571	0.419195
3.73	-0.0332463	3.19159	0.00844543	0.442707	0.155395	0.239767	-0.150268	0.0474335	0.896528	0.00141876	0.0240151	0.034132	-0.0400788	-3.2566	0.0865047	-1.52277	-0.465563	-0.705998	0.198523	0.0270562	0.3855	0.557517	0.00552102	0.403958	-0.0252823	-3.32022	0.121036	-1.58714	-0.357974	-0.535066	0.212075	0.0169778	0.638252	2.6661	0.0534733	0.764891	-0.771869	-4.02805	0.035458	0.0785581	-0.00114758	-0.609306	-0.50071	2.12452	-0.00486026	-0.264062	-0.0297823	0.116478	0.421947
3.74	-0.00323093	2.79031	0.0127427	0.428873	0.15801	0.268835	-0.149842	0.0372361	0.896466	-0.0127138	0.0243432	0.030788	-0.0740404	-2.84779	0.0874886	-1.35102	-0.46982	-0.730026	0.198836	0.0455484	0.391906	0.727637	0.0101076	0.423354	-0.0600072	-2.92108	0.118273	-1.31653	-0.357691	-0.171866	0.212451	0.0605754	0.657606	0.977713	0.0619446	0.46614	-0.809967	-3.55469	0.0362435	0.049361	-0.00582762	-0.602991	-0.481457	1.71131	-0.00805324	-0.262152	-0.0286836	0.0781725	0.427766
3.75	0.0221827	2.29454	0.0170705	0.430252	0.160694	0.265628	-0.149522	0.0272188	0.89631	-0.0162286	0.0246218	0.0249845	-0.103089	-2.35124	0.0880287	-1.18117	-0.474352	-0.666029	0.199556	0.101834	0.399541	0.769938	0.0145827	0.375817	-0.0892792	-2.44783	0.117191	-0.907936	-0.354199	0.107635	0.213241	0.0972475	0.658894	-0.470393	0.0656343	0.122957	-0.842609	-2.96177	0.0367081	-0.0155158	-0.0106083	-0.581711	-0.467103	1.15312	-0.0110865	-0.263947	-0.0279729	0.0356286	0.436797
3.76	0.0424691	1.76592	0.0213408	0.402654	0.16298	0.216601	-0.149288	0.0202954	0.896172	-0.0107639	0.0248475	0.0202033	-0.126689	-1.82149	0.0880425	-0.96308	-0.478271	-0.529017	0.200838	0.148474	0.4065	0.591948	0.0180706	0.244637	-0.1125	-1.93081	0.118039	-0.533503	-0.350671	0.0325554	0.214362	0.129096	0.650798	-1.19427	0.0647653	-0.245962	-0.869019	-2.30378	0.0365227	-0.0855492	-0.0150876	-0.500742	-0.458886	0.490968	-0.0140029	-0.275283	-0.0277802	-0.0221006	0.448602
3.77	0.057394	1.2321	0.0251982	0.34843	0.16474	0.174524	-0.149107	0.0166071	0.896104	-0.00266567	0.0250227	0.0146248	-0.144369	-1.28153	0.0877657	-0.710261	-0.481315	-0.388748	0.202457	0.171847	0.410461	0.149331	0.0197921	0.0511533	-0.129441	-1.39101	0.12034	-0.187537	-0.348556	0.0024792	0.215807	0.158521	0.633489	-2.29551	0.0586701	-0.661624	-0.888585	-1.60445	0.0357987	-0.121436	-0.0188779	-0.396486	-0.457698	-0.238609	-0.016865	-0.288576	-0.0283658	-0.0988737	0.462657
3.78	0.0673013	0.776266	0.0284467	0.28191	0.16608	0.133953	-0.148936	0.0188274	0.896117	0.00481554	0.0251398	0.00889063	-0.156332	-0.820604	0.0874362	-0.458025	-0.483463	-0.259036	0.20421	0.174303	0.409088	-0.398416	0.0191748	-0.151621	-0.140423	-0.923511	0.123933	0.102419	-0.347249	-0.0114712	0.217474	0.17297	0.60653	-3.0185	0.048077	-0.962435	-0.901334	-0.95382	0.034763	-0.133674	-0.0217813	-0.27127	-0.463767	-0.951625	-0.0196262	-0.298586	-0.0298339	-0.170341	0.478105
3.79	0.073258	0.434472	0.0310057	0.215678	0.167084	0.107929	-0.148703	0.028649	0.896186	0.00825873	0.0252017	0.0035635	-0.1637	-0.482493	0.0873301	-0.25203	-0.485014	-0.187001	0.205904	0.16046	0.403097	-0.789394	0.0166716	-0.287713	-0.146761	-0.572119	0.128349	0.287017	-0.346654	-0.0171096	0.219241	0.173596	0.574777	-3.31486	0.0351168	-1.12002	-0.908059	-0.395039	0.0335999	-0.125885	-0.0236189	-0.146818	-0.476773	-1.62568	-0.022203	-0.290593	-0.0320991	-0.223847	0.49406
3.8	0.0757468	0.0424324	0.0328647	0.13809	0.168007	0.10593	-0.148368	0.0372313	0.896263	0.00649233	0.0252158	-0.000414137	-0.166972	-0.0748025	0.0874745	-0.0107049	-0.486217	-0.103663	0.207261	0.0986256	0.393389	-1.15854	0.0130121	-0.362156	-0.149031	-0.142616	0.133107	0.466349	-0.346166	0.0720826	0.220784	0.125681	0.540322	-3.59617	0.0212779	-1.20853	-0.909082	0.222659	0.0324709	-0.104992	-0.0245128	-0.0419002	-0.496377	-2.28034	-0.0242178	-0.235452	-0.0349436	-0.250562	0.510524
3.81	0.073481	-0.507781	0.0338256	0.0320736	0.169048	0.119833	-0.147986	0.0381267	0.896316	0.00454427	0.0252007	-0.00227412	-0.16442	0.505957	0.0878582	0.328643	-0.487002	-0.0171405	0.207827	0.0138411	0.380357	-1.40968	0.00872005	-0.411084	-0.145588	0.47017	0.138073	0.702486	-0.345205	0.216666	0.221718	0.0588199	0.502818	-3.87706	0.00701739	-1.29205	-0.903139	0.98545	0.0313937	-0.0769712	-0.0246645	0.0467591	-0.522375	-2.8904	-0.0252006	-0.151019	-0.0381629	-0.262048	0.528197
3.82	0.0654001	-1.09862	0.0335626	-0.108797	0.170434	0.155351	-0.14762	0.0345555	0.89637	0.00697246	0.0251761	-0.00235673	-0.15484	1.10776	0.0886083	0.697607	-0.487786	0.0263946	0.207641	-0.0512086	0.366094	-1.41755	0.00413402	-0.435828	-0.135194	1.13797	0.14298	0.907318	-0.343812	0.3519	0.22204	0.00177474	0.463337	-3.96017	-0.00762906	-1.35959	-0.88941	1.75594	0.0305603	-0.018262	-0.0242198	0.126117	-0.553765	-3.35498	-0.0250533	-0.0711116	-0.0415691	-0.258051	0.546685
3.83	0.0513994	-1.68986	0.0317976	-0.268969	0.172292	0.193954	-0.147308	0.027319	0.89646	0.0107766	0.0251596	-0.000605073	-0.138217	1.7085	0.0897584	1.05927	-0.488764	0.0796765	0.206801	-0.119939	0.352285	-1.34088	-0.000616377	-0.441039	-0.117769	1.81761	0.147351	1.06757	-0.342169	0.47727	0.221818	-0.0509976	0.423855	-3.88255	-0.0224471	-1.40208	-0.868136	2.49271	0.0302083	0.0494916	-0.0232379	0.199815	-0.589028	-3.67498	-0.0239132	-0.00961372	-0.0449057	-0.232582	0.565085
3.84	0.031553	-2.24923	0.0283626	-0.435256	0.174474	0.206745	-0.147081	0.018643	0.896574	0.0110472	0.0251709	0.00337985	-0.114675	2.27076	0.0912322	1.39418	-0.48966	0.173624	0.205282	-0.181684	0.339441	-1.21235	-0.00528396	-0.420984	-0.093484	2.45543	0.150814	1.17673	-0.340743	0.493094	0.221147	-0.091828	0.386968	-3.13502	-0.0369003	-1.26377	-0.839684	3.1718	0.0303385	0.0999765	-0.0216981	0.283955	-0.626731	-3.84006	-0.022006	0.0385953	-0.0478805	-0.184838	0.582656
3.85	0.00669003	-2.70497	0.0231695	-0.605944	0.176361	0.129053	-0.146912	0.0159586	0.896662	0.00562174	0.0252529	0.0144927	-0.0853044	2.70477	0.0931603	1.6896	-0.48997	0.326346	0.203293	-0.225185	0.328377	-1.01215	-0.009547	-0.376732	-0.0638009	2.93561	0.152516	1.0636	-0.34132	0.258133	0.219923	-0.147331	0.371795	0.58133	-0.0445504	-0.0200183	-0.805094	3.73074	0.0306816	0.0896228	-0.0192292	0.431854	-0.665197	-3.85169	-0.0195166	0.0806705	-0.0501823	-0.109849	0.598238
3.86	-0.0225932	-3.14505	0.0166458	-0.676306	0.177147	0.0639061	-0.146769	0.0113414	0.896683	-0.000820447	0.0254607	0.0260037	-0.0508579	3.1624	0.0951652	1.86525	-0.489075	0.470548	0.200756	-0.280828	0.319109	-0.802707	-0.0131575	-0.286882	-0.030602	3.31449	0.15136	0.956964	-0.344912	0.148152	0.218663	-0.103983	0.395391	3.34861	-0.0391863	0.791425	-0.765178	4.23543	0.0304388	0.00204524	-0.0156474	0.495744	-0.703313	-3.76816	-0.0164944	0.137598	-0.051619	-0.0439861	0.611405
3.87	-0.0559444	-3.49595	0.00982077	-0.683708	0.177867	0.147824	-0.146697	0.0035737	0.896641	-0.00868754	0.0257475	0.0303403	-0.012086	3.51962	0.0961881	1.9243	-0.488276	0.40244	0.197773	-0.304908	0.314796	0.0529452	-0.0148116	-0.00639851	0.00583785	3.63458	0.148614	0.97198	-0.346119	0.725549	0.217675	-0.112249	0.429066	3.41754	-0.0311347	0.87796	-0.720739	4.61947	0.0296804	-0.0126674	-0.0123912	0.415516	-0.740101	-3.58302	-0.0130227	0.167417	-0.0522338	0.0300925	0.622451
3.88	-0.0918398	-3.65342	0.00260219	-0.744002	0.179295	0.236509	-0.146678	0.00114491	0.896486	-0.0232734	0.0260619	0.0325127	0.0288536	3.616	0.0964731	1.95152	-0.488673	0.32477	0.194938	-0.256269	0.320194	0.947687	-0.0135382	0.223328	0.0445696	3.81182	0.144825	0.885712	-0.342695	1.04568	0.216425	-0.132542	0.465183	3.69733	-0.0203304	1.09238	-0.673433	4.80848	0.0293245	0.0540332	-0.00987559	0.378535	-0.773999	-3.20065	-0.00949673	0.184621	-0.0519295	0.108619	0.630412
3.89	-0.128412	-3.61333	-0.00550711	-0.825171	0.181066	0.289552	-0.146667	0.00174762	0.896168	-0.0400976	0.0263912	0.0328057	0.0698562	3.49516	0.0969368	1.94471	-0.489319	0.349575	0.192687	-0.19023	0.332431	1.48135	-0.0103128	0.375694	0.0838739	3.81406	0.139743	0.743296	-0.337109	1.13296	0.215116	-0.123645	0.500533	3.32843	-0.00817641	1.05312	-0.625202	4.77675	0.029912	0.149579	-0.00747756	0.389265	-0.803398	-2.67691	-0.00603007	0.206818	-0.0506594	0.192349	0.633934
3.9	-0.162703	-3.16589	-0.0141742	-0.813173	0.182791	0.292404	-0.146613	0.0106804	0.895708	-0.0498705	0.0267087	0.0304183	0.107564	2.96286	0.0978708	1.68967	-0.488958	0.477409	0.191244	-0.0929974	0.349478	1.89333	-0.00552487	0.505357	0.120635	3.35494	0.13385	0.51364	-0.331744	0.898422	0.214097	-0.0713243	0.533286	3.35128	0.00361938	0.987886	-0.579522	4.24986	0.0314663	0.201191	-0.00493628	0.393178	-0.826491	-1.93159	-0.0026921	0.230885	-0.0483697	0.288458	0.632271
3.91	-0.190119	-2.25691	-0.0218523	-0.624597	0.184112	0.227886	-0.146433	0.0260125	0.895219	-0.0457078	0.0270009	0.0285123	0.136632	2.01831	0.0986541	1.12284	-0.486939	0.45373	0.190782	-0.000836074	0.369125	1.97519	0.000801897	0.60635	0.14938	2.35093	0.127833	0.178712	-0.328624	0.431152	0.213677	-0.0181039	0.570339	4.32568	0.0157102	1.05369	-0.542197	3.12268	0.0330759	0.127984	-0.0023793	0.350502	-0.841085	-0.991066	0.000410734	0.250008	-0.0450609	0.372341	0.625062
3.92	-0.207074	-1.13915	-0.0269872	-0.346563	0.184927	0.14105	-0.146101	0.0387476	0.89482	-0.0339755	0.027295	0.0306902	0.153412	0.930005	0.0988469	0.481702	-0.484839	0.287619	0.191026	0.0326803	0.387399	1.64866	0.00743682	0.58173	0.165849	1.13211	0.121954	-0.232493	-0.329523	-0.151736	0.213602	-0.00463642	0.621543	5.66263	0.0301534	1.17234	-0.518095	1.68758	0.0336421	-0.00681445	-4.49E-05	0.268258	-0.845805	0.0241173	0.00313408	0.249649	-0.0409117	0.478216	0.612922
3.93	-0.213411	-0.177592	-0.0293814	-0.0970412	0.185761	0.140075	-0.145705	0.0376948	0.894532	-0.0240122	0.0276095	0.0313107	0.158509	0.0375318	0.0985932	-0.0254412	-0.483611	0.0463516	0.191264	0.0132266	0.401754	1.24852	0.0137773	0.541697	0.170417	0.147599	0.116345	-0.491865	-0.332095	-0.100123	0.213412	-0.0326658	0.673453	3.99375	0.0448903	0.91197	-0.507917	0.394528	0.0331685	-0.0728295	0.00159975	0.116998	-0.840665	0.968666	0.00530098	0.218316	-0.0341333	0.768736	0.596728
3.94	-0.211371	0.558221	-0.0296275	0.116161	0.187448	0.193534	-0.145391	0.0244451	0.89436	-0.00785283	0.027894	0.0248147	0.154712	-0.639306	0.0979832	-0.428036	-0.484099	-0.207665	0.191427	0.0328036	0.412588	0.972293	0.0194705	0.45514	0.16667	-0.585669	0.112466	-0.450024	-0.32946	0.481933	0.21297	-0.0495236	0.690662	-0.29284	0.0531812	0.334532	-0.509343	-0.664361	0.0323726	-0.0860358	0.00183433	-0.0719438	-0.826723	1.78728	0.00686018	0.174605	-0.0265649	0.750476	0.577731
3.95	-0.201828	1.35428	-0.0278374	0.321683	0.189705	0.159398	-0.145192	0.0169733	0.894433	0.0240273	0.0281112	0.0195767	0.142585	-1.42855	0.0970104	-0.872964	-0.485894	-0.366364	0.19225	0.137195	0.421409	0.761105	0.0238394	0.286881	0.155724	-1.43046	0.111449	-0.489791	-0.324512	0.099938	0.212619	-0.016127	0.681401	-0.964441	0.0547089	-0.0189451	-0.521554	-1.79352	0.0312753	-0.132851	0.000918027	-0.167922	-0.805077	2.5323	0.00782949	0.116433	-0.0194702	0.696598	0.556366
3.96	-0.184361	2.09735	-0.0240997	0.483766	0.191689	0.0908892	-0.145039	0.0131845	0.894821	0.0510652	0.0282979	0.0175786	0.121535	-2.13473	0.0959903	-1.24783	-0.487902	-0.436879	0.193931	0.174882	0.425674	0.0272612	0.0254955	-0.000658761	0.136281	-2.2103	0.111654	-0.695235	-0.324432	-0.4181	0.212677	0.0290395	0.67214	-1.24764	0.0520421	-0.382698	-0.544876	-2.82595	0.0297404	-0.169286	-0.000149875	-0.186159	-0.776118	3.24874	0.00822496	0.0583826	-0.0130843	0.626253	0.531923
3.97	-0.160419	2.66005	-0.0186164	0.658576	0.193397	0.0618771	-0.144935	0.00787832	0.895405	0.0635265	0.0284488	0.0120917	0.0937525	-2.60862	0.0947598	-1.56387	-0.490083	-0.533727	0.195459	0.127526	0.422444	-0.620121	0.0242884	-0.182382	0.10985	-2.81798	0.112761	-0.747463	-0.325762	-0.385726	0.21316	0.06565	0.651581	-2.88369	0.0443102	-0.777456	-0.577269	-3.6169	0.0278745	-0.211053	-0.00129598	-0.233635	-0.740467	3.85358	0.00824607	0.0233234	-0.00746735	0.562675	0.504123
3.98	-0.131563	3.084	-0.0113621	0.811347	0.194934	0.027039	-0.144872	0.00508846	0.896053	0.0638679	0.0285413	0.00690457	0.060964	-2.96133	0.0929714	-1.81289	-0.492732	-0.596541	0.196555	0.0925305	0.413798	-1.12752	0.0214514	-0.317568	0.0782379	-3.28529	0.115559	-0.736395	-0.325752	-0.369843	0.213884	0.0759398	0.617882	-3.67637	0.0326172	-0.983987	-0.61657	-4.20545	0.0255992	-0.257544	-0.00274571	-0.255863	-0.700682	4.10185	0.00828289	0.00216544	-0.000488864	0.782696	0.476965
3.99	-0.0992551	3.34443	-0.00283531	0.896478	0.196006	-0.00555506	-0.144831	0.00287672	0.896643	0.0525279	0.0285947	0.0040378	0.0247053	-3.1782	0.0909598	-1.94579	-0.495246	-0.568692	0.197298	0.0570605	0.400453	-1.45343	0.0174202	-0.342977	0.0430189	-3.56388	0.119579	-0.739619	-0.325844	-0.466091	0.214614	0.0703981	0.580702	-3.73563	0.0199379	-1.05342	-0.660649	-4.56237	0.0230687	-0.271732	-0.00416026	-0.239587	-0.658511	4.31102	0.00815951	-0.053122	0.00649292	0.678255	0.452244
4	-0.06533	3.40685	0.00627798	0.921284	0.196667	-0.010677	-0.144821	-0.00128197	0.89708	0.0344117	0.0286267	0.00268802	-0.0130507	-3.21851	0.0890182	-1.95398	-0.497424	-0.519027	0.1978	0.0480306	0.386116	-1.44576	0.0139343	-0.29695	0.00618326	-3.624	0.124233	-0.711749	-0.325941	-0.424213	0.215281	0.0635361	0.542914	-3.84656	0.00747531	-1.06219	-0.707011	-4.66122	0.0206638	-0.250862	-0.00544745	-0.218603	-0.615063	4.30295	0.0079346	-0.043444	0.0123447	0.535924	0.429685
4.01	-0.0318394	3.25514	0.0154063	0.89624	0.196998	-0.00945949	-0.144867	-0.00818611	0.897324	0.014007	0.0286556	0.00336362	-0.049989	-3.05617	0.0873815	-1.82731	-0.499012	-0.45933	0.19822	0.0376501	0.370634	-1.59374	0.0107261	-0.264586	-0.0299565	-3.45248	0.129285	-0.61212	-0.325028	-0.306668	0.215857	0.0516018	0.50366	-3.96693	-0.0044593	-1.05722	-0.753029	-4.49079	0.0185611	-0.2233	-0.00661502	-0.195742	-0.573054	4.07822	0.00790551	-0.0903465	0.0165349	0.395768	0.411663
4.02	-0.000870219	2.91055	0.0239245	0.791203	0.197164	0.0187891	-0.144987	-0.0158532	0.89736	-0.00620797	0.0286975	0.00517254	-0.083855	-2.74456	0.0863348	-1.56803	-0.500655	-0.45894	0.1987	0.0644967	0.355323	-1.45691	0.00801182	-0.233989	-0.063034	-3.06352	0.134516	-0.487035	-0.32324	-0.212185	0.216333	0.0462245	0.46406	-3.89564	-0.0157955	-1.02605	-0.796024	-4.0648	0.0169471	-0.150374	-0.00765921	-0.159874	-0.534022	3.68924	0.00746977	-0.135002	0.0197689	0.312032	0.398037
4.03	0.0258932	2.42321	0.030954	0.601507	0.19746	0.05854	-0.145182	-0.0230122	0.897221	-0.0203418	0.0287608	0.00762451	-0.112936	-2.31982	0.0863509	-1.19931	-0.502625	-0.426438	0.199556	0.104351	0.34151	-1.3012	0.00542741	-0.238291	-0.0912136	-2.51251	0.139308	-0.373975	-0.321299	-0.194876	0.216883	0.0610669	0.42693	-3.24841	-0.0263042	-0.916073	-0.833693	-3.43728	0.0163208	-0.0291096	-0.00829649	-0.0857558	-0.49988	3.09805	0.00670004	-0.159564	0.0222509	0.234421	0.388932
4.04	0.0472386	1.83396	0.0358718	0.3793	0.197969	0.0767403	-0.145433	-0.0265858	0.89698	-0.0266612	0.028858	0.012213	-0.135893	-1.79164	0.0876296	-0.784041	-0.504443	-0.32854	0.200705	0.118416	0.329504	-1.09798	0.00288432	-0.226295	-0.113434	-1.88866	0.14302	-0.322674	-0.32074	-0.295676	0.217637	0.0938561	0.403449	-1.47396	-0.0333899	-0.452367	-0.864286	-2.6607	0.0168515	0.0772369	-0.00811621	0.0206294	-0.472619	2.31933	0.00567143	-0.171724	0.0240797	0.166641	0.384651
4.05	0.0623371	1.19689	0.0387145	0.18806	0.198691	0.0942292	-0.145706	-0.0264356	0.896708	-0.0271383	0.0290068	0.0177662	-0.151875	-1.20188	0.0897197	-0.402732	-0.505746	-0.215463	0.20188	0.111097	0.319835	-0.752281	0.000733088	-0.147247	-0.129368	-1.24347	0.145017	-0.301906	-0.321087	-0.22576	0.218701	0.10528	0.397965	0.660828	-0.0350232	0.22789	-0.8866	-1.80533	0.0181599	0.140186	-0.00709607	0.104397	-0.453869	1.41447	0.00439964	-0.172801	0.0253287	0.101912	0.385334
4.06	0.0714661	0.652831	0.0399785	0.067882	0.199539	0.0991126	-0.145925	-0.0162887	0.896459	-0.0213395	0.0292151	0.0233596	-0.161518	-0.714206	0.0919675	-0.169079	-0.50683	-0.198888	0.202965	0.10981	0.317548	0.361707	0.000467739	0.109564	-0.139926	-0.756591	0.144915	-0.387242	-0.321421	-0.109102	0.21991	0.136793	0.419567	3.41658	-0.0280523	1.03814	-0.900685	-1.03068	0.0196957	0.144557	-0.00544804	0.158118	-0.44439	0.471389	0.00293761	-0.164215	0.0260165	0.0525165	0.390683
4.07	0.0754621	0.153211	0.0404145	-0.00183685	0.200844	0.179211	-0.146035	-0.00666657	0.896294	-0.0121629	0.0294525	0.023027	-0.16635	-0.261539	0.0934313	-0.0365154	-0.508486	-0.210255	0.204177	0.125896	0.326245	1.28975	0.00286415	0.324755	-0.146257	-0.278211	0.1428	-0.375197	-0.319918	0.250501	0.22139	0.137631	0.458603	3.97686	-0.0156885	1.20526	-0.907373	-0.303078	0.0212682	0.174237	-0.00383439	0.13002	-0.444207	-0.427747	0.0012981	-0.171846	0.0263395	0.00841819	0.400507
4.08	0.0741979	-0.392321	0.0399994	-0.128144	0.203127	0.256328	-0.14608	-0.00295794	0.896192	-0.00934325	0.029665	0.0195045	-0.165998	0.259168	0.0941545	0.223748	-0.510291	-0.129454	0.205371	0.106353	0.340992	1.53749	0.00689645	0.384768	-0.146952	0.343992	0.139903	-0.205858	-0.315706	0.51558	0.222384	0.0552532	0.495108	3.28697	-0.00300702	1.08401	-0.906505	0.480612	0.0233623	0.245294	-0.00261099	0.135347	-0.452516	-1.22657	-0.000845857	-0.216662	0.0262833	-0.0106116	0.414078
4.09	0.0674831	-0.926023	0.0380657	-0.294949	0.205828	0.240807	-0.146098	-0.00091065	0.896098	-0.00951716	0.0298487	0.0174614	-0.159474	0.782478	0.0951021	0.580903	-0.511623	-0.0200325	0.206252	0.0607924	0.355565	1.40729	0.0107536	0.326188	-0.140941	0.97424	0.13681	-0.0126525	-0.311732	0.394086	0.222572	-0.0158365	0.525847	2.93562	0.00838824	0.908166	-0.897844	1.24033	0.0260368	0.281737	-0.00106316	0.224303	-0.468185	-1.89843	-0.00369321	-0.268852	0.0262529	0.0196762	0.431018
4.1	0.0555485	-1.44587	0.0345143	-0.439687	0.20819	0.183675	-0.146105	-0.00124052	0.896016	-0.00617409	0.0300146	0.0157489	-0.146637	1.31	0.0965215	0.913181	-0.512774	0.0339151	0.20656	0.000447166	0.369853	1.44663	0.0142573	0.297168	-0.128409	1.57686	0.133775	0.196441	-0.310566	0.198604	0.222157	-0.0682856	0.554383	2.77153	0.0178803	0.710729	-0.881877	1.94604	0.0288227	0.269153	0.00121538	0.317444	-0.489876	-2.43327	-0.00717486	-0.311641	0.0266359	0.0832173	0.450973
4.11	0.038331	-1.99545	0.0295461	-0.568873	0.209834	0.0912257	-0.14614	-0.00645451	0.895983	-0.000613011	0.0301673	0.0151734	-0.127415	1.88628	0.0980315	1.23307	-0.513771	0.153951	0.206276	-0.062854	0.383603	1.28005	0.0171056	0.207813	-0.109383	2.19718	0.13091	0.410031	-0.311563	0.10988	0.221256	-0.115893	0.581475	2.72245	0.025744	0.609797	-0.858956	2.63995	0.0313193	0.210995	0.00416841	0.414649	-0.516263	-2.83824	-0.01119	-0.346147	0.0275958	0.157963	0.473388
4.12	0.0155408	-2.55547	0.023236	-0.694891	0.210369	-0.0125629	-0.146244	-0.014688	0.895994	0.00202107	0.0303236	0.0159606	-0.101455	2.46929	0.0994219	1.54252	-0.513968	0.313589	0.205367	-0.115175	0.395545	1.14026	0.019101	0.142331	-0.0837347	2.81925	0.127967	0.591447	-0.314126	0.0763129	0.219937	-0.145222	0.609183	2.65688	0.0329262	0.509308	-0.829131	3.31571	0.0332182	0.136536	0.00786364	0.511872	-0.54593	-3.09182	-0.0155942	-0.361132	0.0291525	0.231831	0.49729
4.13	-0.0126246	-3.06651	0.0157749	-0.785753	0.209919	-0.0738863	-0.146444	-0.0258346	0.89601	0.000507148	0.0304752	0.0135471	-0.0692225	3.0019	0.100503	1.77854	-0.51342	0.445325	0.204056	-0.146931	0.40659	1.05119	0.0205586	0.098795	-0.0517728	3.37666	0.124983	0.82863	-0.316436	0.302448	0.218476	-0.1443	0.629532	1.17297	0.0376537	0.188511	-0.792894	3.91175	0.0346459	0.074316	0.0120276	0.55566	-0.57731	-3.18847	-0.0201036	-0.345286	0.031236	0.294413	0.521478
4.14	-0.0452674	-3.43138	0.00774301	-0.820529	0.208725	-0.121899	-0.146759	-0.0363518	0.895999	-0.00284921	0.0305856	0.00865861	-0.031951	3.38957	0.100872	1.91071	-0.511939	0.606918	0.202556	-0.146642	0.415576	0.659137	0.0212356	-0.0207375	-0.0143561	3.7653	0.123018	1.09837	-0.316868	0.484153	0.217046	-0.140961	0.632146	-0.464795	0.0376863	-0.170442	-0.751515	4.32388	0.035641	0.00597417	0.0161689	0.565038	-0.608864	-3.12927	-0.0244064	-0.306492	0.0337076	0.336926	0.54494
4.15	-0.0807016	-3.63541	-0.000357411	-0.814627	0.206618	-0.195221	-0.147159	-0.0433528	0.895941	-0.0093326	0.0306558	0.00540753	0.00849746	3.63223	0.100704	1.98139	-0.508894	0.804765	0.201085	-0.15348	0.418325	-0.0964534	0.0198885	-0.219529	0.0265455	3.9682	0.122289	1.28662	-0.317344	0.412516	0.215715	-0.1195	0.623039	-1.37345	0.033351	-0.523393	-0.707026	4.54449	0.0360674	-0.0851099	0.0203312	0.582055	-0.639197	-2.94531	-0.0282714	-0.250858	0.0363839	0.353748	0.566814
4.16	-0.117519	-3.69753	-0.00798731	-0.751127	0.203695	-0.230426	-0.147617	-0.0474661	0.895803	-0.0185071	0.0306868	0.000466037	0.0506515	3.74006	0.100005	1.94415	-0.50463	0.874865	0.19947	-0.166064	0.414982	-0.526956	0.0168419	-0.30998	0.0691653	4.00161	0.122815	1.45419	-0.31841	0.42924	0.214674	-0.0879509	0.603714	-2.49167	0.02449	-0.87795	-0.661117	4.59648	0.0358276	-0.167894	0.0243764	0.548859	-0.667287	-2.67733	-0.0315365	-0.187162	0.0390665	0.347515	0.5865
4.17	-0.153817	-3.48989	-0.0144936	-0.620432	0.200235	-0.29274	-0.148082	-0.043877	0.895571	-0.0276404	0.0306677	-0.00377185	0.0920758	3.55781	0.0985386	1.73267	-0.499839	0.918512	0.197899	-0.140463	0.40832	-0.794894	0.01328	-0.332642	0.11122	3.72498	0.124847	1.51757	-0.319674	0.306449	0.213971	-0.0489802	0.575476	-3.01929	0.0122356	-1.09457	-0.616042	4.32792	0.0348152	-0.27871	0.0280408	0.508402	-0.692061	-2.25426	-0.0339481	-0.0915787	0.0415933	0.314423	0.603322
4.18	-0.18595	-2.84747	-0.0190816	-0.421476	0.195897	-0.410055	-0.148457	-0.0295824	0.895266	-0.0322593	0.0306218	-0.00496612	0.128332	2.91182	0.0963878	1.29305	-0.493654	1.01992	0.196772	-0.0796351	0.399639	-0.91327	0.00966711	-0.308018	0.148296	2.98066	0.127979	1.35939	-0.322719	0.0245428	0.213696	-0.00695043	0.545457	-2.95526	-0.000978345	-1.10804	-0.576151	3.53697	0.0325512	-0.407586	0.0316498	0.480168	-0.711596	-1.6221	-0.0351663	0.0134652	0.043725	0.240056	0.616162
4.19	-0.209722	-1.84678	-0.0211605	-0.184693	0.190853	-0.48133	-0.148658	-0.0107557	0.894956	-0.0279181	0.0305755	-0.00399618	0.154547	1.89376	0.0938223	0.703101	-0.486078	0.951262	0.196329	-0.00906752	0.390601	-0.894097	0.0065645	-0.257345	0.175583	1.88912	0.131519	1.01535	-0.32673	-0.0763174	0.213717	0.0061811	0.516094	-2.94959	-0.0132207	-1.00888	-0.546569	2.2986	0.0290691	-0.466584	0.0351666	0.3911	-0.724136	-0.871025	-0.0351611	0.0930766	0.0451814	0.13656	0.62483
4.2	-0.222793	-0.75796	-0.0209156	0.0164451	0.186077	-0.441636	-0.148691	0.00263911	0.894742	-0.0135876	0.0305496	-0.000854954	0.16843	0.799162	0.0913516	0.16486	-0.478953	0.707074	0.196461	0.0243656	0.381425	-0.964954	0.0037317	-0.252402	0.190778	0.765487	0.134901	0.594445	-0.329074	0.0254744	0.213679	-0.0183444	0.485861	-3.09715	-0.0239493	-0.919128	-0.530328	0.925694	0.0252256	-0.398268	0.037828	0.215164	-0.72913	-0.125797	-0.0342196	0.136295	0.0458325	0.0299169	0.630252
4.21	-0.22563	0.16363	-0.0192231	0.145953	0.182574	-0.310678	-0.14864	0.00602706	0.894698	0.00475481	0.0305628	0.00365706	0.171151	-0.104376	0.0895193	-0.21474	-0.473758	0.381345	0.196629	0.00013945	0.371355	-1.04177	0.000885686	-0.253876	0.194845	-0.141682	0.137753	0.222441	-0.329019	0.0578195	0.213318	-0.052128	0.45429	-3.17888	-0.0339229	-0.87891	-0.527153	-0.269591	0.0221315	-0.238933	0.038745	-0.0183498	-0.727047	0.539685	-0.0326004	0.169387	0.0457189	-0.0653149	0.633201
4.22	-0.220251	0.915875	-0.0168157	0.232707	0.180541	-0.20345	-0.148586	0.00517607	0.89483	0.0218728	0.0306269	0.00934602	0.165271	-0.846008	0.0884655	-0.50932	-0.470803	0.121356	0.196478	-0.0194928	0.360936	-1.02326	-0.00183645	-0.234983	0.190152	-0.889398	0.140031	-0.095595	-0.328709	-0.149775	0.212764	-0.0474118	0.422301	-3.18511	-0.0438487	-0.972546	-0.534799	-1.26892	0.0201895	-0.100183	0.0376706	-0.217482	-0.718713	1.14688	-0.0303106	0.212435	0.0448632	-0.158769	0.633664
4.23	-0.207067	1.73878	-0.013792	0.301699	0.179384	-0.167358	-0.148506	0.0128336	0.895123	0.0351747	0.0307537	0.0165393	0.150838	-1.71443	0.0881785	-0.845405	-0.469253	-0.0449029	0.196467	0.0227	0.351472	-0.862459	-0.00412158	-0.172612	0.176703	-1.73861	0.141413	-0.534924	-0.329241	-0.360045	0.212338	-0.0436082	0.396924	-1.27086	-0.0514804	-0.260507	-0.552689	-2.32267	0.0191141	0.0121294	0.0352049	-0.322241	-0.704128	1.79609	-0.0273752	0.241981	0.0431831	-0.263215	0.630731
4.24	-0.185774	2.4782	-0.0101556	0.37648	0.17828	-0.180108	-0.148311	0.0254556	0.895511	0.0416022	0.0309662	0.0256342	0.127208	-2.48211	0.0887338	-1.17927	-0.468086	-0.152281	0.1967	0.0124615	0.34469	-0.408133	-0.00508819	0.0256673	0.153314	-2.56646	0.140821	-1.06391	-0.331711	-0.72899	0.212067	-0.00192808	0.39997	1.7124	-0.049046	0.65392	-0.580832	-3.25283	0.0185794	0.0626919	0.0323296	-0.370958	-0.68335	2.35419	-0.0240252	0.235136	0.0406031	-0.342453	0.624021
4.25	-0.158475	2.94466	-0.00561728	0.494426	0.177599	-0.0968198	-0.148024	0.0307143	0.895943	0.0441476	0.03125	0.0303191	0.0966428	-2.94764	0.0890953	-1.49119	-0.467921	-0.371083	0.19673	0.00184586	0.344268	0.312539	-0.00357426	0.243488	0.121812	-3.1271	0.13841	-1.39539	-0.334015	-0.535501	0.21233	0.0473808	0.424955	2.97192	-0.039454	1.08907	-0.616682	-3.86924	0.0182636	0.0948626	0.0286191	-0.510734	-0.657792	2.75964	-0.0210288	0.174716	0.0376329	-0.375832	0.615198
4.26	-0.127461	3.23618	-0.000203035	0.572755	0.177869	-0.0124946	-0.147715	0.0302775	0.896372	0.0404138	0.0315636	0.03223	0.0615411	-3.24665	0.0888292	-1.68943	-0.469511	-0.551611	0.196841	0.0228523	0.349705	0.710395	-0.000238967	0.352359	0.0853367	-3.45737	0.135194	-1.56085	-0.33302	-0.304511	0.21286	0.0541737	0.456016	3.11262	-0.0267705	1.21065	-0.657538	-4.26759	0.0183318	0.133696	0.023679	-0.609964	-0.628493	3.10564	-0.0183293	0.157867	0.0341758	-0.429972	0.604456
4.27	-0.0941791	3.40047	0.00559709	0.588325	0.178612	0.0259836	-0.147426	0.0270956	0.896722	0.0287425	0.0318901	0.032851	0.0237424	-3.4211	0.0885813	-1.75152	-0.472139	-0.619565	0.197169	0.0425024	0.357319	0.780896	0.00377562	0.364438	0.0462414	-3.61038	0.131615	-1.62507	-0.330649	-0.281147	0.21333	0.0399067	0.485766	2.78148	-0.0134428	1.16858	-0.701511	-4.49407	0.0189569	0.175358	0.018274	-0.623946	-0.596109	3.36416	-0.0157448	0.14962	0.0302027	-0.47012	0.591629
4.28	-0.0600141	3.39746	0.0113799	0.573182	0.179389	0.0376489	-0.147179	0.0219253	0.896932	0.0126981	0.0322158	0.0321333	-0.014944	-3.41737	0.0887721	-1.71049	-0.474722	-0.580001	0.197602	0.0429363	0.36472	0.700728	0.00777783	0.371893	0.00649024	-3.58215	0.128062	-1.57873	-0.328668	-0.365589	0.213626	0.021407	0.511948	2.50989	-0.000687107	1.06928	-0.746786	-4.50958	0.0201358	0.197031	0.0130127	-0.603006	-0.561761	3.48508	-0.0133072	0.146804	0.0259282	-0.477122	0.577574
4.29	-0.0270822	3.15004	0.0169314	0.539187	0.180044	0.0452147	-0.146997	0.0142019	0.896972	-0.00456942	0.0325306	0.0307292	-0.0520433	-3.16313	0.089327	-1.56068	-0.477075	-0.553852	0.198015	0.0436193	0.371468	0.670665	0.0118736	0.377587	-0.0315075	-3.31717	0.124977	-1.41929	-0.328165	-0.492466	0.213793	0.0173558	0.536946	2.52453	0.0111175	0.954108	-0.790733	-4.22552	0.0216314	0.190712	0.00801339	-0.58048	-0.527453	3.34685	-0.0108246	0.17603	0.0219101	-0.420382	0.563648
4.3	0.00229478	2.70191	0.0220842	0.489067	0.180613	0.0555672	-0.146898	0.00549678	0.896854	-0.0181651	0.0328288	0.0288546	-0.085103	-2.72482	0.0900255	-1.33586	-0.479559	-0.530952	0.198608	0.0801277	0.378278	0.706686	0.0159714	0.364668	-0.0653481	-2.86264	0.122621	-1.18736	-0.329357	-0.570991	0.214036	0.0338715	0.562523	2.6018	0.0216856	0.822861	-0.83049	-3.68903	0.0232217	0.17151	0.00319759	-0.559259	-0.495776	2.95778	-0.00849836	0.155551	0.0182617	-0.342857	0.55133
4.31	0.0265558	2.13971	0.0265958	0.401718	0.181102	0.0499588	-0.14688	-0.00121091	0.896629	-0.0256223	0.0331095	0.0276179	-0.11259	-2.19191	0.0907999	-1.0454	-0.482103	-0.461524	0.199678	0.135894	0.385508	0.723976	0.0198146	0.320201	-0.0934666	-2.29162	0.120907	-0.959303	-0.331535	-0.52534	0.214482	0.0594484	0.589769	2.83825	0.0316288	0.798477	-0.864008	-2.99025	0.0248189	0.157527	-0.00137599	-0.505484	-0.469007	2.35576	-0.00684519	0.0333691	0.0152059	-0.332053	0.541483
4.32	0.0448327	1.51209	0.0300715	0.293245	0.181409	0.0415604	-0.146922	-0.00727965	0.896362	-0.0266684	0.0333766	0.0248389	-0.133546	-1.58616	0.0917751	-0.725062	-0.48424	-0.344426	0.201259	0.176198	0.392173	0.581873	0.0228435	0.2245	-0.115003	-1.64296	0.119384	-0.698293	-0.33301	-0.226633	0.215356	0.113473	0.612577	1.33584	0.0397213	0.440574	-0.889933	-2.1844	0.026436	0.151065	-0.00539131	-0.435284	-0.449118	1.61014	-0.00669335	-0.0252565	0.0120525	-0.318805	0.534242
4.33	0.0570064	0.94654	0.0325863	0.210842	0.181637	0.0167606	-0.147015	-0.010394	0.896129	-0.0184003	0.0335916	0.0181106	-0.147823	-1.02842	0.0926341	-0.456531	-0.485513	-0.155669	0.203218	0.210903	0.395988	0.121894	0.0244625	0.0458196	-0.129425	-1.0571	0.1189	-0.329023	-0.331976	0.00712211	0.216614	0.134356	0.616189	-0.338238	0.0426285	0.0498115	-0.907882	-1.42722	0.0280176	0.131834	-0.00892418	-0.359399	-0.436843	0.848977	-0.00671422	-0.00436415	0.00905231	-0.299154	0.528321
4.34	0.064276	0.529409	0.0343307	0.145815	0.181298	-0.0646203	-0.147099	-0.00494442	0.896007	-0.00600327	0.0337441	0.0123742	-0.156557	-0.60209	0.0933792	-0.235127	-0.485234	0.0293532	0.205328	0.203206	0.394517	-0.377683	0.0238248	-0.149216	-0.137944	-0.63334	0.119879	-0.0562951	-0.33148	-0.121517	0.218027	0.15148	0.609543	-1.02465	0.041156	-0.287189	-0.918929	-0.804689	0.0292127	0.0845698	-0.0115869	-0.234982	-0.432056	0.114363	-0.00664499	0.00849973	0.00614777	-0.289585	0.522457
4.35	0.0679146	0.187664	0.0355486	0.114142	0.180267	-0.118409	-0.147099	0.00476684	0.896001	0.00388256	0.0338324	0.00501276	-0.161023	-0.230376	0.0939578	-0.0785295	-0.484093	0.110086	0.207166	0.155282	0.388977	-0.735134	0.0213523	-0.287753	-0.142143	-0.285366	0.121997	0.195929	-0.332261	-0.101692	0.219598	0.150971	0.593476	-2.25249	0.0350867	-0.675689	-0.924195	-0.245543	0.0299232	0.0470638	-0.0132737	-0.139402	-0.434451	-0.586506	-0.00651339	0.0169044	0.00306438	-0.315372	0.51603
4.36	0.0677631	-0.248196	0.0364289	0.0765629	0.178827	-0.152989	-0.147019	0.0105987	0.896068	0.00891842	0.033847	-0.00164593	-0.160878	0.261959	0.0941202	0.136229	-0.482513	0.210743	0.208288	0.0646024	0.379626	-1.13429	0.0176199	-0.384787	-0.141576	0.184645	0.125532	0.513571	-0.332944	-0.0338019	0.220854	0.0942188	0.565742	-3.18721	0.0248895	-0.977049	-0.923464	0.411302	0.0302159	0.0163381	-0.0142778	-0.0593156	-0.44372	-1.26331	-0.00636107	0.0173285	-0.000149371	-0.313366	0.509224
4.37	0.0626781	-0.794516	0.0367086	-0.00829271	0.17718	-0.168016	-0.146902	0.0119274	0.896171	0.0115182	0.0338105	-0.00513488	-0.154624	0.855111	0.094083	0.445204	-0.480559	0.290686	0.20847	-0.0285796	0.367105	-1.33154	0.0130478	-0.439832	-0.134818	0.789913	0.13026	0.808517	-0.334124	-0.0306489	0.221462	0.025471	0.531881	-3.51977	0.0121508	-1.16523	-0.915632	1.16681	0.030228	0.0157704	-0.0146954	0.0246718	-0.459535	-1.88859	-0.00613227	0.0236503	-0.00336021	-0.309569	0.502737
4.38	0.0518082	-1.39676	0.0358986	-0.14028	0.175554	-0.16309	-0.146791	0.00964215	0.896299	0.0140044	0.0337532	-0.00592384	-0.14135	1.4834	0.0941843	0.793618	-0.478595	0.354487	0.207793	-0.107388	0.353785	-1.31539	0.00814673	-0.457873	-0.121015	1.4685	0.135326	1.0384	-0.336056	0.0247702	0.221423	-0.0354372	0.496118	-3.60874	-0.00168477	-1.25428	-0.900025	1.95297	0.0303175	0.0519618	-0.0144713	0.114448	-0.481052	-2.39477	-0.0057421	0.0330123	-0.00658588	-0.311043	0.496848
4.39	0.0348478	-2.00128	0.0336744	-0.291721	0.174022	-0.163914	-0.146719	0.00444566	0.896447	0.0152854	0.0336991	-0.00455046	-0.120874	2.10257	0.0944934	1.12978	-0.47648	0.461343	0.206382	-0.174502	0.341031	-1.23343	0.00320967	-0.460978	-0.0999762	2.14947	0.139994	1.21317	-0.338367	0.0867514	0.220869	-0.0753874	0.459854	-3.61173	-0.0158709	-1.31453	-0.876639	2.71036	0.0307157	0.0924512	-0.0135655	0.209662	-0.507107	-2.79992	-0.0052347	0.0220249	-0.0101859	-0.387962	0.491741
4.4	0.0122421	-2.51963	0.0299496	-0.444733	0.172477	-0.16239	-0.146698	-0.000308463	0.896593	0.0129876	0.0336674	-0.00149805	-0.0939232	2.61136	0.0950222	1.41452	-0.473879	0.5686	0.204483	-0.21056	0.329473	-1.06739	-0.001658	-0.440433	-0.0723868	2.7389	0.143777	1.31309	-0.340971	0.187132	0.220019	-0.100139	0.423837	-3.55061	-0.0301645	-1.33335	-0.84623	3.35194	0.0314929	0.140168	-0.0119524	0.300466	-0.536331	-3.01809	-0.00462973	0.0303699	-0.0142848	-0.396294	0.487386
4.41	-0.0152688	-2.9742	0.0248251	-0.572492	0.17079	-0.174615	-0.146729	-0.00560227	0.896688	0.00480223	0.033673	0.00271322	-0.0614187	3.06506	0.0957726	1.64773	-0.470656	0.694802	0.202152	-0.253418	0.3196	-0.913245	-0.00611086	-0.392203	-0.0392037	3.24301	0.146461	1.39305	-0.343297	0.301568	0.218955	-0.110218	0.388934	-3.35706	-0.0438998	-1.28881	-0.809813	3.90212	0.0326374	0.161932	-0.00970099	0.378825	-0.566941	-3.08291	-0.00374956	0.0445474	-0.0183528	-0.391225	0.482544
4.42	-0.0465975	-3.27289	0.0186833	-0.666873	0.168783	-0.194611	-0.146795	-0.00664514	0.896676	-0.00806787	0.0337242	0.00809713	-0.0247377	3.3443	0.0966175	1.79426	-0.466764	0.786455	0.199555	-0.269155	0.311552	-0.655295	-0.00983989	-0.291445	-0.00188268	3.56381	0.148143	1.39298	-0.345396	0.343393	0.217841	-0.123601	0.358201	-2.42432	-0.0560849	-0.966289	-0.768748	4.27227	0.0339593	0.168744	-0.00697214	0.445551	-0.597417	-2.9948	-0.00266244	0.0473202	-0.0223411	-0.386605	0.476349
4.43	-0.0800106	-3.39292	0.0118263	-0.722835	0.166037	-0.274483	-0.146828	0.00137761	0.896515	-0.0233795	0.0338493	0.017409	0.0140225	3.42862	0.0977092	1.82723	-0.46238	0.834997	0.196764	-0.28471	0.308488	0.126102	-0.0116581	-0.0398041	0.0370216	3.62716	0.148152	1.19452	-0.348692	0.128986	0.21654	-0.12639	0.349111	0.8532	-0.0607267	0.121185	-0.724991	4.44156	0.0352439	0.119798	-0.00356647	0.535564	-0.626566	-2.83266	-0.00150662	0.0412596	-0.0262171	-0.374592	0.46837
4.44	-0.114142	-3.434	0.005058	-0.681183	0.162326	-0.31406	-0.146769	0.00935787	0.896241	-0.0297867	0.0340699	0.0259728	0.0529105	3.44667	0.0983739	1.71179	-0.457706	0.857961	0.193979	-0.267881	0.313962	0.924964	-0.0108787	0.17141	0.0748064	3.54437	0.14587	0.967418	-0.353013	0.206555	0.215608	-0.0623873	0.372282	3.36745	-0.0550044	0.903159	-0.680249	4.48707	0.0359055	0.0298634	0.000306627	0.534483	-0.654114	-2.67754	-0.000373102	0.0300337	-0.029896	-0.355902	0.459246
4.45	-0.148109	-3.30242	-0.000878158	-0.589809	0.158604	-0.259693	-0.146649	0.0156874	0.89594	-0.0300872	0.0343512	0.0295555	0.0906934	3.27658	0.0979492	1.49542	-0.452842	0.847149	0.191581	-0.197157	0.326454	1.55792	-0.00806592	0.343365	0.110715	3.32566	0.142198	0.796158	-0.354216	0.590576	0.215219	-0.0222758	0.410087	3.96688	-0.0440195	1.17562	-0.635879	4.3143	0.0360671	-0.00187251	0.00364465	0.447008	-0.679761	-2.42008	0.0006783	0.0185117	-0.0333587	-0.336115	0.449591
4.46	-0.178593	-2.70727	-0.00579995	-0.474043	0.155551	-0.187933	-0.146419	0.031883	0.895636	-0.0308764	0.0346487	0.029556	0.123368	2.58509	0.0968445	1.10545	-0.447989	0.762975	0.190321	-0.0500793	0.34446	1.97032	-0.00361937	0.466726	0.14184	2.67543	0.137851	0.498887	-0.351864	0.659279	0.215064	-0.00839949	0.449438	3.83513	-0.0309896	1.20421	-0.595732	3.61101	0.0363845	0.0291287	0.00616423	0.348533	-0.701651	-1.923	0.00160359	0.0173422	-0.0365436	-0.302571	0.438667
4.47	-0.200846	-1.69088	-0.00931502	-0.298551	0.153074	-0.179463	-0.145991	0.0539815	0.895327	-0.0303392	0.0349408	0.0291562	0.145685	1.49685	0.0955606	0.562091	-0.443088	0.637127	0.190452	0.0610182	0.364065	1.89984	0.00207039	0.557554	0.163431	1.60296	0.133335	0.11538	-0.34899	0.487941	0.215006	-0.00773126	0.486351	3.60848	-0.0176236	1.19003	-0.565371	2.39347	0.0369251	0.0223932	0.00806921	0.254942	-0.717632	-1.26694	0.00249228	0.0441765	-0.0392786	-0.247448	0.426476
4.48	-0.212152	-0.587814	-0.01076	-0.0816505	0.150711	-0.226527	-0.145358	0.0706726	0.895052	-0.0231152	0.0352413	0.0314748	0.155332	0.396998	0.0941188	0.0148181	-0.43851	0.451011	0.191206	0.0757165	0.381724	1.63223	0.0085713	0.60039	0.17277	0.446146	0.129185	-0.248071	-0.347309	-0.0245069	0.214757	-0.0471824	0.52441	4.28002	-0.00250407	1.42306	-0.548375	1.01968	0.0369444	-0.0545142	0.00949184	0.152358	-0.72699	-0.631371	0.0035386	0.090235	-0.0413845	-0.178461	0.414744
4.49	-0.213594	0.247997	-0.0101892	0.0731153	0.148344	-0.249659	-0.144623	0.0741498	0.894893	-0.00816764	0.0355902	0.0392577	0.154274	-0.405958	0.0926058	-0.335474	-0.435035	0.217823	0.191853	0.0549223	0.396502	1.35342	0.0150688	0.547527	0.171212	-0.407363	0.125336	-0.589581	-0.35091	-0.669091	0.214048	-0.0898397	0.576408	6.0709	0.0159375	1.56136	-0.544019	-0.0887335	0.0360915	-0.109874	0.0103144	0.0453115	-0.730745	-0.155216	0.00480392	0.127275	-0.0428236	-0.112665	0.40569
4.5	-0.207855	0.918178	-0.00862001	0.140864	0.146289	-0.214326	-0.143895	0.0720879	0.894887	0.00633511	0.0360282	0.0479339	0.145684	-1.09597	0.0916427	-0.566992	-0.433354	-0.0325523	0.192505	0.0966752	0.409352	1.27001	0.0209079	0.492752	0.16166	-1.06262	0.120667	-0.951417	-0.357304	-0.772601	0.213138	-0.0807003	0.63946	6.34938	0.0360192	1.47136	-0.549406	-1.00222	0.0350486	-0.077579	0.0104317	-0.0575624	-0.730043	0.301986	0.00613413	0.142267	-0.0436288	-0.0501307	0.399843
4.51	-0.19484	1.68385	-0.00658249	0.190809	0.144568	-0.214978	-0.143158	0.0754259	0.895	0.0152311	0.0365448	0.0553	0.128878	-1.92395	0.0915547	-0.855257	-0.43277	-0.114057	0.193983	0.19174	0.421074	0.93645	0.026129	0.393727	0.143945	-1.8232	0.114937	-1.3596	-0.362337	-0.54427	0.212612	-0.0169663	0.695823	4.15714	0.0530542	0.714527	-0.564454	-1.99899	0.034327	-0.045866	0.0100552	-0.114316	-0.724164	0.86363	0.00729969	0.138565	-0.043963	-0.0143615	0.395228
4.52	-0.174731	2.31396	-0.00387601	0.287716	0.142757	-0.239691	-0.142414	0.0719721	0.895181	0.0211723	0.0371128	0.0563267	0.104241	-2.52618	0.0919783	-1.12147	-0.431268	-0.0427018	0.196008	0.198634	0.425186	-0.102754	0.0291951	0.161749	0.118485	-2.45663	0.108846	-1.48746	-0.359748	0.53077	0.212617	0.0132952	0.71436	0.367806	0.0583606	0.658125	-0.588802	-2.83961	0.0335097	-0.0801727	0.00944583	-0.18135	-0.712919	1.36162	0.00808627	0.113327	-0.0441526	-0.0104118	0.391015
4.53	-0.148826	2.85187	3.17E-05	0.421737	0.140781	-0.280735	-0.141721	0.0669464	0.895439	0.0316478	0.0376514	0.0516921	0.0736865	-3.00478	0.092191	-1.37324	-0.429078	-0.108085	0.197861	0.169938	0.421116	-0.615596	0.0301429	0.0299619	0.0876386	-3.02506	0.105164	-1.33763	-0.350684	0.248474	0.212842	0.0355158	0.71103	-0.96821	0.0681039	0.543754	-0.62096	-3.57049	0.0320929	-0.152699	0.00832448	-0.249415	-0.697148	1.76479	0.00829346	0.0669165	-0.0444413	-0.0214997	0.387643
4.54	-0.118338	3.20909	0.00526237	0.5526	0.138607	-0.277217	-0.141086	0.0595689	0.895823	0.0445319	0.0381465	0.0474479	0.0386244	-3.28469	0.0918845	-1.56492	-0.427791	-0.287367	0.199349	0.125639	0.413183	-0.98509	0.0295285	-0.119977	0.0527978	-3.39393	0.104389	-1.18486	-0.349681	-0.695552	0.213263	0.0447989	0.698763	-1.51266	0.0692838	-0.242421	-0.659457	-4.08308	0.0299385	-0.213037	0.0066089	-0.336854	-0.67808	2.02782	0.00790183	0.0262982	-0.0448777	-0.0347833	0.385792
4.55	-0.0852866	3.36773	0.011562	0.661072	0.136726	-0.220119	-0.140537	0.0501683	0.896302	0.0494616	0.0386017	0.043571	0.00138947	-3.358	0.0909907	-1.66465	-0.428093	-0.426745	0.200306	0.0654351	0.401639	-1.29729	0.0273465	-0.242243	0.0160183	-3.55459	0.106001	-1.02475	-0.354636	-0.963338	0.213736	0.0489139	0.678203	-2.69838	0.0617935	-0.748758	-0.701797	-4.34428	0.0274276	-0.244164	0.00395022	-0.439202	-0.65689	2.19697	0.00707924	0.00537696	-0.0454599	-0.0497892	0.38574
4.56	-0.0515519	3.33908	0.0187608	0.746819	0.135277	-0.173457	-0.140081	0.0412516	0.896776	0.0433812	0.0390238	0.0415217	-0.0360033	-3.25827	0.0894621	-1.68853	-0.429048	-0.422312	0.200686	0.0145019	0.387892	-1.43435	0.024399	-0.257431	-0.0207777	-3.529	0.109803	-0.820304	-0.359878	-0.811318	0.214197	0.0426278	0.64632	-3.57966	0.0497234	-1.05336	-0.74556	-4.3602	0.0246525	-0.295857	0.000249677	-0.519842	-0.634562	2.24751	0.00613923	0.0145959	-0.0461781	-0.0644259	0.38763
4.57	-0.0192181	3.08494	0.026383	0.74807	0.133925	-0.151643	-0.139707	0.0337669	0.897131	0.0259855	0.0394462	0.0435324	-0.071431	-2.97828	0.0876137	-1.55631	-0.42987	-0.3674	0.200706	-0.00222948	0.373331	-1.46688	0.021631	-0.230765	-0.0555017	-3.26004	0.115101	-0.637456	-0.362483	-0.49519	0.214521	0.0244034	0.609168	-3.78678	0.0363314	-1.02496	-0.787981	-4.0727	0.0215511	-0.330056	-0.00409675	-0.532357	-0.612666	2.0978	0.00531871	0.0218672	-0.047029	-0.0805404	0.392082
4.58	0.00962741	2.65369	0.0334596	0.654523	0.132561	-0.124628	-0.139401	0.0278455	0.897281	0.00414428	0.0398999	0.0472331	-0.10281	-2.57293	0.0862326	-1.2875	-0.430564	-0.316661	0.200788	0.0238439	0.35875	-1.44615	0.0191434	-0.220806	-0.0861472	-2.80033	0.120638	-0.489123	-0.362803	-0.312308	0.214787	0.03494	0.571654	-3.71546	0.0242126	-0.972412	-0.826208	-3.53705	0.0185825	-0.301712	-0.00845104	-0.486818	-0.593292	1.7534	0.00457353	0.00933274	-0.0479877	-0.0902238	0.399739
4.59	0.0336081	2.12215	0.0392917	0.512144	0.131399	-0.0804036	-0.139145	0.023515	0.897235	-0.0116272	0.0403896	0.0505903	-0.128849	-2.09201	0.0857707	-0.958683	-0.431224	-0.260075	0.201257	0.0689245	0.344605	-1.3735	0.0166818	-0.229548	-0.111412	-2.23609	0.125708	-0.338778	-0.362299	-0.216179	0.215309	0.0720902	0.534799	-3.6615	0.0128793	-0.978197	-0.858307	-2.8609	0.0162412	-0.22901	-0.0124398	-0.420505	-0.57827	1.23642	0.00382236	-0.0148133	-0.0489705	-0.0937766	0.410599
4.6	0.0520227	1.55355	0.0436166	0.360391	0.130659	-0.0307049	-0.138924	0.0210565	0.897085	-0.016662	0.0409095	0.0532797	-0.148884	-1.5719	0.0862599	-0.62682	-0.431781	-0.194575	0.202156	0.105244	0.331514	-1.239	0.0140679	-0.247553	-0.13059	-1.63629	0.130145	-0.175822	-0.361664	-0.150257	0.216263	0.117891	0.498385	-3.60007	0.00153089	-1.04264	-0.883266	-2.12331	0.0147293	-0.145077	-0.0158942	-0.347588	-0.569042	0.604432	0.00307047	-0.0451371	-0.0499588	-0.0985573	0.424388
4.61	0.0648164	1.01221	0.0465275	0.228165	0.130426	0.0181944	-0.138712	0.0221618	0.896929	-0.0139233	0.0414527	0.0551869	-0.162881	-1.06653	0.0874397	-0.335806	-0.432224	-0.148557	0.203316	0.11953	0.320215	-0.942707	0.0113262	-0.245143	-0.143649	-1.07092	0.134032	-0.0136436	-0.361181	-0.0979631	0.217654	0.156566	0.462834	-3.4549	-0.0103288	-1.12848	-0.900838	-1.39545	0.0139659	-0.0703286	-0.0187646	-0.277855	-0.56644	-0.079153	0.0023111	-0.08064	-0.0510186	-0.116539	0.440409
4.62	0.0725439	0.549064	0.0482658	0.11504	0.13076	0.0710815	-0.138459	0.0294606	0.896814	-0.00904394	0.0420101	0.0564116	-0.171551	-0.649155	0.0889985	-0.11822	-0.433241	-0.217809	0.204516	0.120296	0.31512	-0.0178671	0.00957	-0.0642391	-0.151266	-0.596554	0.137432	0.099306	-0.361225	-0.138145	0.219332	0.16693	0.432521	-2.32365	-0.0220883	-0.974923	-0.911402	-0.727346	0.0138446	0.0038856	-0.0210671	-0.209176	-0.570632	-0.744665	0.0015604	-0.111638	-0.0523275	-0.146882	0.457818
4.63	0.0756363	0.0540341	0.0488427	-0.0150818	0.13147	0.0594299	-0.138114	0.0390702	0.896737	-0.00697428	0.0425974	0.0624078	-0.175572	-0.195528	0.090745	0.114732	-0.434976	-0.155981	0.205682	0.0984556	0.319073	0.726119	0.00988283	0.114411	-0.154258	-0.0952187	0.139668	0.0869805	-0.362627	-0.217187	0.220765	0.107757	0.422105	0.479174	-0.0284259	-0.115276	-0.915207	-0.0118153	0.014204	0.0374221	-0.0225327	-0.0788033	-0.581465	-1.41106	0.00094871	-0.121242	-0.0539237	-0.173963	0.476111
4.64	0.0730344	-0.596352	0.0480779	-0.135608	0.131783	0.000521922	-0.137697	0.0426034	0.896673	-0.00540465	0.0432753	0.073104	-0.173419	0.456102	0.0926318	0.412007	-0.435654	0.0596463	0.206352	0.0303336	0.328517	1.13861	0.0119003	0.259041	-0.152034	0.549606	0.139438	0.0444148	-0.36471	-0.0759936	0.221606	0.0558304	0.441188	3.01956	-0.0247636	0.748924	-0.911132	0.845517	0.0143388	0.00671168	-0.0226016	0.062137	-0.598887	-2.04825	0.000738679	-0.112448	-0.0557424	-0.189565	0.495631
4.65	0.0633531	-1.33763	0.0462076	-0.243408	0.131977	0.0258389	-0.137299	0.0356635	0.896635	-0.00215533	0.0440436	0.0796454	-0.163375	1.21506	0.0942938	0.738551	-0.435149	0.216527	0.206369	-0.0236397	0.341187	1.3588	0.0152588	0.345011	-0.142887	1.32957	0.136965	0.164898	-0.364853	0.308704	0.221921	-0.00379923	0.475457	3.54301	-0.0149844	1.02404	-0.898076	1.75917	0.0141365	0.0248243	-0.0218178	0.124244	-0.622053	-2.55028	0.000911573	-0.121162	-0.0576411	-0.189632	0.516156
4.66	0.046506	-2.01106	0.0432148	-0.362782	0.132653	0.0725223	-0.136996	0.0247103	0.896628	0.000414605	0.0448559	0.0825013	-0.145281	1.90445	0.0958924	1.06636	-0.434154	0.319936	0.205971	-0.0603017	0.354996	1.3846	0.0189899	0.330885	-0.125824	2.07814	0.133343	0.3659	-0.362574	0.566637	0.221576	-0.0709396	0.509695	3.24791	-0.00352524	1.02559	-0.876316	2.57143	0.0142081	0.081962	-0.0206407	0.174958	-0.649374	-2.87668	0.00116546	-0.1463	-0.0593721	-0.157288	0.536801
4.67	0.0233123	-2.60229	0.03904	-0.471929	0.1336	0.0805905	-0.136811	0.0124913	0.896631	-0.000552514	0.04569	0.0840801	-0.119884	2.52003	0.0976245	1.35699	-0.433	0.398178	0.205152	-0.10199	0.368569	1.3356	0.0224765	0.297672	-0.101275	2.74428	0.129216	0.583859	-0.359993	0.53625	0.220594	-0.122411	0.540405	2.91936	0.00757914	0.880842	-0.846978	3.27231	0.0146376	0.111904	-0.0189978	0.23707	-0.679133	-3.04651	0.00141172	-0.160723	-0.0606646	-0.107064	0.556839
4.68	-0.00525787	-3.1009	0.0338643	-0.562146	0.134386	0.0597963	-0.136741	0.000943009	0.896608	-0.00472451	0.0465367	0.0853756	-0.0883284	3.03473	0.0993968	1.59394	-0.431907	0.448944	0.204061	-0.126078	0.382031	1.35159	0.02564	0.268058	-0.0702763	3.30542	0.124949	0.781227	-0.359708	0.297295	0.219197	-0.157578	0.568979	2.8471	0.0168624	0.687718	-0.811292	3.85336	0.0151603	0.113275	-0.0168509	0.300628	-0.709813	-3.06557	0.00164371	-0.165702	-0.0613939	-0.0465164	0.575612
4.69	-0.0384708	-3.51738	0.0278887	-0.626747	0.134595	0.00568941	-0.13679	-0.00990824	0.896526	-0.012052	0.0474001	0.0873394	-0.051397	3.47154	0.101117	1.7769	-0.430675	0.538711	0.202669	-0.147895	0.395132	1.27807	0.0284653	0.230286	-0.0337685	3.75556	0.120563	0.944553	-0.362344	0.0911289	0.217545	-0.170273	0.598125	3.02721	0.0246492	0.595443	-0.77024	4.32905	0.0154902	0.0758801	-0.0141372	0.366227	-0.740082	-2.95584	0.00186293	-0.162878	-0.0614687	0.0235907	0.592543
4.7	-0.0751667	-3.80291	0.0214192	-0.671565	0.133949	-0.0639616	-0.136928	-0.0172336	0.89635	-0.0242998	0.0482856	0.0899305	-0.0105042	3.76729	0.102716	1.89745	-0.42882	0.683647	0.20114	-0.153406	0.407002	0.992713	0.0308289	0.152437	0.00664571	4.05343	0.115883	1.02634	-0.366515	0.0594092	0.215832	-0.171513	0.62965	3.26712	0.0324461	0.637659	-0.725195	4.65504	0.0154273	0.0234821	-0.0108564	0.43089	-0.768706	-2.74216	0.00203125	-0.154688	-0.0607818	0.103447	0.607193
4.71	-0.114064	-3.96507	0.0146864	-0.692451	0.132242	-0.145237	-0.137127	-0.0225464	0.896024	-0.0415806	0.0492005	0.0925816	0.0329459	3.94733	0.104402	1.98002	-0.425249	0.929715	0.199619	-0.154185	0.412657	0.117568	0.0314523	-0.0487198	0.0493187	4.2095	0.110685	1.0663	-0.370351	0.181318	0.214211	-0.141385	0.661262	2.72393	0.0408831	0.564118	-0.677618	4.8402	0.0149168	-0.0434666	-0.00693176	0.489887	-0.794482	-2.38708	0.00205986	-0.14864	-0.0592531	0.19371	0.619129
4.72	-0.153956	-3.97569	0.0084087	-0.593045	0.129827	-0.152993	-0.137381	-0.0274768	0.895528	-0.055566	0.0501091	0.0878279	0.0776582	4.00201	0.105806	1.88255	-0.420199	0.973179	0.198037	-0.148851	0.411024	-0.360971	0.03042	-0.122423	0.0930486	4.1707	0.106145	1.25861	-0.371239	0.581865	0.213055	-0.0899132	0.676652	0.349949	0.0458205	0.132018	-0.629005	4.83022	0.0138167	-0.132817	-0.00296492	0.420718	-0.816192	-1.92806	0.00189838	-0.135436	-0.056782	0.292143	0.627504
4.73	-0.192181	-3.58049	0.00372085	-0.398149	0.127603	-0.121288	-0.137647	-0.0238438	0.894965	-0.0543204	0.0509502	0.0806633	0.120191	3.61604	0.10598	1.54126	-0.415091	0.943058	0.196914	-0.0663075	0.405688	-0.715602	0.0285048	-0.202836	0.135135	3.69056	0.104043	1.32373	-0.369003	0.663244	0.212381	-0.0424552	0.673183	-0.802759	0.0444231	-0.212609	-0.582699	4.32207	0.0119408	-0.223347	-4.87E-05	0.277535	-0.832508	-1.28108	0.00150711	-0.123436	-0.0533327	0.39234	0.631937
4.74	-0.223598	-2.61375	0.00114372	-0.160396	0.126141	-0.0511504	-0.13782	-0.00956589	0.894483	-0.0402924	0.0517212	0.0732865	0.154515	2.62972	0.104945	0.973528	-0.410149	0.732136	0.196748	0.028938	0.397456	-0.900606	0.0259796	-0.233301	0.169668	2.63557	0.103984	1.1022	-0.367506	0.350439	0.212222	0.0133242	0.661846	-1.57036	0.0398529	-0.571677	-0.544934	3.12168	0.00954361	-0.249208	0.00145353	0.0975157	-0.841055	-0.377046	0.000754606	-0.116201	-0.0481936	0.660558	0.631348
4.75	-0.243293	-1.3085	0.000826143	0.0874271	0.126031	0.0415625	-0.137835	0.00579263	0.894189	-0.0174738	0.0524146	0.0658022	0.175368	1.32606	0.10294	0.316119	-0.40667	0.392405	0.197277	0.0634188	0.387678	-1.08757	0.0233825	-0.23455	0.191446	1.27593	0.1057	0.765527	-0.367474	0.133348	0.212491	0.0296501	0.640612	-2.67896	0.0294668	-0.973517	-0.521763	1.48591	0.00719587	-0.221036	0.00123085	-0.0967176	-0.839668	0.662708	-0.000408441	-0.0974425	-0.0410166	0.74514	0.625318
4.76	-0.250329	-0.162246	0.00237636	0.250289	0.127205	0.1019	-0.137737	0.0114699	0.894142	0.00777114	0.0530529	0.0628186	0.182442	0.223616	0.100564	-0.148522	-0.405135	0.0686595	0.197702	0.00870034	0.375443	-1.35703	0.0204732	-0.278598	0.199881	0.138653	0.108834	0.430248	-0.367681	0.0178429	0.212638	-0.00475942	0.610225	-3.32898	0.0156607	-1.16209	-0.51467	0.00519985	0.00526433	-0.161964	-0.000465024	-0.214944	-0.828376	1.56599	-0.00153114	-0.0566963	-0.0336158	0.734101	0.615516
4.77	-0.247829	0.626605	0.00492669	0.328522	0.129003	0.114577	-0.137634	0.00891778	0.894326	0.0281975	0.0536855	0.064123	0.179781	-0.525914	0.0985911	-0.413837	-0.405464	-0.17312	0.197428	-0.0518471	0.361308	-1.42642	0.0170732	-0.303494	0.198496	-0.625116	0.11246	0.152657	-0.367594	-0.0168271	0.212453	-0.0230241	0.57558	-3.56723	0.00109571	-1.20016	-0.52017	-1.05918	0.00394387	-0.110985	-0.00278585	-0.247495	-0.809069	2.28412	-0.00265693	-0.0531543	-0.0263397	0.709315	0.603033
4.78	-0.237789	1.40331	0.00819833	0.402348	0.130978	0.110241	-0.137538	0.0118845	0.894695	0.0447669	0.05434	0.066809	0.169094	-1.33812	0.0970566	-0.724475	-0.407057	-0.340982	0.197065	-0.00671406	0.347875	-1.24675	0.0138286	-0.262303	0.189001	-1.41676	0.116018	-0.183984	-0.366529	0.0198369	0.212365	0.0114524	0.539682	-3.57634	-0.0128957	-1.16514	-0.535831	-2.08955	0.00306851	-0.0761823	-0.0052812	-0.260015	-0.782633	3.01982	-0.00376314	-0.0495021	-0.0193829	0.660755	0.58731
4.79	-0.219714	2.19594	0.012222	0.470656	0.133009	0.101811	-0.137379	0.0199988	0.8952	0.0546167	0.0550213	0.0694546	0.149156	-2.18547	0.0958551	-1.0613	-0.409036	-0.428271	0.197329	0.0517319	0.336115	-1.14555	0.0112253	-0.209729	0.170376	-2.23485	0.119071	-0.558904	-0.363949	0.0466772	0.212693	0.0509375	0.504262	-3.50696	-0.0257959	-1.11529	-0.561962	-3.10751	0.0026762	-0.0372088	-0.00780825	-0.257436	-0.748712	3.74191	-0.00480147	-0.0440422	-0.0130701	0.534726	0.567296
4.8	-0.194541	2.81125	0.0168993	0.525074	0.134997	0.0967457	-0.137146	0.0262282	0.895753	0.0543862	0.0557281	0.0718062	0.121126	-2.82393	0.0949633	-1.31158	-0.411038	-0.51629	0.197904	0.0541759	0.324839	-1.05066	0.00925188	-0.113268	0.143672	-2.86683	0.121572	-0.831728	-0.36069	-0.0571446	0.213319	0.0735464	0.469125	-3.50755	-0.0377521	-1.07342	-0.597172	-3.89107	0.00279523	-0.00359896	-0.0102457	-0.249886	-0.708349	4.3071	-0.00558943	-0.031859	-0.00816458	0.420022	0.544083
4.81	-0.164127	3.25166	0.0220931	0.559107	0.136947	0.0997461	-0.136858	0.0314323	0.896263	0.0469212	0.0564558	0.0739217	0.0872279	-3.29032	0.0943836	-1.48585	-0.413769	-0.675534	0.198381	0.0451634	0.317304	-0.382569	0.00912823	0.113944	0.111051	-3.32048	0.123793	-1.02665	-0.358062	-0.192313	0.214116	0.0782319	0.433589	-3.42215	-0.0496653	-1.07057	-0.63903	-4.44512	0.00341715	0.0342624	-0.0125725	-0.234477	-0.663127	4.69251	-0.00616901	-0.0369795	-0.00406508	0.38318	0.518724
4.82	-0.130105	3.5336	0.0273318	0.513874	0.138501	0.034963	-0.136513	0.0378822	0.89667	0.033906	0.0572213	0.0802595	0.0491608	-3.62659	0.0944842	-1.53915	-0.417444	-0.749996	0.198896	0.0571896	0.317143	0.30837	0.0113347	0.289092	0.0742402	-3.60381	0.125184	-1.28452	-0.35622	-0.441049	0.21466	0.0373961	0.411564	-0.605991	-0.0557598	-0.055479	-0.685346	-4.78516	0.00460487	0.0677649	-0.0142394	-0.116705	-0.615254	4.8598	-0.00676612	-0.0587212	6.76E-05	0.348991	0.493474
4.83	-0.0942881	3.58228	0.0321799	0.467718	0.138964	-0.0358674	-0.136114	0.0402219	0.896946	0.0217863	0.0580725	0.0896926	0.00899412	-3.70164	0.0955033	-1.52006	-0.420723	-0.658874	0.199482	0.0543182	0.322104	0.638676	0.014807	0.363132	0.0345328	-3.68782	0.124584	-1.54886	-0.35705	-0.634683	0.21511	0.0535267	0.420179	2.00088	-0.0515122	0.755162	-0.73381	-4.85552	0.00596311	0.0632803	-0.0145045	-0.00669202	-0.566706	4.77143	-0.00717986	-0.0260059	0.00376366	0.379696	0.469889
4.84	-0.0594919	3.32891	0.0367592	0.441756	0.139024	-0.0108973	-0.135737	0.0340636	0.897107	0.00929807	0.0590038	0.0960127	-0.0300325	-3.43916	0.0967423	-1.4133	-0.4232	-0.595622	0.199922	0.0351378	0.329831	0.931755	0.0192405	0.475565	-0.00501352	-3.44754	0.122276	-1.59489	-0.357471	-0.379977	0.215652	0.045577	0.445429	2.90552	-0.041801	1.08808	-0.781255	-4.5777	0.00734247	0.0843247	-0.0141455	0.00967786	-0.520351	4.48238	-0.00729795	-0.0556044	0.00753436	0.292829	0.45094
4.85	-0.0285415	2.83425	0.0408854	0.379956	0.139338	0.036714	-0.135443	0.0248421	0.897107	-0.0101991	0.0599821	0.0991197	-0.0648151	-2.95128	0.0980216	-1.19078	-0.425561	-0.553712	0.200285	0.0451761	0.340717	1.23908	0.0250891	0.611338	-0.0407548	-2.94526	0.119034	-1.46815	-0.35572	-0.162327	0.21603	0.0350964	0.476799	3.23324	-0.0288707	1.25138	-0.824266	-3.98498	0.00900431	0.130319	-0.0136125	0.0307312	-0.477976	3.93955	-0.00709239	0.0268475	0.0101743	0.176707	0.4362
4.86	-0.00322783	2.22319	0.044355	0.320163	0.139939	0.0679607	-0.135237	0.0169567	0.896898	-0.0310952	0.0609748	0.0989283	-0.0935866	-2.36107	0.0993437	-0.941248	-0.427951	-0.475388	0.200933	0.0881314	0.353701	1.31872	0.0322498	0.693679	-0.0704283	-2.33587	0.11559	-1.20283	-0.353434	-0.100069	0.216427	0.0480897	0.508447	3.05284	-0.0150955	1.19297	-0.860389	-3.22452	0.0109636	0.158394	-0.0127969	0.0598833	-0.441798	3.27314	-0.0064975	0.00426921	0.0118353	0.112971	0.425755
4.87	0.0158547	1.60644	0.0473798	0.283058	0.140588	0.0584978	-0.13509	0.013391	0.896518	-0.0424709	0.0619576	0.0979513	-0.115867	-1.76892	0.100405	-0.70787	-0.429693	-0.311318	0.202133	0.15577	0.366418	1.23742	0.039899	0.683477	-0.0932651	-1.74094	0.112848	-0.888311	-0.352236	-0.209005	0.217018	0.0700302	0.539465	3.2738	-0.00201674	1.10056	-0.888643	-2.43134	0.012813	0.137236	-0.0116874	0.100414	-0.412903	2.48234	-0.00628192	-0.0322131	0.0129291	0.0715533	0.418726
4.88	0.0291035	1.06087	0.0498763	0.204403	0.140931	0.0193227	-0.134951	0.0154705	0.8961	-0.0392555	0.0629436	0.099609	-0.132063	-1.26178	0.101437	-0.442328	-0.430453	-0.18036	0.204049	0.221074	0.378589	1.23425	0.0468622	0.572098	-0.109807	-1.1946	0.110567	-0.699694	-0.353288	-0.352072	0.217811	0.085325	0.575318	3.86888	0.0107465	1.06824	-0.909194	-1.68958	0.0143263	0.126893	-0.00998914	0.191868	-0.392477	1.59148	-0.00649223	-0.0623207	0.0136455	0.0498505	0.415242
4.89	0.0373482	0.602795	0.0513279	0.0828372	0.140816	-0.040195	-0.134762	0.0233494	0.895749	-0.0311036	0.0639527	0.102408	-0.142873	-0.838649	0.10301	-0.17317	-0.430694	-0.0726739	0.206422	0.247598	0.39068	1.0927	0.0524249	0.403475	-0.120969	-0.705298	0.10775	-0.608042	-0.355874	-0.433015	0.218652	0.0753641	0.616062	4.41203	0.0237525	1.0761	-0.922641	-1.01048	0.0157689	0.13499	-0.00725088	0.32055	-0.381066	0.690433	-0.00705067	-0.0782533	0.0141924	0.0474276	0.415119
4.9	0.0415319	0.235344	0.0514321	-0.0518367	0.139828	-0.157581	-0.134459	0.0380521	0.89545	-0.0304237	0.0650067	0.108664	-0.149069	-0.492486	0.10545	0.103533	-0.429568	0.177867	0.208893	0.236324	0.397461	0.213019	0.0554078	0.128343	-0.127818	-0.306474	0.103828	-0.613127	-0.360851	-0.647788	0.219385	0.0806984	0.665428	4.96849	0.0380612	1.05138	-0.929638	-0.396089	0.0170194	0.102629	-0.00311856	0.477941	-0.378493	-0.169336	-0.00779521	-0.0746538	0.0147533	0.0625836	0.417817
4.91	0.0422102	-0.121671	0.0505865	-0.0760263	0.13805	-0.183941	-0.134015	0.0493615	0.895135	-0.0306937	0.066095	0.106851	-0.151019	-0.102548	0.108536	0.267719	-0.426836	0.296514	0.210998	0.181852	0.396193	-0.380464	0.0558811	-0.0186605	-0.130805	0.0631595	0.0994193	-0.341347	-0.364724	-0.0911673	0.220307	0.0911013	0.698804	1.3605	0.0488867	0.518305	-0.930621	0.196236	0.0178236	0.0546781	0.00180879	0.468243	-0.384244	-0.980474	-0.00861079	-0.0789813	0.0153613	0.0652005	0.423254
4.92	0.0392177	-0.503242	0.0500059	-0.0281332	0.136241	-0.191586	-0.13349	0.0548577	0.894898	-0.0139882	0.0671346	0.102	-0.148616	0.355055	0.110917	0.374723	-0.423762	0.382133	0.212526	0.11592	0.389887	-0.915009	0.0546608	-0.210466	-0.128807	0.445562	0.0976577	0.141884	-0.363883	0.144238	0.220998	0.040069	0.699225	-0.67258	0.052422	0.0427424	-0.925848	0.759376	0.0180022	-0.0292586	0.00596521	0.390549	-0.398034	-1.77407	-0.00981796	-0.125683	0.0158312	0.0531243	0.432474
4.93	0.0320008	-0.976114	0.0496809	-0.0303053	0.134224	-0.203322	-0.132931	0.0563243	0.894865	0.00626251	0.0681534	0.101914	-0.140894	0.917379	0.112655	0.581517	-0.420463	0.427612	0.213184	0.0132528	0.378275	-1.37218	0.0510744	-0.414789	-0.121165	0.951553	0.0982776	0.49975	-0.364813	-0.173831	0.221062	-0.0223193	0.691268	-1.008	0.0499081	-0.411193	-0.915174	1.38877	0.0174212	-0.0928521	0.00952892	0.360408	-0.419454	-2.49155	-0.0116939	-0.180567	0.0161924	0.072886	0.446242
4.94	0.0196704	-1.51364	0.0493084	-0.0293443	0.132455	-0.141435	-0.13238	0.0531992	0.895003	0.0205729	0.0691652	0.0999175	-0.126819	1.5435	0.113893	0.772264	-0.417918	0.400613	0.212824	-0.0853747	0.363556	-1.53708	0.0458197	-0.50536	-0.107153	1.51607	0.100217	0.87472	-0.367885	-0.0809087	0.22068	-0.0550167	0.675346	-2.30998	0.041444	-0.834992	-0.897895	2.06537	0.0165745	-0.112294	0.0125007	0.282273	-0.447225	-3.04104	-0.0142185	-0.231326	0.0168102	0.125928	0.463753
4.95	0.00194276	-2.03025	0.0490757	-0.0222632	0.131521	-0.0433291	-0.131872	0.0484958	0.895257	0.0287724	0.0701478	0.0969381	-0.106402	2.12701	0.114134	0.916943	-0.416283	0.393497	0.21162	-0.149874	0.348287	-1.50882	0.0401593	-0.510802	-0.0865173	2.05376	0.103713	1.23585	-0.369376	0.183372	0.219969	-0.0891067	0.646188	-3.39477	0.028406	-1.14603	-0.874002	2.69648	0.0157537	-0.108748	0.0144138	0.183174	-0.479537	-3.39967	-0.0172837	-0.267158	0.0178724	0.188404	0.483581
4.96	-0.0206718	-2.48233	0.0486889	-0.0623684	0.131513	0.0383814	-0.131405	0.0449908	0.895544	0.0267708	0.0711138	0.0967577	-0.080454	2.61504	0.113645	1.07884	-0.415179	0.425238	0.20988	-0.199127	0.333668	-1.42156	0.0346957	-0.484704	-0.0599996	2.54081	0.108064	1.45817	-0.369812	0.267875	0.21893	-0.119091	0.610634	-3.61795	0.012843	-1.31713	-0.844188	3.25264	0.0152489	-0.0789782	0.0155083	0.136922	-0.514515	-3.58007	-0.0206968	-0.281027	0.0194051	0.249582	0.504235
4.97	-0.0473886	-2.83542	0.0477299	-0.127256	0.132187	0.0970011	-0.130962	0.0439477	0.89576	0.0152531	0.0720895	0.0987236	-0.0499406	2.97094	0.112898	1.22338	-0.414173	0.471269	0.207749	-0.225351	0.320152	-1.2825	0.0298256	-0.405432	-0.0287634	2.92158	0.112292	1.55857	-0.370381	0.302193	0.217689	-0.128132	0.57496	-3.48918	-0.00324639	-1.34655	-0.809322	3.69882	0.01521	-0.0403579	0.0162732	0.128309	-0.550594	-3.62815	-0.0241338	-0.254765	0.0213413	0.29678	0.524582
4.98	-0.0771125	-3.08521	0.0460396	-0.196346	0.133197	0.122036	-0.130518	0.0446931	0.895833	-0.00127623	0.073094	0.102349	-0.016207	3.20819	0.112202	1.33758	-0.412853	0.551651	0.20543	-0.238371	0.307973	-1.1625	0.025848	-0.328628	0.00572014	3.18901	0.115885	1.58681	-0.371025	0.368089	0.216438	-0.123462	0.540812	-3.33069	-0.0185258	-1.2913	-0.770631	4.02266	0.0155985	-0.0128782	0.017046	0.146782	-0.586541	-3.55609	-0.027259	-0.206638	0.0235381	0.32386	0.543872
4.99	-0.108781	-3.21142	0.0437104	-0.243387	0.134234	0.128717	-0.130061	0.0473063	0.895736	-0.0178262	0.0741391	0.106764	0.0195	3.30794	0.111659	1.39076	-0.410914	0.62546	0.203083	-0.225428	0.296851	-1.05695	0.0226779	-0.264914	0.042177	3.31671	0.118807	1.5732	-0.371123	0.471268	0.215294	-0.103837	0.507712	-3.25766	-0.0326051	-1.23091	-0.729382	4.19496	0.0162492	-0.000584722	0.0179555	0.161439	-0.621394	-3.40269	-0.0298884	-0.146038	0.0258277	0.330662	0.561676
5	-0.140715	-3.12495	0.0410723	-0.241857	0.135417	0.185612	-0.129558	0.054111	0.895492	-0.0297216	0.0752257	0.110227	0.0551108	3.1749	0.1112	1.31954	-0.409011	0.509537	0.200995	-0.187889	0.288989	-0.364463	0.0206891	-0.0609558	0.078648	3.21466	0.121238	1.48909	-0.370156	0.598983	0.214397	-0.0774014	0.475744	-3.06809	-0.0457017	-1.17436	-0.687598	4.11523	0.0171716	0.0416015	0.0186391	0.0955781	-0.654099	-3.12511	-0.031914	-0.0835812	0.0280961	0.32346	0.5775
[truncated: 2,487 more columns]
