# Supplementary material for: Analysis of abnormal posture in patients with Parkinson's disease using a computational model considering muscle tones
Source: Front Comput Neurosci. 2023 Oct 5;17:1218707. doi: 10.3389/fncom.2023.1218707 (PMC10585043; doi:10.3389/fncom.2023.1218707)
Supplement: Supplementary file 2 [file Data_Sheet_2.ZIP › result_simulation_sub5-6/Sub5_uff3.760187.sto]

230112_sub5_uff3.760187_2/0400_999999.999_8.740
version=1
nRows=501
nColumns=2537
inDegrees=no
endheader
time	pelvis_tilt	pelvis_tilt_u	pelvis_list	pelvis_list_u	pelvis_rotation	pelvis_rotation_u	pelvis_tx	pelvis_tx_u	pelvis_ty	pelvis_ty_u	pelvis_tz	pelvis_tz_u	hip_flexion_r	hip_flexion_r_u	hip_adduction_r	hip_adduction_r_u	hip_rotation_r	hip_rotation_r_u	knee_angle_r	knee_angle_r_u	subtalar_angle_1_r	subtalar_angle_1_r_u	ankle_angle_r	ankle_angle_r_u	hip_flexion_l	hip_flexion_l_u	hip_adduction_l	hip_adduction_l_u	hip_rotation_l	hip_rotation_l_u	knee_angle_l	knee_angle_l_u	subtalar_angle_1_l	subtalar_angle_1_l_u	ankle_angle_l	ankle_angle_l_u	lumbar_extension	lumbar_extension_u	lumbar_bending	lumbar_bending_u	lumbar_rotation	lumbar_rotation_u	neck_extension	neck_extension_u	roll	roll_u	yaw	yaw_u	neck_extension_2
0	0.0576512	0	-0.0242719	0	-0.0687045	0	-0.0727298	0	0.891759	0	0	0	-0.0426369	0	0.026771	0	-0.0975496	0	-0.185223	0	0.0661076	0	0.155547	0	0.0246003	0	0.0232592	0	-0.268494	0	-0.313754	0	0.0207406	0	0.232075	0	-0.208739	0	-0.0256482	0	0.0324388	0	-0.151707	0	-0.0400848	0	0.0131136	0	0.449447
0.01	0.0559977	-0.0406044	-0.0239215	0.169528	-0.0689427	0.0231922	-0.0727702	-0.00798854	0.8916	-0.00682569	2.41E-05	-0.00059608	-0.0405692	0.108237	0.0278336	0.0403894	-0.0880251	1.61777	-0.185225	-0.0584364	0.0733014	0.662656	0.155006	0.133191	0.0267896	0.213256	0.0239606	0.34633	-0.258817	1.496	-0.314123	-0.352064	0.0169803	-0.623586	0.231544	0.152362	-0.206834	0.0323694	-0.0259598	-0.191739	0.0326062	-0.0446809	-0.151136	-0.0778099	-0.0407667	-0.0325216	0.0122264	-0.0252776	0.448376
0.02	0.0560128	0.0371371	-0.0221304	0.139084	-0.0687749	0.0197449	-0.0728466	-0.00597995	0.891588	0.00235663	1.56E-05	0.000216466	-0.0398498	0.0259673	0.0284933	0.135143	-0.0744374	0.755355	-0.185916	-0.0773828	0.0755304	-0.350246	0.156305	0.106846	0.0295542	0.110754	0.0274287	0.369717	-0.248527	0.518196	-0.317735	-0.287397	0.0174747	0.40106	0.232018	-0.0198383	-0.206933	-0.0572768	-0.0279826	-0.158756	0.0321292	-0.0336489	-0.151503	-0.00601224	-0.0407937	0.00270387	0.012073	-0.0258392	0.449772
0.03	0.0564899	0.0477055	-0.0212622	0.0396143	-0.0687279	0.00128844	-0.0728861	-0.00195057	0.891621	0.00322882	2.32E-05	0.000851844	-0.0395826	0.0125184	0.0302134	0.18242	-0.0709979	0.121023	-0.186852	-0.100574	0.0713038	-0.345322	0.157007	0.0601952	0.0306778	-0.0103215	0.0300857	0.194656	-0.245727	0.18468	-0.319537	-0.073315	0.0199963	0.054021	0.231776	-0.0250253	-0.20757	-0.0635034	-0.0289888	-0.0440813	0.0319501	-0.00171896	-0.151502	-0.000209991	-0.0408034	-0.0020473	0.0118249	-0.0211714	0.450415
0.04	0.0568315	0.0182727	-0.0211711	-0.0108055	-0.0687364	0.00143469	-0.0728912	0.000477877	0.891642	0.000952966	2.55E-05	-0.000501872	-0.039246	0.0363281	0.0316809	0.106602	-0.0702536	0.0486512	-0.187922	-0.103883	0.0687216	-0.146351	0.157466	0.0373018	0.0306475	-0.0410821	0.0313333	0.0614688	-0.24401	0.155439	-0.319592	0.041614	0.0201972	0.024754	0.231584	-0.011448	-0.20802	-0.025061	-0.0290701	0.0187622	0.0319704	0.00354576	-0.151506	-0.000753825	-0.0408129	0.000443563	0.0116333	-0.01857	0.450756
0.05	0.0568521	-0.0117078	-0.0212814	-0.0071238	-0.0686561	0.0145191	-0.0728845	0.000698748	0.891642	-0.000736902	1.34E-05	-0.0018081	-0.0386975	0.0617514	0.0322412	0.0161786	-0.069966	0.014429	-0.188929	-0.09262	0.0686293	0.106713	0.157748	0.0190816	0.0304605	-0.00992457	0.0317211	0.0146386	-0.242697	0.106122	-0.319126	0.0399162	0.0203387	-0.00308937	0.231495	-0.00542649	-0.208082	0.010206	-0.0288549	0.0185182	0.0319401	-0.0108447	-0.151553	-0.00990023	-0.0408019	0.00196667	0.0114226	-0.022873	0.45095
0.06	0.0566655	-0.0241175	-0.0212568	0.00840351	-0.0684428	0.0279799	-0.0728797	0.000195967	0.89163	-0.00159355	-7.62E-06	-0.00219322	-0.0380594	0.0656024	0.0320437	-0.0376226	-0.0699471	-0.00419239	-0.189758	-0.0735766	0.0700948	0.150428	0.157945	0.0166609	0.0305375	0.0203732	0.0317825	0.00202408	-0.241822	0.073805	-0.31889	0.00525195	0.0202688	-0.00825452	0.231456	-2.58E-05	-0.2079	0.0236178	-0.0287509	0.00207974	0.0317576	-0.0260073	-0.151697	-0.0146948	-0.0407813	0.00257979	0.0111703	-0.0256692	0.451165
0.07	0.0564186	-0.0248876	-0.0211014	0.0166226	-0.0681301	0.0349486	-0.07288	-0.000238774	0.891613	-0.00182807	-2.75E-05	-0.00168535	-0.0374606	0.0593684	0.0315385	-0.0479887	-0.0700575	-0.0122626	-0.190419	-0.0605506	0.0712305	0.0724559	0.158176	0.0239222	0.0308162	0.0340718	0.031698	-0.00620415	-0.24119	0.05522	-0.318965	-0.0186563	0.0202031	-0.00490866	0.231458	0.00100782	-0.207653	0.0235077	-0.0287869	-0.00832898	0.0314611	-0.0330716	-0.151885	-0.0216305	-0.0407541	0.00307097	0.010896	-0.0274401	0.451352
0.08	0.0561936	-0.0213263	-0.0209204	0.0147172	-0.0677741	0.0381664	-0.0728842	-0.000596671	0.891594	-0.00180327	-4.09E-05	-0.00103067	-0.0369326	0.0525036	0.0310842	-0.0341055	-0.0702201	-0.0164347	-0.190991	-0.0559091	0.0716101	0.0129863	0.158457	0.0283077	0.031134	0.0348879	0.0315116	-0.0135774	-0.240698	0.0470542	-0.319184	-0.0252264	0.0201347	-0.0104554	0.231472	0.0025618	-0.207442	0.0180684	-0.0288644	-0.00745049	0.0311266	-0.0349282	-0.152111	-0.0240298	-0.0407218	0.00342542	0.0106146	-0.0269236	0.451515
0.09	0.0560759	0.0112153	-0.020767	0.0119289	-0.0673803	0.043789	-0.0728834	0.00177085	0.89158	-0.000324698	-5.01E-05	-0.000893936	-0.0366402	-0.0208702	0.0307587	-0.0319752	-0.0704507	-0.031439	-0.191341	0.00895072	0.071391	-0.0808833	0.158616	0.00171373	0.0312403	-0.03421	0.031323	-0.0211624	-0.240263	0.0417366	-0.319229	0.0334829	0.0198952	-0.0514398	0.231416	-0.0143489	-0.207343	-0.0138269	-0.0289222	-0.00562562	0.030768	-0.0386111	-0.15244	-0.0465897	-0.0406827	0.00911064	0.0103502	-0.0185308	0.451786
0.1	0.0563666	0.0343671	-0.0206531	0.00399012	-0.0668887	0.0561092	-0.0728504	0.00426548	0.891593	0.00254132	-5.93E-05	-0.00100588	-0.0373245	-0.0935964	0.0305321	-0.0181527	-0.0708557	-0.0543591	-0.190798	0.0861773	0.0701347	-0.14529	0.158526	-0.0158121	0.0304979	-0.0873848	0.0312578	-0.0236181	-0.239819	0.0417711	-0.318571	0.0832164	0.0194437	-0.0285723	0.231171	-0.0300724	-0.20764	-0.0344803	-0.0289528	0.00408915	0.0303241	-0.0490437	-0.152998	-0.0621269	-0.0405075	0.0186927	0.0102173	-0.0123729	0.45239
0.11	0.0566495	0.015774	-0.0206136	-0.000921963	-0.0662771	0.0647524	-0.0728075	0.0040708	0.89163	0.00467589	-7.27E-05	-0.00179515	-0.0382488	-0.0812272	0.030512	-0.00220116	-0.0714645	-0.0700243	-0.189829	0.0993724	0.068867	-0.0965158	0.158275	-0.0290345	0.0297002	-0.0632239	0.0312903	-0.00370644	-0.239377	0.0424004	-0.317737	0.0792514	0.019195	-0.0221453	0.230837	-0.0362987	-0.207899	-0.012454	-0.0288534	0.0152035	0.0297761	-0.0579052	-0.153654	-0.065568	-0.0403971	0.00672079	0.010053	-0.0117579	0.45302
0.12	0.0566789	-0.0111412	-0.0205729	0.00319013	-0.0656365	0.0619942	-0.0727703	0.00350563	0.89168	0.00516779	-9.58E-05	-0.00281316	-0.038876	-0.0448314	0.0305483	-0.00228539	-0.0721406	-0.0667875	-0.188875	0.0897844	0.0682114	-0.0444729	0.157936	-0.0331012	0.0292633	-0.035253	0.0315095	0.0256101	-0.238927	0.0448691	-0.316943	0.0819401	0.0190777	-0.00444546	0.230428	-0.0437371	-0.207863	0.0191402	-0.0286886	0.0156111	0.0291948	-0.057024	-0.15427	-0.0593302	-0.0403587	0.00261493	0.00994615	-0.00560024	0.453418
0.13	0.0564727	-0.0319014	-0.0204889	0.00493763	-0.0650223	0.0670275	-0.0727379	0.00293295	0.89173	0.00457671	-0.000126846	-0.00335173	-0.0391866	-0.0201313	0.0305467	0.000724735	-0.0729151	-0.107194	-0.188005	0.0870208	0.0678823	-0.0330387	0.157575	-0.0362165	0.0291011	-0.0126087	0.0319065	0.0409032	-0.23842	0.0614818	-0.316109	0.0807038	0.0190435	-0.0047627	0.229995	-0.0416311	-0.20755	0.0431399	-0.0285252	0.0175516	0.0286288	-0.0629478	-0.154836	-0.0546454	-0.0403442	0.00163578	0.00989596	-0.000818989	0.453603
0.14	0.0561215	-0.0397314	-0.0203792	0.0108819	-0.0642948	0.0779725	-0.0727107	0.00253845	0.891772	0.00380476	-0.000162035	-0.00362711	-0.0393357	-0.00990785	0.0305517	-0.00390297	-0.0740863	-0.119888	-0.187145	0.083549	0.0672951	-0.0850914	0.157241	-0.0270401	0.0291524	-0.00137288	0.0323581	0.0499615	-0.237708	0.0785839	-0.315335	0.0749592	0.0190005	-0.00430405	0.229585	-0.0398064	-0.207073	0.0515947	-0.0283438	0.0131553	0.0279495	-0.0741694	-0.155388	-0.0564737	-0.0403349	0.00147787	0.00986647	-0.000733329	0.453714
0.15	0.055728	-0.0407644	-0.0201888	0.0176783	-0.0635012	0.0828525	-0.0726877	0.00211586	0.891808	0.00336647	-0.00019772	-0.00345246	-0.039408	-0.00481967	0.0305023	-0.00653029	-0.0752487	-0.116614	-0.186337	0.0776177	0.0662572	-0.120082	0.156997	-0.0181854	0.0292798	0.000726602	0.032855	0.0508359	-0.236892	0.0851798	-0.314603	0.0724308	0.0189785	-0.000371165	0.229177	-0.0412144	-0.206546	0.0524429	-0.0282363	0.00592528	0.0272002	-0.0786192	-0.155951	-0.054945	-0.0403279	0.000978062	0.00983729	-0.000854423	0.453822
0.16	0.0553499	-0.0385532	-0.0199531	0.0190472	-0.0626293	0.0942956	-0.072669	0.00158571	0.891839	0.00304859	-0.000231257	-0.00329215	-0.0394528	-0.00260726	0.0304547	-0.00360502	-0.076527	-0.136053	-0.185605	0.0681228	0.0649583	-0.139533	0.156827	-0.0106001	0.0294078	0.00275984	0.0333196	0.045046	-0.235995	0.0949544	-0.313911	0.0657891	0.0189822	-0.00143242	0.228765	-0.0398668	-0.206045	0.048199	-0.0281713	0.00524839	0.0263825	-0.0879718	-0.156507	-0.0544854	-0.0403206	0.00143535	0.00980638	-0.000714841	0.453933
0.17	0.0550028	-0.0345266	-0.0197085	0.0188799	-0.061643	0.105408	-0.072656	0.00104772	0.891869	0.00289362	-0.000263915	-0.00327575	-0.0394682	-0.000230156	0.0304246	-0.00331507	-0.0779016	-0.138552	-0.184992	0.0552874	0.06357	-0.133575	0.156717	-0.00667938	0.0295346	0.00237113	0.033724	0.0400665	-0.235016	0.101816	-0.313281	0.0608551	0.0189677	-0.00235825	0.228361	-0.0403289	-0.205597	0.0415018	-0.0281012	0.00654095	0.0254738	-0.0962541	-0.157052	-0.0556027	-0.0403103	0.00163314	0.00977926	-0.000651446	0.454043
0.18	0.0546817	-0.0345634	-0.0194558	0.0200723	-0.0605459	0.116598	-0.0726485	0.000439793	0.891897	0.00272456	-0.000297758	-0.00352923	-0.0394419	0.00685236	0.0303748	-0.00712514	-0.0792917	-0.140092	-0.18451	0.0418007	0.062368	-0.106814	0.156658	-0.00147864	0.0296632	0.00485917	0.0341051	0.0414076	-0.233965	0.109565	-0.312691	0.0579469	0.0189363	-0.00416447	0.227957	-0.0410557	-0.205197	0.0397509	-0.0280213	0.00704244	0.0244802	-0.104876	-0.157621	-0.0569633	-0.0403014	0.00114742	0.00975668	9.53E-05	0.454186
0.19	0.0543492	-0.03624	-0.0191901	0.0206719	-0.0593339	0.127838	-0.0726469	-0.000106434	0.891924	0.00260787	-0.000334658	-0.00386305	-0.0393409	0.0144625	0.0302795	-0.0115579	-0.0807137	-0.14422	-0.184148	0.0309777	0.0614349	-0.082052	0.156633	0.000222647	0.0298341	0.00919052	0.0345016	0.0447814	-0.232826	0.118964	-0.312127	0.0550287	0.0188952	-0.00431108	0.227548	-0.0408632	-0.204798	0.0398333	-0.0279293	0.00837005	0.023398	-0.113308	-0.158199	-0.0572606	-0.0403025	0.000361671	0.00974046	0.00199611	0.454304
0.2	0.0540159	-0.0344282	-0.0189051	0.02284	-0.058027	0.135139	-0.0726503	-0.000570173	0.891949	0.00242969	-0.000374463	-0.00407939	-0.0391911	0.0169836	0.0301267	-0.0174614	-0.0821702	-0.145811	-0.183879	0.0231871	0.0607063	-0.0653066	0.156638	0.00286813	0.0300311	0.00739441	0.0349348	0.0490438	-0.231602	0.126347	-0.311578	0.0555151	0.0188521	-0.00531986	0.227131	-0.042324	-0.204415	0.0361936	-0.0278385	0.00696851	0.0222494	-0.117392	-0.15876	-0.0542342	-0.0403015	0.000649021	0.00975003	0.00361973	0.454348
0.21	0.0537099	-0.031304	-0.0185542	0.0341575	-0.0567425	0.118919	-0.0726583	-0.00108091	0.891972	0.00229795	-0.000416814	-0.00431603	-0.0390069	0.0260245	0.0298641	-0.031977	-0.0835618	-0.12639	-0.183714	0.0074379	0.0601113	-0.0532906	0.156688	0.00898546	0.0301874	-0.00433653	0.0354741	0.0650353	-0.230618	0.0582853	-0.310981	0.0679234	0.0188352	0.00151816	0.226684	-0.0493395	-0.204074	0.0318887	-0.0278243	-0.00703443	0.0211475	-0.0987569	-0.159301	-0.0539534	-0.0402972	0.000925828	0.00975917	0.00271102	0.454329
0.22	0.0534468	-0.0240925	-0.0181302	0.038254	-0.0556933	0.095787	-0.0726712	-0.00151069	0.891994	0.00229347	-0.000459032	-0.00407715	-0.0387516	0.0289584	0.0294983	-0.0355795	-0.0847046	-0.101275	-0.183717	-0.00644847	0.0595936	-0.0516731	0.156802	0.0145482	0.0302143	-0.0214622	0.0361512	0.065833	-0.230095	0.0538614	-0.310223	0.0827636	0.0188035	-0.00595242	0.226181	-0.0515912	-0.203791	0.022544	-0.0279311	-0.0143603	0.0203064	-0.0713535	-0.159832	-0.051775	-0.0402893	0.00140766	0.00975794	0.000921647	0.454287
0.23	0.0532678	-0.014994	-0.0177091	0.0370404	-0.0548647	0.0739976	-0.0726887	-0.00203151	0.892018	0.00251852	-0.000497597	-0.00364818	-0.0385047	0.0267834	0.0291303	-0.0336877	-0.0856035	-0.0769465	-0.183829	-0.0156742	0.0590613	-0.0545714	0.156938	0.0144609	0.0300696	-0.0360454	0.0368173	0.0574762	-0.229542	0.0525805	-0.309346	0.0915394	0.0187713	-0.00255685	0.225661	-0.0518869	-0.203624	0.010274	-0.0280795	-0.016018	0.0197342	-0.0437231	-0.160346	-0.0492461	-0.0402781	0.00177367	0.00973755	-0.000531026	0.45424
0.24	0.0531601	-0.00885222	-0.0173081	0.0362974	-0.054254	0.0523489	-0.0727122	-0.00262335	0.892045	0.00274111	-0.000532135	-0.00327543	-0.038263	0.026916	0.0287738	-0.0329427	-0.0862616	-0.0533159	-0.184031	-0.0224887	0.0585277	-0.0495481	0.157079	0.0122644	0.0297958	-0.0452929	0.037441	0.0515476	-0.229071	0.0384354	-0.308402	0.0970214	0.0187454	-0.00323211	0.225135	-0.0525467	-0.203563	0.00113684	-0.0282492	-0.0178149	0.0194375	-0.0159681	-0.160835	-0.0484426	-0.040265	0.00205478	0.00971285	-0.000545572	0.454193
0.25	0.0531021	-0.00437779	-0.0169202	0.0367428	-0.0538615	0.030415	-0.0727416	-0.00323455	0.892073	0.00279872	-0.000563444	-0.00298859	-0.0380198	0.0276829	0.0284136	-0.034253	-0.0866812	-0.0292198	-0.184288	-0.0278473	0.0580822	-0.039185	0.157209	0.0127025	0.0294303	-0.052675	0.038041	0.0486445	-0.228767	0.0199117	-0.307409	0.101571	0.0187156	-0.00460895	0.224605	-0.052216	-0.203586	-0.00620727	-0.0284442	-0.0207009	0.0194188	0.0121156	-0.161296	-0.0443865	-0.0402522	0.00156012	0.00968626	-0.000693748	0.454137
0.26	0.0530843	-0.000231824	-0.01654	0.0366442	-0.0536867	0.00879276	-0.072777	-0.00386859	0.892101	0.00278255	-0.000592025	-0.00270783	-0.0377767	0.0275555	0.0280393	-0.0351635	-0.0868605	-0.00524168	-0.184582	-0.0306665	0.0577304	-0.0320781	0.157324	0.0108495	0.0289892	-0.058933	0.0386302	0.0452253	-0.228648	0.000816872	-0.306374	0.105325	0.0186748	-0.00437481	0.224076	-0.0531077	-0.203681	-0.0132675	-0.028668	-0.0228158	0.0196778	0.0400502	-0.161722	-0.0404058	-0.0402405	0.00145307	0.00966539	0.000196293	0.454061
0.27	0.0531027	0.00395039	-0.016172	0.0372942	-0.0537252	-0.0127062	-0.0728188	-0.00441863	0.892129	0.00281378	-0.000617874	-0.00247052	-0.0375392	0.0265916	0.0276577	-0.0367012	-0.0868042	0.0182773	-0.184893	-0.0317707	0.0574407	-0.0267182	0.157416	0.00818468	0.0284809	-0.0657428	0.0392023	0.0431319	-0.22872	-0.019212	-0.305303	0.109175	0.0186324	-0.0044302	0.223552	-0.0525068	-0.203846	-0.0206843	-0.0289141	-0.0257629	0.0202114	0.0677833	-0.162089	-0.0327734	-0.040228	0.00154999	0.00964233	-0.00119774	0.453949
0.28	0.0531604	0.00894732	-0.0158156	0.0364807	-0.0539784	-0.0340232	-0.0728662	-0.00497041	0.892158	0.0028843	-0.000640938	-0.00213762	-0.037318	0.0234819	0.0272723	-0.0362542	-0.0865143	0.0410869	-0.185209	-0.0312183	0.0571769	-0.0274839	0.157481	0.00495403	0.027897	-0.0741657	0.0397585	0.0386336	-0.22899	-0.0392126	-0.304187	0.114535	0.0185906	-0.00452807	0.223025	-0.0522953	-0.204084	-0.0286678	-0.0291834	-0.0270751	0.0210207	0.0954727	-0.162416	-0.0305375	-0.040213	0.00230448	0.00962659	0.000183474	0.45385
0.29	0.0532649	0.0127332	-0.0154693	0.0365561	-0.0544439	-0.0548606	-0.0729188	-0.00556482	0.892188	0.00306765	-0.000661136	-0.00187703	-0.0371265	0.022213	0.026886	-0.0360467	-0.0859973	0.0632638	-0.185523	-0.0314534	0.0569035	-0.0267731	0.157532	0.00423257	0.0272232	-0.080774	0.0403031	0.0357067	-0.229461	-0.0596149	-0.303016	0.119404	0.0185522	-0.0039958	0.222493	-0.0537233	-0.204403	-0.0354933	-0.0294774	-0.0290989	0.0221019	0.122269	-0.162728	-0.0301538	-0.0402016	0.0012716	0.00960684	-0.000104652	0.45378
0.3	0.0533964	0.0152341	-0.0151456	0.0351695	-0.055103	-0.0728046	-0.0729774	-0.00614674	0.892219	0.00316722	-0.000678643	-0.00165951	-0.0369371	0.0219871	0.0265165	-0.0343087	-0.0852744	0.0821301	-0.185841	-0.0317643	0.0566341	-0.0269888	0.157551	0.000473743	0.0264933	-0.0846337	0.04082	0.0320292	-0.230118	-0.0767438	-0.301809	0.122264	0.0185212	-0.00310548	0.221963	-0.0524922	-0.204782	-0.0409544	-0.0297768	-0.0289541	0.0234343	0.145792	-0.163018	-0.0274021	-0.0401951	0.0011569	0.00959952	0.000543968	0.453721
0.31	0.0535416	0.0156355	-0.0148511	0.032282	-0.0559152	-0.0855733	-0.0730418	-0.00668695	0.892252	0.00339537	-0.000694457	-0.00153981	-0.0367483	0.0221483	0.0261721	-0.0310112	-0.0843885	0.0955452	-0.186149	-0.0299402	0.0563707	-0.0261397	0.157533	-0.00302212	0.0257338	-0.0845589	0.0413057	0.028131	-0.230917	-0.088552	-0.300581	0.122788	0.0185038	-0.00228153	0.221434	-0.0523828	-0.205205	-0.0439859	-0.0300638	-0.0261048	0.0249716	0.163388	-0.163286	-0.0279987	-0.0401903	0.000297633	0.00959958	0.00195598	0.453657
0.32	0.0536701	0.0121112	-0.0145947	0.0289838	-0.0568271	-0.0929643	-0.0731117	-0.00725515	0.892287	0.00364452	-0.000709812	-0.0015502	-0.0365396	0.0251926	0.0258627	-0.0273659	-0.0833976	0.103071	-0.186433	-0.0265779	0.0561067	-0.0250232	0.157478	-0.00764453	0.0249957	-0.0786299	0.0417518	0.0256338	-0.231809	-0.0953129	-0.299361	0.120701	0.0184891	-0.000834456	0.220913	-0.0517885	-0.205637	-0.0425666	-0.0303139	-0.0217884	0.0266526	0.174366	-0.163541	-0.0250494	-0.040189	0.000301109	0.00961538	0.00337931	0.453591
0.33	0.0537547	0.00716983	-0.014353	0.0289877	-0.0577877	-0.0952825	-0.0731868	-0.00776783	0.892323	0.00352766	-0.000726386	-0.00176897	-0.0362927	0.0289595	0.0255623	-0.0274741	-0.0823581	0.10551	-0.18668	-0.0222296	0.0558739	-0.0210489	0.157387	-0.010285	0.0243258	-0.0714333	0.0421938	0.0289738	-0.232754	-0.0978779	-0.298164	0.118282	0.0185017	0.00148873	0.220392	-0.0518464	-0.206042	-0.0389887	-0.0305401	-0.02035	0.0284102	0.178506	-0.163792	-0.0249796	-0.04019	0.000106167	0.00964874	0.0055115	0.453517
0.34	0.0537852	0.00181284	-0.0141239	0.0271258	-0.0587379	-0.0913042	-0.0732668	-0.00820933	0.892358	0.00342605	-0.00074527	-0.00203975	-0.0360125	0.0315696	0.0252745	-0.0255671	-0.0813265	0.10166	-0.186873	-0.0164518	0.0556856	-0.0180375	0.157264	-0.0128909	0.0237495	-0.0613338	0.0426362	0.0309458	-0.233691	-0.0939158	-0.297013	0.112328	0.0185168	0.002137	0.219881	-0.0508372	-0.206408	-0.0350515	-0.0307321	-0.0159346	0.0301725	0.175373	-0.164033	-0.0249588	-0.0401945	-0.000612487	0.00970268	0.00702495	0.453423
0.35	0.0537627	-0.00329111	-0.0139156	0.0243599	-0.0596202	-0.0821096	-0.0733512	-0.00870072	0.892392	0.00333334	-0.000767285	-0.00240481	-0.0357081	0.0328543	0.0250118	-0.0227825	-0.080361	0.0926321	-0.187004	-0.00997973	0.0555138	-0.0165075	0.157113	-0.0161212	0.023288	-0.049187	0.0430707	0.0331474	-0.234569	-0.0852053	-0.29594	0.1029	0.0185547	0.00485554	0.219388	-0.0490508	-0.206736	-0.0315652	-0.0308692	-0.00981198	0.0318731	0.166087	-0.164278	-0.0246981	-0.0402046	-0.000748816	0.00977152	0.00885538	0.453324
0.36	0.0536949	-0.00719989	-0.0137386	0.0193581	-0.0603855	-0.0684969	-0.0734403	-0.00915636	0.892424	0.00321437	-0.000793179	-0.00279279	-0.0353924	0.0324402	0.024788	-0.0174759	-0.0795105	0.0789902	-0.187074	-0.00358194	0.0553499	-0.0171177	0.156933	-0.0192078	0.0229556	-0.0364845	0.0434902	0.032843	-0.235336	-0.0705872	-0.294981	0.0907539	0.0185961	0.00366861	0.218922	-0.0455009	-0.207036	-0.0298383	-0.0309303	-0.000559484	0.0334551	0.151791	-0.164519	-0.0240764	-0.0402162	-0.000689233	0.00985119	0.00912871	0.45322
0.37	0.0536024	-0.00920229	-0.013598	0.0155096	-0.0610046	-0.0533612	-0.0735341	-0.00953184	0.892455	0.00299783	-0.000823428	-0.00326816	-0.0350888	0.0305312	0.0246061	-0.0143072	-0.0788067	0.0632473	-0.187086	0.00166648	0.0551915	-0.0154269	0.156732	-0.0216922	0.0227318	-0.0260217	0.0438806	0.0327694	-0.235952	-0.0540658	-0.294142	0.0786037	0.0186361	0.00487922	0.218489	-0.042283	-0.207336	-0.0301472	-0.0309043	0.00769161	0.0348818	0.135034	-0.164767	-0.0250026	-0.0402225	-0.000245294	0.0099347	0.00901709	0.453146
0.38	0.0534956	-0.0104483	-0.0134885	0.0111112	-0.0614593	-0.0360325	-0.0736319	-0.0100409	0.892484	0.00281862	-0.000858452	-0.0037541	-0.034806	0.0275554	0.0244589	-0.0105121	-0.0782735	0.0448992	-0.187049	0.00628968	0.0550449	-0.0156831	0.156515	-0.0220721	0.022607	-0.0153435	0.0442392	0.0308999	-0.236395	-0.03561	-0.293428	0.0646916	0.0186738	0.00302544	0.218091	-0.0384347	-0.207647	-0.0316208	-0.0307923	0.0171112	0.036126	0.11548	-0.165016	-0.0255373	-0.0402307	-0.00074125	0.0100163	0.0094884	0.453109
0.39	0.053379	-0.0125962	-0.0134084	0.00781987	-0.0617295	-0.0166104	-0.0737349	-0.0105831	0.89251	0.00237314	-0.000898899	-0.00434657	-0.0345467	0.0265388	0.0243449	-0.00827366	-0.0779336	0.0242085	-0.186971	0.00940515	0.0548958	-0.0143755	0.156292	-0.0215453	0.0225882	-0.00230504	0.0445601	0.0308818	-0.236654	-0.0155413	-0.29286	0.0482345	0.0187111	0.00349381	0.217732	-0.0333502	-0.207979	-0.032174	-0.03059	0.0258636	0.0371614	0.0931131	-0.165255	-0.0253071	-0.0402436	-0.00180911	0.0101062	0.0103949	0.453096
0.4	0.0532412	-0.0143101	-0.0133579	0.00277624	-0.0617939	0.00466559	-0.0738434	-0.0111111	0.892533	0.00212727	-0.000945546	-0.00497775	-0.0342971	0.0238364	0.0242654	-0.00395131	-0.0778093	0.00163251	-0.186853	0.0142845	0.0547786	-0.00917106	0.15606	-0.0230339	0.0227018	0.0108082	0.0448376	0.0283892	-0.236704	0.00646235	-0.292463	0.0318321	0.0187381	0.00200849	0.21742	-0.0291056	-0.208319	-0.033626	-0.0302894	0.0370438	0.0379622	0.0687194	-0.16547	-0.0206158	-0.0402651	-0.00196878	0.0102032	0.0120749	0.453081
0.41	0.0530975	-0.0149657	-0.0133352	0.000109435	-0.061638	0.0269631	-0.0739573	-0.0116626	0.892551	0.00167461	-0.00099899	-0.00571936	-0.03408	0.0205826	0.0242137	-0.00301088	-0.0779154	-0.0214123	-0.186688	0.0183095	0.0547321	-0.00102235	0.155825	-0.0234771	0.0229311	0.02283	0.0450761	0.028959	-0.236537	0.0293384	-0.292234	0.0144196	0.0187599	0.00123645	0.217151	-0.0249295	-0.208686	-0.0365936	-0.0298893	0.0458318	0.0385094	0.0426397	-0.165668	-0.0168294	-0.0402867	-0.00179984	0.0103145	0.0123113	0.45308
0.42	0.0529474	-0.0155772	-0.0133359	-0.0042837	-0.0612533	0.0498903	-0.0740774	-0.0122953	0.892566	0.00125391	-0.00105979	-0.00643552	-0.0338877	0.0176702	0.024184	-8.25E-05	-0.0782537	-0.0450173	-0.186488	0.0215642	0.0547713	0.00945212	0.155585	-0.0244671	0.0232798	0.0345027	0.0452776	0.0265218	-0.236137	0.0535165	-0.292177	-0.00176229	0.0187642	-0.000919513	0.216927	-0.0202306	-0.209084	-0.0395298	-0.0293923	0.0565961	0.0387904	0.0158903	-0.165834	-0.0154279	-0.0403092	-0.00203781	0.0104295	0.0120182	0.45308
0.43	0.0528043	-0.0149659	-0.0133629	-0.00745997	-0.0606408	0.0721294	-0.0742037	-0.0129733	0.892576	0.00091994	-0.00112775	-0.00716609	-0.0337288	0.0147154	0.0241759	0.000986116	-0.0788206	-0.0672423	-0.186265	0.0225622	0.0549301	0.0207145	0.155353	-0.022694	0.0237212	0.044087	0.0454327	0.0245738	-0.235505	0.0766818	-0.292276	-0.0171071	0.0187333	-0.00531709	0.21675	-0.015649	-0.209529	-0.044163	-0.0287963	0.065893	0.0388045	-0.0105008	-0.165971	-0.0119272	-0.0403309	-0.00191517	0.0105399	0.0110169	0.453092
0.44	0.0526722	-0.0139329	-0.0134053	-0.00904324	-0.0598123	0.0921688	-0.0743366	-0.0135811	0.892584	0.000652884	-0.00120295	-0.00787381	-0.0335963	0.0120916	0.0241745	8.70E-05	-0.0796011	-0.0873494	-0.186035	0.0233098	0.0552005	0.0324573	0.15512	-0.0239883	0.0242402	0.0507121	0.0455503	0.0232731	-0.234652	0.0976656	-0.292511	-0.0283194	0.0186713	-0.0073302	0.216605	-0.0136403	-0.210026	-0.0492975	-0.0281164	0.0730087	0.0385601	-0.034912	-0.166075	-0.0114256	-0.0403508	-0.00174935	0.0106377	0.00955872	0.453113
0.45	0.0525565	-0.0122689	-0.0134425	-0.00880577	-0.0588	0.108868	-0.0744755	-0.0141829	0.892589	0.00034676	-0.001285	-0.00850989	-0.0334901	0.0100979	0.024156	-0.00212526	-0.0805644	-0.104169	-0.185805	0.022302	0.0555561	0.0371241	0.154902	-0.0212928	0.0247969	0.0528524	0.0456506	0.022372	-0.233608	0.115116	-0.292824	-0.033589	0.0185832	-0.0110717	0.21647	-0.0128932	-0.210579	-0.0549582	-0.0273831	0.0774155	0.0380861	-0.0560508	-0.166164	-0.00898991	-0.0403658	-0.00129349	0.0107219	0.00772078	0.453158
0.46	0.0524548	-0.0117675	-0.0134621	-0.00724339	-0.0576388	0.122375	-0.0746205	-0.014823	0.892592	0.000317491	-0.00137306	-0.00907761	-0.0333916	0.0108051	0.0241125	-0.00482384	-0.0816802	-0.117883	-0.185596	0.0198309	0.0559487	0.0405073	0.154699	-0.0212263	0.0253684	0.0542138	0.0457453	0.0226621	-0.232414	0.128472	-0.293172	-0.0352509	0.0184564	-0.0131196	0.21633	-0.015663	-0.211184	-0.059383	-0.026619	0.0797885	0.0374176	-0.0738436	-0.166212	-0.00395213	-0.0403777	-0.00133471	0.0107851	0.00521622	0.453188
0.47	0.0523436	-0.0137836	-0.0134579	-0.00484255	-0.0563605	0.132209	-0.0747719	-0.0154252	0.892595	0.000229297	-0.00146642	-0.00957872	-0.033266	0.0154194	0.0240426	-0.0075997	-0.0829173	-0.127683	-0.185419	0.0155109	0.0563611	0.0418618	0.154517	-0.0176162	0.0259626	0.0559435	0.045844	0.0242345	-0.231106	0.137997	-0.293522	-0.0336599	0.0183109	-0.0166724	0.216167	-0.0174008	-0.211813	-0.0606609	-0.0258373	0.0805276	0.0365899	-0.0875741	-0.166231	0.000675605	-0.0403871	-0.000650319	0.0108316	0.00316271	0.453218
0.48	0.0522217	-0.01478	-0.0134255	-0.00261103	-0.054998	0.139826	-0.0749292	-0.0160255	0.892597	0.000335275	-0.00156448	-0.0100435	-0.0331078	0.0181506	0.0239425	-0.00998686	-0.0842389	-0.135183	-0.185279	0.0132475	0.0567867	0.0437354	0.154356	-0.0167023	0.026559	0.0552969	0.0459578	0.0259613	-0.229716	0.144603	-0.293838	-0.029583	0.0181228	-0.0208002	0.215977	-0.0205211	-0.212463	-0.0626738	-0.025051	0.0809933	0.0356414	-0.098339	-0.166222	0.00189841	-0.040393	-9.05E-05	0.0108485	0.000366343	0.45323
0.49	0.0520905	-0.015309	-0.0133671	-0.000932703	-0.0535729	0.144965	-0.0750918	-0.0164924	0.892602	0.000617707	-0.00166698	-0.010448	-0.0329252	0.0203696	0.0238166	-0.0116938	-0.0856217	-0.13987	-0.18516	0.0111051	0.0572293	0.0445623	0.154203	-0.0158012	0.0271422	0.0517324	0.0460935	0.0264843	-0.228269	0.149408	-0.294095	-0.0216331	0.0178985	-0.0257704	0.215746	-0.024591	-0.213134	-0.0651953	-0.0242623	0.0817486	0.0346006	-0.105894	-0.166192	0.00339809	-0.0403867	0.00123095	0.0108408	-0.00142399	0.453231
0.5	0.0519538	-0.015479	-0.0132872	0.00141211	-0.0521147	0.146578	-0.0752592	-0.01695	0.89261	0.00100535	-0.0017735	-0.0108416	-0.0327212	0.0221167	0.0236666	-0.0143908	-0.0870334	-0.140889	-0.18506	0.00978608	0.0576813	0.0449072	0.15405	-0.0177394	0.0276843	0.0459828	0.0462485	0.0276185	-0.226792	0.149952	-0.294254	-0.0103712	0.0176329	-0.0283505	0.215465	-0.0305724	-0.213825	-0.0677979	-0.0234708	0.0814352	0.0335045	-0.109336	-0.166156	0.00503734	-0.0403752	0.000834571	0.0108191	-0.00390749	0.453223
0.51	0.0518124	-0.0163643	-0.0131715	0.00675906	-0.0506611	0.143942	-0.0754308	-0.0173443	0.892623	0.00144437	-0.00188389	-0.0112113	-0.032498	0.0254858	0.0234747	-0.0200671	-0.0884388	-0.137779	-0.184971	0.00854609	0.0581257	0.043586	0.153895	-0.0180818	0.0281676	0.0384101	0.0464432	0.0319389	-0.225328	0.145868	-0.294286	0.00430361	0.0173456	-0.0278754	0.215119	-0.0381483	-0.214537	-0.0694262	-0.0226994	0.0771119	0.0323945	-0.108275	-0.166107	0.00468721	-0.0403647	0.00129702	0.0107681	-0.00666204	0.453188
0.52	0.0516573	-0.0179888	-0.0130048	0.0127085	-0.0492564	0.137436	-0.0756062	-0.0177249	0.89264	0.00187629	-0.00199728	-0.0114692	-0.032237	0.0305188	0.0232278	-0.025431	-0.089793	-0.130425	-0.184902	0.0057916	0.0585274	0.0342177	0.153737	-0.0145015	0.0285791	0.0294325	0.0466963	0.036668	-0.223921	0.137746	-0.294155	0.0223933	0.0170457	-0.0317891	0.2147	-0.0465878	-0.215258	-0.0699371	-0.0219755	0.0712871	0.0313186	-0.102807	-0.166039	0.00640735	-0.0403428	0.0029106	0.0106916	-0.00941847	0.453113
0.53	0.0514921	-0.0187258	-0.0127793	0.018656	-0.0479357	0.128341	-0.0757853	-0.0181215	0.892661	0.00233993	-0.00211289	-0.0116412	-0.0319382	0.0348712	0.0229209	-0.0299894	-0.0910604	-0.120783	-0.184857	0.00326276	0.0587736	0.0131934	0.153595	-0.0141161	0.0288984	0.0186507	0.0470251	0.0419402	-0.222614	0.126091	-0.293829	0.0418947	0.0167339	-0.0312682	0.214194	-0.0544982	-0.21599	-0.0716081	-0.0213177	0.0647149	0.030316	-0.0941191	-0.16596	0.00890603	-0.0403061	0.00405291	0.0105854	-0.0125168	0.453018
0.54	0.0513078	-0.0212634	-0.0124986	0.0243266	-0.046718	0.117569	-0.0759683	-0.0185433	0.892687	0.00287766	-0.00222974	-0.0117048	-0.0315832	0.0420487	0.0225679	-0.0329366	-0.0922246	-0.109912	-0.184847	-0.000897584	0.0587655	-0.0154849	0.153466	-0.0120654	0.0291395	0.0104415	0.0474326	0.0478801	-0.221429	0.113098	-0.293314	0.0607176	0.0164263	-0.0307653	0.213603	-0.063111	-0.216723	-0.0710418	-0.0207285	0.0579855	0.0294119	-0.0832821	-0.165889	0.00774842	-0.0402618	0.00482394	0.0104485	-0.015391	0.452931
0.55	0.0510911	-0.0247527	-0.0121709	0.0299064	-0.0456153	0.106	-0.0761557	-0.0189146	0.892718	0.00331086	-0.00234698	-0.0117448	-0.0311597	0.0493021	0.022185	-0.0355188	-0.0932781	-0.0984043	-0.184865	-0.00275309	0.058491	-0.0384678	0.153339	-0.0112167	0.0293183	0.00325648	0.0479182	0.0551478	-0.220377	0.0990125	-0.29261	0.0788376	0.0161228	-0.0298909	0.212929	-0.0703122	-0.217442	-0.0692799	-0.0202036	0.0509506	0.0286239	-0.0713003	-0.165827	0.00585093	-0.0402083	0.00606204	0.0102795	-0.0180217	0.452843
0.56	0.0508427	-0.0274899	-0.0118067	0.0332976	-0.0446311	0.0943734	-0.0763467	-0.0192962	0.892753	0.00388182	-0.00246424	-0.0117401	-0.0306734	0.0553946	0.0217832	-0.0361171	-0.0942171	-0.0868159	-0.184903	-0.00491705	0.0580138	-0.0555817	0.15322	-0.0114683	0.0294407	-0.00345551	0.0484799	0.0611354	-0.219465	0.0844845	-0.291729	0.0952605	0.0158352	-0.0283114	0.212183	-0.077103	-0.218147	-0.0685263	-0.0197353	0.0461252	0.0279605	-0.0586822	-0.16577	0.00479745	-0.0401403	0.00718726	0.0100981	-0.0190047	0.452744
0.57	0.0505588	-0.0310302	-0.011417	0.0351387	-0.0437656	0.0823574	-0.076542	-0.0197013	0.892795	0.00441907	-0.00258146	-0.011705	-0.030119	0.0625401	0.0213683	-0.0353601	-0.0950388	-0.0744387	-0.184962	-0.00686785	0.0573971	-0.0672802	0.153092	-0.0120394	0.0295273	-0.00742766	0.049117	0.0665411	-0.218695	0.0704626	-0.290696	0.109834	0.0155866	-0.0241243	0.211366	-0.0842469	-0.218835	-0.0667598	-0.0193127	0.0428248	0.0274262	-0.0453019	-0.165732	0.00308955	-0.040061	0.0081248	0.0099057	-0.0209098	0.452656
0.58	0.0502448	-0.0334336	-0.0110128	0.0385965	-0.0430213	0.0702393	-0.0767414	-0.0201181	0.892841	0.00483388	-0.00269837	-0.0116862	-0.0295039	0.0678425	0.0209447	-0.0378942	-0.0957374	-0.0622423	-0.18504	-0.00815707	0.0566813	-0.0748148	0.152947	-0.0142838	0.0295877	-0.011467	0.0498216	0.0743726	-0.218058	0.0575065	-0.289539	0.121375	0.0153638	-0.0198118	0.210499	-0.0903699	-0.219512	-0.0660557	-0.0189263	0.0375123	0.0270265	-0.0319732	-0.165706	0.00162788	-0.0399731	0.00934294	0.00969153	-0.0217539	0.452559
0.59	0.0498988	-0.0364851	-0.0105949	0.0385474	-0.0424034	0.0574856	-0.0769444	-0.0204537	0.892891	0.00523246	-0.00281446	-0.0115296	-0.0288333	0.0730792	0.0205086	-0.036065	-0.0963099	-0.0491416	-0.185126	-0.00868327	0.0559006	-0.0826919	0.152786	-0.0159583	0.0296328	-0.0132703	0.0505885	0.0772611	-0.217548	0.0450061	-0.288276	0.130436	0.0151952	-0.0163203	0.209585	-0.0921084	-0.220171	-0.0644872	-0.0185787	0.0356842	0.0267672	-0.0175028	-0.165696	0.000195893	-0.0398769	0.00999405	0.00947062	-0.0224523	0.452455
0.6	0.0495201	-0.0407341	-0.0101746	0.0399322	-0.0419116	0.0454228	-0.0771511	-0.0208739	0.892944	0.00525923	-0.00292915	-0.0113978	-0.0281117	0.0793955	0.0200712	-0.0362277	-0.0967539	-0.0370117	-0.185211	-0.00817297	0.0550531	-0.0854912	0.152605	-0.017591	0.0296782	-0.0112327	0.0514008	0.0830105	-0.217167	0.0325432	-0.286938	0.135406	0.015063	-0.0119545	0.208643	-0.0943922	-0.220814	-0.0612496	-0.018259	0.0323401	0.0266494	-0.00411836	-0.165711	-0.00137897	-0.039775	0.0104702	0.00924767	-0.0218072	0.452358
0.61	0.0490921	-0.045048	-0.00977176	0.0370832	-0.0415282	0.0354192	-0.0773617	-0.0212792	0.892997	0.00526459	-0.00304209	-0.0112027	-0.0273261	0.0842608	0.0196558	-0.0318702	-0.097088	-0.0265258	-0.185289	-0.0066888	0.0541852	-0.0870228	0.152402	-0.021162	0.0297806	-0.00481744	0.0522299	0.0837899	-0.216895	0.0232036	-0.285594	0.133329	0.0149633	-0.00928891	0.207704	-0.0933171	-0.221416	-0.0579449	-0.017942	0.0339606	0.0266579	0.00763127	-0.165753	-0.00636597	-0.0396681	0.0109467	0.00902886	-0.0210667	0.452256
0.62	0.0486175	-0.0503291	-0.00939235	0.0350788	-0.0412414	0.0257709	-0.0775768	-0.02163	0.893048	0.00512816	-0.00315332	-0.0110241	-0.0264836	0.09073	0.0192635	-0.0290054	-0.0973215	-0.0167878	-0.185354	-0.00592984	0.0533514	-0.0788345	0.152173	-0.0229504	0.0299624	0.00454734	0.0530617	0.085245	-0.216711	0.0156227	-0.28429	0.127787	0.0149032	-0.00660099	0.206779	-0.0903629	-0.221981	-0.0531549	-0.0176186	0.0347068	0.0267789	0.0185254	-0.165851	-0.0102642	-0.0395544	0.0118773	0.00882686	-0.0190176	0.452187
0.63	0.0480961	-0.0538828	-0.00905358	0.0313281	-0.0410437	0.0172674	-0.0777952	-0.0220336	0.893097	0.00477612	-0.00326252	-0.0108472	-0.0255838	0.09476	0.0189094	-0.0251174	-0.0974608	-0.00747759	-0.185413	-0.00511527	0.0526475	-0.0608355	0.151921	-0.0260908	0.0302372	0.0147798	0.0538588	0.0831498	-0.216603	0.00928689	-0.283064	0.117561	0.0148369	-0.00613969	0.205902	-0.0857701	-0.222505	-0.0499471	-0.0172672	0.0377553	0.0270055	0.0281677	-0.165991	-0.016698	-0.0394376	0.0119933	0.00862879	-0.0187996	0.452128
0.64	0.0475436	-0.057174	-0.00876032	0.0264021	-0.0409179	0.0105902	-0.078017	-0.0223087	0.893144	0.00448967	-0.00337025	-0.010708	-0.0246489	0.0982286	0.0185884	-0.0211056	-0.0975182	-0.000147754	-0.185458	-0.0043917	0.0521644	-0.0368747	0.15163	-0.0303242	0.030614	0.0271123	0.0546069	0.0792983	-0.216554	0.00494051	-0.281963	0.103268	0.0148078	-0.00292652	0.205076	-0.0786574	-0.223005	-0.0469845	-0.0168781	0.0424538	0.0273167	0.0357151	-0.166175	-0.0224422	-0.039318	0.0121421	0.0084537	-0.0151482	0.452085
0.65	0.0469597	-0.0594294	-0.00851574	0.0223142	-0.0408548	0.00436661	-0.0782412	-0.0224547	0.893187	0.00414338	-0.00347665	-0.0105856	-0.0236799	0.100085	0.0182996	-0.018235	-0.097502	0.00722881	-0.185494	-0.00305023	0.0518971	-0.0177833	0.151311	-0.032807	0.0311024	0.0383862	0.0552877	0.0750553	-0.216547	0.00162158	-0.28101	0.0882746	0.0147877	-0.00105165	0.204319	-0.0724988	-0.223475	-0.0448144	-0.0164436	0.0464946	0.0276992	0.0421883	-0.166412	-0.0246928	-0.039201	0.0117244	0.00830249	-0.0128774	0.452053
0.66	0.0463622	-0.060199	-0.00832629	0.0163885	-0.0408469	-0.000792285	-0.0784665	-0.0226013	0.893226	0.00367785	-0.00358162	-0.0104208	-0.0227	0.0999043	0.0180525	-0.0131409	-0.0974191	0.0132057	-0.185518	-0.00153454	0.0517988	-0.00334641	0.15097	-0.0347884	0.031679	0.048679	0.0558831	0.0672829	-0.216576	-0.00146718	-0.280208	0.0730103	0.0147804	-0.00124217	0.203635	-0.064444	-0.223931	-0.0435112	-0.015955	0.0528297	0.028142	0.0474047	-0.16672	-0.0343684	-0.0390859	0.0117884	0.00817913	-0.00898481	0.452062
0.67	0.0457563	-0.0607601	-0.00819427	0.0107841	-0.0408792	-0.00387547	-0.0786928	-0.0226221	0.89326	0.00311798	-0.00368534	-0.010347	-0.021715	0.0998146	0.0178538	-0.00804102	-0.0972853	0.0170859	-0.185532	-0.00116176	0.0518397	0.00942463	0.150611	-0.0355988	0.0323527	0.0610498	0.0563879	0.0609907	-0.216638	-0.0031173	-0.279582	0.053123	0.0147741	-0.00164323	0.203038	-0.0552798	-0.224376	-0.0423199	-0.0154053	0.0592335	0.0286256	0.0499911	-0.167095	-0.0397155	-0.0389735	0.011192	0.00808803	-0.00585971	0.452076
0.68	0.0451488	-0.0598021	-0.00811353	0.00496926	-0.0409315	-0.00532291	-0.0789189	-0.0226161	0.893288	0.00257539	-0.00378866	-0.0102937	-0.0207291	0.0980473	0.0176988	-0.00271695	-0.0971211	0.0193704	-0.185546	-0.00123682	0.0520007	0.0214868	0.15025	-0.0365407	0.0331318	0.0717899	0.0568108	0.0538048	-0.216712	-0.00214906	-0.279158	0.0329491	0.0147751	-0.00100039	0.202529	-0.0455725	-0.224813	-0.0421563	-0.0147954	0.0662802	0.0291236	0.0504736	-0.167547	-0.05128	-0.0388656	0.0109344	0.00803456	-0.00162105	0.452114
0.69	0.0445589	-0.0575631	-0.0080965	-0.000767197	-0.0409872	-0.00553406	-0.0791441	-0.0224035	0.893312	0.00213247	-0.00389164	-0.0103128	-0.0197656	0.0949236	0.017605	0.00224784	-0.0969417	0.0203985	-0.185562	-0.00193583	0.0522803	0.0349224	0.149883	-0.0368466	0.0339911	0.0809216	0.0571337	0.046601	-0.216772	-0.000273401	-0.278935	0.0132445	0.0147697	5.09E-05	0.202116	-0.0366638	-0.22526	-0.0433349	-0.0141077	0.0735481	0.0296166	0.0491932	-0.168072	-0.0546354	-0.0387571	0.0111492	0.00801176	0.000863601	0.452149
0.7	0.0440021	-0.0538422	-0.00813267	-0.0057028	-0.0410391	-0.00470576	-0.0793667	-0.02206	0.89333	0.00153837	-0.00399494	-0.0103878	-0.0188479	0.0889417	0.0175584	0.00569387	-0.0967544	0.0204699	-0.18557	-3.94E-05	0.0527447	0.0595579	0.149502	-0.0398231	0.0349023	0.0871275	0.0573705	0.0397099	-0.216813	0.0022596	-0.278893	-0.00464322	0.0147577	-0.00213379	0.201793	-0.0279828	-0.225732	-0.0454995	-0.0133518	0.0801293	0.0300905	0.0463358	-0.168654	-0.0615205	-0.0386528	0.010918	0.00801136	0.00345102	0.452165
0.71	0.0434926	-0.0479343	-0.00820413	-0.00833719	-0.0410791	-0.00404059	-0.0795854	-0.0216837	0.893342	0.00087164	-0.00409934	-0.0104958	-0.0179928	0.0818042	0.017532	0.00579464	-0.0965645	0.0214595	-0.185573	-0.000378512	0.0534935	0.0914365	0.149119	-0.0406062	0.0358472	0.0894006	0.0575454	0.0347005	-0.216832	0.00489258	-0.279025	-0.0207141	0.0147391	-0.00344193	0.201553	-0.0198351	-0.226236	-0.0499742	-0.0125457	0.0841559	0.0305296	0.0428949	-0.169306	-0.0680481	-0.038545	0.0115487	0.00803008	0.00505755	0.452153
0.72	0.0430545	-0.03908	-0.00830633	-0.0119667	-0.041112	-0.00342985	-0.0797993	-0.0210687	0.893348	0.000364768	-0.00420488	-0.0105988	-0.0172225	0.0709628	0.0175177	0.00624599	-0.0963584	0.0232199	-0.18558	-0.000368505	0.0545893	0.12568	0.148732	-0.0404397	0.0367777	0.0860648	0.0576558	0.0263435	-0.216822	0.00771391	-0.2793	-0.0324477	0.0146974	-0.00542023	0.201393	-0.0123785	-0.226798	-0.0574652	-0.0116964	0.0892509	0.0309342	0.0393742	-0.170025	-0.0740766	-0.0384373	0.0111774	0.00805703	0.00611983	0.452103
0.73	0.0427095	-0.0301318	-0.0084236	-0.0120068	-0.0411462	-0.00443738	-0.0800065	-0.0203598	0.89335	-2.13E-05	-0.00431167	-0.0107321	-0.0165626	0.0613906	0.0174903	0.00240309	-0.0961255	0.0261658	-0.185589	-0.00210563	0.0559875	0.150756	0.148347	-0.0390883	0.0376345	0.0786494	0.0577174	0.0214187	-0.216795	0.00730439	-0.279657	-0.0381387	0.0146352	-0.00690146	0.201286	-0.0081474	-0.227438	-0.0645878	-0.0108243	0.0899332	0.0313059	0.0365195	-0.170811	-0.0812586	-0.0383312	0.0115456	0.00809847	0.00794085	0.452021
0.74	0.0424584	-0.0199581	-0.0085542	-0.0133312	-0.0411856	-0.00450352	-0.0802064	-0.0196376	0.893348	-0.000320022	-0.00441924	-0.0107906	-0.0160076	0.0497946	0.0174543	0.00076184	-0.095869	0.0273112	-0.185614	-0.00296022	0.0575535	0.158217	0.14798	-0.0378752	0.0383961	0.0692851	0.0577308	0.0146702	-0.216768	0.00650424	-0.280062	-0.0423662	0.0145496	-0.0105856	0.201225	-0.00430256	-0.228155	-0.0728299	-0.00993424	0.0920159	0.0316453	0.0326977	-0.171678	-0.0919431	-0.0382234	0.0112202	0.00814703	0.00827011	0.451929
0.75	0.0423141	-0.00910858	-0.00868694	-0.0132996	-0.0412252	-0.00439581	-0.0803985	-0.0187911	0.893344	-0.000422429	-0.0045275	-0.0108427	-0.0155728	0.0377166	0.0174076	-0.00102027	-0.0956056	0.0269939	-0.185652	-0.00409583	0.0591326	0.156074	0.147639	-0.0352952	0.039038	0.0566755	0.057717	0.00974724	-0.216744	0.00581424	-0.28049	-0.0426188	0.0144437	-0.0105843	0.201189	-0.00269022	-0.228961	-0.0820474	-0.00904055	0.0921908	0.0319426	0.0282006	-0.172625	-0.0991917	-0.0381131	0.0123156	0.00819847	0.00892353	0.451826
0.76	0.0422782	0.00224071	-0.00881612	-0.0121553	-0.0412647	-0.00457022	-0.0805819	-0.0179219	0.89334	-0.000457985	-0.00463593	-0.0108474	-0.0152569	0.0257646	0.0173559	-0.0033805	-0.0953461	0.0263884	-0.185708	-0.00686307	0.060655	0.147392	0.147331	-0.0307444	0.0395348	0.0407814	0.0576898	0.00620082	-0.216721	0.00458391	-0.280898	-0.0386213	0.0143353	-0.0127057	0.20116	-0.00203905	-0.229857	-0.0914252	-0.00815329	0.0908352	0.0321936	0.0234904	-0.173657	-0.106987	-0.0379926	0.013053	0.00824011	0.00710869	0.451724
0.77	0.0423552	0.0132804	-0.00892694	-0.00948393	-0.0413071	-0.0049659	-0.0807564	-0.016964	0.893335	-0.000496912	-0.00474423	-0.010816	-0.0150589	0.0150211	0.0172855	-0.00690195	-0.0950929	0.0255986	-0.185794	-0.0104776	0.0620878	0.137327	0.147066	-0.0262793	0.0398623	0.0232596	0.0576742	0.005087	-0.216701	0.00273565	-0.281248	-0.0311291	0.0141959	-0.0146514	0.201129	-0.00307072	-0.230845	-0.100672	-0.0072935	0.0872042	0.0323954	0.0184474	-0.174753	-0.111507	-0.0378626	0.0144103	0.00826823	0.00594837	0.451589
0.78	0.0425398	0.0236108	-0.00900595	-0.00580955	-0.0413549	-0.00545549	-0.0809213	-0.0159982	0.89333	-0.000375505	-0.00485198	-0.0107221	-0.0149667	0.00548618	0.0171858	-0.0110844	-0.0948446	0.0249771	-0.185918	-0.0146187	0.0633879	0.119269	0.146844	-0.021745	0.0400083	0.00414373	0.0576917	0.00475648	-0.21669	0.000953714	-0.281504	-0.0197062	0.0140402	-0.0170147	0.201076	-0.00662967	-0.231918	-0.108612	-0.00648063	0.0820277	0.0325449	0.0130543	-0.175919	-0.119098	-0.0377235	0.0153057	0.00827606	0.0042767	0.451434
0.79	0.0428291	0.0341266	-0.00903888	-0.00129938	-0.0414116	-0.00573974	-0.081076	-0.0149784	0.893327	-0.000267926	-0.00495845	-0.0105353	-0.0149738	-0.00409196	0.0170466	-0.0151379	-0.0946006	0.0236758	-0.18609	-0.0196864	0.0644176	0.0821702	0.146687	-0.0135243	0.0399545	-0.0170662	0.0577611	0.004956	-0.216689	-0.000996845	-0.281626	-0.00537428	0.0138639	-0.0191841	0.200987	-0.0105772	-0.233071	-0.116606	-0.00573617	0.0753883	0.03264	0.00710686	-0.177153	-0.130048	-0.037579	0.0154727	0.00826495	0.00286009	0.451273
0.8	0.0432125	0.0426104	-0.00902838	0.00396816	-0.0414709	-0.00627187	-0.0812203	-0.0139003	0.893326	8.26E-05	-0.00506252	-0.0102503	-0.0150694	-0.0116497	0.0168841	-0.0186768	-0.094375	0.0217352	-0.186309	-0.0239315	0.0650103	0.0345853	0.146594	-0.00670471	0.0396999	-0.0377523	0.0578735	0.00622323	-0.216695	-0.0036835	-0.281595	0.0120717	0.0136738	-0.0180128	0.200849	-0.017007	-0.234289	-0.122313	-0.00506091	0.0673487	0.0326731	0.00107025	-0.178463	-0.134415	-0.0374282	0.0166897	0.00824333	0.00255544	0.451122
0.81	0.0436674	0.0473454	-0.00896554	0.00935361	-0.0415399	-0.00676258	-0.0813538	-0.0128406	0.893328	0.000488011	-0.00516336	-0.00992301	-0.015221	-0.0137086	0.016699	-0.0209419	-0.0941701	0.0193586	-0.186583	-0.0309921	0.0651152	-0.0131855	0.146571	0.000645809	0.0392517	-0.0554594	0.0580444	0.00864996	-0.216722	-0.00683164	-0.281376	0.0312303	0.0134907	-0.0193363	0.200645	-0.0244341	-0.235545	-0.123577	-0.00446994	0.0588154	0.0326479	-0.00519561	-0.179859	-0.141666	-0.0372699	0.0173257	0.00821435	0.0017578	0.450991
0.82	0.0441492	0.0487042	-0.0088471	0.0150936	-0.0416129	-0.00647077	-0.0814768	-0.0117645	0.893334	0.000683884	-0.00526073	-0.00955618	-0.0153767	-0.0131423	0.0164915	-0.0234353	-0.0939916	0.0160985	-0.186921	-0.0363026	0.0647511	-0.0583877	0.146606	0.00852964	0.0386584	-0.0701369	0.058283	0.0130271	-0.216767	-0.00868721	-0.280965	0.0507046	0.0132904	-0.0229003	0.200375	-0.0297844	-0.236782	-0.120408	-0.00396654	0.0497208	0.0325563	-0.0124292	-0.181346	-0.151811	-0.0371067	0.0181998	0.00816916	0.000977433	0.450874
0.83	0.0446372	0.0479228	-0.00866649	0.0207525	-0.0416776	-0.00446397	-0.081589	-0.0106712	0.893343	0.00122213	-0.00535471	-0.00922199	-0.0155241	-0.0105761	0.0162533	-0.0256682	-0.0938543	0.0109011	-0.187308	-0.0411376	0.0639635	-0.0974197	0.146713	0.0139969	0.0379467	-0.081126	0.0586051	0.018603	-0.216817	-0.00933768	-0.280365	0.0684016	0.0130874	-0.0186272	0.200032	-0.0381212	-0.237978	-0.114751	-0.00355708	0.0408443	0.0323838	-0.0214552	-0.182908	-0.1601	-0.0369339	0.0187574	0.00811599	-0.00010091	0.450751
0.84	0.0450974	0.0431881	-0.00844014	0.0242988	-0.0417084	0.000892141	-0.0816905	-0.00960618	0.893357	0.00158375	-0.00544539	-0.00891022	-0.015633	-0.00561394	0.0160018	-0.0260046	-0.0937833	0.00283131	-0.187735	-0.0440572	0.0628354	-0.127078	0.14686	0.0200711	0.0371718	-0.0854874	0.0589954	0.024373	-0.216854	-0.0063468	-0.279606	0.0824621	0.0129155	-0.0178487	0.199618	-0.0438321	-0.239091	-0.104133	-0.00321751	0.0347537	0.0321074	-0.0335512	-0.184564	-0.172517	-0.0367604	0.0185371	0.00805321	-0.000227701	0.450648
0.85	0.0454939	0.0354299	-0.00817593	0.0276635	-0.0416752	0.00890529	-0.0817812	-0.00856974	0.893375	0.00191265	-0.0055331	-0.00864436	-0.015679	0.00177456	0.0157377	-0.026827	-0.0938047	-0.00759992	-0.188183	-0.0451277	0.0614556	-0.146298	0.147047	0.0226121	0.0363976	-0.0840321	0.0594583	0.0326107	-0.21685	-0.000569752	-0.278724	0.0921505	0.0127495	-0.0160305	0.199148	-0.0491832	-0.240074	-0.0900255	-0.0029328	0.0291449	0.031698	-0.0484036	-0.18632	-0.176995	-0.0365815	0.0197667	0.00798831	-0.000137169	0.450555
0.86	0.045793	0.0245446	-0.00788416	0.0292312	-0.0415516	0.0187217	-0.0818616	-0.00747512	0.893396	0.00219074	-0.00561818	-0.00836313	-0.0156344	0.0113056	0.0154669	-0.0260835	-0.0939393	-0.0192532	-0.188639	-0.0451416	0.0599162	-0.160586	0.14725	0.0234071	0.0356874	-0.0775079	0.0599871	0.0397566	-0.216767	0.00914837	-0.277765	0.0992251	0.0126036	-0.0150073	0.198636	-0.052644	-0.240889	-0.0717961	-0.00268564	0.0257672	0.0311308	-0.0647701	-0.188146	-0.189452	-0.0363984	0.0197009	0.00791562	-0.000349185	0.450447
0.87	0.0459895	0.0136464	-0.00757326	0.0311687	-0.0413339	0.0276429	-0.0819306	-0.00634626	0.893418	0.00222595	-0.00570052	-0.00809736	-0.0155073	0.0200266	0.0151905	-0.0268799	-0.0941872	-0.0299447	-0.189083	-0.0436377	0.0582797	-0.162766	0.147467	0.0258019	0.0350486	-0.0710855	0.0605662	0.0461495	-0.216589	0.0188338	-0.276737	0.106129	0.0124616	-0.0148919	0.19809	-0.0558816	-0.241526	-0.0533848	-0.00246527	0.0219258	0.0304048	-0.0801697	-0.190056	-0.1967	-0.0362159	0.0195548	0.0078487	0.000692364	0.450346
0.88	0.0460613	0.000346218	-0.00724547	0.0320648	-0.0410232	0.037535	-0.081988	-0.00514202	0.893441	0.00232549	-0.00577993	-0.00781089	-0.0152792	0.0306602	0.0149037	-0.0270002	-0.0945458	-0.0409659	-0.189509	-0.0409734	0.0566993	-0.151214	0.14769	0.0245183	0.0345096	-0.0599774	0.061178	0.0511688	-0.216315	0.029296	-0.275657	0.109409	0.0123076	-0.01481	0.197528	-0.0573317	-0.241954	-0.0316632	-0.00226798	0.0194712	0.0295221	-0.0963707	-0.192066	-0.202621	-0.0360335	0.0196531	0.00778532	0.0011907	0.450276
0.89	0.0459896	-0.0160204	-0.00689864	0.0333061	-0.0406074	0.048947	-0.0820337	-0.00397332	0.893464	0.00237186	-0.00585697	-0.00760622	-0.0149361	0.0441445	0.0145946	-0.0281492	-0.0950192	-0.0526289	-0.189905	-0.0376499	0.0553105	-0.124706	0.147901	0.0220764	0.0341161	-0.0428688	0.0618211	0.0577216	-0.215943	0.0407471	-0.274568	0.107482	0.0121889	-0.0107129	0.196949	-0.0581027	-0.242152	-0.00630413	-0.00209128	0.0171705	0.0284701	-0.114111	-0.194148	-0.210618	-0.0358555	0.0192417	0.00773216	0.00324585	0.45021
0.9	0.0457451	-0.0334909	-0.00654029	0.0327833	-0.0400714	0.061671	-0.0820675	-0.00275814	0.893488	0.00227031	-0.0059322	-0.00743442	-0.0144535	0.0577563	0.0142634	-0.0280097	-0.0956104	-0.0641579	-0.190265	-0.0333257	0.0542256	-0.0919144	0.148098	0.018752	0.0339258	-0.022231	0.0624855	0.063206	-0.215458	0.0539811	-0.273517	0.102088	0.0121079	-0.00741652	0.196366	-0.0575356	-0.242082	0.0207414	-0.00192072	0.0172586	0.0272369	-0.132675	-0.196307	-0.219129	-0.0356806	0.0190815	0.00769477	0.0045426	0.450154
0.91	0.045327	-0.0510507	-0.00618865	0.0309052	-0.039404	0.0747186	-0.082089	-0.00152626	0.89351	0.00207404	-0.00600566	-0.00725546	-0.0138403	0.0707695	0.0139246	-0.0269832	-0.096318	-0.0751189	-0.190575	-0.0285226	0.0534471	-0.0642826	0.148272	0.0181908	0.0339599	0.00133539	0.063152	0.0677202	-0.21485	0.0682436	-0.272545	0.091764	0.0120373	-0.00788416	0.19581	-0.0534498	-0.24174	0.0480508	-0.00173296	0.0190309	0.0258177	-0.151027	-0.198526	-0.224004	-0.0355069	0.0189157	0.00766889	0.00607634	0.450098
0.92	0.044742	-0.0669336	-0.00585544	0.0282091	-0.0386096	0.0866968	-0.082098	-0.000255885	0.893529	0.00191035	-0.00607703	-0.00700693	-0.0131061	0.0817587	0.0135902	-0.024863	-0.0971302	-0.0847516	-0.190832	-0.0229891	0.0529227	-0.0411534	0.148425	0.0147505	0.0342316	0.0245464	0.0638046	0.0705672	-0.21411	0.0826471	-0.27169	0.0790114	0.0119869	-0.00482284	0.19529	-0.0495746	-0.241136	0.07374	-0.00151621	0.0215849	0.0242225	-0.167761	-0.200787	-0.228554	-0.035337	0.0182482	0.00765434	0.00697518	0.450037
0.93	0.0440066	-0.0813155	-0.00554564	0.0255971	-0.0377028	0.0968036	-0.0820939	0.00108481	0.893546	0.00152096	-0.00614569	-0.00671696	-0.0122722	0.0908221	0.0132699	-0.0224255	-0.0980315	-0.0925881	-0.19103	-0.0171672	0.0526108	-0.0214761	0.14856	0.0135802	0.034732	0.0467122	0.0644315	0.072823	-0.21325	0.0955069	-0.270975	0.0649259	0.0119578	-0.00220468	0.194821	-0.0446186	-0.240286	0.0975077	-0.00126959	0.0237391	0.0224713	-0.182183	-0.203066	-0.228047	-0.0351688	0.0186635	0.00765326	0.00809174	0.449964
0.94	0.0431384	-0.0930562	-0.00526581	0.0218758	-0.0367049	0.104515	-0.0820759	0.00255488	0.89356	0.00106423	-0.00621103	-0.00635176	-0.011357	0.0971333	0.0129757	-0.0184214	-0.0990014	-0.0981818	-0.191168	-0.0114157	0.0524755	-0.00458477	0.148684	0.0132083	0.0354414	0.0665718	0.0650167	0.0717111	-0.212285	0.106241	-0.270409	0.0490978	0.011924	-0.00330284	0.19442	-0.0361021	-0.239209	0.118547	-0.000991175	0.0269377	0.0205912	-0.193496	-0.205359	-0.229862	-0.0350035	0.0179647	0.00765611	0.00906868	0.449894
0.95	0.0421771	-0.0995738	-0.00501838	0.0191206	-0.0356505	0.107642	-0.0820426	0.00410925	0.893569	0.000925662	-0.0062724	-0.00592267	-0.0103984	0.0984907	0.01271	-0.0161423	-0.100006	-0.0993847	-0.191251	-0.00599306	0.0525105	0.0116904	0.148796	0.0108423	0.0363063	0.0784792	0.0655521	0.0696877	-0.211244	0.112359	-0.269981	0.0378217	0.011906	-0.00203445	0.194083	-0.0314009	-0.23795	0.13341	-0.000687031	0.0282879	0.0186224	-0.199828	-0.207641	-0.225241	-0.0348429	0.0176294	0.00767481	0.0103402	0.449824
0.96	0.0411683	-0.102383	-0.00480399	0.0162534	-0.0345863	0.105809	-0.0819933	0.00577624	0.893578	0.00079642	-0.00632905	-0.00540428	-0.00943745	0.0968868	0.0124717	-0.0135559	-0.101003	-0.0963458	-0.191288	-0.0018725	0.0526741	0.0203299	0.148896	0.00975022	0.037254	0.0846646	0.0660316	0.0655446	-0.210173	0.112983	-0.269655	0.0288648	0.0119013	0.00190444	0.193802	-0.0258076	-0.236562	0.143859	-0.000368737	0.0287801	0.0166174	-0.200463	-0.209892	-0.220687	-0.034689	0.0171998	0.00769603	0.0101982	0.44977
0.97	0.0401523	-0.100807	-0.00461866	0.0123074	-0.0335616	0.100134	-0.081927	0.00749156	0.893585	0.000580757	-0.00638002	-0.00478057	-0.00850982	0.0907759	0.0122609	-0.00942309	-0.101948	-0.0900901	-0.191288	0.0021146	0.0529043	0.0242436	0.14899	0.00831045	0.0382217	0.0853215	0.0664591	0.058353	-0.209123	0.109279	-0.269406	0.0217488	0.0119266	0.00308329	0.193579	-0.0189404	-0.235096	0.149069	-5.43E-05	0.0296645	0.0146316	-0.196277	-0.212075	-0.215061	-0.0345344	0.016747	0.00771909	0.00909286	0.44972
0.98	0.0391801	-0.093356	-0.00447092	0.0100747	-0.0326076	0.0905035	-0.0818435	0.00920242	0.89359	0.00034121	-0.00642453	-0.0041083	-0.00766974	0.0787297	0.0120917	-0.00743713	-0.102817	-0.0804925	-0.191246	0.00620861	0.0531387	0.0221652	0.149076	0.00837348	0.0391475	0.0784346	0.0668248	0.0518456	-0.208127	0.101188	-0.269224	0.0163187	0.0119539	0.00312944	0.193418	-0.0135273	-0.233614	0.146816	0.000257922	0.027967	0.0127051	-0.187728	-0.214165	-0.20565	-0.0343845	0.0163048	0.00774298	0.00932417	0.449684
0.99	0.0383098	-0.0802865	-0.00434761	0.00875559	-0.0317857	0.0732285	-0.0817427	0.0109568	0.893592	0.00022461	-0.00646156	-0.00328899	-0.00697018	0.0624354	0.0119545	-0.00617129	-0.103555	-0.0638421	-0.191167	0.00873864	0.0533499	0.0199186	0.149163	0.0093617	0.0399503	0.0632015	0.0671439	0.0439189	-0.20724	0.0852677	-0.269079	0.0146999	0.0119832	0.00352082	0.193316	-0.00881619	-0.23219	0.137259	0.000537212	0.023632	0.0109052	-0.170547	-0.216123	-0.188246	-0.0342347	0.0166893	0.00776427	0.00846012	0.44965
1	0.0376084	-0.0590749	-0.00424691	0.00739283	-0.0311786	0.0475833	-0.0816242	0.0127169	0.893594	8.94E-05	-0.00648951	-0.00229869	-0.0064683	0.0382633	0.0118514	-0.00490309	-0.104082	-0.0394661	-0.191067	0.0109224	0.053503	0.0105535	0.149256	0.0101466	0.0405227	0.0356004	0.0674121	0.0324429	-0.206541	0.0609089	-0.268919	0.0190443	0.0120232	0.00331376	0.193265	-0.00330804	-0.230908	0.11749	0.000761789	0.0177242	0.00932657	-0.143605	-0.217918	-0.16994	-0.0340829	0.0163819	0.00777981	0.00670242	0.449631
1.01	0.0371567	-0.030714	-0.00416657	0.00700932	-0.0308669	0.0138711	-0.0814885	0.0144168	0.893594	0.00012335	-0.00650697	-0.00119082	-0.00623921	0.00827358	0.0117826	-0.00499482	-0.104328	-0.00788673	-0.190953	0.0118708	0.0535472	-0.00105018	0.149358	0.00993935	0.0407478	-0.00215864	0.0676304	0.0200668	-0.206108	0.0273265	-0.268694	0.0276806	0.0120683	0.00465904	0.193258	0.00104567	-0.229874	0.0881869	0.00091032	0.00917768	0.00806364	-0.10727	-0.219505	-0.145163	-0.0339333	0.0161523	0.00778072	0.00479496	0.449619
1.02	0.0370086	0.00190962	-0.00410095	0.00717447	-0.0309302	-0.0269947	-0.0813368	0.0159024	0.893595	0.000123033	-0.00651282	2.64E-05	-0.00632301	-0.0246018	0.0117422	-0.00559544	-0.104219	0.0303875	-0.190838	0.010949	0.0534757	-0.0127474	0.149465	0.0114256	0.0405434	-0.0462441	0.0678051	0.00632461	-0.206022	-0.0136995	-0.268365	0.0395315	0.0121162	0.00543689	0.193289	0.00408285	-0.229163	0.0529545	0.000959682	-0.0012188	0.00720946	-0.0623735	-0.22086	-0.12145	-0.0337864	0.0155524	0.00777511	0.00333444	0.449637
1.03	0.037206	0.0382623	-0.00404649	0.00721366	-0.031429	-0.0729804	-0.0811706	0.0172185	0.893595	0.000122744	-0.00650619	0.00131269	-0.00674827	-0.0597289	0.0117253	-0.00629076	-0.103695	0.0738426	-0.19074	0.0082728	0.0532896	-0.0246938	0.149588	0.0123997	0.0398497	-0.0949703	0.0679422	-0.00818252	-0.206343	-0.0607248	-0.267904	0.0527638	0.0121848	0.0084176	0.19335	0.00757394	-0.228835	0.0119457	0.000892931	-0.0124573	0.00683827	-0.0109516	-0.221938	-0.0930672	-0.033642	0.014921	0.00776158	0.00109641	0.449667
1.04	0.0377705	0.0752596	-0.00401306	0.00611489	-0.0324055	-0.122205	-0.0809926	0.0183121	0.893596	9.71E-05	-0.00648654	0.00262394	-0.0075235	-0.0944627	0.0117397	-0.00611528	-0.102711	0.120963	-0.190675	0.00450702	0.0530048	-0.0314132	0.149732	0.0150244	0.0386421	-0.144363	0.068033	-0.0242226	-0.20712	-0.1116	-0.267308	0.0667244	0.0122663	0.00730313	0.193448	0.0119783	-0.228932	-0.0312288	0.00071268	-0.0227222	0.00700612	0.0450653	-0.222729	-0.0643847	-0.0335038	0.0142163	0.00774177	0.000613863	0.449731
1.05	0.0386922	0.110145	-0.00401263	0.00572991	-0.0338792	-0.172233	-0.0808052	0.0191185	0.893596	-2.07E-06	-0.00645404	0.00385287	-0.00862406	-0.125322	0.0117894	-0.00719945	-0.101246	0.168935	-0.190659	-0.00109794	0.0526503	-0.0384285	0.149884	0.0163228	0.0369368	-0.190005	0.0680699	-0.0379251	-0.20838	-0.163715	-0.266582	0.0783339	0.0123408	0.00831691	0.193589	0.0159376	-0.22945	-0.0728544	0.00043027	-0.0334497	0.00774544	0.102656	-0.22323	-0.0355851	-0.0333691	0.01322	0.00772924	-0.000139772	0.449826
1.06	0.0399511	0.142463	-0.00403603	0.00489578	-0.035847	-0.220606	-0.0806109	0.0196593	0.893596	-0.000171925	-0.00640969	0.00500675	-0.0100229	-0.153478	0.0118546	-0.00770703	-0.0993027	0.215549	-0.190698	-0.00670039	0.0522278	-0.0462469	0.150049	0.0178403	0.0347721	-0.231338	0.0680728	-0.0511382	-0.210124	-0.21379	-0.265745	0.0878335	0.0124356	0.0112964	0.193768	0.0199771	-0.230375	-0.112151	3.84E-05	-0.0429871	0.00905765	0.159236	-0.223448	-0.00827071	-0.0332463	0.0117573	0.00772087	0.000336641	0.449954
1.07	0.0415091	0.170197	-0.00409301	0.00287845	-0.0382781	-0.264532	-0.0804122	0.0199919	0.893593	-0.000335205	-0.0063543	0.00606095	-0.0116788	-0.17679	0.0119422	-0.00654391	-0.0969088	0.25796	-0.190794	-0.012613	0.0517223	-0.0543627	0.150229	0.0189508	0.0322108	-0.265092	0.0680344	-0.0640704	-0.212324	-0.259756	-0.264831	0.0936974	0.0125564	0.0120853	0.193993	0.0250354	-0.231671	-0.146937	-0.000444207	-0.0499759	0.0109172	0.2117	-0.223396	0.0201704	-0.0331333	0.0106722	0.00772913	0.00110746	0.450111
1.08	0.0433162	0.192298	-0.00419867	0.000339006	-0.0411156	-0.302084	-0.0802116	0.0200994	0.893588	-0.000740312	-0.00628904	0.00695154	-0.0135369	-0.19393	0.0120653	-0.004746	-0.0941169	0.294295	-0.190951	-0.0189968	0.0511396	-0.0593229	0.150423	0.0198353	0.0293368	-0.289362	0.0679409	-0.0750903	-0.214932	-0.299496	-0.263887	0.0943679	0.0126817	0.0130223	0.194279	0.0310674	-0.233284	-0.175475	-0.000987578	-0.0547839	0.013269	0.257489	-0.223074	0.0460269	-0.0330337	0.00875014	0.00775708	0.00219752	0.450273
1.09	0.0453067	0.207125	-0.00434639	-0.00275683	-0.0442823	-0.330028	-0.0800108	0.0199557	0.893579	-0.00107212	-0.00621616	0.00761301	-0.0155325	-0.204665	0.0122088	-0.00241202	-0.0910032	0.321703	-0.191169	-0.0250238	0.0505342	-0.0605011	0.150628	0.0228786	0.0262581	-0.302386	0.0678085	-0.0833983	-0.217879	-0.329461	-0.262963	0.0892613	0.0128497	0.018888	0.194616	0.0368306	-0.235141	-0.195916	-0.00158011	-0.0568311	0.0160277	0.292823	-0.222481	0.0705204	-0.0329512	0.00673696	0.00780724	0.00399223	0.450415
1.1	0.04739	0.211154	-0.00455021	-0.00712391	-0.0476636	-0.345097	-0.0798124	0.0197184	0.893566	-0.0016631	-0.00613775	0.00801971	-0.0175767	-0.20462	0.0123856	0.00157906	-0.0876742	0.336789	-0.191448	-0.0309613	0.0499431	-0.0563954	0.150844	0.023308	0.0231145	-0.29956	0.0676246	-0.0890364	-0.221057	-0.346332	-0.262124	0.0776608	0.0130443	0.0192044	0.195019	0.0434475	-0.237136	-0.203453	-0.00217791	-0.0547574	0.01907	0.31393	-0.221686	0.0888256	-0.0328862	0.00525687	0.00788602	0.00683513	0.450583
1.11	0.0494586	0.204551	-0.00480949	-0.0115978	-0.0511202	-0.345279	-0.0796175	0.0192718	0.893546	-0.00228092	-0.00605674	0.00813129	-0.0195705	-0.195175	0.0125905	0.00541067	-0.0842632	0.337705	-0.19178	-0.0357289	0.0494071	-0.0494681	0.15107	0.0236174	0.0200726	-0.280123	0.0673929	-0.0900731	-0.22434	-0.348009	-0.261446	0.0570987	0.0132444	0.0215225	0.195499	0.0524851	-0.239141	-0.19838	-0.00274611	-0.0497509	0.0222395	0.317985	-0.220698	0.105877	-0.0328343	0.00355965	0.00799931	0.0100083	0.45072
1.12	0.0514008	0.186065	-0.00512699	-0.0171573	-0.0544916	-0.328735	-0.0794279	0.0186705	0.89352	-0.00295543	-0.00597567	0.00801559	-0.0214139	-0.175158	0.0128324	0.0113369	-0.0809245	0.322688	-0.192152	-0.0388768	0.0489332	-0.0439368	0.151312	0.0249587	0.0173157	-0.241298	0.067106	-0.0875916	-0.227572	-0.332473	-0.261026	0.0261672	0.013465	0.0238625	0.196071	0.0614902	-0.241024	-0.178828	-0.00324048	-0.0404831	0.0253538	0.302911	-0.219562	0.118638	-0.0327957	0.0021556	0.00815585	0.0132717	0.450837
1.13	0.0531227	0.160684	-0.00549365	-0.023781	-0.0576234	-0.299199	-0.0792443	0.0180507	0.893487	-0.00369432	-0.00589685	0.00774579	-0.0230249	-0.149342	0.0131094	0.0189713	-0.077808	0.295036	-0.192552	-0.0417067	0.0485421	-0.0335119	0.151565	0.0264072	0.0150042	-0.19122	0.0667638	-0.084427	-0.230598	-0.301357	-0.260953	-0.0112859	0.0136998	0.0256679	0.196745	0.0727709	-0.242667	-0.150507	-0.00363146	-0.0282108	0.0282345	0.272706	-0.218324	0.124523	-0.0327712	0.000883552	0.00834468	0.0165032	0.450947
1.14	0.0545656	0.129472	-0.00590514	-0.0287984	-0.0604192	-0.262602	-0.0790666	0.0175076	0.893446	-0.00426696	-0.00582134	0.0073762	-0.0243465	-0.117137	0.0134258	0.0248413	-0.0750074	0.260555	-0.192983	-0.0455201	0.0482917	-0.0149813	0.151831	0.0275343	0.0132144	-0.13564	0.0663496	-0.0790462	-0.233301	-0.261672	-0.26125	-0.0474409	0.013954	0.0255875	0.197515	0.0809297	-0.243996	-0.114842	-0.00389884	-0.0167578	0.0307649	0.233263	-0.217042	0.135131	-0.0327562	0.000224708	0.00856248	0.0179685	0.45106
1.15	0.0556636	0.0918061	-0.00634811	-0.0332034	-0.0628243	-0.221793	-0.0788936	0.0171243	0.8934	-0.00497773	-0.00574957	0.00697351	-0.0253097	-0.0787703	0.0137721	0.0302553	-0.0725803	0.221557	-0.193454	-0.049043	0.0482683	0.0136324	0.152113	0.0278435	0.0120038	-0.0752992	0.0658545	-0.0735798	-0.235625	-0.217843	-0.261896	-0.0804608	0.0141909	0.0225764	0.198374	0.0893431	-0.244928	-0.070254	-0.00404059	-0.0054428	0.0328724	0.188031	-0.21568	0.134709	-0.032744	-2.56E-05	0.00878458	0.0177118	0.451103
1.16	0.0563585	0.0487601	-0.00679946	-0.0350881	-0.0647995	-0.17662	-0.0787236	0.016904	0.893348	-0.00537735	-0.0056823	0.00646098	-0.0258623	-0.0360727	0.0141242	0.0327183	-0.0705733	0.177642	-0.19395	-0.0497059	0.0485828	0.0525859	0.152388	0.0253631	0.0114191	-0.0102875	0.0652865	-0.0646245	-0.237525	-0.168383	-0.262863	-0.112352	0.0143971	0.0204931	0.199301	0.0954791	-0.245381	-0.0187753	-0.00406662	0.00381732	0.0345008	0.136881	-0.214292	0.136758	-0.0327352	-0.00090708	0.00899775	0.015366	0.451104
1.17	0.0566013	0.00010795	-0.00724084	-0.0367463	-0.0662972	-0.126691	-0.0785551	0.016827	0.893293	-0.00573838	-0.00562044	0.00590958	-0.025975	0.0101546	0.0144666	0.0351852	-0.0690357	0.129299	-0.194436	-0.0471264	0.0493039	0.0931394	0.152643	0.022238	0.0115092	0.0597349	0.0646514	-0.0551352	-0.238941	-0.112714	-0.264141	-0.142895	0.0145786	0.0152171	0.200279	0.100538	-0.245288	0.0402026	-0.00398008	0.0136256	0.0355898	0.080138	-0.21293	0.139209	-0.0327289	-0.000238451	0.00920067	0.0161911	0.451092
1.18	0.0563369	-0.0517201	-0.00766757	-0.037995	-0.0672747	-0.07264	-0.0783862	0.0169836	0.893233	-0.00597925	-0.00556432	0.00532212	-0.0256142	0.0571804	0.0148032	0.0377176	-0.0680082	0.0769039	-0.194874	-0.0409429	0.0504386	0.134257	0.152874	0.0204521	0.0123226	0.131557	0.0639441	-0.0445056	-0.239824	-0.0527875	-0.265712	-0.170661	0.0146897	0.00943159	0.201295	0.102678	-0.244575	0.104082	-0.00377083	0.0237704	0.0360901	0.0187008	-0.211567	0.132716	-0.0327245	-0.00127496	0.00939388	0.013631	0.451001
1.19	0.055549	-0.105445	-0.00807202	-0.0379199	-0.0677016	-0.0169281	-0.0782145	0.0173737	0.893173	-0.00598552	-0.00551412	0.00472112	-0.02478	0.104777	0.0151325	0.0392364	-0.0675203	0.0234669	-0.195239	-0.032184	0.0519989	0.178001	0.153065	0.013834	0.0138558	0.202026	0.0631734	-0.0325019	-0.240142	0.00870765	-0.267537	-0.193134	0.0147445	0.00255143	0.202328	0.103498	-0.243214	0.170995	-0.00343939	0.0326008	0.0359652	-0.0448881	-0.210261	0.127512	-0.0327247	-0.00110981	0.00956474	0.0121422	0.450894
1.2	0.0542362	-0.156382	-0.00843955	-0.0362493	-0.0675707	0.0388775	-0.0780376	0.0180698	0.893114	-0.00586046	-0.0054699	0.00413714	-0.0234905	0.147035	0.0154415	0.0388199	-0.0675726	-0.029866	-0.195502	-0.0201206	0.0539706	0.216277	0.153211	0.00928632	0.016076	0.264681	0.0623599	-0.0198637	-0.23989	0.0696494	-0.269554	-0.208039	0.0147287	-0.00291331	0.203353	0.100581	-0.24119	0.235576	-0.00300283	0.0394474	0.035203	-0.108813	-0.209008	0.122485	-0.0327265	-0.0016382	0.00971707	0.0101404	0.450749
1.21	0.0524537	-0.200062	-0.00875638	-0.0334792	-0.0668945	0.0920178	-0.0778514	0.0191885	0.893058	-0.00541606	-0.00543117	0.00362119	-0.021828	0.179536	0.0157154	0.0373748	-0.0681554	-0.0807479	-0.195622	-0.00406126	0.056327	0.255046	0.153301	0.00248674	0.0188637	0.312301	0.0615336	-0.00832652	-0.239076	0.127082	-0.271659	-0.210963	0.0146539	-0.00890545	0.204328	0.0933931	-0.238558	0.292813	-0.00248866	0.0441287	0.0338127	-0.169949	-0.207816	0.11564	-0.0327321	-0.00197303	0.00985466	0.0088908	0.45059
1.22	0.0502717	-0.237309	-0.009009	-0.0280985	-0.0657065	0.141776	-0.0776525	0.0206524	0.893007	-0.00465976	-0.00539715	0.00318156	-0.0198816	0.204127	0.0159396	0.0328516	-0.069235	-0.127948	-0.195575	0.0137844	0.0590599	0.291277	0.153327	-0.00438126	0.0220795	0.346764	0.0607294	0.00449538	-0.237734	0.179919	-0.273741	-0.203871	0.0145249	-0.0148359	0.205217	0.0826103	-0.23539	0.343078	-0.00193229	0.0448718	0.0318281	-0.22753	-0.206666	0.11358	-0.0327369	-0.000811768	0.00996643	0.00563308	0.450423
1.23	0.0477674	-0.264734	-0.0091749	-0.0214856	-0.0640446	0.188079	-0.0774369	0.0225313	0.892964	-0.00383647	-0.00536715	0.00284983	-0.0177662	0.213131	0.0160869	0.0263922	-0.070766	-0.171037	-0.195306	0.0407079	0.0621206	0.318728	0.153289	-0.0125963	0.0255763	0.363179	0.0599971	0.0164045	-0.235908	0.226993	-0.275687	-0.184419	0.0143479	-0.0186611	0.20598	0.0691278	-0.231765	0.382692	-0.00138181	0.0429706	0.0292884	-0.280974	-0.205557	0.110837	-0.0327307	-0.000379881	0.0100305	-9.78E-05	0.450252
1.24	0.0450319	-0.284327	-0.00925728	-0.014219	-0.061937	0.23148	-0.0772009	0.0247303	0.892931	-0.00284255	-0.00533976	0.00264258	-0.0156254	0.209487	0.0161652	0.0194048	-0.0727131	-0.21048	-0.194734	0.0756524	0.0654167	0.334767	0.153152	-0.0240759	0.0291974	0.366384	0.059358	0.027383	-0.23364	0.269369	-0.2774	-0.15724	0.0141093	-0.0265967	0.206598	0.0533116	-0.227785	0.41351	-0.000857057	0.0392415	0.0262304	-0.330665	-0.20445	0.108955	-0.0327186	0.0004177	0.0100447	-0.00452194	0.450061
1.25	0.0421571	-0.293697	-0.00925247	-0.00754924	-0.0594167	0.27163	-0.0769416	0.0271385	0.892908	-0.00147083	-0.00531364	0.00262218	-0.0136053	0.191202	0.0161767	0.0137335	-0.0750398	-0.247705	-0.193776	0.115999	0.0687277	0.31999	0.152919	-0.0315713	0.0327967	0.354769	0.0588387	0.0357358	-0.230969	0.306713	-0.278798	-0.123299	0.0138286	-0.0275082	0.207042	0.0356966	-0.223556	0.432307	-0.000386916	0.0346564	0.0226957	-0.375974	-0.203368	0.110464	-0.0326983	0.00162999	0.0100102	-0.00995277	0.449921
1.26	0.0392379	-0.293549	-0.00918417	-0.00126394	-0.0565163	0.306929	-0.0766578	0.0296364	0.892901	0.000127092	-0.00528645	0.00285049	-0.0118293	0.16122	0.0161665	0.0100811	-0.0777282	-0.282659	-0.192392	0.159708	0.0716993	0.268038	0.152585	-0.0396502	0.0362394	0.329595	0.0584335	0.0426775	-0.227945	0.337117	-0.279827	-0.0828074	0.0135473	-0.0274778	0.207295	0.0154256	-0.219194	0.439118	2.91E-05	0.0287036	0.0187321	-0.415305	-0.202254	0.11582	-0.0326631	0.00319722	0.00992578	-0.0146346	0.449796
1.27	0.0363955	-0.277583	-0.00904897	0.00450125	-0.0533214	0.330055	-0.0763486	0.0322041	0.892912	0.00203991	-0.00525515	0.00347412	-0.0104266	0.115623	0.0161515	0.0087028	-0.0807188	-0.308867	-0.190574	0.202942	0.0740053	0.18702	0.152165	-0.0482884	0.039342	0.281278	0.058168	0.0442752	-0.224655	0.354284	-0.280397	-0.0312478	0.0132794	-0.0259483	0.207336	-0.00636499	-0.214851	0.426365	0.000348507	0.0196059	0.0144374	-0.440664	-0.201071	0.121316	-0.0326133	0.00476735	0.00978376	-0.0211437	0.449691
1.28	0.0338053	-0.242699	-0.00884203	0.0132534	-0.0499874	0.334369	-0.0760138	0.0346902	0.892943	0.0042432	-0.00521546	0.00454933	-0.00955723	0.0549599	0.0161461	0.00488598	-0.0838918	-0.320335	-0.188346	0.240757	0.0753737	0.0812999	0.15168	-0.0530441	0.0418452	0.205829	0.058062	0.0444064	-0.221254	0.35194	-0.280397	0.031339	0.0130337	-0.0216283	0.20715	-0.0309768	-0.210748	0.389272	0.000511751	0.00241943	0.00998837	-0.444835	-0.199744	0.141107	-0.0325438	0.00657074	0.00957785	-0.0287398	0.449604
1.29	0.0316525	-0.19124	-0.00855702	0.0217926	-0.0467224	0.316351	-0.0756558	0.0368725	0.892996	0.00642865	-0.00516286	0.00605062	-0.00935156	-0.0157755	0.0161592	0.00200136	-0.0870789	-0.31303	-0.185795	0.268871	0.0756245	-0.0304213	0.151152	-0.0553597	0.0434903	0.108098	0.0581317	0.0393106	-0.217934	0.327585	-0.279732	0.101954	0.0128529	-0.0149999	0.206723	-0.0543575	-0.207133	0.330355	0.000456151	-0.019228	0.00562604	-0.422722	-0.198213	0.166538	-0.0324543	0.00819768	0.00929625	-0.0378795	0.449561
1.3	0.0300729	-0.128119	-0.00819834	0.031212	-0.0437519	0.276114	-0.0752779	0.0386559	0.89307	0.00822064	-0.0050939	0.00778059	-0.0098805	-0.0905466	0.0162002	-0.00302596	-0.0900768	-0.284634	-0.183012	0.285948	0.0748319	-0.127139	0.150603	-0.0518141	0.0440814	-0.00513646	0.0583748	0.0329349	-0.214909	0.280834	-0.278328	0.17767	0.012728	-0.0101521	0.206065	-0.0769459	-0.204191	0.255228	0.000144616	-0.0452672	0.00161939	-0.374053	-0.196388	0.198163	-0.03235	0.00912448	0.00894265	-0.0448229	0.449539
1.31	0.0291661	-0.0567872	-0.00778282	0.0368687	-0.0412735	0.219113	-0.0748851	0.0397427	0.89316	0.00966018	-0.00500708	0.00959722	-0.0111704	-0.166403	0.0162728	-0.00613383	-0.0926913	-0.239854	-0.180104	0.293694	0.0731625	-0.206488	0.150041	-0.0531854	0.0435122	-0.122627	0.0587857	0.0233466	-0.212376	0.216454	-0.27619	0.24668	0.0126906	-0.000160141	0.205202	-0.094009	-0.202071	0.167318	-0.000428006	-0.0690525	-0.00178447	-0.303263	-0.194238	0.234307	-0.0322403	0.0088499	0.0085343	-0.0506585	0.449574
1.32	0.028986	0.0186367	-0.00733216	0.0416967	-0.0394399	0.147931	-0.0744853	0.0400777	0.893261	0.0104644	-0.0049024	0.0113554	-0.0131902	-0.237037	0.0163728	-0.0110094	-0.0947686	-0.180084	-0.177195	0.286989	0.0707278	-0.281158	0.149504	-0.0472608	0.0417888	-0.237316	0.0593571	0.0151633	-0.210487	0.139624	-0.273425	0.304084	0.0127411	0.00802452	0.204198	-0.106212	-0.20087	0.0716949	-0.00124469	-0.0926991	-0.00438281	-0.213597	-0.19172	0.272146	-0.032132	0.00849532	0.0080927	-0.0534837	0.449663
1.33	0.0295723	0.096797	-0.00688375	0.0416675	-0.0383771	0.0653299	-0.0740858	0.039647	0.893367	0.010593	-0.0047799	0.0131218	-0.0158939	-0.301456	0.0165173	-0.0121078	-0.0961788	-0.108612	-0.174417	0.266074	0.0675834	-0.347112	0.149027	-0.0371177	0.0389318	-0.347215	0.0600487	0.00158765	-0.209346	0.0522946	-0.270143	0.349044	0.0128744	0.0162217	0.203119	-0.108991	-0.200664	-0.0298193	-0.00226454	-0.110906	-0.00600098	-0.107636	-0.188816	0.310849	-0.0320316	0.00712384	0.00765177	-0.0531508	0.44981
1.34	0.0309292	0.175015	-0.00645342	0.0425971	-0.0381929	-0.0269327	-0.0736954	0.038318	0.893471	0.0101824	-0.00464101	0.0146301	-0.019173	-0.353279	0.0166884	-0.0167975	-0.0968068	-0.026111	-0.171945	0.22574	0.0638686	-0.39459	0.148665	-0.0217184	0.0350316	-0.446683	0.0608439	-0.00848284	-0.209072	-0.0453373	-0.266504	0.37651	0.0131022	0.0291388	0.202039	-0.106871	-0.201484	-0.133772	-0.00346551	-0.129401	-0.00649334	0.0112897	-0.185499	0.350298	-0.0319473	0.00464526	0.0072346	-0.0507052	0.449992
1.35	0.0330621	0.251963	-0.00605827	0.0412976	-0.0389562	-0.122837	-0.0733216	0.0363721	0.893567	0.00901174	-0.00448785	0.0159369	-0.0229367	-0.39845	0.016864	-0.0215058	-0.0965635	0.0627384	-0.169931	0.177221	0.0597861	-0.417719	0.148456	-0.00599305	0.0301766	-0.535303	0.0617201	-0.0210566	-0.209736	-0.146705	-0.26267	0.388233	0.0134578	0.0396988	0.201018	-0.0972153	-0.203356	-0.23788	-0.00482121	-0.143591	-0.00576117	0.136795	-0.181776	0.390007	-0.0318867	0.00202378	0.00687254	-0.0451134	0.45021
1.36	0.0359302	0.321677	-0.00572189	0.0380292	-0.0406614	-0.214596	-0.0729696	0.0339871	0.893649	0.00727763	-0.00432312	0.0169428	-0.0271254	-0.436766	0.0170298	-0.0264649	-0.0954198	0.151615	-0.168403	0.130213	0.0556106	-0.413063	0.148409	0.00699753	0.0245136	-0.605021	0.0626427	-0.0338221	-0.211336	-0.24238	-0.258816	0.381158	0.013918	0.0512183	0.200122	-0.0823382	-0.206236	-0.334156	-0.00628933	-0.15252	-0.00378864	0.259986	-0.177683	0.426253	-0.0318533	-0.000898563	0.00658485	-0.0378636	0.45045
1.37	0.0394205	0.376262	-0.005476	0.0301179	-0.0432422	-0.297332	-0.0726432	0.0312361	0.89371	0.00482829	-0.00414986	0.0176516	-0.0316374	-0.461564	0.0171874	-0.0269376	-0.0933976	0.235898	-0.16733	0.0854019	0.0516153	-0.380555	0.14851	0.0235537	0.0182664	-0.646864	0.0635589	-0.0499179	-0.2138	-0.326964	-0.255123	0.355226	0.0144789	0.0589227	0.199416	-0.059284	-0.209991	-0.412592	-0.007812	-0.152455	-0.000629674	0.375135	-0.173277	0.456139	-0.0318516	-0.00425796	0.00638963	-0.0287915	0.450694
1.38	0.0433597	0.411933	-0.00537654	0.0176257	-0.0465791	-0.366221	-0.0723464	0.0280328	0.893744	0.00207724	-0.00397104	0.018034	-0.0363092	-0.468557	0.0173709	-0.0228296	-0.090575	0.3105	-0.166688	0.0432041	0.0481131	-0.314039	0.148728	0.0302667	0.0117482	-0.652631	0.0643743	-0.0676491	-0.217027	-0.39925	-0.251816	0.30322	0.0151144	0.066828	0.198976	-0.0282581	-0.214415	-0.468671	-0.00929619	-0.142604	0.00360215	0.47613	-0.168623	0.471717	-0.0318825	-0.0079406	0.00630145	-0.0180743	0.450911
1.39	0.0475584	0.428729	-0.00547088	-0.000521358	-0.050517	-0.418064	-0.0720839	0.0244039	0.893751	-0.000784856	-0.00379023	0.0180568	-0.0409449	-0.45549	0.0176095	-0.012219	-0.087064	0.372186	-0.166483	-0.00208459	0.0453594	-0.236063	0.149052	0.0403211	0.00531073	-0.62233	0.0649997	-0.0883484	-0.220886	-0.452147	-0.249157	0.225912	0.0158118	0.0722411	0.198883	0.0103137	-0.219284	-0.502521	-0.010652	-0.121907	0.00874605	0.558466	-0.163831	0.482936	-0.0319515	-0.0118892	0.00633416	-0.00558123	0.451109
1.4	0.0518214	0.424889	-0.00578911	-0.020435	-0.05486	-0.449028	-0.0718592	0.0205106	0.89373	-0.00356772	-0.00361127	0.0177021	-0.0453396	-0.421461	0.0179271	0.00194636	-0.0830269	0.415862	-0.166731	-0.0480307	0.0433803	-0.161142	0.149461	0.0499004	-0.00069872	-0.557142	0.0653596	-0.106908	-0.225176	-0.479882	-0.247384	0.127498	0.0165693	0.0771625	0.199186	0.0525561	-0.224365	-0.511782	-0.0118009	-0.094698	0.0145836	0.616201	-0.158965	0.487327	-0.0320575	-0.0155096	0.00649569	0.00669912	0.451235
1.41	0.0559383	0.400901	-0.00633643	-0.0395635	-0.0593861	-0.456868	-0.0716738	0.0165883	0.893679	-0.00668536	-0.0034375	0.01699	-0.0492877	-0.369714	0.0183485	0.017995	-0.0786687	0.437463	-0.167427	-0.0904411	0.0420839	-0.099153	0.149964	0.0568208	-0.00595798	-0.462906	0.0653974	-0.121201	-0.229662	-0.481446	-0.246666	0.0161128	0.0173439	0.0787487	0.199921	0.0956971	-0.229405	-0.495184	-0.0126835	-0.0638588	0.0208548	0.64549	-0.154108	0.480005	-0.0322034	-0.0212946	0.00676865	0.0150321	0.451269
1.42	0.0597411	0.364324	-0.00707271	-0.055293	-0.0638678	-0.443502	-0.0715255	0.0131584	0.893599	-0.00935095	-0.00327304	0.0158761	-0.0526592	-0.309975	0.0188548	0.0313209	-0.074214	0.437468	-0.168523	-0.127098	0.0413519	-0.0476865	0.150578	0.0669534	-0.010248	-0.357186	0.0651219	-0.129308	-0.234097	-0.458158	-0.247067	-0.0927955	0.0180979	0.0744884	0.201085	0.135824	-0.234185	-0.461272	-0.0132841	-0.0332177	0.0272769	0.647414	-0.14937	0.460226	-0.0324563	-0.0374958	0.00707176	0.0145793	0.45123
1.43	0.0631319	0.318195	-0.00794753	-0.0668234	-0.0681216	-0.414086	-0.0714083	0.0103668	0.893494	-0.011573	-0.00312033	0.0146409	-0.0554169	-0.246891	0.0194156	0.0408982	-0.0698671	0.41857	-0.16993	-0.153367	0.0410973	-0.00202779	0.151283	0.0730828	-0.0135121	-0.248254	0.0645484	-0.134471	-0.23828	-0.418432	-0.248504	-0.190949	0.0188263	0.0737381	0.202618	0.16931	-0.238564	-0.413055	-0.0136097	-0.00539309	0.0336077	0.627334	-0.144891	0.429955	-0.0329035	-0.0589472	0.00735673	0.0131161	0.451206
1.44	0.0660023	0.259813	-0.00890756	-0.0751002	-0.0720058	-0.371175	-0.0713161	0.0081457	0.893369	-0.0133025	-0.00298037	0.0133575	-0.0575099	-0.176609	0.0200012	0.0485673	-0.065797	0.384704	-0.171556	-0.171589	0.0412599	0.0338634	0.152038	0.0779085	-0.0157016	-0.133468	0.0636961	-0.135416	-0.242074	-0.365568	-0.250862	-0.27722	0.0195301	0.0695503	0.204448	0.195068	-0.242386	-0.347656	-0.0136816	0.0196492	0.0396498	0.588626	-0.140794	0.383686	-0.0335763	-0.0826307	0.00761762	0.0110143	0.451252
1.45	0.0682055	0.183749	-0.0099286	-0.082852	-0.0753915	-0.316295	-0.0712443	0.00629787	0.893229	-0.0144635	-0.00285313	0.0120737	-0.0588298	-0.091758	0.0206206	0.0582129	-0.0621555	0.336001	-0.173333	-0.183621	0.0417656	0.0763239	0.152826	0.07721	-0.0167117	-0.00463518	0.0625592	-0.132767	-0.245349	-0.300085	-0.254042	-0.355379	0.0201609	0.0602897	0.206511	0.214663	-0.245455	-0.259216	-0.0134873	0.044824	0.0452332	0.533951	-0.137215	0.328009	-0.0345028	-0.10791	0.00784226	0.0103016	0.451437
1.46	0.0695724	0.0938197	-0.0109915	-0.0899481	-0.0781625	-0.249386	-0.0711882	0.00511894	0.893081	-0.0152078	-0.00273904	0.0106949	-0.0592525	-0.0008245	0.0212844	0.0674719	-0.059086	0.274868	-0.175173	-0.182296	0.042975	0.179549	0.153567	0.0667849	-0.0164146	0.131173	0.061139	-0.126461	-0.247985	-0.221424	-0.257944	-0.420464	0.0206633	0.0446704	0.20875	0.228788	-0.247545	-0.151254	-0.013006	0.0700632	0.0502075	0.463967	-0.134291	0.256807	-0.0356832	-0.132173	0.00805079	0.0117004	0.451796
1.47	0.0700156	-0.000700785	-0.0120633	-0.0947615	-0.080207	-0.172195	-0.071139	0.00485102	0.892928	-0.015161	-0.00263973	0.00915343	-0.058789	0.0842007	0.0219575	0.0713098	-0.0566898	0.205827	-0.176908	-0.163561	0.0455037	0.331618	0.154156	0.0453242	-0.0147991	0.261184	0.0594765	-0.115654	-0.249861	-0.132546	-0.262411	-0.468338	0.0210079	0.029858	0.211084	0.235229	-0.248519	-0.0340782	-0.0122377	0.0927639	0.0544275	0.380817	-0.132091	0.179757	-0.037095	-0.153107	0.00825623	0.0130329	0.452275
1.48	0.0695129	-0.0962921	-0.0131136	-0.0967963	-0.0814444	-0.0884632	-0.0710873	0.00561649	0.892779	-0.0145288	-0.00255567	0.0076672	-0.0575132	0.16167	0.0226081	0.072179	-0.0550262	0.131644	-0.178385	-0.131206	0.0495853	0.480243	0.154523	0.0192362	-0.0119482	0.379635	0.0576227	-0.101865	-0.250881	-0.0372956	-0.267247	-0.495615	0.0211833	0.0109127	0.213427	0.231902	-0.248308	0.0878652	-0.0111969	0.111621	0.0577836	0.288678	-0.130666	0.103493	-0.0387027	-0.17067	0.008443	0.0126795	0.452807
1.49	0.0681107	-0.177098	-0.0140971	-0.0923333	-0.0818405	-0.00658812	-0.0710231	0.00759419	0.892639	-0.0133203	-0.00248572	0.00637608	-0.0555457	0.216996	0.0232065	0.0668174	-0.0541347	0.0575434	-0.179493	-0.0889929	0.0549494	0.585925	0.154667	-0.00403009	-0.00803894	0.460917	0.055661	-0.0843731	-0.251024	0.0465329	-0.272215	-0.487763	0.0211908	-0.00599549	0.215678	0.215152	-0.246923	0.197639	-0.00993778	0.120762	0.0602107	0.195777	-0.130065	0.0157994	-0.0404894	-0.186659	0.00858908	0.0123324	0.453382
1.5	0.0660053	-0.246072	-0.0149398	-0.0797846	-0.0814707	0.0697487	-0.0709323	0.0106016	0.892516	-0.011486	-0.00242734	0.00533681	-0.0531474	0.258198	0.0236944	0.0565039	-0.0539727	-0.0150046	-0.180148	-0.0442188	0.0611955	0.65776	0.154599	-0.0246979	-0.00351081	0.510966	0.0537422	-0.0616604	-0.250418	0.126859	-0.276912	-0.451755	0.0210159	-0.0227028	0.217709	0.190133	-0.244535	0.296986	-0.00859008	0.117839	0.0617453	0.105779	-0.130312	-0.0686185	-0.0424138	-0.196535	0.00870132	0.0136062	0.453973
1.51	0.063219	-0.312246	-0.0155912	-0.0641942	-0.0803459	0.144814	-0.0708097	0.0140292	0.892411	-0.00950574	-0.00237794	0.0046177	-0.0503306	0.297666	0.0240638	0.0474529	-0.0545625	-0.0882106	-0.180375	-0.0022781	0.0680245	0.703519	0.154365	-0.0395745	0.001539	0.550273	0.0519466	-0.0375369	-0.249025	0.199766	-0.281194	-0.402767	0.0206998	-0.0384023	0.219454	0.15949	-0.24114	0.395474	-0.00723549	0.109192	0.0623732	0.0156896	-0.131415	-0.156069	-0.0444017	-0.197294	0.00881707	0.0200873	0.454578
1.52	0.0598201	-0.37219	-0.0160108	-0.0414317	-0.0785109	0.216247	-0.0706504	0.0178472	0.892327	-0.00715815	-0.00233479	0.00402688	-0.0471628	0.331215	0.0242897	0.0320227	-0.055872	-0.158683	-0.180182	0.0395956	0.0752023	0.726079	0.153996	-0.0525941	0.00695325	0.574266	0.0503475	-0.0064025	-0.246963	0.270021	-0.28491	-0.340678	0.0202296	-0.0516087	0.22086	0.122714	-0.236789	0.487515	-0.00596043	0.0900739	0.0621184	-0.0724569	-0.133364	-0.234037	-0.0463484	-0.187182	0.00898226	0.0308194	0.455193
1.53	0.0558773	-0.421115	-0.0161904	-0.0293696	-0.0759753	0.287059	-0.0704518	0.0218346	0.89227	-0.0038604	-0.00229565	0.00417	-0.0437002	0.357071	0.0243743	0.0357382	-0.0579306	-0.244919	-0.179636	0.0629774	0.080861	0.197935	0.153746	-0.000472209	0.0126079	0.583899	0.0489882	0.00892947	-0.244179	0.341541	-0.287962	-0.271051	0.0196502	-0.0611585	0.221887	0.0843402	-0.231558	0.56641	-0.00481239	0.0799884	0.060984	-0.158272	-0.136046	-0.302169	-0.0481394	-0.161653	0.00924508	0.0500963	0.455731
1.54	0.0515447	-0.453815	-0.0162703	-0.0144275	-0.0727749	0.349828	-0.0702133	0.0260141	0.892253	0.000367894	-0.00224741	0.00515165	-0.0400279	0.369318	0.0247511	0.0736852	-0.0610585	-0.353113	-0.178871	0.0912679	0.0810731	0.0396586	0.153703	-0.0174622	0.0182679	0.568642	0.0477227	0.0260145	-0.240742	0.399477	-0.29026	-0.18785	0.0190051	-0.0672968	0.222507	0.0395734	-0.225644	0.625324	-0.00371256	0.0610649	0.0590345	-0.236385	-0.139337	-0.355255	-0.0495121	-0.101466	0.00975035	0.0827676	0.456168
1.55	0.0469662	-0.471793	-0.0160414	0.021597	-0.0689735	0.412742	-0.0699288	0.0309338	0.892273	0.00339992	-0.00219997	0.00425719	-0.0363301	0.359727	0.0251399	0.0461007	-0.0649667	-0.40767	-0.177761	0.132244	0.0822394	0.118271	0.153457	-0.0273346	0.023696	0.519693	0.0469178	0.0720165	-0.236713	0.458677	-0.29159	-0.080987	0.0183342	-0.065067	0.222614	-0.0127025	-0.219197	0.66831	-0.00294447	0.019258	0.0562875	-0.318169	-0.143101	-0.395877	-0.0501806	-0.0223506	0.0105167	0.107503	0.456438
1.56	0.0422854	-0.475923	-0.0154676	0.0522725	-0.0645246	0.482335	-0.0695956	0.0356163	0.892319	0.00578339	-0.00216139	0.00353933	-0.032839	0.332852	0.0252115	0.0174735	-0.0694485	-0.473984	-0.176236	0.173869	0.0827129	-0.0121488	0.153216	-0.023944	0.0286877	0.46123	0.0466698	0.110067	-0.232068	0.517043	-0.291864	0.0189864	0.0177148	-0.0599878	0.222228	-0.0605133	-0.212389	0.692301	-0.00257197	-0.0182251	0.0526916	-0.405691	-0.147233	-0.426975	-0.0499969	0.0690658	0.0114855	0.124386	0.456563
1.57	0.0376652	-0.459717	-0.0145839	0.0832075	-0.0593711	0.553462	-0.0692182	0.039775	0.892386	0.0074554	-0.00212885	0.00302448	-0.0297294	0.286914	0.0250146	-0.0131489	-0.0746088	-0.540129	-0.174306	0.211461	0.0822627	-0.0772133	0.152982	-0.0195538	0.0331419	0.388335	0.0469598	0.148363	-0.226828	0.571317	-0.291214	0.106675	0.017156	-0.0542259	0.221407	-0.101503	-0.205449	0.688834	-0.00260067	-0.0580851	0.0482033	-0.494357	-0.151639	-0.449281	-0.0489417	0.149585	0.0124749	0.112747	0.456627
1.58	0.0333369	-0.418611	-0.0133821	0.114419	-0.0535648	0.6129	-0.0688018	0.0433826	0.892468	0.00887972	-0.00209928	0.0030245	-0.0272002	0.223053	0.0244974	-0.0495824	-0.0803486	-0.593696	-0.172059	0.235896	0.0811546	-0.142659	0.152818	-0.0096483	0.0368383	0.289173	0.0478325	0.18331	-0.221067	0.61366	-0.289691	0.194627	0.0166839	-0.0421921	0.220179	-0.14189	-0.198691	0.652415	-0.00309996	-0.102524	0.0428852	-0.569952	-0.156248	-0.465702	-0.0471591	0.216547	0.0132327	0.0801056	0.456757
1.59	0.0295173	-0.358082	-0.0119092	0.138978	-0.0472539	0.654054	-0.0683533	0.0462211	0.892563	0.00993733	-0.00206586	0.00377768	-0.0253908	0.149387	0.023684	-0.0814273	-0.0865428	-0.633335	-0.169652	0.243005	0.0794713	-0.192177	0.15277	0.00546772	0.039527	0.170861	0.0492429	0.205953	-0.214918	0.638613	-0.287294	0.282068	0.01634	-0.0320883	0.218575	-0.176214	-0.192419	0.589093	-0.00408516	-0.143423	0.0369175	-0.623432	-0.161021	-0.482568	-0.0447974	0.263756	0.0136007	0.0347661	0.457067
1.6	0.0263901	-0.279103	-0.0102522	0.153165	-0.040651	0.670799	-0.0678807	0.0481244	0.892668	0.0111371	-0.0020215	0.00522398	-0.024393	0.0667032	0.022648	-0.104783	-0.0930119	-0.652239	-0.167255	0.233866	0.077262	-0.258065	0.152887	0.026254	0.0409994	0.0374629	0.0510831	0.212396	-0.208576	0.640248	-0.284039	0.365043	0.0160714	-0.0248653	0.216654	-0.205705	-0.186909	0.498728	-0.00550515	-0.175498	0.0305674	-0.64619	-0.165882	-0.483196	-0.0420919	0.287273	0.0134811	-0.0158728	0.457569
1.61	0.0241112	-0.187445	-0.00853267	0.155627	-0.0340235	0.65763	-0.0673942	0.049011	0.892786	0.0124347	-0.00195874	0.00747838	-0.0242618	-0.019085	0.0215297	-0.11134	-0.0995483	-0.652322	-0.165029	0.209248	0.0736725	-0.482317	0.15325	0.0557365	0.0411051	-0.102731	0.0531857	0.201311	-0.202283	0.614071	-0.279996	0.440115	0.0158696	-0.0203116	0.214489	-0.225796	-0.182411	0.387819	-0.00725141	-0.196976	0.0241754	-0.631332	-0.17074	-0.474316	-0.0392156	0.299884	0.012918	-0.0549798	0.458238
1.62	0.0227713	-0.0904531	-0.00683052	0.156183	-0.0276894	0.611159	-0.0669044	0.048945	0.892917	0.01374	-0.00187027	0.0101799	-0.0249792	-0.101528	0.0205187	-0.105565	-0.105985	-0.63273	-0.163099	0.176871	0.0679804	-0.610749	0.153858	0.0780296	0.0397849	-0.243805	0.0554225	0.186789	-0.196334	0.5561	-0.275255	0.506615	0.01576	-0.00683642	0.212141	-0.242762	-0.179094	0.266709	-0.00925023	-0.218155	0.0181317	-0.576311	-0.175502	-0.467684	-0.036233	0.308495	0.0120494	-0.0806324	0.459035
1.63	0.0223913	0.00735153	-0.00511078	0.162085	-0.0219673	0.537323	-0.0664173	0.0484506	0.893058	0.0141996	-0.00175743	0.0122195	-0.0265177	-0.184191	0.0195882	-0.115744	-0.112037	-0.578449	-0.161465	0.152648	0.0621122	-0.544791	0.154561	0.0776596	0.0370389	-0.386073	0.0578326	0.182314	-0.191013	0.473434	-0.269861	0.570896	0.0158056	0.0126519	0.209642	-0.25618	-0.177013	0.142506	-0.0115292	-0.243521	0.0128083	-0.488214	-0.180137	-0.452044	-0.0331879	0.306319	0.0109822	-0.102412	0.459966
1.64	0.0229412	0.0975127	-0.00336447	0.162519	-0.0170647	0.449343	-0.0659381	0.0472373	0.893197	0.0135513	-0.00162814	0.0135854	-0.0288692	-0.260078	0.0186135	-0.129692	-0.117399	-0.500511	-0.160049	0.133009	0.0570506	-0.470822	0.155278	0.0781494	0.0329704	-0.505572	0.0604582	0.179459	-0.18651	0.37776	-0.26393	0.609983	0.0160748	0.0345499	0.207061	-0.25724	-0.176156	0.0241637	-0.0140405	-0.256907	0.00846781	-0.379255	-0.184535	-0.422016	-0.0303412	0.26522	0.00966165	-0.13428	0.46091
1.65	0.0243379	0.178581	-0.00167751	0.154817	-0.0130952	0.350119	-0.0654758	0.045037	0.893325	0.0118727	-0.00148659	0.0147231	-0.031938	-0.323405	0.0176444	-0.134145	-0.121895	-0.406929	-0.158833	0.109552	0.0526173	-0.41627	0.156003	0.0802273	0.0278596	-0.592726	0.063202	0.171359	-0.182923	0.27534	-0.257795	0.612203	0.0165185	0.0488626	0.204557	-0.241399	-0.176457	-0.0871419	-0.016618	-0.256084	0.00528651	-0.252965	-0.188529	-0.37047	-0.0280763	0.190283	0.00804416	-0.165763	0.461676
1.66	0.0264995	0.250518	-0.000128548	0.139185	-0.0101852	0.237283	-0.0650405	0.0418923	0.893432	0.00926115	-0.00133335	0.0159451	-0.035557	-0.368813	0.0167726	-0.126571	-0.125356	-0.293963	-0.157912	0.0730417	0.0486836	-0.370224	0.156776	0.0861238	0.0220063	-0.648314	0.0659223	0.15097	-0.180326	0.167608	-0.251832	0.57757	0.017092	0.0612962	0.202286	-0.211316	-0.177848	-0.19042	-0.0191284	-0.243552	0.00344092	-0.108278	-0.191944	-0.307728	-0.0265975	0.115644	0.00622143	-0.172489	0.462124
1.67	0.0292853	0.304167	0.00121052	0.118014	-0.00846023	0.114219	-0.0646407	0.0379548	0.893509	0.00599108	-0.00116719	0.0172998	-0.0394689	-0.38568	0.0160746	-0.109115	-0.127598	-0.165954	-0.157432	0.0223265	0.0451566	-0.333851	0.157632	0.093796	0.0157437	-0.664906	0.068436	0.118857	-0.178793	0.0540722	-0.246379	0.510107	0.017763	0.0689785	0.200389	-0.16582	-0.180176	-0.273449	-0.0214778	-0.22355	0.00309287	0.0492808	-0.194708	-0.246131	-0.0256958	0.0714721	0.00453689	-0.147486	0.462276
1.68	0.0325359	0.344487	0.00229398	0.0951537	-0.00797905	-0.0107064	-0.0642826	0.0336906	0.893551	0.00240642	-0.000987781	0.0185599	-0.0434214	-0.384515	0.0155809	-0.0893506	-0.128527	-0.0325468	-0.157507	-0.0351522	0.0419486	-0.305768	0.1586	0.106389	0.00940698	-0.652464	0.0705998	0.0812739	-0.178392	-0.061545	-0.241738	0.418041	0.018516	0.0787972	0.198983	-0.114451	-0.183249	-0.340247	-0.0236111	-0.199895	0.00431891	0.209136	-0.196888	-0.192325	-0.0251419	0.0425273	0.00317824	-0.111764	0.462315
1.69	0.0361568	0.378501	0.0030907	0.0700988	-0.00870865	-0.128131	-0.0639664	0.0295733	0.893557	-0.00118191	-0.000796866	0.0195266	-0.047325	-0.382207	0.0152944	-0.0691956	-0.128142	0.0956103	-0.158117	-0.0846158	0.0390188	-0.27455	0.15967	0.113836	0.00321185	-0.622649	0.0723254	0.0401997	-0.179124	-0.172498	-0.238118	0.306036	0.0193425	0.0843625	0.198152	-0.0524477	-0.186938	-0.398351	-0.0254844	-0.171079	0.00708655	0.360558	-0.198545	-0.141278	-0.0248354	0.0186033	0.00220596	-0.076553	0.462329
1.7	0.0400918	0.406077	0.00358275	0.0410913	-0.0105453	-0.232416	-0.0636907	0.025605	0.89353	-0.00433461	-0.000598607	0.0200545	-0.0511764	-0.37958	0.0151965	-0.0473063	-0.126534	0.211283	-0.159186	-0.125833	0.0364759	-0.228171	0.160821	0.119864	-0.00269	-0.578217	0.0735821	-0.00470339	-0.180925	-0.270979	-0.23568	0.18267	0.0202575	0.0962758	0.197921	0.00828374	-0.191161	-0.447193	-0.0270571	-0.133638	0.0112781	0.496821	-0.199701	-0.0981092	-0.0248514	-0.0251535	0.00150081	-0.0610957	0.462309
1.71	0.0442539	0.420844	0.00371209	0.0080302	-0.0133201	-0.317423	-0.0634541	0.0217135	0.89347	-0.00755961	-0.000397498	0.0200532	-0.0549525	-0.369786	0.0153152	-0.023671	-0.123873	0.305622	-0.160619	-0.159059	0.034468	-0.17067	0.161989	0.118192	-0.0081429	-0.512456	0.0743021	-0.0496957	-0.183647	-0.350189	-0.234532	0.0475593	0.021235	0.0998617	0.198333	0.0728686	-0.195798	-0.478721	-0.0282288	-0.0868379	0.0167065	0.610145	-0.200544	-0.0753783	-0.0253892	-0.083845	0.000929275	-0.0483694	0.462409
1.72	0.0484625	0.414654	0.00344479	-0.0296958	-0.0168086	-0.377929	-0.0632564	0.0178654	0.893378	-0.0108834	-0.000199103	0.0195718	-0.0585283	-0.34582	0.0156562	0.00529356	-0.120397	0.374221	-0.162333	-0.181975	0.0329831	-0.125147	0.163134	0.11474	-0.0128831	-0.417682	0.074452	-0.0950827	-0.187085	-0.403414	-0.234792	-0.0972532	0.0222177	0.096428	0.199407	0.14015	-0.200623	-0.483341	-0.0289192	-0.030887	0.0231136	0.693806	-0.201257	-0.0726526	-0.0265255	-0.14107	0.000534876	-0.0233053	0.462686
1.73	0.0524928	0.385771	0.00278116	-0.0618091	-0.0207845	-0.420263	-0.0630959	0.0142924	0.893253	-0.0140931	-7.37E-06	0.0187509	-0.0617407	-0.303058	0.0162217	0.0304623	-0.116344	0.423798	-0.16423	-0.196415	0.0320365	-0.0516706	0.164228	0.106878	-0.01665	-0.301499	0.0740161	-0.130411	-0.191021	-0.436605	-0.236493	-0.238418	0.0231184	0.0871046	0.201132	0.202084	-0.205353	-0.458815	-0.0290966	0.0194147	0.0302248	0.752053	-0.202033	-0.0836502	-0.0281339	-0.175989	0.000489882	0.0212426	0.463158
1.74	0.0561515	0.34116	0.001803	-0.0857919	-0.025079	-0.444842	-0.0629685	0.0113129	0.893099	-0.0165693	0.000174908	0.0176796	-0.064458	-0.251234	0.0169233	0.0455705	-0.11192	0.448678	-0.166205	-0.197084	0.0322137	0.103451	0.165198	0.0863643	-0.0192958	-0.178929	0.0730647	-0.156366	-0.195274	-0.448787	-0.239534	-0.363405	0.023949	0.0847451	0.203426	0.252409	-0.209746	-0.413349	-0.0288464	0.0588902	0.037806	0.785334	-0.202957	-0.100066	-0.0299518	-0.182861	0.000961655	0.0795299	0.463705
1.75	0.0592899	0.283665	0.000576225	-0.107223	-0.0295215	-0.454114	-0.0628676	0.00899673	0.892924	-0.0182326	0.000346209	0.0165686	-0.0666087	-0.192209	0.0176771	0.0560477	-0.107281	0.472269	-0.168142	-0.188606	0.0342507	0.311198	0.165966	0.0583643	-0.0207836	-0.056886	0.0716383	-0.18064	-0.199647	-0.445492	-0.243704	-0.463399	0.0247617	0.0815903	0.20616	0.28891	-0.21361	-0.351251	-0.0282411	0.0930841	0.0456248	0.797357	-0.203999	-0.107073	-0.0317338	-0.171865	0.00199527	0.130583	0.464116
1.76	0.0618178	0.223406	-0.000867783	-0.124408	-0.0339753	-0.451485	-0.0627858	0.00758457	0.892737	-0.0190247	0.000506108	0.0152944	-0.0681828	-0.139429	0.0184437	0.0595207	-0.102421	0.493036	-0.169922	-0.165824	0.0384313	0.5248	0.166468	0.028566	-0.0211778	0.0482076	0.0697631	-0.197682	-0.204014	-0.432103	-0.248725	-0.530271	0.0255	0.0725401	0.209201	0.311798	-0.216834	-0.284286	-0.0273129	0.120977	0.0534942	0.792371	-0.205099	-0.114077	-0.0333862	-0.158287	0.00343993	0.162215	0.464286
1.77	0.0637645	0.166271	-0.00247338	-0.141921	-0.0383366	-0.437484	-0.0627132	0.00702378	0.892547	-0.0188417	0.000652566	0.0140387	-0.069314	-0.0994384	0.0191784	0.0655914	-0.0974319	0.499064	-0.17139	-0.129386	0.0447054	0.724491	0.16665	-0.00605209	-0.0207206	0.131127	0.0675659	-0.214504	-0.208241	-0.406039	-0.254212	-0.563975	0.0260985	0.0560225	0.212384	0.321768	-0.219439	-0.220107	-0.0261168	0.148134	0.0612603	0.772563	-0.206203	-0.11292	-0.0349132	-0.146523	0.00511379	0.177913	0.464222
1.78	0.0650973	0.102532	-0.0042522	-0.158583	-0.0425054	-0.416723	-0.0626455	0.00657236	0.892362	-0.0181402	0.000787426	0.0129268	-0.0700078	-0.0531405	0.0199565	0.0758977	-0.0924239	0.49794	-0.172487	-0.0908255	0.0528585	0.901676	0.166481	-0.0496142	-0.0194885	0.214621	0.0650259	-0.229899	-0.212238	-0.376517	-0.259971	-0.58569	0.0265347	0.0368783	0.215636	0.326562	-0.221388	-0.14876	-0.0246292	0.17291	0.068795	0.742982	-0.207281	-0.102795	-0.0363253	-0.133382	0.00689372	0.185354	0.463982
1.79	0.0657897	0.0401886	-0.00616074	-0.169987	-0.0464352	-0.391829	-0.0625812	0.00640331	0.892187	-0.0168696	0.000910971	0.0117611	-0.0702661	-0.0156554	0.0207827	0.0834612	-0.0874919	0.484473	-0.173148	-0.0382456	0.0626917	1.06283	0.165889	-0.0989875	-0.0175225	0.286495	0.0621969	-0.238783	-0.215964	-0.342349	-0.265869	-0.590642	0.0267913	0.0207119	0.21887	0.319244	-0.222656	-0.0787075	-0.0228927	0.190558	0.0760178	0.706433	-0.208276	-0.0948196	-0.0375484	-0.106309	0.00875756	0.195619	0.463565
1.8	0.0658822	-0.0142442	-0.0081357	-0.174149	-0.0501118	-0.36955	-0.0625148	0.00704396	0.892026	-0.0151454	0.00102276	0.0105935	-0.0702468	0.000968043	0.0216331	0.0848422	-0.0827269	0.469997	-0.173164	0.0368309	0.0740772	1.20846	0.164822	-0.149926	-0.0149923	0.329981	0.0591719	-0.241738	-0.219404	-0.318393	-0.27167	-0.56308	0.0268664	4.69E-05	0.221986	0.300458	-0.223278	-0.0167678	-0.0209796	0.198648	0.0828786	0.669506	-0.209111	-0.076502	-0.0384529	-0.0751276	0.0106913	0.193104	0.462921
1.81	0.0654294	-0.0682939	-0.0101825	-0.199021	-0.0535814	-0.350555	-0.0624415	0.00752936	0.891892	-0.0108197	0.00112781	0.0113345	-0.0700548	0.0209403	0.0225924	0.141538	-0.078234	0.404131	-0.172529	0.0861185	0.0813563	0.0214427	0.163874	-0.0767518	-0.0121285	0.368659	0.055958	-0.275017	-0.22262	-0.293659	-0.27708	-0.519458	0.0267384	-0.0147462	0.224879	0.276659	-0.223306	0.0455787	-0.018902	0.225708	0.0893986	0.636532	-0.209805	-0.0698334	-0.0391094	-0.0559677	0.0124985	0.172443	0.462157
1.82	0.0644366	-0.123621	-0.0124408	-0.197618	-0.0568848	-0.337319	-0.0623631	0.00844221	0.891813	-0.00506671	0.00124836	0.011946	-0.0696212	0.0342929	0.0245098	0.222184	-0.0747435	0.314516	-0.171233	0.177156	0.0815872	0.205202	0.162673	-0.165746	-0.00902668	0.388901	0.0523713	-0.270594	-0.225642	-0.273561	-0.281951	-0.448853	0.0264857	-0.032992	0.227458	0.23475	-0.222753	0.109695	-0.016555	0.21995	0.095619	0.602566	-0.210451	-0.0602225	-0.0395979	-0.0414543	0.0140672	0.145017	0.461445
1.83	0.0628726	-0.181461	-0.0145055	-0.176976	-0.0600373	-0.316564	-0.0622683	0.0105743	0.89179	0.000331355	0.00135863	0.0101568	-0.069126	0.0307949	0.0266783	0.218469	-0.071718	0.292431	-0.168882	0.297017	0.0838713	0.161825	0.160791	-0.215546	-0.00583311	0.382134	0.0490287	-0.241624	-0.228371	-0.239495	-0.285863	-0.332976	0.0261312	-0.0315821	0.229485	0.17359	-0.221523	0.179503	-0.0143547	0.196697	0.101433	0.554856	-0.210991	-0.0502601	-0.0399704	-0.0318698	0.0153421	0.114614	0.460628
1.84	0.0607099	-0.241593	-0.0163543	-0.15383	-0.0629519	-0.286149	-0.0621523	0.0125643	0.891819	0.00541737	0.00145135	0.00833333	-0.0687084	0.0211768	0.0288279	0.213498	-0.068996	0.252453	-0.165247	0.431988	0.0850698	0.0902535	0.158365	-0.271563	-0.00266653	0.373339	0.0459498	-0.21122	-0.230751	-0.206511	-0.288556	-0.20946	0.0257765	-0.0381942	0.230926	0.115392	-0.219566	0.251495	-0.0122958	0.169612	0.106718	0.494059	-0.211423	-0.0372867	-0.0402436	-0.0214023	0.0163188	0.0837154	0.459716
1.85	0.0579753	-0.295549	-0.0179012	-0.123615	-0.0655094	-0.239302	-0.0620186	0.0140367	0.891897	0.0100535	0.00152438	0.00624964	-0.068442	0.00311258	0.0308685	0.195365	-0.0667192	0.202131	-0.160242	0.569552	0.0857131	0.0210844	0.155375	-0.322902	0.000473261	0.36251	0.0432412	-0.170102	-0.232771	-0.167194	-0.290034	-0.0931154	0.0253924	-0.0353712	0.231764	0.0534437	-0.216914	0.313748	-0.0104682	0.134955	0.1113	0.412055	-0.211699	-0.0170741	-0.0404115	-0.011516	0.0169807	0.0509671	0.458717
1.86	0.0547337	-0.344624	-0.0190904	-0.0908448	-0.0675165	-0.171518	-0.0618746	0.0146016	0.892018	0.0137802	0.00157633	0.00414931	-0.0683925	-0.016873	0.0327089	0.171981	-0.0650206	0.134875	-0.153887	0.699493	0.08553	-0.0705017	0.151901	-0.36408	0.00363963	0.358827	0.0409862	-0.121085	-0.234306	-0.110127	-0.290448	0.00329726	0.0250676	-0.0307878	0.232016	-0.0015315	-0.213657	0.366839	-0.00892462	0.0978544	0.114936	0.304792	-0.21176	0.00516282	-0.0404795	-0.0018011	0.0173325	0.0199352	0.457667
1.87	0.0510466	-0.38648	-0.0198858	-0.0540948	-0.0687802	-0.0870808	-0.0617299	0.014174	0.892169	0.0160916	0.00160776	0.00216559	-0.0685358	-0.0305726	0.034295	0.14173	-0.0640657	0.0531243	-0.146356	0.801913	0.0844243	-0.1608	0.148106	-0.383741	0.00691408	0.357881	0.0392523	-0.0630169	-0.235187	-0.0377369	-0.289991	0.0828044	0.0247675	-0.0297819	0.231742	-0.0521805	-0.20989	0.407667	-0.00770493	0.0563758	0.117389	0.1767	-0.211559	0.0348419	-0.0404522	0.00652365	0.0173938	-0.00909487	0.456631
1.88	0.0469982	-0.419963	-0.0202536	-0.015119	-0.0691691	0.00689581	-0.0615937	0.0129117	0.892335	0.0169015	0.00162084	0.000500567	-0.0687719	-0.0298021	0.0355624	0.107401	-0.0639719	-0.0373333	-0.138003	0.861358	0.0824773	-0.233113	0.144211	-0.385248	0.0103094	0.354268	0.0381093	-0.000624815	-0.235296	0.0436145	-0.288791	0.152625	0.0244685	-0.0326302	0.230995	-0.0959131	-0.205733	0.435663	-0.00686481	0.0121063	0.118491	0.0361195	-0.211014	0.0708801	-0.0403477	0.012255	0.0171832	-0.0368244	0.455628
1.89	0.0426723	-0.446253	-0.0201816	0.0243463	-0.0686131	0.105083	-0.0614741	0.0109167	0.892504	0.0167267	0.00161876	-0.000844663	-0.0689104	-0.00490094	0.0364617	0.0708099	-0.0648101	-0.132177	-0.129333	0.862722	0.0799621	-0.268585	0.140405	-0.363957	0.013812	0.349738	0.0375972	0.06359	-0.234569	0.128621	-0.286948	0.211803	0.0241234	-0.0392037	0.229836	-0.134416	-0.2013	0.453243	-0.00644425	-0.0330956	0.118153	-0.109974	-0.210148	0.102661	-0.0401888	0.0165397	0.0167312	-0.060208	0.454797
1.9	0.0381487	-0.46266	-0.0196849	0.0626595	-0.0670931	0.202428	-0.0613777	0.00829734	0.892669	0.0163644	0.00160523	-0.0018505	-0.0686714	0.0501399	0.0369905	0.0370678	-0.0666449	-0.233084	-0.12101	0.79125	0.0776522	-0.193827	0.13693	-0.320769	0.0174005	0.341153	0.0377147	0.125185	-0.232994	0.213558	-0.284564	0.261106	0.0237295	-0.0422664	0.228313	-0.168654	-0.1967	0.457524	-0.0064576	-0.0771004	0.116355	-0.255469	-0.208952	0.136769	-0.0399806	0.0211814	0.0160709	-0.0805526	0.454184
1.91	0.0335539	-0.463428	-0.0187947	0.0962439	-0.0646003	0.302743	-0.061308	0.00570995	0.892832	0.016312	0.00158199	-0.00276318	-0.0678372	0.11437	0.0371202	0.000806026	-0.0695068	-0.333148	-0.113675	0.671371	0.0760189	-0.149849	0.133951	-0.266549	0.0209806	0.319444	0.0384448	0.179399	-0.230555	0.301937	-0.281718	0.305921	0.0233556	-0.03559	0.226448	-0.202821	-0.192097	0.444012	-0.0068976	-0.114182	0.113096	-0.402848	-0.207438	0.170138	-0.0397231	0.0254606	0.0152389	-0.097155	0.453814
1.92	0.0290302	-0.451854	-0.0175927	0.122006	-0.061108	0.40134	-0.0612628	0.00332775	0.892997	0.0164742	0.00155155	-0.00324525	-0.0663712	0.18123	0.0368887	-0.0255682	-0.0733844	-0.430035	-0.107698	0.521063	0.0747559	-0.105499	0.131567	-0.205262	0.0244001	0.286414	0.0397077	0.220699	-0.227231	0.387843	-0.27844	0.348836	0.0230605	-0.0288949	0.224254	-0.234591	-0.187666	0.416848	-0.00769358	-0.141759	0.108375	-0.545934	-0.205551	0.204686	-0.0394247	0.0288862	0.0142749	-0.10973	0.453591
1.93	0.024673	-0.433635	-0.0161142	0.149258	-0.0566894	0.48798	-0.0612415	0.000908177	0.893161	0.0162708	0.00151781	-0.00342317	-0.0642203	0.257015	0.0363314	-0.0514038	-0.0781845	-0.512437	-0.103366	0.342999	0.0739192	-0.0692229	0.1299	-0.12337	0.0275423	0.246771	0.0414694	0.261588	-0.223095	0.462969	-0.27474	0.389762	0.0228274	-0.0224002	0.221752	-0.263897	-0.183525	0.381673	-0.00883467	-0.171627	0.102292	-0.67496	-0.203309	0.243475	-0.0390906	0.0313613	0.0132249	-0.117	0.453488
1.94	0.0205283	-0.410864	-0.0143836	0.173606	-0.0514611	0.563225	-0.061246	-0.00190776	0.89332	0.0153991	0.0014842	-0.00330648	-0.0613003	0.340326	0.0354788	-0.071374	-0.0837725	-0.581949	-0.10092	0.143773	0.0733063	-0.0665677	0.129099	-0.0316832	0.0303808	0.210646	0.0437045	0.300161	-0.218259	0.526827	-0.270696	0.415883	0.0226842	-0.0115535	0.218992	-0.286278	-0.179745	0.340326	-0.010316	-0.198147	0.0949962	-0.788926	-0.200661	0.28726	-0.0387381	0.0320637	0.0121341	-0.121067	0.453409
1.95	0.016627	-0.384826	-0.0124451	0.192338	-0.0455408	0.624646	-0.0612816	-0.00534511	0.893465	0.013474	0.00145304	-0.00289305	-0.0575325	0.430411	0.0343864	-0.0808463	-0.0900082	-0.635886	-0.100557	-0.072886	0.0724279	-0.106136	0.129288	0.0739928	0.0329837	0.18452	0.046374	0.333022	-0.212823	0.581698	-0.266513	0.418757	0.0226183	-0.00746364	0.21607	-0.296772	-0.176391	0.294293	-0.0120984	-0.218184	0.0866497	-0.884009	-0.19761	0.32701	-0.0383823	0.0318795	0.0110503	-0.118823	0.453369
1.96	0.0130107	-0.350852	-0.0103617	0.204768	-0.0390926	0.667521	-0.0613539	-0.00909409	0.893587	0.0108671	0.00142723	-0.0022669	-0.0528744	0.517522	0.0331191	-0.0855759	-0.096701	-0.666993	-0.102418	-0.296365	0.0712706	-0.115997	0.130531	0.174639	0.035396	0.159683	0.049391	0.356091	-0.206895	0.624683	-0.262392	0.404826	0.0225849	-0.0057653	0.213096	-0.296646	-0.173538	0.238368	-0.0141199	-0.230952	0.0774733	-0.954175	-0.194124	0.368829	-0.038033	0.0302101	0.0100133	-0.114218	0.453322
1.97	0.00982248	-0.295017	-0.0082059	0.210406	-0.0323238	0.686728	-0.0614627	-0.0126041	0.893681	0.00788571	0.0014079	-0.00161048	-0.0474912	0.575693	0.0316828	-0.0939848	-0.103585	-0.670222	-0.106472	-0.508814	0.0701108	-0.109881	0.132776	0.272885	0.0374986	0.116337	0.0526389	0.363046	-0.200626	0.646249	-0.258464	0.381096	0.0225663	-0.00329303	0.210187	-0.284427	-0.171367	0.157686	-0.0163013	-0.234906	0.0677449	-0.99228	-0.190198	0.416159	-0.037711	0.026614	0.00906128	-0.104654	0.453274
1.98	0.00731797	-0.211613	-0.00604566	0.209307	-0.025493	0.678258	-0.0616042	-0.015573	0.893744	0.00477955	0.00139505	-0.000972294	-0.0417576	0.591371	0.0300651	-0.10629	-0.110364	-0.64542	-0.112535	-0.695321	0.0689496	-0.117254	0.135933	0.355204	0.0390309	0.0483479	0.0559917	0.352404	-0.194254	0.639843	-0.254828	0.347322	0.0225825	0.00227069	0.207445	-0.263525	-0.170182	0.0459524	-0.0185594	-0.229898	0.0578083	-0.992636	-0.185799	0.463908	-0.0374328	0.0214322	0.00823932	-0.0922081	0.453206
1.99	0.00573081	-0.11006	-0.00393149	0.204035	-0.0188853	0.641587	-0.0617723	-0.0179602	0.893774	0.00110346	0.00138835	-0.00036681	-0.0360954	0.567579	0.0282711	-0.121676	-0.116752	-0.595866	-0.12028	-0.843741	0.067583	-0.149207	0.139849	0.425245	0.0397606	-0.0338541	0.0593373	0.329995	-0.188051	0.604683	-0.251586	0.301568	0.0226507	0.00569851	0.204962	-0.231471	-0.170245	-0.0849183	-0.0208179	-0.219663	0.0480399	-0.9546	-0.18095	0.508376	-0.0372092	0.0159586	0.00757075	-0.0771922	0.453143
2	0.00519485	0.000393785	-0.00188265	0.199413	-0.0127736	0.578803	-0.0619613	-0.0197315	0.893765	-0.00291671	0.0013876	0.000214891	-0.0308754	0.509429	0.0263199	-0.141749	-0.122518	-0.525891	-0.129271	-0.943427	0.0658355	-0.185826	0.144343	0.473609	0.0395907	-0.119924	0.0625947	0.303703	-0.182277	0.544317	-0.248871	0.242411	0.0227293	0.0066948	0.202854	-0.189541	-0.171691	-0.224339	-0.0230309	-0.210724	0.0387997	-0.881464	-0.175681	0.544475	-0.0370379	0.0104285	0.00707647	-0.061572	0.453064
2.01	0.00577556	0.114165	0.00011063	0.193469	-0.00740687	0.49331	-0.0621648	-0.0208625	0.893715	-0.00712444	0.00139313	0.000905048	-0.0264327	0.419964	0.0242332	-0.161519	-0.127463	-0.437647	-0.138995	-0.990371	0.0637217	-0.221926	0.149215	0.498794	0.0384958	-0.20492	0.0657155	0.271304	-0.177161	0.461504	-0.246801	0.172188	0.0228425	0.0113772	0.201201	-0.139782	-0.17457	-0.365058	-0.0251908	-0.201701	0.0304125	-0.77739	-0.170062	0.577567	-0.0369173	0.00624902	0.00674792	-0.0455025	0.452997
2.02	0.00746047	0.222124	0.00203696	0.184767	-0.00297663	0.393298	-0.0623766	-0.0213834	0.893623	-0.0112143	0.00140561	0.00161779	-0.0230291	0.30779	0.0220685	-0.178456	-0.13143	-0.338246	-0.148919	-0.98438	0.0612658	-0.253422	0.15422	0.50181	0.0365458	-0.277933	0.0686378	0.234677	-0.172895	0.36379	-0.245497	0.0907395	0.0230141	0.0200666	0.200068	-0.0856482	-0.178835	-0.49646	-0.0272729	-0.190831	0.0231379	-0.652085	-0.164191	0.594783	-0.0368438	0.000417122	0.00658305	-0.031171	0.45297
2.03	0.0101682	0.31986	0.00382607	0.165752	0.000398896	0.283895	-0.0625902	-0.0211669	0.893493	-0.0146263	0.00142623	0.0025026	-0.0208472	0.178119	0.0199485	-0.182442	-0.134325	-0.230942	-0.158527	-0.928715	0.0585341	-0.276313	0.159136	0.483173	0.0338521	-0.338915	0.0712426	0.185676	-0.169599	0.256096	-0.245018	0.00846714	0.0232327	0.0220382	0.199499	-0.0281226	-0.184357	-0.612971	-0.0291931	-0.169619	0.0171544	-0.511633	-0.158149	0.611695	-0.0368202	-0.00374975	0.00656502	-0.017675	0.452965
2.04	0.0138192	0.411151	0.00538051	0.137615	0.00265895	0.17166	-0.0627974	-0.0201562	0.893335	-0.0167829	0.00145548	0.00337017	-0.0200508	0.0291305	0.0180143	-0.176995	-0.136105	-0.122376	-0.167344	-0.827626	0.0556518	-0.28361	0.163718	0.437552	0.0304814	-0.395938	0.0734063	0.125902	-0.167356	0.143539	-0.245334	-0.0674476	0.0234671	0.0260131	0.199493	0.0266949	-0.191006	-0.719449	-0.0308435	-0.138593	0.012568	-0.36503	-0.152011	0.615591	-0.0368416	-0.00865591	0.00667475	-0.00604033	0.452951
2.05	0.0183275	0.489279	0.006605	0.101416	0.00379035	0.0587291	-0.0629909	-0.0184515	0.893163	-0.0175201	0.0014932	0.00417846	-0.02076	-0.125566	0.016384	-0.162536	-0.136782	-0.0166399	-0.174969	-0.692836	0.0527649	-0.281219	0.167749	0.374161	0.0264715	-0.444838	0.0750286	0.059117	-0.166199	0.028157	-0.246345	-0.130527	0.0237469	0.03147	0.199996	0.0734263	-0.198654	-0.808628	-0.0321276	-0.0991306	0.00941977	-0.216376	-0.145825	0.615939	-0.0369051	-0.0127358	0.00689563	0.00448168	0.45288
2.06	0.0235312	0.547308	0.00740545	0.0585406	0.00380345	-0.0525158	-0.0631647	-0.0162801	0.892989	-0.0169806	0.00153883	0.00492252	-0.0229507	-0.271635	0.0151634	-0.138107	-0.136412	0.0822562	-0.181118	-0.536602	0.0498987	-0.278799	0.171077	0.29838	0.021926	-0.47869	0.0760275	-0.0110439	-0.166144	-0.0854732	-0.247918	-0.18058	0.0240608	0.0343952	0.20095	0.114946	-0.207082	-0.87233	-0.032959	-0.0529316	0.00771759	-0.0698141	-0.139709	0.603927	-0.0370103	-0.0169743	0.00721356	0.014416	0.452788
2.07	0.0291811	0.575862	0.0077336	0.0122411	0.002711	-0.164471	-0.0633169	-0.0142243	0.892826	-0.0155552	0.00159189	0.00571446	-0.0263861	-0.380895	0.0144135	-0.101197	-0.135062	0.178012	-0.185716	-0.389329	0.0471738	-0.256464	0.173628	0.220891	0.0170508	-0.487321	0.0763821	-0.0801556	-0.167189	-0.197883	-0.249925	-0.217209	0.0244361	0.0425216	0.20226	0.145735	-0.21598	-0.900533	-0.0333152	-0.0044752	0.00744872	0.0747511	-0.133752	0.582441	-0.0371587	-0.0217243	0.00762404	0.0236743	0.452667
2.08	0.0349598	0.571277	0.00756655	-0.0300348	0.000509026	-0.276557	-0.0634507	-0.0126095	0.892678	-0.0140323	0.00165249	0.0063828	-0.0305918	-0.437374	0.0141647	-0.0606423	-0.132741	0.27445	-0.188979	-0.271025	0.0447364	-0.224562	0.175434	0.150694	0.0121265	-0.466998	0.0760947	-0.138211	-0.169337	-0.305703	-0.252244	-0.242714	0.0248408	0.0414127	0.203859	0.170708	-0.224972	-0.889793	-0.033211	0.0378316	0.00860016	0.214047	-0.128056	0.552127	-0.037351	-0.0256508	0.00812173	0.0328599	0.452542
2.09	0.04056	0.540348	0.00697347	-0.0622275	-0.00278229	-0.38373	-0.0635697	-0.0112566	0.892545	-0.0127292	0.00171882	0.00684265	-0.0350691	-0.448764	0.0143249	-0.0253987	-0.129467	0.364233	-0.191207	-0.180112	0.0426537	-0.187652	0.176604	0.0893347	0.00742428	-0.426525	0.0752772	-0.180051	-0.17254	-0.402942	-0.254752	-0.25606	0.0252434	0.0409769	0.205659	0.187056	-0.233694	-0.847893	-0.0327599	0.067962	0.0111062	0.341654	-0.122701	0.515388	-0.0376008	-0.0356956	0.00865686	0.0313662	0.452409
2.1	0.0457715	0.495259	0.00603732	-0.0863954	-0.00706264	-0.477064	-0.0636749	-0.00971193	0.892425	-0.0110537	0.00178904	0.00712086	-0.0395093	-0.445597	0.0147947	0.00435292	-0.125371	0.439454	-0.192553	-0.0860857	0.0409204	-0.158057	0.177086	0.00714376	0.00310063	-0.381372	0.074042	-0.210506	-0.17667	-0.485343	-0.25732	-0.252212	0.0256266	0.039779	0.207574	0.193076	-0.241896	-0.788036	-0.0320692	0.0898372	0.0148117	0.448979	-0.117812	0.461968	-0.0380302	-0.0592675	0.00910274	0.0217052	0.45235
2.11	0.050489	0.439508	0.0047721	-0.120198	-0.0121577	-0.549301	-0.0637625	-0.00784791	0.89233	-0.00779688	0.00186139	0.00737564	-0.0439766	-0.464355	0.0155944	0.0484467	-0.120623	0.493145	-0.192702	0.0654397	0.0395292	-0.119186	0.176591	-0.10654	-0.000839752	-0.330579	0.0724323	-0.249566	-0.181571	-0.549213	-0.259754	-0.234248	0.0259668	0.0325419	0.209496	0.190436	-0.249447	-0.713952	-0.031144	0.124655	0.0194986	0.532385	-0.113523	0.390445	-0.0387159	-0.0860845	0.00943923	0.0128108	0.452445
2.12	0.0545464	0.364626	0.00300796	-0.173848	-0.0178518	-0.605106	-0.0638327	-0.00628585	0.892279	-0.00200191	0.00193641	0.00756415	-0.0486819	-0.506477	0.0169726	0.115542	-0.115419	0.531603	-0.190974	0.290166	0.0387274	-0.0305214	0.174863	-0.241851	-0.0042505	-0.25517	0.0702369	-0.307652	-0.187083	-0.600688	-0.262012	-0.215425	0.0262292	0.0245795	0.21138	0.182411	-0.256158	-0.61755	-0.0297592	0.184091	0.0249611	0.599447	-0.109978	0.311312	-0.0396807	-0.113908	0.00967111	0.00629617	0.452763
2.13	0.0577308	0.264446	0.000590012	-0.239527	-0.0240356	-0.657145	-0.0638912	-0.00555099	0.892297	0.00580596	0.00201135	0.00731071	-0.0537994	-0.556625	0.0191062	0.192275	-0.109813	0.572814	-0.186659	0.579624	0.0393962	0.173529	0.171633	-0.412996	-0.00693206	-0.152471	0.0672805	-0.372341	-0.193137	-0.646189	-0.264044	-0.19073	0.0264288	0.0183782	0.21315	0.167619	-0.261806	-0.493053	-0.0277034	0.258542	0.0311068	0.661959	-0.107293	0.222826	-0.0409302	-0.138332	0.00984707	0.0107632	0.453319
2.14	0.0597199	0.128125	-0.00251106	-0.299003	-0.0307199	-0.715496	-0.0639488	-0.00614322	0.892397	0.0141663	0.00208078	0.00652515	-0.0592608	-0.584484	0.0219677	0.258097	-0.103711	0.627888	-0.179244	0.905531	0.0425545	0.450077	0.166576	-0.60632	-0.00856315	-0.0149412	0.0635454	-0.420221	-0.199708	-0.689194	-0.265795	-0.158754	0.0265927	0.0158132	0.21472	0.144567	-0.266049	-0.3278	-0.0249194	0.324225	0.0379329	0.726381	-0.105535	0.124249	-0.0423293	-0.141584	0.0101137	0.0287057	0.454056
2.15	0.0601544	-0.0379635	-0.00616888	-0.339399	-0.0380068	-0.785093	-0.0640185	-0.00789033	0.892578	0.0216605	0.00214099	0.00548289	-0.0647994	-0.581594	0.0253706	0.303544	-0.0969544	0.700148	-0.168502	1.242	0.0486147	0.750726	0.159596	-0.802055	-0.00880619	0.145082	0.0591732	-0.440323	-0.206824	-0.738866	-0.267166	-0.113931	0.0267153	0.0108471	0.216024	0.114326	-0.268492	-0.128115	-0.0215446	0.364777	0.0454811	0.79534	-0.104808	0.0170421	-0.0437041	-0.133758	0.0105062	0.0430448	0.454967
2.16	0.0588683	-0.203923	-0.0101348	-0.352148	-0.0459713	-0.848878	-0.0641088	-0.010258	0.892828	0.0280774	0.00218958	0.00425997	-0.0702628	-0.575773	0.0290268	0.31661	-0.0894318	0.772021	-0.154385	1.57988	0.0578331	1.07172	0.150689	-0.997028	-0.00754468	0.2954	0.0544338	-0.428134	-0.214497	-0.777371	-0.26803	-0.0587875	0.0267985	0.0106306	0.216997	0.0772902	-0.268948	0.0712259	-0.01785	0.371363	0.0537168	0.848226	-0.105176	-0.0939382	-0.0449657	-0.116919	0.0109659	0.0502647	0.45601
2.17	0.0558782	-0.374045	-0.0141191	-0.342252	-0.054519	-0.902271	-0.0642261	-0.0133208	0.893132	0.0322687	0.00222643	0.00315671	-0.0756204	-0.548552	0.0326294	0.307413	-0.0812273	0.834045	-0.136997	1.89173	0.0701922	1.3701	0.139931	-1.17889	-0.00481024	0.446584	0.0496184	-0.390651	-0.222558	-0.806669	-0.268326	-0.00159057	0.0268897	0.00672549	0.21758	0.0386204	-0.267433	0.275815	-0.014126	0.350827	0.0624037	0.882034	-0.106645	-0.2029	-0.0460727	-0.10049	0.0113962	0.0493595	0.457136
2.18	0.0511682	-0.534656	-0.0179689	-0.339163	-0.0635672	-0.9429	-0.0643767	-0.016999	0.893471	0.036095	0.00225636	0.00376157	-0.0806332	-0.501731	0.0360754	0.330923	-0.07247	0.868843	-0.116805	2.12885	0.0802018	0.240718	0.127977	-1.20388	-0.000578848	0.592334	0.0448233	-0.368447	-0.230949	-0.830126	-0.26805	0.0511818	0.0269304	0.00391863	0.21778	0.00386225	-0.263913	0.470097	-0.0105015	0.334442	0.0713717	0.90161	-0.109258	-0.322656	-0.0469863	-0.0725743	0.0117702	0.0518234	0.458333
2.19	0.0449025	-0.67795	-0.0217518	-0.314537	-0.0729749	-0.968974	-0.0645674	-0.0210019	0.893852	0.0398434	0.00230493	0.00515643	-0.0850747	-0.435399	0.0401498	0.398201	-0.0639614	0.79857	-0.0945154	2.31742	0.0819777	0.308811	0.11522	-1.35016	0.00503521	0.722883	0.039864	-0.317486	-0.239586	-0.843937	-0.267325	0.0941019	0.0269277	-0.0033968	0.217663	-0.0336895	-0.258586	0.643788	-0.00690179	0.29094	0.0804555	0.899597	-0.113013	-0.425486	-0.0475204	-0.0225974	0.012158	0.0606472	0.459614
2.2	0.0372446	-0.807688	-0.0250228	-0.257691	-0.0825643	-0.969422	-0.064794	-0.0242997	0.89426	0.041281	0.002349	0.00346077	-0.0887422	-0.336702	0.0442193	0.361856	-0.0559401	0.78301	-0.0707658	2.41514	0.0860111	0.410662	0.101276	-1.42329	0.0118943	0.823331	0.0353596	-0.223024	-0.2482	-0.823044	-0.266064	0.155351	0.026959	0.00632182	0.217073	-0.081451	-0.251582	0.804893	-0.00373303	0.219433	0.0893288	0.862524	-0.117784	-0.524131	-0.0474931	0.0426688	0.0125936	0.0724244	0.460768
2.21	0.0283149	-0.927497	-0.0275492	-0.179816	-0.0921018	-0.950866	-0.0650541	-0.0278355	0.894666	0.0390036	0.00237261	0.0012123	-0.0912119	-0.176803	0.0476535	0.29412	-0.0479886	0.78363	-0.0466523	2.37963	0.0903193	0.434996	0.0869822	-1.41333	0.0198802	0.910991	0.0315644	-0.108052	-0.256562	-0.794292	-0.2642	0.215008	0.0270508	0.00552546	0.216043	-0.124053	-0.242981	0.955595	-0.00115989	0.126927	0.0976805	0.800274	-0.123514	-0.614053	-0.0467901	0.111643	0.0130699	0.0730593	0.461758
2.22	0.0182521	-1.02251	-0.029086	-0.0823613	-0.101383	-0.900892	-0.0653538	-0.0322861	0.895028	0.0328758	0.00237098	-0.00170424	-0.0917458	0.0509111	0.0502152	0.211915	-0.0402262	0.752668	-0.0237708	2.17046	0.094864	0.43845	0.073251	-1.3113	0.0289616	0.982398	0.0287184	0.0271467	-0.264548	-0.739145	-0.261828	0.25218	0.0270118	-0.0165828	0.214655	-0.151864	-0.232896	1.07423	0.000600188	0.0195537	0.105239	0.699134	-0.129995	-0.670475	-0.0454728	0.166752	0.0134404	0.0617914	0.462432
2.23	0.00749722	-1.06779	-0.0294364	0.0392101	-0.109986	-0.814586	-0.0657037	-0.0377953	0.895315	0.0243976	0.00233753	-0.00496373	-0.089849	0.3185	0.051788	0.112897	-0.0331222	0.6783	-0.00385642	1.78897	0.0988361	0.317266	0.0610911	-1.09668	0.0389081	1.01234	0.0270581	0.182707	-0.271825	-0.656356	-0.259221	0.26644	0.0267687	-0.0322013	0.213023	-0.175868	-0.221832	1.12952	0.00137975	-0.108948	0.111515	0.551344	-0.136863	-0.692523	-0.0435921	0.227933	0.013709	0.0508442	0.462624
2.24	-0.00337795	-1.05546	-0.028387	0.17513	-0.117541	-0.688731	-0.0661111	-0.0438157	0.895509	0.0140485	0.00227303	-0.00788154	-0.0852929	0.588837	0.0522588	0.00816982	-0.0271573	0.556692	0.0115938	1.28407	0.100976	0.0870688	0.0515439	-0.789588	0.0492683	0.984184	0.0268623	0.341911	-0.278122	-0.541939	-0.256504	0.273848	0.0264748	-0.0335236	0.211133	-0.199907	-0.210435	1.11308	0.000883066	-0.24934	0.116077	0.355646	-0.143826	-0.688186	-0.0411613	0.273249	0.013785	0.0203628	0.462396
2.25	-0.0138512	-0.998909	-0.0258892	0.314274	-0.123601	-0.52042	-0.0665825	-0.050569	0.895591	0.00217564	0.0021804	-0.0106271	-0.0780746	0.852227	0.051635	-0.0978125	-0.0227091	0.402893	0.0215412	0.696703	0.100564	-0.181603	0.045487	-0.402465	0.0595996	0.91668	0.0282618	0.498756	-0.283119	-0.395237	-0.253769	0.269923	0.0261155	-0.0439921	0.209038	-0.218497	-0.199324	1.03993	-0.00101774	-0.387821	0.11845	0.111521	-0.150656	-0.667044	-0.0383736	0.301289	0.0135366	-0.0153312	0.461936
2.26	-0.0234745	-0.897536	-0.0220115	0.442579	-0.127724	-0.311922	-0.0671241	-0.0577917	0.895551	-0.0103602	0.00206176	-0.0130223	-0.0683963	1.07801	0.0499481	-0.195766	-0.0200475	0.223572	0.0254228	0.079773	0.0973841	-0.445569	0.043554	0.0256068	0.0695355	0.81186	0.0312985	0.637573	-0.286497	-0.216124	-0.25114	0.252711	0.0256683	-0.0526773	0.206793	-0.227999	-0.189059	0.909552	-0.00433654	-0.509461	0.118196	-0.174057	-0.157243	-0.636988	-0.0353461	0.319917	0.0129729	-0.0480936	0.461524
2.27	-0.0317344	-0.735819	-0.0169781	0.55015	-0.129479	-0.0586519	-0.0677368	-0.0644959	0.895387	-0.02234	0.00191952	-0.0155273	-0.0568693	1.21382	0.0472987	-0.289958	-0.019394	0.014523	0.0232352	-0.503609	0.0920738	-0.60528	0.0459442	0.450896	0.0785902	0.652755	0.035882	0.749474	-0.287921	-0.00176186	-0.248743	0.225157	0.0251365	-0.0598682	0.204464	-0.234693	-0.180319	0.705653	-0.0089309	-0.600889	0.11491	-0.50197	-0.163446	-0.593439	-0.0321752	0.328646	0.0121371	-0.0752393	0.461297
2.28	-0.0379169	-0.476258	-0.0114471	0.498895	-0.128281	0.286863	-0.0684036	-0.0679001	0.895136	-0.0223361	0.00175405	-0.016831	-0.0448891	1.12762	0.0440869	-0.239141	-0.0210096	-0.24605	0.0159442	-0.909287	0.0856946	-0.534423	0.05135	0.581349	0.0859508	0.423699	0.0414927	0.662058	-0.28687	0.290878	-0.246688	0.180413	0.0245392	-0.0597167	0.20212	-0.230161	-0.174076	0.38423	-0.0141566	-0.499889	0.108094	-0.889623	-0.169248	-0.57365	-0.0289825	0.316477	0.0110834	-0.101655	0.461458
2.29	-0.0408992	-0.138978	-0.00817217	0.196079	-0.123143	0.702072	-0.0690838	-0.0684314	0.895036	0.00366409	0.00158848	-0.0167339	-0.0350832	0.854753	0.0427885	0.0111644	-0.0253479	-0.517703	0.0054091	-1.20773	0.0822241	-0.141909	0.0573152	0.616476	0.0900639	0.162883	0.0452261	0.297178	-0.282535	0.595954	-0.245196	0.120956	0.0242282	-0.0090157	0.199809	-0.234863	-0.172112	-0.0437953	-0.0169793	-0.104322	0.0971373	-1.29527	-0.17512	-0.587385	-0.026075	0.273236	0.009771	-0.13	0.462917
2.3	-0.0410062	0.0857369	-0.00751382	0.0371406	-0.114617	0.966131	-0.0697839	-0.0719993	0.895178	0.0215423	0.0014094	-0.019143	-0.0269284	0.809151	0.0431341	0.0733783	-0.0317149	-0.674596	-0.00871648	-1.63257	0.0825849	0.183053	0.0639594	0.722387	0.091222	-0.0356822	0.0470462	0.156034	-0.275568	0.791314	-0.244062	0.122976	0.0243945	0.0327376	0.197262	-0.275432	-0.174164	-0.341951	-0.0169616	0.103166	0.0826244	-1.57563	-0.180723	-0.515395	-0.0237341	0.200088	0.00812558	-0.171971	0.464708
2.31	-0.0391862	0.265152	-0.00773284	0.0155466	-0.104246	1.09318	-0.0705234	-0.075591	0.895405	0.0214979	0.0012106	-0.0202384	-0.018597	0.844405	0.0433577	0.02286	-0.0395083	-0.812342	-0.0272905	-2.06485	0.0846405	0.197267	0.0720651	0.892328	0.0902668	-0.255877	0.0488698	0.151483	-0.266927	0.921776	-0.242532	0.194377	0.0247868	0.0301342	0.194374	-0.298166	-0.178832	-0.576749	-0.016049	0.129843	0.0659092	-1.73794	-0.185298	-0.394926	-0.0221374	0.13097	0.00620349	-0.183891	0.465312
2.32	-0.0354247	0.472978	-0.00786766	0.0488838	-0.0929141	1.16851	-0.0712883	-0.0770512	0.895573	0.0107091	0.00100824	-0.0202492	-0.0103699	0.785759	0.0428158	-0.064711	-0.0486341	-0.93633	-0.0496003	-2.36924	0.0860205	0.104123	0.0818871	1.05699	0.0869547	-0.514723	0.051403	0.169829	-0.257007	1.02453	-0.240296	0.249191	0.0249098	-0.016816	0.191464	-0.278711	-0.185924	-0.83376	-0.0153287	0.0869486	0.047853	-1.84582	-0.188739	-0.297766	-0.0211194	0.0741549	0.00433673	-0.174834	0.464856
2.33	-0.0295194	0.68912	-0.00746463	0.112997	-0.0809075	1.22707	-0.0720602	-0.077152	0.895607	-0.00408157	0.00080273	-0.0210342	-0.00325799	0.637546	0.0412037	-0.184929	-0.0587695	-1.02637	-0.074191	-2.5206	0.0866563	0.0509232	0.0931476	1.17843	0.081257	-0.749487	0.0548039	0.207807	-0.246062	1.09985	-0.237859	0.230553	0.024506	-0.0670189	0.18887	-0.235026	-0.195572	-1.09082	-0.0151747	0.0151044	0.0288205	-1.92746	-0.191433	-0.248711	-0.0207444	-0.000585778	0.00259832	-0.159728	0.464218
2.34	-0.0214756	0.901358	-0.00630685	0.181675	-0.0683493	1.27602	-0.0728255	-0.0756144	0.895495	-0.017722	0.000584621	-0.022722	0.00184113	0.399955	0.0383801	-0.312896	-0.0695921	-1.09513	-0.0994628	-2.501	0.0866635	-0.0221436	0.105284	1.22726	0.0735305	-0.9435	0.0590157	0.240803	-0.234343	1.15188	-0.235989	0.140491	0.0236979	-0.0933478	0.186832	-0.170573	-0.207712	-1.33589	-0.0156066	-0.0536036	0.00905296	-1.98387	-0.193844	-0.239271	-0.02118	-0.0860554	0.00110286	-0.125866	0.464052
2.35	-0.0113893	1.09774	-0.00442082	0.233199	-0.0553907	1.30372	-0.0735661	-0.0722357	0.895265	-0.0276865	0.00034664	-0.0248671	0.00403253	0.0859009	0.0345039	-0.421193	-0.0808971	-1.14545	-0.123675	-2.31538	0.0858129	-0.12688	0.117511	1.19893	0.0640808	-1.10245	0.0637503	0.2482	-0.22211	1.17216	-0.235205	0.0195801	0.0227984	-0.086411	0.185439	-0.106044	-0.222202	-1.55609	-0.0163768	-0.0980416	-0.0111375	-1.99884	-0.196305	-0.256978	-0.0224659	-0.16984	1.94E-05	-0.0781173	0.464565
2.36	0.000479826	1.26046	-0.00200897	0.259667	-0.0423854	1.28569	-0.074266	-0.0676166	0.894953	-0.0340038	8.79E-05	-0.0268511	0.00278381	-0.256342	0.029995	-0.493206	-0.0924267	-1.16138	-0.145393	-2.01317	0.0835679	-0.285395	0.129132	1.11307	0.0531523	-1.22916	0.0685974	0.228046	-0.209772	1.14185	-0.235593	-0.090381	0.0219976	-0.0779265	0.18469	-0.0436962	-0.23871	-1.73273	-0.0171138	-0.116204	-0.0312079	-1.94786	-0.199058	-0.296948	-0.0245459	-0.243238	-0.000562905	-0.0231597	0.465687
2.37	0.01371	1.3748	0.000753637	0.275791	-0.0298745	1.21034	-0.0749174	-0.0627111	0.894595	-0.0371024	-0.00018973	-0.0285857	-0.00190016	-0.572763	0.0252299	-0.54656	-0.103805	-1.1298	-0.163751	-1.65691	0.0800201	-0.376532	0.139635	0.989429	0.0410478	-1.31927	0.0732933	0.204916	-0.197867	1.05913	-0.236941	-0.171346	0.0212745	-0.0682058	0.184502	0.00546545	-0.256717	-1.85043	-0.0175992	-0.130908	-0.0504489	-1.82668	-0.202257	-0.345742	-0.0272104	-0.284342	-0.000544423	0.0435445	0.467186
2.38	0.0277535	1.42833	0.00382131	0.287413	-0.0184663	1.07394	-0.0755229	-0.0585251	0.89422	-0.0377142	-0.000479813	-0.0291303	-0.00947354	-0.810464	0.0203544	-0.581436	-0.114485	-1.02822	-0.178558	-1.31356	0.0759567	-0.411781	0.148758	0.845321	0.0281646	-1.36727	0.0777868	0.182974	-0.186923	0.927327	-0.238889	-0.208124	0.0206814	-0.0470576	0.184691	0.0302158	-0.275572	-1.89746	-0.01791	-0.153988	-0.0681647	-1.6388	-0.205937	-0.393488	-0.0301632	-0.305967	7.01E-05	0.0964813	0.468719
2.39	0.0420289	1.43103	0.0069629	0.268166	-0.00871517	0.890612	-0.0760906	-0.0552194	0.893851	-0.0354101	-0.000765126	-0.0276405	-0.0190433	-0.967274	0.0157043	-0.561256	-0.123831	-0.867672	-0.190152	-1.01629	0.0712083	-0.529379	0.156466	0.704321	0.0148713	-1.38124	0.0818373	0.129985	-0.177431	0.751397	-0.240946	-0.197418	0.0203208	-0.0278708	0.185069	0.0443272	-0.294601	-1.88902	-0.0180282	-0.155816	-0.0837154	-1.3954	-0.210137	-0.449752	-0.033304	-0.319446	0.0011056	0.136695	0.470113
2.4	0.0561183	1.39067	0.00978141	0.21417	-0.000970159	0.683167	-0.0766312	-0.0531636	0.893522	-0.0297884	-0.00102765	-0.0247507	-0.0297686	-1.04463	0.0117811	-0.481945	-0.131437	-0.681052	-0.199059	-0.778996	0.0649863	-0.698062	0.16275	0.568515	0.00145677	-1.35378	0.0851056	0.050127	-0.169799	0.550969	-0.242753	-0.164555	0.0201196	-0.0141095	0.185529	0.0478245	-0.313336	-1.83792	-0.0177778	-0.126685	-0.096638	-1.12023	-0.214956	-0.512097	-0.0365082	-0.317969	0.00248858	0.171613	0.471465
2.41	0.0694424	1.27025	0.0119095	0.138258	0.00470218	0.475837	-0.0771594	-0.0527057	0.893256	-0.0236076	-0.00125981	-0.0217428	-0.0405934	-1.00274	0.00896097	-0.363567	-0.13719	-0.491401	-0.2059	-0.601621	0.0571833	-0.837309	0.167685	0.44261	-0.0114078	-1.22897	0.0873575	-0.0285332	-0.164145	0.359833	-0.244266	-0.142734	0.0199729	-0.0198316	0.186013	0.0516611	-0.331124	-1.69916	-0.0169494	-0.066567	-0.106759	-0.842433	-0.220451	-0.590584	-0.0396694	-0.308096	0.00414629	0.203854	0.472824
2.42	0.0811039	1.05633	0.0132066	0.0686487	0.00830862	0.259911	-0.077689	-0.0532211	0.893046	-0.0187977	-0.00146443	-0.0192336	-0.0502019	-0.833405	0.00725401	-0.24182	-0.141033	-0.288791	-0.211201	-0.468074	0.0483701	-0.900367	0.171409	0.331012	-0.022608	-0.997609	0.0886185	-0.0780208	-0.160498	0.171379	-0.245637	-0.134255	0.0196709	-0.0397291	0.186559	0.0603212	-0.346904	-1.45023	-0.0155464	-0.00372698	-0.114033	-0.558513	-0.226738	-0.671919	-0.0426347	-0.273909	0.00612624	0.245135	0.474177
2.43	0.0902568	0.767952	0.0137594	0.0214275	0.00969507	0.0211412	-0.0782235	-0.0535328	0.892877	-0.014824	-0.00164595	-0.0171032	-0.057448	-0.562294	0.00639089	-0.136581	-0.142743	-0.0573568	-0.215327	-0.366516	0.0393737	-0.872213	0.174076	0.234343	-0.0311565	-0.688948	0.0890972	-0.0939972	-0.159015	-0.0297483	-0.246959	-0.130961	0.0191719	-0.0556118	0.187197	0.0662697	-0.359654	-1.10859	-0.0138583	0.0397983	-0.118313	-0.255603	-0.233865	-0.75403	-0.0451344	-0.210381	0.00848154	0.287978	0.475359
2.44	0.0963079	0.435616	0.0136865	-0.0130091	0.00862993	-0.234579	-0.078757	-0.0528698	0.89275	-0.0103108	-0.0018068	-0.0151882	-0.0615133	-0.22903	0.00608642	-0.044374	-0.142025	0.187874	-0.21858	-0.28885	0.0311755	-0.750697	0.175841	0.141884	-0.0364257	-0.340444	0.0889573	-0.0971395	-0.15991	-0.243177	-0.24822	-0.12142	0.0186133	-0.0572667	0.187847	0.0645315	-0.368639	-0.709012	-0.012203	0.0735003	-0.119386	0.0644364	-0.241815	-0.840154	-0.046963	-0.14409	0.0110986	0.300723	0.476201
2.45	0.0990168	0.0965043	0.0130713	-0.0393249	0.00506742	-0.485842	-0.0792742	-0.0502552	0.892678	-0.00385607	-0.00195124	-0.0136562	-0.0621151	0.106708	0.00611836	0.0333492	-0.13899	0.423021	-0.221036	-0.201139	0.0244869	-0.58044	0.176595	0.0174987	-0.0382397	0.00382581	0.0882776	-0.0958255	-0.16325	-0.457459	-0.249319	-0.097324	0.0180113	-0.0595092	0.18844	0.0530234	-0.373523	-0.29416	-0.010733	0.102691	-0.117213	0.381411	-0.250615	-0.922938	-0.0482911	-0.103027	0.0135883	0.277203	0.476683
2.46	0.0984427	-0.220906	0.0119042	-0.080135	-0.00089303	-0.71837	-0.0797545	-0.0454415	0.892685	0.00561137	-0.00207871	-0.0117385	-0.0595462	0.373931	0.00654223	0.12532	-0.13364	0.644476	-0.2223	-0.0377833	0.0196023	-0.398269	0.175839	-0.158591	-0.0367926	0.316778	0.086981	-0.118989	-0.168979	-0.659105	-0.250092	-0.0569939	0.0175018	-0.0399288	0.188867	0.0322718	-0.37432	0.099701	-0.00940337	0.148626	-0.111872	0.685039	-0.260264	-1.00656	-0.0493198	-0.075717	0.0157018	0.237638	0.476842
2.47	0.0949585	-0.486052	0.00994893	-0.160197	-0.00884586	-0.889274	-0.0801751	-0.0384602	0.892802	0.018136	-0.00218651	-0.00997192	-0.0548809	0.495393	0.00780868	0.249586	-0.126436	0.792137	-0.221264	0.265925	0.0165227	-0.227353	0.173165	-0.376146	-0.0325985	0.579459	0.0847158	-0.187119	-0.176735	-0.808755	-0.250427	-0.0167638	0.0172029	-0.0204526	0.189082	0.0112163	-0.371424	0.432058	-0.00777653	0.244717	-0.103679	0.936154	-0.27067	-1.07256	-0.0501444	-0.0557203	0.0173505	0.196676	0.47665
2.48	0.0889184	-0.736374	0.00703998	-0.246085	-0.0181638	-1.01369	-0.0805219	-0.0307842	0.893046	0.0306058	-0.00227905	-0.008557	-0.0493676	0.524255	0.0102824	0.373382	-0.117972	0.906175	-0.216542	0.697598	0.0151523	-0.0576693	0.168182	-0.621053	-0.0260103	0.8359	0.0812695	-0.250256	-0.18595	-0.918816	-0.250437	0.00839482	0.0170545	-0.0110694	0.189118	-0.00267685	-0.365249	0.748635	-0.00537353	0.353201	-0.0932288	1.13865	-0.281719	-1.13378	-0.0507725	-0.0296201	0.0185543	0.153723	0.476085
2.49	0.0804458	-0.951135	0.00331736	-0.316016	-0.0284737	-1.09226	-0.0807876	-0.0218175	0.893412	0.0426022	-0.00235801	-0.00729273	-0.0439481	0.434476	0.013957	0.469576	-0.108569	0.973043	-0.206832	1.26886	0.0156134	0.150525	0.160602	-0.901051	-0.0171185	1.05132	0.076775	-0.291686	-0.196205	-0.982857	-0.250241	0.0349006	0.0170721	0.0178082	0.188994	-0.026418	-0.355949	1.02937	-0.00214974	0.443555	-0.0810009	1.28496	-0.29334	-1.17801	-0.0511536	0.000925839	0.0192554	0.105329	0.475156
2.5	0.0702225	-1.09595	-0.000836747	-0.341366	-0.0392698	-1.12281	-0.0809514	-0.0109305	0.893889	0.0523051	-0.00242718	-0.00684165	-0.0401675	0.226876	0.0184648	0.494933	-0.0988436	0.983148	-0.19088	1.91571	0.0188952	0.515475	0.150136	-1.19907	-0.0068547	1.1482	0.0717157	-0.276634	-0.206918	-1.00531	-0.249491	0.124977	0.0174715	0.0503621	0.18852	-0.0726087	-0.344316	1.23544	0.00166532	0.480688	-0.0677681	1.35717	-0.305216	-1.19322	-0.0512292	0.0261078	0.0194139	0.0465847	0.473756
2.51	0.0583824	-1.27143	-0.00507413	-0.360668	-0.0503322	-1.1363	-0.0810137	-0.00204174	0.894442	0.0574664	-0.0024932	-0.00633463	-0.0382177	0.083615	0.023363	0.515713	-0.0889013	1.01906	-0.16868	2.51002	0.0264395	0.973444	0.136708	-1.50043	0.00443315	1.2808	0.0665761	-0.251655	-0.217706	-0.991613	-0.247764	0.212026	0.0179986	0.0531754	0.187594	-0.109252	-0.330513	1.47526	0.0058175	0.515099	-0.0539888	1.40433	-0.317237	-1.20248	-0.051094	0.0479724	0.0190018	-0.00523603	0.472063
2.52	0.0446756	-1.44956	-0.00924904	-0.351168	-0.0614889	-1.13263	-0.081	0.00450749	0.895025	0.0584414	-0.00255515	-0.0061717	-0.0374376	-0.0101585	0.0284246	0.496986	-0.0785077	1.05992	-0.140925	3.02936	0.0386229	1.4353	0.120376	-1.78263	0.0171986	1.43073	0.0613613	-0.194809	-0.2283	-0.962631	-0.245346	0.268717	0.0184808	0.0399887	0.186391	-0.133051	-0.314305	1.71495	0.0102717	0.518626	-0.0399681	1.42054	-0.329243	-1.18699	-0.0507263	0.0687737	0.0180799	-0.0572664	0.470204
2.53	0.0292876	-1.59646	-0.0129379	-0.296166	-0.0725961	-1.11149	-0.0809284	0.00957421	0.895594	0.0546126	-0.00261911	-0.00677419	-0.0375941	-0.0867597	0.0330693	0.416966	-0.0678488	1.06228	-0.108363	3.46725	0.0554946	1.91959	0.101433	-2.0249	0.0314253	1.55291	0.056469	-0.0929413	-0.238559	-0.918772	-0.242456	0.305268	0.0188747	0.0340256	0.184963	-0.151474	-0.295944	1.91738	0.01466	0.470742	-0.0260553	1.40205	-0.340847	-1.12144	-0.0501627	0.0832778	0.0166642	-0.107713	0.468153
2.54	0.0126014	-1.70126	-0.0156604	-0.192869	-0.0834697	-1.07122	-0.0808127	0.0133135	0.896098	0.0452755	-0.00269333	-0.00822013	-0.0385361	-0.141647	0.0366409	0.272741	-0.0574295	1.0015	-0.0719397	3.79529	0.0771925	2.3751	0.0803087	-2.21663	0.046897	1.63473	0.0523753	0.0523349	-0.248292	-0.857929	-0.239307	0.321843	0.0191581	0.0189905	0.183397	-0.16129	-0.275874	2.07014	0.0185281	0.368967	-0.01261	1.34763	-0.351648	-1.0258	-0.0494464	0.0935528	0.014835	-0.148547	0.465985
2.55	-0.00480257	-1.72536	-0.0171128	-0.101372	-0.0938427	-0.995713	-0.0806692	0.0149626	0.896497	0.0352207	-0.00277275	-0.00603449	-0.0400558	-0.194285	0.0389207	0.222494	-0.0479159	0.870832	-0.0332118	3.92404	0.0916915	0.409211	0.0588365	-2.10301	0.0631883	1.65291	0.0493419	0.15186	-0.257307	-0.776885	-0.236129	0.307891	0.0193094	0.0179109	0.181783	-0.159569	-0.254777	2.11742	0.0215433	0.269902	6.41E-06	1.25245	-0.361269	-0.894615	-0.0485981	0.103019	0.0127258	-0.176329	0.463885
2.56	-0.0219059	-1.64573	-0.0173138	0.0496929	-0.103157	-0.851183	-0.0805161	0.0156169	0.896794	0.0235358	-0.00282855	-0.00664186	-0.0422309	-0.260086	0.0410039	0.131214	-0.0404662	0.590808	0.00613136	3.9112	0.0969238	0.740294	0.0374033	-2.14591	0.0794064	1.55516	0.0473779	0.323098	-0.265265	-0.641479	-0.233162	0.291496	0.0194576	0.00624964	0.180164	-0.172439	-0.233901	2.03862	0.0236066	0.108132	0.0111856	1.05589	-0.369338	-0.71037	-0.0476406	0.104749	0.0104934	-0.190318	0.462151
2.57	-0.0377148	-1.47869	-0.0157756	0.210148	-0.110524	-0.620319	-0.0803597	0.015141	0.896959	0.00917495	-0.00291643	-0.0108336	-0.045158	-0.321978	0.0414651	-0.0549732	-0.0358532	0.312535	0.0443666	3.69574	0.105381	0.865474	0.0164003	-2.01157	0.094608	1.35558	0.0474632	0.488942	-0.271369	-0.432067	-0.23026	0.291303	0.0195629	0.0126398	0.178366	-0.187653	-0.214384	1.84656	0.0241754	-0.0509149	0.0198054	0.747932	-0.375368	-0.487974	-0.0466627	0.102823	0.00831593	-0.186256	0.460806
2.58	-0.0514374	-1.24083	-0.0127567	0.348341	-0.115249	-0.346391	-0.0802271	0.0105958	0.896973	-0.0063193	-0.00304106	-0.013984	-0.0484846	-0.321028	0.0403276	-0.187279	-0.0339364	0.0421697	0.0791301	3.20461	0.11384	0.776378	-0.00237788	-1.69535	0.107931	1.08891	0.0494584	0.609118	-0.275225	-0.208824	-0.22735	0.291474	0.0196792	0.000201861	0.176441	-0.195963	-0.19728	1.55191	0.0233464	-0.190102	0.0250726	0.379881	-0.378997	-0.235383	-0.0456672	0.101077	0.00633088	-0.177283	0.460031
2.59	-0.0623839	-0.931448	-0.00854888	0.470548	-0.116998	-0.0463396	-0.0801593	0.00256154	0.896835	-0.0212118	-0.00319842	-0.0177728	-0.0515281	-0.270512	0.0379639	-0.311711	-0.0345739	-0.198235	0.107469	2.43337	0.120178	0.563852	-0.0169208	-1.11577	0.118684	0.756624	0.0532797	0.709782	-0.276685	0.031149	-0.224464	0.285091	0.0195546	-0.030249	0.17445	-0.200999	-0.183579	1.15794	0.0211653	-0.315676	0.0265602	-0.0277979	-0.380023	0.0325988	-0.0446767	0.0990872	0.00456817	-0.165554	0.459949
2.6	-0.0698439	-0.553638	-0.00348036	0.549226	-0.115494	0.283777	-0.0801809	-0.00720909	0.896556	-0.0337465	-0.00339712	-0.0215695	-0.0542663	-0.260281	0.0343351	-0.417066	-0.0371762	-0.25344	0.127701	1.62186	0.124903	0.300379	-0.0252189	-0.546511	0.126157	0.371877	0.0588589	0.755281	-0.275486	0.2954	-0.221717	0.25868	0.0191744	-0.049582	0.172444	-0.195067	-0.174273	0.672858	0.0177878	-0.394472	0.0239274	-0.464635	-0.378363	0.295507	-0.0436938	0.0952372	0.00303189	-0.156152	0.460494
2.61	-0.0733413	-0.143212	0.00180155	0.570767	-0.110558	0.623404	-0.0803089	-0.0185275	0.896172	-0.0425018	-0.00362119	-0.0231596	-0.0571498	-0.286748	0.0302045	-0.421853	-0.0393132	-0.233052	0.139966	0.823083	0.124106	-0.489872	-0.0282389	-0.0734404	0.129895	-0.0158726	0.0655659	0.733934	-0.271425	0.561187	-0.219429	0.196326	0.0185567	-0.0830543	0.170593	-0.173356	-0.170098	0.14115	0.0138112	-0.413872	0.0170377	-0.895843	-0.374225	0.528136	-0.042766	0.0888636	0.00172221	-0.140364	0.461674
2.62	-0.0727026	0.280307	0.00694651	0.571623	-0.102366	0.925371	-0.0805522	-0.0300284	0.895715	-0.0484988	-0.00386142	-0.0249279	-0.0603635	-0.327263	0.0261594	-0.412561	-0.0428092	-0.514587	0.144157	0.0200906	0.11581	-1.11672	-0.0266896	0.385538	0.129744	-0.410845	0.0730222	0.691105	-0.264584	0.796249	-0.217832	0.126665	0.0176114	-0.106749	0.168975	-0.14802	-0.171363	-0.406102	0.00963908	-0.415453	0.00613867	-1.27316	-0.367909	0.733002	-0.0418953	0.0836427	0.000689492	-0.119453	0.463334
2.63	-0.0676404	0.788462	0.0112565	0.358019	-0.0912969	1.24818	-0.0808947	-0.0363566	0.895262	-0.033535	-0.00410724	-0.0230486	-0.0649231	-0.673242	0.0230737	-0.149432	-0.0504	-1.12824	0.141838	-0.381778	0.106624	-0.859335	-0.0209546	0.564089	0.125198	-0.862364	0.0802761	0.370061	-0.255125	1.04263	-0.216938	0.0524236	0.0165769	-0.0832611	0.167651	-0.114278	-0.178495	-1.0693	0.00617783	-0.181352	-0.00817717	-1.60378	-0.359826	0.841924	-0.0410918	0.0782902	-4.93E-05	-0.0941857	0.465493
2.64	-0.0572118	1.28738	0.0119061	-0.0249145	-0.0772081	1.49958	-0.0812652	-0.038842	0.895143	0.00913327	-0.00433381	-0.0230505	-0.0745074	-1.17105	0.0239449	0.157161	-0.0646036	-1.62524	0.137329	-0.563424	0.101906	-0.100391	-0.0154071	0.541285	0.11481	-1.29423	0.0840044	-0.113722	-0.242848	1.19346	-0.21671	0.00954622	0.0161401	-0.00911376	0.1665	-0.127962	-0.192806	-1.74408	0.00687198	0.233238	-0.0253716	-1.79836	-0.351311	0.868926	-0.0402484	0.0909117	-0.00047675	-0.0655368	0.469325
2.65	-0.0432424	1.50197	0.00987934	-0.205023	-0.0625982	1.38967	-0.0817036	-0.0499804	0.895377	0.0336117	-0.00456689	-0.0229743	-0.0859827	-1.07588	0.0267188	0.209985	-0.0795064	-1.31784	0.12904	-1.15954	0.102575	0.131997	-0.00932411	0.706271	0.100442	-1.51127	0.0850033	-0.331882	-0.230126	1.07664	-0.216406	0.0704843	0.0164733	0.0731066	0.164994	-0.171349	-0.212009	-2.07617	0.0107302	0.367363	-0.0426846	-1.65156	-0.342005	0.999942	-0.0393323	0.091106	-0.000732725	-0.0615205	0.472842
2.66	-0.0278012	1.60074	0.006895	-0.293852	-0.0500872	1.12567	-0.082275	-0.0643222	0.89575	0.0389681	-0.00478332	-0.0201287	-0.0948601	-0.731928	0.0296441	0.221689	-0.0898919	-0.829934	0.113542	-1.94242	0.103375	0.0215406	-0.000772281	1.00512	0.0840711	-1.64723	0.0846457	-0.454432	-0.218972	0.874691	-0.215193	0.17392	0.0174197	0.0940135	0.163203	-0.180429	-0.233532	-2.26161	0.0155834	0.376038	-0.057471	-1.35575	-0.33134	1.1322	-0.0384573	0.0855315	-0.00091385	-0.055938	0.474878
2.67	-0.0114011	1.68948	0.00348652	-0.341084	-0.0401513	0.883963	-0.0829847	-0.0772635	0.896123	0.0344829	-0.0049713	-0.0177361	-0.100329	-0.420996	0.0323719	0.215143	-0.096403	-0.531382	0.0904983	-2.63834	0.103064	-0.0638733	0.010767	1.28491	0.0662994	-1.75774	0.0834471	-0.523073	-0.209669	0.69376	-0.213127	0.231215	0.018061	0.0262082	0.161548	-0.147732	-0.256685	-2.42059	0.0207172	0.349974	-0.0691862	-1.08069	-0.319453	1.23958	-0.0376475	0.0784215	-0.000962862	-0.0427799	0.475909
2.68	0.00582916	1.75206	-8.60E-06	-0.343654	-0.032319	0.691071	-0.0838139	-0.0883309	0.896425	0.0254211	-0.00514248	-0.0167416	-0.103032	-0.168254	0.0346391	0.175398	-0.100765	-0.396098	0.0612892	-3.16976	0.102105	-0.102279	0.024842	1.50078	0.0476304	-1.807	0.0818691	-0.534885	-0.201976	0.539777	-0.210859	0.212822	0.0180164	-0.0324551	0.160292	-0.101658	-0.281198	-2.53057	0.0258069	0.296929	-0.0782546	-0.854245	-0.306771	1.28598	-0.0368419	0.0830095	-0.000860595	-0.0343069	0.476597
2.69	0.0234688	1.76558	-0.00313616	-0.28816	-0.0261841	0.531002	-0.0847451	-0.0975695	0.896622	0.0136758	-0.00531019	-0.0169906	-0.103473	0.0457861	0.0360487	0.0859863	-0.104303	-0.308002	0.0276409	-3.52592	0.100867	-0.116357	0.0405942	1.62293	0.0289178	-1.77967	0.0803769	-0.482315	-0.195757	0.403509	-0.209125	0.130364	0.017581	-0.0500398	0.159542	-0.049786	-0.306455	-2.56435	0.0304302	0.202725	-0.0851129	-0.665583	-0.293786	1.30765	-0.0361492	0.0601785	-0.000651881	-0.013059	0.477248
2.7	0.0409975	1.7294	-0.0053515	-0.177411	-0.0215051	0.394182	-0.0857583	-0.104631	0.89669	-0.000488246	-0.00548503	-0.0180416	-0.102078	0.221998	0.036104	-0.0508229	-0.106862	-0.193143	-0.00871784	-3.71186	0.0997684	-0.0720576	0.0572249	1.6773	0.0109489	-1.69611	0.0794979	-0.371288	-0.190899	0.283934	-0.208378	0.0220128	0.0171232	-0.0396817	0.159291	-0.00157181	-0.331736	-2.5225	0.0340242	0.0653663	-0.090138	-0.507733	-0.280661	1.31157	-0.0356254	0.04552	-0.000172978	0.0133044	0.477577
2.71	0.0579682	1.65328	-0.00629056	-0.0428268	-0.0180798	0.28781	-0.0868289	-0.108988	0.896607	-0.0164602	-0.00567138	-0.0192229	-0.0993594	0.340956	0.0345512	-0.197634	-0.108389	-0.102144	-0.0460579	-3.71927	0.0991369	-0.00274584	0.074032	1.65728	-0.00578879	-1.57835	0.0795915	-0.235515	-0.187246	0.185967	-0.208704	-0.0834072	0.016768	-0.0354829	0.159494	0.0431856	-0.356421	-2.42069	0.0362112	-0.0809166	-0.0936866	-0.382226	-0.267609	1.29293	-0.0352422	0.0309693	0.00053588	0.0361652	0.477501
2.72	0.0738309	1.49623	-0.00587003	0.0951097	-0.0156132	0.212211	-0.0879307	-0.111163	0.89636	-0.0329886	-0.00586643	-0.0194961	-0.0957562	0.44913	0.0315631	-0.308464	-0.109629	-0.148165	-0.082583	-3.56063	0.0999396	0.0432866	0.0903186	1.5852	-0.0207483	-1.37255	0.080755	-0.0826136	-0.184563	0.113412	-0.210086	-0.195076	0.0162682	-0.0656381	0.16013	0.0862825	-0.379771	-2.21438	0.036957	-0.21109	-0.0961524	-0.283664	-0.254877	1.24154	-0.0349703	0.0218602	0.00143046	0.0514294	0.47702
2.73	0.0875179	1.22208	-0.00404943	0.245776	-0.014027	0.132745	-0.0890484	-0.11206	0.895946	-0.0494922	-0.00605625	-0.0183854	-0.0908451	0.625411	0.0275338	-0.383362	-0.111765	-0.256592	-0.116971	-3.29884	0.0986734	-0.224461	0.105889	1.51267	-0.0327265	-1.0407	0.0830503	0.104932	-0.182793	0.0459618	-0.212631	-0.313994	0.0154543	-0.0966755	0.161172	0.124144	-0.400436	-1.85936	0.0361944	-0.342411	-0.0977193	-0.180869	-0.242999	1.12713	-0.0347713	0.0135111	0.00239086	0.0576842	0.476216
2.74	0.0979674	0.858707	-0.000700939	0.410358	-0.0134603	0.042837	-0.0901657	-0.11086	0.895372	-0.0648518	-0.00623378	-0.0171507	-0.0839873	0.849859	0.0225005	-0.461865	-0.11502	-0.342354	-0.148308	-2.94959	0.0946459	-0.709688	0.120663	1.44271	-0.0405711	-0.61987	0.0866658	0.323722	-0.181997	-0.0169842	-0.216362	-0.430603	0.0144113	-0.103899	0.162565	0.154959	-0.417062	-1.3872	0.0336907	-0.479926	-0.0983862	-0.0693927	-0.232501	0.972672	-0.0346552	0.00402706	0.00336169	0.0635917	0.47506
2.75	0.1047	0.495703	0.00397072	0.494943	-0.0138205	-0.00632342	-0.0912536	-0.106352	0.894677	-0.071441	-0.00640423	-0.017126	-0.0752269	1.01417	0.0165788	-0.486378	-0.117054	0.0454149	-0.17568	-2.52652	0.0781447	-1.86447	0.134838	1.3638	-0.0438179	-0.189919	0.0914057	0.455427	-0.18205	-0.0391736	-0.221226	-0.545439	0.0134414	-0.0817249	0.164234	0.179779	-0.428973	-0.916097	0.0296648	-0.517975	-0.0982005	0.0268122	-0.223697	0.776358	-0.0346345	-0.00704105	0.00433497	0.071067	0.473526
2.76	0.108021	0.167271	0.00847364	0.386267	-0.0142761	0.0178224	-0.0922898	-0.100874	0.894009	-0.0596404	-0.00658287	-0.0187043	-0.06504	1.14697	0.0109008	-0.392324	-0.115642	0.214543	-0.19899	-2.14801	0.0652965	-0.745008	0.146569	1.01288	-0.0427917	0.244111	0.0955837	0.379876	-0.182362	0.0021527	-0.227312	-0.67309	0.0127624	-0.0556711	0.166137	0.197591	-0.436497	-0.512168	0.0260084	-0.329479	-0.0973181	0.10835	-0.217036	0.550122	-0.0347088	-0.0125694	0.00533949	0.0848634	0.472125
2.77	0.107934	-0.191541	0.011513	0.225508	-0.0142882	0.038207	-0.0932677	-0.0945089	0.893501	-0.0421511	-0.00677248	-0.0187372	-0.053182	1.32104	0.00632944	-0.242328	-0.11373	0.176371	-0.218723	-1.79809	0.0600201	-0.436182	0.155159	0.732369	-0.0375717	0.696396	0.0978399	0.262538	-0.182614	0.0433852	-0.234513	-0.760626	0.0122065	-0.0553949	0.168142	0.200125	-0.439667	-0.0743711	0.0242526	-0.0928385	-0.0956832	0.206674	-0.212642	0.334389	-0.0347977	-0.00946574	0.00637776	0.0891934	0.470818
2.78	0.104112	-0.56923	0.0132452	0.131092	-0.0142106	0.000666361	-0.0941713	-0.0856707	0.89315	-0.028793	-0.00694735	-0.0158057	-0.0392847	1.51085	0.00306803	-0.0985085	-0.112243	0.146995	-0.234845	-1.42824	0.0544275	-0.699253	0.16137	0.532193	-0.0281539	1.10706	0.0984837	0.217485	-0.18305	0.0389785	-0.242201	-0.763531	0.0116778	-0.0454049	0.170042	0.177462	-0.438032	0.404931	0.0239538	0.0424999	-0.0930512	0.335333	-0.210253	0.148732	-0.0348446	-0.00203867	0.00730465	0.0768133	0.468985
2.79	0.0967209	-0.89667	0.0142579	0.0827248	-0.014763	-0.0947915	-0.0949717	-0.0738106	0.892912	-0.0190549	-0.00708322	-0.0112531	-0.0235296	1.65388	0.000929499	0.0222851	-0.110634	0.189381	-0.247267	-1.06355	0.0460565	-0.924363	0.165758	0.368695	-0.0152666	1.39927	0.0982618	0.203897	-0.184254	-0.0346585	-0.249424	-0.670905	0.011281	-0.0348134	0.171582	0.130746	-0.431686	0.841539	0.0240973	0.0963183	-0.0890426	0.499514	-0.209597	-0.0149953	-0.0348358	0.00207203	0.0079844	0.0545924	0.466452
2.8	0.0864517	-1.14978	0.0147479	0.0445142	-0.0163065	-0.203523	-0.0956404	-0.0597486	0.892768	-0.00994901	-0.00717425	-0.00717475	-0.00655854	1.73726	-0.000211759	0.115946	-0.108388	0.262937	-0.256188	-0.735814	0.0366676	-0.9101	0.168499	0.208491	-0.000119603	1.57989	0.0974299	0.189822	-0.186545	-0.126232	-0.255424	-0.529445	0.0108969	-0.0430974	0.172648	0.0809513	-0.421356	1.19867	0.024331	0.125163	-0.0834589	0.665459	-0.2105	-0.163348	-0.0348024	0.00580197	0.00841297	0.0378647	0.46347
2.81	0.0739651	-1.34676	0.0148236	0.0157051	-0.0188625	-0.300951	-0.0961658	-0.0453534	0.892712	-0.00127776	-0.00723086	-0.0045039	0.0111647	1.79149	-0.000594956	0.177984	-0.105385	0.332867	-0.262117	-0.464983	0.0281841	-0.774134	0.169707	0.0621065	0.0164453	1.69678	0.0961905	0.191092	-0.189739	-0.182578	-0.259975	-0.385191	0.0104119	-0.0507779	0.173204	0.0295213	-0.407784	1.49264	0.0246024	0.141357	-0.0763792	0.810898	-0.212809	-0.294814	-0.0347509	0.0083729	0.00864729	0.0258744	0.460334
2.82	0.0597506	-1.49873	0.0146022	-0.0168882	-0.0222393	-0.370024	-0.0965485	-0.0312337	0.89274	0.00648544	-0.00726548	-0.00242372	0.0293589	1.81786	-0.000414446	0.235394	-0.101785	0.38059	-0.265575	-0.236325	0.0211828	-0.632142	0.16958	-0.0652371	0.0339566	1.77696	0.0947328	0.181492	-0.193341	-0.202645	-0.26315	-0.258728	0.00987647	-0.0513475	0.173262	-0.0138857	-0.391542	1.73213	0.0249469	0.164563	-0.0680748	0.92459	-0.216328	-0.406048	-0.0346879	0.0105903	0.00874515	0.0190071	0.457188
2.83	0.0442775	-1.59677	0.0140484	-0.0529978	-0.026125	-0.405835	-0.0967907	-0.0171014	0.892838	0.0130806	-0.00728025	-0.000641743	0.0476048	1.78113	0.00039424	0.286713	-0.0978656	0.396365	-0.266787	-0.0015749	0.0155514	-0.490955	0.168147	-0.217762	0.0520209	1.8124	0.0928965	0.154379	-0.197142	-0.216708	-0.26519	-0.153412	0.00936766	-0.0518092	0.172945	-0.0483389	-0.373201	1.9075	0.025583	0.195232	-0.0588741	1.00132	-0.220848	-0.493566	-0.0346117	0.0127089	0.00874932	0.0134777	0.45412
2.84	0.0281674	-1.62097	0.0131494	-0.102134	-0.0301538	-0.393768	-0.0968853	-0.00126758	0.893004	0.0206107	-0.00727949	0.000726448	0.0648486	1.58205	0.00185474	0.335613	-0.0940211	0.365962	-0.265119	0.371888	0.0116029	-0.296512	0.164972	-0.413853	0.0699892	1.76859	0.0906182	0.0991187	-0.200918	-0.199967	-0.266179	-0.0459396	0.00882008	-0.0592648	0.172299	-0.0797692	-0.353495	1.99721	0.0266977	0.247102	-0.0491796	1.02899	-0.226178	-0.570322	-0.0345185	0.0154742	0.00867799	0.00966924	0.451248
2.85	0.0122246	-1.56914	0.0116736	-0.185177	-0.0336728	-0.304356	-0.0968032	0.0181804	0.893266	0.0326607	-0.0072661	0.00198967	0.07882	1.11972	0.00423047	0.400329	-0.0908208	0.273029	-0.258258	1.04388	0.00995681	-0.0395306	0.159536	-0.680928	0.0868999	1.64091	0.0876928	-0.00237831	-0.204079	-0.121991	-0.266038	0.0725542	0.00824152	-0.05614	0.171301	-0.119431	-0.333347	2.00055	0.0287449	0.349896	-0.0396165	0.984929	-0.232257	-0.645074	-0.0343927	0.0207666	0.00854707	0.00549162	0.448786
2.86	-0.00311935	-1.50872	0.00927587	-0.293829	-0.0361016	-0.184173	-0.0965197	0.0382896	0.893673	0.0492046	-0.0072386	0.00355367	0.0874829	0.53796	0.0078974	0.48804	-0.0887235	0.157247	-0.243566	1.90409	0.0111032	0.258865	0.151124	-1.01634	0.102185	1.50055	0.0838574	-0.128477	-0.206113	-0.0244805	-0.264642	0.20597	0.0077891	-0.0316097	0.169853	-0.17261	-0.313271	1.98974	0.0322112	0.485331	-0.0307407	0.912531	-0.239112	-0.726303	-0.0342035	0.0294074	0.0083348	-0.00187753	0.446922
2.87	-0.017946	-1.45654	0.00581938	-0.394603	-0.0374396	-0.0776969	-0.0960442	0.056404	0.894256	0.0672513	-0.00719545	0.00496369	0.0904541	-0.0307345	0.0129525	0.563597	-0.0877047	0.0531262	-0.220142	2.76953	0.0157238	0.655882	0.139136	-1.39617	0.115842	1.35242	0.079101	-0.23657	-0.207043	0.0602686	-0.261766	0.372957	0.00774904	0.0213794	0.167776	-0.246226	-0.293262	1.97776	0.0371671	0.604729	-0.022659	0.83944	-0.246622	-0.764084	-0.033911	0.0417842	0.00800454	-0.0140481	0.445622
2.88	-0.0320993	-1.36171	0.00159836	-0.436932	-0.037822	0.0218129	-0.0953987	0.0723943	0.895002	0.0807656	-0.00714281	0.00536273	0.0878742	-0.589896	0.0189062	0.559047	-0.0876526	-0.0529959	-0.188417	3.55705	0.0248323	1.13563	0.123348	-1.77675	0.127556	1.12478	0.0739479	-0.276637	-0.206931	0.140007	-0.256994	0.587755	0.00823927	0.0721484	0.164883	-0.335726	-0.273628	1.90613	0.0431605	0.651231	-0.0155405	0.734098	-0.25419	-0.728538	-0.0334919	0.0529787	0.00753818	-0.0281282	0.444535
2.89	-0.0448436	-1.16752	-0.00261883	-0.385086	-0.0372583	0.126257	-0.0946007	0.0870162	0.895834	0.0834834	-0.00709187	0.0046622	0.0795489	-1.17774	0.0247463	0.43917	-0.0886152	-0.184012	-0.14939	4.22275	0.0388146	1.60548	0.104105	-2.08531	0.136371	0.75401	0.0694807	-0.221882	-0.20578	0.217947	-0.249859	0.841366	0.00916751	0.101389	0.161079	-0.425219	-0.25532	1.71251	0.0492106	0.586074	-0.00979923	0.571572	-0.260936	-0.604587	-0.0329817	0.0579884	0.00696499	-0.0407093	0.443352
2.9	-0.0550516	-0.858958	-0.00593328	-0.24682	-0.035508	0.263627	-0.0936653	0.0995034	0.896629	0.0732657	-0.00705259	0.00301638	0.0650671	-1.78843	0.0294382	0.222366	-0.0909482	-0.371695	-0.104508	4.7187	0.0573008	2.04249	0.0823704	-2.28087	0.141085	0.259972	0.0668664	-0.0874229	-0.203442	0.319844	-0.240247	1.07092	0.0102437	0.0992859	0.156505	-0.48439	-0.239697	1.37917	0.0542196	0.427669	-0.00602975	0.330339	-0.266108	-0.418825	-0.0324354	0.0573215	0.00634957	-0.0469829	0.442099
2.91	-0.0617413	-0.474678	-0.00764001	-0.0443239	-0.032098	0.443867	-0.0926246	0.107825	0.897261	0.0513793	-0.00703412	0.000568197	0.0444518	-2.35342	0.0322141	-0.0605002	-0.0952657	-0.636591	-0.0557237	4.99752	0.0797226	2.35274	0.059187	-2.37368	0.141033	-0.272803	0.0669106	0.101936	-0.199579	0.457562	-0.22876	1.2114	0.0110777	0.0574614	0.151553	-0.501868	-0.227971	0.94681	0.0573812	0.208459	-0.00489918	0.0162196	-0.269193	-0.195167	-0.0319016	0.0529583	0.00577956	-0.046508	0.441015
2.92	-0.064384	-0.0583263	-0.00735513	0.154198	-0.0266054	0.649979	-0.0915285	0.110169	0.897638	0.0246605	-0.00703471	0.000897172	0.0184678	-2.81226	0.0328851	-0.259898	-0.10224	-0.914122	-0.005577	4.98718	0.0973519	0.658035	0.036714	-2.11588	0.136241	-0.766642	0.0698335	0.257805	-0.193901	0.609565	-0.216443	1.23327	0.0114437	0.0110754	0.146658	-0.468797	-0.220879	0.458783	0.0582935	-0.000934662	-0.00686738	-0.323756	-0.270008	0.0231574	-0.0314126	0.046056	0.00530583	-0.0419536	0.440414
2.93	-0.0629107	0.33386	-0.00524983	0.372305	-0.0190087	0.833033	-0.090441	0.106562	0.897754	-0.00126333	-0.00702136	0.000339922	-0.0114939	-3.1084	0.0329089	-0.40794	-0.11205	-1.26006	0.0435528	4.79341	0.102843	0.667292	0.0157155	-2.03535	0.127241	-1.17957	0.0750532	0.443763	-0.186541	0.730118	-0.204432	1.16402	0.0113747	-0.0306079	0.142215	-0.423231	-0.218726	-0.0174554	0.057162	-0.228869	-0.0118205	-0.635343	-0.268773	0.220326	-0.0309739	0.037682	0.00495576	-0.0365975	0.440704
2.94	-0.0578765	0.651442	-0.00100696	0.577729	-0.00967683	0.965876	-0.0894119	0.0982471	0.89762	-0.0249491	-0.00704085	-0.0040946	-0.0436375	-3.19856	0.0314696	-0.625213	-0.125122	-1.52693	0.0895675	4.36443	0.110551	0.771819	-0.00354252	-1.77802	0.114987	-1.47877	0.0827785	0.620161	-0.177736	0.827375	-0.193362	1.04486	0.011121	-0.0225352	0.138231	-0.368753	-0.221044	-0.419541	0.0538359	-0.434153	-0.0193333	-0.873733	-0.26574	0.382683	-0.030649	0.0261853	0.0047385	-0.0236666	0.441749
2.95	-0.0502121	0.87018	0.0050284	0.731256	0.000563689	0.994705	-0.0885001	0.0827877	0.897266	-0.0450727	-0.0070988	-0.00732404	-0.0755791	-3.00837	0.0286373	-0.769848	-0.139671	-1.55319	0.12966	3.60092	0.118557	0.91578	-0.0186456	-1.14995	0.100681	-1.63033	0.0921986	0.73917	-0.168123	0.827563	-0.183723	0.879867	0.0110077	-0.0102217	0.134869	-0.300733	-0.226983	-0.728864	0.0487898	-0.598926	-0.0283893	-0.97413	-0.261248	0.515453	-0.0303838	0.0230346	0.00470841	-0.0110541	0.443409
2.96	-0.040782	1.02711	0.0123927	0.819559	0.0105823	0.926974	-0.0877775	0.0608684	0.896738	-0.0595786	-0.00718014	-0.00847285	-0.104671	-2.60488	0.0247575	-0.83199	-0.154578	-1.63791	0.160877	2.60512	0.126791	0.53868	-0.0273217	-0.593116	0.0854758	-1.67952	0.10252	0.793428	-0.158742	0.741803	-0.175899	0.683237	0.0109367	-0.00889804	0.132248	-0.220475	-0.235809	-0.988087	0.0424771	-0.711384	-0.0376795	-0.946434	-0.255491	0.634573	-0.0301296	0.022632	0.00481298	-0.00390468	0.445508
2.97	-0.0300453	1.09986	0.0205035	0.852699	0.019501	0.734868	-0.0873004	0.0296913	0.896093	-0.068395	-0.00726676	-0.00840881	-0.128963	-1.84148	0.0201493	-0.843373	-0.169353	-1.22197	0.180835	1.11521	0.128648	-0.0774634	-0.0303803	0.331119	0.0700961	-1.59699	0.113041	0.810194	-0.150354	0.548828	-0.170184	0.447221	0.010843	-0.0106485	0.130456	-0.134522	-0.247169	-1.17642	0.0354447	-0.789169	-0.0461607	-0.770871	-0.248628	0.733479	-0.0298668	0.0213196	0.00499481	-0.00257052	0.447916
2.98	-0.0184098	1.37677	0.0278555	0.553885	0.026033	0.642522	-0.0871759	0.00230582	0.895469	-0.0466404	-0.00732562	-0.00154111	-0.14486	-1.46838	0.0157475	-0.444759	-0.177512	-0.643522	0.185271	0.0713011	0.121497	-1.83718	-0.028319	-0.252278	0.05541	-1.67324	0.121987	0.401949	-0.144133	0.434856	-0.166975	0.209028	0.010999	0.0638739	0.129591	-0.0358508	-0.260831	-1.61322	0.0291173	-0.484518	-0.0522211	-0.61232	-0.240986	0.778433	-0.0296468	0.0197663	0.00523469	0.00739895	0.450938
2.99	-0.00245425	1.83567	0.031385	0.195582	0.0333288	0.826442	-0.0871888	-0.00238187	0.895217	-0.00443654	-0.00732881	-0.00266102	-0.161394	-1.84678	0.0164184	-0.140002	-0.18592	-1.25395	0.183352	-0.33076	0.10946	0.0661632	-0.026607	0.472444	0.0373765	-1.978	0.126153	-0.0300403	-0.13723	0.522199	-0.16593	0.015049	0.0117139	0.0774298	0.12956	0.00826988	-0.280188	-2.19782	0.0276128	-0.0518217	-0.0581401	-0.701949	-0.233246	0.773946	-0.0292869	0.0408375	0.00550183	-0.00922461	0.455055
3	0.016304	1.88693	0.0320444	-0.048799	0.0419079	0.838892	-0.087248	-0.0116168	0.895302	0.016142	-0.00736106	-0.0023669	-0.179937	-1.76173	0.0191884	-0.0191684	-0.197735	-0.950084	0.179041	-0.619012	0.111118	0.0500661	-0.0224488	0.447051	0.0174881	-1.86854	0.127006	-0.288422	-0.129394	0.507828	-0.166757	-0.178671	0.0130429	0.177374	0.129871	0.0594938	-0.303038	-2.29691	0.0300387	0.211864	-0.064338	-0.621404	-0.225545	0.765102	-0.0287752	0.0536362	0.00543724	-0.0491625	0.458776
3.01	0.0337589	1.63359	0.0310398	-0.183452	0.0494939	0.654933	-0.0874482	-0.0290542	0.895464	0.0145146	-0.00736514	0.00176534	-0.194188	-1.11344	0.0224423	0.0874362	-0.203258	-0.240653	0.169651	-1.30461	0.110814	-0.0786312	-0.0163536	0.77935	0.000322728	-1.46266	0.125682	-0.393587	-0.122764	0.378256	-0.169472	-0.351895	0.0147632	0.150965	0.130906	0.147704	-0.324656	-2.04998	0.0341136	0.302916	-0.0686382	-0.362155	-0.217984	0.746314	-0.0281543	0.0612658	0.00496509	-0.0853023	0.461288
3.02	0.0487232	1.41067	0.0288104	-0.307164	0.0551666	0.465456	-0.0878159	-0.0434835	0.89559	0.0116051	-0.00732207	0.00696217	-0.201679	-0.513602	0.025518	0.215785	-0.203937	-0.0172438	0.153243	-1.94347	0.109862	-0.111979	-0.00711518	1.03271	-0.0130579	-1.13008	0.122815	-0.49579	-0.117909	0.265083	-0.173615	-0.462684	0.0159253	0.0822888	0.132809	0.227743	-0.343695	-1.83064	0.0388647	0.37983	-0.0702496	-0.106676	-0.210671	0.714278	-0.0274802	0.0662273	0.00423003	-0.0987654	0.462872
3.03	0.0619325	1.25319	0.0254617	-0.396783	0.0591919	0.302354	-0.0883012	-0.0531643	0.895713	0.013399	-0.00722821	0.0115306	-0.203938	-0.0675879	0.0287633	0.317594	-0.20363	0.0902218	0.131322	-2.42416	0.108259	-0.193912	0.00410035	1.1915	-0.0238108	-0.896258	0.118645	-0.569992	-0.114448	0.169293	-0.17864	-0.537693	0.0164749	0.0406954	0.135332	0.270607	-0.360907	-1.67306	0.0441569	0.426467	-0.0695171	0.10587	-0.203793	0.655316	-0.0267938	0.0643212	0.00342922	-0.0965092	0.464071
3.04	0.0734311	1.04362	0.0213952	-0.441667	0.0616736	0.133592	-0.0888762	-0.0618922	0.895861	0.0159174	-0.00709669	0.0145985	-0.201615	0.415507	0.0318205	0.368446	-0.201558	0.372448	0.104861	-2.86322	0.106009	-0.241664	0.0167611	1.32445	-0.032084	-0.609037	0.113689	-0.593098	-0.112279	0.0684172	-0.184457	-0.623257	0.0168928	0.0532931	0.138169	0.293488	-0.376287	-1.44791	0.0495271	0.428575	-0.0667203	0.312445	-0.197588	0.580153	-0.0261786	0.0539459	0.00269193	-0.0813805	0.465102
3.05	0.0824706	0.755829	0.0169611	-0.450729	0.0624381	-0.0521132	-0.0895372	-0.0701325	0.896022	0.0154087	-0.00693995	0.0166823	-0.194105	0.970746	0.0341651	0.388577	-0.196566	0.598264	0.0741258	-3.26579	0.103525	-0.211075	0.0307335	1.45144	-0.0370757	-0.24833	0.108355	-0.573659	-0.111631	-0.0520355	-0.191128	-0.704195	0.0175287	0.0753181	0.141175	0.307367	-0.388949	-1.12568	0.0544768	0.392587	-0.0618562	0.530271	-0.192225	0.489808	-0.0256866	0.0416897	0.00214856	-0.0546137	0.465861
3.06	0.0883612	0.414431	0.0124256	-0.426304	0.0613043	-0.252806	-0.0902746	-0.0769446	0.896155	0.0107201	-0.00676407	0.0184152	-0.180964	1.54732	0.0356011	0.39333	-0.19068	0.680092	0.0397434	-3.58744	0.101261	-0.22719	0.0456548	1.51413	-0.0381954	0.147165	0.102972	-0.512873	-0.112718	-0.190683	-0.198493	-0.75957	0.018205	0.0559431	0.144312	0.317075	-0.398063	-0.732458	0.0586131	0.318127	-0.0549073	0.755975	-0.187813	0.389157	-0.0253224	0.030251	0.00186464	-0.0244494	0.466184
3.07	0.0906794	0.0357874	0.00823295	-0.342311	0.0581304	-0.450949	-0.0910676	-0.0811666	0.896221	0.00185418	-0.00657542	0.0191368	-0.162268	2.11234	0.0358451	0.339363	-0.183849	0.828278	0.00261511	-3.81322	0.0991925	-0.139441	0.0611275	1.55635	-0.0352288	0.554328	0.098083	-0.379526	-0.115582	-0.317836	-0.206262	-0.789151	0.0185329	0.015032	0.147489	0.314236	-0.403075	-0.284156	0.0613996	0.177021	-0.0459888	0.961088	-0.184474	0.273393	-0.0250446	0.0244531	0.00184136	0.00141855	0.465957
3.08	0.0890766	-0.353385	0.00493958	-0.225578	0.053185	-0.562677	-0.0918836	-0.0809974	0.896179	-0.0105139	-0.00638412	0.0188287	-0.138468	2.57355	0.0345277	0.256506	-0.176019	0.849013	-0.0359325	-3.84165	0.0974774	-0.200607	0.0766697	1.52639	-0.027981	0.956981	0.0942775	-0.208427	-0.119825	-0.366694	-0.214263	-0.81043	0.0184479	-0.0332267	0.150607	0.309536	-0.403432	0.199289	0.062349	0.0179329	-0.0356615	1.06897	-0.182465	0.124177	-0.0248309	0.0144725	0.00199673	0.0187931	0.465197
3.09	0.0837697	-0.702246	0.00281705	-0.0971492	0.0475615	-0.589068	-0.0926709	-0.0755419	0.89601	-0.0229457	-0.00619855	0.0182892	-0.111128	2.87087	0.0319979	0.177633	-0.16839	0.869208	-0.073667	-3.67637	0.0946683	-0.301888	0.0916044	1.447	-0.0168376	1.29037	0.0916815	-0.0360822	-0.12462	-0.39136	-0.222339	-0.794914	0.0178179	-0.0891609	0.153607	0.29169	-0.399122	0.656155	0.0616479	-0.134876	-0.0251339	1.08231	-0.182047	-0.0424196	-0.024783	-0.00886641	0.00222807	0.0210184	0.464072
3.1	0.075293	-0.978112	0.00206976	0.038061	0.0418215	-0.557326	-0.0933791	-0.0651668	0.89573	-0.0323756	-0.00602174	0.0169332	-0.081826	2.98732	0.0284213	0.073093	-0.160582	0.855119	-0.108914	-3.34167	0.0915237	-0.28496	0.10545	1.31064	-0.00265938	1.51942	0.0903887	0.134097	-0.129736	-0.369117	-0.230053	-0.741576	0.0167753	-0.108283	0.156318	0.250719	-0.390565	1.04224	0.059381	-0.280092	-0.0150436	1.02834	-0.183338	-0.210133	-0.0250799	-0.0521264	0.00237198	0.0149557	0.462775
3.11	0.0646865	-1.12375	0.00263269	0.139165	0.0365396	-0.473876	-0.0939565	-0.0493951	0.895384	-0.0359296	-0.00585985	0.0153736	-0.0527033	2.85398	0.0240818	-0.012105	-0.153221	0.738929	-0.139948	-2.83231	0.0881883	-0.389506	0.117646	1.12203	0.0131668	1.58538	0.0902823	0.249733	-0.13465	-0.312536	-0.236972	-0.644329	0.0156402	-0.106373	0.15857	0.197113	-0.378812	1.28796	0.0559367	-0.370328	-0.00587438	0.928477	-0.186217	-0.369299	-0.0258802	-0.104693	0.00244423	0.0180462	0.46141
3.12	0.0530523	-1.20229	0.0041352	0.200357	0.0323861	-0.330179	-0.0943598	-0.0312037	0.895027	-0.0346866	-0.00571551	0.0135326	-0.0258273	2.58637	0.019597	-0.0611685	-0.147438	0.522345	-0.165278	-2.23276	0.0830156	-0.604373	0.127809	0.916906	0.0293447	1.58629	0.0910191	0.324288	-0.138667	-0.193236	-0.242915	-0.55073	0.0145473	-0.104296	0.160289	0.145502	-0.365026	1.46273	0.0519969	-0.400374	0.00193559	0.776963	-0.190723	-0.533719	-0.0271601	-0.147923	0.00258167	0.0346294	0.460301
3.13	0.0406569	-1.28105	0.00609789	0.206929	0.029762	-0.18019	-0.0945844	-0.01393	0.894701	-0.0298968	-0.00558813	0.0120719	-0.00158207	2.34286	0.0153943	-0.0580328	-0.143662	0.335187	-0.18478	-1.68707	0.0761937	-0.712946	0.135879	0.716226	0.0456324	1.5963	0.0921326	0.338838	-0.141497	-0.0809972	-0.247923	-0.45263	0.0136176	-0.0842385	0.161446	0.0892906	-0.349497	1.63516	0.0481756	-0.371024	0.00816697	0.630942	-0.196936	-0.705007	-0.0288275	-0.179949	0.00288404	0.0619815	0.459646
3.14	0.0274853	-1.35132	0.00799469	0.178348	0.0284846	-0.0700675	-0.0946439	0.00182897	0.894442	-0.0212252	-0.00547281	0.0110351	0.0205515	2.14608	0.0117896	-0.0262272	-0.141216	0.220753	-0.199319	-1.24012	0.0688958	-0.715982	0.141973	0.52752	0.0619616	1.58713	0.0931297	0.317377	-0.143411	-0.00484874	-0.251803	-0.322175	0.0127518	-0.0853499	0.162037	0.0268866	-0.332282	1.78968	0.0449218	-0.315912	0.013122	0.527414	-0.204812	-0.862402	-0.0307616	-0.200337	0.00341693	0.0917232	0.45945
3.15	0.0137307	-1.39474	0.00955521	0.136177	0.028091	-0.00983731	-0.0945502	0.0167831	0.894284	-0.0104974	-0.00536486	0.0106437	0.0409301	1.97271	0.00886825	0.0166892	-0.139641	0.141158	-0.20984	-0.880984	0.0617098	-0.711348	0.146294	0.362559	0.0779163	1.52699	0.0938283	0.277335	-0.144702	0.0398718	-0.254153	-0.146472	0.011967	-0.0688652	0.161934	-0.0476256	-0.313711	1.9047	0.0423343	-0.261252	0.0172652	0.469097	-0.214097	-0.987541	-0.0328553	-0.210615	0.00416954	0.116137	0.459572
3.16	-0.000244471	-1.38744	0.0107742	0.111284	0.0281447	0.0217131	-0.0943093	0.0313705	0.89423	-0.000383713	-0.00525855	0.0106575	0.0596006	1.77882	0.00655402	0.0378244	-0.138685	0.0782687	-0.21708	-0.577371	0.0544277	-0.736959	0.149131	0.23282	0.0928933	1.39419	0.0943063	0.251046	-0.145573	0.0677689	-0.254587	0.0568595	0.0113443	-0.0564999	0.161082	-0.123363	-0.294283	1.9518	0.0402452	-0.235122	0.0209419	0.423723	-0.22444	-1.07065	-0.0350166	-0.211007	0.00507647	0.134961	0.459803
3.17	-0.0137228	-1.29081	0.0118102	0.0964789	0.028652	0.0903715	-0.0939239	0.0456595	0.894272	0.00843033	-0.00515244	0.0104451	0.0759466	1.49247	0.00466665	0.0371121	-0.138432	-0.0201335	-0.221369	-0.286019	0.0469484	-0.747524	0.150783	0.126435	0.106044	1.1664	0.0948055	0.226531	-0.145871	0.129975	-0.252969	0.258593	0.0109012	-0.0333873	0.159478	-0.196567	-0.274926	1.88718	0.038442	-0.208197	0.0239807	0.320742	-0.23532	-1.09482	-0.0371675	-0.204845	0.00613645	0.15816	0.459971
3.18	-0.0257475	-1.09347	0.012656	0.07928	0.0302724	0.245327	-0.0933999	0.0588562	0.894392	0.0153279	-0.00505438	0.00887014	0.0888865	1.09515	0.00315343	0.0173232	-0.139499	-0.196422	-0.222776	-0.00400814	0.039635	-0.69921	0.151484	0.0430937	0.116442	0.850459	0.0954233	0.195621	-0.14501	0.248437	-0.249467	0.430598	0.0106512	-0.0224281	0.157215	-0.253699	-0.256846	1.6966	0.0370795	-0.148424	0.0255394	0.108283	-0.246171	-1.06274	-0.0391885	-0.181309	0.00749104	0.198133	0.460044
3.19	-0.0353314	-0.799694	0.0132398	0.0601802	0.0338229	0.46689	-0.0927525	0.0702398	0.894574	0.0207165	-0.00498105	0.00551403	0.0973667	0.606163	0.00194817	-0.0212941	-0.142643	-0.433234	-0.221492	0.248472	0.0331703	-0.589601	0.151463	-0.0214233	0.123233	0.45173	0.0962312	0.157651	-0.142424	0.401617	-0.244407	0.573537	0.0104521	-0.021884	0.154439	-0.298513	-0.241326	1.3819	0.0364269	-0.057344	0.0245954	-0.19224	-0.256321	-0.963957	-0.0408749	-0.135358	0.00932073	0.250095	0.459926
3.2	-0.0416906	-0.453865	0.0135566	0.0518429	0.0396405	0.686752	-0.092003	0.0791412	0.894799	0.0238853	-0.00494873	0.000772525	0.100749	0.0975597	0.000966941	-0.0788258	-0.14818	-0.666787	-0.217951	0.441622	0.0278983	-0.465493	0.150962	-0.0586178	0.125737	0.0119933	0.097295	0.12645	-0.137883	0.5508	-0.238045	0.691127	0.0102277	-0.0270591	0.151298	-0.325593	-0.229423	0.991286	0.036596	0.0327755	0.0206553	-0.503924	-0.265278	-0.824129	-0.0420586	-0.086035	0.011645	0.281173	0.459669
3.21	-0.0446161	-0.112711	0.0138001	0.0684052	0.0473752	0.842232	-0.0911814	0.084607	0.895044	0.0249163	-0.00496786	-0.00462101	0.0992687	-0.349605	2.05E-05	-0.156433	-0.155771	-0.838004	-0.212895	0.553473	0.0238709	-0.345885	0.150268	-0.0658287	0.123907	-0.407512	0.0987618	0.119542	-0.131593	0.663887	-0.23067	0.778319	0.00997948	-0.0235012	0.147949	-0.341444	-0.22153	0.588265	0.037373	0.0871207	0.0139999	-0.754334	-0.272758	-0.67322	-0.0428688	-0.0593378	0.0141212	0.273036	0.459371
3.22	-0.0441549	0.235698	0.0142692	0.105942	0.0562548	0.916444	-0.0903156	0.0886776	0.895294	0.0249732	-0.00504031	-0.00974556	0.0933658	-0.794784	-0.00106949	-0.248256	-0.164674	-0.932177	-0.206851	0.667123	0.0209216	-0.246952	0.14955	-0.0745644	0.117915	-0.834093	0.100763	0.124494	-0.123966	0.736868	-0.222496	0.857599	0.00988642	0.00565752	0.144466	-0.353081	-0.217738	0.163299	0.0383817	0.103195	0.00543547	-0.916564	-0.27864	-0.506739	-0.0434562	-0.0411671	0.0164566	0.240932	0.459161
3.23	-0.0400781	0.606742	0.0151212	0.141852	0.0655866	0.930898	-0.0894042	0.0937077	0.895544	0.0251913	-0.00515953	-0.013858	0.0824853	-1.32163	-0.00216051	-0.331063	-0.174263	-0.972385	-0.199129	0.89108	0.0189748	-0.144397	0.148572	-0.122762	0.107477	-1.28496	0.103225	0.113839	-0.115352	0.761888	-0.213531	0.933873	0.0101054	0.0359699	0.140924	-0.3541	-0.218389	-0.29297	0.0394494	0.108951	-0.00419358	-1.00079	-0.282855	-0.341594	-0.0438679	-0.0290055	0.0184425	0.191424	0.459106
3.24	-0.0323589	0.961342	0.0163124	0.159535	0.0747571	0.882794	-0.088444	0.0980835	0.895799	0.0259224	-0.00531213	-0.0163822	0.0661744	-1.85999	-0.00285918	-0.382861	-0.183968	-0.949914	-0.1888	1.17705	0.0181073	-0.0285638	0.146928	-0.21063	0.0926334	-1.69846	0.105849	0.0769773	-0.106389	0.707059	-0.20394	0.979921	0.0105805	0.0592886	0.13747	-0.337188	-0.223547	-0.736084	0.0406258	0.117308	-0.0140534	-0.998247	-0.28553	-0.191748	-0.0441515	-0.015539	0.0199664	0.135669	0.459363
3.25	-0.0212729	1.27395	0.0176541	0.1489	0.0831452	0.778977	-0.0874499	0.100234	0.896063	0.02668	-0.00548231	-0.0174495	0.0447158	-2.34323	-0.00276201	-0.39712	-0.193177	-0.871117	-0.17559	1.45652	0.0187662	0.170405	0.144229	-0.334117	0.0739153	-2.03435	0.108211	0.00969053	-0.0978797	0.586839	-0.194102	0.979402	0.0113541	0.0919646	0.13426	-0.301176	-0.232953	-1.13828	0.0420776	0.140769	-0.02329	-0.914963	-0.28671	-0.0441493	-0.0442679	-0.00370302	0.0209569	0.0730202	0.459865
3.26	-0.00741471	1.5074	0.0189012	0.120715	0.0902577	0.63312	-0.0864515	0.0988403	0.896325	0.0250487	-0.00565874	-0.0177518	0.0190859	-2.70024	-0.001664	-0.392518	-0.201356	-0.745576	-0.159861	1.67607	0.0219646	0.469465	0.140239	-0.471471	0.0523496	-2.24292	0.109957	-0.0621052	-0.0904043	0.434919	-0.184595	0.913081	0.0123703	0.10644	0.131537	-0.239956	-0.245978	-1.45618	0.0439946	0.16936	-0.0311969	-0.769444	-0.286429	0.0973537	-0.0442486	0.00634993	0.0213972	0.0134584	0.460491
3.27	0.00828203	1.63467	0.0199635	0.0936683	0.0957132	0.452242	-0.0854847	0.0939543	0.896548	0.018833	-0.00583554	-0.0175171	-0.00920822	-2.88831	0.000243307	-0.386085	-0.208032	-0.578542	-0.142362	1.80866	0.0283454	0.786554	0.135021	-0.582384	0.0293676	-2.30279	0.111049	-0.11337	-0.0843525	0.265445	-0.176063	0.787273	0.0134003	0.0950595	0.129552	-0.154629	-0.261589	-1.65622	0.0463122	0.181959	-0.0372526	-0.575515	-0.284796	0.225454	-0.0441053	0.0149107	0.0213201	-0.0432391	0.461159
3.28	0.0247432	1.65473	0.0208636	0.0781171	0.0991925	0.241853	-0.0845821	0.0861186	0.896689	0.00883966	-0.00600658	-0.0165982	-0.0384572	-2.90092	0.00257428	-0.381608	-0.212784	-0.374076	-0.124021	1.84281	0.0376142	1.04047	0.128967	-0.64309	0.00645594	-2.22416	0.111647	-0.134986	-0.0800722	0.0779638	-0.169013	0.61889	0.0142547	0.0707621	0.128498	-0.0538386	-0.278575	-1.73449	0.0487589	0.168324	-0.0410699	-0.34406	-0.282032	0.323423	-0.0438639	0.0215066	0.0207408	-0.0953576	0.461889
3.29	0.0409968	1.58953	0.0216556	0.0725622	0.100453	0.0145648	-0.0837697	0.0760604	0.896722	-0.00210695	-0.00616608	-0.015233	-0.0670422	-2.76293	0.00490023	-0.37808	-0.215274	-0.142628	-0.105852	1.77722	0.0492552	1.2676	0.122601	-0.656417	-0.0151029	-2.03743	0.111984	-0.133618	-0.0778773	-0.119687	-0.163808	0.420376	0.0148467	0.0538019	0.128488	0.0505429	-0.295831	-1.71395	0.0510017	0.134382	-0.0423918	-0.0908225	-0.278428	0.393164	-0.043548	0.0270604	0.0197215	-0.138064	0.462763
3.3	0.0563541	1.47039	0.0222929	0.0643498	0.0994479	-0.206285	-0.083064	0.0649366	0.896653	-0.011214	-0.00631046	-0.0136179	-0.0937226	-2.52114	0.00691653	-0.367537	-0.215367	0.0902316	-0.0887543	1.62991	0.0629715	1.45308	0.116249	-0.641661	-0.0344099	-1.78177	0.112158	-0.129694	-0.0778792	-0.310249	-0.160677	0.206215	0.0153494	0.0499133	0.129518	0.153173	-0.312545	-1.62833	0.0528778	0.10119	-0.0411683	0.159122	-0.274279	0.435304	-0.0431716	0.0324975	0.0183527	-0.169733	0.463779
3.31	0.070344	1.30503	0.022678	0.050847	0.0963396	-0.40461	-0.0824749	0.0525833	0.896507	-0.0176053	-0.00643814	-0.0118906	-0.117542	-2.17945	0.00844636	-0.343911	-0.213194	0.303742	-0.0735712	1.3891	0.0783702	1.60576	0.110226	-0.591155	-0.0508558	-1.46535	0.112175	-0.124267	-0.0800135	-0.480633	-0.159754	-0.0222558	0.0158751	0.0566706	0.13152	0.24664	-0.328142	-1.48535	0.054364	0.0742826	-0.0375846	0.385528	-0.269818	0.456787	-0.042739	0.0383035	0.0167366	-0.190029	0.464851
3.32	0.0824586	1.09013	0.0226867	0.0155059	0.0913923	-0.577104	-0.0820177	0.0385486	0.896309	-0.0211957	-0.00654695	-0.00933764	-0.137354	-1.71774	0.00941349	-0.27771	-0.208995	0.494583	-0.0614367	1.00426	0.0941153	1.06619	0.105218	-0.360673	-0.0637743	-1.08114	0.111985	-0.137373	-0.0841182	-0.625225	-0.16119	-0.264324	0.0165065	0.074605	0.13442	0.332498	-0.342003	-1.2818	0.0555093	0.0695191	-0.031952	0.585843	-0.265232	0.453239	-0.042254	0.044052	0.0149721	-0.201008	0.465852
3.33	0.0923335	0.843152	0.0217288	-0.0782922	0.0848919	-0.73084	-0.0817091	0.0229824	0.89611	-0.0186652	-0.00660038	-0.00217371	-0.15188	-1.16915	0.011052	-0.0120627	-0.203401	0.584581	-0.0537108	0.53053	0.0967474	-0.00517127	0.10261	-0.204395	-0.072637	-0.642352	0.110853	-0.215914	-0.0901188	-0.7667	-0.16511	-0.517955	0.0173891	0.0849066	0.138209	0.419475	-0.353663	-1.03825	0.0568634	0.119266	-0.0244569	0.774205	-0.26085	0.423354	-0.0417144	0.0519147	0.0131269	-0.204413	0.466874
3.34	0.0993804	0.5235	0.0200095	-0.116984	0.0771134	-0.842875	-0.0815545	0.00825181	0.895927	-0.0182446	-0.00661577	-0.00134309	-0.160094	-0.51323	0.0131388	0.0819525	-0.196868	0.713169	-0.0510451	0.00268822	0.0987291	0.321061	0.101374	-0.0369832	-0.0768429	-0.151039	0.109155	-0.203196	-0.0976521	-0.817398	-0.17148	-0.747598	0.0181616	0.0891182	0.142687	0.473858	-0.362419	-0.700597	0.0582056	0.117304	-0.0155316	0.902753	-0.256816	0.378517	-0.0411194	0.0569134	0.0112413	-0.204725	0.467625
3.35	0.102987	0.160087	0.0176311	-0.182748	0.0684525	-0.925102	-0.0815387	-0.00471599	0.895744	-0.0182643	-0.00662451	-0.000252189	-0.161489	0.176438	0.0148281	0.203404	-0.188903	0.876804	-0.053669	-0.519174	0.101154	0.138783	0.101988	0.148517	-0.0759874	0.366874	0.106915	-0.226562	-0.106017	-0.83922	-0.179954	-0.937543	0.0191315	0.0965211	0.147693	0.524687	-0.367447	-0.298283	0.0595625	0.144212	-0.0056829	1.00454	-0.253386	0.305902	-0.0404859	0.0631703	0.00936399	-0.197734	0.468002
3.36	0.102924	-0.199945	0.0145702	-0.232673	0.0591816	-0.976747	-0.0816362	-0.0141372	0.89556	-0.0183575	-0.00662413	0.000187319	-0.156051	0.822004	0.0164555	0.311832	-0.179607	0.996212	-0.0612252	-0.976186	0.10177	0.00372382	0.104306	0.307546	-0.0701626	0.839646	0.103955	-0.231339	-0.115083	-0.846441	-0.190024	-1.06422	0.0198738	0.0571709	0.153087	0.550234	-0.368362	0.114977	0.0610795	0.156662	0.00476379	1.06723	-0.250742	0.221944	-0.0398017	0.0687023	0.00753353	-0.188961	0.467997
3.37	0.0993249	-0.541001	0.0110965	-0.257383	0.0495425	-1.0092	-0.0818098	-0.0200348	0.895376	-0.0186032	-0.0066224	5.65E-05	-0.144407	1.40776	0.0179979	0.387748	-0.169245	1.11469	-0.0730099	-1.36665	0.101195	-0.107674	0.108063	0.440603	-0.0599498	1.25057	0.100466	-0.212165	-0.124539	-0.834534	-0.201052	-1.13125	0.020247	0.0255207	0.158631	0.553399	-0.365195	0.518027	0.0626532	0.144892	0.0154254	1.10003	-0.248929	0.141563	-0.0390881	0.0712071	0.00578352	-0.174606	0.467538
3.38	0.0924871	-0.83494	0.00759628	-0.24733	0.03978	-0.988652	-0.0820233	-0.0219448	0.895184	-0.0199272	-0.00662669	-0.00117446	-0.127412	1.87841	0.0192697	0.410009	-0.158507	1.06887	-0.088208	-1.64619	0.099521	-0.210064	0.112965	0.534137	-0.0460395	1.57479	0.0967626	-0.160732	-0.133996	-0.773066	-0.212492	-1.15007	0.0203727	0.00599763	0.164066	0.530429	-0.358173	0.880283	0.0640795	0.108913	0.0258918	1.06793	-0.247872	0.072054	-0.0383643	0.0721946	0.00417095	-0.155606	0.466558
3.39	0.0828674	-1.09233	0.00442419	-0.211129	0.030354	-0.943926	-0.0822401	-0.0208776	0.89497	-0.0232122	-0.0066447	-0.0026037	-0.106252	2.2596	0.020177	0.404926	-0.148217	1.08179	-0.105724	-1.84137	0.0968373	-0.307762	0.118687	0.611547	-0.0292039	1.82884	0.0931309	-0.084779	-0.142996	-0.707817	-0.223928	-1.12633	0.0202809	-0.0215426	0.169225	0.496411	-0.347694	1.20923	0.0652466	0.0519071	0.0355859	1.00272	-0.247443	0.0135894	-0.0376429	0.0716921	0.00273687	-0.133393	0.465076
3.4	0.0709371	-1.28755	0.00194348	-0.14752	0.0214166	-0.869413	-0.0824289	-0.0162969	0.894717	-0.0273479	-0.00668077	-0.00452779	-0.0819635	2.51097	0.0205399	0.360295	-0.138075	1.03163	-0.124681	-1.92648	0.0932371	-0.401957	0.125032	0.655647	-0.0102543	1.98111	0.0900064	0.0142204	-0.151323	-0.609867	-0.234848	-1.05419	0.0197663	-0.0641297	0.173958	0.44779	-0.3342	1.47501	0.0659098	-0.0229902	0.0442408	0.898161	-0.247529	-0.0311523	-0.0369346	0.0698001	0.00152357	-0.107776	0.463202
3.41	0.0575293	-1.3795	0.000248819	-0.0794607	0.0132269	-0.787394	-0.0825478	-0.00665326	0.894428	-0.0301206	-0.0067326	-0.00595533	-0.0561745	2.57414	0.0204492	0.296481	-0.128586	0.971375	-0.143832	-1.88307	0.0887968	-0.431638	0.131614	0.662654	0.00955719	1.97164	0.087413	0.0881244	-0.159004	-0.578501	-0.244676	-0.900132	0.0189537	-0.102595	0.178117	0.382047	-0.31853	1.63209	0.0661067	-0.0928938	0.0516028	0.778923	-0.248005	-0.0626257	-0.0362465	0.0680828	0.000570701	-0.0791517	0.461088
3.42	0.0436687	-1.38361	-0.000580925	-0.0149328	0.0060589	-0.642034	-0.082548	0.00714313	0.894122	-0.0304454	-0.00680208	-0.00809322	-0.0308405	2.44253	0.0198615	0.212608	-0.120197	0.793015	-0.161743	-1.67519	0.0845388	-0.450369	0.137983	0.618771	0.0287877	1.86366	0.0855014	0.153317	-0.16585	-0.443796	-0.252871	-0.744943	0.0176864	-0.138365	0.181598	0.314621	-0.301742	1.7016	0.0658444	-0.137814	0.0574132	0.593939	-0.248844	-0.103292	-0.0355797	0.0652404	-0.000112548	-0.0517393	0.458989
3.43	0.0299488	-1.3604	-0.000685157	0.03403	0.000515518	-0.468539	-0.0824	0.0224422	0.89383	-0.0276837	-0.00689223	-0.00982909	-0.00741835	2.23109	0.0189095	0.148025	-0.11379	0.588126	-0.177058	-1.38647	0.0789092	-0.653098	0.143771	0.550991	0.0468633	1.73071	0.0842244	0.197652	-0.171012	-0.287325	-0.259548	-0.593044	0.0162225	-0.147988	0.184377	0.242098	-0.284423	1.74315	0.0653884	-0.157677	0.0611562	0.383906	-0.250077	-0.142373	-0.0349338	0.0636942	-0.000541322	-0.0258948	0.457096
3.44	0.0164998	-1.32193	-0.00022447	0.0764559	-0.00338552	-0.310545	-0.0821001	0.0376158	0.893577	-0.0222202	-0.00699706	-0.0111404	0.0138008	2.00222	0.0177469	0.0894861	-0.109112	0.426914	-0.189463	-1.09259	0.0717424	-0.731586	0.148778	0.464734	0.0635972	1.56843	0.0834889	0.229959	-0.174633	-0.158337	-0.264598	-0.414549	0.014713	-0.146206	0.186387	0.158883	-0.266746	1.76115	0.0648256	-0.17372	0.0628589	0.186344	-0.251617	-0.161521	-0.034294	0.0643468	-0.000741161	-0.00408626	0.455428
3.45	0.00367994	-1.23327	0.000691443	0.109659	-0.00568881	-0.144899	-0.0816465	0.0529823	0.893394	-0.0142441	-0.00711495	-0.0124398	0.0323614	1.70898	0.0163062	0.0213984	-0.106	0.254474	-0.198824	-0.782162	0.0646414	-0.656387	0.152806	0.361202	0.0784021	1.33283	0.0832947	0.244941	-0.176796	-0.0256568	-0.267647	-0.197464	0.01335	-0.125573	0.187475	0.0622229	-0.249201	1.71336	0.0641552	-0.176988	0.0625409	-0.0293432	-0.253179	-0.144801	-0.0336456	0.0642678	-0.000743965	0.0136668	0.453891
3.46	-0.00802593	-1.10142	0.00191862	0.133989	-0.00619675	0.0471595	-0.0810468	0.0665156	0.893295	-0.0054665	-0.00724607	-0.0137357	0.0477271	1.38076	0.014545	-0.0476809	-0.104686	0.0516181	-0.205156	-0.495057	0.0586737	-0.52617	0.155821	0.263733	0.090675	1.05841	0.0836356	0.251381	-0.177343	0.12402	-0.268517	0.0148917	0.0121683	-0.109374	0.187609	-0.0334881	-0.23246	1.60342	0.0634545	-0.165299	0.0599299	-0.286452	-0.254398	-0.091297	-0.0330054	0.0631301	-0.000562428	0.0302487	0.452458
3.47	-0.018232	-0.933097	0.00332705	0.152248	-0.00468638	0.249915	-0.0803263	0.0770577	0.89328	0.00227529	-0.00738773	-0.0144788	0.0597126	1.04628	0.0124883	-0.110332	-0.1054	-0.160465	-0.208887	-0.265856	0.0539172	-0.426586	0.158015	0.195485	0.100111	0.757281	0.084502	0.249926	-0.176116	0.277544	-0.267334	0.214485	0.0111611	-0.0946773	0.186815	-0.122506	-0.217127	1.43486	0.0627785	-0.146784	0.0546873	-0.570002	-0.254899	-0.00680237	-0.0323721	0.0637587	-0.000209164	0.0422829	0.451162
3.48	-0.0265335	-0.712621	0.00484577	0.166321	-0.00123243	0.426688	-0.079515	0.0848384	0.893336	0.00849394	-0.00753298	-0.014454	0.0682489	0.693003	0.0101812	-0.165901	-0.108075	-0.348689	-0.210643	-0.0973929	0.0499256	-0.370308	0.159687	0.15531	0.106338	0.404043	0.0858859	0.235717	-0.17322	0.400511	-0.264168	0.414162	0.0102984	-0.0803399	0.185178	-0.200755	-0.203856	1.18691	0.0620766	-0.128512	0.0467862	-0.838651	-0.254337	0.118686	-0.0317484	0.0602954	0.000260376	0.0475531	0.450057
3.49	-0.0322607	-0.415811	0.00641438	0.177159	0.00374154	0.54628	-0.0786361	0.0906149	0.893446	0.0134529	-0.00767554	-0.0140171	0.0729411	0.286415	0.00773311	-0.218296	-0.112348	-0.486529	-0.210924	0.0300119	0.0464047	-0.331365	0.161048	0.133472	0.108625	-0.0296092	0.087741	0.206378	-0.16901	0.470743	-0.258992	0.614872	0.00954046	-0.0760434	0.182833	-0.263849	-0.193621	0.831667	0.0613073	-0.113197	0.0366354	-1.05287	-0.252404	0.271621	-0.0311851	0.0522077	0.000819419	0.0526058	0.449209
3.5	-0.0347717	-0.0750682	0.00804501	0.188163	0.00953717	0.587459	-0.0777094	0.0942973	0.893598	0.0166556	-0.00781276	-0.0134357	0.0733991	-0.135841	0.00523147	-0.26821	-0.117604	-0.550955	-0.210141	0.116394	0.0432153	-0.305382	0.162274	0.124271	0.106326	-0.498512	0.0900375	0.171048	-0.164003	0.479369	-0.251891	0.796544	0.00881908	-0.0708558	0.179944	-0.309421	-0.187344	0.409333	0.060405	-0.108886	0.0250064	-1.18061	-0.248914	0.426202	-0.030704	0.0430625	0.00147721	0.0571837	0.44867
3.51	-0.0338836	0.259156	0.00980151	0.203696	0.0153298	0.544352	-0.0767581	0.0955605	0.893773	0.0179384	-0.00794495	-0.013033	0.0697596	-0.517133	0.00272299	-0.316898	-0.123097	-0.5367	-0.208712	0.16041	0.0402137	-0.292256	0.163488	0.128167	0.099404	-0.94159	0.0927437	0.143323	-0.158787	0.427356	-0.243143	0.944056	0.00815103	-0.0654525	0.176718	-0.333554	-0.185378	-0.0183507	0.0593042	-0.122364	0.0128624	-1.20742	-0.243913	0.571549	-0.0303038	0.0347878	0.00222904	0.0618399	0.448505
3.52	-0.0297703	0.56995	0.0117638	0.218395	0.0202914	0.423573	-0.0758035	0.0952447	0.893952	0.0177899	-0.00807373	-0.0126746	0.0625141	-0.852294	0.000227101	-0.356503	-0.128053	-0.44477	-0.206983	0.182753	0.0373032	-0.288066	0.164754	0.132363	0.0882226	-1.34744	0.0958203	0.115078	-0.153986	0.311583	-0.233044	1.07152	0.00762361	-0.0449479	0.173281	-0.349794	-0.187616	-0.42585	0.057944	-0.146747	0.00120405	-1.13522	-0.237564	0.69536	-0.0299739	0.0281101	0.00305652	0.0655402	0.448724
3.53	-0.0226353	0.86372	0.0138867	0.222215	0.0237913	0.262659	-0.0748525	0.0951266	0.894126	0.0170821	-0.00819883	-0.0123879	0.0519195	-1.19529	-0.00211791	-0.380726	-0.131838	-0.307012	-0.204856	0.258221	0.0344294	-0.277734	0.165958	0.110656	0.0730934	-1.72383	0.0990937	0.0739022	-0.150176	0.152008	-0.221765	1.17943	0.00728077	-0.0234969	0.169752	-0.354859	-0.193846	-0.813355	0.0564049	-0.164118	-0.00915031	-1.00089	-0.230056	0.801646	-0.0297015	0.0212568	0.00394427	0.0668435	0.449257
3.54	-0.012672	1.12635	0.0160011	0.203987	0.0256568	0.104124	-0.073899	0.0954854	0.894293	0.0162953	-0.00832249	-0.0124166	0.0377341	-1.56395	-0.00407258	-0.379525	-0.134251	-0.16748	-0.201444	0.437147	0.0318165	-0.235492	0.166733	0.0448106	0.0543967	-2.03615	0.102352	0.0185748	-0.147629	-0.0199722	-0.209619	1.23798	0.00723578	0.0126543	0.166251	-0.343446	-0.203803	-1.16056	0.0549252	-0.155086	-0.0178419	-0.845653	-0.221574	0.890925	-0.0294924	0.0132575	0.00486211	0.0657738	0.450011
3.55	-0.000357384	1.32598	0.0178391	0.158089	0.0259404	-0.0499708	-0.0729465	0.0947227	0.894452	0.0153542	-0.00844762	-0.0125453	0.0200672	-1.89148	-0.00536672	-0.344716	-0.135318	-0.0290634	-0.19596	0.662456	0.0298713	-0.142266	0.166699	-0.0537754	0.0330444	-2.2335	0.105365	-0.0486912	-0.146478	-0.192713	-0.197265	1.22191	0.00759201	0.0541082	0.162966	-0.310978	-0.216886	-1.43361	0.0538245	-0.11456	-0.024736	-0.671129	-0.212309	0.957794	-0.0293403	0.00737646	0.00577197	0.0611519	0.450897
3.56	0.0135994	1.44735	0.0190691	0.0863819	0.0246445	-0.210218	-0.0720114	0.0919385	0.894597	0.0135211	-0.00857294	-0.0124382	-0.000346726	-2.12504	-0.00575611	-0.279283	-0.135026	0.116175	-0.188249	0.873234	0.0292107	0.0144681	0.165567	-0.171705	0.0102389	-2.3046	0.107831	-0.12725	-0.14684	-0.367081	-0.185413	1.13997	0.00833406	0.0847888	0.160122	-0.25289	-0.232255	-1.61729	0.0534178	-0.0476795	-0.0296439	-0.469395	-0.202443	1.0109	-0.0292244	0.00377912	0.00663364	0.052742	0.45183
3.57	0.0284098	1.48953	0.019469	0.00540351	0.0216676	-0.385699	-0.0711146	0.0870912	0.894719	0.0106508	-0.00869534	-0.011954	-0.0224216	-2.24408	-0.0052205	-0.203837	-0.13315	0.28707	-0.178652	1.03737	0.0303932	0.218085	0.163258	-0.288167	-0.0127977	-2.25687	0.109569	-0.202484	-0.148927	-0.550512	-0.174668	1.00263	0.00929399	0.105228	0.157966	-0.17646	-0.248994	-1.71093	0.0538229	0.0249795	-0.0323066	-0.237982	-0.192176	1.04193	-0.0291275	0.00121358	0.00739257	0.038403	0.452756
3.58	0.0432789	1.45419	0.0189464	-0.074747	0.0169281	-0.563358	-0.0702755	0.080446	0.894805	0.00645414	-0.00881129	-0.0112115	-0.0449974	-2.25026	-0.00390318	-0.127013	-0.129488	0.464463	-0.16767	1.15347	0.0336326	0.419338	0.159849	-0.39788	-0.0348939	-2.09678	0.110522	-0.266046	-0.152879	-0.720729	-0.165553	0.814687	0.0104246	0.11632	0.156675	-0.0811533	-0.266184	-1.71378	0.054985	0.0948962	-0.0325354	0.00428323	-0.181699	1.05001	-0.0290429	-0.000281637	0.00800027	0.0222176	0.45362
3.59	0.0574846	1.35377	0.0175092	-0.146437	0.0105617	-0.716313	-0.0695097	0.0725515	0.894846	0.00176971	-0.00891986	-0.0105274	-0.0670922	-2.16874	-0.00200434	-0.0563979	-0.124116	0.615186	-0.155702	1.23785	0.0388378	0.608268	0.155472	-0.491697	-0.0549855	-1.83978	0.110713	-0.312638	-0.158578	-0.855027	-0.158577	0.576786	0.0115997	0.117944	0.156422	0.0291721	-0.28298	-1.6371	0.0567894	0.159148	-0.030428	0.223126	-0.171236	1.03542	-0.0289621	-0.000395174	0.00845012	0.00699212	0.454441
3.6	0.0703984	1.19573	0.0152589	-0.203357	0.00293998	-0.824507	-0.0688262	0.0641264	0.894841	-0.00264605	-0.00902318	-0.0102085	-0.087948	-2.01789	0.000251891	9.65E-05	-0.117425	0.717272	-0.142988	1.30542	0.0459218	0.79788	0.150236	-0.575175	-0.0721682	-1.50334	0.110192	-0.339019	-0.165691	-0.936568	-0.154169	0.304582	0.0127997	0.122068	0.157284	0.14091	-0.298621	-1.48641	0.0591052	0.214424	-0.026394	0.392635	-0.161023	0.998861	-0.0288702	0.00145245	0.00874405	-0.00748516	0.455242
3.61	0.0814788	0.989364	0.0123611	-0.244251	-0.00545915	-0.887991	-0.0682272	0.0556522	0.894796	-0.00600705	-0.0091251	-0.0101922	-0.106991	-1.8113	0.00265126	0.0423791	-0.109836	0.791224	-0.129642	1.36156	0.0550429	1.01825	0.144215	-0.647016	-0.0857523	-1.11028	0.109011	-0.346421	-0.173765	-0.968282	-0.152566	0.0188731	0.0140026	0.122453	0.159253	0.249705	-0.312424	-1.27102	0.0618089	0.258603	-0.0210114	0.509424	-0.151305	0.940129	-0.0287511	0.00567097	0.00887872	-0.0215491	0.456044
3.62	0.0902613	0.741367	0.00900467	-0.270373	-0.0142572	-0.918236	-0.0677129	0.0471905	0.894726	-0.00776345	-0.00922718	-0.0101966	-0.123697	-1.55026	0.00500919	0.0705545	-0.101589	0.840337	-0.115811	1.39831	0.0665554	1.2663	0.137513	-0.713637	-0.0952394	-0.676662	0.107217	-0.336656	-0.182413	-0.960186	-0.153809	-0.262382	0.0152431	0.129682	0.162234	0.343247	-0.323797	-1.00023	0.064771	0.289831	-0.0147934	0.584512	-0.142272	0.86343	-0.0285826	0.0113704	0.00884718	-0.0379484	0.456798
3.63	0.0962952	0.442571	0.00539199	-0.279717	-0.0232018	-0.929	-0.0672849	0.038303	0.894642	-0.00929035	-0.0093286	-0.0100058	-0.137401	-1.19911	0.00713877	0.0861878	-0.0930106	0.858769	-0.10189	1.36905	0.0804195	1.48145	0.13036	-0.740864	-0.100222	-0.202231	0.104867	-0.305535	-0.191306	-0.92036	-0.157784	-0.524203	0.0165014	0.124732	0.166091	0.423197	-0.332166	-0.664683	0.0678525	0.304812	-0.0081411	0.633086	-0.134103	0.763386	-0.0284632	-0.00813096	0.00851591	-0.0787373	0.457489
3.64	0.0990373	0.0955528	0.00168098	-0.29208	-0.032228	-0.940832	-0.0669499	0.0285835	0.894541	-0.0100556	-0.00942454	-0.00839868	-0.146984	-0.723016	0.00897371	0.132614	-0.0842199	0.876645	-0.0889036	1.18877	0.0945389	0.767858	0.1235	-0.582861	-0.100287	0.305317	0.101964	-0.279458	-0.200264	-0.874154	-0.164198	-0.749938	0.0176291	0.10877	0.170659	0.486913	-0.336856	-0.269518	0.0709642	0.32236	-0.00125633	0.681289	-0.127074	0.634553	-0.0286979	-0.0511806	0.00772059	-0.118006	0.458222
3.65	0.0982894	-0.244947	-0.00238466	-0.316482	-0.0413672	-0.9575	-0.0667132	0.0190485	0.894458	-0.00686657	-0.00947814	-0.00333978	-0.151379	-0.18717	0.0117236	0.316195	-0.075749	0.809263	-0.0783967	0.900704	0.0958734	0.013106	0.11828	-0.492525	-0.0954696	0.786085	0.0980071	-0.270976	-0.209349	-0.842636	-0.172672	-0.933879	0.0186447	0.0901672	0.175799	0.53079	-0.337623	0.121197	0.0744118	0.346293	0.00589422	0.731797	-0.121501	0.478084	-0.0293956	-0.0965877	0.00656466	-0.144539	0.459199
3.66	0.0941467	-0.57046	-0.00625802	-0.278867	-0.050578	-0.943972	-0.066559	0.0123026	0.894397	-0.00565977	-0.00951227	-0.00371123	-0.150277	0.354922	0.014919	0.328052	-0.0677796	0.796536	-0.0710233	0.571349	0.0979834	0.28952	0.113771	-0.397174	-0.0861304	1.20301	0.093684	-0.184092	-0.218277	-0.757162	-0.182681	-1.05664	0.0194325	0.0890144	0.181135	0.533961	-0.334457	0.512637	0.0777392	0.316586	0.0130164	0.733849	-0.117499	0.318042	-0.0305961	-0.148654	0.00514717	-0.159666	0.460226
3.67	0.0868849	-0.861863	-0.00976042	-0.256477	-0.0595318	-0.898796	-0.0664593	0.00797338	0.894341	-0.00583671	-0.00954925	-0.00360964	-0.143987	0.855482	0.0179333	0.357058	-0.0598878	0.801606	-0.0670071	0.231513	0.10012	0.12572	0.110454	-0.264803	-0.0729169	1.55558	0.0890986	-0.130188	-0.226571	-0.661929	-0.193652	-1.12936	0.0203107	0.0835532	0.186469	0.531582	-0.327518	0.876557	0.0809788	0.30858	0.0196746	0.703217	-0.115164	0.145872	-0.0323027	-0.190799	0.0036342	-0.153664	0.461171
3.68	0.0768871	-1.10747	-0.0128457	-0.209932	-0.0679809	-0.835135	-0.0663911	0.00624336	0.894277	-0.00717949	-0.00958711	-0.00430597	-0.132947	1.30198	0.0209737	0.35843	-0.0521104	0.795679	-0.0663775	-0.103292	0.100834	0.0200562	0.108453	-0.128644	-0.056545	1.81466	0.0843052	-0.0448188	-0.234126	-0.563336	-0.205052	-1.132	0.0208491	0.0278009	0.191672	0.501167	-0.317121	1.19904	0.0841932	0.275956	0.0255704	0.643518	-0.114531	-0.0177313	-0.0343013	-0.207003	0.00223381	-0.129527	0.461943
3.69	0.0646814	-1.30427	-0.0152439	-0.160397	-0.0757872	-0.751108	-0.0663264	0.00701253	0.894193	-0.00965397	-0.00963372	-0.00492347	-0.117819	1.6802	0.0237897	0.3523	-0.0446053	0.767595	-0.0690206	-0.418818	0.100426	-0.104548	0.107899	0.0151434	-0.0379869	1.98283	0.0797797	0.0300082	-0.240732	-0.453436	-0.216091	-1.07105	0.0208786	-0.00726541	0.196458	0.457202	-0.303745	1.47412	0.0871408	0.241873	0.0304599	0.558356	-0.115478	-0.169412	-0.0364108	-0.213654	0.00103001	-0.104178	0.462388
3.7	0.0507442	-1.45207	-0.0169987	-0.108178	-0.0826835	-0.643282	-0.0662448	0.00955288	0.894086	-0.0115781	-0.0096861	-0.00561506	-0.0992916	1.98659	0.0264784	0.332413	-0.0376737	0.707303	-0.0746823	-0.706669	0.098912	-0.187485	0.108727	0.148971	-0.017994	2.08049	0.0754859	0.0993214	-0.246266	-0.343183	-0.226364	-0.979983	0.0204973	-0.0609882	0.200771	0.403867	-0.287858	1.69755	0.0899116	0.207491	0.0340902	0.444863	-0.117874	-0.304581	-0.0385553	-0.2146	1.81E-05	-0.0807875	0.462511
3.71	0.0357055	-1.50256	-0.0180488	-0.0499281	-0.0884515	-0.515046	-0.0661259	0.0156664	0.893964	-0.0123017	-0.00974509	-0.00609158	-0.0782722	2.14502	0.0288974	0.289367	-0.0317069	0.58225	-0.0829743	-0.923407	0.0967241	-0.249844	0.110789	0.258573	0.00257436	2.03371	0.0716277	0.15651	-0.250659	-0.245943	-0.2355	-0.821921	0.0196571	-0.0943329	0.204431	0.322316	-0.270114	1.81698	0.0924143	0.164707	0.0362384	0.301569	-0.121557	-0.424218	-0.0407174	-0.218005	-0.000836139	-0.0621285	0.462408
3.72	0.0208436	-1.45742	-0.0183083	0.0257646	-0.0928249	-0.359948	-0.0659161	0.0259577	0.893842	-0.0123959	-0.0098094	-0.00672656	-0.0567924	2.14283	0.030764	0.208136	-0.0275079	0.405399	-0.092808	-1.0459	0.0939125	-0.307032	0.113768	0.346984	0.0218065	1.8414	0.0685987	0.21962	-0.253909	-0.128742	-0.242559	-0.601577	0.0184989	-0.129552	0.207169	0.229813	-0.251848	1.83632	0.0944221	0.100885	0.0366475	0.120347	-0.12626	-0.517445	-0.0429135	-0.222602	-0.00157053	-0.045729	0.462052
3.73	0.00636775	-1.4219	-0.0176572	0.114675	-0.0956129	-0.191906	-0.0656127	0.0346989	0.893713	-0.0134942	-0.00987907	-0.00722283	-0.0352118	2.15364	0.0318337	0.113532	-0.0247519	0.277012	-0.103941	-1.17075	0.0907068	-0.296634	0.11774	0.448721	0.039579	1.68205	0.0666725	0.303681	-0.255652	0.0246599	-0.247641	-0.421554	0.0170369	-0.155715	0.20902	0.144476	-0.233265	1.86375	0.0957251	0.0236794	0.0351351	-0.0749276	-0.131863	-0.597758	-0.0451289	-0.221034	-0.0021616	-0.0225417	0.461636
3.74	-0.0074519	-1.32736	-0.0160483	0.205859	-0.0965556	0.00891123	-0.0652177	0.0445827	0.893578	-0.0134279	-0.00995414	-0.00769624	-0.0140451	2.05369	0.0318785	-0.00444424	-0.0234868	0.102124	-0.115968	-1.21617	0.0879718	-0.27268	0.122597	0.523268	0.0557212	1.45376	0.0660139	0.37925	-0.255604	0.200905	-0.250897	-0.231816	0.0154315	-0.158632	0.209979	0.0508091	-0.214694	1.82079	0.0961662	-0.0583781	0.0314583	-0.311605	-0.138099	-0.644258	-0.0472382	-0.197856	-0.0025139	0.0132514	0.461211
3.75	-0.0199613	-1.16918	-0.0136275	0.280049	-0.0953662	0.221431	-0.0647177	0.0554592	0.893452	-0.0115644	-0.0100267	-0.00653025	0.00546972	1.83568	0.0308569	-0.104546	-0.0241094	-0.106437	-0.128008	-1.17925	0.0842722	-0.461174	0.128101	0.577273	0.0693913	1.14565	0.0665972	0.417206	-0.253725	0.354948	-0.252127	-0.0171899	0.0138868	-0.150627	0.209982	-0.04599	-0.196939	1.69814	0.0957123	-0.134427	0.025369	-0.566117	-0.144699	-0.671429	-0.0488758	-0.122468	-0.00242109	0.0720527	0.460912
3.76	-0.0306391	-0.968008	-0.0105798	0.344933	-0.0920418	0.425565	-0.0641109	0.0656535	0.89335	-0.00860384	-0.0100814	-0.00430517	0.0223933	1.54683	0.0289159	-0.198739	-0.026736	-0.315234	-0.139413	-1.09481	0.0789515	-0.557828	0.133968	0.602098	0.0798899	0.791012	0.0683357	0.440091	-0.250104	0.51007	-0.251151	0.20278	0.0124477	-0.139564	0.209013	-0.140717	-0.180725	1.51367	0.0943068	-0.216359	0.0169065	-0.816915	-0.151433	-0.666493	-0.0495073	-0.0040992	-0.00175169	0.122289	0.460873
3.77	-0.0390894	-0.723207	-0.00706728	0.388339	-0.0867248	0.606431	-0.0634096	0.0743253	0.893282	-0.00501031	-0.0101108	-0.00141461	0.036095	1.19682	0.0260745	-0.286006	-0.0312204	-0.499963	-0.14981	-0.979497	0.0734364	-0.51555	0.139907	0.59486	0.0867961	0.400227	0.0711508	0.435353	-0.244785	0.6431	-0.248016	0.414246	0.0111801	-0.116959	0.20713	-0.228481	-0.166701	1.26003	0.0919235	-0.289032	0.00626392	-1.04338	-0.157947	-0.626252	-0.0489482	0.111952	-0.000741101	0.139249	0.461018
3.78	-0.0448405	-0.425548	-0.00342061	0.393641	-0.0797963	0.736202	-0.0626302	0.081299	0.893252	-0.00107256	-0.0101069	0.00229883	0.0459228	0.780639	0.0225714	-0.34325	-0.0371972	-0.637604	-0.158936	-0.842546	0.0685167	-0.456196	0.145688	0.569689	0.0896021	-0.0337658	0.0747006	0.38187	-0.238122	0.71783	-0.242817	0.615244	0.010173	-0.0943512	0.204457	-0.29916	-0.155679	0.921565	0.0887908	-0.335589	-0.00606039	-1.20936	-0.163837	-0.544896	-0.0473204	0.208396	0.000331553	0.12625	0.46126
3.79	-0.0473991	-0.0838082	8.28E-05	0.376434	-0.0719265	0.789286	-0.061789	0.0866792	0.893259	0.00245544	-0.0100639	0.00629866	0.0512723	0.314941	0.0187153	-0.381521	-0.0441097	-0.710444	-0.166601	-0.68982	0.0640609	-0.424183	0.151154	0.533104	0.0878001	-0.50379	0.0786725	0.305799	-0.230759	0.713132	-0.235674	0.803395	0.00931843	-0.0851343	0.201188	-0.349603	-0.148493	0.510431	0.085158	-0.372915	-0.0192463	-1.28575	-0.168793	-0.444786	-0.044903	0.270278	0.00117579	0.0858474	0.461625
3.8	-0.0465097	0.261361	0.00333418	0.347095	-0.0639635	0.757037	-0.0609032	0.0901835	0.893298	0.00495467	-0.00998171	0.0100691	0.0519183	-0.141595	0.0147504	-0.402109	-0.0513018	-0.714089	-0.172753	-0.544443	0.0598329	-0.40781	0.156226	0.491531	0.0811981	-0.964352	0.0829185	0.226682	-0.223442	0.63147	-0.226745	0.972551	0.00855418	-0.0746099	0.1975	-0.38228	-0.145648	0.0782852	0.0811905	-0.406071	-0.0322928	-1.25892	-0.172753	-0.347428	-0.042004	0.308318	0.00166088	0.0465973	0.462307
3.81	-0.0422958	0.583501	0.00629505	0.307721	-0.0567231	0.65362	-0.0599911	0.0919871	0.893356	0.00648177	-0.00986487	0.0131346	0.048182	-0.554618	0.0109096	-0.403294	-0.058145	-0.654816	-0.177547	-0.418274	0.0557083	-0.40817	0.160863	0.445743	0.070065	-1.3846	0.08732	0.149653	-0.216853	0.488473	-0.216254	1.11667	0.00797345	-0.044111	0.193565	-0.402482	-0.14713	-0.337767	0.0770632	-0.428543	-0.0442411	-1.14139	-0.175825	-0.266635	-0.0388104	0.328434	0.00183672	0.0154838	0.463446
3.82	-0.0350462	0.868032	0.00890271	0.258593	-0.0507744	0.510435	-0.0590691	0.0920962	0.893423	0.00689569	-0.009723	0.0150103	0.0405587	-0.914373	0.00741518	-0.385062	-0.0641567	-0.555961	-0.181154	-0.30672	0.0514687	-0.430727	0.165049	0.400549	0.0549398	-1.73429	0.0917615	0.0810225	-0.211462	0.316758	-0.204562	1.21015	0.00777817	-0.00222021	0.189527	-0.402894	-0.152664	-0.717025	0.073016	-0.431761	-0.0543981	-0.965375	-0.178137	-0.195407	-0.0354924	0.334402	0.00181004	-0.000976359	0.465022
3.83	-0.0252024	1.09817	0.011071	0.201724	-0.0463842	0.352892	-0.058156	0.0901708	0.893487	0.00558794	-0.0095688	0.0155925	0.0296745	-1.20376	0.00445603	-0.349393	-0.0690715	-0.437073	-0.183721	-0.210872	0.0469795	-0.453261	0.168786	0.357306	0.0366892	-1.98253	0.0961417	0.0241998	-0.207451	0.144224	-0.192297	1.23011	0.00798719	0.0352693	0.18561	-0.376884	-0.161753	-1.03717	0.0693093	-0.412055	-0.0623872	-0.757906	-0.179814	-0.138096	-0.0321508	0.331607	0.00170771	-0.00862636	0.466942
3.84	-0.0134185	1.25216	0.0127535	0.145741	-0.043612	0.195139	-0.0572731	0.0860421	0.893528	0.00207906	-0.00941427	0.0152079	0.0163911	-1.39601	0.00210989	-0.305696	-0.0727582	-0.306966	-0.185435	-0.137968	0.0424072	-0.449005	0.172097	0.31973	0.0165082	-2.10028	0.100367	-0.0176552	-0.204829	-0.0130908	-0.180268	1.16516	0.00856279	0.0722395	0.182083	-0.325479	-0.173624	-1.26976	0.0661262	-0.375248	-0.0680625	-0.535741	-0.180937	-0.085762	-0.0289689	0.297347	0.00147779	-0.0342664	0.469008
3.85	-0.000440718	1.33668	0.013917	0.0893623	-0.042416	0.0431008	-0.0564404	0.0802668	0.893523	-0.00329597	-0.00926537	0.0145316	0.00167958	-1.49962	0.000393725	-0.253807	-0.0751337	-0.170356	-0.186532	-0.0873295	0.0379828	-0.426696	0.175048	0.285308	-0.00432593	-2.09936	0.104255	-0.0611533	-0.203555	-0.15695	-0.169298	1.02219	0.00944873	0.0997936	0.179229	-0.243663	-0.187377	-1.42113	0.0635864	-0.321443	-0.0713948	-0.30824	-0.181533	-0.0320922	-0.0263541	0.219369	0.000915291	-0.0757138	0.470928
3.86	0.0131265	1.36847	0.014528	0.0344678	-0.0427146	-0.100393	-0.055671	0.0734973	0.893461	-0.00926332	-0.00912356	0.0137972	-0.0136656	-1.53395	-0.000705157	-0.198224	-0.0761377	-0.0299785	-0.18724	-0.0586639	0.0338185	-0.397331	0.177707	0.25668	-0.0247779	-2.00514	0.107575	-0.11031	-0.203644	-0.291754	-0.160101	0.813332	0.0105607	0.118756	0.177324	-0.136917	-0.202276	-1.50963	0.0617584	-0.256942	-0.0724127	-0.0829866	-0.181571	0.0239126	-0.024612	0.133909	3.16E-05	-0.092698	0.47242
3.87	0.0268198	1.36061	0.0146032	-0.0134134	-0.0443738	-0.227143	-0.0549724	0.0662167	0.893339	-0.0147659	-0.00899058	0.0128058	-0.0290331	-1.51796	-0.00127832	-0.148212	-0.0757734	0.103141	-0.187755	-0.0429359	0.0300242	-0.355678	0.180088	0.219499	-0.0440306	-1.84059	0.110199	-0.154139	-0.205074	-0.408231	-0.153259	0.55419	0.0118409	0.134219	0.176545	-0.0198232	-0.217745	-1.54748	0.0606124	-0.191691	-0.0712306	0.126665	-0.181089	0.068505	-0.0235637	0.0805037	-0.000804697	-0.0735854	0.473403
3.88	0.0403145	1.32574	0.0141042	-0.0705245	-0.0471299	-0.320429	-0.0543447	0.059402	0.893172	-0.0181516	-0.00886805	0.0116722	-0.0441535	-1.49815	-0.00133686	-0.0870677	-0.0742126	0.206911	-0.187945	0.0139413	0.0267073	-0.301032	0.18191	0.147666	-0.0615276	-1.62908	0.111986	-0.211391	-0.207653	-0.488896	-0.149172	0.26512	0.0132429	0.147175	0.176996	0.105856	-0.233355	-1.5491	0.060178	-0.107434	-0.0681075	0.302938	-0.180281	0.0899279	-0.0229409	0.0463795	-0.00136563	-0.0412788	0.474039
3.89	0.0533138	1.2579	0.0128637	-0.148099	-0.0505706	-0.372403	-0.053783	0.0529799	0.892986	-0.0185722	-0.00875825	0.010229	-0.0590862	-1.49035	-0.000715943	-0.00381963	-0.0718052	0.272099	-0.187202	0.14775	0.024112	-0.202908	0.182828	0.0356545	-0.076851	-1.36959	0.112677	-0.288372	-0.211049	-0.527415	-0.148064	-0.04011	0.0147499	0.154844	0.178699	0.230933	-0.248714	-1.50846	0.0606751	0.0101095	-0.0634454	0.437807	-0.179359	0.089235	-0.0226198	0.0155336	-0.00159224	-0.0130065	0.474495
3.9	0.0653839	1.13634	0.0107415	-0.231043	-0.0543227	-0.399938	-0.0532856	0.0464559	0.892809	-0.0165158	-0.00866433	0.00858019	-0.0738313	-1.46546	0.000725694	0.0843436	-0.0688621	0.314996	-0.18475	0.352078	0.0230028	-0.00128838	0.182482	-0.108613	-0.0895103	-1.05362	0.112055	-0.363911	-0.214946	-0.531946	-0.150009	-0.340355	0.0162934	0.158868	0.181603	0.343877	-0.263285	-1.40112	0.0623196	0.143023	-0.0576221	0.545497	-0.178592	0.0594402	-0.0227393	-0.0438114	-0.00170217	-0.0155197	0.47497
3.91	0.0758977	0.948485	0.00777215	-0.302365	-0.0582418	-0.424557	-0.052854	0.0398617	0.892658	-0.0136777	-0.00858574	0.00719036	-0.0880656	-1.39641	0.00292856	0.160319	-0.0654834	0.356282	-0.179971	0.609403	0.0244418	0.296853	0.18056	-0.277113	-0.0989769	-0.693095	0.11008	-0.421951	-0.219158	-0.51946	-0.154762	-0.597102	0.0178304	0.154882	0.185532	0.435487	-0.276303	-1.20992	0.0650972	0.2667	-0.0508434	0.64376	-0.178346	-0.0144713	-0.0235519	-0.119608	-0.00191165	-0.0276933	0.475688
3.92	0.0842325	0.706529	0.00411733	-0.35687	-0.0623431	-0.45208	-0.0524887	0.0331818	0.89254	-0.0098781	-0.00851836	0.00637254	-0.101359	-1.28707	0.00570505	0.221358	-0.0616465	0.400028	-0.17242	0.904398	0.0290898	0.626797	0.176886	-0.462806	-0.104876	-0.308418	0.106869	-0.45695	-0.22363	-0.502317	-0.161801	-0.797455	0.0193105	0.152338	0.190238	0.496968	-0.287005	-0.949194	0.0688126	0.370227	-0.0432222	0.736003	-0.17897	-0.114003	-0.0251402	-0.196743	-0.00225551	-0.0346928	0.476767
3.93	0.0899271	0.42533	-5.97E-05	-0.399807	-0.0666389	-0.473756	-0.052192	0.0260448	0.892461	-0.0056666	-0.00845583	0.00624617	-0.113383	-1.14756	0.00890912	0.275523	-0.0573743	0.430218	-0.161787	1.22455	0.0370122	0.945284	0.171354	-0.65961	-0.106997	0.0929735	0.102565	-0.47451	-0.228314	-0.4761	-0.170605	-0.955062	0.0207751	0.150487	0.195433	0.535697	-0.29483	-0.637979	0.0732625	0.456066	-0.0348999	0.813842	-0.180668	-0.227348	-0.0273665	-0.240877	-0.00254428	-0.00914332	0.478142
3.94	0.0926201	0.110444	-0.00465319	-0.436373	-0.0710097	-0.476855	-0.0519696	0.0182909	0.892425	-0.00155753	-0.00839179	0.00666961	-0.123852	-0.978569	0.0125032	0.329685	-0.0529135	0.437383	-0.14789	1.55586	0.0480794	1.25654	0.163865	-0.863543	-0.105119	0.519174	0.0972433	-0.476488	-0.233041	-0.427666	-0.180851	-1.09167	0.0221533	0.132689	0.200929	0.561964	-0.299335	-0.284661	0.0783379	0.531725	-0.0261327	0.867384	-0.183505	-0.337129	-0.0298541	-0.255536	-0.00252268	0.0288483	0.479562
3.95	0.0920374	-0.221908	-0.00957681	-0.464641	-0.0752895	-0.463825	-0.0518264	0.0104074	0.892429	0.00233134	-0.00832148	0.00748496	-0.132535	-0.796913	0.0164925	0.379458	-0.0484184	0.433476	-0.130628	1.89799	0.0623571	1.5887	0.154295	-1.07888	-0.0990428	0.948349	0.0909503	-0.464947	-0.237556	-0.358224	-0.192349	-1.20098	0.023261	0.0989632	0.206611	0.572283	-0.300179	0.0939665	0.0839969	0.594495	-0.0172135	0.899622	-0.187443	-0.447582	-0.0324262	-0.260028	-0.00219504	0.0590569	0.480761
3.96	0.0881235	-0.548771	-0.01469	-0.477262	-0.0793663	-0.438844	-0.0517586	0.00335061	0.89247	0.00566477	-0.00824196	0.0084603	-0.139457	-0.628416	0.0207874	0.410382	-0.0440722	0.398124	-0.109872	2.25269	0.0807257	2.17735	0.142508	-1.31881	-0.0889168	1.34189	0.0838227	-0.438	-0.24162	-0.277315	-0.204705	-1.26154	0.0239883	0.0599735	0.212307	0.562403	-0.297246	0.473105	0.0901313	0.634947	-0.0083944	0.912545	-0.192435	-0.549277	-0.0350251	-0.259856	-0.00164913	0.0837546	0.481611
3.97	0.0810394	-0.842432	-0.0198932	-0.503198	-0.0831791	-0.410895	-0.0517575	-0.00295259	0.892548	0.0112737	-0.00814475	0.0123956	-0.14477	-0.480036	0.0254055	0.51288	-0.0404103	0.30254	-0.0857773	2.54814	0.0945932	0.141086	0.129243	-1.32466	-0.0751941	1.6726	0.0759756	-0.437627	-0.245098	-0.20558	-0.217409	-1.26672	0.024359	0.0386937	0.217808	0.530488	-0.29067	0.815796	0.0966462	0.677747	0.000138634	0.918895	-0.198405	-0.6455	-0.0375901	-0.253349	-0.000930572	0.103009	0.482088
3.98	0.0712086	-1.10807	-0.0250178	-0.44705	-0.0868822	-0.404134	-0.0518126	-0.00777885	0.892687	0.0157844	-0.00800013	0.0153278	-0.148585	-0.319304	0.0312746	0.588563	-0.0380841	0.152618	-0.0589185	2.81013	0.0961195	0.361427	0.114903	-1.53612	-0.0587077	1.90988	0.0677554	-0.335805	-0.248044	-0.143062	-0.22971	-1.18375	0.0243612	-0.0214341	0.222773	0.455446	-0.280899	1.1382	0.103246	0.61861	0.00840632	0.925258	-0.205294	-0.727145	-0.0400473	-0.237168	-1.00E-04	0.117113	0.482296
3.99	0.0587192	-1.36727	-0.0293164	-0.36358	-0.0905484	-0.381091	-0.0519093	-0.0115266	0.892855	0.0173082	-0.00784851	0.0150009	-0.150581	-0.113985	0.0370311	0.546511	-0.0368327	0.0981589	-0.0299036	2.96996	0.10094	0.514061	0.0987773	-1.66518	-0.0398715	2.10223	0.0601424	-0.215731	-0.250324	-0.0759197	-0.240861	-1.04144	0.024089	-0.0206335	0.226841	0.357985	-0.267891	1.45979	0.109173	0.534618	0.0162006	0.90698	-0.212877	-0.786416	-0.0422626	-0.199552	0.000878657	0.143593	0.482055
4	0.0437272	-1.5997	-0.0326697	-0.263361	-0.094049	-0.354132	-0.0520458	-0.0158501	0.893024	0.0161566	-0.00770051	0.0144397	-0.150217	0.157807	0.0422663	0.495602	-0.0358852	0.09957	-9.91E-05	2.9556	0.106348	0.546345	0.0818035	-1.69443	-0.019099	2.24441	0.0532315	-0.0850355	-0.252026	-0.0378595	-0.250398	-0.863175	0.0236544	-0.0669271	0.22994	0.261619	-0.251787	1.74968	0.114344	0.426327	0.0233271	0.877069	-0.220875	-0.804822	-0.0439486	-0.129787	0.00213207	0.176776	0.48137
4.01	0.0268523	-1.73796	-0.0347092	-0.115605	-0.097512	-0.355014	-0.0522213	-0.0192976	0.893174	0.0135806	-0.00756176	0.0133101	-0.147035	0.453722	0.0465903	0.386261	-0.0349618	0.105842	0.0284931	2.72304	0.111887	0.52647	0.0651615	-1.59482	0.00268681	2.23194	0.0475965	0.0830982	-0.253621	-0.0626509	-0.257734	-0.603048	0.0226942	-0.108481	0.231925	0.13551	-0.233277	1.93018	0.118254	0.251006	0.0298323	0.85413	-0.22878	-0.767488	-0.0448554	-0.0519756	0.00365098	0.189418	0.480096
4.02	0.00889223	-1.81861	-0.0351019	0.0512834	-0.101035	-0.349149	-0.052439	-0.0244608	0.893288	0.00897252	-0.00743565	0.0118799	-0.140611	0.814276	0.049604	0.259125	-0.0344939	0.058462	0.0535944	2.26324	0.116538	0.374837	0.0502165	-1.36899	0.0244838	2.16885	0.0437128	0.260788	-0.255276	-0.0729871	-0.262523	-0.36425	0.0214745	-0.134286	0.232684	0.0198026	-0.213283	2.03875	0.120429	0.0509717	0.0358032	0.813365	-0.236146	-0.700046	-0.0451542	-0.00622974	0.00511859	0.167559	0.478289
4.03	-0.00955351	-1.83476	-0.0337179	0.225358	-0.10438	-0.310343	-0.0527152	-0.0308667	0.893351	0.00347689	-0.00732548	0.0100603	-0.130491	1.19015	0.0511828	0.125786	-0.0343086	0.0910996	0.0732194	1.64183	0.118975	0.0935128	0.0381828	-1.00076	0.0458779	2.05577	0.0417364	0.438205	-0.25688	-0.0545505	-0.265081	-0.158715	0.0200011	-0.158818	0.232326	-0.0866795	-0.192514	2.0684	0.120695	-0.156092	0.0410705	0.728634	-0.242755	-0.614993	-0.0451027	0.0225991	0.00635649	0.138524	0.476282
4.04	-0.0277151	-1.76612	-0.0305493	0.398445	-0.106948	-0.203959	-0.0530563	-0.037356	0.893355	-0.00266675	-0.0072366	0.00769127	-0.116925	1.5031	0.0512825	-0.0144424	-0.0340002	0.0900132	0.0862288	0.951376	0.118432	-0.208872	0.0303388	-0.545456	0.0662486	1.86448	0.0417874	0.606074	-0.257908	0.0271741	-0.265682	0.0267669	0.0184126	-0.161132	0.230917	-0.189189	-0.171849	1.99871	0.119	-0.35902	0.0451187	0.562018	-0.248347	-0.498847	-0.0447931	0.0472741	0.0073325	0.105501	0.47427
4.05	-0.0446972	-1.61051	-0.0256877	0.5644	-0.108014	-0.0356957	-0.0534621	-0.0437122	0.893295	-0.00967258	-0.00717021	0.00573475	-0.100754	1.71499	0.0498658	-0.159256	-0.0344597	-0.036569	0.0922697	0.261234	0.114663	-0.539004	0.027318	-0.0489286	0.0847728	1.58953	0.0439652	0.756143	-0.257823	0.154223	-0.264502	0.199194	0.0168988	-0.149741	0.228503	-0.286147	-0.152321	1.8253	0.115315	-0.555719	0.0472989	0.320303	-0.252672	-0.362621	-0.044238	0.0704295	0.00799497	0.0639966	0.472407
4.06	-0.0596247	-1.35835	-0.0192826	0.72338	-0.106932	0.202212	-0.0539256	-0.0482386	0.893158	-0.0177469	-0.00712034	0.00432151	-0.083255	1.7538	0.0468552	-0.318279	-0.0368954	-0.326385	0.0918165	-0.315904	0.108294	-0.713332	0.0292285	0.413572	0.100558	1.21435	0.048353	0.888635	-0.256168	0.336956	-0.261633	0.365659	0.0154295	-0.152585	0.225188	-0.372473	-0.134969	1.54164	0.109592	-0.747115	0.0470338	-0.00264643	-0.255516	-0.202929	-0.0434489	0.0914595	0.00827835	0.0165511	0.470766
4.07	-0.0717028	-1.06157	-0.0116509	0.816783	-0.102946	0.509127	-0.0544259	-0.0513898	0.892939	-0.0235186	-0.00708059	0.00404904	-0.066219	1.64879	0.0423131	-0.41566	-0.042454	-0.617375	0.0863668	-0.729551	0.100035	-0.858205	0.0351309	0.650835	0.112773	0.820993	0.0548618	0.94141	-0.252289	0.579598	-0.257231	0.497112	0.0139709	-0.153287	0.221084	-0.4407	-0.120747	1.20327	0.101978	-0.861124	0.0436299	-0.388459	-0.256769	-0.0493217	-0.042478	0.101799	0.00814896	-0.030071	0.469386
4.08	-0.08008	-0.611711	-0.00549761	0.487658	-0.0949764	0.995966	-0.0549185	-0.0464021	0.892836	0.00827666	-0.00702442	0.00706527	-0.0524123	1.09969	0.0389166	-0.107431	-0.05072	-0.897113	0.0787545	-0.770425	0.0942735	-0.293825	0.0410576	0.52986	0.120309	0.350094	0.0605361	0.485037	-0.245003	0.964918	-0.251745	0.586289	0.0126936	-0.107809	0.216413	-0.492171	-0.110976	0.664724	0.0954461	-0.469853	0.036249	-0.8979	-0.257016	-0.00598223	-0.0414861	0.10235	0.00771495	-0.0472465	0.469231
4.09	-0.0841853	-0.245968	-0.00304993	0.243418	-0.0830524	1.2836	-0.0553744	-0.04643	0.893101	0.0414287	-0.00695076	0.00734091	-0.0433208	0.804044	0.0382967	0.0311603	-0.0601564	-0.878335	0.0700119	-1.05325	0.0936689	0.134577	0.0463175	0.556818	0.122385	-0.0640053	0.063247	0.208161	-0.234383	1.12964	-0.245237	0.722685	0.0119829	-0.0374342	0.21104	-0.587942	-0.106691	0.197306	0.0925373	-0.199923	0.0250487	-1.20832	-0.256561	0.120854	-0.0403364	0.124672	0.00714871	-0.0794119	0.470349
4.1	-0.0851754	0.0437228	-0.00212113	0.178543	-0.0698174	1.31316	-0.0558672	-0.052418	0.893592	0.0537319	-0.00687447	0.00824934	-0.0353481	0.801149	0.0379847	0.00356667	-0.0685856	-0.743219	0.0566972	-1.62727	0.0955034	0.166076	0.0528293	0.761387	0.120203	-0.481032	0.0656418	0.17435	-0.223216	1.06059	-0.236866	0.958413	0.0121963	0.0454302	0.204622	-0.688479	-0.106642	-0.198587	0.0907803	-0.169438	0.0125134	-1.27328	-0.254363	0.322057	-0.0390706	0.121455	0.00619594	-0.124603	0.470668
4.11	-0.0830888	0.376217	-0.00161975	0.145127	-0.0567633	1.27851	-0.0564212	-0.0582273	0.89413	0.0521201	-0.0067839	0.00955621	-0.0275297	0.750116	0.0373059	-0.0294658	-0.0770826	-0.92331	0.0375838	-2.17479	0.0964945	0.0630769	0.0618119	1.01	0.113548	-0.957133	0.0688451	0.16892	-0.212487	1.00224	-0.226051	1.19513	0.0126522	0.0185857	0.197493	-0.728704	-0.110825	-0.644397	0.0890466	-0.174559	0.000151813	-1.27193	-0.250142	0.518066	-0.0379134	0.104844	0.00503015	-0.134947	0.470047
4.12	-0.0775509	0.725203	-0.00127667	0.132062	-0.0440621	1.25013	-0.0570296	-0.0634067	0.894609	0.0428634	-0.0066913	0.00858762	-0.020738	0.611196	0.036175	-0.0903264	-0.0872822	-1.03535	0.0135986	-2.59566	0.0967335	0.0114337	0.0730202	1.21224	0.102288	-1.39498	0.0729611	0.176702	-0.201801	0.981305	-0.213387	1.31915	0.0126421	-0.0381452	0.190221	-0.718286	-0.119622	-1.10181	0.0873262	-0.181408	-0.0117769	-1.26905	-0.244138	0.675859	-0.0369394	0.0850202	0.00399113	-0.112486	0.469125
4.13	-0.0686679	1.03996	-0.000824629	0.145923	-0.0315876	1.23234	-0.0576895	-0.068577	0.894977	0.0305188	-0.00661725	0.00604372	-0.0156597	0.428952	0.0343767	-0.178313	-0.0977895	-1.02094	-0.0138679	-2.86851	0.0965973	-0.00790587	0.0859627	1.35276	0.0872311	-1.7153	0.0777672	0.179189	-0.190834	0.986734	-0.200279	1.28654	0.012101	-0.0720414	0.183298	-0.660839	-0.13282	-1.51009	0.0856844	-0.196012	-0.0233102	-1.26412	-0.236782	0.787676	-0.0361995	0.0596806	0.00335428	-0.065553	0.468426
4.14	-0.0569228	1.29816	4.90E-05	0.187228	-0.0192502	1.2206	-0.0583993	-0.0731887	0.895218	0.0177514	-0.00657372	0.00249111	-0.012657	0.215526	0.0317365	-0.287513	-0.107985	-1.00531	-0.043224	-2.96655	0.0962494	-0.0299789	0.0999034	1.40845	0.0695985	-1.90799	0.0828689	0.176446	-0.179527	0.989501	-0.188187	1.12323	0.0115458	-0.0428952	0.177108	-0.572271	-0.149762	-1.84233	0.0840894	-0.221452	-0.0344553	-1.25079	-0.228465	0.868642	-0.0356683	0.0399158	0.003255	-0.0149748	0.468102
4.15	-0.0429281	1.49083	0.00154117	0.229898	-0.00699553	1.21056	-0.0591484	-0.0764205	0.895335	0.00598166	-0.00656861	-0.00131291	-0.0121064	-0.0316154	0.0282996	-0.371381	-0.118463	-1.13706	-0.072586	-2.87384	0.0973027	0.29097	0.113825	1.33668	0.050558	-1.98635	0.0879455	0.163492	-0.168058	0.974591	-0.178178	0.877839	0.0114379	0.0113261	0.171932	-0.462383	-0.169638	-2.08906	0.082586	-0.23104	-0.0451851	-1.22027	-0.219504	0.91605	-0.0353598	0.0160457	0.00365946	0.0316183	0.468052
4.16	-0.0273577	1.61923	0.00353882	0.253866	0.00504867	1.17701	-0.0599226	-0.0781467	0.895348	-0.00306181	-0.00659905	-0.00485797	-0.0141882	-0.290605	0.0246514	-0.401037	-0.130658	-1.28064	-0.100237	-2.6368	0.0967738	-0.352723	0.126981	1.27971	0.0311158	-1.97611	0.0926488	0.142133	-0.15676	0.929159	-0.170828	0.598205	0.0117754	0.0451196	0.167968	-0.334791	-0.191583	-2.25592	0.0814683	-0.21115	-0.0552605	-1.14588	-0.210219	0.935233	-0.0352668	-0.00323597	0.0045101	0.0710151	0.468178
4.17	-0.0109001	1.66713	0.00603751	0.294176	0.0164849	1.08858	-0.0607091	-0.0791929	0.895276	-0.0115574	-0.00666746	-0.00881744	-0.0187098	-0.487207	0.0210441	-0.443428	-0.143803	-1.3741	-0.125124	-2.34098	0.092725	-0.341546	0.139155	1.15193	0.0120959	-1.88509	0.0970458	0.164958	-0.146052	0.845174	-0.166273	0.320968	0.0123651	0.0694608	0.165247	-0.212675	-0.214744	-2.3253	0.0807601	-0.21317	-0.0642081	-1.00582	-0.200834	0.937317	-0.0352978	-0.0116384	0.00566526	0.0896642	0.468271
4.18	0.0055772	1.6327	0.00919767	0.343276	0.0266786	0.942516	-0.0615068	-0.080319	0.895109	-0.0223677	-0.00677174	-0.0117704	-0.024782	-0.587398	0.0172261	-0.491115	-0.15771	-1.40843	-0.147069	-2.04782	0.0886571	-0.506594	0.150128	1.05563	-0.00561783	-1.71872	0.101447	0.211273	-0.136425	0.725329	-0.164393	0.0624821	0.0132512	0.0991885	0.163696	-0.0955969	-0.238096	-2.29744	0.0800973	-0.236559	-0.071401	-0.801129	-0.191498	0.928429	-0.0353903	-0.0186411	0.00689615	0.0886834	0.468047
4.19	0.0214125	1.54476	0.0129576	0.383855	0.0352719	0.79016	-0.0623129	-0.0806693	0.894821	-0.0354674	-0.00689956	-0.0137403	-0.0317452	-0.655171	0.0132629	-0.516127	-0.171464	-1.3633	-0.16594	-1.71572	0.0817685	-0.807528	0.160275	0.98732	-0.0213848	-1.4985	0.105904	0.25919	-0.128168	0.604253	-0.165049	-0.189756	0.0142732	0.0967157	0.163356	0.0274618	-0.260847	-2.20298	0.0793051	-0.254688	-0.0765087	-0.586259	-0.182324	0.8994	-0.0355384	-0.0241479	0.00806784	0.080333	0.467403
4.2	0.0360969	1.40382	0.0172198	0.429358	0.0423942	0.660647	-0.0631135	-0.0791355	0.894396	-0.0498447	-0.00704719	-0.0157695	-0.039451	-0.716739	0.00926426	-0.546087	-0.184905	-1.34691	-0.181049	-1.29701	0.0727322	-0.949938	0.169563	0.898981	-0.03467	-1.22885	0.110496	0.327346	-0.121204	0.504207	-0.168203	-0.433617	0.0150497	0.0586601	0.164247	0.147468	-0.282316	-2.03617	0.0783317	-0.276285	-0.0797138	-0.395913	-0.17358	0.842637	-0.0357158	-0.0250978	0.00911852	0.0668444	0.46657
4.21	0.0490647	1.20135	0.0220705	0.494946	0.0481495	0.527668	-0.0638906	-0.0761501	0.893821	-0.0651702	-0.00721312	-0.0172665	-0.0477004	-0.731203	0.00509771	-0.587335	-0.198228	-1.32399	-0.191715	-0.842485	0.0625803	-1.04441	0.177999	0.827525	-0.0449797	-0.915816	0.115477	0.424829	-0.115499	0.402437	-0.173651	-0.645976	0.0154492	0.0263112	0.166256	0.25013	-0.301746	-1.78908	0.0769032	-0.326524	-0.0812354	-0.208242	-0.16557	0.75444	-0.0358764	-0.0219208	0.00998954	0.0492658	0.465794
4.22	0.059762	0.970343	0.0275679	0.511345	0.0524027	0.387302	-0.0646361	-0.0731275	0.893106	-0.0731492	-0.00738989	-0.0177468	-0.055782	-0.658171	0.000695223	-0.549328	-0.209781	-0.703985	-0.198104	-0.504131	0.0433008	-2.94409	0.185866	0.808945	-0.0519173	-0.585482	0.121001	0.45992	-0.111216	0.292765	-0.18102	-0.81748	0.0155839	0.0166662	0.169183	0.328458	-0.318443	-1.51017	0.0747035	-0.332504	-0.0810614	-0.00725812	-0.158504	0.645364	-0.0360014	-0.0196552	0.0106319	0.0287418	0.465199
4.23	0.0688502	0.872666	0.0313643	0.178927	0.0556561	0.320665	-0.0653605	-0.071738	0.892513	-0.041096	-0.0075679	-0.0188979	-0.062463	-0.522806	-0.00190444	-0.25523	-0.214303	-0.302029	-0.20352	-0.619563	0.0248021	-0.783564	0.192228	0.500657	-0.0562895	-0.35812	0.124332	0.0864942	-0.108224	0.20427	-0.189861	-0.937018	0.0160904	0.0749304	0.172687	0.359665	-0.333138	-1.41394	0.0743765	0.0636393	-0.0790531	0.184775	-0.152942	0.468636	-0.0361221	-0.0104502	0.0110967	0.0255921	0.465846
4.24	0.0763929	0.607375	0.0320051	-0.0524668	0.0583814	0.213513	-0.0660685	-0.0696399	0.892252	-0.0156274	-0.00776964	-0.0205469	-0.0665319	-0.196832	-0.00279359	-0.108232	-0.216599	-0.160284	-0.210367	-0.720113	0.0222058	-0.0033057	0.195774	0.251146	-0.0583815	-0.0188567	0.124153	-0.118148	-0.106385	0.105113	-0.199482	-0.968774	0.0167706	0.069802	0.176198	0.335868	-0.345865	-1.10849	0.0775511	0.321473	-0.0752311	0.398541	-0.148891	0.351136	-0.0360469	0.0152814	0.0113737	-0.006517	0.46727
4.25	0.0803038	0.17754	0.0311551	-0.123452	0.059697	0.0309351	-0.0667442	-0.0648405	0.892126	-0.0116247	-0.00795798	-0.0163921	-0.0665084	0.20768	-0.00326595	0.0207417	-0.217464	-0.0124196	-0.217195	-0.613227	0.0209257	-0.317468	0.197618	0.128617	-0.0565508	0.407929	0.122607	-0.137135	-0.106172	-0.0175831	-0.208929	-0.906318	0.0174189	0.0556138	0.179442	0.312158	-0.354158	-0.590214	0.0816522	0.356071	-0.0693057	0.655322	-0.145919	0.237896	-0.0357779	0.0303223	0.0111581	-0.057107	0.467732
4.26	0.0800853	-0.208061	0.0296746	-0.167967	0.0592435	-0.138541	-0.0673518	-0.0561702	0.892014	-0.00988536	-0.00809181	-0.0104314	-0.0629395	0.447793	-0.00310214	0.166946	-0.216901	0.11766	-0.221878	-0.30113	0.0162208	-0.547077	0.1982	-0.0126927	-0.0508117	0.748206	0.120628	-0.141069	-0.107591	-0.122845	-0.217428	-0.789165	0.0177116	0.0037065	0.18243	0.283506	-0.357349	-0.11017	0.0853825	0.35063	-0.0613059	0.884039	-0.144199	0.102139	-0.0354086	0.0378986	0.0104466	-0.0956442	0.467363
4.27	0.076535	-0.497215	0.0274826	-0.24753	0.0573494	-0.267194	-0.067862	-0.0457116	0.891957	3.83E-05	-0.0081708	-0.00557392	-0.0576524	0.500354	-0.00180027	0.315114	-0.215203	0.212757	-0.222694	0.151768	0.011544	-0.336296	0.196896	-0.250675	-0.0422227	0.988353	0.118051	-0.197604	-0.11027	-0.207853	-0.224703	-0.66576	0.0175124	-0.0312179	0.185062	0.238157	-0.356286	0.263064	0.0889922	0.391948	-0.0516043	1.06901	-0.14394	-0.0512301	-0.0350628	0.0278458	0.00933623	-0.12666	0.466755
4.28	0.0704523	-0.727594	0.0242167	-0.364408	0.0543842	-0.368479	-0.0682685	-0.0356244	0.892041	0.0178242	-0.00820678	-0.00178653	-0.0521628	0.43659	0.000996525	0.464625	-0.212802	0.257607	-0.218517	0.695174	0.00995498	0.00173205	0.192828	-0.566842	-0.0316412	1.17428	0.114365	-0.30573	-0.113957	-0.285332	-0.230751	-0.540939	0.0172039	-0.0235997	0.187147	0.174026	-0.351874	0.568592	0.093134	0.480934	-0.040507	1.22709	-0.14525	-0.209446	-0.0348772	0.0101686	0.00791814	-0.14654	0.466244
4.29	0.062122	-0.959585	0.0196639	-0.491898	0.0504393	-0.480919	-0.0685802	-0.0270668	0.892321	0.0380619	-0.00820516	0.00214663	-0.047219	0.337631	0.00551016	0.627828	-0.209821	0.347436	-0.208552	1.30793	0.0114062	0.258691	0.185442	-0.922198	-0.0194684	1.35032	0.10926	-0.426398	-0.118639	-0.376686	-0.23539	-0.387186	0.0170793	-0.00603022	0.188484	0.0959915	-0.344475	0.872968	0.0981743	0.575415	-0.0281177	1.39372	-0.148158	-0.368979	-0.034894	-0.00935075	0.00629315	-0.156164	0.465877
4.3	0.0514206	-1.19265	0.0138616	-0.604962	0.0453706	-0.598768	-0.0688122	-0.0192278	0.892798	0.0568442	-0.00816497	0.00576108	-0.0431569	0.177559	0.0118683	0.778068	-0.205844	0.458573	-0.191902	2.04155	0.015599	0.589255	0.174298	-1.32845	-0.00572843	1.50697	0.102777	-0.525107	-0.124251	-0.459434	-0.238357	-0.198617	0.0170281	-0.00426019	0.188993	0.00385972	-0.334016	1.17735	0.104106	0.649108	-0.0144195	1.55661	-0.152621	-0.51924	-0.0350986	-0.0262666	0.0045636	-0.15697	0.465587
4.31	0.0385618	-1.39341	0.00716087	-0.667256	0.0390401	-0.723836	-0.068961	-0.0107177	0.893449	0.0721636	-0.00809503	0.00789146	-0.0409286	-0.0633825	0.0197885	0.848215	-0.200635	0.591179	-0.167354	2.8746	0.0248945	1.29505	0.158839	-1.79174	0.00896668	1.58255	0.0953372	-0.566615	-0.130801	-0.549516	-0.23906	0.0551511	0.01688	-0.028267	0.188494	-0.104458	-0.320794	1.44478	0.110637	0.664479	0.000496233	1.70435	-0.158418	-0.638566	-0.0354357	-0.0330142	0.00283017	-0.145503	0.46519
4.32	0.0236277	-1.59618	0.000306257	-0.640562	0.0314354	-0.837556	-0.0690286	-0.00273326	0.894218	0.0805849	-0.0080177	0.00727812	-0.0410947	-0.305756	0.0282899	0.794221	-0.19405	0.711152	-0.134279	3.74207	0.0424927	2.24181	0.138604	-2.29441	0.02428	1.62827	0.0878576	-0.48921	-0.137938	-0.589951	-0.237125	0.340121	0.01648	-0.0605608	0.186837	-0.231201	-0.304935	1.71413	0.117094	0.583092	0.0163098	1.81242	-0.165317	-0.738942	-0.0357855	-0.0360055	0.00120403	-0.132603	0.464577
4.33	0.00666477	-1.78737	-0.00599663	-0.592001	0.0227223	-0.916716	-0.0690195	0.00436506	0.895042	0.0836866	-0.00794462	0.00747393	-0.0438818	-0.555295	0.0365824	0.730139	-0.186785	0.707209	-0.0925047	4.60245	0.0695242	3.03823	0.113271	-2.81714	0.0399869	1.6602	0.0811065	-0.406977	-0.145325	-0.626616	-0.232281	0.620651	0.0159269	-0.0506169	0.183938	-0.346423	-0.286491	1.97022	0.12287	0.48134	0.0325856	1.87584	-0.173116	-0.818563	-0.0362225	-0.0507876	-0.000361505	-0.123451	0.463811
4.34	-0.0120941	-1.93696	-0.0116393	-0.554599	0.0133257	-0.954895	-0.0689481	0.00938767	0.895884	0.0854045	-0.00786437	0.00998751	-0.0492181	-0.784909	0.0447402	0.724931	-0.179238	0.793809	-0.0426652	5.32092	0.0919896	0.94235	0.0836239	-3.09232	0.0560052	1.67839	0.0749584	-0.355345	-0.15306	-0.673197	-0.224828	0.856471	0.0154745	-0.0423499	0.179962	-0.443845	-0.265732	2.17257	0.128043	0.398176	0.04885	1.89359	-0.181568	-0.86806	-0.0367809	-0.0614745	-0.00181888	-0.105285	0.463041
4.35	-0.0321072	-2.02423	-0.0164883	-0.431239	0.00357588	-0.962794	-0.06884	0.0124033	0.896732	0.0827041	-0.00775026	0.0110994	-0.0565198	-0.947321	0.0534919	0.684455	-0.171304	0.684166	0.0133943	5.85308	0.102447	1.40834	0.0502061	-3.58191	0.0720558	1.63512	0.0694518	-0.197963	-0.161126	-0.689181	-0.215224	1.06423	0.0151496	-0.0363168	0.175	-0.554418	-0.243355	2.29218	0.132563	0.227912	0.0647389	1.84566	-0.190318	-0.867342	-0.0373561	-0.0559062	-0.00307649	-0.0809987	0.462401
4.36	-0.0525935	-2.02783	-0.0193496	-0.212549	-0.00590306	-0.893485	-0.0687006	0.0151412	0.897507	0.0705358	-0.00766109	0.00653138	-0.0655243	-1.04854	0.0606388	0.410216	-0.165012	0.462635	0.0735472	6.12521	0.120344	2.03805	0.0123378	-3.9284	0.087411	1.48473	0.0661671	0.0581979	-0.168704	-0.608801	-0.203502	1.27318	0.0150798	0.018068	0.168878	-0.668124	-0.220189	2.31201	0.135295	-0.0195293	0.0793454	1.67585	-0.198739	-0.800634	-0.0378027	-0.0369184	-0.00404812	-0.0480605	0.461596
4.37	-0.0728218	-1.9764	-0.0196838	0.0501595	-0.0142308	-0.758304	-0.0685495	0.0142555	0.898106	0.0475218	-0.00761828	0.00215038	-0.0754019	-1.00226	0.0648719	0.103936	-0.16099	0.20806	0.134656	6.02027	0.142748	2.39719	-0.0278514	-3.99853	0.101497	1.294	0.0657347	0.345533	-0.17516	-0.496276	-0.189876	1.44217	0.0154367	0.0283533	0.161789	-0.747302	-0.197007	2.25792	0.135689	-0.303389	0.0916966	1.40932	-0.2062	-0.6809	-0.0379629	0.000670526	-0.00460818	-0.00772487	0.460491
4.38	-0.0925762	-2.18634	-0.0171578	0.301774	-0.0213541	-1.05534	-0.0684723	-0.0251418	0.898438	0.0216549	-0.00761473	-0.00103002	-0.0825994	0.666009	0.0656454	-0.120091	-0.159676	0.383762	0.189421	3.10957	0.16727	2.07091	-0.0648075	-2.07926	0.11453	1.48989	0.0685308	0.672524	-0.180892	-0.798858	-0.17487	1.49401	0.0157163	0.0142808	0.154025	-0.801539	-0.174235	2.36104	0.133151	-0.693299	0.1017	1.5715	-0.212197	-0.525577	-0.0377034	0.0361605	-0.00472508	0.026751	0.459192
4.39	-0.114352	-1.83635	-0.0122693	0.423621	-0.0345707	-1.33683	-0.0690464	-0.0667035	0.898595	0.0104846	-0.00763076	-0.00368716	-0.065264	1.93316	0.0605971	-0.377197	-0.149769	1.42723	0.198982	0.422177	0.174101	0.51694	-0.0746274	-0.58826	0.130161	1.03493	0.0729244	0.756715	-0.192606	-1.01677	-0.159262	1.68452	0.0163959	0.0867067	0.14567	-0.870365	-0.151282	1.78874	0.127541	-0.865982	0.116662	1.65024	-0.216355	-0.239573	-0.0372091	0.076014	-0.0042841	0.0833491	0.458697
4.4	-0.128255	-0.912607	-0.00683713	0.395445	-0.0447029	-0.705698	-0.0697218	-0.0654371	0.898682	0.00720618	-0.00765766	-0.00153039	-0.049774	1.16147	0.0548549	-0.269776	-0.136975	0.992711	0.201289	0.060597	0.177443	-0.0660665	-0.0787617	-0.152448	0.136687	0.0391705	0.0785414	0.590215	-0.201312	-0.559275	-0.141949	1.72314	0.0172695	0.0492383	0.136971	-0.854119	-0.137559	0.771098	0.121367	-0.65321	0.127699	0.800529	-0.217661	-0.0467972	-0.0363874	0.0887933	-0.00353777	0.0815882	0.458074
4.41	-0.133678	-0.221501	-0.00247854	0.416313	-0.0470503	0.117059	-0.0703633	-0.0639273	0.898718	-0.000746777	-0.00768087	-0.00369571	-0.0425639	0.40922	0.0516701	-0.187643	-0.133741	-0.221038	0.201258	-0.0670368	0.176085	-0.215164	-0.0788112	0.143568	0.134885	-0.568855	0.0847029	0.561026	-0.203783	0.0322458	-0.125681	1.50394	0.0173938	-0.0223424	0.128713	-0.789863	-0.132967	0.0629794	0.116369	-0.469575	0.129954	-0.227413	-0.217555	0.0589752	-0.0354257	0.0990613	-0.00273343	0.0749958	0.458542
4.42	-0.13343	0.250281	0.0012353	0.467712	-0.0416679	0.824382	-0.0710126	-0.0662071	0.898653	-0.0129322	-0.00773444	-0.00698823	-0.0413668	-0.0924039	0.0496392	-0.196422	-0.140083	-0.959079	0.199999	-0.188612	0.172577	-0.480733	-0.0757108	0.469798	0.128677	-0.90351	0.0917364	0.569791	-0.20022	0.551211	-0.112149	1.20401	0.0173505	5.60E-05	0.121296	-0.688979	-0.134269	-0.40831	0.112097	-0.356704	0.123231	-1.11703	-0.216528	0.147789	-0.034428	0.100645	-0.00198462	0.0680216	0.459417
4.43	-0.128894	0.661126	0.00478736	0.544992	-0.030005	1.36722	-0.0716877	-0.0688021	0.898453	-0.0270168	-0.00782104	-0.0103319	-0.0447342	-0.511598	0.0477489	-0.286632	-0.151996	-1.43825	0.197546	-0.305252	0.167215	-0.581936	-0.0692942	0.785285	0.119506	-1.18789	0.0994488	0.587823	-0.191768	0.942656	-0.101603	0.913638	0.0174388	0.00124292	0.114992	-0.571632	-0.140088	-0.833444	0.108126	-0.307021	0.109006	-1.82477	-0.214605	0.237815	-0.0334304	0.0983491	-0.00128507	0.0595875	0.46011
4.44	-0.120455	1.04033	0.00863412	0.623197	-0.0136903	1.74822	-0.0723904	-0.0719888	0.898113	-0.0408147	-0.00793947	-0.0133084	-0.0521877	-0.872302	0.0454869	-0.396177	-0.167994	-1.81201	0.193892	-0.432337	0.160634	-0.762764	-0.0599077	1.05468	0.107565	-1.44241	0.107724	0.599193	-0.179604	1.22876	-0.0939355	0.622644	0.0174052	-0.022133	0.109944	-0.437098	-0.150227	-1.24621	0.104156	-0.287349	0.0890844	-2.3418	-0.211799	0.318991	-0.0324965	0.087698	-0.000623108	0.0559081	0.460512
4.45	-0.108606	1.36091	0.0130357	0.693345	0.00566681	1.96924	-0.0731324	-0.0765809	0.897644	-0.0525507	-0.00808827	-0.0166263	-0.0629436	-1.13076	0.0428753	-0.498133	-0.187023	-2.06639	0.188802	-0.597799	0.151796	-1.00765	-0.0480266	1.28509	0.0932999	-1.63719	0.116316	0.609114	-0.164635	1.43157	-0.089188	0.336325	0.0169409	-0.0773134	0.106282	-0.297701	-0.164381	-1.6144	0.100216	-0.284784	0.0653452	-2.66051	-0.208296	0.378878	-0.0316996	0.0706354	8.39E-05	0.0647011	0.460853
4.46	-0.0939858	1.61356	0.018197	0.750537	0.0263895	2.0193	-0.0739281	-0.0831159	0.897075	-0.0604256	-0.00827662	-0.0213502	-0.0758124	-1.23599	0.0398476	-0.599816	-0.207775	-2.15706	0.181597	-0.877689	0.140556	-1.2437	-0.0339077	1.51536	0.0771826	-1.78483	0.125045	0.617946	-0.147731	1.5446	-0.0870685	0.0999562	0.0160319	-0.100969	0.10392	-0.179738	-0.182065	-1.92929	0.0964116	-0.29242	0.0397488	-2.7693	-0.204286	0.423584	-0.0311279	0.0432351	0.000962822	0.0887981	0.461353
4.47	-0.0774422	1.76357	0.0241373	0.770741	0.0465753	1.86688	-0.0748211	-0.0972375	0.896452	-0.0631044	-0.00852144	-0.0279039	-0.0884062	-0.986971	0.0360627	-0.675495	-0.228131	-1.95017	0.169797	-1.57003	0.126225	-1.66966	-0.0169611	1.85482	0.0599066	-1.82808	0.133689	0.615749	-0.129999	1.53539	-0.0871116	-0.103003	0.0150565	-0.0900592	0.102659	-0.0771698	-0.202606	-2.16632	0.0929239	-0.290275	0.0144621	-2.63685	-0.199855	0.463613	-0.0308352	0.0118974	0.00215185	0.12425	0.462096
4.48	-0.0594542	1.9817	0.0304759	0.682232	0.0647959	1.72395	-0.0758623	-0.107778	0.895839	-0.0525597	-0.00884084	-0.0357225	-0.0985058	-0.902159	0.0313406	-0.653854	-0.245874	-1.73302	0.15067	-2.07868	0.108073	-1.68844	0.00225514	1.65865	0.0419242	-1.95282	0.141803	0.48122	-0.112232	1.55432	-0.0889672	-0.255809	0.0142469	-0.0605222	0.102274	-0.00277022	-0.225668	-2.47171	0.0902721	-0.147246	-0.00886023	-2.47661	-0.195009	0.493778	-0.0308166	-0.0107067	0.00377774	0.167487	0.463089
4.49	-0.0372545	2.50821	0.0333281	0.0904115	0.0833109	1.91329	-0.0768789	-0.0969705	0.895664	0.0181282	-0.00922536	-0.0424265	-0.113103	-1.79412	0.0308797	-0.224305	-0.264364	-1.99101	0.132082	-1.6785	0.0989001	-0.211882	0.0162956	1.15818	0.0200328	-2.34245	0.144791	-0.271591	-0.0927187	1.65671	-0.0921075	-0.381024	0.0145382	0.0680578	0.102557	0.0443164	-0.253708	-3.05414	0.0936229	0.66272	-0.0314192	-2.51268	-0.190869	0.336056	-0.0309913	-0.00735267	0.00580115	0.207473	0.465979
4.5	-0.0133366	2.30064	0.0324129	-0.130742	0.101517	1.66757	-0.0778929	-0.108771	0.896033	0.0466726	-0.00968703	-0.0486305	-0.12938	-1.31242	0.0337917	-0.114269	-0.281438	-1.41873	0.113581	-2.1462	0.0996454	0.184452	0.0273083	1.1086	-0.00242824	-1.96093	0.142743	-0.44203	-0.074216	1.37345	-0.0968812	-0.571461	0.0153654	0.129565	0.103058	0.0601716	-0.283592	-2.86869	0.10296	0.871825	-0.0520335	-2.13996	-0.187618	0.327467	-0.0308627	0.0175063	0.00774484	0.148063	0.469254
4.51	0.00709514	1.88755	0.0307065	-0.185918	0.116123	1.24806	-0.0790631	-0.124152	0.896482	0.0399019	-0.010176	-0.0486611	-0.13792	-0.437352	0.0354199	-0.0644494	-0.291304	-0.616426	0.0883568	-2.87629	0.100612	0.00403273	0.0394247	1.31773	-0.019722	-1.43899	0.139476	-0.423704	-0.0595128	1.09403	-0.103272	-0.683565	0.0171253	0.185918	0.103923	0.115441	-0.309799	-2.46333	0.113103	0.819785	-0.0680349	-1.62585	-0.184347	0.319866	-0.0306519	0.0209152	0.0089796	0.0821046	0.470359
4.52	0.0240082	1.5784	0.029049	-0.16684	0.126595	0.849156	-0.080347	-0.131132	0.896793	0.0213148	-0.0106555	-0.0471237	-0.139014	0.196831	0.0350745	-0.0758826	-0.295612	-0.341119	0.0568848	-3.35737	0.100034	-0.067746	0.0538743	1.52283	-0.0326168	-1.1107	0.136334	-0.332116	-0.0479998	0.849983	-0.110227	-0.692517	0.0184402	0.0617451	0.105387	0.176134	-0.33232	-2.15259	0.122357	0.686111	-0.0792779	-1.16625	-0.181349	0.275309	-0.0303671	0.0298828	0.00961284	0.0275714	0.470218
4.53	0.0384492	1.35783	0.0279167	-0.0930372	0.133402	0.516212	-0.0816596	-0.130425	0.896901	0.000466247	-0.0111172	-0.0452117	-0.135502	0.566939	0.032886	-0.145628	-0.298654	-0.232203	0.0221757	-3.53406	0.0988291	-0.143786	0.0695996	1.59261	-0.0428769	-0.912585	0.134079	-0.202224	-0.0395334	0.559281	-0.117021	-0.664432	0.0183709	-0.0653211	0.107392	0.223371	-0.352215	-1.9145	0.130021	0.507376	-0.0865133	-0.797163	-0.179009	0.187846	-0.0300006	0.0387828	0.00972593	-0.016947	0.469779
4.54	0.0508803	1.14481	0.0276697	0.0130257	0.137186	0.245482	-0.0829435	-0.12601	0.896814	-0.0169607	-0.0115589	-0.0430752	-0.129444	0.809269	0.0290065	-0.238841	-0.300181	-0.0213422	-0.0131654	-3.50271	0.0968728	-0.198483	0.0855425	1.5707	-0.0511694	-0.715231	0.133076	-0.0578474	-0.0343415	0.263475	-0.123626	-0.659036	0.0173696	-0.124396	0.109788	0.253399	-0.369883	-1.66644	0.135671	0.306157	-0.0906134	-0.499597	-0.177706	0.0662942	-0.0295598	0.0463076	0.00940979	-0.0530754	0.469629
4.55	0.0610683	0.88983	0.0283932	0.11158	0.138422	0.0158243	-0.0841747	-0.120079	0.896584	-0.0279405	-0.0119774	-0.0405396	-0.121518	1.02173	0.0236369	-0.309054	-0.29939	0.218788	-0.0475211	-3.34589	0.0946058	-0.211356	0.100923	1.48277	-0.0571659	-0.462318	0.133367	0.0693828	-0.0321788	0.021101	-0.130273	-0.669299	0.0161019	-0.119105	0.112378	0.262331	-0.38497	-1.36095	0.139147	0.120924	-0.0922052	-0.235454	-0.177745	-0.0754313	-0.0291026	0.0419039	0.00870592	-0.0870063	0.470006
4.56	0.0684649	0.575941	0.0296981	0.151615	0.137497	-0.178654	-0.0853406	-0.112803	0.896275	-0.0329841	-0.0123685	-0.0377163	-0.111655	1.23028	0.0173505	-0.302335	-0.296315	0.430531	-0.0797978	-3.08877	0.0921072	-0.254445	0.115082	1.3349	-0.0602097	-0.140221	0.134542	0.13795	-0.0325116	-0.163509	-0.137015	-0.674129	0.0150052	-0.105762	0.114995	0.261039	-0.396732	-0.977989	0.140816	0.00889246	-0.091628	0.0225833	-0.17929	-0.237082	-0.0287642	0.0284168	0.00767417	-0.107748	0.470821
4.57	0.0725736	0.21993	0.0310269	0.149928	0.134745	-0.348953	-0.0864231	-0.103439	0.895942	-0.0327285	-0.0127324	-0.0350621	-0.0997789	1.42059	0.0108858	-0.242018	-0.291306	0.597058	-0.108972	-2.73275	0.088917	-0.339085	0.127498	1.14321	-0.059804	0.218968	0.136087	0.173389	-0.0349953	-0.317048	-0.143676	-0.65491	0.0138438	-0.124684	0.117526	0.241824	-0.404435	-0.53715	0.141281	-0.051721	-0.0890373	0.2786	-0.18251	-0.406213	-0.0285397	0.025498	0.00648863	-0.107256	0.471879
4.58	0.0728775	-0.183257	0.0321609	0.140583	0.130288	-0.525511	-0.0874097	-0.0935721	0.895626	-0.0301766	-0.0130665	-0.0314322	-0.0855472	1.66245	0.00459782	-0.151955	-0.284689	0.743467	-0.134515	-2.37793	0.0849346	-0.441731	0.137925	0.9514	-0.0554456	0.622206	0.137849	0.207215	-0.0394748	-0.465064	-0.150103	-0.622472	0.0125852	-0.116705	0.1198	0.211823	-0.40738	-0.0376584	0.140708	-0.114819	-0.0845023	0.547255	-0.187475	-0.584974	-0.0283013	0.0240863	0.00524277	-0.119654	0.472758
4.59	0.0694564	-0.521682	0.0329977	0.109583	0.12404	-0.692613	-0.0882861	-0.081227	0.895351	-0.0241912	-0.0133556	-0.0265248	-0.0689024	1.82969	-0.00119827	-0.0399034	-0.276548	0.860196	-0.156569	-2.02565	0.0792499	-0.675062	0.146508	0.773633	-0.0474234	0.926669	0.139582	0.19855	-0.046059	-0.612736	-0.155911	-0.534863	0.0116085	-0.084689	0.121703	0.169974	-0.4056	0.393883	0.13915	-0.155178	-0.0779222	0.801254	-0.194197	-0.753706	-0.0282003	-0.00164898	0.00373794	-0.139393	0.47315
4.6	0.0631832	-0.774701	0.0333764	0.06403	0.11655	-0.791794	-0.0890249	-0.0662154	0.89515	-0.0160472	-0.0136016	-0.0226666	-0.0510196	1.86611	-0.00606591	0.0628528	-0.267826	0.883613	-0.174796	-1.61949	0.071461	-0.833028	0.153159	0.578033	-0.0369472	1.12029	0.140911	0.168516	-0.0540574	-0.690502	-0.160672	-0.4137	0.0107872	-0.0739624	0.123134	0.116178	-0.399966	0.740769	0.137156	-0.158009	-0.0697732	0.978144	-0.202572	-0.920157	-0.0283335	-0.0196326	0.0021022	-0.139684	0.473097
4.61	0.0545905	-0.998969	0.0332352	0.00310147	0.108267	-0.857666	-0.0896066	-0.0503246	0.895029	-0.00837543	-0.0138098	-0.0190539	-0.0327316	1.86349	-0.00979205	0.171069	-0.258645	0.922836	-0.188883	-1.21047	0.0629612	-0.830339	0.157799	0.381371	-0.0247757	1.27878	0.14167	0.123106	-0.0629593	-0.743223	-0.164128	-0.282901	0.0101464	-0.0572859	0.124028	0.0658541	-0.390992	1.06054	0.13509	-0.134882	-0.0604822	1.11831	-0.212616	-1.08542	-0.0286421	-0.0399343	0.000446946	-0.131302	0.472901
4.62	0.0438351	-1.2022	0.0325006	-0.06354	0.0995011	-0.894237	-0.0900339	-0.0351462	0.89498	-0.00139246	-0.0139853	-0.0161989	-0.0141155	1.86148	-0.012312	0.273357	-0.249103	0.937007	-0.199122	-0.847597	0.0550625	-0.728585	0.160575	0.202219	-0.011051	1.42419	0.141752	0.0771601	-0.0724919	-0.769895	-0.166352	-0.166548	0.00956684	-0.0585472	0.124469	0.0239246	-0.378833	1.35711	0.133259	-0.0951142	-0.0503686	1.22245	-0.224254	-1.23589	-0.0291298	-0.0578859	-0.00108848	-0.105599	0.47275
4.63	0.0313026	-1.35578	0.0312413	-0.117607	0.0904416	-0.924347	-0.0903087	-0.019918	0.894999	0.00503803	-0.0141356	-0.0138824	0.00459226	1.83759	-0.0137378	0.351797	-0.23942	0.950884	-0.205978	-0.540245	0.0483645	-0.614343	0.161684	0.0472153	0.0037949	1.50777	0.141196	0.0413867	-0.0824528	-0.799437	-0.167361	-0.0379259	0.00898036	-0.0585196	0.12448	-0.0200496	-0.36395	1.59501	0.131809	-0.0637598	-0.0396897	1.30354	-0.237243	-1.3546	-0.0297395	-0.0664663	-0.00234056	-0.0666594	0.472659
4.64	0.0173739	-1.48014	0.029612	-0.160418	0.0811421	-0.938953	-0.0904368	-0.00584179	0.895075	0.00982197	-0.0142642	-0.011889	0.0232676	1.81534	-0.0142312	0.417102	-0.229634	0.950851	-0.210067	-0.290655	0.0425645	-0.554797	0.161414	-0.0762889	0.0193451	1.57378	0.140125	0.0170412	-0.0925785	-0.784379	-0.167197	0.0637126	0.00842361	-0.053183	0.124098	-0.0548233	-0.346832	1.79641	0.130727	-0.0382014	-0.0285995	1.35719	-0.251286	-1.44244	-0.0303531	-0.0611415	-0.00318231	-0.0157715	0.472579
4.65	0.00240233	-1.559	0.0277732	-0.185307	0.0717755	-0.934388	-0.0904269	0.0077934	0.89519	0.0130254	-0.0143747	-0.0102868	0.0417234	1.76234	-0.0139407	0.457123	-0.219944	0.932381	-0.211839	-0.0727702	0.037273	-0.503754	0.160052	-0.176511	0.0353392	1.59754	0.138686	0.00714724	-0.102482	-0.750569	-0.166111	0.149178	0.00786537	-0.0577844	0.123408	-0.082053	-0.327933	1.94337	0.129998	-0.0237793	-0.0173604	1.37631	-0.265994	-1.49106	-0.0307949	-0.0355285	-0.00351724	0.0376462	0.47239
4.66	-0.0131047	-1.58228	0.02593	-0.191477	0.0625744	-0.897785	-0.09028	0.0216199	0.89533	0.0147224	-0.0144724	-0.00936487	0.0594461	1.65335	-0.0130959	0.461554	-0.210716	0.86051	-0.21149	0.137685	0.0326707	-0.418533	0.157777	-0.265045	0.0512575	1.56229	0.13707	0.00864669	-0.111925	-0.6972	-0.164205	0.228657	0.00730575	-0.0536028	0.122455	-0.107072	-0.307866	2.0264	0.129558	-0.0171104	-0.00629931	1.34769	-0.280957	-1.49648	-0.0309276	1.64E-05	-0.00337353	0.0817522	0.471995
4.67	-0.028612	-1.55368	0.0241867	-0.19473	0.0538462	-0.834144	-0.089995	0.0353084	0.895485	0.0164608	-0.0145626	-0.00872888	0.0757845	1.47955	-0.0118413	0.453635	-0.202268	0.786109	-0.208992	0.363429	0.0291347	-0.292485	0.154553	-0.370915	0.0665336	1.47508	0.13538	0.00380816	-0.120664	-0.633274	-0.16153	0.301858	0.00682166	-0.04153	0.121263	-0.129405	-0.287268	2.04815	0.129424	-0.00192583	0.00422056	1.28107	-0.295837	-1.47365	-0.0307196	0.0297451	-0.0028831	0.104665	0.471477
4.68	-0.0434912	-1.44111	0.0224651	-0.203683	0.0459521	-0.720477	-0.0895737	0.0490108	0.895663	0.0194025	-0.014649	-0.00881882	0.0898263	1.18071	-0.010117	0.430651	-0.194785	0.666761	-0.20399	0.641471	0.0270252	-0.141072	0.150276	-0.474516	0.0805378	1.30359	0.133568	-0.0152503	-0.128444	-0.540921	-0.158178	0.367942	0.00653359	-0.0162636	0.119874	-0.148276	-0.266897	1.97162	0.129792	0.0407761	0.0137995	1.14519	-0.310274	-1.40499	-0.030299	0.0456824	-0.00220395	0.118525	0.470985
4.69	-0.0567705	-1.23061	0.0207745	-0.201426	0.0394782	-0.544129	-0.0890169	0.0620401	0.895878	0.0234536	-0.0147431	-0.00990358	0.100178	0.758168	-0.0080397	0.373716	-0.188858	0.492077	-0.196033	0.94601	0.0264799	0.0090156	0.145047	-0.564026	0.0922224	1.02994	0.131836	-0.0307861	-0.134729	-0.399951	-0.154148	0.430079	0.00648101	0.0188129	0.118255	-0.1739	-0.247918	1.77984	0.130774	0.0948217	0.0216962	0.911308	-0.323766	-1.28416	-0.0297664	0.0560517	-0.00135651	0.131937	0.470558
4.7	-0.0676073	-0.941771	0.0190061	-0.203942	0.0351019	-0.295063	-0.088337	0.0738936	0.896127	0.0259914	-0.0148464	-0.0107907	0.105774	0.232981	-0.00559275	0.311216	-0.185024	0.255929	-0.184957	1.27245	0.027263	0.139692	0.13903	-0.641907	0.100823	0.694265	0.130159	-0.0682389	-0.138984	-0.220483	-0.149687	0.456918	0.0069139	0.0558369	0.116486	-0.178141	-0.231352	1.49874	0.132519	0.174695	0.0270362	0.573264	-0.335837	-1.12057	-0.0291623	0.0626493	-0.000331683	0.144175	0.47023
4.71	-0.0752949	-0.595579	0.0171207	-0.192209	0.0334969	0.00610371	-0.087541	0.0850685	0.896389	0.0262354	-0.0149601	-0.011998	0.105659	-0.359377	-0.00283219	0.223642	-0.183847	-0.0239779	-0.17053	1.60394	0.0298001	0.36853	0.132326	-0.704431	0.105738	0.309197	0.128627	-0.097227	-0.140797	-0.0127731	-0.145083	0.459743	0.00748909	0.0575615	0.11474	-0.169126	-0.218008	1.15194	0.135038	0.252093	0.0289225	0.150976	-0.346176	-0.938266	-0.0285198	0.0651753	0.000854821	0.15223	0.470071
4.72	-0.0794901	-0.239147	0.015225	-0.161827	0.0348985	0.295154	-0.0866429	0.094088	0.896641	0.0236605	-0.0150864	-0.013169	0.099673	-0.909711	1.52E-05	0.115082	-0.185461	-0.291205	-0.153155	1.8503	0.0350613	0.66817	0.125137	-0.744121	0.106733	-0.0789584	0.12743	-0.111482	-0.140038	0.184938	-0.140545	0.446146	0.00808901	0.06059	0.113128	-0.149228	-0.208316	0.782111	0.138107	0.301981	0.0269333	-0.279647	-0.354592	-0.737759	-0.0278651	0.0677217	0.00216651	0.155264	0.470108
4.73	-0.0801443	0.12087	0.013499	-0.115678	0.03893	0.524547	-0.0856662	0.100914	0.896857	0.0193669	-0.0152217	-0.0137993	0.0883979	-1.39717	0.00270714	-0.00829847	-0.189542	-0.523077	-0.133848	1.99479	0.0433143	0.959129	0.117693	-0.761615	0.103848	-0.467786	0.126678	-0.115445	-0.136985	0.347523	-0.136184	0.425944	0.00867302	0.0565522	0.111771	-0.122004	-0.202453	0.390186	0.141365	0.315197	0.0213673	-0.659287	-0.360974	-0.534751	-0.0271949	0.0693222	0.00350923	0.146323	0.470336
4.74	-0.0772245	0.475093	0.0120988	-0.0674207	0.0449182	0.676712	-0.0846314	0.105639	0.897026	0.0142943	-0.0153597	-0.0137124	0.0724057	-1.82161	0.00513189	-0.129071	-0.195673	-0.702195	-0.11354	2.05213	0.0543901	1.23513	0.110239	-0.75501	0.0971121	-0.843385	0.126373	-0.121728	-0.131974	0.477993	-0.132073	0.394527	0.00924865	0.0548768	0.110744	-0.0807132	-0.20061	-0.0141466	0.144523	0.30349	0.0129538	-0.954611	-0.36533	-0.335898	-0.0265189	0.0700074	0.00477596	0.128297	0.470792
4.75	-0.0708901	0.802906	0.0111552	-0.0151192	0.0520018	0.733658	-0.0835605	0.108141	0.897141	0.00866735	-0.0154937	-0.0130018	0.0524377	-2.16142	0.00724332	-0.247251	-0.203081	-0.788362	-0.0930697	2.02823	0.0680471	1.45964	0.102966	-0.73204	0.0867819	-1.18527	0.126472	-0.120587	-0.125464	0.552855	-0.128322	0.355599	0.0097086	0.0381029	0.110176	-0.0309687	-0.202784	-0.408743	0.147359	0.261766	0.00270964	-1.1378	-0.367751	-0.151137	-0.0258409	0.0677127	0.00586889	0.102619	0.471488
4.76	-0.0614893	1.08306	0.010786	0.0377551	0.0592237	0.698375	-0.0824775	0.107929	0.897196	0.0020719	-0.0156174	-0.0116182	0.0294297	-2.39328	0.0090025	-0.351839	-0.210827	-0.784917	-0.0732501	1.92025	0.0834204	1.57848	0.0960701	-0.680135	0.0733125	-1.46456	0.126921	-0.112791	-0.118177	0.550871	-0.125025	0.3009	0.0100304	0.0297226	0.110135	0.0238537	-0.208769	-0.767701	0.149688	0.195848	-0.00820559	-1.20406	-0.36838	0.0220495	-0.0251813	0.065397	0.00674621	0.0759814	0.472405
4.77	-0.0496051	1.29684	0.0108952	0.0432908	0.0656727	0.569923	-0.0814159	0.103417	0.897189	-0.00239239	-0.0157127	-0.00614365	0.00476379	-2.47123	0.0107149	-0.314692	-0.218132	-0.720416	-0.0552488	1.65543	0.0929446	0.174732	0.0907459	-0.438566	0.057526	-1.63922	0.127437	-0.157382	-0.111091	0.442113	-0.122434	0.211417	0.0103342	0.0325486	0.110737	0.100802	-0.218087	-1.07259	0.151527	0.154869	-0.0186454	-1.13816	-0.36739	0.16748	-0.0245305	0.0626241	0.00739377	0.0490059	0.473514
4.78	-0.0359343	1.43606	0.0113025	0.0895146	0.0703829	0.362175	-0.080422	0.0950965	0.897144	-0.00705299	-0.0157502	-0.00243372	-0.0195808	-2.36096	0.0131942	-0.305221	-0.224444	-0.583328	-0.0406125	1.24964	0.094394	0.29543	0.0869433	-0.308746	0.0404391	-1.72648	0.127757	-0.129356	-0.105406	0.262311	-0.120858	0.104701	0.0104966	0.0120711	0.112076	0.162633	-0.230169	-1.30884	0.152897	0.0520943	-0.027433	-0.979328	-0.365041	0.302601	-0.0238928	0.0611211	0.00781275	0.0231533	0.474859
4.79	-0.0212035	1.50302	0.0123612	0.128015	0.0729133	0.135104	-0.0795192	0.0851718	0.897045	-0.0127263	-0.0157671	-0.000652008	-0.0422619	-2.11976	0.014994	-0.349921	-0.228901	-0.361317	-0.0305963	0.742995	0.0979679	0.308261	0.0849006	-0.0970038	0.0229095	-1.72919	0.128428	-0.106232	-0.101434	0.0768136	-0.120387	-0.0107991	0.0108243	0.0569641	0.113999	0.224235	-0.244256	-1.46229	0.153333	-0.0420654	-0.0341076	-0.776877	-0.361451	0.410168	-0.0232703	0.058793	0.00800862	0.00079702	0.476168
4.8	-0.00615825	1.49396	0.0136443	0.126629	0.0730953	-0.102466	-0.0787239	0.0737682	0.896891	-0.0179476	-0.0157587	0.00230993	-0.0620376	-1.76635	0.0161541	-0.320512	-0.230888	-0.0927036	-0.025988	0.173747	0.0999562	0.107754	0.0851019	0.134321	0.00582827	-1.63997	0.129017	-0.115999	-0.0996069	-0.154232	-0.121094	-0.128595	0.0114212	0.0542312	0.116577	0.290788	-0.259465	-1.52553	0.153167	-0.0974557	-0.038359	-0.533753	-0.356986	0.476654	-0.0226373	0.0609741	0.00802026	-0.0189553	0.477553
4.81	0.0085101	1.42602	0.0148275	0.106781	0.0709315	-0.325002	-0.0780435	0.0625326	0.896691	-0.0217133	-0.0157226	0.00484229	-0.0778952	-1.34622	0.0168141	-0.27266	-0.23012	0.194492	-0.027218	-0.41213	0.100332	-0.0220042	0.0876753	0.371273	-0.0100271	-1.48905	0.129369	-0.130728	-0.100243	-0.375333	-0.122947	-0.238213	0.0118256	0.0355695	0.119776	0.34635	-0.274919	-1.51124	0.152602	-0.130043	-0.0400962	-0.286486	-0.352019	0.508879	-0.0219722	0.064481	0.00784209	-0.0383741	0.479035
4.82	0.0223275	1.31896	0.0156804	0.0761482	0.0667111	-0.50933	-0.0774672	0.0530452	0.896463	-0.0235858	-0.0156637	0.0068613	-0.0894708	-0.916239	0.0169695	-0.220986	-0.226618	0.462131	-0.034118	-0.953452	0.0995484	-0.117654	0.092479	0.581829	-0.024204	-1.30416	0.129388	-0.150874	-0.103095	-0.554099	-0.125827	-0.334643	0.0121349	0.0314785	0.123477	0.390599	-0.28992	-1.43603	0.151818	-0.142881	-0.0395535	-0.0654025	-0.346854	0.515358	-0.0212669	0.0682757	0.00747626	-0.057116	0.48054
4.83	0.034906	1.17129	0.0161271	0.0489431	0.0608362	-0.655634	-0.0769764	0.0453451	0.896221	-0.0249784	-0.0155857	0.00873758	-0.0967206	-0.481631	0.0166203	-0.170064	-0.22064	0.696828	-0.0461311	-1.43316	0.0978425	-0.206288	0.0992266	0.761239	-0.0363832	-1.08609	0.129081	-0.161044	-0.107815	-0.69731	-0.129601	-0.417289	0.0124163	0.0294197	0.127551	0.421255	-0.303846	-1.2975	0.150871	-0.153334	-0.0371311	0.123444	-0.34175	0.498736	-0.0205246	0.0728892	0.00693033	-0.0733734	0.481984
4.84	0.0458174	0.982001	0.0162485	0.0368325	0.0537238	-0.758294	-0.0765529	0.0397338	0.89596	-0.0273704	-0.0154893	0.010549	-0.0996356	-0.0532578	0.0157584	-0.12746	-0.212726	0.87206	-0.0625321	-1.82702	0.0951953	-0.300306	0.107581	0.905362	-0.0462084	-0.836244	0.128579	-0.149324	-0.114053	-0.7955	-0.134146	-0.487698	0.0126839	0.0265347	0.131882	0.443424	-0.316038	-1.09383	0.149677	-0.173629	-0.0333067	0.26949	-0.336895	0.469954	-0.0197503	0.0754132	0.0062236	-0.0863969	0.483253
4.85	0.0546949	0.763965	0.0162621	0.0498656	0.0457912	-0.818561	-0.0761729	0.0367422	0.895669	-0.031192	-0.0153751	0.0122943	-0.0984235	0.342016	0.0143271	-0.106107	-0.20336	0.99174	-0.0823383	-2.10946	0.0915685	-0.395367	0.117191	1.01202	-0.0534291	-0.574275	0.128113	-0.106506	-0.121364	-0.842685	-0.139299	-0.539146	0.0128828	0.0183529	0.13637	0.45213	-0.325901	-0.838575	0.148055	-0.214205	-0.0286154	0.367789	-0.332411	0.423451	-0.0189573	0.0776401	0.00540827	-0.0936208	0.484252
4.86	0.0613481	0.54476	0.016443	0.0868305	0.0374933	-0.821856	-0.0758076	0.0370022	0.895335	-0.0352773	-0.0152444	0.0136473	-0.0936	0.662787	0.0122795	-0.11127	-0.193465	0.96107	-0.104353	-2.26141	0.0869353	-0.523347	0.127692	1.08392	-0.0580023	-0.330261	0.127933	-0.038647	-0.129198	-0.826888	-0.144871	-0.571428	0.0129696	0.00504308	0.140908	0.450908	-0.33303	-0.561997	0.145828	-0.269156	-0.023649	0.400606	-0.328406	0.376065	-0.0181632	0.0770161	0.00453731	-0.0953707	0.484967
4.87	0.0658673	0.332039	0.0170039	0.12658	0.0294225	-0.774999	-0.0754232	0.0403123	0.894965	-0.0383587	-0.0151012	0.0149926	-0.0860743	0.900772	0.00968508	-0.115066	-0.184258	0.895871	-0.127211	-2.28606	0.0806062	-0.700191	0.138608	1.09969	-0.0601922	-0.1086	0.128174	0.0272896	-0.136895	-0.762901	-0.15066	-0.583446	0.0130058	0.00646588	0.14535	0.436429	-0.337342	-0.276927	0.142978	-0.315903	-0.0190928	0.379783	-0.324927	0.31925	-0.0173835	0.0753832	0.00366009	-0.0921128	0.485422
4.88	0.0682372	0.116159	0.0179568	0.162375	0.0219694	-0.695248	-0.0749932	0.0460512	0.89457	-0.0404299	-0.0149459	0.0160362	-0.0765298	1.07144	0.00674804	-0.121841	-0.17578	0.813492	-0.149699	-2.191	0.0728564	-0.793845	0.149359	1.06124	-0.0601234	0.102961	0.128762	0.0900719	-0.144078	-0.66785	-0.156469	-0.575087	0.0129468	-0.0150288	0.149609	0.413992	-0.338696	0.0219578	0.139661	-0.349634	-0.0153545	0.325623	-0.322002	0.265886	-0.0166345	0.0726036	0.00282069	-0.0841893	0.485663
4.89	0.0684695	-0.092508	0.0192923	0.190416	0.0154159	-0.590013	-0.0744948	0.0539183	0.894162	-0.0406466	-0.0147821	0.0167064	-0.065635	1.17388	0.00354351	-0.134854	-0.168307	0.688421	-0.170697	-1.99307	0.0647435	-0.782235	0.159455	0.974346	-0.0579531	0.293829	0.129648	0.144253	-0.150455	-0.547834	-0.162083	-0.545579	0.0126714	-0.0318695	0.153593	0.381665	-0.337024	0.318202	0.136029	-0.367064	-0.0127119	0.245253	-0.319608	0.214882	-0.0159234	0.0671196	0.0020688	-0.0746714	0.485695
4.9	0.0666836	-0.279592	0.0208751	0.193511	0.00999057	-0.466882	-0.0739093	0.063606	0.893766	-0.0380422	-0.0146113	0.0175105	-0.0540628	1.19851	0.000252502	-0.129458	-0.16211	0.549699	-0.189284	-1.70718	0.0570044	-0.730802	0.168518	0.853462	-0.0539319	0.455839	0.130643	0.167435	-0.155837	-0.422758	-0.16732	-0.501151	0.0122873	-0.040027	0.157222	0.344123	-0.33243	0.593003	0.132348	-0.351126	-0.0113336	0.149463	-0.317687	0.170125	-0.0152703	0.0625498	0.00142812	-0.0592241	0.485532
4.91	0.0630949	-0.457308	0.0224627	0.175605	0.00582125	-0.348239	-0.0732221	0.0737789	0.893411	-0.0327993	-0.0144312	0.0185547	-0.0424628	1.19151	-0.00281574	-0.105446	-0.157209	0.432998	-0.204744	-1.38789	0.0499557	-0.643927	0.17627	0.714866	-0.0483591	0.610611	0.131473	0.168992	-0.160174	-0.300526	-0.172094	-0.455429	0.0118298	-0.0467536	0.160466	0.305652	-0.325168	0.854999	0.128949	-0.310851	-0.0112461	0.0613773	-0.31619	0.128748	-0.0146687	0.0574495	0.000939196	-0.0432931	0.485216
4.92	0.0577162	-0.627224	0.0239102	0.149632	0.00272503	-0.255314	-0.0724342	0.0839023	0.893116	-0.0260745	-0.0142393	0.0198903	-0.030834	1.18506	-0.00554331	-0.073448	-0.153318	0.333112	-0.217064	-1.08121	0.0440139	-0.519811	0.182609	0.570553	-0.0412663	0.751935	0.132016	0.162513	-0.163551	-0.190377	-0.17636	-0.396673	0.0113565	-0.0424802	0.16329	0.260844	-0.315311	1.10119	0.12595	-0.265267	-0.012211	-0.00133993	-0.315087	0.0934615	-0.0141153	0.0529214	0.000607059	-0.0268929	0.484756
4.93	0.0507729	-0.76689	0.0251239	0.117154	0.000444232	-0.196106	-0.0715427	0.0945269	0.892891	-0.0189597	-0.0140314	0.0218826	-0.019308	1.16263	-0.00784988	-0.0325401	-0.150314	0.263781	-0.226407	-0.802274	0.03936	-0.400413	0.187556	0.43704	-0.0330207	0.842601	0.132214	0.142544	-0.166123	-0.1224	-0.179892	-0.302828	0.0109805	-0.034076	0.165624	0.206967	-0.303176	1.30574	0.123381	-0.218762	-0.0139388	-0.0343498	-0.314266	0.071832	-0.013599	0.0492911	0.000425809	-0.0120371	0.484114
4.94	0.0425774	-0.877422	0.0260807	0.0923674	-0.00142964	-0.171298	-0.0705451	0.104944	0.892736	-0.0122904	-0.013801	0.0242279	-0.00794353	1.13851	-0.00970507	0.00247671	-0.147773	0.224752	-0.233211	-0.570266	0.0357551	-0.313778	0.191285	0.324791	-0.0241617	0.888045	0.132107	0.12966	-0.168306	-0.0778636	-0.182324	-0.186324	0.0106071	-0.0369035	0.167435	0.154974	-0.289194	1.47044	0.121151	-0.186798	-0.0160218	-0.0399691	-0.313587	0.0638923	-0.0131212	0.0462648	0.0003826	0.00103179	0.483299
4.95	0.0333976	-0.961617	0.0268326	0.0713204	-0.00310898	-0.159305	-0.0694454	0.11496	0.892641	-0.00676878	-0.0135463	0.0267091	0.00319952	1.10202	-0.0111534	0.0356912	-0.145537	0.200353	-0.237846	-0.361403	0.0329108	-0.250817	0.193942	0.207891	-0.0150016	0.905477	0.131818	0.119412	-0.170062	-0.0341504	-0.183589	-0.070009	0.0102702	-0.0278868	0.168725	0.104629	-0.273726	1.59999	0.119152	-0.160535	-0.018261	-0.0373252	-0.312925	0.0714026	-0.0126845	0.0409413	0.000465609	0.0135099	0.482389
4.96	0.0236147	-0.99136	0.0273762	0.0387678	-0.004639	-0.140819	-0.0682435	0.125572	0.892602	-0.00065861	-0.0132682	0.0289828	0.0136504	0.969817	-0.0121482	0.0752236	-0.143596	0.159652	-0.240151	-0.085481	0.0307269	-0.178711	0.195205	0.0408006	-0.00597141	0.860522	0.131391	0.0893481	-0.171394	-0.00107145	-0.183647	0.0573431	0.00999789	-0.0224233	0.169516	0.0555096	-0.257244	1.66479	0.117393	-0.118322	-0.0206128	-0.0471217	-0.312137	0.0912753	-0.0123103	0.0330946	0.000684422	0.0285709	0.481451
4.97	0.0137792	-0.980844	0.0273787	-0.0430151	-0.00587247	-0.102452	-0.0669368	0.135331	0.89264	0.00875903	-0.0129672	0.0311495	0.0222463	0.721483	-0.0122383	0.161238	-0.142211	0.0924741	-0.239099	0.309272	0.0294211	-0.080885	0.194612	-0.163288	0.00230474	0.79337	0.130459	-0.00243659	-0.172341	0.030217	-0.182476	0.164861	0.00984612	-0.0071194	0.169856	0.0164515	-0.240421	1.67704	0.116308	-0.0137555	-0.0231704	-0.0743478	-0.311114	0.110951	-0.0120223	0.024274	0.00107566	0.0476953	0.480638
4.98	0.00410763	-0.952914	0.0263567	-0.163814	-0.00667835	-0.0619844	-0.0655448	0.142708	0.892789	0.0216454	-0.0126474	0.0326407	0.0281294	0.386057	-0.0108536	0.281448	-0.141583	0.0206271	-0.233526	0.825227	0.0293226	0.0732372	0.191742	-0.422971	0.00980207	0.73636	0.128492	-0.134073	-0.172863	0.0571923	-0.180425	0.240076	0.00983656	0.00694019	0.169876	-0.0130598	-0.223597	1.65503	0.116508	0.140697	-0.0260062	-0.101042	-0.309824	0.147563	-0.0118322	0.0131252	0.00166492	0.0673233	0.480105
4.99	-0.00511849	-0.888081	0.0240288	-0.303759	-0.00712305	-0.0267442	-0.0640849	0.149243	0.89308	0.0367932	-0.0123176	0.0331389	0.0301873	-0.0969533	-0.00766916	0.406179	-0.141658	-0.036908	-0.221887	1.53769	0.0315959	0.39602	0.185901	-0.765173	0.0163394	0.647185	0.125223	-0.289269	-0.173025	0.0753209	-0.177666	0.309906	0.0100523	0.0389349	0.169606	-0.0426855	-0.207216	1.57822	0.118348	0.319622	-0.0290548	-0.125656	-0.308067	0.205219	-0.0117338	0.00516919	0.00245025	0.0852398	0.479763
5	-0.0135627	-0.799539	0.0203091	-0.43723	-0.00733463	-0.017367	-0.0625621	0.154992	0.893524	0.0516218	-0.0119863	0.033088	0.026913	-0.709352	-0.0025498	0.509752	-0.142182	-0.0549937	-0.202051	2.44956	0.0379934	0.872897	0.176204	-1.20051	0.0215617	0.529232	0.120603	-0.439205	-0.172914	0.0673521	-0.174188	0.385585	0.0106367	0.0775118	0.16904	-0.072713	-0.191764	1.46081	0.121944	0.487488	-0.0322163	-0.128428	-0.305609	0.289445	-0.0116786	0.00340896	0.00337761	0.0920697	0.479517
[truncated: 2,487 more columns]
