# Supplementary material for: Analysis of abnormal posture in patients with Parkinson's disease using a computational model considering muscle tones
Source: Front Comput Neurosci. 2023 Oct 5;17:1218707. doi: 10.3389/fncom.2023.1218707 (PMC10585043; doi:10.3389/fncom.2023.1218707)
Supplement: Supplementary file 2 [file Data_Sheet_2.ZIP › result_simulation_sub5-6/Sub5_uff6.391659.sto]

221206_sub5_uff6.391659_3/0268_999999.999_1.133
version=1
nRows=501
nColumns=2509
inDegrees=no
endheader
time	pelvis_tilt	pelvis_tilt_u	pelvis_list	pelvis_list_u	pelvis_rotation	pelvis_rotation_u	pelvis_tx	pelvis_tx_u	pelvis_ty	pelvis_ty_u	pelvis_tz	pelvis_tz_u	hip_flexion_r	hip_flexion_r_u	hip_adduction_r	hip_adduction_r_u	hip_rotation_r	hip_rotation_r_u	knee_angle_r	knee_angle_r_u	subtalar_angle_1_r	subtalar_angle_1_r_u	ankle_angle_r	ankle_angle_r_u	hip_flexion_l	hip_flexion_l_u	hip_adduction_l	hip_adduction_l_u	hip_rotation_l	hip_rotation_l_u	knee_angle_l	knee_angle_l_u	subtalar_angle_1_l	subtalar_angle_1_l_u	ankle_angle_l	ankle_angle_l_u	lumbar_extension	lumbar_extension_u	lumbar_bending	lumbar_bending_u	lumbar_rotation	lumbar_rotation_u	neck_extension	neck_extension_u	roll	roll_u	yaw	yaw_u	neck_extension_2
0	0.0232155	0	-0.0194239	0	-0.120882	0	-0.0727298	0	0.893869	0	0	0	-0.0459354	0	0.0489112	0	-0.0786855	0	-0.129854	0	0.0800374	0	0.124832	0	0.00182064	0	0.0515852	0	-0.2626	0	-0.2585	0	0.0288322	0	0.224038	0	0.0229097	0	-0.0486762	0	0.0710022	0	-0.085443	0	-0.0401371	0	0.00754237	0	0.480589
0.01	0.0213285	0.00275582	-0.0199286	-0.116571	-0.121303	-0.0319257	-0.0728469	-0.00454487	0.89356	-0.0507002	5.48E-05	0.0119124	-0.0438711	-0.114112	0.0520592	0.541849	-0.0718231	0.703347	-0.129326	0.172674	0.0908248	-1.83768	0.132964	0.144665	0.00277535	-0.158489	0.051673	-0.0302981	-0.257963	0.717023	-0.256015	0.261203	0.0436143	-0.427441	0.222542	0.358015	0.0246269	-0.0427321	-0.0478202	0.120972	0.0713935	0.0310375	-0.0834579	0.0461511	-0.0409237	-0.0354502	0.00719133	0.0413775	0.477163
0.02	0.0202282	-0.174022	-0.0208771	-0.0329536	-0.121846	-0.0815102	-0.0729044	-0.00572883	0.892811	-0.0995057	0.000187829	0.0108753	-0.0436689	0.0179082	0.0585581	0.622074	-0.066854	0.271385	-0.127281	0.244891	0.0733029	-0.401941	0.134509	0.550629	0.00155747	-0.18794	0.0527474	0.226354	-0.252143	0.279581	-0.251586	0.615304	0.0352192	-0.968074	0.226146	0.414258	0.0255435	0.180649	-0.0468057	0.0307743	0.0718731	0.063848	-0.0828139	0.083146	-0.0406992	0.0304279	0.00760669	0.00156965	0.476196
0.03	0.0186377	-0.0853038	-0.020597	0.0915185	-0.122438	-0.0130101	-0.0729681	-0.00917998	0.891708	-0.100489	0.000233897	-0.000935371	-0.0437083	-0.0829656	0.0627023	0.215708	-0.0652407	0.0931257	-0.123914	0.319002	0.0653257	-0.783002	0.137617	0.253196	0.000381925	-0.144088	0.0565209	0.404269	-0.251757	-0.06392	-0.245474	0.37263	0.0248698	-0.920468	0.229159	0.215451	0.0271391	0.0633126	-0.0469958	-0.101351	0.0723738	0.00363866	-0.0820299	0.0183976	-0.0406078	-0.0139631	0.00759146	-7.36E-05	0.474964
0.04	0.0191868	0.151578	-0.0202817	-0.0587948	-0.121949	0.0867138	-0.0730772	-0.0107706	0.89113	-0.0142833	0.000221869	0.000171969	-0.0450591	-0.162429	0.0646856	0.206175	-0.0648647	-0.000483893	-0.122343	-0.0176585	0.0618575	-0.0298893	0.139293	0.0953078	0.000730467	0.0823825	0.0588767	0.02452	-0.251371	0.148682	-0.246195	-0.408828	0.0203679	0.0233433	0.231272	0.188679	0.0260569	-0.229785	-0.0475256	0.0458823	0.0717719	-0.0945809	-0.0831406	-0.214701	-0.0408682	-0.0184362	0.0078264	0.061962	0.478316
0.05	0.0205762	0.0964115	-0.0211468	-0.078761	-0.121421	-0.0069675	-0.0731503	-0.00275153	0.891257	0.0301537	0.000232042	0.00119681	-0.0457547	0.00685245	0.0664896	0.11408	-0.0643978	0.0977194	-0.12376	-0.207179	0.063732	0.334678	0.139612	-0.0335986	0.00162928	0.0976552	0.0577997	-0.121789	-0.249731	0.147073	-0.250481	-0.324031	0.0230525	0.389293	0.23229	0.000419761	0.0240377	-0.125569	-0.0468935	0.0698889	0.0710053	-0.0168146	-0.0853046	-0.182876	-0.0408678	0.0129904	0.00842368	0.0589274	0.482839
0.06	0.0210296	0.00182777	-0.0216151	-0.0174626	-0.122	-0.0925337	-0.0731303	0.00608183	0.8916	0.0340887	0.0002408	0.000471222	-0.0451507	0.0844423	0.0670019	0.0152001	-0.0631416	0.141167	-0.125665	-0.146655	0.0669587	0.261208	0.138945	-0.0912296	0.00175885	-0.0164146	0.0567545	-0.0678665	-0.248759	0.0559742	-0.251862	0.0293147	0.02666	0.296468	0.231575	-0.121405	0.0235415	0.0203827	-0.0465608	0.00882554	0.0712732	0.0568969	-0.0865809	-0.0767711	-0.0408025	0.000475032	0.00881267	0.0342863	0.483978
0.07	0.0207028	-0.0568019	-0.0216602	0.00783675	-0.122893	-0.0741678	-0.0730475	0.00959161	0.891879	0.0197336	0.000238793	-0.00103081	-0.044334	0.0698764	0.0670121	0.00430848	-0.0619708	0.0972526	-0.126468	-0.0136677	0.0687269	0.0957257	0.138074	-0.076883	0.00124283	-0.0579763	0.0565032	-0.00780084	-0.24838	0.0208674	-0.250551	0.197334	0.0286627	0.100607	0.230309	-0.117499	0.0241715	0.0933283	-0.0465634	-0.0139636	0.0717854	0.0279083	-0.0869824	-0.013003	-0.0408343	-0.00463343	0.00910951	0.030265	0.482604
0.08	0.0200141	-0.0716234	-0.0215123	0.0242702	-0.123406	-0.0292099	-0.0729518	0.00909318	0.891978	0.000523936	0.000218812	-0.00295835	-0.0438308	0.029974	0.067028	0.00320164	-0.0612809	0.0509036	-0.126086	0.0785481	0.0689784	-0.0430495	0.137545	-0.0257166	0.000711166	-0.0573263	0.0568195	0.0405751	-0.248246	0.000627183	-0.248396	0.214618	0.0287615	-0.0692397	0.229403	-0.0604431	0.0251967	0.0995289	-0.0466971	-0.0281413	0.0718454	-0.0231044	-0.0870371	-0.00499246	-0.0408667	-0.00314079	0.00940667	0.0299099	0.480591
0.09	0.0206358	0.317422	-0.021164	0.0502617	-0.123354	0.0577585	-0.0727349	0.0507796	0.891931	-0.00294991	0.000179321	-0.00531627	-0.0470025	-1.00904	0.06672	-0.1472	-0.0620308	-0.2927	-0.121694	1.14702	0.0693714	0.249802	0.135211	-0.437324	-0.00294163	-1.06684	0.0580205	-0.00796881	-0.248559	-0.10165	-0.243126	1.19786	0.0280561	-0.0993323	0.227299	-0.402988	0.0249247	-0.259334	-0.0471697	-0.0761867	0.0713017	-0.0948702	-0.0872526	-0.0984799	-0.0408716	0.0144343	0.00973782	0.0524304	0.478999
0.1	0.0235509	0.0980453	-0.0199876	0.186139	-0.122081	0.1946	-0.0719718	0.0898298	0.891987	0.0175274	9.50E-05	-0.0119366	-0.0605993	-1.33585	0.0653267	-0.252924	-0.0644527	-0.330514	-0.104113	2.09781	0.0727237	0.34447	0.129765	-0.647978	-0.015984	-1.3047	0.0622681	0.244079	-0.247047	0.296395	-0.225953	1.9365	0.0265681	-0.0913372	0.221991	-0.628203	0.0235967	0.136872	-0.0487627	-0.219523	0.0694509	-0.264753	-0.0900008	-0.424153	-0.0402978	0.0706556	0.0105432	0.0897138	0.479413
0.11	0.0229716	-0.136771	-0.0178147	0.213664	-0.120124	0.176055	-0.071068	0.0890853	0.892349	0.0542761	-4.56E-05	-0.0154751	-0.0722171	-1.00767	0.0638394	-0.19683	-0.0669514	-0.322621	-0.0832608	1.99548	0.0768349	0.54509	0.122481	-0.77327	-0.0258019	-0.955807	0.0679961	0.327591	-0.243269	0.2074	-0.207327	1.78341	0.0277291	0.320011	0.215044	-0.754942	0.0270807	0.416217	-0.0508446	-0.215059	0.0667728	-0.26725	-0.0943082	-0.371974	-0.0399675	0.00873717	0.0111353	0.0745491	0.480784
0.12	0.0216508	-0.136456	-0.0158206	0.180446	-0.118865	0.0918915	-0.0702024	0.0837882	0.892991	0.0695809	-0.000216349	-0.0190482	-0.0816667	-0.858688	0.0624814	-0.214997	-0.0695289	-0.308569	-0.0647326	1.72867	0.0852339	1.06269	0.115503	-0.6452	-0.0341625	-0.910466	0.0729986	0.247404	-0.241951	-0.00634129	-0.189885	1.72932	0.0322158	0.510045	0.207055	-0.83686	0.031176	0.384935	-0.0523688	-0.144302	0.0647789	-0.180897	-0.0969899	-0.171964	-0.0400452	-0.0122962	0.0117989	0.0764375	0.48082
0.13	0.0199526	-0.200503	-0.0140724	0.178712	-0.118484	-0.0300315	-0.0693903	0.0804945	0.893663	0.0620426	-0.000423064	-0.0218805	-0.0893808	-0.666706	0.0607342	-0.245246	-0.0717576	-0.221008	-0.0484831	1.55154	0.0952283	0.822247	0.109117	-0.671445	-0.0425331	-0.997615	0.0774602	0.236983	-0.241425	-0.00695971	-0.171737	2.01852	0.0364202	0.237998	0.198196	-0.961357	0.035388	0.44589	-0.0532998	-0.10774	0.0636913	-0.0591944	-0.0979962	-0.0398381	-0.040174	-0.0101312	0.012444	0.0583786	0.479712
0.14	0.0177586	-0.248411	-0.0121721	0.199522	-0.119436	-0.119301	-0.0685593	0.0849721	0.894196	0.0435103	-0.000648184	-0.0229921	-0.0960459	-0.639723	0.0587892	-0.213736	-0.0746738	-0.549612	-0.0324753	1.68244	0.102289	0.484131	0.102468	-0.712612	-0.0532449	-1.28512	0.0828269	0.299592	-0.240435	0.0396177	-0.148373	2.59679	0.0369389	-0.106963	0.18794	-1.06596	0.040181	0.510069	-0.0540842	-0.106962	0.0639731	0.0287945	-0.0980276	0.0266599	-0.0402934	-0.0150133	0.0128979	0.0343469	0.477924
0.15	0.0147466	-0.344444	-0.0101246	0.219773	-0.120405	-0.063381	-0.0677383	0.0768408	0.894522	0.0218756	-0.000882968	-0.0240741	-0.102108	-0.530816	0.0576436	-0.118503	-0.0824508	-1.05641	-0.0151389	1.73396	0.105345	0.21981	0.0953186	-0.654622	-0.0646549	-1.17248	0.089073	0.373803	-0.239207	-0.0235328	-0.12198	2.58823	0.0353133	-0.200357	0.177271	-1.04266	0.0458111	0.586694	-0.0548194	-0.120785	0.0642884	-0.0296629	-0.0974714	0.0897214	-0.0404447	-0.0165633	0.0131902	0.0200098	0.476045
0.16	0.0112554	-0.333195	-0.0077198	0.262105	-0.120967	-0.055127	-0.0670517	0.0599183	0.894646	0.00362808	-0.00113077	-0.0255167	-0.106773	-0.388094	0.0569989	-0.101422	-0.0943828	-1.33251	0.00132116	1.52414	0.107252	0.104176	0.0895883	-0.501203	-0.0741989	-0.986526	0.0954694	0.408379	-0.239372	-0.180652	-0.0976788	2.25329	0.0336139	-0.145752	0.167329	-0.931124	0.0515203	0.51363	-0.0558627	-0.159086	0.0642473	-0.0279114	-0.0961633	0.170434	-0.040626	-0.0247381	0.0133884	0.0111267	0.474676
0.17	0.00828653	-0.25716	-0.00494175	0.289248	-0.12172	-0.0903653	-0.0665399	0.0429062	0.894608	-0.0102317	-0.00139649	-0.0279638	-0.110089	-0.257144	0.056264	-0.109473	-0.107848	-1.35468	0.0149695	1.19073	0.107206	-0.211913	0.0851768	-0.428598	-0.0821725	-0.851552	0.101597	0.398769	-0.240932	-0.274406	-0.0770229	1.88387	0.0325038	-0.103108	0.158741	-0.78427	0.0560465	0.369313	-0.0572688	-0.1719	0.064455	0.0170257	-0.0941366	0.226743	-0.0408987	-0.0357727	0.0136058	0.0175649	0.474316
0.18	0.00598099	-0.209587	-0.00217915	0.257146	-0.122589	-0.0593702	-0.0661737	0.0317845	0.894471	-0.01579	-0.00170363	-0.0346063	-0.11213	-0.13413	0.055397	-0.124915	-0.118767	-0.738092	0.0248139	0.776534	0.101762	-0.62773	0.0799413	-0.488955	-0.0888821	-0.705855	0.107083	0.343461	-0.24296	-0.247357	-0.0598874	1.55238	0.0318773	-0.0350785	0.151597	-0.643728	0.0593049	0.275258	-0.0585165	-0.110195	0.0647478	-0.0184423	-0.0918132	0.225803	-0.0412804	-0.0452392	0.0139586	0.0349566	0.475124
0.19	0.0042251	-0.134256	-6.44E-05	0.146775	-0.122591	0.0688377	-0.0658748	0.0287719	0.894331	-0.00972794	-0.00209245	-0.0421407	-0.113695	-0.177821	0.0541603	-0.131589	-0.123181	-0.231143	0.0314707	0.605214	0.100755	0.157671	0.0771851	-0.192878	-0.0946417	-0.624656	0.111419	0.196929	-0.244328	-0.151989	-0.0457078	1.29173	0.0318421	0.0171792	0.145717	-0.537689	0.0615623	0.16114	-0.0588766	0.026365	0.0640519	-0.154799	-0.0895909	0.218212	-0.041695	-0.0411624	0.0144542	0.0434121	0.476816
0.2	0.00309451	-0.107537	0.000805083	0.0475402	-0.121445	0.137201	-0.0656083	0.0234456	0.894293	0.00149438	-0.00252508	-0.0438135	-0.115623	-0.145746	0.0535224	-0.0488912	-0.123828	0.0475986	0.036987	0.465098	0.10091	-0.163012	0.0747547	-0.27449	-0.0998685	-0.492864	0.113989	0.0807463	-0.244958	-0.103788	-0.0340437	1.04247	0.0321913	0.0113551	0.140742	-0.46414	0.0627235	0.101784	-0.057872	0.134468	0.0621048	-0.221453	-0.0872909	0.247287	-0.0419631	-0.0172491	0.0148904	0.0164513	0.478801
0.21	0.0019788	-0.108423	0.0011865	0.0343233	-0.120252	0.0876316	-0.0654186	0.0144114	0.894333	0.00499379	-0.0029617	-0.0432116	-0.116282	0.0191325	0.053274	-0.0259419	-0.1229	0.102344	0.0403212	0.196361	0.0980978	-0.391708	0.0720094	-0.25507	-0.103816	-0.37041	0.115756	0.0768506	-0.245528	-0.107698	-0.0246662	0.845196	0.0320809	-0.0151431	0.136368	-0.401885	0.0635623	0.0756514	-0.0563865	0.144861	0.0601955	-0.154011	-0.0844852	0.317849	-0.0420028	-0.00210397	0.0148896	-0.0407736	0.480392
0.22	0.00105562	-0.0732868	0.00147594	0.0215272	-0.119789	0.00756672	-0.0653173	0.00605102	0.89437	0.00149916	-0.0033838	-0.0411092	-0.115505	0.132772	0.0529772	-0.0121786	-0.121972	0.0927797	0.0410171	-0.0481941	0.0931745	-0.589665	0.0695537	-0.220089	-0.106987	-0.317722	0.117267	0.0593459	-0.246379	-0.135869	-0.0169652	0.694724	0.0322092	0.025757	0.132761	-0.31106	0.063909	0.00819914	-0.0548806	0.153475	0.0591969	-0.0526476	-0.0809585	0.383364	-0.0419374	0.00458289	0.014385	-0.0855409	0.481437
0.23	0.000550007	-0.0254075	0.00159964	0.00265891	-0.119966	-0.0344413	-0.065291	-0.000240777	0.894355	-0.00455022	-0.00378607	-0.0395571	-0.113874	0.182545	0.0527286	-0.0010725	-0.121188	0.0779779	0.0395535	-0.228792	0.0873471	-0.518131	0.0677893	-0.106192	-0.109779	-0.281784	0.118455	0.0351886	-0.247483	-0.146968	-0.0107488	0.549415	0.0324916	0.0256893	0.130092	-0.223786	0.0635096	-0.0710477	-0.0533036	0.166111	0.0589834	0.00445551	-0.0769083	0.421318	-0.0417985	0.0114625	0.0135648	-0.109424	0.482359
0.24	0.000583469	0.0311936	0.00150604	-0.0221665	-0.12033	-0.0323589	-0.0653083	-0.00251248	0.89429	-0.00735223	-0.004178	-0.0390992	-0.112175	0.146332	0.0524925	-0.0109395	-0.120582	0.0678333	0.036747	-0.314019	0.0838115	-0.0877547	0.067849	0.153446	-0.112415	-0.271674	0.119321	0.00377344	-0.248635	-0.143549	-0.0058911	0.429248	0.0327118	0.0171722	0.128258	-0.153079	0.0622783	-0.151919	-0.0516337	0.182505	0.059031	0.0108791	-0.0726167	0.431507	-0.0415919	0.0179688	0.0125881	-0.12002	0.483575
0.25	0.00106628	0.0534509	0.00104785	-0.0656596	-0.120528	-0.0138213	-0.0653292	-0.00173671	0.894231	-0.00377602	-0.00456437	-0.0378797	-0.111211	0.0638391	0.0523052	0.00294047	-0.119872	0.0864843	0.0340643	-0.226774	0.083364	-0.017905	0.0689221	0.0867431	-0.115018	-0.238895	0.119719	-0.0469738	-0.249674	-0.127855	-0.00208042	0.336817	0.0329796	0.0325386	0.126961	-0.111676	0.0604002	-0.18465	-0.0497126	0.219363	0.0589314	-0.00603378	-0.0683338	0.423039	-0.041339	0.023027	0.011567	-0.119101	0.485308
0.26	0.00149936	0.0294381	0.000309614	-0.078058	-0.120772	-0.0435696	-0.0653446	-0.00157451	0.894221	0.0017473	-0.00493564	-0.0364033	-0.110625	0.064173	0.0523114	0.0088278	-0.118941	0.107815	0.032074	-0.182862	0.0838045	0.107239	0.0696153	0.0582042	-0.117165	-0.174734	0.119751	-0.0460854	-0.250711	-0.139337	0.00094576	0.272228	0.033367	0.0535138	0.125922	-0.100303	0.0585331	-0.157793	-0.0475679	0.227815	0.058889	0.0238239	-0.0641164	0.426556	-0.0410636	0.0211101	0.0105505	-0.116187	0.487408
0.27	0.00164319	0.00150894	-0.000481847	-0.0780093	-0.12152	-0.110131	-0.065365	-0.00274357	0.89426	0.00565846	-0.00529163	-0.0347493	-0.109751	0.114217	0.052291	0.00654388	-0.117716	0.151811	0.0301713	-0.206948	0.0850966	0.118683	0.0701573	0.0426744	-0.118647	-0.110878	0.119726	-0.0300922	-0.252112	-0.175932	0.00337615	0.213284	0.034057	0.0631942	0.125005	-0.0855388	0.0569846	-0.12789	-0.0453698	0.226942	0.0593654	0.0897376	-0.0597384	0.451745	-0.0407827	0.0321745	0.00967466	-0.0923779	0.48935
0.28	0.00157197	-0.011853	-0.00120711	-0.0639425	-0.123015	-0.189698	-0.0654038	-0.00511574	0.89432	0.00576251	-0.00562855	-0.0325148	-0.108292	0.177363	0.0521478	-0.00316812	-0.115957	0.216129	0.0277858	-0.275077	0.0857362	0.0247251	0.0706439	0.0642919	-0.119501	-0.0599793	0.119777	-0.000630152	-0.253936	-0.210023	0.00518081	0.146769	0.0346294	0.0497342	0.124252	-0.0627427	0.0556576	-0.115503	-0.0432567	0.206479	0.0606009	0.17011	-0.0551354	0.467913	-0.0402171	0.0755841	0.00906969	-0.0697641	0.490972
0.29	0.00147991	-0.00242504	-0.00172856	-0.0409748	-0.125273	-0.257029	-0.0654658	-0.007101	0.894366	0.00298039	-0.00593976	-0.0296163	-0.106333	0.212675	0.0517773	-0.0244966	-0.113633	0.264231	0.024696	-0.338854	0.0857595	-0.00911741	0.0715002	0.11048	-0.119915	-0.0376197	0.120049	0.0297163	-0.256151	-0.241718	0.0063355	0.0845014	0.0348974	0.0057437	0.123744	-0.0357825	0.0543495	-0.12655	-0.0414639	0.167325	0.0626233	0.240526	-0.0504672	0.459693	-0.0391959	0.119777	0.00856433	-0.0698038	0.492431
0.3	0.00153737	0.0140952	-0.00210487	-0.0363044	-0.128015	-0.283361	-0.0655415	-0.00781774	0.894379	-0.000398183	-0.00621853	-0.0260738	-0.104234	0.211337	0.051285	-0.0224464	-0.111005	0.27736	0.0211476	-0.365455	0.0855075	-0.0306711	0.072745	0.139006	-0.120124	-0.0218363	0.120443	0.0319085	-0.258646	-0.257634	0.00687127	0.0227391	0.034794	-0.0322991	0.123562	0.00171422	0.0528991	-0.142311	-0.0400245	0.140112	0.0651461	0.266771	-0.0460103	0.425461	-0.0376884	0.180361	0.0080787	-0.0589168	0.493978
0.31	0.00171792	0.0207765	-0.00246784	-0.0364683	-0.13079	-0.264276	-0.0656146	-0.00637217	0.894363	-0.00265768	-0.0064613	-0.0224472	-0.102231	0.19231	0.0508847	-0.0110582	-0.108414	0.255338	0.0175148	-0.353062	0.0851419	-0.032408	0.0742016	0.147256	-0.12018	-0.00649859	0.120775	0.027948	-0.261195	-0.251336	0.00686325	-0.0198106	0.0341466	-0.0790678	0.123689	0.024106	0.0513927	-0.138001	-0.0388671	0.111328	0.0676743	0.242188	-0.042101	0.351065	-0.035492	0.241361	0.00765589	-0.0667728	0.495824
0.32	0.00190214	0.0141136	-0.0028215	-0.0323177	-0.13319	-0.211572	-0.0656591	-0.00206112	0.894333	-0.00296449	-0.00666711	-0.0186776	-0.100488	0.158874	0.0506376	-0.00115605	-0.10617	0.208656	0.0142385	-0.295812	0.0848724	-0.0194334	0.0756141	0.129844	-0.120163	-0.00582688	0.121038	0.0242905	-0.263609	-0.226569	0.00664117	-0.0162584	0.0333425	-0.0798324	0.123957	0.023352	0.0500828	-0.105446	-0.0380103	0.0766137	0.0697556	0.179136	-0.0391458	0.234242	-0.0331765	0.201745	0.00675831	-0.135266	0.498165
0.33	0.00192037	-0.0113786	-0.0031041	-0.0201293	-0.134979	-0.147258	-0.0656495	0.00416143	0.894308	-0.00193449	-0.00683408	-0.0147204	-0.0990415	0.133795	0.0505189	0.00421122	-0.104415	0.158334	0.0116686	-0.218408	0.0846319	-0.0287427	0.0767379	0.0986445	-0.120167	-0.00950387	0.121284	0.0271809	-0.265645	-0.178492	0.00666729	0.0268122	0.0326247	-0.0649399	0.124123	0.00421323	0.0492933	-0.0409117	-0.0374911	0.0346018	0.0711216	0.100539	-0.0375156	0.0868199	-0.0315657	0.116993	0.0051855	-0.184307	0.501069
0.34	0.00165725	-0.0397095	-0.00325812	-0.00877867	-0.136154	-0.0909168	-0.0655757	0.010489	0.894295	-0.000702517	-0.00695986	-0.0104148	-0.0977944	0.117635	0.0504774	0.0106391	-0.103116	0.118013	0.00984318	-0.151787	0.0842718	-0.0522623	0.0775715	0.0719757	-0.120227	-0.0182944	0.121569	0.0267106	-0.267152	-0.12461	0.00722431	0.0848544	0.0321138	-0.0404209	0.124013	-0.0283447	0.0492293	0.0290573	-0.0373427	-0.00564197	0.0717483	0.0286057	-0.0374267	-0.0630193	-0.0307297	0.0591626	0.00332498	-0.177948	0.504526
0.35	0.00115841	-0.0565273	-0.00331588	-0.00236083	-0.136857	-0.0529708	-0.0654452	0.0153345	0.894289	-0.000953253	-0.00704088	-0.00577214	-0.0966456	0.11029	0.0505177	0.0197401	-0.102084	0.10415	0.00851487	-0.119813	0.0832926	-0.149242	0.0781889	0.0592191	-0.12038	-0.0277205	0.121851	0.0207496	-0.268107	-0.07148	0.00828478	0.124909	0.0316315	-0.0651557	0.123648	-0.0454228	0.0498123	0.0796745	-0.0375294	-0.0400765	0.0717786	-0.0232459	-0.0387087	-0.18241	-0.0302556	0.0417641	0.00167179	-0.14404	0.508168
0.36	0.000592805	-0.0539825	-0.00331675	0.00124298	-0.137272	-0.0313621	-0.0652738	0.0187149	0.894271	-0.00283025	-0.0070753	-0.00115706	-0.0955814	0.0981064	0.0506342	0.0247677	-0.101093	0.10313	0.00735209	-0.115918	0.081434	-0.194901	0.0788173	0.0750935	-0.120686	-0.0454752	0.122121	0.0144393	-0.268559	-0.0272498	0.00964971	0.144285	0.0307867	-0.108851	0.123176	-0.0441078	0.0507725	0.100915	-0.0380191	-0.0698044	0.0714102	-0.0559127	-0.0409549	-0.261338	-0.0298825	0.0336848	0.000319454	-0.111379	0.511404
0.37	0.000109401	-0.0415386	-0.00331281	-0.0031696	-0.137507	-0.0159052	-0.0650734	0.0213088	0.89423	-0.00510998	-0.00706562	0.00307878	-0.09466	0.0796828	0.0507968	0.0280229	-0.100189	0.0835284	0.00616281	-0.120565	0.0797393	-0.141229	0.0796375	0.0911427	-0.121188	-0.0624285	0.122357	0.00108106	-0.268604	0.0011609	0.011117	0.146398	0.0295891	-0.117556	0.122753	-0.0346631	0.0518734	0.106484	-0.0387473	-0.0877498	0.0707657	-0.0813558	-0.0439157	-0.330669	-0.0295906	0.0248011	-0.000701847	-0.0745239	0.513939
0.38	-0.000256531	-0.0324422	-0.00340349	-0.0131225	-0.137602	-0.00482003	-0.0648487	0.0236935	0.894174	-0.00576922	-0.00701418	0.00710003	-0.0939216	0.0635464	0.0510549	0.0358389	-0.0995159	0.0597902	0.00494882	-0.121933	0.0784694	-0.111688	0.080548	0.093863	-0.121859	-0.0697552	0.12244	-0.0173438	-0.268481	0.00116509	0.0125442	0.13946	0.0284448	-0.104479	0.12247	-0.0239688	0.0530343	0.114597	-0.0395801	-0.0958037	0.0698825	-0.10253	-0.0475852	-0.403835	-0.0294128	0.00012794	-0.00140168	-0.0529003	0.515887
0.39	-0.000581665	-0.0334242	-0.00357566	-0.0204317	-0.137633	-0.00310839	-0.0645997	0.0261216	0.894122	-0.00448252	-0.00692515	0.01062	-0.0932744	0.0593149	0.0513936	0.0433046	-0.0990255	0.0472007	0.0037216	-0.122098	0.0774575	-0.0904449	0.0814613	0.0877258	-0.122592	-0.067331	0.122389	-0.0301779	-0.268498	-0.024524	0.0139084	0.134432	0.0276208	-0.0578624	0.122267	-0.0190133	0.0543401	0.134348	-0.0404642	-0.0981983	0.0688419	-0.114199	-0.0519181	-0.455193	-0.0298893	-0.104934	-0.00216308	-0.0714596	0.51729
0.4	-0.000910198	-0.0308852	-0.00378832	-0.0213741	-0.137705	-0.0133917	-0.0643239	0.0291632	0.894087	-0.00271944	-0.0068038	0.0135537	-0.0926955	0.044782	0.0517671	0.040947	-0.0985823	0.0502839	0.00255933	-0.105927	0.076654	-0.0698877	0.0822611	0.0730016	-0.123382	-0.0821597	0.122259	-0.0361421	-0.268768	-0.0452553	0.0153084	0.151423	0.0273092	-0.00833592	0.122023	-0.0306967	0.0558342	0.149467	-0.0413657	-0.102148	0.0677535	-0.11335	-0.0565504	-0.464512	-0.0313939	-0.188975	-0.00289452	-0.0386807	0.517763
0.41	-0.00116775	-0.0184795	-0.00401463	-0.0239316	-0.137937	-0.0343294	-0.0640135	0.0331261	0.894065	-0.0018505	-0.00665546	0.0160155	-0.09241	-0.00188807	0.0521373	0.0373811	-0.0980248	0.0639503	0.00173162	-0.0517615	0.0760638	-0.0313419	0.0828457	0.0446085	-0.12449	-0.131008	0.122144	-0.0441964	-0.269106	-0.0484707	0.0170678	0.2087	0.0273895	0.0308321	0.12159	-0.05663	0.0574239	0.152922	-0.0422781	-0.100585	0.0667398	-0.100825	-0.061163	-0.454377	-0.0334979	-0.230942	-0.00315064	0.0166978	0.517138
0.42	-0.00126864	-0.00246393	-0.00427415	-0.0289818	-0.138423	-0.0641444	-0.0636601	0.0374945	0.894045	-0.00241258	-0.00648537	0.0179302	-0.092748	-0.0735183	0.0525151	0.0325852	-0.0972887	0.0792461	0.00165603	0.039852	0.0760928	0.0367832	0.0831055	0.00748617	-0.126244	-0.203911	0.122128	-0.0519496	-0.269407	-0.0574235	0.0196049	0.300924	0.0279521	0.0818137	0.120852	-0.0890678	0.0590001	0.150504	-0.043147	-0.0917764	0.065907	-0.0775861	-0.0656547	-0.443765	-0.0359256	-0.256579	-0.00286746	0.0689228	0.515638
0.43	-0.0012516	0.00510829	-0.00459801	-0.0349322	-0.139244	-0.101081	-0.0632672	0.0408492	0.894013	-0.00429397	-0.00629858	0.0193234	-0.0937805	-0.136254	0.0529382	0.030934	-0.0963666	0.0943062	0.00253876	0.133837	0.0767627	0.0951237	0.083015	-0.0255429	-0.128689	-0.266714	0.122233	-0.0539707	-0.269838	-0.0930067	0.0230782	0.391948	0.0288689	0.0986461	0.119836	-0.114303	0.0605643	0.152477	-0.0438898	-0.0774684	0.0653516	-0.0454155	-0.0700073	-0.428701	-0.0385656	-0.273293	-0.00211314	0.111544	0.51358
0.44	-0.00117591	0.0120913	-0.0049648	-0.0398666	-0.140449	-0.13895	-0.0628463	0.043209	0.893961	-0.00601392	-0.00610118	0.0201138	-0.0953772	-0.189824	0.0533909	0.0301096	-0.0952848	0.103944	0.00429805	0.21589	0.0780002	0.144448	0.0825982	-0.0594286	-0.131689	-0.322324	0.122525	-0.0500621	-0.270668	-0.148351	0.0274209	0.474075	0.0299782	0.124426	0.118543	-0.142093	0.0621314	0.150385	-0.0444936	-0.061919	0.0651439	-0.0106579	-0.0742283	-0.420164	-0.0413705	-0.290192	-0.0010192	0.139343	0.511303
0.45	-0.00102883	0.0183231	-0.00540616	-0.0480343	-0.142001	-0.170518	-0.0624061	0.0445999	0.893894	-0.00705286	-0.00589767	0.0204847	-0.0974608	-0.229986	0.0539215	0.0357827	-0.0941045	0.109994	0.00678339	0.274772	0.0795585	0.161202	0.0818885	-0.0849078	-0.135168	-0.363127	0.122964	-0.0495749	-0.271995	-0.199422	0.0324846	0.533764	0.0313353	0.144279	0.11702	-0.161415	0.0636365	0.14433	-0.0449121	-0.0418741	0.0652518	0.0180598	-0.0783964	-0.415093	-0.0443356	-0.302784	0.000291166	0.155824	0.509204
0.46	-0.000842325	0.0206887	-0.00591126	-0.0539044	-0.143842	-0.196889	-0.0619583	0.0447678	0.893822	-0.00728958	-0.005693	0.0203883	-0.0998087	-0.244664	0.0545225	0.04141	-0.0928279	0.121317	0.00967744	0.298279	0.0811624	0.154055	0.0809761	-0.100011	-0.138933	-0.382937	0.123514	-0.0466764	-0.273703	-0.231994	0.0380074	0.566249	0.0328255	0.152896	0.11532	-0.176165	0.0650724	0.138605	-0.0451515	-0.0239099	0.065619	0.041553	-0.0825396	-0.413911	-0.0474029	-0.309839	0.00169321	0.161451	0.507512
0.47	-0.000660753	0.0196571	-0.00647672	-0.0580904	-0.145915	-0.217397	-0.0615146	0.0438923	0.893751	-0.00700462	-0.00549085	0.0199442	-0.102177	-0.238081	0.0551922	0.0459902	-0.091414	0.135256	0.0126449	0.291928	0.0826447	0.143858	0.0799704	-0.10186	-0.142783	-0.384855	0.124116	-0.0434323	-0.275646	-0.251961	0.0437253	0.574287	0.0343302	0.1466	0.11353	-0.181321	0.0664512	0.133488	-0.0452121	-0.00813414	0.0661828	0.058972	-0.0866906	-0.414315	-0.0505269	-0.31205	0.00313198	0.166693	0.50637
0.48	-0.000467954	0.021567	-0.00706195	-0.0593514	-0.148163	-0.230641	-0.0610819	0.0426112	0.893682	-0.00678662	-0.00529501	0.019198	-0.104459	-0.22724	0.0558581	0.0458495	-0.0898773	0.145926	0.0154725	0.273262	0.0840442	0.132527	0.0789812	-0.0993382	-0.146635	-0.38483	0.124771	-0.04	-0.277793	-0.272627	0.0494713	0.573586	0.0357924	0.144487	0.111698	-0.186257	0.067732	0.122917	-0.0451514	0.00307706	0.0668905	0.0691559	-0.0907806	-0.403108	-0.05367	-0.313644	0.00457953	0.164351	0.505668
0.49	-0.000251679	0.0250789	-0.00767576	-0.0636127	-0.150488	-0.232873	-0.0606623	0.0412878	0.893613	-0.00712573	-0.00510712	0.0183535	-0.106652	-0.221011	0.0565322	0.0496131	-0.0882645	0.151323	0.0181236	0.257234	0.0852927	0.113405	0.0780086	-0.0966813	-0.15048	-0.384689	0.12543	-0.0435034	-0.2801	-0.281742	0.0551951	0.570486	0.0371941	0.131249	0.10982	-0.189027	0.0688891	0.110143	-0.0449767	0.0155007	0.0676348	0.0674674	-0.0947756	-0.397513	-0.0568333	-0.304819	0.00598862	0.171487	0.505292
0.5	-2.17E-05	0.0249132	-0.00830978	-0.0640382	-0.152796	-0.227653	-0.0602572	0.0395906	0.893538	-0.0078459	-0.0049286	0.0173617	-0.108744	-0.206805	0.0572146	0.0512238	-0.0866114	0.156263	0.020589	0.234771	0.0862804	0.0732792	0.0771015	-0.087395	-0.154303	-0.37944	0.126083	-0.0424016	-0.282398	-0.270787	0.0608864	0.565671	0.0383413	0.0956953	0.10791	-0.191505	0.0699297	0.0996221	-0.0447492	0.0145937	0.0683102	0.0567403	-0.098614	-0.369109	-0.0591744	-0.127512	0.00799177	0.279229	0.505089
0.51	0.000185714	0.0210859	-0.00897222	-0.0667675	-0.155027	-0.218893	-0.0598733	0.037104	0.893456	-0.00852722	-0.00475986	0.016333	-0.110638	-0.181313	0.0579382	0.0582352	-0.084895	0.166166	0.0227694	0.19876	0.0866435	-0.00524868	0.0762816	-0.0726368	-0.158016	-0.362929	0.126695	-0.0436716	-0.284559	-0.258294	0.0664574	0.548387	0.0391095	0.0577613	0.10604	-0.182491	0.0708745	0.0907602	-0.0445442	0.0115848	0.0688426	0.0419031	-0.102185	-0.352669	-0.0594121	0.0690273	0.0107473	0.291258	0.504847
0.52	0.000358799	0.0174424	-0.00964172	-0.0653071	-0.157166	-0.208905	-0.0595178	0.0339609	0.893368	-0.00920311	-0.00460254	0.015092	-0.112241	-0.149653	0.0586777	0.0603064	-0.083055	0.184187	0.0245368	0.154769	0.0860946	-0.104817	0.0756213	-0.0569046	-0.161556	-0.343681	0.127273	-0.0409282	-0.286685	-0.256756	0.0718353	0.527337	0.0394787	0.0177952	0.104252	-0.176573	0.0717249	0.0807822	-0.0443898	0.00601573	0.0692213	0.0262249	-0.105706	-0.345238	-0.0582478	0.16048	0.01313	0.221117	0.50506
0.53	0.000491827	0.0116644	-0.0102748	-0.060558	-0.159182	-0.193558	-0.0591938	0.0308966	0.893272	-0.00994764	-0.00445888	0.0136359	-0.113546	-0.122326	0.0593779	0.0566658	-0.0810624	0.197287	0.0259028	0.12243	0.0847602	-0.158565	0.0751402	-0.03618	-0.164911	-0.326469	0.127846	-0.0382055	-0.288749	-0.237362	0.0770317	0.512957	0.0395236	-0.0109246	0.102491	-0.175106	0.0724816	0.0727675	-0.0443152	-0.00198525	0.0694135	0.00432944	-0.109183	-0.341783	-0.0564384	0.209659	0.0146693	0.134898	0.505808
0.54	0.000568268	0.00750827	-0.0108665	-0.0571635	-0.161009	-0.171385	-0.0588979	0.0284195	0.893169	-0.0106581	-0.00432966	0.0122257	-0.114675	-0.115747	0.0600169	0.0515912	-0.0790241	0.194006	0.0270987	0.121817	0.0830708	-0.172382	0.0747958	-0.0289693	-0.168144	-0.320847	0.128379	-0.0429328	-0.290543	-0.20392	0.0821568	0.515663	0.0393325	-0.0230172	0.100731	-0.178181	0.0731661	0.0637243	-0.0443179	-0.0083387	0.0693412	-0.0253639	-0.11255	-0.323983	-0.0542194	0.241097	0.0154395	0.057966	0.50693
0.55	0.000574112	-0.0038428	-0.0114099	-0.0513701	-0.16261	-0.148625	-0.0586243	0.0263488	0.893062	-0.0105772	-0.00421421	0.0108967	-0.115777	-0.112922	0.0605806	0.0441039	-0.077089	0.176974	0.0284082	0.142996	0.0814649	-0.143764	0.0744636	-0.0356552	-0.17135	-0.316861	0.128877	-0.0442013	-0.292058	-0.184928	0.0873904	0.533611	0.0391768	-0.00532795	0.098902	-0.190342	0.0738059	0.0642807	-0.0443988	-0.0166499	0.068964	-0.0562098	-0.115706	-0.301378	-0.0517546	0.259306	0.0155255	-0.00515433	0.508165
0.56	0.000447738	-0.0202376	-0.0119029	-0.047458	-0.163994	-0.128628	-0.0583717	0.0239831	0.892958	-0.00998288	-0.00411063	0.00989294	-0.116849	-0.104142	0.0610793	0.0406651	-0.0753612	0.15506	0.0299571	0.16335	0.0801816	-0.120906	0.0740434	-0.0441242	-0.17451	-0.306534	0.129347	-0.0466865	-0.293469	-0.177075	0.0928338	0.552501	0.0392026	0.00386485	0.0969052	-0.208174	0.0744781	0.069553	-0.0445508	-0.0226508	0.0682912	-0.0840692	-0.11866	-0.277343	-0.0491517	0.270729	0.0150758	-0.0514577	0.509465
0.57	0.00013322	-0.0395182	-0.0123663	-0.0471257	-0.165197	-0.112076	-0.0581485	0.0204826	0.892862	-0.00920331	-0.00401518	0.00930229	-0.11774	-0.0794959	0.0615638	0.0451093	-0.0738659	0.132495	0.0316002	0.162174	0.0790307	-0.107107	0.0735554	-0.04897	-0.177495	-0.280681	0.12974	-0.052096	-0.294733	-0.150905	0.098374	0.551664	0.0392111	-0.00299461	0.0947565	-0.216784	0.0752196	0.0744929	-0.0447509	-0.0255916	0.0673673	-0.107303	-0.121347	-0.248388	-0.0464335	0.280448	0.0142547	-0.0849628	0.510708
0.58	-0.00034528	-0.0525019	-0.0128347	-0.0459279	-0.166261	-0.102098	-0.057964	0.0163795	0.892773	-0.00848306	-0.00392341	0.00907463	-0.118359	-0.0512462	0.0620746	0.0466635	-0.0726083	0.114848	0.0331417	0.144609	0.0780712	-0.0885676	0.0730408	-0.0506072	-0.180237	-0.255887	0.13	-0.0552498	-0.295757	-0.127735	0.103838	0.541721	0.0391177	-0.013437	0.0925705	-0.222093	0.0759661	0.0699582	-0.0449806	-0.0311433	0.0662485	-0.121258	-0.123729	-0.218215	-0.0436296	0.285639	0.0131569	-0.11228	0.511863
0.59	-0.000918248	-0.0592024	-0.0132981	-0.0472521	-0.167246	-0.0944153	-0.0578198	0.0126593	0.892692	-0.00780529	-0.00383221	0.00923273	-0.118763	-0.0409862	0.0625881	0.050294	-0.0714875	0.102722	0.0345647	0.145791	0.0772983	-0.0558451	0.0724859	-0.0592603	-0.182811	-0.245428	0.130175	-0.0605212	-0.296677	-0.125891	0.109249	0.545561	0.0390317	0.00323939	0.0903036	-0.233746	0.0766325	0.0596462	-0.0452717	-0.0356352	0.0650194	-0.130764	-0.125772	-0.189009	-0.0408009	0.284061	0.0118323	-0.132554	0.512884
0.6	-0.0015646	-0.0688171	-0.0137833	-0.0504117	-0.168128	-0.0815954	-0.0577058	0.0102754	0.892617	-0.00730663	-0.00373851	0.00952975	-0.119181	-0.0515565	0.0631407	0.0543722	-0.0705808	0.072253	0.0362079	0.186466	0.0772158	0.0352039	0.071787	-0.0820614	-0.185364	-0.2458	0.130282	-0.0672163	-0.297634	-0.131967	0.114813	0.571602	0.0392253	0.0336163	0.0879123	-0.247802	0.0772264	0.0567415	-0.0456113	-0.0391801	0.0636721	-0.144332	-0.127526	-0.161485	-0.0379911	0.282198	0.0103855	-0.14144	0.513686
0.61	-0.00234201	-0.0842923	-0.014296	-0.0534709	-0.168904	-0.0753765	-0.0576144	0.00793807	0.892544	-0.00729049	-0.00364095	0.0100531	-0.119668	-0.0521416	0.0637424	0.0613888	-0.0699574	0.0485597	0.0382621	0.220423	0.0778205	0.0731941	0.0708791	-0.099671	-0.187916	-0.241064	0.130345	-0.0700736	-0.298653	-0.138857	0.120674	0.599559	0.0397021	0.0594799	0.0853405	-0.26505	0.0778472	0.0624037	-0.0459873	-0.0422262	0.0622179	-0.149792	-0.129019	-0.139734	-0.0351854	0.281041	0.00890372	-0.144753	0.514096
0.62	-0.00326477	-0.0966231	-0.0148561	-0.0588142	-0.169678	-0.0816108	-0.0575508	0.00455625	0.892472	-0.00727739	-0.00353674	0.0107777	-0.120051	-0.0301365	0.0644483	0.0738712	-0.0695062	0.0395456	0.040459	0.209406	0.0785938	0.0762215	0.0698806	-0.0978374	-0.190388	-0.226816	0.130357	-0.0712899	-0.299746	-0.144141	0.126729	0.606716	0.0403592	0.0668721	0.0826524	-0.269757	0.0785049	0.0619743	-0.0463604	-0.0393386	0.0607823	-0.139936	-0.130282	-0.105892	-0.0325654	0.22491	0.00725497	-0.18881	0.514145
0.63	-0.00427139	-0.100625	-0.0154652	-0.0633919	-0.17058	-0.0997311	-0.0575279	-0.000122598	0.892401	-0.00698142	-0.00342569	0.0114215	-0.120078	0.0176514	0.0652412	0.0831775	-0.0690762	0.0485063	0.0422506	0.139546	0.0792947	0.059035	0.069018	-0.0712776	-0.192665	-0.200846	0.130322	-0.0684809	-0.300931	-0.152782	0.13268	0.57806	0.0409814	0.0551807	0.0799997	-0.256759	0.079083	0.0471753	-0.0466907	-0.033741	0.0595229	-0.115342	-0.131045	-0.0409759	-0.0308492	0.12705	0.00518537	-0.207425	0.513532
0.64	-0.00528258	-0.0950754	-0.0161112	-0.0675303	-0.171681	-0.119078	-0.0575557	-0.00535481	0.892335	-0.00609463	-0.00330885	0.0119313	-0.119546	0.0732387	0.0660697	0.0892769	-0.0685385	0.0668027	0.0431422	0.0388543	0.0797261	0.0278781	0.0684864	-0.0360922	-0.194642	-0.170884	0.130235	-0.0657625	-0.302248	-0.162529	0.138201	0.525146	0.0414028	0.0321645	0.0775334	-0.235942	0.0794547	0.0197073	-0.0469892	-0.0300111	0.0585254	-0.0878505	-0.131126	0.0270682	-0.0298796	0.0727443	0.00323276	-0.178405	0.512188
0.65	-0.00619067	-0.0823645	-0.0168003	-0.0720921	-0.172941	-0.131135	-0.0576321	-0.00972834	0.892281	-0.00453512	-0.00318743	0.0123235	-0.118538	0.113538	0.0669116	0.0925539	-0.0678394	0.0870511	0.0430663	-0.0503908	0.0798955	0.00717172	0.0682867	-0.00587138	-0.196372	-0.148576	0.13008	-0.0666283	-0.303687	-0.170706	0.143171	0.47097	0.0416197	0.0106518	0.0752818	-0.215375	0.0794991	-0.0135758	-0.0472756	-0.0274796	0.0577617	-0.0666744	-0.130603	0.0764387	-0.0293187	0.0412476	0.00166888	-0.135549	0.51042
0.66	-0.0069866	-0.0728096	-0.017528	-0.074474	-0.174282	-0.135126	-0.0577464	-0.0129767	0.892244	-0.00293801	-0.0030627	0.0126084	-0.117196	0.140271	0.0677568	0.0933624	-0.0669692	0.104273	0.0422367	-0.11106	0.0798993	-0.00510347	0.0683299	0.0135499	-0.197903	-0.128718	0.129857	-0.0664059	-0.305232	-0.17703	0.147638	0.425032	0.0417032	0.00788968	0.0732009	-0.200873	0.0792447	-0.0390834	-0.0475618	-0.0276917	0.0571542	-0.0533386	-0.129656	0.112642	-0.0290202	0.0196969	0.000572072	-0.0883064	0.508541
0.67	-0.00770792	-0.06677	-0.0182669	-0.0748739	-0.175636	-0.134559	-0.0578884	-0.0152637	0.892221	-0.00185158	-0.00293551	0.0128255	-0.115648	0.154551	0.0685896	0.0926857	-0.0659682	0.116622	0.0409422	-0.144152	0.0798348	-0.00784534	0.068509	0.0232714	-0.199267	-0.114501	0.129589	-0.0658723	-0.306821	-0.175669	0.151716	0.393373	0.0417723	0.00611468	0.0712434	-0.190108	0.0787772	-0.0567811	-0.0478757	-0.0301768	0.0566447	-0.0442041	-0.128406	0.134526	-0.0289172	0.00208153	-3.78E-05	-0.0407546	0.506721
0.68	-0.00838653	-0.0648304	-0.0190016	-0.0739122	-0.176979	-0.133527	-0.0580492	-0.0167963	0.892204	-0.00164143	-0.00280626	0.0130074	-0.114005	0.161034	0.06941	0.0921605	-0.0648732	0.124967	0.0394259	-0.155991	0.0797191	-0.0130742	0.0687652	0.027181	-0.20052	-0.105432	0.1293	-0.0637127	-0.308393	-0.171906	0.155553	0.376392	0.0418287	0.0061617	0.0693703	-0.184393	0.07817	-0.0667591	-0.0482276	-0.0333815	0.0562151	-0.0352824	-0.126995	0.148347	-0.0289645	-0.0106165	-0.000193674	5.02E-05	0.505172
0.69	-0.00906515	-0.0648658	-0.0197221	-0.0722598	-0.178314	-0.133126	-0.0582218	-0.0176134	0.892187	-0.00195844	-0.00267569	0.0130823	-0.112328	0.160003	0.0702246	0.0910469	-0.0637252	0.128453	0.0378752	-0.151759	0.0795825	-0.0149736	0.0690319	0.0260472	-0.201707	-0.104203	0.129024	-0.0604854	-0.309948	-0.171148	0.159299	0.375254	0.0419136	0.0122999	0.0675357	-0.182974	0.0774988	-0.0720519	-0.0486129	-0.0361172	0.0558733	-0.0253902	-0.125441	0.16349	-0.0291192	-0.0244601	3.28E-06	0.0239046	0.503888
0.7	-0.00974076	-0.0655205	-0.0204256	-0.0711054	-0.179655	-0.134256	-0.0584002	-0.0180046	0.892164	-0.00281661	-0.0025448	0.0130897	-0.110703	0.153525	0.0710346	0.0916922	-0.0625231	0.136676	0.0364277	-0.137161	0.0793054	-0.0448539	0.0692631	0.020445	-0.202909	-0.108559	0.12879	-0.0569041	-0.311498	-0.169969	0.163093	0.38459	0.0420722	0.0168187	0.0656859	-0.186832	0.0767817	-0.0740227	-0.049005	-0.0326475	0.0556421	-0.0130362	-0.12383	0.150706	-0.0298392	-0.140445	5.20E-05	-0.0306075	0.502952
0.71	-0.0104271	-0.0654949	-0.0211104	-0.0679019	-0.181005	-0.134122	-0.0585808	-0.0179711	0.892131	-0.00384862	-0.00241405	0.0130399	-0.10917	0.139007	0.0718599	0.0907024	-0.0612191	0.145163	0.035183	-0.109621	0.0787156	-0.0649274	0.0693989	0.0119569	-0.204159	-0.119727	0.128622	-0.0502631	-0.313032	-0.169454	0.167018	0.403448	0.0422631	0.0241054	0.0637705	-0.196612	0.0760665	-0.072733	-0.049352	-0.0300804	0.0555326	-0.00195055	-0.122553	0.104665	-0.0318423	-0.237952	-0.000202244	-0.0072952	0.502801
0.72	-0.0111234	-0.0687797	-0.0217613	-0.0653622	-0.18233	-0.128869	-0.0587584	-0.0175482	0.892087	-0.00509456	-0.00228376	0.0130335	-0.107823	0.119467	0.0726868	0.09094	-0.0598579	0.145115	0.0342915	-0.0687703	0.0780693	-0.0636714	0.0694546	0.00152047	-0.205512	-0.130552	0.128558	-0.0449728	-0.314536	-0.165693	0.171178	0.42771	0.0425994	0.0409029	0.0617484	-0.206112	0.075386	-0.0660491	-0.0496937	-0.0304878	0.0555061	0.00322516	-0.121755	0.058254	-0.0342373	-0.234306	0.000139882	0.0661229	0.503377
0.73	-0.0118829	-0.0803931	-0.0224036	-0.0658725	-0.18359	-0.119851	-0.0589331	-0.0177119	0.89203	-0.00611814	-0.00215319	0.0130703	-0.106617	0.116595	0.0735534	0.0973176	-0.0585116	0.140141	0.0337569	-0.0433806	0.0774048	-0.0716069	0.0694361	-0.002183	-0.206892	-0.117616	0.128545	-0.0415708	-0.31598	-0.155076	0.175518	0.425228	0.0429702	0.0279913	0.0597002	-0.192565	0.0747979	-0.0525423	-0.0500189	-0.0279435	0.0555212	0.00410403	-0.121298	0.0366463	-0.0365253	-0.223457	0.00106635	0.110996	0.504235
0.74	-0.0128326	-0.0964989	-0.022998	-0.0540611	-0.18458	-0.0760766	-0.0591277	-0.0212921	0.891972	-0.00469199	-0.00202407	0.0127144	-0.105233	0.140987	0.0744584	0.0953501	-0.0574169	0.0983796	0.0333065	-0.0484395	0.0766601	-0.0748238	0.0694117	-0.0020563	-0.207497	0.0137648	0.128382	-0.0278383	-0.317225	-0.11604	0.178849	0.22505	0.0429387	-0.056504	0.0582161	-0.102805	0.0743922	-0.0428352	-0.050387	-0.0438741	0.0553775	-0.0277413	-0.121028	0.0175237	-0.0387471	-0.222867	0.00229925	0.131032	0.505063
0.75	-0.01365	-0.0600537	-0.0234554	-0.0363112	-0.18527	-0.0717418	-0.0593501	-0.0226185	0.891946	-0.000338321	-0.00189859	0.0123466	-0.103871	0.121612	0.0752184	0.0660305	-0.0566075	0.0935577	0.0327365	-0.0712384	0.0759876	-0.0520442	0.0693924	0.00121328	-0.207155	0.0546885	0.128029	-0.0142555	-0.318479	-0.13175	0.18026	0.080027	0.0422733	-0.0606699	0.0575237	-0.0447623	0.0737917	-0.0841441	-0.0509668	-0.0671507	0.055074	-0.0153751	-0.120933	-0.00734967	-0.0410107	-0.231714	0.00366837	0.140365	0.505878
0.76	-0.0141439	-0.0397333	-0.0237374	-0.0244319	-0.186117	-0.0981715	-0.0595734	-0.021801	0.891966	0.00400212	-0.0017777	0.0118155	-0.102602	0.131454	0.0756832	0.044491	-0.0556791	0.111304	0.0317918	-0.11928	0.0755645	-0.036972	0.0694632	0.0113459	-0.206637	0.0601641	0.127767	-0.00563763	-0.319881	-0.129532	0.180744	0.024976	0.0419227	-0.00903749	0.0571838	-0.0237908	0.0729003	-0.0950366	-0.0517383	-0.0732836	0.0550625	0.0221685	-0.121164	-0.0461352	-0.0433736	-0.237616	0.00513497	0.157427	0.506652
0.77	-0.0145495	-0.0355935	-0.0239314	-0.0190296	-0.187221	-0.12005	-0.0597832	-0.0200111	0.892019	0.00614567	-0.00166426	0.0107959	-0.101127	0.156336	0.0759842	0.0329601	-0.0546294	0.11957	0.0303342	-0.17009	0.0753497	-0.00694147	0.0696462	0.0268645	-0.206036	0.0666586	0.127536	-0.00207967	-0.321155	-0.112444	0.180859	-0.000270596	0.041973	0.0311872	0.056965	-0.019486	0.0720477	-0.0837692	-0.052495	-0.0665733	0.0553896	0.0492378	-0.121812	-0.0877508	-0.0457656	-0.239871	0.00674025	0.167928	0.507196
0.78	-0.0148896	-0.0251033	-0.0240976	-0.0175709	-0.188463	-0.125035	-0.0599711	-0.0173612	0.892081	0.00591385	-0.00156266	0.00944461	-0.0995056	0.158417	0.0761896	0.0253914	-0.0535647	0.115777	0.0284613	-0.1975	0.0753281	0.0052031	0.0699777	0.0363382	-0.205434	0.0583103	0.127304	-0.0028944	-0.322317	-0.106387	0.180776	-0.0132221	0.0423032	0.0293277	0.0568395	-0.0098355	0.0712688	-0.0802183	-0.0531529	-0.0573371	0.0558938	0.0569184	-0.122836	-0.117753	-0.0481493	-0.223015	0.00842208	0.188143	0.507345
0.79	-0.0150912	-0.00933936	-0.024233	-0.0131768	-0.189656	-0.110492	-0.0601255	-0.0133156	0.892131	0.00382276	-0.00147624	0.00784059	-0.0980416	0.126958	0.0763155	0.0161059	-0.0525996	0.098374	0.0265411	-0.17921	0.0754547	0.0189103	0.0703943	0.0443486	-0.204994	0.0332749	0.127153	0.00174583	-0.323422	-0.103018	0.180656	-0.00958464	0.0425762	0.0265829	0.0567525	-0.0051757	0.0704971	-0.0807254	-0.0537672	-0.0572118	0.0563687	0.0435382	-0.124083	-0.12963	-0.0499815	-0.14078	0.0104551	0.219133	0.506865
0.8	-0.0151361	0.00441199	-0.0243314	-0.00942446	-0.190654	-0.0898432	-0.0602368	-0.00903933	0.892156	0.00127439	-0.00140546	0.00632547	-0.0969573	0.0915935	0.0763974	0.0122254	-0.0517978	0.0792641	0.0249031	-0.152872	0.0755843	0.00393109	0.0708784	0.0538827	-0.204787	0.00922641	0.127126	0.00680914	-0.324429	-0.0921004	0.180597	-0.00417289	0.0427722	0.00785607	0.0567124	0.000544123	0.069722	-0.0801048	-0.0543844	-0.057002	0.0566548	0.0233321	-0.125305	-0.11767	-0.0510988	-0.0859231	0.0124822	0.193512	0.505461
0.81	-0.0150292	0.0212085	-0.0243943	-0.0067824	-0.191489	-0.0776504	-0.0603081	-0.00531092	0.89216	-0.000453806	-0.00134956	0.00486938	-0.0961481	0.0716844	0.0764619	0.00998183	-0.0511468	0.0623187	0.0233765	-0.157981	0.0755282	-0.00421822	0.0714934	0.07013	-0.204787	-0.0145315	0.127234	0.012304	-0.325312	-0.08616	0.18057	-0.00361683	0.0427707	0.00416703	0.0567442	0.00733422	0.0689334	-0.0848824	-0.0549972	-0.0550468	0.0567833	0.0119153	-0.126409	-0.105558	-0.0518138	-0.0565753	0.0141678	0.154423	0.503225
0.82	-0.0147204	0.0452133	-0.024456	-0.00814435	-0.192222	-0.069053	-0.0603441	-0.00195231	0.892152	-0.000915257	-0.00130761	0.00352711	-0.0954986	0.0580647	0.0765123	0.00627535	-0.0506615	0.0461893	0.0216578	-0.188866	0.0755314	0.0067622	0.0723198	0.0941201	-0.20501	-0.0404468	0.127429	0.00977902	-0.326154	-0.0871045	0.180498	-0.0115167	0.0428529	0.0127795	0.0568785	0.0176235	0.0680483	-0.0998643	-0.055573	-0.0496184	0.0568129	0.00472507	-0.127435	-0.100489	-0.0522993	-0.0385064	0.0154571	0.114494	0.500465
0.83	-0.0141758	0.0649026	-0.0245469	-0.0123416	-0.19288	-0.0621497	-0.0603483	0.00114939	0.892145	-0.000352659	-0.00127841	0.00230272	-0.0949226	0.0583989	0.0765375	0.00534815	-0.0502852	0.038109	0.0195292	-0.236795	0.0755922	0.0120146	0.0733744	0.116364	-0.20546	-0.0570583	0.127652	0.00353058	-0.326939	-0.0808052	0.180312	-0.0250312	0.0430182	0.020041	0.0570929	0.0238193	0.0670095	-0.110589	-0.0560895	-0.0408751	0.0567743	-0.00096046	-0.128462	-0.10947	-0.0526426	-0.0275215	0.0163669	0.0819068	0.49748
0.84	-0.013494	0.0723625	-0.0247127	-0.0231386	-0.193454	-0.0515791	-0.0603188	0.00498654	0.892144	0.000147278	-0.00126134	0.00108767	-0.0943256	0.0581284	0.0765953	0.0131409	-0.0499908	0.0293771	0.0169944	-0.263823	0.0757405	0.024954	0.0745977	0.123964	-0.206054	-0.0654302	0.127822	-0.00966213	-0.327634	-0.0740394	0.180024	-0.0294261	0.0432509	0.0247036	0.0573607	0.0283512	0.0659365	-0.104733	-0.0564708	-0.0217596	0.056655	-0.0117548	-0.129691	-0.137292	-0.0528978	-0.0198769	0.0170061	0.0587041	0.494622
0.85	-0.0127736	0.0747115	-0.0249874	-0.0328943	-0.193896	-0.0346398	-0.0602441	0.0101868	0.892146	0.000135057	-0.00125725	-0.000269798	-0.0938079	0.0376019	0.0767294	0.0181438	-0.0498045	0.0154097	0.0143909	-0.247603	0.0761594	0.0565632	0.0758242	0.117274	-0.206785	-0.0804797	0.127908	-0.0211927	-0.328238	-0.0646875	0.179787	-0.014978	0.043528	0.0343753	0.0576173	0.0225445	0.0649796	-0.0880923	-0.0566539	-0.00511151	0.0564019	-0.0296085	-0.13124	-0.177009	-0.0528692	0.0480325	0.0176014	0.086377	0.491954
0.86	-0.0120138	0.0793896	-0.0253379	-0.0366245	-0.19414	-0.0139382	-0.0601125	0.016198	0.892143	-0.000840849	-0.00126601	-0.00145466	-0.093625	-0.00646311	0.0769093	0.0188136	-0.0497321	0.00233491	0.0121634	-0.192943	0.0766562	0.0435932	0.0769294	0.100336	-0.207741	-0.104701	0.127961	-0.0287092	-0.328675	-0.0484138	0.179744	0.00730745	0.0439069	0.0421912	0.0578241	0.0182801	0.0641958	-0.0689863	-0.0567132	0.000431568	0.0559558	-0.0498678	-0.133362	-0.247893	-0.0518211	0.161252	0.0184878	0.0983373	0.489705
0.87	-0.0111986	0.0843834	-0.0256916	-0.0330918	-0.194176	0.00716588	-0.0599196	0.0223888	0.892126	-0.0027828	-0.001286	-0.0025506	-0.0939439	-0.060745	0.0770968	0.0142251	-0.0497764	-0.0182068	0.0105978	-0.117361	0.077014	0.0314162	0.077845	0.0803479	-0.208953	-0.130249	0.12806	-0.0287315	-0.328932	-0.0342	0.179928	0.0290468	0.0443703	0.0468804	0.0579832	0.0137698	0.0636129	-0.0477249	-0.0567435	-0.00107292	0.0553287	-0.0683658	-0.136255	-0.32357	-0.0499596	0.213223	0.0190993	0.0501365	0.488012
0.88	-0.0103383	0.0865748	-0.0260126	-0.0302499	-0.193995	0.0285302	-0.0596653	0.0283565	0.892087	-0.00525304	-0.00131686	-0.00360166	-0.0948346	-0.11747	0.0772754	0.011992	-0.0500555	-0.0515476	0.00985422	-0.0332677	0.0772628	0.0177363	0.0785452	0.063717	-0.210383	-0.148162	0.128228	-0.0302338	-0.329004	-0.0168415	0.180297	0.0422861	0.0448248	0.0386147	0.0581256	0.0169897	0.0632549	-0.023573	-0.056767	2.27E-05	0.0545319	-0.0857957	-0.139904	-0.396382	-0.0477627	0.238586	0.0191731	0.00147441	0.486714
0.89	-0.00946313	0.0854154	-0.0263022	-0.0263709	-0.193655	0.0360297	-0.0593555	0.0333464	0.892025	-0.00687707	-0.00135818	-0.00465906	-0.0962097	-0.151034	0.0774506	0.00823109	-0.0505951	-0.0738214	0.00983642	0.020566	0.0773691	0.008431	0.0791082	0.0523732	-0.211942	-0.155418	0.128439	-0.028219	-0.328893	-0.00352977	0.180746	0.0443608	0.045142	0.0223297	0.0583406	0.0276853	0.0631395	0.00191582	-0.0567602	0.00244487	0.0536404	-0.0873392	-0.144191	-0.452645	-0.0453766	0.252729	0.0187653	-0.0419536	0.485571
0.9	-0.00861574	0.0817964	-0.0265359	-0.0206135	-0.193335	0.0259308	-0.059005	0.036523	0.891953	-0.00730584	-0.00141017	-0.00575252	-0.0977252	-0.146364	0.0775673	0.000572604	-0.0512415	-0.0755257	0.0100624	0.0161484	0.0773158	-0.0246926	0.0796506	0.0574124	-0.213477	-0.147689	0.128702	-0.0207205	-0.328714	-0.00232121	0.181119	0.0273399	0.0452474	-0.00334749	0.0586735	0.0395272	0.0632815	0.0264298	-0.0567192	0.00566241	0.0528522	-0.0691507	-0.149024	-0.503211	-0.0428938	0.257996	0.0179719	-0.0733445	0.484523
0.91	-0.0078048	0.0793499	-0.0267431	-0.0207027	-0.193155	0.0108102	-0.0586281	0.0387399	0.891881	-0.00718279	-0.00147233	-0.0066949	-0.0990857	-0.122965	0.077634	-0.00147855	-0.0518522	-0.0675978	0.01004	-0.0247549	0.0768439	-0.0605501	0.0802984	0.0753623	-0.214897	-0.134753	0.128961	-0.0212196	-0.328558	-0.00151562	0.181277	0.00291395	0.0450747	-0.0296744	0.0591423	0.0545495	0.0636361	0.0450815	-0.0565932	0.0159389	0.0523029	-0.044818	-0.15439	-0.556382	-0.0404242	0.253603	0.0169011	-0.0953614	0.483811
0.92	-0.00703648	0.0753693	-0.0269389	-0.0183437	-0.193105	0.00132735	-0.058231	0.0406986	0.891814	-0.00625737	-0.00154432	-0.00766177	-0.100155	-0.0928042	0.0776385	-0.00943278	-0.0524068	-0.0607894	0.00953848	-0.0731726	0.0761504	-0.0806199	0.0811371	0.0924524	-0.216174	-0.120947	0.129174	-0.0213246	-0.32839	0.00189657	0.181183	-0.0201322	0.0447118	-0.0403335	0.0597494	0.0660724	0.064179	0.0637517	-0.0563713	0.0220416	0.0519892	-0.0256452	-0.160202	-0.595683	-0.0380187	0.243979	0.0156314	-0.11462	0.483396
0.93	-0.00628543	0.0747636	-0.0271003	-0.0137196	-0.193095	0.00274979	-0.057814	0.0426673	0.891755	-0.00549183	-0.00162479	-0.00838277	-0.100993	-0.0745904	0.0775352	-0.0198506	-0.0529041	-0.0518685	0.00862024	-0.107528	0.0751565	-0.11422	0.0821358	0.10851	-0.217367	-0.113705	0.129343	-0.0233906	-0.328188	0.00986357	0.180895	-0.0370564	0.0442688	-0.0468889	0.0604433	0.0709028	0.06487	0.0762906	-0.0561085	0.0227283	0.0518267	-0.0161039	-0.166317	-0.616148	-0.0357886	0.21414	0.014128	-0.144318	0.483132
0.94	-0.00553913	0.0743701	-0.0272111	-0.00822429	-0.193006	0.0166308	-0.0573779	0.044592	0.8917	-0.00557114	-0.0017108	-0.00877969	-0.101724	-0.0728292	0.0773255	-0.0301556	-0.0533557	-0.0510724	0.00748274	-0.113402	0.0739539	-0.114539	0.0832484	0.113207	-0.218512	-0.110585	0.129457	-0.0285415	-0.327843	0.0298639	0.180457	-0.0478356	0.0437421	-0.0558116	0.0611751	0.0769706	0.0656657	0.0840255	-0.0558438	0.0214864	0.0517087	-0.0174715	-0.172447	-0.598539	-0.0341171	0.133522	0.0122073	-0.19104	0.482732
0.95	-0.004791	0.0732919	-0.0272642	-0.00341337	-0.192739	0.037001	-0.0569223	0.0464674	0.891643	-0.00581187	-0.00179962	-0.00892013	-0.102545	-0.0887574	0.0770073	-0.0404808	-0.053846	-0.0601651	0.00645761	-0.0877213	0.0729795	-0.0794521	0.0843825	0.110621	-0.219682	-0.113248	0.129521	-0.0351968	-0.327305	0.046813	0.179984	-0.0452159	0.043153	-0.0617892	0.0619215	0.0729814	0.0665207	0.088341	-0.0556054	0.0183638	0.0515495	-0.0236808	-0.178249	-0.553716	-0.0331574	0.0776265	0.0100892	-0.188417	0.481953
0.96	-0.00407699	0.0656757	-0.0272992	-0.00438515	-0.192285	0.0515369	-0.056452	0.0473298	0.891583	-0.00615048	-0.00188775	-0.00864068	-0.10352	-0.0982105	0.0766401	-0.0414891	-0.0544101	-0.0655226	0.00573005	-0.0611568	0.0723028	-0.0524549	0.0854448	0.103499	-0.220879	-0.107332	0.129501	-0.0455193	-0.326604	0.0611303	0.179554	-0.0414644	0.0425005	-0.0715911	0.062637	0.0707716	0.0674214	0.093911	-0.0553706	0.0206063	0.0513564	-0.0224173	-0.18354	-0.498416	-0.0325847	0.0494685	0.00813901	-0.165769	0.480927
0.97	-0.00346814	0.0523321	-0.0273436	-0.00447202	-0.191758	0.0514656	-0.0559808	0.0466575	0.891521	-0.00615458	-0.00197152	-0.00806682	-0.104478	-0.0849548	0.0762703	-0.0419907	-0.0549617	-0.0562626	0.00515197	-0.0587863	0.07182	-0.0482875	0.0864562	0.100496	-0.222009	-0.0950397	0.129377	-0.0497046	-0.3258	0.0684713	0.179166	-0.0364958	0.041716	-0.0835446	0.0633378	0.0699471	0.0683833	0.100571	-0.0551114	0.0216577	0.0512632	-0.00424293	-0.188228	-0.435139	-0.0322128	0.0331119	0.00646099	-0.139473	0.479933
0.98	-0.00301239	0.0365671	-0.027403	-0.00634539	-0.191294	0.0396371	-0.0555235	0.0446345	0.891462	-0.00567402	-0.00204781	-0.00721676	-0.105207	-0.053981	0.0759125	-0.0391249	-0.0553609	-0.0339197	0.00447164	-0.0809868	0.0713919	-0.0217972	0.0874848	0.105824	-0.222995	-0.0766233	0.129157	-0.0529906	-0.325045	0.0516236	0.178803	-0.0346388	0.0409671	-0.0638275	0.0640399	0.0691375	0.0694041	0.105018	-0.0548232	0.024494	0.0514239	0.0270538	-0.192256	-0.36697	-0.0319651	0.0222448	0.00506436	-0.113993	0.479198
0.99	-0.00271221	0.0214521	-0.0274874	-0.0110606	-0.190961	0.0277858	-0.0550908	0.0417849	0.89141	-0.00447185	-0.00211599	-0.00641545	-0.105584	-0.0158594	0.0755576	-0.0348949	-0.0555782	-0.0156723	0.00349548	-0.116638	0.0713879	0.0183835	0.0885751	0.112703	-0.223813	-0.0556853	0.128848	-0.0581083	-0.324563	0.0266401	0.178459	-0.0354898	0.040434	-0.0460215	0.0647192	0.0682846	0.0704394	0.104222	-0.0545029	0.0293379	0.0519126	0.0583613	-0.195576	-0.295923	-0.0318022	0.0138993	0.00394368	-0.0887939	0.478827
1	-0.00254658	0.0103299	-0.0276125	-0.0133885	-0.190727	0.0198736	-0.0546897	0.0383801	0.891372	-0.00314213	-0.00217616	-0.0056223	-0.105574	0.022159	0.0752219	-0.0320122	-0.0556594	-0.000532106	0.00213267	-0.157061	0.0716436	0.0334006	0.0897354	0.118857	-0.224453	-0.0375917	0.12844	-0.059365	-0.324272	0.0167985	0.178095	-0.037513	0.040034	-0.0318654	0.0653754	0.0635483	0.0714287	0.0964418	-0.0541533	0.0293909	0.0526889	0.085157	-0.198176	-0.222713	-0.0316952	0.00910581	0.00308153	-0.0670058	0.478867
1.01	-0.00247975	0.00324162	-0.027754	-0.0154002	-0.190532	0.020954	-0.0543236	0.034927	0.891347	-0.0021339	-0.00222866	-0.00486324	-0.105212	0.0494787	0.074902	-0.0270973	-0.0556459	0.00806359	0.000395361	-0.186995	0.071976	0.0338876	0.0909526	0.123774	-0.224936	-0.02553	0.127967	-0.0621703	-0.324078	0.0104485	0.177707	-0.0368154	0.0397849	-0.0199126	0.0659816	0.0572807	0.0723154	0.0824842	-0.0538252	0.0269607	0.0536782	0.101178	-0.200019	-0.148247	-0.0316322	0.00454721	0.00246199	-0.0456421	0.479247
1.02	-0.00246235	-0.00152492	-0.0279024	-0.0135515	-0.190276	0.0319319	-0.0539895	0.0319705	0.891328	-0.0016604	-0.00227426	-0.00428969	-0.104672	0.0590899	0.0746106	-0.0256449	-0.0555975	0.00861915	-0.00150475	-0.189179	0.0723036	0.0333439	0.0921622	0.117805	-0.22536	-0.0232583	0.127462	-0.0596286	-0.32391	0.014757	0.177387	-0.0238558	0.039624	-0.01087	0.0664805	0.0416807	0.0730447	0.0666602	-0.0535524	0.0188936	0.0547584	0.104992	-0.201121	-0.0749002	-0.0316034	0.00187738	0.00208363	-0.0223545	0.479934
1.03	-0.00250195	-0.00904347	-0.0280498	-0.0146986	-0.189857	0.0526924	-0.0536826	0.0295405	0.89131	-0.00187863	-0.00231438	-0.00375641	-0.104118	0.0515731	0.0743717	-0.0173101	-0.0556026	-0.00357744	-0.00326234	-0.158126	0.0725933	0.0305493	0.0932649	0.100853	-0.225773	-0.0229591	0.126954	-0.0612461	-0.323646	0.0298514	0.177239	-0.00239057	0.0395091	-0.0124078	0.0668394	0.0271296	0.0736359	0.0545916	-0.053349	0.0140815	0.0558019	0.0958005	-0.201516	-0.00887047	-0.0315903	0.000976467	0.00197487	0.00290692	0.480884
1.04	-0.00262902	-0.0200382	-0.0281874	-0.01337	-0.18921	0.0776006	-0.0533975	0.0275808	0.891287	-0.0027914	-0.00235013	-0.00337585	-0.103698	0.0309186	0.0742001	-0.0112003	-0.0557887	-0.0291229	-0.00456338	-0.0974616	0.0729315	0.0407827	0.0941704	0.0762896	-0.226192	-0.0243192	0.126464	-0.0596681	-0.323207	0.0463073	0.177358	0.026443	0.039441	-0.000147141	0.0670329	0.0125482	0.0741424	0.0482005	-0.0532186	0.0071699	0.0567169	0.0802795	-0.201256	0.0583789	-0.0315898	-0.00125737	0.00212155	0.024254	0.482056
1.05	-0.00286232	-0.0318628	-0.0283109	-0.0106854	-0.188304	0.103546	-0.0531288	0.0262266	0.891255	-0.003556	-0.00238187	-0.00297628	-0.10356	-0.00413479	0.0741036	-0.0068121	-0.0562519	-0.0617825	-0.00511036	-0.00908832	0.07344	0.064028	0.0947623	0.0382276	-0.226628	-0.027466	0.125994	-0.0568425	-0.322608	0.0623611	0.177784	0.0589132	0.0395144	0.0176082	0.0670623	-0.00630534	0.0746037	0.0450974	-0.0531597	-0.000836576	0.0574556	0.0623462	-0.200361	0.119091	-0.0316055	-0.00256606	0.00248076	0.0415449	0.483351
1.06	-0.00321393	-0.0443415	-0.0284052	-0.00792901	-0.187147	0.126916	-0.0528727	0.0250213	0.891217	-0.00405454	-0.00240943	-0.00250416	-0.103797	-0.0439412	0.0740724	-0.00152574	-0.0570171	-0.0937761	-0.00471191	0.0890323	0.0741844	0.082773	0.094965	-0.00205718	-0.227057	-0.0252932	0.125557	-0.0538526	-0.321844	0.0797547	0.178497	0.0825913	0.0397855	0.0377192	0.0669245	-0.0207833	0.0750562	0.0443423	-0.0531823	-0.00848465	0.0580189	0.0459246	-0.198905	0.170696	-0.0316387	-0.00485878	0.00301011	0.0547212	0.484775
1.07	-0.00368592	-0.0574756	-0.0284794	-0.00531214	-0.185787	0.143328	-0.0526299	0.0234664	0.891178	-0.00374755	-0.00243156	-0.00192248	-0.104401	-0.0747476	0.07413	0.00539906	-0.0580354	-0.11625	-0.00337323	0.174389	0.0749944	0.0702603	0.0947395	-0.0426453	-0.22741	-0.012877	0.125123	-0.0494848	-0.320912	0.0967918	0.179366	0.089553	0.0402132	0.0462363	0.0666749	-0.028298	0.0755087	0.0444703	-0.0532708	-0.0150929	0.0584425	0.035347	-0.196939	0.223816	-0.0316872	-0.00617718	0.00367086	0.0638894	0.486315
1.08	-0.00427209	-0.0676271	-0.0285105	0.000713206	-0.18432	0.14844	-0.0524054	0.0213124	0.891144	-0.0029967	-0.00244798	-0.00136602	-0.10524	-0.0909075	0.0742521	0.00866464	-0.0591726	-0.12112	-0.00131036	0.23203	0.0755128	0.0297055	0.0941324	-0.074911	-0.227601	0.00308419	0.124719	-0.0385733	-0.31987	0.105318	0.180247	0.0845213	0.0407163	0.0533631	0.0663656	-0.0313971	0.0759537	0.0415978	-0.0534412	-0.0243229	0.058812	0.0350967	-0.194449	0.275289	-0.0317491	-0.00839937	0.00442616	0.0707878	0.487895
1.09	-0.00494195	-0.0732497	-0.0284846	0.00563881	-0.182837	0.14746	-0.0522055	0.0186166	0.891118	-0.00225081	-0.00245931	-0.000942422	-0.106168	-0.095173	0.074412	0.0113711	-0.0603044	-0.119855	0.00117153	0.260002	0.0756876	0.0109642	0.0932779	-0.0939772	-0.227594	0.0191411	0.124363	-0.0289085	-0.318795	0.11025	0.181027	0.0714546	0.0412426	0.0510921	0.0660471	-0.0307948	0.0763516	0.0328265	-0.0536966	-0.0311046	0.0592018	0.0389117	-0.191434	0.326725	-0.0318298	-0.0102904	0.00525647	0.0755983	0.489453
1.1	-0.00564713	-0.0767428	-0.0284118	0.00974528	-0.181374	0.145108	-0.0520342	0.0156186	0.891098	-0.00172443	-0.00246767	-0.000763204	-0.107096	-0.08931	0.074579	0.0115887	-0.0614362	-0.121043	0.00381611	0.265072	0.0757599	0.00183506	0.0922944	-0.0996802	-0.227416	0.0350522	0.124051	-0.0202181	-0.31768	0.117834	0.181665	0.0556578	0.0417245	0.0416218	0.065748	-0.0270103	0.0766401	0.021537	-0.0540183	-0.0355108	0.0596234	0.041283	-0.187929	0.374452	-0.0319288	-0.012652	0.00614043	0.0789561	0.490989
1.11	-0.00638197	-0.0781532	-0.0283044	0.013378	-0.179939	0.141613	-0.0518932	0.0125759	0.891083	-0.00141257	-0.0024752	-0.000768618	-0.107923	-0.0760759	0.074739	0.0102333	-0.0625967	-0.123554	0.00642173	0.252971	0.07576	-0.00461342	0.0912844	-0.0992736	-0.227076	0.0462502	0.123773	-0.0117246	-0.316512	0.1233	0.182158	0.0434069	0.0420791	0.0316966	0.0654916	-0.0239836	0.076816	0.00913557	-0.0543782	-0.0381808	0.0600528	0.0420414	-0.183999	0.410394	-0.0320422	-0.0148271	0.00705671	0.0790066	0.492509
1.12	-0.00713299	-0.0800903	-0.0281638	0.0172124	-0.178541	0.13762	-0.0517823	0.00959995	0.891071	-0.00100794	-0.00248384	-0.000994354	-0.108583	-0.05529	0.0748761	0.00789675	-0.0637997	-0.127332	0.00884089	0.227587	0.0757623	0.00158324	0.0903223	-0.0900159	-0.226604	0.0567802	0.12354	-0.0025717	-0.315337	0.123124	0.182538	0.0333093	0.0423465	0.0235523	0.0652686	-0.0211768	0.076877	-0.00112359	-0.0547627	-0.0397284	0.0604722	0.0407751	-0.179744	0.438096	-0.032175	-0.0184469	0.00797131	0.0767982	0.494081
1.13	-0.0078903	-0.0793646	-0.0279923	0.0189212	-0.177184	0.133326	-0.0517009	0.00668787	0.891064	-0.00045678	-0.00249518	-0.00126562	-0.109023	-0.0324187	0.0749769	0.00697679	-0.0650541	-0.129919	0.0109512	0.192414	0.0758069	0.00537965	0.0894719	-0.0778612	-0.22602	0.0647788	0.123357	0.00335122	-0.314186	0.121213	0.182819	0.0228815	0.042561	0.0178171	0.0650629	-0.018771	0.0768232	-0.0136844	-0.0551602	-0.0385816	0.0608649	0.0380833	-0.175206	0.467077	-0.0323216	-0.018219	0.00886619	0.0713049	0.495674
1.14	-0.00863901	-0.0772123	-0.0278016	0.0213711	-0.175874	0.128332	-0.051648	0.00394364	0.891062	0.000161143	-0.00250974	-0.00163487	-0.109214	-0.00693661	0.0750467	0.0042627	-0.0663447	-0.130521	0.0126624	0.149639	0.0758986	0.00822178	0.0887692	-0.0616245	-0.225344	0.0707754	0.123207	0.00941953	-0.313064	0.120389	0.182996	0.0135832	0.0427043	0.0135282	0.0648794	-0.0198425	0.0766474	-0.0264798	-0.0555529	-0.0377018	0.0612214	0.0349482	-0.17037	0.499086	-0.0324486	-0.0163863	0.00967511	0.058791	0.497146
1.15	-0.00935966	-0.0744447	-0.0275958	0.02299	-0.174617	0.122268	-0.0516217	0.0013229	0.891066	0.000630004	-0.00252754	-0.0019455	-0.109153	0.0203668	0.0750808	0.00247286	-0.067628	-0.12462	0.0139268	0.10147	0.0759223	-0.0030997	0.0882413	-0.041893	-0.224605	0.0764525	0.123085	0.0136283	-0.311952	0.120082	0.183078	0.00318758	0.0428163	0.00685943	0.0647067	-0.0170906	0.0763416	-0.0383459	-0.0559335	-0.0354096	0.0615387	0.0320625	-0.165255	0.526404	-0.0325735	-0.0180741	0.0103797	0.0504197	0.4984
1.16	-0.010053	-0.0698815	-0.0273758	0.0228899	-0.17343	0.114665	-0.0516211	-0.00117136	0.891074	0.000977109	-0.00254856	-0.0022755	-0.108805	0.0481027	0.0750777	0.00140808	-0.0688643	-0.118372	0.0146737	0.0475338	0.0759943	0.02025	0.0879387	-0.0181317	-0.223802	0.0804731	0.12298	0.0146484	-0.310848	0.122458	0.183055	-0.00735154	0.042779	-0.0160355	0.0645548	-0.0144716	0.0759191	-0.0512909	-0.056294	-0.0309788	0.061828	0.0302052	-0.159871	0.550652	-0.0327187	-0.0210483	0.0110227	0.0445483	0.499342
1.17	-0.0107044	-0.0667169	-0.0271719	0.0195073	-0.172318	0.107316	-0.051645	-0.00361773	0.891086	0.00126765	-0.00257322	-0.00264665	-0.108164	0.0802561	0.0750511	0.00303753	-0.0700728	-0.114039	0.014849	-0.0130782	0.076309	0.040422	0.0878886	0.00707522	-0.222959	0.08698	0.122851	0.0111269	-0.309672	0.133398	0.182919	-0.0195284	0.0424787	-0.0451193	0.06444	-0.00928635	0.0753676	-0.0621244	-0.0565999	-0.0225144	0.0620849	0.0272646	-0.154277	0.566892	-0.0328899	-0.0244319	0.011629	0.0409025	0.500005
1.18	-0.0113132	-0.0612897	-0.0270058	0.0159411	-0.171286	0.0988169	-0.0516922	-0.00581	0.8911	0.00170352	-0.00260186	-0.00309395	-0.107209	0.111068	0.0750158	0.00374758	-0.0712511	-0.106912	0.014407	-0.0760652	0.076737	0.0439637	0.088096	0.0334343	-0.22209	0.0884524	0.122676	0.00827556	-0.308427	0.134748	0.182683	-0.0276343	0.0419587	-0.0555305	0.0643731	-0.00388389	0.0746935	-0.0741842	-0.0568268	-0.0143632	0.0623115	0.0253199	-0.148549	0.577277	-0.0330799	-0.0266278	0.0122003	0.0360337	0.50045
1.19	-0.0118784	-0.0566793	-0.0268612	0.0155535	-0.170343	0.0898415	-0.0517603	-0.00775401	0.891119	0.00218258	-0.00263574	-0.00371652	-0.105929	0.144025	0.0749524	0.00183177	-0.0723628	-0.0961611	0.0133229	-0.139995	0.0771445	0.0380917	0.0885673	0.0595396	-0.22121	0.0887655	0.122494	0.0106742	-0.307241	0.122993	0.182376	-0.0333696	0.0413705	-0.0594372	0.0643451	-0.0022157	0.0739116	-0.0836914	-0.0569937	-0.00965217	0.062513	0.0235181	-0.142738	0.58379	-0.0332856	-0.0283717	0.0127249	0.0297138	0.5007
1.2	-0.0124073	-0.0537542	-0.0267256	0.0138159	-0.169464	0.0863531	-0.0518459	-0.00928421	0.891144	0.00260251	-0.00267643	-0.00444526	-0.10434	0.171999	0.0748599	0.00260476	-0.0733997	-0.0880355	0.0116447	-0.193713	0.0774629	0.0295041	0.089272	0.079647	-0.22032	0.0894142	0.122326	0.0106123	-0.306185	0.111258	0.182026	-0.0365119	0.0408074	-0.0554385	0.0643154	-0.00402106	0.0730461	-0.0901288	-0.0571127	-0.00347423	0.0626619	0.015438	-0.136905	0.582478	-0.0335095	-0.0306741	0.0131865	0.023289	0.500799
1.21	-0.0129126	-0.0527379	-0.0266079	0.0119357	-0.1686	0.0866655	-0.0519439	-0.0102732	0.891171	0.00289616	-0.0027251	-0.00530216	-0.102515	0.192244	0.0747584	0.0041759	-0.0743801	-0.0801063	0.00951256	-0.231045	0.0777272	0.0216756	0.0901458	0.0947241	-0.21943	0.0898185	0.122156	0.00981114	-0.305191	0.112115	0.181659	-0.0362833	0.0402349	-0.0617732	0.0642652	-0.00652377	0.0721244	-0.0931412	-0.0571736	0.00293785	0.0627043	0.0031862	-0.131068	0.58029	-0.0337358	-0.0312469	0.013585	0.0153293	0.500704
1.22	-0.0134386	-0.0562585	-0.0265031	0.0112477	-0.167733	0.0860602	-0.0520506	-0.010968	0.891201	0.00281671	-0.00278246	-0.00617618	-0.100487	0.210393	0.0746581	0.00580778	-0.075289	-0.0712216	0.00706626	-0.256086	0.0778648	0.00950477	0.0911391	0.103576	-0.218512	0.0946003	0.121974	0.00994765	-0.304152	0.118064	0.1813	-0.0356975	0.0395571	-0.0747124	0.0641931	-0.00840468	0.0712143	-0.0888613	-0.0571719	0.00880308	0.062625	-0.00820803	-0.125289	0.572558	-0.0339644	-0.0306814	0.0139077	0.00969546	0.500458
1.23	-0.0139938	-0.0596921	-0.0264061	0.0105636	-0.166883	0.0837851	-0.0521617	-0.0111545	0.891227	0.00251933	-0.00284843	-0.00701144	-0.0983305	0.218796	0.0745599	0.00712297	-0.0761236	-0.0637179	0.00445423	-0.263675	0.0778902	0.000750839	0.0921998	0.106414	-0.21758	0.0942211	0.121784	0.00922141	-0.303063	0.12108	0.180978	-0.0289358	0.0387601	-0.0810348	0.0641015	-0.00968888	0.0703423	-0.0833652	-0.0571077	0.0149137	0.0624491	-0.0171918	-0.119607	0.562137	-0.0341881	-0.0303762	0.0141591	0.00257155	0.500089
1.24	-0.0145943	-0.0652499	-0.0263035	0.0122741	-0.166066	0.079925	-0.0522726	-0.0109121	0.891249	0.00196785	-0.00292326	-0.00795063	-0.0961306	0.219352	0.0744541	0.00537998	-0.0768979	-0.0584345	0.0018587	-0.253063	0.077892	0.00247739	0.0932547	0.103493	-0.216648	0.0939884	0.12161	0.0125498	-0.302005	0.111401	0.180739	-0.0198299	0.0379845	-0.0703259	0.0639858	-0.0128317	0.0695471	-0.0728756	-0.0569876	0.01906	0.0622014	-0.0238604	-0.114052	0.548369	-0.0344118	-0.0301496	0.0143434	-0.00454585	0.499604
1.25	-0.0152421	-0.0690247	-0.0261874	0.0141768	-0.165288	0.0746844	-0.0523777	-0.0100746	0.891266	0.00143596	-0.00300745	-0.00885698	-0.0939898	0.20917	0.0743357	0.00318254	-0.077613	-0.0510725	-0.000539783	-0.226847	0.0778333	-0.0183157	0.0942443	0.0935267	-0.215733	0.0889403	0.121476	0.0175138	-0.301102	0.0917322	0.180613	-0.00695242	0.037408	-0.046662	0.0638427	-0.0160221	0.0688505	-0.0626967	-0.0568154	0.0229567	0.0618991	-0.0279742	-0.108657	0.527759	-0.0346349	-0.0296527	0.0144565	-0.0105791	0.499018
1.26	-0.0159485	-0.0764987	-0.0260382	0.018219	-0.164576	0.0669398	-0.052474	-0.00921937	0.891279	0.00116962	-0.00310027	-0.00966561	-0.091936	0.202564	0.0742005	0.00162891	-0.0782164	-0.03757	-0.00266144	-0.198412	0.077466	-0.0516896	0.0951075	0.0801677	-0.214808	0.0915311	0.121426	0.0283068	-0.300383	0.0753754	0.180586	-0.00105212	0.0370618	-0.0244839	0.0636651	-0.0186651	0.0682855	-0.0466936	-0.0566113	0.0244939	0.0615788	-0.0287941	-0.1035	0.502813	-0.0348531	-0.0292383	0.0145097	-0.0155716	0.49842
1.27	-0.0167284	-0.0826603	-0.0258427	0.0227663	-0.163947	0.0579389	-0.0525615	-0.00824499	0.891288	0.000809884	-0.00320021	-0.0102809	-0.0899512	0.194203	0.0740483	-0.000988872	-0.0786701	-0.0244998	-0.0045063	-0.169999	0.0768485	-0.0652443	0.095857	0.0699013	-0.213811	0.0950528	0.121471	0.038992	-0.299808	0.0638438	0.180583	-0.000304923	0.0368846	-0.0139857	0.0634828	-0.0175038	0.06788	-0.0314137	-0.0563913	0.0244696	0.0612725	-0.0273849	-0.0985776	0.481684	-0.0350564	-0.0265793	0.0145023	-0.0201794	0.497762
1.28	-0.0175551	-0.0855358	-0.0256068	0.0251287	-0.163413	0.0478798	-0.0526379	-0.00704335	0.891294	0.000466714	-0.00330475	-0.0105765	-0.0880782	0.18118	0.0738725	-0.00325324	-0.0789951	-0.0126393	-0.00605807	-0.140585	0.0761293	-0.0781572	0.0964944	0.059306	-0.212766	0.0958032	0.121601	0.0461332	-0.299339	0.0552516	0.180584	-0.000230903	0.0368172	-0.00106627	0.063312	-0.0164883	0.0676147	-0.0185937	-0.0561627	0.0255472	0.0609971	-0.0241184	-0.0938948	0.454388	-0.0352433	-0.0244694	0.0144352	-0.0264846	0.496994
1.29	-0.0184199	-0.0891125	-0.0253586	0.0259837	-0.162989	0.035939	-0.0527011	-0.00556316	0.891298	0.000269167	-0.00341042	-0.0105124	-0.0863233	0.16971	0.0736981	-0.00387965	-0.0791877	-0.000782214	-0.00733117	-0.114102	0.075292	-0.0834175	0.0970126	0.0475376	-0.211683	0.0984643	0.121776	0.0506435	-0.298953	0.0475914	0.180573	-0.00203627	0.0368281	0.00147438	0.0631687	-0.0123981	0.0674882	-0.00391173	-0.0559057	0.0270707	0.0607757	-0.018539	-0.0895011	0.42351	-0.0354062	-0.0212797	0.0143026	-0.0322148	0.496175
1.3	-0.0193008	-0.0882089	-0.0251035	0.026061	-0.162691	0.0225698	-0.0527491	-0.00399735	0.8913	0.000151984	-0.00351386	-0.0101265	-0.0847002	0.155703	0.073522	-0.00559621	-0.0792591	0.0102975	-0.00835822	-0.0921928	0.0744614	-0.0809947	0.097434	0.0389499	-0.210583	0.096872	0.121992	0.0547827	-0.298659	0.0376452	0.180534	-0.00508402	0.0368441	0.00324676	0.0630673	-0.00962115	0.0674874	0.00650903	-0.0556324	0.0275331	0.0606273	-0.0104854	-0.0854374	0.39109	-0.0355432	-0.0179836	0.0141073	-0.0368306	0.495339
1.31	-0.0201569	-0.0832216	-0.0248529	0.0243944	-0.162537	0.00709356	-0.0527816	-0.00248078	0.891302	0.000200856	-0.00361177	-0.00940384	-0.0832211	0.141246	0.0733421	-0.00670648	-0.0792017	0.0222785	-0.00920049	-0.0778084	0.0736689	-0.0739603	0.0977803	0.0329983	-0.209501	0.0929425	0.122249	0.0567473	-0.29848	0.0249729	0.180452	-0.0111962	0.0369051	0.00563626	0.0630149	-0.00340144	0.0675676	0.0121736	-0.0553496	0.0281735	0.0605789	0.000732625	-0.0816857	0.359325	-0.035665	-0.0194589	0.0138378	-0.0467037	0.494445
1.32	-0.0209501	-0.0746915	-0.0246166	0.0225888	-0.162545	-0.00944917	-0.0527992	-0.00103396	0.891305	0.00039102	-0.00370108	-0.00842055	-0.0818861	0.126761	0.0731576	-0.0089708	-0.0790165	0.0334968	-0.00993309	-0.0694942	0.0729748	-0.0629654	0.0980774	0.0281888	-0.208467	0.0857112	0.122539	0.058488	-0.298433	0.00957917	0.180306	-0.0181029	0.0369774	0.0104154	0.063021	0.00340919	0.0676842	0.0137942	-0.0550576	0.0291164	0.0606584	0.014156	-0.0782712	0.321033	-0.0359867	-0.0626777	0.0133309	-0.0826303	0.49354
1.33	-0.0216301	-0.0607116	-0.0244026	0.0192695	-0.162711	-0.0243178	-0.0528017	0.000455317	0.891309	0.000408051	-0.00377912	-0.00715707	-0.080727	0.108004	0.0729663	-0.0108109	-0.0787222	0.043019	-0.0106032	-0.0660128	0.0724205	-0.0473689	0.0983524	0.0289695	-0.207538	0.0726401	0.122861	0.0570039	-0.298528	-0.00485036	0.180098	-0.0248676	0.0371001	0.0132869	0.0630904	0.0103598	0.0677846	0.00989476	-0.0547485	0.0318304	0.0608693	0.0268761	-0.0753733	0.256965	-0.0369401	-0.133861	0.0124317	-0.110693	0.492889
1.34	-0.0221789	-0.046405	-0.0242133	0.0168123	-0.163027	-0.0393397	-0.0527918	0.00150756	0.891313	0.000442224	-0.0038437	-0.00571347	-0.0797113	0.0969404	0.0727655	-0.0131539	-0.0783171	0.0520431	-0.0113031	-0.0759059	0.0720269	-0.0254367	0.0986519	0.0329349	-0.206712	0.0617386	0.123207	0.0564926	-0.298741	-0.018126	0.179796	-0.0350879	0.0372291	0.0120398	0.0632373	0.0182469	0.0678492	0.005422	-0.0544238	0.032661	0.0612072	0.040016	-0.0731617	0.180554	-0.0385667	-0.197856	0.0113695	-0.117801	0.492662
1.35	-0.0225421	-0.0231042	-0.0240582	0.0116254	-0.16348	-0.0508198	-0.0527713	0.00259416	0.891318	0.000446296	-0.00389297	-0.00411242	-0.0788543	0.0759457	0.0725571	-0.0148781	-0.0778452	0.054266	-0.0121129	-0.0867308	0.0719658	0.0123005	0.0990115	0.0390215	-0.206052	0.0398317	0.123568	0.050229	-0.299077	-0.0324567	0.179408	-0.0418229	0.0373739	0.0155567	0.0634528	0.0250935	0.0678106	-0.0102865	-0.0540905	0.0346352	0.0616611	0.0503355	-0.0717134	0.102892	-0.0408314	-0.252918	0.0102815	-0.104521	0.492862
1.36	-0.0226717	-4.17E-05	-0.023964	0.00472304	-0.164022	-0.0572646	-0.0527404	0.00357672	0.891322	0.000292222	-0.0039255	-0.00239502	-0.0782075	0.0553517	0.0723644	-0.0133511	-0.0773569	0.0529396	-0.0130429	-0.0992329	0.0721808	0.0290916	0.0994337	0.0456535	-0.205629	0.0186982	0.123913	0.04022	-0.299487	-0.0370783	0.178954	-0.0480672	0.037473	-0.00333079	0.0637318	0.0306515	0.0676064	-0.026624	-0.0537457	0.0364834	0.0621802	0.0551871	-0.0710442	0.028951	-0.0435226	-0.283518	0.0094473	-0.0659084	0.493398
1.37	-0.0225677	0.0232555	-0.0239388	-0.00163661	-0.164617	-0.0622894	-0.0526997	0.00450951	0.891323	5.69E-05	-0.00394068	-0.000654746	-0.0777648	0.0361776	0.0722099	-0.0111755	-0.0768487	0.0559049	-0.0141094	-0.114783	0.0725002	0.0359494	0.0999412	0.0554072	-0.205458	-0.00471559	0.124224	0.0303379	-0.299858	-0.0351287	0.178461	-0.0505535	0.0373944	-0.00674767	0.0640622	0.0362104	0.0672279	-0.0440909	-0.0533994	0.0363735	0.0627251	0.0583659	-0.0710946	-0.0418976	-0.0464627	-0.301921	0.00899815	-0.0239029	0.494126
1.38	-0.0222275	0.0470495	-0.0239751	-0.00798136	-0.16526	-0.0656531	-0.0526501	0.00541773	0.89132	-0.000457714	-0.00393864	0.00102728	-0.0775091	0.0172784	0.0720948	-0.00818804	-0.0762886	0.0595032	-0.0153426	-0.131853	0.0728612	0.0377314	0.100546	0.0650845	-0.205559	-0.0307918	0.124512	0.0196675	-0.300254	-0.0477281	0.177959	-0.0499328	0.037339	-0.0062254	0.0644533	0.0406688	0.0666662	-0.0630637	-0.0530736	0.0351295	0.0632868	0.0593759	-0.0718075	-0.101295	-0.0495381	-0.309398	0.00890732	0.0119268	0.49499
1.39	-0.0216558	0.0698543	-0.0240544	-0.010421	-0.165924	-0.0666028	-0.052591	0.00639699	0.891313	-0.000925101	-0.00392106	0.00244235	-0.0774302	0.000699405	0.0720023	-0.00912891	-0.0756863	0.0616452	-0.0167501	-0.149592	0.0732282	0.0362811	0.101267	0.0774125	-0.205939	-0.0585263	0.124805	0.0144913	-0.300753	-0.0614379	0.17748	-0.0453727	0.037277	-0.00239893	0.0648755	0.041809	0.0659228	-0.0809685	-0.0527973	0.0291053	0.0638318	0.0572046	-0.0730747	-0.153491	-0.0526686	-0.312928	0.00909483	0.0377112	0.495839
1.4	-0.0208621	0.0912424	-0.0241662	-0.0144788	-0.166575	-0.0622762	-0.0525215	0.00751261	0.891302	-0.00134726	-0.00388983	0.00376205	-0.0775191	-0.016909	0.0719293	-0.00684848	-0.0750714	0.0590864	-0.0183281	-0.164605	0.0735552	0.0327721	0.102096	0.0857747	-0.2066	-0.0844649	0.125113	0.00551114	-0.301332	-0.0695081	0.177051	-0.0404155	0.0372866	0.00498584	0.0652934	0.0409921	0.0650072	-0.0979742	-0.0525846	0.0249219	0.064317	0.0484562	-0.0748449	-0.202552	-0.0558394	-0.316898	0.00947451	0.0574047	0.496634
1.41	-0.0198683	0.109821	-0.0243195	-0.017934	-0.16716	-0.0535841	-0.0524397	0.0088964	0.891287	-0.0016544	-0.00384631	0.00491773	-0.0777974	-0.0382699	0.0718944	-0.0049515	-0.0744891	0.0536957	-0.0199998	-0.16786	0.0738381	0.0258281	0.102984	0.0903517	-0.207536	-0.110457	0.125405	-0.00417015	-0.301912	-0.0679536	0.176698	-0.0303142	0.0373432	0.00429961	0.0656769	0.0357168	0.0639407	-0.111816	-0.0524246	0.0199238	0.0646763	0.0340731	-0.0770391	-0.243256	-0.059038	-0.31058	0.0100059	0.0818591	0.497281
1.42	-0.0187148	0.123367	-0.0245029	-0.0210303	-0.167637	-0.0403358	-0.052343	0.0105306	0.891268	-0.00224502	-0.00379166	0.00602348	-0.0783012	-0.0647242	0.0718943	-0.00223952	-0.0739664	0.0429341	-0.0216283	-0.15329	0.0740753	0.0251946	0.10389	0.08848	-0.208732	-0.133327	0.125676	-0.015431	-0.302401	-0.0600112	0.176456	-0.0169837	0.0373785	0.00417125	0.0660121	0.0309409	0.0627797	-0.118756	-0.0523618	0.0060687	0.0648547	0.0127146	-0.079674	-0.289491	-0.0613455	-0.108766	0.0113833	0.230658	0.497817
1.43	-0.017446	0.131351	-0.0247417	-0.0275624	-0.167961	-0.0237903	-0.0522276	0.0126012	0.891241	-0.00299481	-0.00372569	0.00714407	-0.0791129	-0.0990361	0.0719714	0.00506201	-0.0735523	0.029073	-0.022992	-0.115488	0.0743006	0.0164278	0.104717	0.0740968	-0.210186	-0.153274	0.125873	-0.0318482	-0.302778	-0.0520592	0.176381	0.00221388	0.037436	0.00743776	0.0662969	0.0249203	0.0615885	-0.118692	-0.052438	-0.00557563	0.0647942	-0.0122765	-0.0827934	-0.330233	-0.0614141	0.0786398	0.0136899	0.244939	0.498231
1.44	-0.0161355	0.13061	-0.0250194	-0.0279786	-0.168139	-0.0118954	-0.052091	0.0146929	0.891207	-0.00385796	-0.00364935	0.0081319	-0.0802467	-0.127482	0.0721216	0.00814311	-0.0732159	0.023459	-0.0239165	-0.0690196	0.0742731	-0.0182133	0.105385	0.0597592	-0.211842	-0.168117	0.126013	-0.0386457	-0.303054	-0.0462707	0.176524	0.0262979	0.037542	0.0160933	0.0664993	0.0154033	0.0604607	-0.107447	-0.0526361	-0.0195613	0.0645065	-0.0323394	-0.0862743	-0.358049	-0.0602019	0.165891	0.0156814	0.192716	0.498269
1.45	-0.0148672	0.122996	-0.0252951	-0.026793	-0.168223	-0.00514997	-0.0519349	0.0164331	0.891165	-0.00432653	-0.00356299	0.00912642	-0.0816118	-0.145041	0.072326	0.0119149	-0.0729011	0.0205708	-0.0243875	-0.0268243	0.073975	-0.0387888	0.105904	0.0453142	-0.213601	-0.1711	0.12613	-0.0421944	-0.303319	-0.0532424	0.176874	0.0424965	0.0378157	0.0395901	0.0666295	0.0106629	0.0594948	-0.0887457	-0.052956	-0.032122	0.064051	-0.0476058	-0.0899879	-0.376411	-0.0583293	0.217009	0.017083	0.131698	0.497757
1.46	-0.0136888	0.112456	-0.0255446	-0.023393	-0.168274	-0.00509796	-0.0517644	0.0175202	0.891121	-0.00428644	-0.00346722	0.0100283	-0.0830814	-0.14812	0.0725514	0.0121407	-0.0725818	0.0216415	-0.024517	-0.00179711	0.0735104	-0.0528657	0.1063	0.0343574	-0.215345	-0.162539	0.126231	-0.0418299	-0.303689	-0.063119	0.17733	0.045262	0.0383002	0.0564172	0.0667278	0.00864506	0.058736	-0.0678094	-0.0533899	-0.0443624	0.0634894	-0.0560255	-0.0938936	-0.393712	-0.0560678	0.246381	0.0178742	0.0726158	0.496757
1.47	-0.0126431	0.0959464	-0.0257628	-0.0211315	-0.168351	-0.0107601	-0.0515855	0.0181319	0.891081	-0.00373147	-0.00336241	0.0109335	-0.084504	-0.136083	0.0727774	0.0132971	-0.072242	0.0263392	-0.024478	0.00821117	0.0729332	-0.0607784	0.106607	0.0277534	-0.216948	-0.141967	0.126297	-0.0416335	-0.304152	-0.0686509	0.177757	0.0380974	0.0389253	0.0669116	0.0668323	0.0118048	0.0582169	-0.040809	-0.0539127	-0.0520577	0.0628802	-0.0591656	-0.097964	-0.41344	-0.0535826	0.263142	0.0181333	0.0262763	0.495364
1.48	-0.0117865	0.0750619	-0.0259584	-0.0181657	-0.168511	-0.0218652	-0.0514014	0.0186427	0.891046	-0.00319303	-0.00324859	0.0118182	-0.0857674	-0.116877	0.0729986	0.0124903	-0.0718445	0.0357218	-0.0243586	0.0148554	0.0723231	-0.0585896	0.106841	0.0213457	-0.21832	-0.116659	0.126299	-0.0393747	-0.304675	-0.0692869	0.1781	0.0306492	0.0395826	0.0614737	0.0669687	0.014264	0.0580007	-0.0078555	-0.0544777	-0.0575877	0.0622826	-0.0570498	-0.102273	-0.440218	-0.0509658	0.273621	0.0179984	-0.00744101	0.493774
1.49	-0.0111616	0.0508574	-0.0261307	-0.0174357	-0.168798	-0.0360485	-0.051212	0.0192562	0.891016	-0.00279251	-0.00312595	0.0127088	-0.0868297	-0.0977257	0.0732048	0.0139991	-0.0713618	0.0457029	-0.0241515	0.0274169	0.0717647	-0.0527469	0.106996	0.0117092	-0.219433	-0.0897225	0.126234	-0.0396109	-0.305193	-0.0627376	0.178387	0.0273031	0.0400993	0.0427673	0.0671204	0.0159202	0.0581398	0.029157	-0.0550543	-0.05826	0.0617408	-0.0520398	-0.106844	-0.463327	-0.0482723	0.281187	0.0175879	-0.028116	0.492077
1.5	-0.010806	0.022701	-0.026292	-0.0162168	-0.169244	-0.0525	-0.0510163	0.0199994	0.890989	-0.00254149	-0.00299459	0.0135702	-0.0876971	-0.0813601	0.07341	0.0152128	-0.070785	0.0566565	-0.0237758	0.0538179	0.0712804	-0.0428439	0.107028	-0.00855785	-0.220279	-0.0637842	0.126093	-0.038076	-0.305705	-0.063036	0.178668	0.0322315	0.0404665	0.0318917	0.0672668	0.0102013	0.0586774	0.0712643	-0.0556035	-0.0573507	0.0612885	-0.0445195	-0.111645	-0.485975	-0.0455209	0.284102	0.0169941	-0.0456664	0.490254
1.51	-0.0107426	-0.00865473	-0.0264612	-0.0172123	-0.169831	-0.0644877	-0.0508092	0.0214732	0.890965	-0.00253621	-0.00285448	0.0144126	-0.0885266	-0.0883736	0.0736521	0.0195946	-0.0701146	0.0652844	-0.022908	0.125337	0.0709064	-0.0339554	0.106751	-0.0440069	-0.220914	-0.0436492	0.125881	-0.0379477	-0.306281	-0.0678493	0.179084	0.0533129	0.0407575	0.0288709	0.0673148	-0.000494865	0.059645	0.118072	-0.0560868	-0.0524298	0.0609166	-0.0408703	-0.116685	-0.512996	-0.0427637	0.283854	0.0162282	-0.0621127	0.488396
1.52	-0.0110264	-0.0440196	-0.026632	-0.0182037	-0.170533	-0.076295	-0.0505872	0.0227936	0.890939	-0.0026429	-0.00270623	0.0152102	-0.0894669	-0.102883	0.0739529	0.0269481	-0.0693636	0.0696702	-0.0211869	0.218151	0.0707188	0.00299168	0.106099	-0.0857353	-0.221325	-0.0168415	0.125615	-0.036768	-0.306945	-0.0755354	0.179716	0.0711321	0.0410405	0.025596	0.0672704	-0.00730196	0.0611112	0.168326	-0.0564906	-0.0459965	0.0606078	-0.0358649	-0.121986	-0.537378	-0.0400096	0.283093	0.0153208	-0.0743819	0.486597
1.53	-0.0116404	-0.0720838	-0.0268265	-0.0219586	-0.171387	-0.0968982	-0.0503569	0.023039	0.890913	-0.00250047	-0.00255064	0.0158399	-0.0905322	-0.111951	0.07434	0.0337414	-0.0685835	0.0723645	-0.0186081	0.289919	0.071099	0.0626999	0.105045	-0.122393	-0.221475	0.0100435	0.12527	-0.0367864	-0.307756	-0.091639	0.18047	0.0763551	0.0412537	0.0154649	0.067194	-0.00732607	0.0630221	0.205854	-0.0567793	-0.0350447	0.0604212	-0.0192942	-0.127501	-0.557161	-0.0372701	0.279994	0.0143333	-0.0791709	0.48491
1.54	-0.012471	-0.0865636	-0.0270492	-0.0263183	-0.17251	-0.129162	-0.0501323	0.0215642	0.89089	-0.00194165	-0.00239016	0.016225	-0.0916068	-0.103212	0.0747718	0.0389787	-0.0677252	0.0849886	-0.0155683	0.307139	0.0718692	0.0815248	0.103741	-0.136981	-0.221389	0.0325025	0.124863	-0.0369328	-0.308744	-0.10117	0.181204	0.0670442	0.0412852	-0.0159229	0.067132	-0.00301411	0.0651938	0.222089	-0.056945	-0.0226934	0.0604958	0.0118898	-0.13321	-0.574406	-0.03459	0.271926	0.0133422	-0.0764924	0.483531
1.55	-0.0134128	-0.0918811	-0.0273301	-0.0321868	-0.173993	-0.16753	-0.0499309	0.0184794	0.890873	-0.00146231	-0.00222745	0.0161749	-0.0924602	-0.0693111	0.0752542	0.0432786	-0.0667107	0.107077	-0.0126588	0.26546	0.072751	0.0871459	0.102398	-0.130448	-0.221083	0.0550328	0.124354	-0.0396118	-0.309749	-0.0909234	0.181754	0.0428353	0.0408465	-0.0714675	0.0671685	0.0112104	0.0674337	0.221352	-0.0569521	-0.00683079	0.060928	0.0503494	-0.139021	-0.577228	-0.0320224	0.244672	0.0123685	-0.0901688	0.482544
1.56	-0.0143536	-0.0842169	-0.0276344	-0.0328965	-0.17586	-0.202881	-0.0497654	0.0145653	0.89086	-0.00112168	-0.00206893	0.0153971	-0.0929182	-0.0277806	0.0756981	0.0381392	-0.0654668	0.133758	-0.010379	0.187851	0.0735677	0.0719926	0.101248	-0.101908	-0.220627	0.0628015	0.123798	-0.0375989	-0.310724	-0.0995715	0.182061	0.020384	0.0399371	-0.104688	0.0673562	0.0246914	0.0695569	0.200405	-0.0568185	0.00665707	0.0617417	0.0863725	-0.144671	-0.540771	-0.0301573	0.139211	0.0110277	-0.132723	0.481696
1.57	-0.0151954	-0.0709724	-0.0279028	-0.0261236	-0.177992	-0.218933	-0.0496408	0.0103715	0.89085	-0.000822081	-0.00192258	0.0137351	-0.0929585	0.0134014	0.0760212	0.0248858	-0.0640455	0.147919	-0.00893552	0.101523	0.0741936	0.0509374	0.100416	-0.066325	-0.220112	0.0640305	0.123289	-0.0272349	-0.311922	-0.127354	0.182144	-0.00149261	0.0388383	-0.110605	0.0676528	0.0327949	0.0714083	0.169119	-0.0566079	0.0105571	0.0628059	0.101385	-0.14986	-0.491294	-0.0292183	0.0681107	0.00959787	-0.117058	0.480737
1.58	-0.01588	-0.0536644	-0.0280978	-0.019832	-0.180151	-0.208523	-0.0495568	0.00647554	0.890844	-0.000326329	-0.00179588	0.0115141	-0.0926652	0.0411159	0.0761947	0.0140456	-0.0626011	0.14354	-0.0082955	0.0281246	0.0746013	0.0321987	0.0999365	-0.0333132	-0.219603	0.05754	0.122873	-0.0215804	-0.313332	-0.138422	0.18204	-0.0176628	0.0378056	-0.0942409	0.0680121	0.0378369	0.0728946	0.129107	-0.0563994	0.0118996	0.0638569	0.0877233	-0.154473	-0.425903	-0.0287846	0.0308134	0.00845616	-0.0831426	0.479703
1.59	-0.0163996	-0.0386676	-0.028219	-0.0109263	-0.182114	-0.181571	-0.0495111	0.00268256	0.890846	0.000458962	-0.00169418	0.00879825	-0.0921141	0.0668933	0.0762395	0.00213969	-0.0612746	0.12954	-0.00834809	-0.0378439	0.0748631	0.0183575	0.0997783	-0.000452107	-0.219123	0.0521518	0.122535	-0.0140264	-0.314738	-0.130106	0.181787	-0.0304068	0.0369536	-0.076275	0.068387	0.0366153	0.0739857	0.0900538	-0.0562239	0.00868791	0.0646488	0.0559085	-0.15842	-0.365316	-0.0286299	0.00806062	0.00768452	-0.0479048	0.478559
1.6	-0.0167517	-0.0233837	-0.0282705	-0.00431108	-0.183758	-0.146516	-0.0495021	-0.000905114	0.890855	0.00136091	-0.00162015	0.00597536	-0.0913484	0.0870551	0.0761759	-0.00610623	-0.0601332	0.10977	-0.00902405	-0.097281	0.0749874	0.0105031	0.099908	0.0269086	-0.2187	0.0462569	0.122264	-0.0103373	-0.316002	-0.111066	0.181434	-0.0400529	0.0362557	-0.0620017	0.0687293	0.0306827	0.0746731	0.0492223	-0.0560993	0.00668545	0.065047	0.0154364	-0.161815	-0.309089	-0.0286572	-0.00754301	0.00726711	-0.0176957	0.477571
1.61	-0.0169672	-0.0105415	-0.0282478	0.00268936	-0.18503	-0.10796	-0.0495303	-0.00462365	0.890869	0.0015912	-0.00157526	0.00309282	-0.0903564	0.108024	0.0760036	-0.0143873	-0.0592294	0.0860692	-0.0102907	-0.152689	0.0750312	-0.00196778	0.100333	0.0546018	-0.218289	0.0419934	0.12206	-0.00615972	-0.317032	-0.0856581	0.180973	-0.0503393	0.0356894	-0.0549693	0.0690277	0.0295813	0.0749826	0.0105107	-0.0560398	0.00294559	0.0649992	-0.0281405	-0.164662	-0.258661	-0.0288095	-0.0171687	0.00713959	0.00744569	0.476776
1.62	-0.0170211	0.00463282	-0.0281741	0.00913969	-0.185917	-0.0689143	-0.0495934	-0.00797324	0.890888	0.0019348	-0.00155822	0.000323093	-0.0892438	0.114758	0.0757513	-0.0231623	-0.0585851	0.0590598	-0.0120081	-0.187378	0.0749812	-0.00865146	0.100968	0.0687559	-0.217951	0.0309926	0.121906	-0.00197849	-0.317801	-0.0603427	0.180451	-0.0530957	0.0352317	-0.027949	0.0692776	0.0223285	0.0748788	-0.0309332	-0.0560407	-0.00211334	0.0644995	-0.0708058	-0.166962	-0.204316	-0.0290356	-0.0240798	0.00723771	0.0238548	0.476204
1.63	-0.0169209	0.018244	-0.0280504	0.0158187	-0.186415	-0.0318701	-0.0496876	-0.0108119	0.890906	0.0018931	-0.00156703	-0.00205535	-0.0881243	0.110737	0.0754245	-0.0313615	-0.0581936	0.0376354	-0.0139624	-0.200669	0.0747328	-0.0402805	0.101713	0.0787638	-0.217715	0.0162845	0.121821	0.00337591	-0.318371	-0.0490737	0.179933	-0.0474135	0.0351319	0.00809609	0.0694647	0.0140493	0.0743816	-0.0686119	-0.0561155	-0.00848098	0.0635589	-0.110202	-0.168774	-0.158892	-0.0293132	-0.0285499	0.00747297	0.0328815	0.475933
1.64	-0.0167133	0.0242601	-0.0278404	0.0236597	-0.186566	0.000761351	-0.0498089	-0.0134143	0.890924	0.00191962	-0.00159882	-0.00417033	-0.0870454	0.106395	0.0750046	-0.0373359	-0.0579814	0.022194	-0.0159711	-0.197335	0.0741472	-0.0763655	0.102505	0.0785848	-0.217567	0.00748093	0.12188	0.0144398	-0.318832	-0.0385284	0.179503	-0.0372584	0.0353834	0.0353454	0.0695367	0.000756626	0.0735671	-0.0963995	-0.0563037	-0.0165073	0.0622378	-0.144393	-0.170094	-0.105121	-0.0296297	-0.0311933	0.00778356	0.0381407	0.475902
1.65	-0.0164375	0.0279561	-0.0275731	0.0290114	-0.186408	0.0303717	-0.0499542	-0.0156247	0.890943	0.00193643	-0.00164914	-0.00579408	-0.086068	0.0934461	0.0745544	-0.0392376	-0.0579102	0.00419092	-0.0178588	-0.177002	0.0732614	-0.086098	0.103251	0.0722134	-0.217488	-0.00199864	0.122072	0.0252921	-0.31914	-0.0199336	0.179207	-0.0224823	0.0358303	0.0524813	0.0694597	-0.0147614	0.072489	-0.119593	-0.056574	-0.0227233	0.0605854	-0.174483	-0.170957	-0.0642336	-0.0299351	-0.0273992	0.00817167	0.0444561	0.476132
1.66	-0.0161557	0.0253554	-0.027292	0.0284477	-0.185968	0.0553923	-0.0501201	-0.0175073	0.890962	0.0019359	-0.00171308	-0.00690948	-0.0852432	0.0757922	0.0741308	-0.0360509	-0.0580534	-0.0208957	-0.0194388	-0.138424	0.0725389	-0.0549954	0.103882	0.0563706	-0.217429	-0.00286083	0.122343	0.0299856	-0.319259	-0.0021343	0.179048	-0.00971781	0.0363891	0.0578489	0.0692579	-0.0258405	0.0712275	-0.134358	-0.0568762	-0.0223164	0.0586366	-0.199132	-0.171361	-0.0194634	-0.0301964	-0.0247826	0.00860702	0.043959	0.476536
1.67	-0.0159119	0.019835	-0.0270337	0.0241291	-0.185343	0.0666815	-0.0503039	-0.0192155	0.890982	0.00202921	-0.00178479	-0.00730143	-0.0845821	0.0597783	0.0737599	-0.0291036	-0.0584222	-0.0421161	-0.0206213	-0.0972464	0.0721519	-0.0234544	0.104334	0.0339438	-0.21735	-0.000935415	0.122648	0.0313103	-0.319225	0.00921034	0.179017	0.00305452	0.0369744	0.0596037	0.0689524	-0.0348103	0.0698517	-0.142753	-0.0571631	-0.0180001	0.0565107	-0.207974	-0.1714	0.0119496	-0.0304222	-0.0194404	0.00901933	0.037886	0.477187
1.68	-0.0157414	0.0104518	-0.0268244	0.019226	-0.184683	0.0623677	-0.0505038	-0.0207121	0.891005	0.00255447	-0.00185691	-0.00696127	-0.0840531	0.0492862	0.073473	-0.0208662	-0.0589385	-0.0506381	-0.0213933	-0.0577738	0.0719735	-0.0100578	0.104556	0.0108124	-0.217227	0.00630848	0.122949	0.0327013	-0.319135	0.00978801	0.179106	0.0133173	0.0376031	0.0658493	0.0685693	-0.0408821	0.0684259	-0.143132	-0.0574011	-0.0131668	0.054383	-0.198703	-0.171136	0.038302	-0.0305859	-0.0145033	0.0093535	0.0263438	0.478103
1.69	-0.0156763	0.000686504	-0.0266574	0.0157107	-0.184138	0.0443888	-0.0507183	-0.022134	0.891033	0.00300033	-0.0019224	-0.00605788	-0.0835901	0.0446185	0.0732686	-0.0149477	-0.0594813	-0.0507177	-0.0218079	-0.0258609	0.0720259	0.020234	0.104556	-0.0105571	-0.21701	0.0157862	0.123237	0.0351912	-0.319097	0.00172479	0.179269	0.0184521	0.0382831	0.0701648	0.0681395	-0.0441372	0.0670216	-0.13969	-0.0575924	-0.0100181	0.0524346	-0.172835	-0.170661	0.0594334	-0.0307068	-0.0108049	0.00957906	0.0157791	0.479331
1.7	-0.0157012	-0.00654677	-0.0265218	0.0116484	-0.183816	0.0192847	-0.0509457	-0.0233117	0.891066	0.00343344	-0.00197698	-0.00475597	-0.0831719	0.0395757	0.0731164	-0.00916123	-0.059995	-0.0447355	-0.0219264	0.00217261	0.0722006	0.0103144	0.104357	-0.031266	-0.216694	0.0255799	0.123515	0.0358635	-0.319166	-0.00864417	0.179451	0.0175521	0.0389949	0.0713603	0.067704	-0.0425729	0.0656466	-0.136692	-0.0577503	-0.00665434	0.0508024	-0.137129	-0.169941	0.0820649	-0.0308004	-0.00871334	0.00970857	0.00759432	0.480698
1.71	-0.0158013	-0.0149306	-0.0264134	0.0102364	-0.183766	-0.00944308	-0.0511835	-0.0242078	0.891101	0.003443	-0.00201735	-0.0033169	-0.0827874	0.0404716	0.0730187	-0.00559148	-0.0604142	-0.032896	-0.0217992	0.0213409	0.0722923	0.0142012	0.103983	-0.0428012	-0.216279	0.0369326	0.123777	0.0402024	-0.319379	-0.0254533	0.179611	0.0140703	0.0397005	0.0679842	0.0672946	-0.0382845	0.0643115	-0.129034	-0.057881	-0.00580259	0.0495592	-0.0958281	-0.169032	0.100037	-0.0308796	-0.00891863	0.00976807	0.000367726	0.482172
1.72	-0.0160328	-0.0301788	-0.0263337	0.00441706	-0.184001	-0.0377334	-0.0514286	-0.0246757	0.891136	0.00344521	-0.00204348	-0.00191009	-0.0823352	0.0503719	0.0729807	0.00345774	-0.0607175	-0.0214453	-0.0215165	0.0340236	0.0725924	0.0420421	0.103502	-0.0530266	-0.215695	0.0570099	0.124011	0.0396986	-0.319796	-0.0410347	0.17972	0.00926724	0.0402785	0.0348646	0.0669354	-0.0333521	0.0631108	-0.110624	-0.0579613	0.00228737	0.0487352	-0.0545346	-0.168003	0.105252	-0.0309644	-0.00997945	0.00978925	-0.0018397	0.483687
1.73	-0.0164265	-0.0455925	-0.0263054	-0.000812491	-0.184515	-0.0642977	-0.0516747	-0.0243969	0.89117	0.00334272	-0.00205635	-0.000650042	-0.0817726	0.0601578	0.0730154	0.0108964	-0.0609155	-0.00961773	-0.0211206	0.045688	0.0731058	0.0574925	0.102929	-0.0618102	-0.214945	0.0720814	0.124183	0.0387349	-0.320259	-0.0295847	0.179821	0.0119686	0.0403378	-0.0177573	0.0665982	-0.0328789	0.0621105	-0.0883527	-0.0579474	0.0106017	0.048337	-0.013919	-0.166915	0.110069	-0.0310482	-0.00965707	0.00980576	-0.00242441	0.485164
1.74	-0.0169791	-0.0607436	-0.0263336	-0.00596777	-0.185274	-0.0866683	-0.0519143	-0.0234693	0.891202	0.00306935	-0.00205643	0.000585891	-0.0811201	0.0690245	0.0731391	0.020142	-0.0609868	0.00502479	-0.0206018	0.056706	0.0737032	0.0587584	0.102268	-0.0701472	-0.214073	0.0856599	0.124276	0.0350142	-0.320618	-0.0237232	0.179955	0.014729	0.0400043	-0.0440874	0.0662962	-0.0285805	0.0613424	-0.0633585	-0.0578291	0.0187633	0.0483411	0.0230497	-0.165818	0.108955	-0.0311352	-0.00931758	0.00982003	-0.00233183	0.486531
1.75	-0.0176807	-0.0738384	-0.0263769	-0.00597247	-0.186226	-0.101765	-0.0521426	-0.0221106	0.89123	0.00255382	-0.00204545	0.00157073	-0.0803662	0.0778022	0.0733161	0.0244766	-0.0609197	0.0191174	-0.019999	0.0641993	0.0742676	0.0528821	0.101556	-0.0736087	-0.213084	0.0971033	0.124323	0.0356526	-0.321047	-0.0405779	0.180112	0.0157207	0.0394804	-0.0563617	0.0660173	-0.0268341	0.0608282	-0.0381547	-0.0576575	0.0204416	0.0486988	0.0533241	-0.164753	0.102442	-0.0312137	-0.00933856	0.00982652	-0.00319578	0.487747
1.76	-0.0184913	-0.0815862	-0.0264003	-0.00224506	-0.187276	-0.106697	-0.0523547	-0.0202582	0.891254	0.00230055	-0.00202597	0.00228867	-0.0795533	0.0804026	0.073514	0.0244996	-0.0607286	0.0312069	-0.0193193	0.0714713	0.0747619	0.0449354	0.100822	-0.0740379	-0.21201	0.101372	0.124361	0.0386854	-0.32166	-0.053465	0.180278	0.0175737	0.0389126	-0.055289	0.0657596	-0.0251037	0.0605478	-0.0172835	-0.0574839	0.0165393	0.0493236	0.0738579	-0.163801	0.0881102	-0.0312958	-0.00957115	0.00982604	-0.00213646	0.488877
1.77	-0.0193647	-0.0871445	-0.0263869	0.000975303	-0.188323	-0.101167	-0.0525466	-0.0181371	0.891277	0.00223469	-0.00200058	0.00274698	-0.0787297	0.0811439	0.0737182	0.0259061	-0.0604322	0.0398062	-0.0185742	0.0761111	0.0751546	0.0335319	0.100086	-0.0732221	-0.210898	0.105106	0.124399	0.0382072	-0.322329	-0.0503825	0.180448	0.0160501	0.038371	-0.0539545	0.0655121	-0.0234761	0.0604603	0.000619857	-0.0573426	0.012439	0.0501139	0.0835353	-0.162956	0.0801884	-0.0313786	-0.00965986	0.00983327	-0.00177464	0.489866
1.78	-0.0202826	-0.0906114	-0.0263403	0.00449432	-0.189286	-0.0909627	-0.0527179	-0.0161644	0.891299	0.00221939	-0.00197151	0.00303085	-0.0778744	0.0872479	0.0739294	0.0264678	-0.0600619	0.0472649	-0.017845	0.0673304	0.0754305	0.0154543	0.0993853	-0.0657459	-0.209746	0.109483	0.124419	0.0376521	-0.322934	-0.0422714	0.180578	0.0102518	0.0378335	-0.0531719	0.0652931	-0.0200365	0.0605413	0.0155893	-0.0572374	0.00770466	0.0509796	0.0879891	-0.162195	0.072537	-0.0314765	-0.0112067	0.00985442	0.000945491	0.490667
1.79	-0.021219	-0.0914498	-0.0262579	0.0085971	-0.19013	-0.0772117	-0.0528703	-0.0143089	0.891321	0.00192928	-0.00194101	0.00300985	-0.0769299	0.0986587	0.0741364	0.0255745	-0.0596358	0.0512869	-0.0172846	0.0425972	0.0754898	0.00129488	0.0987951	-0.0489821	-0.20856	0.112065	0.124422	0.0378893	-0.323472	-0.0360052	0.180634	0.00180968	0.037313	-0.0498221	0.0651191	-0.0138343	0.0607528	0.0261819	-0.0571768	0.00210221	0.0518772	0.088004	-0.161484	0.0698805	-0.0315817	-0.011837	0.00989885	0.00424671	0.491243
1.8	-0.0221278	-0.0850478	-0.0261377	0.0117452	-0.190814	-0.0585925	-0.0530039	-0.0123626	0.891339	0.00191852	-0.00191254	0.0026627	-0.0758811	0.105927	0.0743158	0.0227021	-0.0592246	0.0452857	-0.0170161	0.0111986	0.07549	-0.00169347	0.098393	-0.0307602	-0.207384	0.106138	0.124434	0.0374254	-0.323956	-0.0318537	0.180619	-0.00444035	0.0368766	-0.0345671	0.0650013	-0.00917081	0.0610354	0.0280077	-0.057169	-0.00273587	0.0527513	0.0821379	-0.160815	0.0637718	-0.0317016	-0.0149382	0.0099871	0.007775	0.491605
1.81	-0.0229253	-0.0706387	-0.0259947	0.0146128	-0.191277	-0.034108	-0.0531175	-0.0103739	0.891358	0.00188217	-0.00188888	0.00206195	-0.0747999	0.106828	0.0744553	0.0178391	-0.0589242	0.0305722	-0.0170799	-0.0247501	0.0753882	-0.0234341	0.0981913	-0.00955051	-0.206311	0.0925927	0.124466	0.0363664	-0.324388	-0.028501	0.180537	-0.0123466	0.036652	-0.00794291	0.0649306	-0.00424899	0.0612844	0.0192447	-0.0572127	-0.00861876	0.053527	0.0695391	-0.160168	0.0663517	-0.0318264	-0.0117894	0.0100964	0.00833919	0.491725
1.82	-0.0235271	-0.0489209	-0.0258289	0.018359	-0.191475	-0.0054621	-0.0532113	-0.00839931	0.891376	0.00181613	-0.00187167	0.0013427	-0.0737514	0.10112	0.0745423	0.0109442	-0.0587841	0.0127428	-0.0175196	-0.062602	0.0750149	-0.0505778	0.0982049	0.0138166	-0.205412	0.0724105	0.124539	0.0354946	-0.324758	-0.0220977	0.180365	-0.0227359	0.0366746	0.0115193	0.0649177	0.00120103	0.0613909	0.000931013	-0.057329	-0.016369	0.0541458	0.0521072	-0.159457	0.0743092	-0.0319224	-0.0101303	0.010184	0.00485411	0.491466
1.83	-0.0238796	-0.0215177	-0.0256272	0.0221651	-0.191361	0.0284915	-0.0532846	-0.00625217	0.891393	0.00143376	-0.00186227	0.000557328	-0.0728092	0.0842063	0.0745512	0.00203833	-0.058852	-0.0134121	-0.0183082	-0.0929494	0.0744151	-0.0669831	0.0984551	0.0391465	-0.204729	0.0462784	0.124678	0.0330332	-0.324997	-0.0067106	0.18009	-0.0327082	0.0369125	0.0353057	0.0649398	0.00447996	0.0612889	-0.0245192	-0.0575431	-0.024965	0.0545498	0.0286987	-0.158686	0.0784595	-0.032021	-0.0111415	0.0102615	0.00553951	0.490846
1.84	-0.0239251	0.0108395	-0.0254113	0.0233535	-0.190887	0.0653942	-0.0533356	-0.00392897	0.891404	0.000868356	-0.0018603	-0.000170889	-0.0721051	0.0553475	0.0744935	-0.00597469	-0.0592035	-0.0473884	-0.0193359	-0.112098	0.0737585	-0.0579286	0.0989228	0.0592104	-0.204337	0.0142064	0.124854	0.0253495	-0.324988	0.0210168	0.179711	-0.0416135	0.0372668	0.0344752	0.0650228	0.0112317	0.060903	-0.0566243	-0.0578458	-0.0313666	0.0546813	0.00173263	-0.157882	0.0774521	-0.0321329	-0.0135629	0.0103561	0.0083441	0.489955
1.85	-0.0236294	0.0437621	-0.0252028	0.0215521	-0.190053	0.100198	-0.0533633	-0.00160318	0.89141	0.000291305	-0.00186591	-0.000923243	-0.0717142	0.0236653	0.0743744	-0.0124856	-0.059897	-0.0864389	-0.020541	-0.128044	0.073254	-0.040987	0.0995787	0.0741759	-0.204294	-0.0193502	0.12506	0.0153529	-0.32463	0.0512509	0.179257	-0.0484061	0.0376124	0.0356606	0.0651607	0.016091	0.0601855	-0.0902931	-0.0582173	-0.0338232	0.0545289	-0.0238927	-0.157106	0.0769349	-0.0322537	-0.013231	0.0104938	0.0129268	0.488944
1.86	-0.0230085	0.0739702	-0.0250277	0.019001	-0.188891	0.131282	-0.0533674	0.00080643	0.89141	-0.0002162	-0.00187894	-0.00167638	-0.0716425	-0.00693398	0.0742128	-0.0189636	-0.0609709	-0.12807	-0.0218922	-0.141122	0.0729203	-0.021537	0.1004	0.0894127	-0.204601	-0.0518432	0.125274	0.00592597	-0.323958	0.0761026	0.178758	-0.0514282	0.0379696	0.0363003	0.0653432	0.0197507	0.0591475	-0.120424	-0.058614	-0.0341867	0.0541179	-0.0464274	-0.156392	0.0683444	-0.032395	-0.0153865	0.0106634	0.0169512	0.48789
1.87	-0.0220914	0.101536	-0.0248825	0.0167276	-0.187439	0.158131	-0.053347	0.00330754	0.891406	-0.000722031	-0.00189949	-0.00240158	-0.0718785	-0.0370488	0.074006	-0.0252763	-0.0624369	-0.168919	-0.0233494	-0.149441	0.072801	-0.00183864	0.101356	0.101515	-0.205244	-0.0831618	0.125507	-0.00234139	-0.323008	0.0976012	0.178242	-0.0520749	0.0383347	0.0380618	0.0655489	0.0220603	0.0578246	-0.146809	-0.0590261	-0.0339356	0.0534822	-0.0649413	-0.155755	0.0575493	-0.0325484	-0.0170013	0.0108634	0.0190999	0.486846
1.88	-0.020908	0.12629	-0.0247751	0.0123708	-0.185732	0.182264	-0.0533009	0.00591823	0.891397	-0.00105043	-0.00192642	-0.00296809	-0.0724177	-0.0669254	0.0737742	-0.0279626	-0.0642759	-0.206791	-0.0248647	-0.153342	0.0728206	0.00795583	0.102416	0.109548	-0.206206	-0.112181	0.125739	-0.0139712	-0.321803	0.12061	0.177726	-0.0516051	0.0387154	0.0391788	0.0657768	0.0239968	0.0562552	-0.169868	-0.0594331	-0.0307522	0.0526592	-0.0807448	-0.155206	0.0503199	-0.0327102	-0.0173387	0.0110813	0.0198603	0.485814
1.89	-0.0194845	0.148425	-0.0247061	0.00930763	-0.18381	0.201308	-0.0532285	0.00858153	0.891384	-0.00154588	-0.00195871	-0.00348692	-0.0732451	-0.0944164	0.0735303	-0.0317252	-0.0664424	-0.237227	-0.026411	-0.1551	0.0729179	0.0159132	0.103551	0.116842	-0.207464	-0.138761	0.125957	-0.0235925	-0.320335	0.139864	0.177211	-0.0508684	0.0390967	0.0365118	0.0660272	0.0258428	0.0544752	-0.188513	-0.0598231	-0.0284554	0.0516928	-0.0908814	-0.154769	0.0382971	-0.0328813	-0.0178886	0.0112916	0.0191013	0.484819
1.9	-0.0178607	0.165578	-0.0246563	0.00671321	-0.181718	0.216904	-0.0531283	0.0114742	0.891365	-0.00224827	-0.00199603	-0.00391816	-0.0743394	-0.120662	0.0732588	-0.034998	-0.0688655	-0.262346	-0.0279444	-0.149474	0.0730917	0.0203401	0.104751	0.119815	-0.208991	-0.161869	0.126173	-0.0331597	-0.318673	0.155584	0.176725	-0.0473556	0.0394319	0.0272678	0.0662755	0.025792	0.052542	-0.200351	-0.060203	-0.0256269	0.0506382	-0.0970092	-0.154417	0.0278531	-0.0330512	-0.0175786	0.0114906	0.0175127	0.483792
1.91	-0.0160907	0.175198	-0.024652	0.00185204	-0.179488	0.228127	-0.0529984	0.0144716	0.891339	-0.003035	-0.00203668	-0.00422778	-0.0756976	-0.143276	0.0730074	-0.0338898	-0.0714815	-0.278234	-0.0293764	-0.137122	0.0733094	0.0256306	0.105958	0.120775	-0.210759	-0.178745	0.126332	-0.0456051	-0.316731	0.192772	0.176296	-0.0393953	0.0394486	-0.0234365	0.066514	0.0222645	0.0505254	-0.202293	-0.0605271	-0.0186613	0.0495363	-0.0981955	-0.154213	0.0128069	-0.033228	-0.0179837	0.0116708	0.0167286	0.482809
1.92	-0.0142855	0.17346	-0.0247053	-0.00610924	-0.177196	0.228595	-0.052839	0.0174432	0.891304	-0.00411233	-0.00208012	-0.00444889	-0.0772074	-0.152897	0.0728078	-0.0272742	-0.074176	-0.27962	-0.0306972	-0.126775	0.0735349	0.0215725	0.10717	0.120518	-0.212673	-0.185564	0.126399	-0.0600399	-0.314391	0.222742	0.17595	-0.0297742	0.0389916	-0.0704387	0.0667613	0.0287464	0.0485629	-0.189525	-0.060748	-0.00533163	0.0484778	-0.0880908	-0.15418	-0.0101061	-0.0334193	-0.0208758	0.0118335	0.0171602	0.481869
1.93	-0.0125485	0.160835	-0.0248195	-0.0103256	-0.174973	0.214991	-0.0526503	0.0202866	0.891258	-0.00501164	-0.00212634	-0.00482553	-0.0787263	-0.143872	0.0726677	-0.0235165	-0.076785	-0.261866	-0.0319562	-0.125855	0.0736977	0.013356	0.108385	0.121572	-0.214655	-0.184888	0.126376	-0.0642653	-0.311891	0.222761	0.17574	-0.0130387	0.0381751	-0.0848534	0.0670223	0.0249965	0.0467903	-0.161872	-0.0608247	0.00689698	0.047609	-0.0631251	-0.154377	-0.0341076	-0.033643	-0.0237175	0.0120141	0.0201461	0.481058
1.94	-0.0109965	0.138371	-0.0249692	-0.0132418	-0.172911	0.19647	-0.0524336	0.0230488	0.891203	-0.00568027	-0.00217644	-0.00521833	-0.0800812	-0.122201	0.0725684	-0.018965	-0.0791782	-0.233475	-0.0332239	-0.128093	0.073743	-0.00374611	0.109611	0.1229	-0.216576	-0.171977	0.126296	-0.065348	-0.309526	0.200376	0.175682	0.000410797	0.0372923	-0.0919655	0.0672658	0.0238459	0.0453606	-0.121172	-0.0607545	0.0190321	0.0470349	-0.0330478	-0.154884	-0.066598	-0.033887	-0.0232834	0.0122115	0.0214577	0.480501
1.95	-0.00970545	0.109905	-0.0251275	-0.0143981	-0.171042	0.177444	-0.0521895	0.0257682	0.891146	-0.00581269	-0.00223072	-0.0056126	-0.0811758	-0.0937769	0.0724923	-0.0135981	-0.0812598	-0.196366	-0.0345119	-0.129252	0.0735759	-0.0301811	0.110829	0.121115	-0.218334	-0.151055	0.12617	-0.0647329	-0.307406	0.180609	0.175747	0.0107053	0.0363519	-0.0954085	0.0674938	0.0232404	0.0443742	-0.0730063	-0.0605579	0.029307	0.0467964	-0.0024047	-0.155681	-0.0919763	-0.0341255	-0.0219713	0.0123831	0.0168453	0.480149
1.96	-0.00872084	0.0778014	-0.0252805	-0.0121403	-0.169374	0.155735	-0.0519184	0.0284269	0.891088	-0.00577032	-0.00228825	-0.00587146	-0.0819667	-0.0615515	0.0724388	-0.0109664	-0.0829226	-0.144709	-0.0358012	-0.128517	0.0730647	-0.0675736	0.11202	0.118067	-0.219858	-0.125196	0.125985	-0.060857	-0.305492	0.164036	0.175894	0.0184553	0.0354036	-0.0933215	0.0677179	0.0213312	0.0438888	-0.0198736	-0.060252	0.0352486	0.0469065	0.0308724	-0.156697	-0.111918	-0.0343461	-0.0191962	0.0124843	0.0104142	0.479883
1.97	-0.00809181	0.0399359	-0.0253954	-0.00825804	-0.167941	0.130242	-0.0516221	0.0307541	0.89103	-0.00580883	-0.00234744	-0.00591712	-0.0824022	-0.0226791	0.072382	-0.00768091	-0.0840375	-0.0820935	-0.0370771	-0.127511	0.0721907	-0.102768	0.113184	0.116496	-0.221077	-0.0904133	0.125755	-0.0554258	-0.303794	0.145019	0.176092	0.0207386	0.0344839	-0.0919792	0.0679397	0.0234738	0.0439668	0.0398082	-0.0598743	0.0392817	0.0473986	0.0672163	-0.157903	-0.128855	-0.0345448	-0.0170517	0.0125027	0.00265595	0.479676
1.98	-0.00785767	0.000862831	-0.0254653	-0.00482552	-0.166789	0.0996975	-0.0513039	0.0328512	0.89097	-0.00582513	-0.00240596	-0.00571008	-0.0824369	0.0160905	0.0723187	-0.00477027	-0.0845342	-0.0170097	-0.0383358	-0.122933	0.0710451	-0.121101	0.114322	0.112479	-0.221931	-0.0544787	0.12547	-0.0502826	-0.302343	0.122168	0.176311	0.0240719	0.0335644	-0.0884918	0.0681785	0.0251741	0.0446476	0.100133	-0.0594334	0.0431058	0.0483138	0.107753	-0.159272	-0.144411	-0.034721	-0.0145714	0.0124413	-0.00407536	0.47953
1.99	-0.00803032	-0.0401468	-0.0255008	-0.000998222	-0.165965	0.0644702	-0.0509663	0.0345655	0.890912	-0.00573531	-0.00246108	-0.0052689	-0.0820823	0.0563733	0.0722513	-0.00274384	-0.0844088	0.0473145	-0.0395265	-0.116062	0.0697237	-0.138669	0.115394	0.105726	-0.22242	-0.0173712	0.125129	-0.0430058	-0.301217	0.0875074	0.176576	0.0294893	0.0327806	-0.063029	0.0684303	0.026007	0.0459311	0.160993	-0.0589247	0.0457695	0.0496849	0.151329	-0.160746	-0.148302	-0.0348744	-0.0117804	0.0123157	-0.00907399	0.47942
2	-0.00860362	-0.0751815	-0.0255048	0.00122007	-0.165489	0.0320208	-0.0506133	0.0360006	0.890858	-0.0051699	-0.00251073	-0.00466293	-0.0813576	0.0861317	0.0721741	-0.00168352	-0.0837646	0.0885938	-0.0406161	-0.100655	0.0683407	-0.132375	0.116364	0.0922108	-0.22254	0.0156204	0.124745	-0.0374599	-0.300564	0.0404489	0.176885	0.0330207	0.0323645	-0.0210899	0.0686933	0.0257706	0.0477864	0.212245	-0.0583571	0.0480678	0.0515112	0.190461	-0.162249	-0.152968	-0.0350021	-0.0106684	0.0121375	-0.015095	0.47934
2.01	-0.00949218	-0.102248	-0.0254699	0.00512801	-0.16529	0.0102148	-0.0502482	0.0369351	0.89081	-0.00434393	-0.0025543	-0.00398349	-0.0803982	0.104207	0.0720589	-0.00390032	-0.0828503	0.104626	-0.0415147	-0.0783507	0.0669985	-0.135318	0.11719	0.0756991	-0.22235	0.0444542	0.124342	-0.0305204	-0.300372	0.00616404	0.177202	0.0293618	0.0323548	0.013957	0.0689474	0.026735	0.0500843	0.249805	-0.0577716	0.0453502	0.0536971	0.217066	-0.163714	-0.141827	-0.0351078	-0.0078171	0.0119244	-0.0182836	0.479326
2.02	-0.0105974	-0.11679	-0.0254086	0.00659495	-0.16524	0.00145602	-0.0498755	0.0375199	0.89077	-0.00367422	-0.00259037	-0.00319835	-0.0793492	0.103238	0.0719319	-0.00402413	-0.0818862	0.102754	-0.0421468	-0.0476567	0.0656441	-0.126976	0.117845	0.0589853	-0.221908	0.0639296	0.123899	-0.029367	-0.300469	-0.0113819	0.177453	0.0208696	0.0326027	0.0335674	0.0692207	0.02886	0.0526685	0.268112	-0.0571944	0.0417734	0.0560842	0.228716	-0.16506	-0.123276	-0.0351903	-0.00558526	0.0116858	-0.0203664	0.4794
2.03	-0.0117824	-0.118933	-0.0253273	0.0104133	-0.16524	-0.00106525	-0.0494996	0.0375288	0.890737	-0.00312861	-0.00261878	-0.00248981	-0.0783794	0.0922237	0.0717857	-0.010621	-0.0809588	0.0957014	-0.0424763	-0.0209729	0.0645389	-0.0917264	0.118338	0.0445108	-0.221339	0.0712118	0.123433	-0.0249979	-0.300674	-0.0131147	0.177612	0.0113678	0.0329728	0.0404955	0.0695242	0.0313874	0.055338	0.267994	-0.0566611	0.0331848	0.0585451	0.2326	-0.166165	-0.0983878	-0.0352515	-0.00469272	0.0114304	-0.0218905	0.47952
2.04	-0.0129311	-0.108848	-0.0252143	0.0108734	-0.16525	-0.000620276	-0.0491278	0.0366956	0.890707	-0.00283158	-0.00264027	-0.00179469	-0.077552	0.0744607	0.0715831	-0.0152563	-0.0801194	0.082535	-0.0425995	-0.00642873	0.0637942	-0.05115	0.118733	0.036618	-0.220736	0.0677763	0.122997	-0.0242572	-0.300858	-0.008895	0.177665	-0.000170626	0.0333613	0.037386	0.0698582	0.0351384	0.0579173	0.248265	-0.0562138	0.0265446	0.0610183	0.231926	-0.166977	-0.0624555	-0.0353011	-0.00403619	0.01118	-0.0221032	0.479762
2.05	-0.0139333	-0.0925034	-0.0251169	0.00804268	-0.165247	0.00168751	-0.0487681	0.0351077	0.89068	-0.00252302	-0.00265535	-0.00127503	-0.0769261	0.0557013	0.0713582	-0.0190256	-0.079427	0.0640879	-0.0426221	-0.00161847	0.0636196	0.0187139	0.119062	0.0314251	-0.220207	0.0584878	0.12258	-0.0242807	-0.300988	-0.00325007	0.177608	-0.0105178	0.0337155	0.0330881	0.0702302	0.0384885	0.060222	0.216217	-0.0558238	0.023453	0.0634511	0.227296	-0.16738	-0.0182621	-0.0353412	-0.00340251	0.0109516	-0.0195241	0.480072
2.06	-0.0147791	-0.0773549	-0.0250653	0.00288841	-0.165205	0.00697984	-0.0484277	0.0328835	0.890656	-0.00228452	-0.00266676	-0.0010513	-0.0764579	0.0418883	0.0711247	-0.0202729	-0.0789232	0.0433836	-0.0426393	-0.00304924	0.0640561	0.062389	0.119358	0.0275525	-0.219759	0.0503563	0.122184	-0.0239407	-0.301045	0.00306631	0.17746	-0.0181534	0.0340184	0.0266117	0.0706299	0.0409773	0.0621948	0.181916	-0.0554542	0.0242126	0.0657879	0.216637	-0.167346	0.0242559	-0.0353823	-0.00395374	0.0107661	-0.0156419	0.480511
2.07	-0.0154713	-0.0621073	-0.0250555	-6.33E-05	-0.165083	0.018866	-0.0481112	0.0303872	0.890634	-0.00213097	-0.00267679	-0.000979308	-0.0761294	0.0276107	0.0708922	-0.020651	-0.0786362	0.0186251	-0.0426644	-0.00294601	0.0647496	0.0758485	0.119637	0.0255543	-0.219404	0.0382226	0.12184	-0.0205761	-0.301017	0.0118075	0.177276	-0.0182948	0.0342702	0.0254619	0.0710305	0.0382107	0.063814	0.145357	-0.0551096	0.0225202	0.0679505	0.196083	-0.166887	0.0664634	-0.0354209	-0.00533923	0.0106427	-0.0111778	0.481135
2.08	-0.0160126	-0.0486742	-0.0250719	-0.001548	-0.164794	0.0405185	-0.0478209	0.0276524	0.890614	-0.0019244	-0.00268714	-0.00112631	-0.0759492	0.0122248	0.0706811	-0.0190206	-0.0786109	-0.0118956	-0.0426681	0.00205616	0.0655239	0.082382	0.119895	0.0227712	-0.21916	0.02625	0.121563	-0.017539	-0.300867	0.0265241	0.177114	-0.0142647	0.034527	0.0240426	0.0713818	0.031229	0.065062	0.108126	-0.0548138	0.0185113	0.0698201	0.161733	-0.165976	0.117064	-0.0354631	-0.00506124	0.010593	-0.0053239	0.481897
2.09	-0.0164049	-0.0339777	-0.0250963	-0.00127388	-0.164233	0.072476	-0.0475584	0.0247325	0.890595	-0.00183214	-0.00269956	-0.00137769	-0.0759575	-0.00933277	0.0704957	-0.0177054	-0.0789166	-0.0489199	-0.0425727	0.015675	0.0663744	0.0859563	0.120115	0.0183648	-0.219045	0.0111805	0.121342	-0.0180068	-0.300454	0.0630007	0.177015	-0.00623607	0.0346775	0.00370722	0.0716323	0.0194511	0.0659222	0.0675642	-0.0546009	0.0117418	0.071251	0.11357	-0.164554	0.165984	-0.035498	-0.00514322	0.0106113	-0.00154028	0.482706
2.1	-0.0166696	-0.0229195	-0.0251261	-0.00114434	-0.163336	0.106196	-0.0473269	0.0214991	0.890576	-0.00199772	-0.00271482	-0.00169642	-0.076151	-0.0270368	0.0703575	-0.0137602	-0.079572	-0.0844101	-0.0423385	0.0295363	0.0672369	0.0877303	0.120295	0.0150293	-0.219053	-0.0018486	0.12113	-0.0226957	-0.299593	0.106934	0.176995	0.00416551	0.0345567	-0.0240461	0.0717853	0.0102802	0.0664036	0.0296583	-0.0544758	0.00562675	0.0721449	0.0603102	-0.162661	0.210793	-0.0355312	-0.00545527	0.0106823	0.00278967	0.483619
2.11	-0.016828	-0.014816	-0.0251501	0.00047605	-0.162126	0.135056	-0.0471296	0.0178897	0.890555	-0.0022506	-0.00273353	-0.00205964	-0.0764863	-0.037315	0.0702642	-0.0103162	-0.0805469	-0.114884	-0.0419903	0.0380893	0.0680982	0.0841126	0.120452	0.0125716	-0.219187	-0.0118171	0.120912	-0.0261402	-0.298343	0.137101	0.177089	0.0159585	0.0342383	-0.0319092	0.0718346	-0.00059465	0.0665222	-0.00556915	-0.0544436	-0.000920109	0.0724995	0.00984491	-0.160329	0.252606	-0.0355648	-0.00612163	0.0108	0.00389867	0.484676
2.12	-0.016921	-0.0108732	-0.0251615	0.00235513	-0.160648	0.159351	-0.0469699	0.0140424	0.890533	-0.00216516	-0.00275683	-0.00263662	-0.0768858	-0.0410683	0.0702129	-0.00670506	-0.0818058	-0.141764	-0.0415735	0.0443405	0.0689359	0.0827464	0.120582	0.00914684	-0.219395	-0.0155666	0.120693	-0.0273362	-0.296851	0.154963	0.177292	0.0249625	0.0339227	-0.0310336	0.0717734	-0.0114778	0.0663171	-0.0362104	-0.0544944	-0.00613274	0.0723451	-0.0375	-0.157572	0.296087	-0.0355925	-0.00641378	0.0109483	0.00619245	0.485879
2.13	-0.0169716	-0.00801631	-0.0251614	0.00326153	-0.158963	0.176422	-0.0468491	0.0101163	0.890513	-0.00190912	-0.00278639	-0.00330079	-0.0773066	-0.0413824	0.0702003	-0.00268269	-0.0833011	-0.162186	-0.0411131	0.0467976	0.0697506	0.0810206	0.120679	0.00630077	-0.219636	-0.0171748	0.120483	-0.0265166	-0.295202	0.167924	0.177581	0.0320096	0.0336389	-0.0260787	0.0716122	-0.0206262	0.0658165	-0.0644951	-0.0546067	-0.00860619	0.071735	-0.077983	-0.154429	0.330723	-0.0356266	-0.00767442	0.0111236	0.00805251	0.487242
2.14	-0.0170022	-0.00859245	-0.02515	0.00543869	-0.157152	0.184528	-0.046767	0.00627504	0.890496	-0.00127454	-0.00282296	-0.00402053	-0.0777021	-0.035463	0.0702188	-0.000430286	-0.0849612	-0.173914	-0.0406435	0.0463821	0.0705354	0.0712059	0.120738	0.00184255	-0.219867	-0.0144065	0.1203	-0.0209865	-0.29348	0.168589	0.177925	0.0356992	0.0334634	-0.00816222	0.0713739	-0.0265178	0.065061	-0.0862258	-0.0547583	-0.0109259	0.0707527	-0.109327	-0.150972	0.362168	-0.0356721	-0.00828862	0.0113347	0.00947071	0.488775
2.15	-0.0170551	-0.01121	-0.0251192	0.00745696	-0.155309	0.182215	-0.0467225	0.00265995	0.890488	-0.0004199	-0.00286608	-0.00452899	-0.0780132	-0.0269456	0.0702584	0.00280207	-0.0866706	-0.169741	-0.0401772	0.0467644	0.0709984	0.0180416	0.120732	-0.00442499	-0.220022	-0.00759315	0.120156	-0.0146792	-0.291842	0.154196	0.178284	0.0366221	0.0334857	0.0118857	0.0710727	-0.0338314	0.0641236	-0.102511	-0.0549371	-0.0119756	0.0694975	-0.12932	-0.147219	0.387482	-0.0357244	-0.0098669	0.0115631	0.00972637	0.490357
2.16	-0.0171573	-0.0183606	-0.0250491	0.0122705	-0.153541	0.169638	-0.0467142	-0.00103414	0.890487	0.000164635	-0.0029131	-0.00481582	-0.0781953	-0.00897842	0.0703101	0.00474038	-0.0882759	-0.151956	-0.0397316	0.040525	0.070944	-0.0270079	0.120665	-0.0073896	-0.220052	0.00745648	0.120071	-0.00423136	-0.290348	0.144183	0.178623	0.0296482	0.0336825	0.0224998	0.0707146	-0.0352991	0.0630651	-0.110681	-0.0551505	-0.0153623	0.0680949	-0.137736	-0.143217	0.410483	-0.0357799	-0.0112036	0.0118003	0.00855906	0.491916
2.17	-0.0173225	-0.0221146	-0.024937	0.0160176	-0.151955	0.145963	-0.046742	-0.00442702	0.89049	0.000352413	-0.00296156	-0.00486568	-0.0781929	0.0076964	0.0703613	0.00443725	-0.089666	-0.126362	-0.0393802	0.0307708	0.0705584	-0.0464463	0.120583	-0.00828447	-0.219923	0.0178637	0.120028	0.00423199	-0.289006	0.12467	0.178882	0.0231282	0.0339162	0.0271911	0.0703769	-0.0326634	0.0619255	-0.119432	-0.0553866	-0.016796	0.0666712	-0.133079	-0.139021	0.426343	-0.0358493	-0.0126196	0.0120242	0.00583152	0.493421
2.18	-0.0175285	-0.0268414	-0.0247886	0.0183081	-0.150638	0.116266	-0.0468005	-0.00718311	0.890495	0.000796514	-0.00300984	-0.00477596	-0.0780518	0.0200964	0.070384	0.00261162	-0.0907996	-0.0981838	-0.039096	0.0287482	0.0700465	-0.0521428	0.120477	-0.0132517	-0.219692	0.0265491	0.120042	0.012145	-0.287948	0.0911047	0.179102	0.0211612	0.0342697	0.0458553	0.0700524	-0.0350567	0.0607113	-0.123544	-0.0556308	-0.0158961	0.0653302	-0.120915	-0.134679	0.439274	-0.0359226	-0.0124569	0.0122172	0.0015227	0.494825
2.19	-0.017812	-0.0351271	-0.0246228	0.018712	-0.149631	0.0837172	-0.0468842	-0.00947278	0.890505	0.00123925	-0.00305589	-0.00439546	-0.0777964	0.0300083	0.0703897	0.00282074	-0.0916555	-0.0694526	-0.0387802	0.0366427	0.0695259	-0.0510266	0.120294	-0.0225883	-0.219337	0.0393289	0.120098	0.0193705	-0.287249	0.0590638	0.179305	0.0179812	0.0347809	0.0548527	0.0697178	-0.033499	0.0594984	-0.120021	-0.0558501	-0.0125221	0.0641312	-0.104368	-0.130238	0.449027	-0.0359814	-0.0105299	0.0123684	-0.00538613	0.496037
2.2	-0.0181803	-0.0426417	-0.0244651	0.0154637	-0.14897	0.0472073	-0.0469875	-0.0111487	0.89052	0.00169032	-0.00309666	-0.00369936	-0.077486	0.0320505	0.0704075	0.00625421	-0.092211	-0.0375882	-0.0383245	0.0549228	0.0690477	-0.0432345	0.119973	-0.038952	-0.218858	0.0482344	0.120172	0.0223574	-0.286852	0.0327159	0.179485	0.0183627	0.035328	0.0547815	0.0693958	-0.0312984	0.058326	-0.114201	-0.0560118	-0.0054167	0.0631317	-0.0816786	-0.125706	0.457933	-0.0360359	-0.00935478	0.0124445	-0.0108836	0.496889
2.21	-0.0186557	-0.0539788	-0.0243338	0.0116572	-0.148703	0.00478655	-0.0471065	-0.0125687	0.890541	0.0023046	-0.00312887	-0.0027316	-0.0771281	0.0380437	0.0704568	0.0101901	-0.0924342	-0.00117497	-0.0376854	0.0734431	0.068709	-0.0272669	0.119485	-0.0565226	-0.218245	0.0626341	0.120252	0.0276273	-0.286747	0.0018723	0.179651	0.0168481	0.0358752	0.0552403	0.0690906	-0.0298029	0.0572469	-0.100967	-0.0560943	0.00271126	0.0624027	-0.0511835	-0.121084	0.462127	-0.0360798	-0.0103878	0.0124649	-0.0164918	0.497225
2.22	-0.0192873	-0.0720727	-0.0242292	0.00786425	-0.148885	-0.0415132	-0.0472379	-0.0136319	0.890566	0.00271483	-0.00315076	-0.00159373	-0.076669	0.0519823	0.0705364	0.015397	-0.0922797	0.0383922	-0.0368711	0.0899896	0.0684708	-0.024061	0.118835	-0.0730483	-0.217445	0.0846228	0.12035	0.035351	-0.286996	-0.0326611	0.179802	0.0140924	0.0364031	0.0502168	0.0688041	-0.0273331	0.0563501	-0.0766306	-0.0560835	0.0114115	0.062018	-0.0154735	-0.116499	0.451279	-0.036129	-0.0117335	0.0124433	-0.020618	0.497162
2.23	-0.0201068	-0.0887477	-0.0241501	0.00514204	-0.149535	-0.0884601	-0.047379	-0.0145379	0.890593	0.00283103	-0.00316042	-0.000311385	-0.076055	0.0682504	0.0706557	0.020058	-0.0917334	0.078512	-0.0359242	0.0984159	0.0682597	-0.0151243	0.118058	-0.0815691	-0.216416	0.10451	0.120466	0.0440874	-0.28761	-0.0644326	0.179921	0.0102579	0.0368299	0.0334353	0.0685615	-0.0218611	0.0557012	-0.0511528	-0.0559768	0.0184225	0.0620167	0.0224532	-0.112096	0.4291	-0.0361852	-0.0116053	0.0123879	-0.0228265	0.496866
2.24	-0.0210777	-0.100756	-0.0241019	0.000944223	-0.150638	-0.130887	-0.0475262	-0.0148859	0.890622	0.00303093	-0.00315717	0.000925685	-0.0753025	0.080377	0.0708125	0.0235074	-0.090826	0.111488	-0.0349029	0.103507	0.068358	0.0320671	0.117188	-0.0901184	-0.215208	0.119603	0.120589	0.0490866	-0.288522	-0.0866208	0.180013	0.00690814	0.0370079	0.00911033	0.0683677	-0.0172715	0.0552779	-0.0297225	-0.0557772	0.0258395	0.062396	0.0568018	-0.107909	0.403915	-0.0362376	-0.0100869	0.0123134	-0.0231242	0.496344
2.25	-0.0221623	-0.107945	-0.0240764	-0.00234985	-0.152127	-0.165467	-0.047676	-0.0149795	0.890653	0.00313787	-0.00314238	0.00203235	-0.0744218	0.090897	0.0709714	0.0241488	-0.089642	0.136177	-0.0338773	0.100996	0.0688251	0.0527937	0.116273	-0.0929423	-0.213851	0.129179	0.120726	0.0532795	-0.289676	-0.113073	0.180055	0.00178163	0.0370829	0.00479122	0.0682315	-0.00983508	0.0550536	-0.0127357	-0.0555071	0.030981	0.0630926	0.0835873	-0.104001	0.375184	-0.0362877	-0.00947365	0.0122168	-0.0246095	0.495671
2.26	-0.0233161	-0.113824	-0.0240802	-0.00564091	-0.153905	-0.187387	-0.0478248	-0.0146954	0.890687	0.0034211	-0.00311699	0.0029927	-0.0734437	0.099414	0.0711444	0.0267243	-0.0882667	0.150794	-0.0328909	0.0974511	0.0694116	0.0610278	0.115327	-0.0969513	-0.212399	0.137927	0.120859	0.0551813	-0.2911	-0.133514	0.180049	-0.00248011	0.0370901	-0.00832046	0.0681428	-0.00726401	0.054989	0.00363473	-0.055175	0.0351638	0.0640041	0.0969545	-0.10042	0.340908	-0.0363353	-0.00893225	0.0121099	-0.0233654	0.494892
2.27	-0.0245183	-0.116058	-0.0240904	-0.00579462	-0.155838	-0.197121	-0.0479677	-0.0137443	0.89072	0.00330043	-0.00308357	0.00368737	-0.0724143	0.0988181	0.0713183	0.0259386	-0.086784	0.15902	-0.0319151	0.101041	0.0700612	0.0652744	0.114369	-0.0983831	-0.210884	0.13946	0.121	0.0575378	-0.292648	-0.1384	0.180012	-0.00336578	0.0369341	-0.0189829	0.0680801	-0.00566719	0.0550761	0.0171575	-0.0548195	0.0346676	0.0649894	0.0973411	-0.0971661	0.306488	-0.036384	-0.00882887	0.0119988	-0.0226164	0.493959
2.28	-0.0257132	-0.113509	-0.0240999	-0.00523128	-0.157804	-0.194849	-0.0480974	-0.01214	0.890751	0.00274722	-0.00304376	0.00423175	-0.0714684	0.0855225	0.0714928	0.0243992	-0.0852579	0.15863	-0.0308362	0.116301	0.0707707	0.0720111	0.113383	-0.100274	-0.209407	0.132025	0.121149	0.0565017	-0.294214	-0.139396	0.18	0.00145184	0.0367671	-0.013326	0.0680223	-0.00544363	0.0552715	0.0264963	-0.0544665	0.0323403	0.0659177	0.0850731	-0.0943106	0.26677	-0.0364357	-0.00698574	0.0118867	-0.0196387	0.492957
2.29	-0.026873	-0.108662	-0.024096	-0.00410136	-0.15971	-0.184823	-0.0482089	-0.0101249	0.890776	0.002263	-0.00299936	0.00463764	-0.0706905	0.0651127	0.0716627	0.022675	-0.0837535	0.15211	-0.0295663	0.138221	0.0715448	0.0795213	0.112363	-0.105008	-0.208019	0.121268	0.121312	0.0545276	-0.29579	-0.142089	0.180046	0.00771455	0.0366871	0.00102707	0.067958	-0.00753532	0.0555552	0.0336387	-0.0541416	0.0287329	0.0666866	0.0645558	-0.091829	0.227586	-0.0364799	-0.00762331	0.0117924	-0.0173167	0.491818
2.3	-0.02796	-0.10016	-0.0240768	-0.0011514	-0.161496	-0.172697	-0.0483003	-0.00823081	0.890795	0.00187214	-0.00295128	0.00493876	-0.0701277	0.0463216	0.0718275	0.0191299	-0.0823106	0.144835	-0.0281038	0.150898	0.07235	0.0745449	0.111329	-0.103028	-0.206757	0.108521	0.121495	0.0549116	-0.297359	-0.139822	0.18014	0.00977358	0.0367704	0.0154775	0.0678873	-0.00706676	0.0558862	0.0358039	-0.0538606	0.0222619	0.0672361	0.0422205	-0.0897508	0.189498	-0.0365253	-0.0063484	0.0117047	-0.0150831	0.490618
2.31	-0.0289282	-0.083961	-0.0240242	0.0012168	-0.163173	-0.162749	-0.0483751	-0.00680451	0.890813	0.00164269	-0.00290079	0.0051677	-0.0697258	0.0311221	0.0719619	0.0151446	-0.0809208	0.139009	-0.0266211	0.143569	0.0730549	0.0634939	0.110355	-0.0947302	-0.205626	0.0913473	0.12173	0.0548334	-0.298878	-0.13681	0.180222	0.00549166	0.0369795	0.0258471	0.0678323	-0.00275835	0.0561959	0.0265458	-0.0536549	0.0155849	0.0675765	0.0230074	-0.0880034	0.158236	-0.0365619	-0.00576903	0.0116289	-0.0131787	0.489311
2.32	-0.0296998	-0.0618156	-0.0239626	0.00238713	-0.164748	-0.152395	-0.0484377	-0.0057665	0.89083	0.00172758	-0.00284828	0.00528516	-0.0694739	0.0172382	0.0720731	0.0101452	-0.0795813	0.132105	-0.0252852	0.122479	0.0736984	0.060772	0.109482	-0.0807297	-0.204676	0.0714792	0.122002	0.053721	-0.300357	-0.137194	0.180232	-0.00369343	0.0373053	0.0420632	0.0678286	0.00172854	0.0563676	0.0079789	-0.0535137	0.0095127	0.0677204	0.00387146	-0.0865741	0.129124	-0.0366028	-0.00517805	0.0115659	-0.0104284	0.48799
2.33	-0.0302279	-0.0361448	-0.0238851	0.00377587	-0.16621	-0.140092	-0.0484917	-0.00507027	0.890848	0.00178891	-0.00279511	0.00533081	-0.0693569	0.00452898	0.0721293	0.00378014	-0.0783074	0.124621	-0.0242063	0.0932653	0.0742254	0.0388224	0.108766	-0.0637931	-0.203924	0.050738	0.122331	0.0525934	-0.301834	-0.139189	0.18013	-0.0171844	0.0378105	0.0540081	0.0678825	0.00897126	0.0563248	-0.0168403	-0.0534556	0.00340142	0.067653	-0.016946	-0.0854108	0.101782	-0.0367332	-0.0292873	0.0114244	-0.0281444	0.486655
2.34	-0.0304914	-0.00985407	-0.0238052	0.00473336	-0.167537	-0.125384	-0.0485398	-0.00455472	0.890866	0.00166193	-0.00274133	0.00541253	-0.0693637	-0.00638396	0.0721503	-0.000368696	-0.0770945	0.117086	-0.0234428	0.0592292	0.0744758	0.0124619	0.108223	-0.0432967	-0.203381	0.0290052	0.122699	0.0502589	-0.30327	-0.133751	0.179892	-0.0300068	0.0383808	0.0590813	0.0680086	0.0155038	0.0560278	-0.0429471	-0.0534625	-0.00129994	0.0673495	-0.0405599	-0.0846004	0.0599734	-0.0372147	-0.0697446	0.011101	-0.0413852	0.485491
2.35	-0.0304653	0.0214546	-0.0237258	0.00326203	-0.168711	-0.109376	-0.0485819	-0.0037681	0.890881	0.00132975	-0.00268649	0.00559011	-0.069522	-0.0274957	0.0721452	-0.00240627	-0.0759623	0.106042	-0.0229976	0.0326841	0.0745463	0.00208512	0.107877	-0.026846	-0.203094	-0.0014142	0.123108	0.0432171	-0.304611	-0.127126	0.179555	-0.0361272	0.038987	0.0629858	0.0681932	0.0207108	0.0554491	-0.0740595	-0.0535295	-0.00338983	0.0667905	-0.0653163	-0.0842401	0.00886235	-0.0381405	-0.116938	0.0106547	-0.0483088	0.484589
2.36	-0.0301194	0.0522878	-0.0236702	0.00203402	-0.169731	-0.0958422	-0.048615	-0.0028805	0.890891	0.00085558	-0.00262929	0.00586081	-0.0699115	-0.0489227	0.0721377	-0.00531197	-0.0749271	0.0963738	-0.0227977	0.00702243	0.0745675	0.00118979	0.107699	-0.00866918	-0.203136	-0.0322223	0.123537	0.0366553	-0.305831	-0.118236	0.179173	-0.0404519	0.0396206	0.0631133	0.0684244	0.0247469	0.0545651	-0.102923	-0.0536313	-0.00555247	0.0659745	-0.0872158	-0.0844782	-0.0582504	-0.0395634	-0.163505	0.0101864	-0.0396875	0.484085
2.37	-0.0294689	0.0821942	-0.023641	-0.000828519	-0.170644	-0.0877373	-0.0486388	-0.00187751	0.890897	0.000169886	-0.0025681	0.0064041	-0.0705137	-0.0705418	0.0721312	-0.00596902	-0.0739562	0.0901906	-0.0228476	-0.0167958	0.0745095	-0.0151643	0.107689	0.0080812	-0.203499	-0.0637665	0.123986	0.0283055	-0.306943	-0.113979	0.178759	-0.0426682	0.0402458	0.0619558	0.0686969	0.0295051	0.0534066	-0.129347	-0.0537604	-0.0061623	0.064957	-0.102737	-0.0854099	-0.132035	-0.0414019	-0.201291	0.00983024	-0.0230315	0.484006
2.38	-0.0285323	0.108747	-0.0236385	-0.00345824	-0.171517	-0.0878987	-0.0486529	-0.000931909	0.890895	-0.000457268	-0.00250037	0.00717555	-0.0713087	-0.0864506	0.0721324	-0.00587026	-0.0729914	0.0920964	-0.0231465	-0.0432902	0.0742723	-0.0308021	0.107856	0.0264579	-0.204174	-0.0916538	0.124457	0.0216142	-0.308001	-0.114677	0.178324	-0.0451585	0.0408094	0.0523567	0.0690244	0.0347969	0.0520075	-0.150583	-0.0539146	-0.00705485	0.0638181	-0.108727	-0.0870673	-0.206238	-0.0435991	-0.232651	0.0096333	0.000128188	0.484295
2.39	-0.0273373	0.13399	-0.0236726	-0.00886511	-0.172424	-0.0935414	-0.048657	0.000143067	0.890888	-0.000977543	-0.00242384	0.00816916	-0.0722588	-0.10291	0.0721524	-0.00369833	-0.0719839	0.0956555	-0.0237038	-0.0666853	0.0739477	-0.0304496	0.108179	0.0385586	-0.205137	-0.11897	0.124942	0.0121598	-0.30906	-0.121139	0.177877	-0.0453912	0.0413249	0.0486182	0.0693909	0.0377154	0.0504094	-0.169208	-0.0540794	-0.00534183	0.062647	-0.107715	-0.0894763	-0.279828	-0.0460677	-0.255349	0.00962359	0.0196309	0.484904
2.4	-0.0259184	0.153345	-0.0237658	-0.0150965	-0.173411	-0.104437	-0.0486501	0.00118525	0.890876	-0.00140456	-0.00233638	0.00934842	-0.0733459	-0.112147	0.072205	-0.00122606	-0.070913	0.103838	-0.0244961	-0.0922363	0.0736261	-0.0315781	0.108636	0.0535591	-0.206367	-0.140078	0.125408	0.00254739	-0.310133	-0.123387	0.177429	-0.0455206	0.0417278	0.0299699	0.0697923	0.0419786	0.0486565	-0.18058	-0.0542281	-0.00257903	0.0615055	-0.10021	-0.0925875	-0.346692	-0.0487331	-0.270148	0.00977212	0.0387094	0.485672
2.41	-0.0243412	0.167444	-0.0239264	-0.0222019	-0.17454	-0.121353	-0.0486335	0.0021526	0.890861	-0.00167496	-0.0022365	0.0106318	-0.0744747	-0.113637	0.0722937	0.00219265	-0.0697348	0.115463	-0.0255664	-0.120893	0.0733276	-0.0245089	0.10923	0.0658648	-0.207793	-0.15589	0.125834	-0.00735099	-0.311199	-0.125262	0.176975	-0.0450558	0.0418669	-0.00470465	0.0702438	0.0474735	0.0468266	-0.185347	-0.0543421	0.00137647	0.0604724	-0.0854001	-0.096348	-0.409553	-0.0515246	-0.277568	0.0100584	0.0577081	0.486453
2.42	-0.022651	0.175048	-0.0241623	-0.0316727	-0.175857	-0.140414	-0.0486075	0.0030427	0.890843	-0.00203103	-0.00212336	0.0120151	-0.0755913	-0.108779	0.0724211	0.00887142	-0.0684399	0.126277	-0.0269246	-0.14964	0.0731204	-0.0123506	0.109945	0.0774916	-0.209382	-0.165027	0.126204	-0.0195908	-0.312265	-0.129104	0.176536	-0.0437773	0.0417016	-0.0304475	0.0707206	0.0521666	0.0449718	-0.183213	-0.0544143	0.00659154	0.0596069	-0.0677614	-0.100676	-0.457643	-0.0542066	-0.23836	0.0106183	0.105653	0.487097
2.43	-0.0209375	0.172455	-0.024486	-0.0393711	-0.177365	-0.158483	-0.048571	0.00432862	0.89082	-0.00240949	-0.00199654	0.0133211	-0.0766352	-0.100506	0.0726047	0.0139716	-0.0670579	0.134001	-0.028513	-0.164478	0.0730574	-0.000356619	0.110742	0.0813619	-0.211067	-0.169213	0.126487	-0.0291407	-0.313403	-0.1415	0.17615	-0.0321898	0.0412963	-0.0468197	0.0712128	0.0482221	0.0431939	-0.168692	-0.054444	0.00808742	0.0589219	-0.0509048	-0.105378	-0.480713	-0.0561951	-0.14634	0.0116962	0.154466	0.487318
2.44	-0.0193362	0.15445	-0.0248837	-0.0454956	-0.179034	-0.173116	-0.0485197	0.00600728	0.890793	-0.00290872	-0.00185691	0.014566	-0.0775551	-0.0853119	0.0728509	0.0220242	-0.0656071	0.14222	-0.0301653	-0.162445	0.0729998	-0.0089799	0.111548	0.0774144	-0.212757	-0.161017	0.126678	-0.0365177	-0.314678	-0.155181	0.175911	-0.014077	0.0407643	-0.0582299	0.0716754	0.0429896	0.0416561	-0.135563	-0.0544402	0.00893792	0.0583984	-0.0374908	-0.110228	-0.491258	-0.057306	-0.0596923	0.0130308	0.171008	0.486857
2.45	-0.0179492	0.130638	-0.0253224	-0.0486635	-0.180825	-0.18215	-0.0484485	0.00830879	0.890761	-0.00344303	-0.0017054	0.0157124	-0.0783432	-0.0755333	0.0731562	0.0287657	-0.0641083	0.144968	-0.0316961	-0.140877	0.0729496	0.0041724	0.112283	0.0691717	-0.214394	-0.153437	0.126793	-0.0420971	-0.316075	-0.164701	0.175912	0.0138154	0.0401709	-0.0591088	0.0720557	0.0332753	0.0405008	-0.0927348	-0.0544407	0.00373183	0.0580072	-0.0292455	-0.115313	-0.531592	-0.0572703	0.0867369	0.014666	0.207715	0.486015
2.46	-0.0168375	0.101015	-0.0257916	-0.0518117	-0.182678	-0.185662	-0.0483529	0.0108262	0.890726	-0.00372541	-0.00154337	0.016667	-0.0790271	-0.0661782	0.0735241	0.0364153	-0.0626127	0.142862	-0.0329483	-0.107486	0.0730731	0.0233394	0.112885	0.0515047	-0.215943	-0.139213	0.126821	-0.0488375	-0.317557	-0.169759	0.176192	0.0412516	0.0396051	-0.0540681	0.0723288	0.0214977	0.0398286	-0.0412685	-0.0544638	6.93E-06	0.0577018	-0.0253114	-0.120973	-0.59531	-0.055912	0.189443	0.0162705	0.166352	0.485364
2.47	-0.016046	0.066826	-0.0262731	-0.0500765	-0.184548	-0.185226	-0.0482325	0.0132086	0.890688	-0.00375357	-0.001373	0.0173676	-0.079589	-0.0505547	0.073942	0.0398734	-0.0611604	0.138009	-0.0338653	-0.0751161	0.073337	0.0306252	0.113338	0.0375636	-0.217325	-0.114897	0.12675	-0.0501639	-0.31908	-0.16905	0.176699	0.0576296	0.0390919	-0.0459328	0.0725038	0.0143099	0.0397048	0.0163638	-0.0544979	-0.00581679	0.0574544	-0.0241275	-0.127312	-0.660906	-0.0538664	0.236898	0.0172473	0.0990919	0.484985
2.48	-0.0155959	0.033554	-0.0267342	-0.0470632	-0.186388	-0.179605	-0.0480888	0.0155514	0.890651	-0.0035986	-0.0011966	0.0178638	-0.0800081	-0.0397694	0.0743853	0.0425488	-0.0597794	0.130592	-0.0344272	-0.0351089	0.0736799	0.0392094	0.113618	0.0173965	-0.218456	-0.0882957	0.126582	-0.051589	-0.320641	-0.170977	0.177325	0.0676223	0.0387325	-0.0234622	0.072624	0.00992887	0.0401552	0.0720894	-0.0545531	-0.0111546	0.0572288	-0.0272172	-0.134224	-0.709048	-0.0514635	0.265522	0.0175647	0.0391045	0.484597
2.49	-0.0154692	0.00105458	-0.0271438	-0.0409757	-0.188141	-0.168714	-0.0479213	0.017898	0.890618	-0.00293366	-0.00101687	0.0180848	-0.0803532	-0.0345372	0.0748224	0.0418139	-0.0585029	0.119064	-0.0345342	0.0145587	0.0741163	0.048563	0.113687	-0.0066544	-0.219327	-0.0591143	0.126338	-0.0502404	-0.322255	-0.175433	0.17803	0.0721122	0.0386843	0.0197431	0.072688	0.00401612	0.0411571	0.126407	-0.0546492	-0.0184582	0.056977	-0.0348028	-0.141599	-0.754673	-0.0488484	0.282361	0.017348	-0.00568223	0.483986
2.5	-0.0156671	-0.0316669	-0.0274816	-0.0304981	-0.189763	-0.154491	-0.0477318	0.0199615	0.890594	-0.00194236	-0.000835572	0.0181316	-0.0806517	-0.0302928	0.075238	0.0367583	-0.0573536	0.1062	-0.0341193	0.0697865	0.0746072	0.0465104	0.113498	-0.0334835	-0.219895	-0.0275649	0.126025	-0.0433798	-0.32397	-0.181909	0.178752	0.0726027	0.039119	0.0638636	0.0727115	-0.00182629	0.042701	0.179479	-0.0547964	-0.0295554	0.0566608	-0.04482	-0.149401	-0.794279	-0.0460899	0.294802	0.0167535	-0.0383438	0.483157
2.51	-0.0161785	-0.0625244	-0.0277102	-0.018926	-0.191214	-0.134642	-0.0475226	0.0218425	0.890579	-0.00110576	-0.000653921	0.0181636	-0.0809604	-0.0365414	0.0756039	0.0318106	-0.0563509	0.0895102	-0.0330793	0.140645	0.0750264	0.035523	0.113003	-0.0671038	-0.220144	0.00173961	0.125681	-0.0363035	-0.32575	-0.178613	0.179472	0.0726165	0.0399972	0.107554	0.0726531	-0.00851531	0.0447605	0.228119	-0.0550316	-0.0415316	0.0562548	-0.0592798	-0.157595	-0.831774	-0.0432449	0.300053	0.0158702	-0.0632587	0.482179
2.52	-0.0169813	-0.090478	-0.0278286	-0.00820689	-0.192454	-0.113834	-0.0472966	0.0231871	0.890571	-0.000510137	-0.000472113	0.0181834	-0.0813765	-0.0494269	0.0759322	0.0283684	-0.0555015	0.0748336	-0.0312753	0.218291	0.0753301	0.0196612	0.112167	-0.0986807	-0.220095	0.0317769	0.125303	-0.0305708	-0.32746	-0.161318	0.180178	0.068248	0.0411104	0.113008	0.0725632	-0.00959153	0.0472811	0.269403	-0.0553544	-0.0518846	0.0557286	-0.072896	-0.16618	-0.872054	-0.0403897	0.297458	0.0147768	-0.0820404	0.481299
2.53	-0.0180107	-0.108257	-0.0278293	0.00283273	-0.193522	-0.101781	-0.0470634	0.0231359	0.890568	-0.000316572	-0.000290431	0.0181757	-0.0819017	-0.0553451	0.0762118	0.0236166	-0.0547549	0.0674125	-0.0288099	0.267027	0.0753966	-0.0130449	0.111072	-0.117127	-0.219761	0.0565122	0.124919	-0.0218978	-0.329001	-0.138611	0.180807	0.0556433	0.0422161	0.103758	0.0724774	-0.00732842	0.0501355	0.292315	-0.055779	-0.0626739	0.055137	-0.0748628	-0.175001	-0.88167	-0.0375633	0.290367	0.0135549	-0.0925669	0.48058
2.54	-0.0191434	-0.108904	-0.0277572	0.00822541	-0.194528	-0.101625	-0.0468392	0.0215098	0.890563	-0.000855417	-0.000108777	0.018089	-0.08244	-0.054987	0.0764703	0.0201349	-0.0540383	0.0661273	-0.0260744	0.273431	0.0750614	-0.0549255	0.109864	-0.118301	-0.21921	0.0680744	0.124518	-0.0173104	-0.330354	-0.119359	0.181259	0.0367342	0.0431093	0.0720305	0.0724665	0.00453536	0.0530985	0.287575	-0.0562652	-0.0668353	0.054605	-0.0615167	-0.183853	-0.87503	-0.0348805	0.257307	0.0122505	-0.114989	0.480017
2.55	-0.0201739	-0.0890137	-0.0276427	0.0101083	-0.195558	-0.103974	-0.0466358	0.019061	0.890553	-0.0010938	7.00E-05	0.0175941	-0.0830259	-0.0658055	0.0766691	0.0129162	-0.0533551	0.0577621	-0.0233862	0.262066	0.0744649	-0.064736	0.108683	-0.111893	-0.218651	0.0567551	0.12416	-0.0145452	-0.331543	-0.106167	0.181548	0.0227356	0.0436997	0.0482377	0.0725392	0.0108074	0.0558494	0.25107	-0.0567788	-0.0648713	0.0542406	-0.0424969	-0.192402	-0.820898	-0.0329523	0.148158	0.0105112	-0.162125	0.479459
2.56	-0.0209812	-0.0677063	-0.0275072	0.0117074	-0.196573	-0.0981876	-0.0464599	0.0160555	0.890541	-0.00107666	0.000241216	0.0166449	-0.0837226	-0.0736775	0.0767783	0.00294717	-0.0528281	0.0339885	-0.020864	0.242809	0.0738867	-0.0468416	0.107594	-0.10493	-0.218205	0.0461258	0.123881	-0.0102879	-0.332617	-0.0996061	0.181695	0.00775975	0.0441222	0.039278	0.0726662	0.0143657	0.0581731	0.206793	-0.0572976	-0.0627193	0.0540081	-0.0318857	-0.200223	-0.738824	-0.0319144	0.0817092	0.00867881	-0.148936	0.478645
2.57	-0.0215934	-0.0509448	-0.0273701	0.0115879	-0.197485	-0.0827004	-0.0463156	0.0127843	0.890532	-0.000607715	0.000401937	0.0154739	-0.0844875	-0.0775382	0.0768033	-0.00472416	-0.0525833	0.00316662	-0.0185282	0.224404	0.0735019	-0.0367335	0.106568	-0.102501	-0.217832	0.040338	0.123655	-0.00835422	-0.333642	-0.0941957	0.181702	-0.00650752	0.0445238	0.0418278	0.0728263	0.019057	0.0600572	0.164392	-0.0578062	-0.0587508	0.0538071	-0.0318537	-0.207196	-0.657529	-0.0313528	0.0439687	0.00712789	-0.116437	0.477722
2.58	-0.0220453	-0.0355271	-0.0272295	0.0125564	-0.198211	-0.0616421	-0.0462052	0.00918928	0.890529	2.41E-05	0.000549902	0.0141231	-0.0852576	-0.0744684	0.0767543	-0.0118408	-0.0526362	-0.0269628	-0.0164227	0.195147	0.073172	-0.025268	0.105632	-0.0868983	-0.217504	0.034763	0.12347	-0.00686361	-0.334549	-0.074857	0.181592	-0.0168165	0.0448955	0.026748	0.0729956	0.0165385	0.0615218	0.121389	-0.0583074	-0.0565791	0.0535542	-0.0374631	-0.213399	-0.57605	-0.0310864	0.0199518	0.00595514	-0.0796263	0.477039
2.59	-0.022322	-0.0177037	-0.0270975	0.0112701	-0.198702	-0.0363137	-0.0461326	0.00527403	0.890531	0.000444313	0.000684013	0.0126851	-0.0859871	-0.0681826	0.0766478	-0.0161849	-0.0530001	-0.05735	-0.0146624	0.154011	0.0730118	-0.0138092	0.104847	-0.0681561	-0.217248	0.0269645	0.123284	-0.0127143	-0.335064	-0.0130306	0.181382	-0.0255198	0.0448606	-0.0363665	0.0731389	0.0141032	0.0625241	0.0732593	-0.0588033	-0.0526492	0.0531962	-0.0469359	-0.218794	-0.499902	-0.031012	0.00258458	0.0051594	-0.0452331	0.476674
2.6	-0.022436	-0.00272402	-0.0269888	0.0106408	-0.198934	-0.0109428	-0.0461019	0.000863257	0.890537	0.000573747	0.000802845	0.0110307	-0.0865956	-0.0514245	0.0765067	-0.0200576	-0.0536647	-0.0841507	-0.0133718	0.100744	0.0729572	0.00176231	0.104277	-0.0408268	-0.217058	0.022011	0.123046	-0.0183947	-0.334876	0.0478319	0.181065	-0.0352324	0.0441739	-0.0920195	0.0733077	0.0166658	0.0630567	0.0270942	-0.0592763	-0.0492674	0.0527085	-0.056331	-0.223395	-0.424311	-0.0310793	-0.00937908	0.00471857	-0.0156967	0.476716
2.61	-0.0223829	0.0132751	-0.0268889	0.00879058	-0.198914	0.0151042	-0.0461166	-0.00384014	0.890543	0.000448721	0.000903858	0.00912281	-0.0870207	-0.0315309	0.0763157	-0.0211966	-0.0545937	-0.109624	-0.0126645	0.0403717	0.0729494	-0.00280049	0.104003	-0.016131	-0.21695	0.0145125	0.122784	-0.0248973	-0.334283	0.0713044	0.180678	-0.0404095	0.0431383	-0.117007	0.0734521	0.0132213	0.0631056	-0.0225631	-0.0597456	-0.0443913	0.0521047	-0.0656547	-0.227212	-0.339318	-0.0312398	-0.0189669	0.00456369	0.00740555	0.47719
2.62	-0.0221743	0.0271654	-0.0268204	0.00663685	-0.198604	0.0481968	-0.0461776	-0.00823709	0.89055	0.000757015	0.000984226	0.00687341	-0.0872629	-0.0179282	0.0761183	-0.0217918	-0.055804	-0.137556	-0.0125128	-0.00554569	0.0729897	0.0108647	0.10394	0.00153904	-0.216937	0.00526177	0.122484	-0.03068	-0.333451	0.0950344	0.180267	-0.0391703	0.0419033	-0.122879	0.0735512	0.0070144	0.0626721	-0.0689818	-0.0601823	-0.0388444	0.0513508	-0.081673	-0.230267	-0.264425	-0.0314844	-0.0259377	0.00463594	0.0263826	0.478101
2.63	-0.0218097	0.0402396	-0.0267493	0.00965277	-0.197931	0.0882583	-0.0462773	-0.0115925	0.890558	0.0010105	0.00104015	0.00431153	-0.0874703	-0.0228436	0.0758704	-0.0273899	-0.057303	-0.165411	-0.0126547	-0.0163727	0.0731396	0.0161834	0.104002	0.00631466	-0.217083	-0.013644	0.122218	-0.0302192	-0.332381	0.115887	0.179962	-0.0208937	0.0407857	-0.0971882	0.0735335	-0.0114099	0.0617798	-0.111022	-0.0606251	-0.0392278	0.0503791	-0.103888	-0.232589	-0.19772	-0.0317785	-0.0300179	0.00489847	0.0420498	0.479402
2.64	-0.0213627	0.0404735	-0.0266779	0.0111333	-0.196816	0.135158	-0.0464067	-0.0141863	0.890571	0.00143218	0.00107074	0.00177503	-0.0877876	-0.037129	0.0756358	-0.0242475	-0.0590699	-0.193824	-0.0127015	0.0116623	0.0733148	0.0225689	0.104016	-0.0063331	-0.21737	-0.0218728	0.121981	-0.0305352	-0.33108	0.139286	0.179867	0.00193958	0.0399709	-0.0645839	0.0733226	-0.0317733	0.0605439	-0.135689	-0.0610563	-0.0361911	0.0491216	-0.133424	-0.234246	-0.135377	-0.0320801	-0.029047	0.00535009	0.0574725	0.481048
2.65	-0.0209518	0.032691	-0.0265779	0.0147384	-0.195234	0.18028	-0.0465584	-0.0159923	0.890586	0.00152227	0.00107613	-0.000614995	-0.0882792	-0.0610071	0.0754334	-0.0207149	-0.0611147	-0.222459	-0.0123128	0.0718608	0.0736222	0.0417768	0.103849	-0.032126	-0.217687	-0.0251338	0.121786	-0.0283077	-0.329543	0.158568	0.180013	0.0283497	0.0395001	-0.0277719	0.072898	-0.0534232	0.0591424	-0.146595	-0.0614817	-0.0341901	0.0475645	-0.160138	-0.235317	-0.0807384	-0.032378	-0.0293203	0.00594019	0.0661507	0.48297
2.66	-0.0206442	0.0173212	-0.0264623	0.0166218	-0.193241	0.215404	-0.0467248	-0.0172742	0.890602	0.00168926	0.00105988	-0.00256239	-0.0890406	-0.0884122	0.0753134	-0.0124184	-0.0633985	-0.244091	-0.0111945	0.152228	0.07418	0.0656724	0.103356	-0.0667828	-0.218	-0.0203088	0.121595	-0.0278369	-0.327841	0.174317	0.180427	0.0536281	0.0393965	0.00479394	0.0722599	-0.0714882	0.0576899	-0.144867	-0.061867	-0.0288982	0.0457849	-0.17531	-0.235856	-0.0308125	-0.0326672	-0.0282665	0.00660546	0.0689959	0.485083
2.67	-0.0204958	-0.000120373	-0.0263289	0.0191958	-0.190991	0.230725	-0.046904	-0.0186004	0.89062	0.00205611	0.00102662	-0.00401381	-0.0900378	-0.107113	0.0752964	-0.00330728	-0.0658149	-0.252133	-0.00929742	0.223999	0.074901	0.0792656	0.10252	-0.101987	-0.218229	-0.00873807	0.1214	-0.0230666	-0.326039	0.176586	0.181052	0.0693317	0.0395977	0.0406174	0.0714837	-0.0821268	0.0562863	-0.136797	-0.0621954	-0.023676	0.0439629	-0.168077	-0.235943	0.0135055	-0.0329425	-0.0262791	0.0072839	0.0659383	0.487372
2.68	-0.0205075	-0.0146268	-0.0261645	0.0230091	-0.188694	0.225216	-0.0470971	-0.020078	0.890643	0.0026582	0.000980754	-0.00510709	-0.0911657	-0.115202	0.0753681	0.0026768	-0.0682233	-0.24474	-0.00678645	0.27379	0.0757596	0.088268	0.101375	-0.127882	-0.218313	0.00469723	0.12124	-0.0118487	-0.324363	0.154936	0.181784	0.0745525	0.0402474	0.0858756	0.070631	-0.087237	0.0549625	-0.128544	-0.0624698	-0.0193738	0.0423379	-0.137439	-0.235616	0.0485247	-0.033199	-0.0251607	0.00793525	0.0619363	0.48979
2.69	-0.0206721	-0.0294006	-0.0259722	0.0246884	-0.186531	0.204261	-0.0473063	-0.0217798	0.890675	0.00356318	0.000925697	-0.00585905	-0.0922882	-0.107649	0.0755121	0.00969512	-0.0704804	-0.220166	-0.00390858	0.297674	0.0766207	0.0681422	0.0999953	-0.148274	-0.218186	0.0262912	0.121137	0.00109799	-0.32298	0.125159	0.182495	0.0659462	0.041266	0.111898	0.0697689	-0.0838603	0.0537348	-0.117716	-0.062677	-0.0119329	0.04111	-0.0903778	-0.234951	0.0825697	-0.0334349	-0.0242104	0.00854776	0.0559332	0.492326
2.7	-0.0210051	-0.0475883	-0.0257608	0.0255571	-0.184638	0.171902	-0.047533	-0.0235267	0.890713	0.00399619	0.00086471	-0.00630635	-0.0932401	-0.0824749	0.0757177	0.0175355	-0.0723873	-0.173985	-0.00092232	0.296343	0.0770751	0.0247777	0.0984461	-0.157944	-0.217772	0.0549158	0.121086	0.0157444	-0.321907	0.10035	0.183078	0.0506243	0.0424295	0.117451	0.0689663	-0.0754543	0.052642	-0.0998135	-0.062795	-0.00236325	0.0404198	-0.032588	-0.233963	0.112446	-0.0336633	-0.024089	0.00910946	0.0503078	0.494859
2.71	-0.0215325	-0.0647457	-0.0255359	0.0256522	-0.183102	0.134041	-0.047775	-0.0247084	0.890755	0.00418204	0.000799978	-0.00661259	-0.0938973	-0.0531924	0.0759689	0.0221977	-0.0738265	-0.124591	0.00198	0.28372	0.0772694	0.0152381	0.0968556	-0.157088	-0.217045	0.0792275	0.121086	0.0292812	-0.321093	0.0806207	0.183517	0.0392735	0.0435631	0.106245	0.0682654	-0.065196	0.0517473	-0.0790174	-0.0628022	0.00869999	0.040345	0.0292021	-0.232702	0.134855	-0.0338943	-0.0246075	0.00963292	0.0459521	0.497266
2.72	-0.0222711	-0.0884708	-0.0253054	0.0269188	-0.181946	0.0956814	-0.0480258	-0.0252988	0.890794	0.00387581	0.000732846	-0.00677594	-0.0942125	-0.0129572	0.0762376	0.0246492	-0.0748244	-0.0803122	0.00471624	0.262214	0.0774282	0.0121796	0.09529	-0.151369	-0.216021	0.109426	0.121129	0.0440977	-0.320486	0.066179	0.183853	0.0287168	0.0445584	0.0882195	0.0676592	-0.0550862	0.0511122	-0.0459607	-0.0626803	0.0191952	0.0408931	0.0882759	-0.231272	0.146823	-0.0341247	-0.0240202	0.010124	0.0414379	0.499501
2.73	-0.0232347	-0.106302	-0.025053	0.0268417	-0.181167	0.0594636	-0.0482784	-0.0250776	0.890832	0.00361263	0.000665648	-0.00661919	-0.0941471	0.0203088	0.0764919	0.0267868	-0.0754214	-0.0375755	0.00722585	0.239532	0.0775585	0.00624814	0.0937935	-0.145962	-0.214709	0.130123	0.121218	0.0541213	-0.320064	0.0489137	0.184111	0.0226017	0.04536	0.0709663	0.0671422	-0.0476855	0.0508	-0.0160811	-0.0624528	0.0286292	0.0420335	0.142746	-0.229762	0.15114	-0.0343405	-0.0222342	0.0105564	0.0345977	0.501511
2.74	-0.0243595	-0.119404	-0.0247856	0.0277929	-0.180736	0.0266561	-0.0485264	-0.0244559	0.890867	0.00349522	0.000601342	-0.00621944	-0.0937549	0.0526669	0.0767297	0.0273723	-0.0755938	0.00631315	0.0094614	0.207158	0.0775159	-0.00789861	0.0924067	-0.130088	-0.213193	0.146259	0.121344	0.0632017	-0.319854	0.029796	0.1843	0.0143022	0.0459825	0.0510588	0.066704	-0.0391244	0.0507657	0.0103485	-0.0621394	0.034838	0.0437072	0.191041	-0.228237	0.15215	-0.0345369	-0.0208231	0.0109108	0.026334	0.503289
2.75	-0.0255678	-0.122153	-0.0245026	0.0287378	-0.180591	0.00268054	-0.0487654	-0.0232971	0.890902	0.00352	0.000541119	-0.00578579	-0.0930993	0.073502	0.076933	0.0235249	-0.0754536	0.0283896	0.0113702	0.174387	0.0775486	0.00975901	0.0911607	-0.115983	-0.211555	0.150989	0.121512	0.0697493	-0.319828	0.0154199	0.184409	0.0068494	0.0464464	0.0421856	0.0663298	-0.0346057	0.0509354	0.0256581	-0.0617704	0.0379199	0.0458251	0.228173	-0.226726	0.149704	-0.0347122	-0.0177573	0.0111862	0.0183337	0.504821
2.76	-0.0267789	-0.120062	-0.0242148	0.0282501	-0.180636	-0.0114211	-0.0489915	-0.0219217	0.890937	0.00349808	0.000485465	-0.00532084	-0.0922651	0.0903441	0.0770864	0.0203599	-0.075183	0.0367771	0.0129288	0.136842	0.0776886	0.0158117	0.0900801	-0.0990199	-0.209878	0.153064	0.121712	0.0719674	-0.319905	0.0138712	0.184426	-0.00411596	0.0467353	0.0117241	0.0660133	-0.029072	0.0512191	0.0347068	-0.0613676	0.0401284	0.0482566	0.252469	-0.225219	0.151069	-0.0348538	-0.0136572	0.011374	0.00791967	0.50606
2.77	-0.0279607	-0.113837	-0.0239472	0.0237734	-0.180769	-0.0158769	-0.0492033	-0.0203996	0.890971	0.00324634	0.000434795	-0.00479927	-0.0912718	0.102924	0.0772197	0.021458	-0.0748834	0.0386699	0.0140915	0.0958314	0.0778644	0.0157573	0.0891909	-0.079018	-0.208195	0.150944	0.121887	0.0646975	-0.319845	0.0440331	0.184336	-0.0137563	0.0464773	-0.067416	0.0657456	-0.0243721	0.0515709	0.0375651	-0.0609264	0.0448861	0.0508644	0.26385	-0.223663	0.157712	-0.0349489	-0.0092473	0.0114528	-0.00305829	0.506896
2.78	-0.0290691	-0.106938	-0.0237262	0.0195062	-0.180915	-0.0132112	-0.0494006	-0.0191196	0.891	0.00249379	0.000389473	-0.00430279	-0.0901393	0.12127	0.0773579	0.0230177	-0.0745882	0.0375089	0.0147922	0.0423485	0.0779912	0.00631071	0.0885521	-0.0485797	-0.206569	0.149077	0.121989	0.0556955	-0.319382	0.085845	0.184142	-0.0256792	0.0455283	-0.117319	0.0655519	-0.0145439	0.0519274	0.0380215	-0.0604409	0.048357	0.0535366	0.264494	-0.222044	0.166288	-0.0350086	-0.0065506	0.0114475	-0.00968531	0.507303
2.79	-0.0300586	-0.0896535	-0.0235531	0.0153949	-0.181	-0.00283704	-0.0495853	-0.0178344	0.89102	0.00162882	0.000348231	-0.00401659	-0.0888584	0.131935	0.0774972	0.0225579	-0.0743508	0.0282733	0.014921	-0.0183692	0.0779763	-0.00909582	0.0882357	-0.0139762	-0.205058	0.133511	0.122012	0.0440173	-0.318597	0.10152	0.183853	-0.0324901	0.0441794	-0.150727	0.0654536	-0.00620281	0.0522228	0.0252313	-0.0599311	0.0490577	0.0561613	0.254655	-0.220379	0.164872	-0.0350528	-0.00555252	0.0113968	-0.0101069	0.507348
2.8	-0.0308478	-0.0667711	-0.0233936	0.0165773	-0.18092	0.0205047	-0.0497578	-0.0166563	0.891034	0.00108689	0.000306996	-0.00429936	-0.087474	0.139259	0.0775848	0.0159	-0.0742597	0.00879406	0.0144124	-0.0820348	0.0778235	-0.0224533	0.0882752	0.0215503	-0.203746	0.110899	0.122024	0.0389716	-0.317744	0.101361	0.183498	-0.0383912	0.0425945	-0.15859	0.0654166	-0.00032851	0.0523555	0.00403292	-0.0594654	0.0423864	0.0586013	0.228656	-0.218703	0.169351	-0.0350839	-0.00491293	0.0113471	-0.0113615	0.507153
2.81	-0.0313468	-0.0334225	-0.0232472	0.0149904	-0.180528	0.05891	-0.0499172	-0.0151664	0.891045	0.0010487	0.000261998	-0.0047814	-0.0861142	0.12784	0.0776217	0.0113771	-0.0744348	-0.0250206	0.0133147	-0.135147	0.0775423	-0.0293026	0.0886573	0.0538623	-0.202736	0.075986	0.122046	0.0272666	-0.316818	0.11026	0.183096	-0.040982	0.0410949	-0.137306	0.065419	0.0013896	0.0522067	-0.0309749	-0.0590767	0.0369813	0.060674	0.185133	-0.21704	0.163327	-0.0351195	-0.00567479	0.0113001	-0.008385	0.506816
2.82	-0.0314872	0.000230787	-0.0231226	0.015185	-0.179711	0.104553	-0.0500607	-0.0135611	0.891058	0.00169965	0.000210498	-0.00555761	-0.0849143	0.112024	0.0776126	0.00502106	-0.0749728	-0.0644511	0.0117325	-0.180032	0.0772552	-0.0245087	0.0893334	0.0799962	-0.20212	0.0404769	0.122078	0.0173623	-0.315707	0.127136	0.182683	-0.0427647	0.0399068	-0.0980615	0.0654193	-0.000652886	0.0516883	-0.0672966	-0.0587761	0.0294543	0.0622362	0.131957	-0.215416	0.16141	-0.0351528	-0.00582014	0.0112901	-0.0056679	0.506403
2.83	-0.0312881	0.0320196	-0.0230171	0.01421	-0.178426	0.152239	-0.0501882	-0.0119988	0.891078	0.0021774	0.000150571	-0.00645641	-0.0838912	0.0938322	0.0775645	0.000904349	-0.0759065	-0.10666	0.00973902	-0.217701	0.0770404	-0.0142345	0.0902514	0.102114	-0.201864	0.00810825	0.122114	0.00586346	-0.314393	0.143981	0.182246	-0.0466693	0.0391545	-0.0552111	0.0653886	-0.00310788	0.0508149	-0.102293	-0.0585634	0.0241173	0.0632226	0.0746936	-0.213791	0.161748	-0.035193	-0.00670431	0.0113058	-0.0026022	0.50585
2.84	-0.0307618	0.0655482	-0.0229364	0.0127595	-0.176674	0.196763	-0.0502997	-0.0102636	0.8911	0.00214468	8.14E-05	-0.00734771	-0.0830782	0.0675137	0.0774881	-0.00388608	-0.07724	-0.146802	0.00741485	-0.244687	0.0769168	-0.00848708	0.0913833	0.122867	-0.201954	-0.027458	0.12214	-0.00648174	-0.312856	0.160854	0.18177	-0.0484884	0.0387479	-0.0239305	0.0653613	-0.00195494	0.0495987	-0.138569	-0.0584215	0.019852	0.0636189	0.0193916	-0.2122	0.156395	-0.035242	-0.00644122	0.0113471	6.11E-07	0.505217
2.85	-0.0299013	0.096411	-0.0228687	0.0136206	-0.174507	0.235368	-0.0503929	-0.00833816	0.89112	0.00187969	3.50E-06	-0.00818761	-0.0825476	0.0385366	0.0773725	-0.0104663	-0.0789335	-0.183166	0.00487874	-0.259659	0.076856	-0.000184366	0.0926924	0.138038	-0.20242	-0.0624088	0.122183	-0.0140176	-0.31114	0.169089	0.181296	-0.0476697	0.0387759	0.0299268	0.0653259	-0.0033298	0.0480425	-0.170232	-0.0583553	0.0137427	0.0634651	-0.0311008	-0.210641	0.154221	-0.0352907	-0.00735113	0.0114201	0.00234311	0.50448
2.86	-0.0287402	0.123757	-0.0227838	0.0172514	-0.172001	0.263831	-0.0504659	-0.00620963	0.891136	0.00124804	-8.20E-05	-0.00882833	-0.0823242	0.00875888	0.0771992	-0.0192996	-0.0809287	-0.211265	0.00224929	-0.264542	0.0768531	0.00239578	0.094145	0.150739	-0.203228	-0.0958099	0.122283	-0.0169719	-0.309338	0.171877	0.180834	-0.0455414	0.0392413	0.0593589	0.0652978	-0.00137259	0.0462069	-0.195129	-0.0583804	0.00549006	0.0628358	-0.0719799	-0.209167	0.143553	-0.0353441	-0.00654716	0.0115091	0.0040709	0.503685
2.87	-0.0273191	0.147465	-0.0226705	0.0187002	-0.169272	0.279128	-0.0505169	-0.00399168	0.891144	0.000638631	-0.000172113	-0.00909358	-0.0823943	-0.0184617	0.0769699	-0.0249852	-0.0831334	-0.227862	-0.000411246	-0.267104	0.0768217	-0.00452658	0.0957112	0.16045	-0.204343	-0.124122	0.122452	-0.0202441	-0.307465	0.175267	0.180387	-0.0454768	0.0399115	0.0720632	0.0652933	0.00239604	0.0441568	-0.214044	-0.0584908	0.000436006	0.0618468	-0.0998693	-0.207783	0.130525	-0.0353973	-0.00676546	0.0116025	0.0050641	0.502801
2.88	-0.0256911	0.165527	-0.0225424	0.020517	-0.166472	0.27748	-0.0505466	-0.00193319	0.891147	-3.45E-05	-0.000263158	-0.00900996	-0.0826786	-0.0333768	0.0767053	-0.0314829	-0.0854053	-0.228485	-0.00314012	-0.278688	0.0767157	-0.00995373	0.0973752	0.171664	-0.205692	-0.144609	0.122673	-0.0198441	-0.305532	0.177923	0.179919	-0.048904	0.0406462	0.0732084	0.0653354	0.00721437	0.0419651	-0.224432	-0.0586509	-0.00424663	0.0606533	-0.110697	-0.206539	0.115942	-0.0354426	-0.00566543	0.0116995	0.00417501	0.501881
2.89	-0.0238974	0.180202	-0.0224051	0.0204354	-0.16377	0.25996	-0.0505552	0.000195206	0.891143	-0.000655698	-0.000350647	-0.00842976	-0.0830923	-0.0412772	0.0763999	-0.0365575	-0.0875977	-0.214459	-0.0060073	-0.295763	0.0765171	-0.0235883	0.0991553	0.18359	-0.207229	-0.161258	0.12294	-0.0204755	-0.303545	0.18176	0.179415	-0.0530494	0.0413435	0.0654759	0.0654505	0.0150354	0.0396956	-0.228925	-0.0588405	-0.00643644	0.0594302	-0.105238	-0.205467	0.10091	-0.0354837	-0.00397846	0.0117655	0.00126777	0.500944
2.9	-0.0220124	0.183241	-0.022276	0.0160698	-0.161306	0.230904	-0.0505422	0.002476	0.891134	-0.00114044	-0.000430084	-0.00739481	-0.0835311	-0.0379644	0.076073	-0.0353292	-0.0895889	-0.189359	-0.00905386	-0.311921	0.0762054	-0.032662	0.101033	0.190392	-0.208874	-0.164057	0.123219	-0.0237713	-0.301576	0.16794	0.178858	-0.0594336	0.0419511	0.0542618	0.0656525	0.0250941	0.037449	-0.217458	-0.059024	-0.00274302	0.0583218	-0.0886923	-0.204579	0.0755705	-0.0355154	-0.00355005	0.0117995	0.000350244	0.499963
2.91	-0.020159	0.175692	-0.0221806	0.0122048	-0.159179	0.193252	-0.0505035	0.00539035	0.891121	-0.00154233	-0.000497609	-0.00605667	-0.0839119	-0.030963	0.0757559	-0.0346028	-0.0912885	-0.155488	-0.0122018	-0.314309	0.0757896	-0.0451826	0.102936	0.189129	-0.210517	-0.160949	0.123475	-0.0234023	-0.299844	0.137604	0.17827	-0.0579818	0.0424434	0.0449003	0.0659315	0.0299622	0.0353966	-0.189609	-0.0591502	0.00125807	0.0574359	-0.0634497	-0.203956	0.0477179	-0.0355361	-0.00211291	0.0118061	-0.00431854	0.498967
2.92	-0.018437	0.160427	-0.0221135	0.00772988	-0.157469	0.147565	-0.0504318	0.0090509	0.891103	-0.00208797	-0.000549992	-0.00434532	-0.0842259	-0.0261708	0.0754494	-0.0320223	-0.0926027	-0.110564	-0.0152813	-0.299059	0.0752081	-0.0684632	0.104785	0.180513	-0.212106	-0.154791	0.123721	-0.022627	-0.298445	0.102961	0.177734	-0.0488699	0.0428087	0.0305406	0.0662575	0.0333883	0.0336969	-0.148522	-0.0592085	0.00653396	0.0568646	-0.0294707	-0.203671	0.00904162	-0.0355525	-0.000819003	0.0117684	-0.00375555	0.497967
2.93	-0.0169109	0.138202	-0.0220669	0.00560207	-0.156248	0.0964634	-0.0503215	0.0130569	0.891079	-0.00279695	-0.000583667	-0.00233379	-0.0844881	-0.0204223	0.0751574	-0.0303184	-0.0934301	-0.0590375	-0.0181434	-0.271155	0.07437	-0.0911231	0.106516	0.167107	-0.213612	-0.144321	0.123968	-0.0184799	-0.297399	0.0720579	0.17732	-0.0348105	0.0430333	0.00670743	0.0665833	0.0310737	0.0324553	-0.0972643	-0.0592012	0.00936278	0.0566978	0.0107616	-0.203731	-0.0219345	-0.035548	0.000993945	0.0117144	-0.00736618	0.496933
2.94	-0.0156472	0.11077	-0.022051	-0.00047729	-0.155535	0.0457299	-0.0501699	0.0172353	0.891044	-0.00410589	-0.000595388	2.97E-05	-0.0847032	-0.0171336	0.074906	-0.0233579	-0.0937545	-0.00781998	-0.0206612	-0.231797	0.0733451	-0.109436	0.10809	0.149764	-0.214983	-0.127309	0.124176	-0.0221092	-0.296563	0.0646283	0.177037	-0.0227121	0.042834	-0.0522876	0.0669114	0.0369063	0.0317621	-0.0393638	-0.059113	0.016425	0.056965	0.0510559	-0.204135	-0.0555216	-0.0355372	0.0025835	0.0116151	-0.00945311	0.495869
2.95	-0.0146748	0.0825469	-0.0220911	-0.00809965	-0.15533	-0.00393181	-0.0499766	0.0213985	0.890997	-0.00535178	-0.000582983	0.00248026	-0.0848885	-0.0168762	0.0747206	-0.01549	-0.0935701	0.0419973	-0.0227563	-0.186179	0.0721265	-0.132676	0.109474	0.129896	-0.216207	-0.1113	0.124293	-0.0281607	-0.295771	0.0608716	0.176894	-0.00644584	0.0420217	-0.100728	0.0672807	0.0391296	0.0316451	0.0182252	-0.0589201	0.0245602	0.05767	0.0906589	-0.204811	-0.0807079	-0.0355139	0.00369584	0.0114816	-0.0124677	0.494722
2.96	-0.0140188	0.0499836	-0.0222031	-0.0147672	-0.155599	-0.0482521	-0.0497438	0.0250833	0.890938	-0.0063474	-0.000546001	0.00484388	-0.0850296	-0.00942513	0.0746204	-0.00783419	-0.0929259	0.0826638	-0.0244073	-0.144275	0.0707117	-0.135454	0.110655	0.110835	-0.217263	-0.0889996	0.124288	-0.0335651	-0.295104	0.0414561	0.1769	0.00749583	0.040867	-0.131518	0.0676811	0.0423789	0.0321157	0.0785154	-0.0586089	0.0316308	0.0587799	0.124206	-0.205741	-0.10367	-0.0354819	0.00431452	0.0113175	-0.012909	0.493568
2.97	-0.0136952	0.0167676	-0.022361	-0.0187941	-0.156266	-0.0823442	-0.0494765	0.02821	0.890873	-0.00658643	-0.000487848	0.00670865	-0.0850799	0.00272462	0.0745564	-0.00561929	-0.0919401	0.111108	-0.0256571	-0.10824	0.0695324	-0.100489	0.111645	0.0908135	-0.218112	-0.0633868	0.124187	-0.0350079	-0.294816	-0.00460375	0.177041	0.0184263	0.0395184	-0.138453	0.0680955	0.0430175	0.0331669	0.135691	-0.0582107	0.0354407	0.0602097	0.146712	-0.206895	-0.121722	-0.0354547	0.00411559	0.0111477	-0.0123193	0.492502
2.98	-0.013707	-0.0152139	-0.0225468	-0.0211325	-0.157207	-0.103532	-0.0491811	0.0306925	0.890809	-0.00595897	-0.000412718	0.00829968	-0.0849973	0.0162536	0.074494	-0.00431571	-0.0907553	0.12707	-0.0265618	-0.0755791	0.0685775	-0.0910564	0.112441	0.0714365	-0.218704	-0.0360755	0.123994	-0.0372566	-0.294961	-0.0357161	0.177268	0.0254742	0.0381988	-0.123812	0.0684965	0.0396371	0.0347607	0.186846	-0.0577538	0.0363912	0.0618233	0.155605	-0.208202	-0.137901	-0.0354347	0.00240809	0.0109917	-0.00886429	0.49158
2.99	-0.0140316	-0.0429059	-0.0227415	-0.0202011	-0.158314	-0.116294	-0.0488656	0.0323023	0.890756	-0.00466813	-0.000322676	0.00964419	-0.0847565	0.031424	0.0744301	-0.00517553	-0.0894572	0.135472	-0.0271871	-0.0512465	0.0677152	-0.0760701	0.113047	0.0519311	-0.219027	-0.00914671	0.123688	-0.0397634	-0.295365	-0.0524391	0.177526	0.026703	0.0370331	-0.106886	0.0688905	0.0390257	0.0368257	0.227791	-0.0572746	0.0323419	0.0635045	0.155937	-0.209619	-0.143136	-0.0354345	0.00133958	0.0108697	-0.00515911	0.490915
3	-0.0145837	-0.0597829	-0.0229099	-0.0165386	-0.159506	-0.120734	-0.048538	0.0330713	0.890715	-0.00361195	-0.00022065	0.0106863	-0.0844054	0.0381748	0.0743268	-0.00989756	-0.0881206	0.136026	-0.0275848	-0.030357	0.0670446	-0.0555317	0.113481	0.0380943	-0.21914	0.00884422	0.123293	-0.0424562	-0.295945	-0.0655651	0.177782	0.0249185	0.0361142	-0.0797986	0.0692605	0.0361811	0.0392143	0.250373	-0.0568356	0.0239673	0.0651679	0.148517	-0.211008	-0.13443	-0.0354398	0.000552223	0.010772	-0.0041844	0.490491
3.01	-0.0152581	-0.0684386	-0.023046	-0.0139653	-0.160702	-0.117022	-0.0482077	0.0328237	0.890682	-0.00311926	-0.000109628	0.0114389	-0.084021	0.040276	0.0741831	-0.0125499	-0.0868251	0.127399	-0.0278054	-0.0160864	0.0666296	-0.0232036	0.113808	0.0278542	-0.21912	0.0228477	0.12281	-0.0482681	-0.296632	-0.0704573	0.177989	0.0163537	0.035414	-0.0617691	0.069624	0.0380438	0.0417469	0.25673	-0.056465	0.0163853	0.066725	0.133312	-0.212235	-0.108552	-0.0354468	0.000706248	0.0106868	-0.00395441	0.490282
3.02	-0.0159674	-0.0661536	-0.0231516	-0.0105197	-0.161841	-0.110819	-0.0478845	0.0316461	0.890654	-0.00252163	6.89E-06	0.0118216	-0.0836447	0.0370808	0.0740017	-0.0174679	-0.0856423	0.11528	-0.0279237	-0.0114037	0.0665311	-0.000139222	0.114075	0.0263967	-0.219021	0.0261932	0.122254	-0.0516989	-0.297387	-0.0803703	0.178103	0.00802305	0.0349655	-0.0231488	0.0700172	0.0408072	0.0442601	0.244669	-0.0561748	0.00747067	0.0681135	0.11668	-0.213157	-0.0745962	-0.0354523	-1.18E-05	0.0106075	-0.00556813	0.490239
3.03	-0.0166108	-0.0563137	-0.0232245	-0.0079765	-0.16291	-0.10242	-0.0475784	0.0294448	0.890631	-0.00192678	0.00012567	0.0118672	-0.0833059	0.0335888	0.0737826	-0.020042	-0.0845946	0.0996094	-0.0280546	-0.0184188	0.0665642	0.00638323	0.11433	0.0265822	-0.218929	0.0240026	0.121675	-0.0534917	-0.298288	-0.0985218	0.178122	-0.00267201	0.0349508	0.0180376	0.0704389	0.0434447	0.0465814	0.217934	-0.0559812	-0.00010899	0.0693209	0.0985951	-0.213692	-0.0301019	-0.0354623	-0.000945551	0.0105328	-0.00515558	0.490397
3.04	-0.0171486	-0.0479015	-0.0232813	-0.00681041	-0.163878	-0.0901538	-0.0472988	0.0263154	0.890616	-0.00119623	0.000242639	0.0114127	-0.0829754	0.0380973	0.0735516	-0.0197479	-0.083695	0.0846855	-0.0283119	-0.0361718	0.0666484	0.0113489	0.11461	0.0303416	-0.218854	0.0258849	0.121097	-0.051971	-0.299345	-0.108892	0.178032	-0.015148	0.0352917	0.0449843	0.0708769	0.0448317	0.0486061	0.187543	-0.0558627	-0.00378322	0.0703121	0.0759888	-0.213749	0.0203578	-0.0354899	-0.00471597	0.0104857	-0.00375042	0.490726
3.05	-0.0176106	-0.0404822	-0.0233278	-0.00477592	-0.164701	-0.0733725	-0.0470522	0.0229427	0.890607	-0.000618384	0.000352262	0.0104328	-0.0825829	0.0427076	0.07332	-0.0204691	-0.0829594	0.0670012	-0.0287517	-0.0516782	0.0667904	0.0193128	0.114931	0.0333863	-0.218743	0.0265977	0.120548	-0.0451755	-0.30045	-0.107548	0.177831	-0.0226945	0.0358195	0.0608652	0.0713184	0.0418489	0.0503281	0.155969	-0.0557895	-0.00651127	0.071032	0.0475978	-0.213316	0.0685888	-0.0355481	-0.0069561	0.010489	0.00199993	0.491257
3.06	-0.0179883	-0.0310478	-0.0233559	-0.00284309	-0.16532	-0.0497534	-0.0468398	0.0196052	0.890603	-0.000394636	0.000450614	0.00921891	-0.0821824	0.0376239	0.0730834	-0.0205571	-0.0824314	0.0440157	-0.02929	-0.0536156	0.0670042	0.0277823	0.11527	0.0321089	-0.218629	0.0202118	0.120072	-0.0387895	-0.30148	-0.0945016	0.177592	-0.0214843	0.0364713	0.0680294	0.0717177	0.0362693	0.0517201	0.12041	-0.0557641	-0.0086949	0.0714067	0.0110249	-0.212357	0.120683	-0.0356179	-0.00887255	0.0105637	0.00554967	0.491905
3.07	-0.0182557	-0.0207464	-0.0233591	0.00130727	-0.165685	-0.0230462	-0.0466592	0.0165109	0.8906	-0.000297478	0.000536551	0.0079606	-0.0818912	0.02346	0.0728474	-0.0220441	-0.0821382	0.0187383	-0.0297671	-0.0414468	0.0673411	0.0394896	0.11558	0.0285665	-0.218592	0.00880148	0.119701	-0.029441	-0.302322	-0.0712132	0.177416	-0.0127227	0.0371964	0.0779903	0.072029	0.0250049	0.0527499	0.0840081	-0.055799	-0.013702	0.0713743	-0.0295142	-0.210921	0.169906	-0.0356964	-0.00934841	0.0106885	0.00888633	0.492711
3.08	-0.0184262	-0.0123105	-0.0233232	0.00480336	-0.165787	0.0017515	-0.0465104	0.0132495	0.890596	-0.000439008	0.000610241	0.00683434	-0.0817407	0.00929164	0.0726168	-0.0205891	-0.0820833	-0.00495495	-0.0300966	-0.0251722	0.0677513	0.0423071	0.115846	0.0239427	-0.218631	-0.00141419	0.119454	-0.0210564	-0.302905	-0.0468995	0.177342	-0.00269299	0.0380169	0.0833065	0.0722178	0.0136913	0.0534292	0.0490735	-0.055912	-0.0178308	0.0709186	-0.0685596	-0.208965	0.217679	-0.0357727	-0.0108189	0.0108447	0.00783948	0.493551
3.09	-0.0185044	-0.00422916	-0.0232732	0.00564255	-0.16567	0.0202096	-0.0463946	0.0098617	0.890592	-0.000432458	0.000673976	0.00593912	-0.0817332	-0.00350616	0.0724336	-0.0158497	-0.0822273	-0.0231231	-0.0302683	-0.0111942	0.0681832	0.0452831	0.116061	0.0176094	-0.218748	-0.0106199	0.119302	-0.0146269	-0.303257	-0.0264235	0.177364	0.00629533	0.0388523	0.0841735	0.0723084	0.00506632	0.053758	0.0145144	-0.0560735	-0.0189991	0.0700834	-0.100919	-0.206569	0.260971	-0.0358548	-0.0108806	0.0110082	0.00762884	0.494507
3.1	-0.0185134	0.000640503	-0.0232126	0.00628452	-0.165416	0.029496	-0.0463141	0.00620617	0.890588	-0.00019393	0.000729283	0.00517711	-0.0818057	-0.0078664	0.0722973	-0.0109221	-0.0825042	-0.0335418	-0.0303426	-0.00428291	0.0686406	0.0442704	0.116219	0.0117554	-0.218901	-0.0134406	0.119251	-0.00554738	-0.303431	-0.0132516	0.177461	0.0113179	0.0396969	0.0840239	0.0723077	-0.00431056	0.0537599	-0.0161561	-0.0562721	-0.019305	0.0689572	-0.12345	-0.203709	0.306908	-0.0359289	-0.0111992	0.0111726	0.00379652	0.495472
3.11	-0.0184819	0.00346745	-0.0231677	0.00376658	-0.165109	0.0298926	-0.0462702	0.00257717	0.890588	6.06E-06	0.000778784	0.00475659	-0.0819054	-0.00958093	0.0722356	-0.00293692	-0.0828411	-0.0339562	-0.0303529	0.00111336	0.0690044	0.027831	0.116305	0.0045967	-0.219042	-0.0130879	0.119262	-0.000823211	-0.303506	-0.00300796	0.17759	0.0147247	0.0404503	0.059566	0.0722338	-0.0114153	0.0534727	-0.0427217	-0.0564674	-0.0156342	0.0676324	-0.136174	-0.200471	0.343361	-0.036006	-0.0107461	0.0113239	0.0022461	0.496501
3.12	-0.0184469	0.00197626	-0.0231484	0.00052986	-0.164847	0.0206622	-0.0462626	-0.0010255	0.890588	-4.33E-05	0.000825272	0.00461309	-0.0819765	-0.00434362	0.0722536	0.00585285	-0.0831318	-0.0233932	-0.0303303	0.00288158	0.0691824	0.00693129	0.116324	-0.00106643	-0.219141	-0.00785861	0.119301	0.00154906	-0.303378	0.0275006	0.177746	0.0168733	0.0407413	0.00125483	0.0720944	-0.0159612	0.052952	-0.0623369	-0.0566367	-0.0104017	0.0662211	-0.138242	-0.196825	0.382241	-0.0360554	-0.00772213	0.0114299	-0.00695098	0.49741
3.13	-0.0184288	-0.000174048	-0.0231625	-0.0025029	-0.164733	0.000957113	-0.0462896	-0.00434666	0.890586	-0.00027711	0.000871794	0.00470571	-0.081987	0.00220259	0.0723505	0.0126844	-0.0832687	-0.00314843	-0.0302959	0.00422609	0.0691632	-0.0102222	0.116282	-0.00692881	-0.219204	-0.00535428	0.119338	0.00241487	-0.30299	0.0431479	0.177947	0.0237093	0.0404965	-0.0465542	0.0719218	-0.0197745	0.0522466	-0.0777297	-0.0567577	-0.00490019	0.0648413	-0.128475	-0.192841	0.412449	-0.0360773	-0.00601662	0.0114676	-0.0133286	0.498159
3.14	-0.0184667	-0.00737087	-0.0231965	-0.00510228	-0.164842	-0.022612	-0.0463495	-0.00761553	0.890582	-0.000443189	0.000919655	0.00489287	-0.0818875	0.0153786	0.0725	0.0195573	-0.0831917	0.0206767	-0.0302625	0.00322946	0.0689352	-0.0355228	0.116195	-0.0117304	-0.219202	0.00421053	0.119379	0.00469147	-0.302618	0.0269241	0.178206	0.026965	0.0399578	-0.0631055	0.0717091	-0.0209156	0.0514305	-0.0850407	-0.0568329	0.000900647	0.0635812	-0.113906	-0.18857	0.439184	-0.0360779	-0.00492363	0.0114604	-0.0193043	0.498685
3.15	-0.0185747	-0.0127053	-0.023242	-0.00542434	-0.165188	-0.0460446	-0.0464406	-0.0105595	0.890578	-0.00039387	0.000969441	0.0050575	-0.0816693	0.0245348	0.0726904	0.0220747	-0.0828919	0.0424477	-0.0302193	0.00604137	0.0685414	-0.0430672	0.116042	-0.0170721	-0.219114	0.0101913	0.119427	0.00927486	-0.302479	0.00416468	0.178504	0.0319097	0.0392954	-0.0681366	0.0714725	-0.0248665	0.0505445	-0.091589	-0.0568669	0.0036939	0.0624733	-0.0976263	-0.184105	0.452133	-0.0360787	-0.00541086	0.0114175	-0.0215053	0.499034
3.16	-0.0187582	-0.0211696	-0.0232936	-0.00764783	-0.165763	-0.0683871	-0.0465606	-0.0134142	0.890576	7.98E-05	0.00102107	0.00528602	-0.081335	0.0378595	0.072909	0.0275941	-0.0823834	0.0629372	-0.0301578	0.0066415	0.0680778	-0.0452324	0.115827	-0.0250185	-0.218928	0.022364	0.119479	0.0107863	-0.302534	-0.0103036	0.178828	0.0319397	0.0385529	-0.0801724	0.0712102	-0.0260141	0.0496193	-0.0927254	-0.0568658	0.008693	0.0615263	-0.0809963	-0.179553	0.455751	-0.0360835	-0.0056942	0.0113672	-0.0215943	0.499274
3.17	-0.0190338	-0.0301274	-0.0233549	-0.00794802	-0.166565	-0.0917542	-0.046708	-0.0160181	0.89058	0.000620258	0.00107489	0.00549963	-0.0808572	0.0526764	0.0731521	0.029003	-0.0816924	0.0817858	-0.0300997	0.00580665	0.0676889	-0.0360183	0.115542	-0.0311381	-0.218614	0.0350495	0.119513	0.0137049	-0.302756	-0.0274813	0.179145	0.0311054	0.0377258	-0.0835234	0.0709392	-0.0274029	0.0486928	-0.0911904	-0.0568237	0.0114956	0.0607588	-0.061312	-0.174968	0.45914	-0.0360891	-0.00622252	0.0113156	-0.0224195	0.499406
3.18	-0.0194075	-0.0398785	-0.023428	-0.00971792	-0.167596	-0.114677	-0.0468805	-0.0184843	0.890591	0.00151996	0.00113116	0.00572911	-0.0802322	0.0686206	0.0734155	0.0322553	-0.0808275	0.099519	-0.0300468	0.00329547	0.0674107	-0.0176295	0.115183	-0.0381091	-0.218167	0.0495759	0.119515	0.0145911	-0.303196	-0.0512433	0.179443	0.027946	0.036931	-0.0742055	0.0706669	-0.0265006	0.0477911	-0.0868594	-0.0567364	0.015815	0.0601939	-0.0401989	-0.170384	0.453798	-0.0361023	-0.00647528	0.0112609	-0.0221564	0.499404
3.19	-0.0198843	-0.0492389	-0.0234975	-0.00863626	-0.16886	-0.137515	-0.0470769	-0.0207514	0.89061	0.00247658	0.00118883	0.0057901	-0.079425	0.0876167	0.073671	0.0307024	-0.0798118	0.116186	-0.0300526	-0.00445826	0.067355	0.00335871	0.114769	-0.0435356	-0.217565	0.0643662	0.119505	0.0201709	-0.303931	-0.0816413	0.179697	0.0234315	0.0362847	-0.0520794	0.0704057	-0.0263168	0.0469412	-0.0810279	-0.0566208	0.016943	0.059856	-0.0174126	-0.165883	0.442145	-0.0361174	-0.0072524	0.0112005	-0.0222633	0.499343
3.2	-0.0204689	-0.060811	-0.0235413	-0.00698918	-0.170339	-0.157302	-0.0472958	-0.022985	0.890639	0.00336402	0.00124646	0.00573318	-0.0783997	0.113505	0.0738877	0.0300561	-0.0786529	0.131076	-0.030176	-0.0209864	0.0674363	0.0088183	0.114343	-0.0426323	-0.216786	0.0833638	0.11952	0.0282231	-0.305001	-0.115377	0.17989	0.0143466	0.0359286	-0.0175578	0.0701579	-0.0222663	0.0461661	-0.0717969	-0.0564993	0.0178707	0.0597419	0.00318177	-0.161474	0.43559	-0.0361396	-0.00826917	0.0111329	-0.0234316	0.499171
3.21	-0.0211568	-0.0696079	-0.0235609	-0.00272306	-0.171994	-0.172175	-0.0475352	-0.0248071	0.890677	0.00433367	0.00130283	0.00548886	-0.077127	0.137303	0.0740767	0.0263716	-0.0773733	0.142347	-0.0304817	-0.0394263	0.067566	0.0164699	0.113929	-0.0404917	-0.215813	0.0982912	0.119566	0.0400162	-0.306467	-0.153802	0.179989	0.00620881	0.036017	0.0352743	0.0699423	-0.0210053	0.0454727	-0.0636318	-0.0563671	0.0157012	0.0598216	0.0196052	-0.157185	0.419628	-0.0361695	-0.00792272	0.0110681	-0.0218705	0.498888
3.22	-0.0219388	-0.0781767	-0.0235205	0.00360498	-0.17375	-0.176983	-0.0477894	-0.0258736	0.890724	0.00494888	0.0013564	0.00520338	-0.0756375	0.154646	0.0742011	0.0208359	-0.076035	0.145465	-0.0309375	-0.048152	0.0677825	0.025208	0.113533	-0.0403217	-0.214663	0.11105	0.119689	0.0525489	-0.308317	-0.185575	0.180017	-0.000228447	0.0366028	0.0805745	0.0697284	-0.0214563	0.0448828	-0.0527461	-0.0562688	0.0105889	0.0600234	0.0257514	-0.153094	0.398055	-0.0362073	-0.00827382	0.0110046	-0.0203717	0.498535
3.23	-0.0227942	-0.0839127	-0.0234181	0.00883404	-0.175491	-0.170697	-0.0480497	-0.0260535	0.890775	0.00521681	0.00140736	0.00502176	-0.0740456	0.159343	0.0742704	0.0172395	-0.074712	0.141824	-0.0314023	-0.0434185	0.0680703	0.02933	0.113128	-0.0420175	-0.213375	0.119469	0.119879	0.0608839	-0.3104	-0.197626	0.179989	-0.00461914	0.0375015	0.0960025	0.069515	-0.0217808	0.0444037	-0.0426653	-0.0562182	0.00544892	0.0602296	0.0205693	-0.149238	0.37184	-0.0362491	-0.00891383	0.010956	-0.0181177	0.49807
3.24	-0.023684	-0.0864929	-0.0232638	0.0142298	-0.17715	-0.161343	-0.0483083	-0.0256175	0.890827	0.00521748	0.00145721	0.00498369	-0.0724501	0.15773	0.0743061	0.0136991	-0.0734265	0.13821	-0.0317987	-0.0361136	0.0683739	0.0294092	0.112709	-0.0425891	-0.212017	0.121722	0.120125	0.0688258	-0.312529	-0.19355	0.179933	-0.00571608	0.0384827	0.0995625	0.0693002	-0.0228204	0.0440162	-0.0340526	-0.0562193	-0.00074778	0.060373	0.0122518	-0.145642	0.344609	-0.0362922	-0.00793373	0.0109157	-0.016984	0.497471
3.25	-0.0245954	-0.0878009	-0.0230575	0.0187328	-0.178707	-0.150938	-0.0485603	-0.0246948	0.890877	0.00489163	0.00150748	0.00509824	-0.0708736	0.154132	0.0743101	0.0107207	-0.0721844	0.133159	-0.0321278	-0.0285658	0.0686607	0.0263619	0.1123	-0.0406289	-0.210618	0.122329	0.120436	0.0745053	-0.31458	-0.182928	0.179868	-0.00716682	0.0394845	0.0993764	0.0690782	-0.0223236	0.0437285	-0.0247048	-0.0562769	-0.00639424	0.0604312	0.0027138	-0.142361	0.310824	-0.0363422	-0.0091971	0.0108769	-0.0150682	0.496778
3.26	-0.0254865	-0.0841981	-0.0228303	0.0197712	-0.180156	-0.140154	-0.0488005	-0.0233064	0.890924	0.00444216	0.00156032	0.0054763	-0.0693908	0.141886	0.0743123	0.0103463	-0.070994	0.12797	-0.0323547	-0.0177266	0.0689485	0.0294838	0.111887	-0.040709	-0.209241	0.11679	0.120774	0.0748601	-0.316501	-0.167638	0.1798	-0.00700774	0.040469	0.0961894	0.0688631	-0.0211008	0.0435039	-0.020434	-0.0563684	-0.00945348	0.0603945	-0.00696603	-0.13937	0.284605	-0.036386	-0.00739342	0.0108521	-0.0131154	0.495921
3.27	-0.0263373	-0.0790102	-0.0225865	0.0218281	-0.181512	-0.132523	-0.0490257	-0.0216952	0.890965	0.00384588	0.00161778	0.0060293	-0.0680172	0.130929	0.0743066	0.00781303	-0.0698315	0.125025	-0.0325028	-0.0128062	0.0692231	0.0235153	0.111499	-0.0352815	-0.207915	0.10957	0.121142	0.0769868	-0.318257	-0.152255	0.179731	-0.00736679	0.0414037	0.0905953	0.0686634	-0.0190858	0.0433323	-0.0163488	-0.0564978	-0.0142251	0.0602805	-0.0133467	-0.136711	0.249949	-0.0364323	-0.00668787	0.0108202	-0.0116919	0.494975
3.28	-0.0271175	-0.0702052	-0.0223423	0.0199659	-0.1828	-0.12604	-0.0492339	-0.0198649	0.891002	0.00355223	0.00168158	0.00675712	-0.0667682	0.116055	0.0743054	0.0087863	-0.068689	0.121749	-0.0326114	-0.00816186	0.0694345	0.0215532	0.111143	-0.0362721	-0.206676	0.0985131	0.121533	0.0738049	-0.319871	-0.141021	0.179657	-0.0077826	0.0422877	0.0867744	0.0684849	-0.0163698	0.0431826	-0.0164956	-0.0566551	-0.015242	0.0601129	-0.0185301	-0.134367	0.217575	-0.0364766	-0.00718861	0.0107921	-0.0116857	0.493928
3.29	-0.0277944	-0.0595365	-0.0221235	0.0164562	-0.184023	-0.119552	-0.0494225	-0.0178749	0.891036	0.00311127	0.00175316	0.00758413	-0.0656893	0.0983521	0.0743254	0.0105402	-0.0675738	0.117785	-0.0326736	-0.00446116	0.0696711	0.0230208	0.110801	-0.0330848	-0.205565	0.0861486	0.12192	0.0683268	-0.321364	-0.129436	0.179577	-0.00878329	0.0431107	0.069747	0.0683298	-0.0146521	0.0430186	-0.0187861	-0.0568199	-0.0151643	0.0598918	-0.0238223	-0.132366	0.187877	-0.0365235	-0.00488921	0.0107626	-0.00961831	0.49284
3.3	-0.0283473	-0.044463	-0.0219513	0.0108524	-0.185191	-0.11509	-0.0495911	-0.015808	0.891065	0.00262682	0.0018337	0.0085441	-0.0647964	0.0769198	0.0743866	0.0139398	-0.0664783	0.115117	-0.0327105	-0.0027993	0.0698984	0.0233285	0.110484	-0.0307447	-0.204609	0.0695915	0.122271	0.0575215	-0.322613	-0.0930411	0.179481	-0.00972556	0.0434892	0.0081126	0.0681899	-0.0129139	0.0428101	-0.0263307	-0.0569766	-0.0132415	0.059624	-0.0268766	-0.130643	0.155411	-0.0365652	-0.00606593	0.0107253	-0.00913123	0.491632
3.31	-0.0287248	-0.0248286	-0.0218457	0.00405786	-0.186322	-0.112651	-0.0497389	-0.013717	0.891086	0.00160496	0.00192395	0.00949334	-0.064142	0.0508759	0.0745034	0.0172421	-0.0653908	0.112048	-0.0327352	-0.00261961	0.0701322	0.0192193	0.110208	-0.0235785	-0.203882	0.0464721	0.122562	0.0438005	-0.323433	-0.0588134	0.179381	-0.00924736	0.0433545	-0.0373484	0.0680901	-0.00608097	0.0424942	-0.0394023	-0.0571116	-0.0103033	0.059328	-0.0276987	-0.129211	0.127679	-0.0366106	-0.00638412	0.0106991	-0.00723251	0.490361
3.32	-0.0288788	-0.00141763	-0.0218116	-0.00394513	-0.18744	-0.110108	-0.0498649	-0.0115139	0.891098	0.000647731	0.00202288	0.0102555	-0.0637754	0.0198054	0.0746701	0.0214455	-0.0643168	0.105837	-0.0327563	-0.000812469	0.0703072	0.0167458	0.109995	-0.0189328	-0.203461	0.0177634	0.122809	0.0294038	-0.32402	-0.0513586	0.179317	-0.00506813	0.0428694	-0.0560217	0.0680359	-0.00270977	0.0420152	-0.0569635	-0.0572244	-0.0059651	0.0590233	-0.0284632	-0.128062	0.0982701	-0.0366617	-0.00729122	0.0106856	-0.00439885	0.489038
3.33	-0.0287944	0.0231949	-0.021847	-0.00964369	-0.188506	-0.101831	-0.049969	-0.00929333	0.891099	-0.000344207	0.00212741	0.0106006	-0.0637236	-0.0125614	0.0748806	0.021596	-0.0633441	0.0866232	-0.0327542	0.00180211	0.0704628	0.0147461	0.109842	-0.0132399	-0.203356	-0.0112451	0.123027	0.0181668	-0.32452	-0.0465357	0.179284	-0.00347867	0.0422063	-0.0723298	0.0680184	0.00119184	0.0413537	-0.0762491	-0.0573151	-0.0037265	0.0586734	-0.0347364	-0.127196	0.0712857	-0.0367201	-0.00754303	0.0106859	-0.00223183	0.487677
3.34	-0.0284355	0.0526297	-0.0219367	-0.0133089	-0.189461	-0.0870187	-0.0500504	-0.0069869	0.891093	-0.000775415	0.00223341	0.01051	-0.0640252	-0.0502417	0.0750973	0.0174247	-0.0626128	0.0528921	-0.032723	0.00547746	0.0706207	0.0155446	0.109736	-0.00935768	-0.203591	-0.0458884	0.12324	0.00757688	-0.324929	-0.0410706	0.179266	-0.00155433	0.0414863	-0.0691951	0.0680456	0.00500134	0.0404658	-0.10155	-0.0574027	-0.00373803	0.0582231	-0.0465281	-0.126607	0.0448224	-0.0367925	-0.007935	0.0107085	0.00218364	0.486292
3.35	-0.0277836	0.0795272	-0.0220459	-0.012506	-0.190233	-0.065267	-0.0501089	-0.00479383	0.891083	-0.00111542	0.00233631	0.0100012	-0.0646945	-0.0820611	0.0752701	0.00915531	-0.0622357	0.0118914	-0.032665	0.00460272	0.0707402	0.00584944	0.109697	0.000885276	-0.204167	-0.0753503	0.123475	0.000715871	-0.325238	-0.0342922	0.179241	-0.00521687	0.0408445	-0.0584893	0.0681067	0.00965253	0.0393339	-0.123986	-0.0575252	-0.00781623	0.0576091	-0.0644485	-0.126314	0.0155975	-0.0368859	-0.0109365	0.0107702	0.00753832	0.48493
3.36	-0.0268716	0.104807	-0.0221533	-0.0113846	-0.190754	-0.0372207	-0.0501459	-0.00260935	0.891071	-0.00127125	0.00243284	0.00923748	-0.0656652	-0.11212	0.0753868	0.00174376	-0.0622583	-0.0309864	-0.0326225	0.00389539	0.0707153	-0.011738	0.109724	0.0067624	-0.20502	-0.100245	0.123721	-0.0079445	-0.325438	-0.0258258	0.17916	-0.0123109	0.0403709	-0.0351324	0.0682061	0.0123267	0.0379946	-0.144616	-0.0576962	-0.0114353	0.0567762	-0.0874097	-0.126344	-0.0208495	-0.0370076	-0.0132473	0.0108735	0.014153	0.483651
3.37	-0.0257158	0.127169	-0.0222386	-0.00745278	-0.190975	-0.00649884	-0.0501614	-0.000512059	0.891058	-0.00133731	0.00252006	0.00820484	-0.0669102	-0.136115	0.0754274	-0.0080522	-0.0626654	-0.0691987	-0.0326092	-0.00113584	0.0704731	-0.0354846	0.109835	0.0156371	-0.206119	-0.12236	0.123977	-0.0142916	-0.325503	-0.014133	0.178999	-0.020317	0.0401038	-0.0174254	0.0683529	0.0167087	0.0364692	-0.161991	-0.0579297	-0.0172861	0.0556927	-0.111337	-0.126712	-0.0552913	-0.0371602	-0.0163955	0.0110295	0.0189526	0.482496
3.38	-0.0243363	0.147843	-0.0223022	-0.0035224	-0.190876	0.0262549	-0.0501554	0.00172729	0.891044	-0.00147816	0.00259649	0.00701818	-0.0684057	-0.160212	0.0753991	-0.0181803	-0.063438	-0.107121	-0.0326312	-0.00359356	0.0700695	-0.0423095	0.11003	0.0258921	-0.20745	-0.14394	0.124228	-0.020422	-0.325428	-0.00483924	0.178766	-0.0259892	0.0400899	0.02051	0.0685432	0.0193714	0.034781	-0.176944	-0.058215	-0.0223889	0.0543577	-0.13516	-0.12744	-0.0896646	-0.0373398	-0.0175773	0.0112089	0.0209241	0.481523
3.39	-0.0227669	0.164405	-0.0223217	0.000841052	-0.190455	0.0577614	-0.0501269	0.00405209	0.891029	-0.00151569	0.00266056	0.00582005	-0.0701175	-0.180235	0.0752714	-0.0283334	-0.064566	-0.144776	-0.0326855	-0.00554643	0.0696781	-0.032945	0.11033	0.0344671	-0.208973	-0.161183	0.124503	-0.0253697	-0.325284	-0.00551121	0.178469	-0.0321914	0.04058	0.0734296	0.0687658	0.0243422	0.032978	-0.186407	-0.0585636	-0.026971	0.0527959	-0.155378	-0.128497	-0.122767	-0.0375254	-0.017822	0.0113737	0.019203	0.480676
3.4	-0.0210635	0.171359	-0.0223047	0.00621409	-0.189731	0.0861411	-0.0500745	0.00646298	0.891015	-0.00128797	0.00271294	0.0046685	-0.0719962	-0.188989	0.0750605	-0.0382746	-0.0660545	-0.180303	-0.0327561	-0.00846801	0.0694067	-0.0223437	0.110714	0.0423088	-0.210636	-0.167359	0.124781	-0.0262966	-0.325145	-0.00745845	0.178112	-0.0400188	0.0414749	0.102541	0.0690335	0.0278577	0.0311321	-0.183356	-0.0589481	-0.0309482	0.0510524	-0.170498	-0.129888	-0.155399	-0.0377161	-0.016939	0.0115064	0.0171002	0.479941
3.41	-0.0193166	0.172461	-0.0222337	0.0111579	-0.188744	0.110403	-0.049997	0.00908109	0.891004	-0.000936607	0.00275496	0.00382425	-0.0739347	-0.192317	0.0747634	-0.0453716	-0.0678606	-0.208373	-0.0328552	-0.0104407	0.0691831	-0.0248224	0.111162	0.0473228	-0.212329	-0.168147	0.125073	-0.0267522	-0.32499	-0.00199906	0.177685	-0.0460239	0.042594	0.118701	0.0693187	0.028688	0.0293623	-0.172138	-0.0593672	-0.0340294	0.0491958	-0.179059	-0.131583	-0.185556	-0.0378964	-0.0156983	0.0115864	0.0113425	0.479223
3.42	-0.0175979	0.16531	-0.0221202	0.0156846	-0.187542	0.128563	-0.0498929	0.0117895	0.890996	-0.000857279	0.00279071	0.00341513	-0.0758665	-0.187156	0.07442	-0.0491404	-0.0698849	-0.224505	-0.0329724	-0.0122045	0.0689058	-0.0259883	0.111658	0.052118	-0.213983	-0.160126	0.125346	-0.0268909	-0.324737	0.0128327	0.177187	-0.0530412	0.0437903	0.118566	0.069624	0.0313712	0.0277643	-0.149726	-0.059797	-0.0361689	0.047302	-0.179299	-0.133584	-0.213795	-0.0380627	-0.0127975	0.0115999	0.00582902	0.478493
3.43	-0.0159784	0.151549	-0.021973	0.0176922	-0.186198	0.138164	-0.0497606	0.0146752	0.890986	-0.00111027	0.002825	0.00354279	-0.0777212	-0.175448	0.0740527	-0.049192	-0.0720199	-0.228073	-0.0331039	-0.0141091	0.068666	-0.0210601	0.112201	0.0559783	-0.215542	-0.146532	0.125572	-0.0296647	-0.32432	0.0326843	0.176634	-0.0571847	0.0449298	0.107927	0.0699608	0.0349541	0.0264346	-0.117932	-0.0602198	-0.0353911	0.0454736	-0.168697	-0.135889	-0.24648	-0.0382068	-0.010292	0.0115397	-0.000898556	0.477721
3.44	-0.0145156	0.133736	-0.0218178	0.0168054	-0.184812	0.137259	-0.0495987	0.017678	0.890971	-0.00173602	0.00286323	0.00419279	-0.0794377	-0.159099	0.073698	-0.0451745	-0.074123	-0.215387	-0.0332593	-0.0179751	0.068414	-0.0284093	0.112789	0.0613361	-0.216986	-0.133208	0.125717	-0.0345105	-0.323724	0.0505905	0.176079	-0.0538394	0.0459318	0.0910661	0.0703314	0.0385007	0.0254516	-0.0801997	-0.0606019	-0.031397	0.0438366	-0.145453	-0.138526	-0.28069	-0.0383314	-0.0082355	0.0113973	-0.00681568	0.476952
3.45	-0.0132708	0.109369	-0.0216707	0.0145826	-0.183488	0.126292	-0.0494075	0.0205609	0.890951	-0.00227556	0.00290978	0.0051968	-0.080926	-0.132996	0.0733811	-0.0383318	-0.0760357	-0.18807	-0.0334854	-0.0262333	0.0681104	-0.0296348	0.113429	0.0654403	-0.218283	-0.115176	0.12578	-0.0378306	-0.322995	0.0598809	0.175576	-0.0454921	0.046745	0.0725406	0.0707235	0.0397433	0.0248896	-0.0348158	-0.0609185	-0.0250843	0.0425156	-0.110858	-0.141474	-0.30992	-0.0384352	-0.00645561	0.0111878	-0.0131992	0.476182
3.46	-0.0122793	0.0819871	-0.0215553	0.010657	-0.182311	0.108158	-0.0491876	0.023338	0.890926	-0.00267109	0.00296767	0.00643126	-0.0821417	-0.102547	0.0731243	-0.0298328	-0.077639	-0.14922	-0.0337961	-0.0366748	0.0678214	-0.0251005	0.114109	0.0696854	-0.219432	-0.096429	0.125751	-0.0407198	-0.322253	0.0607388	0.175193	-0.031766	0.0473715	0.0466496	0.0711063	0.0372148	0.024781	0.0131278	-0.0611377	-0.0165661	0.0416106	-0.0682326	-0.144711	-0.337108	-0.0385262	-0.00455002	0.0109061	-0.017949	0.475502
3.47	-0.0116001	0.0486498	-0.0214877	0.00431488	-0.181339	0.0853599	-0.0489419	0.0257182	0.890897	-0.00327431	0.00303898	0.00787302	-0.0830028	-0.0649657	0.072948	-0.0173438	-0.0788472	-0.103806	-0.0342214	-0.0486542	0.0676012	-0.0215077	0.11482	0.0730608	-0.22038	-0.0715949	0.125614	-0.0460127	-0.32146	0.077191	0.174954	-0.0163965	0.0475241	-0.0177392	0.0714513	0.0325522	0.0251767	0.0656984	-0.0612329	-0.00478894	0.0411855	-0.0211291	-0.148172	-0.353566	-0.0385984	-0.00240556	0.0105724	-0.0221052	0.474901
3.48	-0.0112778	0.0125876	-0.0215033	-0.00607406	-0.180626	0.0562628	-0.0486751	0.0275351	0.890861	-0.00385698	0.00312602	0.00956135	-0.0834545	-0.024033	0.0729	0.00105077	-0.079566	-0.0457059	-0.0347728	-0.0612669	0.0673334	-0.0268844	0.115549	0.0721659	-0.221096	-0.0435375	0.125313	-0.0560535	-0.320475	0.102228	0.17487	0.000274887	0.0468952	-0.100795	0.0717718	0.0286367	0.0260956	0.117953	-0.0611618	0.0117369	0.0412899	0.0316999	-0.151751	-0.361728	-0.038645	-0.000606805	0.0102054	-0.0242879	0.474342
3.49	-0.011311	-0.0210376	-0.0216151	-0.0158624	-0.18023	0.0229301	-0.0483929	0.0287824	0.890817	-0.00491621	0.00323015	0.0112813	-0.0835039	0.0120862	0.0729927	0.0176318	-0.0796987	0.0185333	-0.0354234	-0.067715	0.0670287	-0.0349889	0.116261	0.0695546	-0.221598	-0.0204928	0.124836	-0.0667508	-0.31935	0.106046	0.174979	0.0214091	0.0456166	-0.156766	0.0720373	0.0269662	0.027502	0.163909	-0.060914	0.0264375	0.0419751	0.0880342	-0.155366	-0.35892	-0.0386739	0.00150209	0.00982248	-0.025003	0.473859
3.5	-0.0116879	-0.053692	-0.0218194	-0.0245176	-0.180172	-0.0110954	-0.048102	0.0292833	0.890763	-0.00584181	0.00335129	0.0129139	-0.0831904	0.045141	0.0732307	0.0345826	-0.0792013	0.0856556	-0.0361079	-0.0684431	0.0665984	-0.0469548	0.116941	0.0663127	-0.221914	0.000457073	0.124186	-0.0758588	-0.318295	0.0945896	0.175311	0.0463839	0.043738	-0.210694	0.0722649	0.0198086	0.0293403	0.204495	-0.0605031	0.0394445	0.0432444	0.143428	-0.158915	-0.350102	-0.0386816	0.00401717	0.00942786	-0.0262455	0.473479
3.51	-0.0123625	-0.0788373	-0.0221022	-0.0325928	-0.180442	-0.0410978	-0.0478096	0.0290525	0.890702	-0.00611081	0.00348758	0.0142771	-0.0825914	0.0661881	0.0736118	0.0501632	-0.0781074	0.138339	-0.0367466	-0.0584914	0.0661062	-0.0489056	0.117535	0.0532514	-0.222095	0.0148571	0.123397	-0.0853451	-0.317426	0.0739965	0.175896	0.0700362	0.0415244	-0.227036	0.0724202	0.0132161	0.0315125	0.231199	-0.0599555	0.0505318	0.0450657	0.193211	-0.162341	-0.333294	-0.0386632	0.00587516	0.00903184	-0.0256527	0.473332
3.52	-0.0132471	-0.0947005	-0.0224263	-0.0339089	-0.180969	-0.0612721	-0.0475241	0.0278729	0.890642	-0.0057545	0.00363435	0.015	-0.0818243	0.0777992	0.074082	0.0558377	-0.0766485	0.161295	-0.0372632	-0.0447833	0.0656204	-0.0470365	0.118005	0.0418398	-0.222179	0.0262989	0.122518	-0.087715	-0.316786	0.0522658	0.176671	0.0820647	0.0393046	-0.213159	0.0724992	0.00660871	0.0338666	0.241657	-0.0593306	0.0527953	0.0473415	0.23146	-0.16555	-0.306312	-0.038636	0.00495091	0.00865912	-0.0232066	0.473487
3.53	-0.0142512	-0.101144	-0.0227434	-0.0309482	-0.181625	-0.0675817	-0.0472556	0.0257097	0.890589	-0.00486721	0.0037852	0.0150532	-0.0809827	0.0802694	0.0745771	0.0544874	-0.0751057	0.158427	-0.0376286	-0.0290234	0.0652103	-0.0341565	0.118348	0.0287004	-0.222143	0.0372275	0.121589	-0.0865559	-0.316363	0.0321077	0.177474	0.0780728	0.0373534	-0.178531	0.0725298	0.00369431	0.0362427	0.235314	-0.0586999	0.0493873	0.0499172	0.253732	-0.168412	-0.26818	-0.0386187	0.00237505	0.00834837	-0.0163638	0.47391
3.54	-0.0152767	-0.100307	-0.0230179	-0.0241815	-0.182289	-0.0632542	-0.0470127	0.0226911	0.890548	-0.00354459	0.00393368	0.0145125	-0.0801488	0.0796396	0.0750422	0.0484795	-0.0736645	0.140833	-0.0378544	-0.0187349	0.0648895	-0.0294371	0.118567	0.0178181	-0.222004	0.0478639	0.120649	-0.0812267	-0.316148	0.0148596	0.178178	0.0633698	0.0357577	-0.138013	0.0725593	0.0036094	0.0384803	0.215806	-0.0581219	0.0411811	0.0526376	0.262757	-0.170853	-0.223056	-0.0386198	0.00064451	0.00814281	-0.00689179	0.474616
3.55	-0.0162828	-0.0980679	-0.0231853	-0.0120959	-0.182863	-0.0491435	-0.0468037	0.0190487	0.890521	-0.00199	0.00407343	0.0133745	-0.0793052	0.0821592	0.0754019	0.0368719	-0.072432	0.117692	-0.0380158	-0.0136756	0.064609	-0.0249474	0.118709	0.0106261	-0.221729	0.0575707	0.119781	-0.0677184	-0.316092	0.00320045	0.178714	0.0459875	0.0346432	-0.0796582	0.0725901	0.00348813	0.0405019	0.191522	-0.0576755	0.0272779	0.0553727	0.258573	-0.172806	-0.171738	-0.0386388	-0.00230449	0.00806464	0.00447611	0.475547
3.56	-0.0172517	-0.0950554	-0.0232416	-0.000162754	-0.183249	-0.0261196	-0.0466317	0.0153396	0.890508	-0.000578071	0.00419957	0.01176	-0.0784652	0.0820261	0.075654	0.0252115	-0.0714691	0.0864754	-0.0381143	-0.00520229	0.064389	-0.0190179	0.118781	0.00274716	-0.221335	0.0643678	0.119019	-0.0515518	-0.316178	-0.0108227	0.179106	0.0343071	0.0342907	0.0101454	0.0726011	-0.00199801	0.042266	0.165027	-0.0573648	0.0149265	0.0579877	0.241672	-0.174275	-0.125654	-0.0386918	-0.00672875	0.00811515	0.0173571	0.476706
3.57	-0.0181986	-0.0934337	-0.0231926	0.00957886	-0.183347	0.00751541	-0.0464964	0.0117665	0.890507	0.000470021	0.00430732	0.00972759	-0.0776505	0.0763461	0.0758062	0.0166141	-0.0708579	0.0473845	-0.0380869	0.0124945	0.0642313	-0.00816208	0.118767	-0.00606395	-0.220812	0.0710367	0.118392	-0.0346297	-0.316396	-0.0195812	0.179392	0.0262393	0.0347852	0.0838432	0.0725662	-0.00794211	0.043782	0.139103	-0.0571692	0.00624289	0.0603427	0.210312	-0.175266	-0.0766309	-0.0387809	-0.00989566	0.00831707	0.0305395	0.478022
3.58	-0.019087	-0.08583	-0.0230638	0.0164881	-0.183077	0.047605	-0.0463947	0.00856628	0.890515	0.00111011	0.00439374	0.00755718	-0.0769758	0.0558465	0.0758832	0.00932732	-0.070658	0.00213115	-0.0378225	0.0425457	0.0643016	0.0194443	0.118649	-0.0192427	-0.220224	0.0699567	0.117925	-0.0185123	-0.316674	-0.0174781	0.179636	0.0218264	0.0359173	0.13148	0.0724478	-0.0139252	0.0450045	0.106062	-0.0570625	0.000684199	0.0623243	0.169922	-0.175798	-0.0300111	-0.0388956	-0.0121748	0.00866824	0.0424431	0.479463
3.59	-0.0198895	-0.0767711	-0.0228777	0.0239842	-0.182381	0.0908872	-0.0463241	0.00564532	0.89053	0.00178453	0.00445865	0.00545258	-0.0765365	0.0294658	0.07591	0.00149988	-0.0709078	-0.0458461	-0.037216	0.0802347	0.0645915	0.0386156	0.118395	-0.0338344	-0.219601	0.0646293	0.117619	-0.000372681	-0.316848	-0.000482166	0.179843	0.020976	0.0373317	0.150662	0.0722789	-0.0220411	0.0459013	0.0718598	-0.0570297	-0.00630118	0.0638463	0.123619	-0.175879	0.0151419	-0.0390264	-0.0136662	0.00913387	0.0506549	0.48099
3.6	-0.020587	-0.0683476	-0.0226297	0.0299291	-0.181252	0.133508	-0.046282	0.00276232	0.890549	0.00209235	0.00450423	0.00373784	-0.0763831	0.00217655	0.0758893	-0.00281031	-0.0716093	-0.0920792	-0.0362168	0.118945	0.0650665	0.0520251	0.117992	-0.0481582	-0.218981	0.061114	0.117495	0.0142859	-0.316801	0.0263037	0.18005	0.0194702	0.0389349	0.16354	0.0720117	-0.0308992	0.0464573	0.0386093	-0.0570893	-0.0125942	0.0648717	0.0751776	-0.175512	0.059484	-0.0391653	-0.0139983	0.00968132	0.0557794	0.482555
3.61	-0.0211959	-0.0608558	-0.0223389	0.0341312	-0.179723	0.169549	-0.0462689	-0.000156624	0.890571	0.0022222	0.00453537	0.00257274	-0.0764836	-0.0202423	0.0758598	-0.00378255	-0.0727257	-0.131812	-0.03486	0.150699	0.0656248	0.0578021	0.117459	-0.0600153	-0.218352	0.0585702	0.117489	0.0220795	-0.31645	0.0594974	0.180236	0.0174238	0.0405361	0.155338	0.0716825	-0.0354087	0.0466928	0.00719139	-0.0572287	-0.017779	0.0654102	0.0308504	-0.174718	0.0994789	-0.0392997	-0.0140509	0.0102761	0.0566428	0.484149
3.62	-0.0217381	-0.0560527	-0.0220219	0.0371946	-0.177883	0.194588	-0.0462853	-0.00316809	0.890594	0.0024907	0.00455732	0.0018815	-0.0767575	-0.0316766	0.0758443	-0.0035131	-0.0741817	-0.161933	-0.0332478	0.16825	0.066238	0.0611588	0.116822	-0.0672185	-0.217718	0.0589021	0.117537	0.0261821	-0.315759	0.0935561	0.180404	0.0157793	0.0420348	0.144059	0.071303	-0.0412456	0.0466377	-0.0202131	-0.0574301	-0.0215789	0.0655271	-0.00473895	-0.173508	0.140128	-0.0394259	-0.0139949	0.0108877	0.0549369	0.485731
3.63	-0.0222339	-0.0519784	-0.021688	0.0376817	-0.175853	0.207902	-0.0463326	-0.00629282	0.890619	0.00261431	0.00457397	0.00151266	-0.0770883	-0.0325568	0.07584	-0.00143682	-0.0758847	-0.1816	-0.0315537	0.168291	0.0668489	0.0575902	0.116149	-0.0700512	-0.217065	0.0603477	0.117608	0.0264182	-0.314745	0.123172	0.180551	0.0126786	0.0434259	0.128768	0.0708799	-0.0422272	0.0463239	-0.0452941	-0.0576752	-0.0220142	0.0653238	-0.030365	-0.171927	0.173701	-0.0395523	-0.014917	0.0114878	0.0515235	0.487327
3.64	-0.0226854	-0.0471662	-0.0213578	0.0373831	-0.173744	0.210589	-0.0464108	-0.00933593	0.890648	0.00298432	0.00458766	0.00125663	-0.0773871	-0.0261345	0.0758513	-0.00064597	-0.0777342	-0.191696	-0.0299347	0.153405	0.0674191	0.0533469	0.11548	-0.0637457	-0.216399	0.0609906	0.117679	0.0278384	-0.313478	0.143996	0.180667	0.00914313	0.0446458	0.112564	0.0704421	-0.0439779	0.0457654	-0.0693348	-0.0579291	-0.0205957	0.0648978	-0.0468053	-0.170026	0.206915	-0.039683	-0.0155783	0.0120647	0.0479812	0.488942
3.65	-0.0230888	-0.0424963	-0.0210352	0.0355226	-0.171657	0.203953	-0.0465188	-0.0122458	0.890679	0.00315837	0.00459921	0.00108487	-0.0775868	-0.0127001	0.0758595	0.000592466	-0.0796457	-0.192215	-0.0285238	0.126872	0.0679235	0.0443104	0.11487	-0.0571444	-0.215722	0.062495	0.117764	0.0276218	-0.312012	0.169882	0.180747	0.00572074	0.0455574	0.0525405	0.069973	-0.049785	0.044977	-0.09049	-0.0581732	-0.016271	0.0643354	-0.0550842	-0.167841	0.228498	-0.039819	-0.0169635	0.0126097	0.0433403	0.490528
3.66	-0.0234556	-0.0385884	-0.0207609	0.0283154	-0.16967	0.190304	-0.0466555	-0.0150451	0.890708	0.00268092	0.00461021	0.00111133	-0.0776266	0.00402112	0.0759021	0.00686014	-0.0815442	-0.186286	-0.0274215	0.092918	0.0683211	0.033147	0.114354	-0.046152	-0.215027	0.066573	0.117781	0.0171172	-0.3101	0.232562	0.180766	-0.00208342	0.0454736	-0.0711171	0.0694914	-0.0427843	0.0439882	-0.109059	-0.058346	-0.00521253	0.0637074	-0.0570729	-0.165445	0.25194	-0.0399581	-0.016138	0.0131127	0.0378558	0.49208
3.67	-0.0237751	-0.0331243	-0.0205385	0.0245608	-0.167879	0.165829	-0.0468182	-0.0174692	0.890731	0.00179991	0.00462127	0.00110468	-0.077498	0.0210218	0.0759561	0.0063146	-0.0833405	-0.170195	-0.026672	0.0569517	0.0685948	0.0171852	0.113978	-0.0287107	-0.214363	0.0633638	0.117719	0.0113705	-0.307664	0.256012	0.180749	-0.002196	0.0444144	-0.13168	0.0690664	-0.0408727	0.042815	-0.12495	-0.0584354	0.00229784	0.0631095	-0.0478441	-0.162868	0.263668	-0.0400881	-0.0167563	0.0135512	0.0297988	0.493525
3.68	-0.0240644	-0.031001	-0.0203491	0.0201286	-0.166346	0.139642	-0.0470042	-0.0196523	0.890744	0.000841115	0.00463185	0.000975298	-0.0771803	0.0406901	0.0759995	0.00841438	-0.0849602	-0.147892	-0.026278	0.0225301	0.068661	0.000979429	0.113752	-0.0153059	-0.213724	0.0631925	0.11761	0.00593494	-0.305275	0.234985	0.180721	-0.00267196	0.0428397	-0.178585	0.0686725	-0.0362819	0.041512	-0.134573	-0.0584532	0.0110412	0.0626095	-0.0365884	-0.16017	0.273322	-0.0402276	-0.0182706	0.0139279	0.0235775	0.494803
3.69	-0.0243485	-0.0304134	-0.0201766	0.0191347	-0.165086	0.111965	-0.04721	-0.021433	0.89075	0.000416099	0.00463974	0.00060674	-0.0766534	0.061967	0.0760196	0.00637991	-0.0863379	-0.119039	-0.0262282	-0.011081	0.0686179	-0.00978792	0.113669	-0.00177752	-0.213101	0.0609193	0.117492	0.00688723	-0.303117	0.210195	0.180715	0.00218838	0.0409694	-0.188781	0.0683095	-0.0353417	0.0401368	-0.139186	-0.0584096	0.0162633	0.0622316	-0.0228933	-0.157402	0.277608	-0.0403694	-0.0176722	0.0142369	0.0149312	0.495848
3.7	-0.0246283	-0.0313149	-0.0200236	0.0158579	-0.164099	0.0852174	-0.0474312	-0.0227824	0.890756	0.00106196	0.00464344	9.65E-05	-0.075947	0.0798215	0.076026	0.00821979	-0.0874253	-0.0885511	-0.026472	-0.0366925	0.0684879	-0.0135507	0.11368	0.00259537	-0.212517	0.059772	0.117375	0.00524351	-0.301212	0.185271	0.180773	0.00789016	0.0390932	-0.183925	0.0679349	-0.037326	0.0387181	-0.139827	-0.0582996	0.0240654	0.0619911	-0.00901475	-0.15463	0.275542	-0.0404945	-0.0147214	0.0144492	0.00408754	0.496639
3.71	-0.0249501	-0.0372641	-0.0199002	0.0132495	-0.163367	0.0604503	-0.0476645	-0.0238295	0.89077	0.00185192	0.00464149	-0.00056165	-0.075052	0.0988755	0.0760391	0.00935645	-0.0882315	-0.0595768	-0.0269371	-0.0553997	0.0683787	-0.00778569	0.113709	0.00427932	-0.211909	0.0652583	0.117238	0.00555518	-0.299572	0.154647	0.180869	0.0105014	0.0373742	-0.157433	0.0675368	-0.0380547	0.0373286	-0.132703	-0.0581029	0.0316254	0.061884	0.00397369	-0.151919	0.267613	-0.0405881	-0.0117128	0.014536	-0.00895034	0.497171
3.72	-0.0253418	-0.0438786	-0.0197905	0.0117531	-0.162876	0.0376629	-0.0479064	-0.0244762	0.890793	0.00280338	0.00463222	-0.00133258	-0.0739886	0.112373	0.0760397	0.00907168	-0.0887622	-0.0315816	-0.0275378	-0.0628918	0.0683221	-0.00387539	0.113724	-0.000840213	-0.211235	0.0717576	0.1171	0.0084448	-0.298289	0.117598	0.180983	0.0117156	0.0360127	-0.116033	0.0671237	-0.0407557	0.0360251	-0.122476	-0.057831	0.0381341	0.0619118	0.0163364	-0.149301	0.25593	-0.0406485	-0.0081076	0.0144873	-0.021745	0.497392
3.73	-0.025826	-0.0540775	-0.0196684	0.0148639	-0.162599	0.0176311	-0.0481534	-0.0248578	0.890824	0.00323035	0.00461474	-0.00217722	-0.0727847	0.126905	0.0760103	0.00572474	-0.0890399	-0.007075	-0.0281806	-0.0644961	0.0682585	-0.00958702	0.1137	-0.00398578	-0.210452	0.0833315	0.116995	0.0184145	-0.297384	0.0815001	0.181089	0.00921884	0.0350595	-0.0732964	0.0667061	-0.0416282	0.0348581	-0.105631	-0.05751	0.0395993	0.0620607	0.0266632	-0.146806	0.240884	-0.0406749	-0.00482414	0.0143166	-0.0321219	0.49726
3.74	-0.0264004	-0.0616361	-0.0195015	0.0197152	-0.162504	0.00144326	-0.0484017	-0.0247121	0.890858	0.0035404	0.00458882	-0.003005	-0.0714814	0.133898	0.0759306	0.0008854	-0.0891082	0.0119497	-0.028796	-0.058235	0.0681638	-0.011317	0.113635	-0.00880381	-0.209547	0.0906089	0.116974	0.0315535	-0.296877	0.0397133	0.181172	0.00676889	0.0346906	0.0059821	0.066302	-0.0392509	0.0338546	-0.0893521	-0.0571792	0.0380154	0.0623105	0.0339031	-0.144502	0.219431	-0.0406777	-0.00212809	0.0140535	-0.038002	0.496808
3.75	-0.0270583	-0.0689191	-0.0192696	0.02727	-0.162539	-0.00951294	-0.0486455	-0.0239219	0.890894	0.00380735	0.00455556	-0.00362183	-0.0701242	0.136677	0.0757915	-0.00562397	-0.0890309	0.0240856	-0.0293229	-0.0459234	0.0680222	-0.015357	0.113527	-0.0125344	-0.208516	0.0976448	0.117071	0.04819	-0.296845	-0.0097958	0.181212	0.00206263	0.0351764	0.086124	0.0659363	-0.0337917	0.0330374	-0.0699649	-0.0568731	0.0321271	0.0626144	0.0359975	-0.142462	0.18532	-0.0406583	-1.67E-05	0.0137353	-0.0419712	0.496091
3.76	-0.0277643	-0.0720985	-0.01895	0.0358727	-0.162657	-0.014861	-0.048877	-0.0222484	0.890935	0.00424031	0.00451722	-0.00398259	-0.068803	0.128872	0.0755745	-0.0137269	-0.088852	0.0315269	-0.0296791	-0.0243256	0.0678418	-0.023066	0.113345	-0.020453	-0.207401	0.0993759	0.117332	0.0664725	-0.297299	-0.05316	0.181219	-0.00132022	0.0363444	0.143194	0.0656033	-0.0334418	0.0324044	-0.0523748	-0.0566362	0.0230475	0.0629257	0.0326241	-0.140767	0.151035	-0.0406226	0.00216386	0.0133752	-0.0438997	0.495174
3.77	-0.0284919	-0.0731303	-0.0185663	0.0382032	-0.162793	-0.0131097	-0.0490877	-0.0197739	0.890979	0.00452867	0.00447777	-0.00380903	-0.0676183	0.109407	0.075321	-0.0138248	-0.0886269	0.0301389	-0.0297632	0.00931586	0.0676624	-0.010035	0.113055	-0.035571	-0.206232	0.100057	0.117731	0.0753728	-0.298115	-0.0794436	0.181186	-0.00682668	0.0379291	0.168788	0.0652815	-0.0310877	0.0319535	-0.0348226	-0.0564626	0.0190387	0.063181	0.0219498	-0.139468	0.106531	-0.0405739	0.00396256	0.0129926	-0.043149	0.494079
3.78	-0.0292125	-0.0703399	-0.0181712	0.0395009	-0.162897	-0.0106862	-0.0492704	-0.0167317	0.891024	0.00425656	0.0044423	-0.00317796	-0.0666656	0.0837215	0.0750861	-0.0156126	-0.0884084	0.0298171	-0.0294942	0.0441548	0.0676317	-0.000523838	0.112635	-0.0466753	-0.205046	0.0970668	0.118196	0.0818209	-0.299099	-0.0878221	0.181087	-0.0136268	0.0396609	0.174565	0.0649928	-0.0263877	0.0316724	-0.0196095	-0.0563161	0.0140887	0.0633253	0.0108597	-0.138617	0.0661578	-0.0405018	0.00788168	0.012593	-0.043469	0.492848
3.79	-0.0298878	-0.0632436	-0.0177824	0.037519	-0.163005	-0.0147584	-0.0494212	-0.0133932	0.891064	0.00358119	0.00441641	-0.0018987	-0.0659779	0.0562264	0.0748746	-0.0147892	-0.0881404	0.0351339	-0.0289101	0.0713733	0.0676582	0.00401566	0.112134	-0.0527595	-0.203899	0.088459	0.118705	0.0823533	-0.300118	-0.0880397	0.180922	-0.0190112	0.0413663	0.162804	0.0647825	-0.0166937	0.0315312	-0.00801281	-0.0561995	0.0107014	0.063396	0.00658702	-0.138167	0.0238767	-0.0404034	0.0106073	0.0121735	-0.044137	0.491408
3.8	-0.0304624	-0.0498816	-0.0174294	0.0321537	-0.163185	-0.024789	-0.0495372	-0.00978611	0.891096	0.0029372	0.004406	-0.000114919	-0.0655784	0.0257156	0.0747104	-0.0117406	-0.0877814	0.0429001	-0.0280911	0.0907701	0.0677497	0.0107972	0.111587	-0.0561962	-0.202881	0.0725917	0.119225	0.0772765	-0.301106	-0.0851682	0.180713	-0.023127	0.0429583	0.151262	0.0646698	-0.00757722	0.031477	-0.00269279	-0.0561013	0.00914239	0.0634605	0.00855982	-0.138142	-0.0197451	-0.040288	0.0122248	0.011734	-0.0433301	0.489828
3.81	-0.0308759	-0.0316281	-0.0171219	0.0266031	-0.163493	-0.0391046	-0.0496164	-0.00606974	0.891121	0.00208557	0.00441513	0.00200238	-0.0654866	-0.00494106	0.074585	-0.0105265	-0.0873097	0.053019	-0.0271262	0.101141	0.0679068	0.0168539	0.111033	-0.0544293	-0.202067	0.0504639	0.119758	0.071194	-0.302039	-0.0831262	0.180473	-0.0262399	0.0444626	0.145594	0.0646473	0.00329576	0.0314458	-0.00284842	-0.056031	0.00619811	0.0635723	0.014799	-0.138531	-0.0584829	-0.0401555	0.0144871	0.0112959	-0.0406131	0.488139
3.82	-0.0310914	-0.00988008	-0.016878	0.0188657	-0.16396	-0.0558554	-0.0496584	-0.00237003	0.891138	0.00142111	0.00444687	0.00437156	-0.0656978	-0.0346927	0.0745094	-0.00751168	-0.0867008	0.0655135	-0.0261027	0.102122	0.0680571	0.0119578	0.110509	-0.0498512	-0.201503	0.0259983	0.120282	0.0617682	-0.302955	-0.0878244	0.180194	-0.0315504	0.045851	0.132462	0.0647408	0.0162854	0.0313916	-0.00778901	-0.0559809	0.00488283	0.0637588	0.0231793	-0.13932	-0.0958763	-0.0400181	0.0153338	0.0108843	-0.0347475	0.486382
3.83	-0.0310827	0.0143437	-0.016703	0.0113853	-0.164606	-0.0741316	-0.0496643	0.00116375	0.891149	0.000767471	0.00450251	0.00677718	-0.066178	-0.0605387	0.0744814	-0.00562718	-0.0859359	0.0806427	-0.0251323	0.0919206	0.0681693	0.00886632	0.110056	-0.0409669	-0.201208	-0.000766632	0.120795	0.0522483	-0.303911	-0.0951393	0.179864	-0.0359136	0.0470774	0.104163	0.0649334	0.0228652	0.0312732	-0.0165426	-0.0559532	0.00303308	0.0640322	0.0327192	-0.140477	-0.133723	-0.0398785	0.0143452	0.0105184	-0.027734	0.484581
3.84	-0.0308233	0.0402852	-0.0166189	-0.000854591	-0.165427	-0.0898639	-0.0496361	0.00443758	0.891153	-0.000235353	0.00458245	0.00922661	-0.066914	-0.0864536	0.0745167	0.00166346	-0.0850073	0.0930875	-0.0242943	0.0760403	0.0682493	0.00795061	0.109705	-0.0302282	-0.201216	-0.0277398	0.121256	0.0328626	-0.304744	-0.0618146	0.179491	-0.0402936	0.04766	0.000956929	0.0651766	0.0287051	0.0310412	-0.0299009	-0.0559275	0.0064092	0.0643827	0.0392855	-0.141998	-0.168411	-0.0397618	0.0127184	0.0102342	-0.0167973	0.482836
3.85	-0.0303064	0.0663303	-0.0166712	-0.0158253	-0.166408	-0.106037	-0.0495767	0.00736315	0.891144	-0.00179618	0.00468648	0.0115471	-0.0678923	-0.110038	0.0746599	0.0104711	-0.083944	0.10479	-0.0236395	0.0547543	0.0683593	0.00777133	0.109482	-0.0138779	-0.201555	-0.0557598	0.121577	0.00789782	-0.305023	-0.00701735	0.179076	-0.0428887	0.0470112	-0.119221	0.0655151	0.0393061	0.0306596	-0.0454784	-0.0558557	0.0131732	0.0647859	0.0459032	-0.143848	-0.201691	-0.0396605	0.0114403	0.0100409	-0.00771192	0.481201
3.86	-0.0295322	0.0930023	-0.0168716	-0.028596	-0.167557	-0.122517	-0.0494904	0.00985124	0.891116	-0.00372738	0.00481224	0.0134557	-0.0690828	-0.130503	0.0749089	0.0161012	-0.0827381	0.117699	-0.0232179	0.029338	0.068368	-0.00389435	0.109418	0.00316532	-0.20225	-0.088338	0.121745	-0.0134547	-0.304946	-0.00267552	0.178651	-0.039971	0.045451	-0.185427	0.0659829	0.0520793	0.0301061	-0.0638932	-0.0557218	0.018003	0.0652477	0.052806	-0.146021	-0.233495	-0.0395712	0.0108735	0.00990804	-0.00171576	0.479797
3.87	-0.0284877	0.119593	-0.0171678	-0.0379632	-0.168851	-0.132914	-0.0493802	0.0121658	0.89107	-0.00530289	0.00495375	0.0147284	-0.0704839	-0.152152	0.075196	0.0185197	-0.0814216	0.122281	-0.0230374	0.00756787	0.0683059	-0.00735602	0.10954	0.0210587	-0.203346	-0.126008	0.12186	-0.0295779	-0.304947	-0.0246921	0.178309	-0.0273332	0.0434697	-0.203501	0.0665295	0.0575636	0.0293518	-0.084198	-0.055581	0.0200914	0.0657454	0.0534211	-0.148488	-0.256443	-0.0394874	0.0108765	0.00980418	0.000637996	0.478722
3.88	-0.0272067	0.140614	-0.0175527	-0.0457426	-0.170206	-0.134655	-0.0492481	0.0142042	0.891014	-0.00575985	0.0051049	0.0153828	-0.0720737	-0.168271	0.0755263	0.0210556	-0.0800863	0.118828	-0.0230628	-0.0121629	0.0682234	-0.00738505	0.109808	0.0324501	-0.204829	-0.158443	0.121931	-0.04421	-0.305104	-0.0421108	0.178111	-0.0122811	0.0414635	-0.190288	0.0670905	0.056534	0.0284123	-0.100368	-0.0554268	0.0223104	0.0661901	0.0448004	-0.151135	-0.27318	-0.0394119	0.00964869	0.00972312	0.00455364	0.477832
3.89	-0.0257602	0.15309	-0.0179947	-0.0495151	-0.171547	-0.129907	-0.0490983	0.0157005	0.890959	-0.00534382	0.00525977	0.0154994	-0.0737564	-0.171676	0.0758739	0.0215122	-0.0787987	0.111339	-0.0233092	-0.0358919	0.0681457	-0.00664522	0.110195	0.0427047	-0.206605	-0.17905	0.121967	-0.0549559	-0.305384	-0.0572619	0.178049	-0.00123018	0.0397162	-0.155955	0.0676157	0.0523351	0.0273512	-0.10884	-0.0552742	0.0219979	0.0665084	0.029368	-0.15392	-0.284406	-0.0393477	0.00858736	0.00967505	0.00823941	0.477095
3.9	-0.0242055	0.161714	-0.0184653	-0.0497426	-0.172813	-0.120632	-0.0489355	0.0167492	0.89091	-0.00444584	0.00541349	0.0151534	-0.075454	-0.169588	0.0762154	0.0187537	-0.0776049	0.101878	-0.0237829	-0.0591241	0.0680961	-0.001596	0.110673	0.0516231	-0.208573	-0.192014	0.12196	-0.0625565	-0.305794	-0.071447	0.178065	0.00365117	0.0383561	-0.116129	0.0681077	0.0478512	0.0262163	-0.114956	-0.0551381	0.0190005	0.0666434	0.00985461	-0.156803	-0.290375	-0.0392952	0.00741541	0.00966823	0.0127137	0.47649
3.91	-0.0225978	0.164303	-0.0189161	-0.0449928	-0.173979	-0.110471	-0.0487651	0.0172714	0.890868	-0.0039094	0.00556166	0.0144217	-0.0770798	-0.157901	0.0764978	0.0116324	-0.0765075	0.0929452	-0.0245092	-0.0857629	0.0680761	-0.00431394	0.111256	0.0668821	-0.210623	-0.195103	0.121935	-0.0638233	-0.306327	-0.0842414	0.178093	0.00260138	0.0373959	-0.0765952	0.0685672	0.0449143	0.0250568	-0.115393	-0.0550541	0.0121504	0.066579	-0.0100269	-0.159729	-0.292805	-0.0392553	0.00703082	0.00969526	0.0163156	0.475982
3.92	-0.0209984	0.159634	-0.0193244	-0.0410316	-0.175038	-0.0995692	-0.0485922	0.0172798	0.890832	-0.00365003	0.00570133	0.0135061	-0.0785502	-0.13769	0.0767151	0.00879018	-0.0755097	0.0838133	-0.0254999	-0.11252	0.0679566	-0.0191249	0.111964	0.0777624	-0.21265	-0.186601	0.121893	-0.0652719	-0.306983	-0.0977003	0.178079	-0.00492491	0.036832	-0.0298109	0.0690216	0.0481471	0.0239295	-0.10903	-0.0550261	0.00812764	0.0663144	-0.0301965	-0.162684	-0.298029	-0.0392166	0.00723875	0.00974251	0.0162579	0.475604
3.93	-0.0194553	0.15142	-0.0196754	-0.032033	-0.176006	-0.0925146	-0.0484193	0.0173277	0.890797	-0.00318813	0.00583132	0.0124839	-0.0798123	-0.113921	0.0768595	0.000364678	-0.0745976	0.0800892	-0.0267434	-0.136004	0.0676362	-0.04217	0.112781	0.0863785	-0.214593	-0.177454	0.121851	-0.0578629	-0.30785	-0.124557	0.17801	-0.00836979	0.0369665	0.063729	0.0695075	0.0486254	0.0228843	-0.0979142	-0.055052	-0.000635726	0.0658776	-0.0456636	-0.165695	-0.303606	-0.0391706	0.00792626	0.00978436	0.0159215	0.475465
3.94	-0.0180288	0.136922	-0.0199278	-0.0201365	-0.176909	-0.0871084	-0.0482463	0.0173899	0.890767	-0.00268167	0.00595184	0.0116269	-0.0808152	-0.086539	0.0768993	-0.00926934	-0.0737266	0.0782279	-0.0281986	-0.153012	0.0670794	-0.0630492	0.113683	0.0949447	-0.216381	-0.161201	0.121862	-0.0453948	-0.30907	-0.163276	0.177903	-0.0124881	0.0380541	0.149806	0.0700003	0.0465085	0.0219996	-0.0787669	-0.0551631	-0.0117491	0.0653055	-0.0588406	-0.168759	-0.308493	-0.0391257	0.00717033	0.00982292	0.0162315	0.475587
3.95	-0.0167592	0.118765	-0.0200557	-0.00921103	-0.177742	-0.078609	-0.0480693	0.0180513	0.890744	-0.00193134	0.00606447	0.0109687	-0.0816012	-0.0688749	0.0768136	-0.0178854	-0.0729267	0.0695763	-0.0297133	-0.146917	0.0665015	-0.0498399	0.114626	0.092676	-0.217977	-0.144153	0.12196	-0.0333199	-0.310678	-0.194288	0.177786	-0.0118709	0.03988	0.204125	0.0704424	0.0410706	0.0213366	-0.0542597	-0.0553802	-0.0217174	0.0646049	-0.0742306	-0.171847	-0.310245	-0.0390859	0.00596146	0.00987046	0.0175489	0.475912
3.96	-0.0157134	0.0926592	-0.0200995	-0.00248855	-0.178493	-0.0729759	-0.047885	0.0188011	0.890726	-0.00147929	0.00617276	0.0107732	-0.0822025	-0.0476805	0.0766601	-0.0206277	-0.0722207	0.0644783	-0.0311182	-0.134095	0.066021	-0.0450646	0.115518	0.0859688	-0.219313	-0.115445	0.12209	-0.0232903	-0.312547	-0.210141	0.177645	-0.0156299	0.0419179	0.202111	0.070871	0.0398085	0.0209754	-0.0203331	-0.0556468	-0.0262678	0.0637763	-0.0857213	-0.174972	-0.312827	-0.0390613	0.0050412	0.00993257	0.0193439	0.476437
3.97	-0.0149557	0.0615234	-0.0200852	0.00161047	-0.179235	-0.0767232	-0.047694	0.0193444	0.890715	-0.00103129	0.00628146	0.0110981	-0.082556	-0.0198122	0.0764744	-0.0196164	-0.0715313	0.0690592	-0.0324072	-0.124034	0.0655568	-0.0463602	0.116335	0.0778668	-0.220315	-0.0805364	0.122226	-0.0141628	-0.314559	-0.215083	0.177471	-0.0200912	0.0438758	0.18717	0.0712742	0.0386892	0.0209827	0.0184646	-0.0559264	-0.0280082	0.0629096	-0.0861323	-0.178044	-0.303202	-0.0390337	0.00576898	0.0100077	0.0189546	0.477035
3.98	-0.0145037	0.032845	-0.0200534	0.00272606	-0.180061	-0.0901324	-0.0474984	0.0197293	0.890704	-0.00114184	0.0063965	0.0119866	-0.0826389	0.00573983	0.0763027	-0.0165746	-0.0707625	0.0850585	-0.0335928	-0.114342	0.0649926	-0.0682639	0.117058	0.0699626	-0.220978	-0.0504501	0.122315	-0.00918168	-0.316611	-0.208932	0.177265	-0.0210045	0.0456088	0.158884	0.0716766	0.0396239	0.0213632	0.0533508	-0.0561758	-0.0272715	0.0621177	-0.074639	-0.18103	-0.291478	-0.0390066	0.00598562	0.010079	0.0178596	0.477716
3.99	-0.0143365	0.00506706	-0.0200098	0.00223618	-0.181065	-0.111073	-0.0473002	0.0198683	0.89069	-0.00157256	0.00652261	0.0133025	-0.0824632	0.030428	0.0761424	-0.0120906	-0.0698149	0.106503	-0.0346907	-0.105075	0.0642356	-0.0732151	0.117718	0.0636143	-0.221354	-0.0239592	0.122363	-0.00658728	-0.318599	-0.197658	0.177074	-0.0169045	0.0470572	0.131756	0.0720815	0.0401541	0.0220795	0.0857524	-0.0563984	-0.0251611	0.0615112	-0.0540376	-0.183868	-0.27422	-0.0389795	0.00595827	0.0101419	0.0174889	0.478463
4	-0.0144285	-0.0186719	-0.0199771	0.000336885	-0.182288	-0.133126	-0.0471007	0.0199841	0.890673	-0.00179616	0.00666292	0.014785	-0.0820766	0.0479677	0.0760082	-0.0087116	-0.0686862	0.123909	-0.0356709	-0.0907719	0.0635612	-0.0610327	0.118298	0.0530049	-0.221511	-0.00440777	0.122348	-0.0067934	-0.320504	-0.186702	0.176952	-0.00735981	0.0482462	0.105977	0.0724808	0.0389171	0.0230828	0.111771	-0.0565755	-0.0219743	0.0611443	-0.0311623	-0.186504	-0.253273	-0.0389518	0.00480837	0.0101978	0.0150258	0.479282
4.01	-0.0147482	-0.0393373	-0.0199668	-0.00366968	-0.183718	-0.151447	-0.0469011	0.0199078	0.890655	-0.00192618	0.00681882	0.0164324	-0.0815396	0.0590327	0.0759093	-0.00174952	-0.0674179	0.136244	-0.0364835	-0.0713173	0.0629884	-0.0504911	0.118755	0.0390279	-0.221503	0.0114911	0.122262	-0.0110298	-0.322328	-0.175436	0.176939	0.00522908	0.0491565	0.0666641	0.0728294	0.0296474	0.024317	0.131957	-0.0567023	-0.0171715	0.0610073	-0.0114022	-0.188922	-0.232619	-0.0389315	0.00369093	0.0102511	0.0147934	0.480227
4.02	-0.0152724	-0.0584148	-0.0200052	-0.00891978	-0.185293	-0.162725	-0.0467043	0.0193601	0.890635	-0.00203882	0.00699152	0.0180634	-0.0808986	0.068096	0.0758957	0.0075928	-0.0660783	0.140523	-0.0370937	-0.0519554	0.0625981	-0.0242317	0.119077	0.0268262	-0.22136	0.0286442	0.122054	-0.0201485	-0.323886	-0.124272	0.17704	0.0149164	0.0492877	-0.0529424	0.0730873	0.0215117	0.025726	0.146534	-0.0567608	-0.0116537	0.0610417	0.00178015	-0.191077	-0.197063	-0.0389132	0.00383689	0.0103189	0.0147841	0.481286
4.03	-0.0159658	-0.0729884	-0.0201268	-0.020035	-0.186953	-0.16915	-0.0465166	0.0179969	0.890612	-0.00281765	0.00718039	0.019656	-0.0801837	0.0738137	0.0760117	0.0240396	-0.0647215	0.142811	-0.037519	-0.0369091	0.0624462	-0.0107307	0.119274	0.0153025	-0.221107	0.0447259	0.121645	-0.0408108	-0.324767	-0.0485155	0.177217	0.0210609	0.0480348	-0.187773	0.0732786	0.0187046	0.0272228	0.150967	-0.0567254	-0.000315003	0.0611878	0.0110664	-0.192858	-0.158024	-0.038898	0.00317377	0.0103856	0.0128815	0.482382
4.04	-0.0167772	-0.0806749	-0.0203452	-0.0281503	-0.188676	-0.174969	-0.0463473	0.0157839	0.890578	-0.00379119	0.00738355	0.0208617	-0.0793973	0.0788559	0.0762716	0.0361788	-0.0633416	0.146078	-0.0378443	-0.0304244	0.0623397	-0.0123319	0.119401	0.0108744	-0.220797	0.05252	0.121005	-0.0591064	-0.325083	-0.0161863	0.177452	0.0282613	0.0456571	-0.279042	0.0734832	0.021975	0.0287048	0.143721	-0.0565947	0.00677429	0.0614291	0.0212393	-0.194216	-0.112742	-0.0388789	0.00341389	0.0104528	0.0109306	0.483535
4.05	-0.0176329	-0.0828335	-0.0206043	-0.0275749	-0.190439	-0.175841	-0.0462038	0.0127885	0.890537	-0.00431956	0.00759538	0.0213501	-0.0785529	0.0862433	0.0766049	0.0385202	-0.0619463	0.145734	-0.0381499	-0.0333808	0.0621749	-0.0208184	0.119501	0.0123008	-0.220509	0.050696	0.120236	-0.0654732	-0.32525	-0.0116942	0.177797	0.0415507	0.0426262	-0.315086	0.0736528	0.015793	0.0300612	0.127628	-0.0564456	0.00368044	0.0617533	0.0276436	-0.195127	-0.0680733	-0.0388577	0.00328381	0.0105202	0.00993596	0.48478
4.06	-0.0185081	-0.0844869	-0.0208373	-0.0251823	-0.192145	-0.163129	-0.0460939	0.00913392	0.890496	-0.00381671	0.00780855	0.0211948	-0.0776186	0.0943789	0.0769477	0.0413186	-0.0606116	0.133734	-0.0385004	-0.0368714	0.0619333	-0.0220153	0.119601	0.00895781	-0.220231	0.0538683	0.119424	-0.0709304	-0.325386	-0.0097707	0.178242	0.0479285	0.0395217	-0.298167	0.0737402	0.00714236	0.0312404	0.107356	-0.0563607	-0.00115139	0.0620664	0.0207008	-0.195558	-0.0208166	-0.0388373	0.00110513	0.0105857	0.00565775	0.486103
4.07	-0.0193837	-0.0844115	-0.0210374	-0.019615	-0.19366	-0.138104	-0.0460217	0.00529707	0.890462	-0.00270017	0.0080164	0.0202281	-0.0766279	0.0985321	0.0772978	0.039042	-0.0594635	0.111029	-0.0388606	-0.035035	0.0617724	-0.00904105	0.119667	0.00316704	-0.219949	0.0548415	0.118564	-0.0723875	-0.325502	-0.00785584	0.178747	0.0545204	0.0367644	-0.245657	0.0737394	-0.00424279	0.0321986	0.0839301	-0.0563467	-0.00873623	0.0622357	0.00164377	-0.19557	0.0187503	-0.0388359	-0.000250516	0.0106479	0.00661028	0.487561
4.08	-0.0202679	-0.087173	-0.021177	-0.0138169	-0.194878	-0.10398	-0.0459888	0.0012491	0.890443	-0.00105101	0.00821097	0.0186002	-0.0755921	0.102541	0.0776192	0.038103	-0.0585784	0.0819905	-0.0391799	-0.027722	0.0617227	-0.00118328	0.11967	-0.00421364	-0.219622	0.0623826	0.117697	-0.0713636	-0.325605	-0.00427093	0.179296	0.0561315	0.0346555	-0.175067	0.0736109	-0.0169118	0.0329387	0.062293	-0.0564203	-0.0141123	0.0621543	-0.026706	-0.195139	0.0656627	-0.0388434	-0.00353203	0.0107291	0.00704378	0.489017
4.09	-0.0211691	-0.0898771	-0.0212645	-0.00698958	-0.195723	-0.0651046	-0.0459965	-0.00282154	0.890441	0.000616388	0.00838636	0.0163894	-0.0745383	0.103945	0.0779293	0.0357328	-0.058012	0.0485357	-0.0393915	-0.0147718	0.0617807	0.0126646	0.119573	-0.0145576	-0.219205	0.0722475	0.116831	-0.0651267	-0.325648	0.00488118	0.179844	0.0539667	0.0332602	-0.106461	0.0733622	-0.0281669	0.0334623	0.0407817	-0.0565526	-0.01865	0.0617508	-0.0593602	-0.194306	0.10317	-0.038889	-0.00707641	0.0108554	0.0110911	0.49045
4.1	-0.0220801	-0.090058	-0.0212806	0.00225709	-0.19618	-0.0267709	-0.046045	-0.00687625	0.890455	0.00209543	0.00853705	0.0136839	-0.0734946	0.100745	0.0781973	0.0291966	-0.057792	0.0121763	-0.0394454	0.00334829	0.0619778	0.0213125	0.119357	-0.0270864	-0.218667	0.0798796	0.116038	-0.048771	-0.325621	0.010744	0.180361	0.0493313	0.032662	-0.00593904	0.0730179	-0.0370641	0.0337649	0.0169724	-0.056749	-0.0244503	0.061015	-0.090287	-0.193067	0.142498	-0.0389467	-0.00711865	0.0110182	0.0107313	0.491772
4.11	-0.0229637	-0.0852963	-0.0211875	0.0166272	-0.196264	0.00929199	-0.0461337	-0.0108221	0.890482	0.00329034	0.00865835	0.0105219	-0.0724998	0.0943972	0.0783678	0.0151242	-0.0579663	-0.0317024	-0.0393288	0.0193424	0.0622114	0.0239342	0.119048	-0.0334827	-0.217997	0.0821956	0.115459	-0.0160828	-0.325617	0.00311685	0.18082	0.0427216	0.0332696	0.128456	0.0726028	-0.0469998	0.0338169	-0.0108956	-0.0570401	-0.0348461	0.0599782	-0.117237	-0.19143	0.182757	-0.0390038	-0.00813359	0.0111826	0.00973889	0.492895
4.12	-0.023775	-0.0777763	-0.0209563	0.0303954	-0.195979	0.0472493	-0.0462603	-0.0144379	0.89052	0.00430936	0.00874712	0.00726289	-0.0716053	0.0825921	0.0783943	0.00104095	-0.0586105	-0.0835656	-0.0390303	0.039707	0.0624628	0.024851	0.118658	-0.042507	-0.217195	0.0844209	0.115223	0.0217744	-0.325753	-0.01236	0.181193	0.0302687	0.0351242	0.226042	0.0721298	-0.0488203	0.0335857	-0.0402311	-0.0574515	-0.0438435	0.0586569	-0.14464	-0.189439	0.213501	-0.0390783	-0.0107677	0.011357	0.010461	0.493793
4.13	-0.0244811	-0.0664125	-0.0205986	0.0434268	-0.195309	0.0846418	-0.0464201	-0.0174324	0.890568	0.00527622	0.00880442	0.00427624	-0.0708707	0.0646664	0.0782819	-0.0136442	-0.0597695	-0.13701	-0.0385227	0.061552	0.0626957	0.0231975	0.118199	-0.0489181	-0.216275	0.0818846	0.115345	0.0578945	-0.326052	-0.0249781	0.181441	0.0181905	0.0376464	0.269983	0.0716443	-0.0531531	0.0330525	-0.0713719	-0.057971	-0.0528489	0.0570529	-0.169588	-0.187188	0.233734	-0.0391732	-0.0133676	0.0115575	0.01181	0.494516
4.14	-0.0250782	-0.0566257	-0.0201476	0.0511689	-0.19427	0.12002	-0.0466074	-0.0199006	0.890624	0.00564709	0.00883531	0.00201788	-0.0703142	0.0480309	0.0780664	-0.0222905	-0.0614441	-0.188108	-0.0378084	0.0802282	0.0629319	0.0227775	0.117668	-0.0565842	-0.215256	0.0832241	0.115741	0.0793426	-0.326443	-0.0278784	0.18154	0.002111	0.0403796	0.266088	0.0711405	-0.051511	0.0322365	-0.0982351	-0.0585652	-0.056239	0.0551954	-0.19092	-0.184769	0.249485	-0.0392943	-0.016302	0.0117809	0.0131157	0.495102
4.15	-0.0255667	-0.0462287	-0.0196416	0.0555202	-0.192907	0.148905	-0.0468157	-0.0216549	0.890682	0.00575955	0.00884723	0.000508859	-0.0699366	0.0302469	0.0777787	-0.0289669	-0.0635766	-0.230894	-0.0369183	0.0968215	0.0631619	0.0209242	0.117083	-0.0608855	-0.214187	0.0825988	0.116277	0.0870273	-0.326792	-0.0147426	0.181494	-0.0120285	0.0429494	0.243423	0.0706423	-0.0499344	0.0311663	-0.121854	-0.0591969	-0.0569292	0.0531515	-0.203674	-0.182248	0.254456	-0.0394324	-0.0177184	0.0120091	0.012793	0.495528
4.16	-0.0259443	-0.0355649	-0.0191005	0.0600027	-0.191303	0.166708	-0.0470386	-0.0228493	0.890738	0.0053742	0.0088471	-0.000434373	-0.0697177	0.0189215	0.0774295	-0.0367334	-0.0660596	-0.259172	-0.0359224	0.100076	0.0632882	0.00125647	0.116503	-0.0568715	-0.213127	0.0790463	0.11686	0.08946	-0.326932	0.0127112	0.18132	-0.0235441	0.0452296	0.20895	0.0701718	-0.0443586	0.0298763	-0.141464	-0.059846	-0.0582474	0.0510273	-0.203098	-0.179697	0.25282	-0.0395887	-0.0196743	0.012227	0.0105551	0.495785
4.17	-0.0262093	-0.022939	-0.0185417	0.0615504	-0.189572	0.174736	-0.047271	-0.0234957	0.890789	0.00490031	0.0088403	-0.000899336	-0.0696013	0.00904709	0.0770326	-0.0427088	-0.0687507	-0.275714	-0.0349408	0.095432	0.0632608	-0.0079093	0.115955	-0.0522118	-0.212114	0.0723004	0.117441	0.0862713	-0.326755	0.0470282	0.181033	-0.0342818	0.0471603	0.176849	0.0697527	-0.0389269	0.0283969	-0.160196	-0.0604916	-0.0568373	0.0489602	-0.190609	-0.177153	0.251312	-0.0397471	-0.0192782	0.0124141	0.00504828	0.495819
4.18	-0.0263306	-0.00822756	-0.0179647	0.0626899	-0.1878	0.17552	-0.0475067	-0.0235423	0.890835	0.00442672	0.00883009	-0.00108723	-0.0695951	-0.000190092	0.0765661	-0.0494277	-0.071534	-0.278513	-0.0340357	0.0841275	0.0630733	-0.0330797	0.115489	-0.0419614	-0.21121	0.0604117	0.118034	0.083307	-0.326205	0.0825726	0.180657	-0.042056	0.0487577	0.142632	0.0693971	-0.0333019	0.0267304	-0.177408	-0.0611372	-0.0555565	0.0470538	-0.169098	-0.174707	0.238129	-0.0399041	-0.0179499	0.012535	-0.00037289	0.495696
4.19	-0.0263009	0.00656478	-0.0173782	0.0619127	-0.186045	0.173266	-0.0477396	-0.0229698	0.890877	0.00383854	0.00881948	-0.000953227	-0.0696964	-0.0121535	0.0760425	-0.0533759	-0.0742782	-0.272262	-0.0332369	0.0757279	0.0626528	-0.0511807	0.115095	-0.0348881	-0.210444	0.047029	0.11864	0.077018	-0.325324	0.115446	0.18022	-0.0469211	0.0499651	0.0825184	0.0690743	-0.0337332	0.0249007	-0.191728	-0.0617744	-0.0525934	0.0453808	-0.143435	-0.172409	0.222106	-0.040048	-0.0163407	0.0125841	-0.00802265	0.495416
4.2	-0.0261474	0.0160776	-0.0168495	0.0510246	-0.184297	0.173094	-0.0479634	-0.0217469	0.890911	0.00285827	0.00881254	-0.000364541	-0.0699366	-0.027403	0.075561	-0.0435411	-0.0769348	-0.261748	-0.0324796	0.0762433	0.0621578	-0.0463031	0.114758	-0.0320643	-0.209828	0.0397504	0.119138	0.0537006	-0.323871	0.197319	0.179741	-0.0505427	0.0501151	-0.0582721	0.068742	-0.0294377	0.0229581	-0.197979	-0.0623268	-0.0380496	0.0439431	-0.119363	-0.170333	0.193954	-0.0401819	-0.0149067	0.0125588	-0.0142903	0.495011
4.21	-0.0259376	0.0196653	-0.0164566	0.0371505	-0.182583	0.165332	-0.0481729	-0.0200614	0.890932	0.00123758	0.00881281	0.000408935	-0.0703004	-0.0389539	0.0752226	-0.0305143	-0.0794315	-0.240803	-0.0317002	0.0791807	0.0617842	-0.0280027	0.114443	-0.0295473	-0.209353	0.032167	0.119395	0.0263805	-0.32154	0.271154	0.179255	-0.044104	0.0487695	-0.203138	0.0684892	-0.0240199	0.0209999	-0.194218	-0.0626974	-0.0198231	0.0427763	-0.0870095	-0.168529	0.164384	-0.0402941	-0.0118347	0.0124658	-0.020295	0.49446
4.22	-0.0257334	0.0159992	-0.0161991	0.0224639	-0.180998	0.149289	-0.0483646	-0.0181848	0.890936	-0.000517361	0.00882061	0.00112418	-0.0707163	-0.0410071	0.0750307	-0.0142078	-0.0816495	-0.207707	-0.0309127	0.0785964	0.0615105	-0.0253787	0.114166	-0.0255485	-0.209018	0.0273048	0.119437	0.00301818	-0.318768	0.285201	0.178876	-0.0302908	0.0462204	-0.301197	0.0682736	-0.0167292	0.0191325	-0.179167	-0.0628739	0.00032276	0.0419891	-0.0459253	-0.167048	0.128548	-0.0403851	-0.0102388	0.0122936	-0.02637	0.493766
4.23	-0.0255669	0.0124485	-0.0160782	0.00948647	-0.179583	0.133295	-0.0485353	-0.0159123	0.890924	-0.00175532	0.00883432	0.00156265	-0.0711482	-0.0440629	0.0750042	0.00133913	-0.0835133	-0.169701	-0.0301184	0.0802906	0.0612863	-0.0188896	0.113916	-0.0250266	-0.208837	0.0148805	0.119304	-0.016021	-0.315963	0.277485	0.178697	-0.0047553	0.0429661	-0.335581	0.0680747	-0.0192656	0.0174195	-0.161681	-0.0628485	0.0183666	0.0416318	-0.00444619	-0.165979	0.0856827	-0.0404596	-0.00784959	0.0120565	-0.0303026	0.493008
4.24	-0.0254669	0.00320701	-0.0160631	0.000683183	-0.178319	0.120015	-0.0486828	-0.0135494	0.890906	-0.00184562	0.00885081	0.00168458	-0.0715569	-0.0387816	0.0751246	0.0153521	-0.084969	-0.127348	-0.0293193	0.079601	0.061157	-0.00868567	0.113662	-0.0259505	-0.208795	0.00883286	0.119049	-0.0290982	-0.31329	0.255857	0.178768	0.0194733	0.0396674	-0.317152	0.0678292	-0.0250833	0.0159151	-0.136038	-0.0626539	0.0321634	0.0416867	0.0333918	-0.165332	0.039209	-0.0405283	-0.00736806	0.011777	-0.0298824	0.492176
4.25	-0.0254686	-0.00777675	-0.016105	-0.00353459	-0.177169	0.111308	-0.0488062	-0.0111254	0.89089	-0.00123289	0.00886713	0.00157679	-0.0718878	-0.0312775	0.0753533	0.0257122	-0.0860034	-0.0851755	-0.0285239	0.080789	0.0611074	-0.00196342	0.113378	-0.0318203	-0.208827	0.00745189	0.118715	-0.0370329	-0.310861	0.228822	0.179066	0.0383154	0.0367486	-0.256346	0.0675055	-0.0331783	0.0146814	-0.10695	-0.0623438	0.0404503	0.0421107	0.0653561	-0.165203	-0.0118787	-0.0405972	-0.00685454	0.0114872	-0.0290921	0.491418
4.26	-0.0255964	-0.0212457	-0.0161666	-0.00343095	-0.176083	0.106115	-0.0489057	-0.00876155	0.890882	-0.00032353	0.00888106	0.00122048	-0.0721188	-0.0202095	0.0756654	0.0329266	-0.0866404	-0.0467447	-0.0277107	0.0823478	0.0611508	0.0146945	0.113045	-0.036646	-0.208849	0.0132533	0.11832	-0.0399241	-0.308706	0.200245	0.179502	0.048336	0.0345547	-0.180112	0.0671203	-0.0402745	0.0137546	-0.0746739	-0.0619629	0.0438241	0.0428419	0.0918299	-0.165547	-0.0579691	-0.0406651	-0.00646497	0.0111989	-0.026909	0.490685
4.27	-0.0258661	-0.0361118	-0.0162145	-0.00128786	-0.175046	0.101717	-0.0489826	-0.00658969	0.890882	0.00035431	0.00889058	0.000703703	-0.072217	-0.00573863	0.076025	0.0378905	-0.0869337	-0.015057	-0.0268962	0.0810259	0.0613732	0.0240815	0.112686	-0.0370497	-0.208783	0.0258934	0.117888	-0.0390902	-0.306851	0.172967	0.179986	0.0478159	0.0331092	-0.114432	0.0666897	-0.0408384	0.0131596	-0.0405327	-0.0615467	0.0449167	0.0438442	0.11504	-0.166354	-0.101399	-0.0407335	-0.00514274	0.0109093	-0.0239786	0.490003
4.28	-0.0262775	-0.048697	-0.0162417	0.000674558	-0.174063	0.0939325	-0.0490374	-0.00435203	0.890888	0.000702456	0.00889501	0.000193441	-0.0721747	0.0062348	0.076424	0.0425898	-0.0869433	0.0135943	-0.0260927	0.0804851	0.0616503	0.0315911	0.112316	-0.0371	-0.208589	0.0379231	0.117433	-0.0355573	-0.305312	0.136282	0.180447	0.0439645	0.0324009	-0.0184661	0.0662921	-0.0358873	0.0128974	-0.0084906	-0.061105	0.0459128	0.0450964	0.138911	-0.167566	-0.140452	-0.040789	-0.00325513	0.0106213	-0.0236408	0.489319
4.29	-0.0267898	-0.0552029	-0.0162229	0.00907798	-0.173175	0.0832457	-0.0490689	-0.00186745	0.890896	0.00110364	0.0088941	-0.000402599	-0.072033	0.0132216	0.0768159	0.0359668	-0.0867137	0.0313627	-0.0252974	0.0801556	0.0619915	0.0354499	0.111951	-0.0361158	-0.208287	0.0409072	0.117042	-0.0188518	-0.304234	0.0836216	0.180869	0.0408086	0.0329303	0.124435	0.065947	-0.0327825	0.0129315	0.0179893	-0.0606727	0.038346	0.0466084	0.162602	-0.169141	-0.17494	-0.0408289	-0.00115281	0.0103287	-0.0222215	0.488613
4.3	-0.0273442	-0.0573694	-0.016111	0.017245	-0.172373	0.0782567	-0.049074	0.000883987	0.890911	0.00185519	0.00888755	-0.000883201	-0.0718669	0.0127447	0.0771238	0.0284945	-0.0864043	0.0295252	-0.024481	0.0848465	0.0623579	0.0369381	0.111583	-0.0389262	-0.20791	0.0432626	0.11683	0.000660341	-0.303745	0.0236121	0.18124	0.0316751	0.0348461	0.248764	0.0656471	-0.0302792	0.0132094	0.0395408	-0.0603188	0.0298588	0.0483332	0.176683	-0.171076	-0.211866	-0.0408576	-0.00032345	0.0100416	-0.0187398	0.48792
4.31	-0.027892	-0.0532836	-0.0159131	0.0257255	-0.171582	0.0795023	-0.0490509	0.00374794	0.890934	0.00259505	0.00887665	-0.00125018	-0.0717483	0.00519141	0.077342	0.0176508	-0.0861737	0.0175676	-0.0236171	0.0890304	0.062751	0.038841	0.111206	-0.0385029	-0.207452	0.0432369	0.116814	0.0224194	-0.303818	-0.0254165	0.181471	0.0143314	0.0376007	0.293085	0.0654341	-0.0199281	0.0136671	0.0523131	-0.0600539	0.0194525	0.050154	0.180845	-0.173313	-0.234658	-0.0408714	0.00169641	0.00978503	-0.0150096	0.487202
4.32	-0.0283667	-0.043601	-0.0156488	0.0300893	-0.17076	0.0837884	-0.0489988	0.00666	0.890962	0.00291534	0.00886367	-0.00123802	-0.0717477	-0.00810109	0.0774674	0.00905469	-0.0860726	0.00245704	-0.0227228	0.0900635	0.0631649	0.0405465	0.110837	-0.0354918	-0.20696	0.0389266	0.116992	0.0382753	-0.304305	-0.0573432	0.181526	-0.00398832	0.0405724	0.292904	0.0653139	-0.00964485	0.0142115	0.0568234	-0.0598764	0.0120762	0.0519885	0.178782	-0.175799	-0.260242	-0.0408799	0.00234927	0.00955518	-0.0108576	0.486509
4.33	-0.0287238	-0.0291689	-0.0153587	0.0311279	-0.169903	0.0850976	-0.0489186	0.00933024	0.89099	0.00248334	0.0088532	-0.000740541	-0.071885	-0.021308	0.0775274	0.00211714	-0.0860959	-0.00812128	-0.0218694	0.080462	0.0635307	0.0338518	0.110534	-0.0262901	-0.206484	0.0311335	0.117308	0.0475341	-0.30501	-0.0698114	0.181389	-0.0238276	0.043389	0.267606	0.0652973	0.00284243	0.0147677	0.0534337	-0.0597621	0.00644415	0.0537985	0.177076	-0.178462	-0.27351	-0.0408666	0.00481677	0.00935091	-0.00883778	0.48587
4.34	-0.0289065	-0.00891917	-0.0150733	0.030021	-0.169061	0.080537	-0.048813	0.0117548	0.891009	0.0012482	0.00885053	0.000282135	-0.0721656	-0.0353828	0.0775325	-0.00527815	-0.0861849	-0.0130654	-0.0211667	0.0602966	0.063819	0.0221117	0.110362	-0.00952098	-0.206109	0.0148012	0.117709	0.0494961	-0.305744	-0.0659008	0.181076	-0.0390458	0.0458781	0.226933	0.0654162	0.0182505	0.0152462	0.0412075	-0.0596993	0.00149228	0.0556045	0.179129	-0.181237	-0.280463	-0.0408307	0.00703835	0.00916442	-0.00619785	0.485294
4.35	-0.0288606	0.0159641	-0.0148134	0.0255289	-0.168293	0.0713624	-0.0486839	0.014017	0.891015	-2.68E-05	0.00886041	0.00175208	-0.0726107	-0.052459	0.0774873	-0.0102036	-0.0862839	-0.0140431	-0.0206895	0.0356733	0.0639608	0.00585801	0.110372	0.0102463	-0.205939	-0.00969844	0.118152	0.0435581	-0.306354	-0.0499875	0.180642	-0.0481124	0.0479754	0.193873	0.0656662	0.0300403	0.0155618	0.0214412	-0.0596839	-0.0010412	0.0574379	0.183644	-0.184037	-0.281459	-0.0407767	0.00853956	0.00900327	-0.00335412	0.484764
4.36	-0.0285651	0.0414383	-0.0146053	0.0211612	-0.167631	0.0588506	-0.0485329	0.0161799	0.89101	-0.00102557	0.00888658	0.00346257	-0.073232	-0.0699508	0.0774184	-0.0159333	-0.0863663	-0.0114627	-0.0204593	0.0112589	0.0639689	-0.00132951	0.110559	0.0262204	-0.206041	-0.0374828	0.118591	0.0358265	-0.306746	-0.0317717	0.18014	-0.0516532	0.049728	0.160481	0.066037	0.0406523	0.0156688	-0.000598133	-0.059697	-0.00426627	0.0593052	0.189013	-0.186843	-0.278417	-0.0407104	0.00932696	0.0088763	2.17E-06	0.484348
4.37	-0.0280229	0.0640711	-0.0144433	0.0127873	-0.1671	0.0473128	-0.0483607	0.0182032	0.890996	-0.00184586	0.00893044	0.00534847	-0.0740394	-0.0881782	0.077316	-0.0159339	-0.0863942	-0.00714728	-0.0204469	-0.00767368	0.0639403	-0.00686935	0.110894	0.0400831	-0.206442	-0.06274	0.119031	0.0217593	-0.306952	-0.0168403	0.179629	-0.0515751	0.0511799	0.117275	0.0664641	0.0423202	0.0155558	-0.0213868	-0.059747	-0.00233104	0.0612038	0.190782	-0.189612	-0.275451	-0.0406413	0.00895615	0.00878818	0.00527544	0.484051
4.38	-0.0272956	0.0787097	-0.0143804	0.000964958	-0.166685	0.0356358	-0.0481703	0.0197676	0.890974	-0.00269685	0.00899316	0.00717861	-0.0749928	-0.0988595	0.0772584	-0.0102743	-0.0863611	-0.00133815	-0.0206139	-0.0256477	0.0638731	-0.00582187	0.111335	0.0501997	-0.207095	-0.0784584	0.119366	0.00105437	-0.306732	0.0592024	0.179133	-0.0504466	0.0515146	-0.0615137	0.066877	0.0443718	0.0152657	-0.0354719	-0.0597605	0.00486498	0.0630932	0.190028	-0.192326	-0.265743	-0.0405763	0.00889407	0.00876612	0.0116768	0.483887
4.39	-0.0264384	0.0914311	-0.0144672	-0.0173021	-0.166397	0.0217607	-0.0479667	0.0208417	0.890939	-0.00439454	0.00907391	0.00892759	-0.0760421	-0.110498	0.0773058	0.00241192	-0.0862502	0.00669503	-0.0209482	-0.0400088	0.0637836	-0.00868577	0.111875	0.0575302	-0.207966	-0.0940549	0.119493	-0.0292875	-0.305585	0.136876	0.178655	-0.0452186	0.0500362	-0.21909	0.0673383	0.0510265	0.0148276	-0.0504209	-0.0596674	0.0200836	0.0649633	0.189754	-0.194911	-0.249694	-0.0405063	0.00975782	0.00881155	0.0177485	0.483798
4.4	-0.0254631	0.101818	-0.0147165	-0.031028	-0.166265	0.00657026	-0.0477549	0.0213768	0.890884	-0.00651927	0.00916972	0.0100882	-0.0771901	-0.117696	0.0774663	0.00958741	-0.0860406	0.0164633	-0.0214149	-0.0547444	0.0636534	-0.0185685	0.112507	0.0698273	-0.209092	-0.112763	0.119408	-0.0520222	-0.303973	0.152622	0.178276	-0.0305994	0.0471867	-0.337859	0.0678597	0.0554418	0.0142323	-0.0640397	-0.0594458	0.0312259	0.0668255	0.188807	-0.197343	-0.235908	-0.0404328	0.00957334	0.00891175	0.02223	0.483815
4.41	-0.0244154	0.107924	-0.015064	-0.038091	-0.166259	-0.00188975	-0.0475417	0.0212593	0.890811	-0.00795862	0.00927318	0.0104914	-0.0783384	-0.114251	0.0776747	0.0122949	-0.0857647	0.0194691	-0.0220697	-0.0760499	0.0633662	-0.0368365	0.113276	0.0837836	-0.210435	-0.130813	0.119209	-0.0656615	-0.302301	0.148015	0.178069	-0.00932232	0.0435005	-0.385911	0.0683994	0.0548472	0.0135163	-0.0752577	-0.0591555	0.0361339	0.0686306	0.178847	-0.199607	-0.217441	-0.0403564	0.00945856	0.00905992	0.0258415	0.483965
4.42	-0.0233159	0.11187	-0.0154608	-0.0408019	-0.166275	0.00244716	-0.0473314	0.0207619	0.890729	-0.00811745	0.00937696	0.0101435	-0.0794434	-0.109291	0.0778948	0.0122331	-0.0855239	0.0109108	-0.0229201	-0.093379	0.0629717	-0.0380705	0.114144	0.0911628	-0.211992	-0.148218	0.11894	-0.0773573	-0.300668	0.140895	0.178097	0.0157276	0.0396514	-0.37309	0.0688761	0.0438215	0.0126859	-0.0860538	-0.0588442	0.0371068	0.0702569	0.154164	-0.201708	-0.201114	-0.0402875	0.0083971	0.00925258	0.0296922	0.484288
4.43	-0.0222031	0.109498	-0.0158687	-0.0398195	-0.166185	0.019307	-0.0471282	0.0198097	0.890653	-0.00697652	0.00947393	0.00917155	-0.0804749	-0.0987133	0.0780973	0.0104084	-0.0854188	-0.00732465	-0.0239235	-0.106258	0.0625887	-0.0336047	0.115062	0.0922421	-0.2137	-0.153707	0.118601	-0.0875547	-0.299089	0.134332	0.17835	0.0335502	0.0361847	-0.313542	0.0692151	0.0305421	0.0117678	-0.0917094	-0.058544	0.0353537	0.0715613	0.115495	-0.203643	-0.186145	-0.0402273	0.00744396	0.00949637	0.0341162	0.484781
4.44	-0.0211503	0.0992452	-0.0162447	-0.0335865	-0.165883	0.0433123	-0.0469372	0.0183133	0.890592	-0.00529926	0.0095587	0.00773271	-0.0813752	-0.0822521	0.0782522	0.00502388	-0.0855361	-0.0301607	-0.0250162	-0.111318	0.0623006	-0.0221128	0.115971	0.0882268	-0.215408	-0.14378	0.118178	-0.0927953	-0.297584	0.126272	0.17872	0.0396027	0.0334978	-0.223795	0.0694114	0.0152362	0.0108318	-0.0900642	-0.0582874	0.0288691	0.0724326	0.0691311	-0.205403	-0.167429	-0.0401749	0.0061225	0.00978245	0.0369646	0.485406
4.45	-0.0202345	0.0805542	-0.0165399	-0.0223915	-0.165336	0.0662303	-0.0467636	0.0163216	0.890548	-0.00361693	0.00962759	0.00600098	-0.0820779	-0.0566633	0.0783251	-0.00318576	-0.0858921	-0.0500367	-0.0261348	-0.112862	0.0621025	-0.0146507	0.116824	0.0830892	-0.216964	-0.12046	0.117682	-0.0910937	-0.29617	0.119666	0.179104	0.036938	0.0316536	-0.145274	0.0694969	0.00629447	0.00995892	-0.0791781	-0.0581108	0.0184493	0.0728417	0.0240622	-0.206964	-0.147609	-0.0401271	0.00637279	0.0100944	0.0367885	0.486106
4.46	-0.0195362	0.0566044	-0.0167248	-0.0115883	-0.164581	0.0841092	-0.0466119	0.0139969	0.890518	-0.00238401	0.00967865	0.00421293	-0.0824988	-0.0268207	0.0783012	-0.00859549	-0.0864354	-0.0635934	-0.0272562	-0.111386	0.0618452	-0.0309719	0.117634	0.0785628	-0.218238	-0.0892167	0.117132	-0.087252	-0.294874	0.107459	0.179441	0.0307851	0.0306638	-0.042629	0.0695038	-0.000642116	0.00924101	-0.0622806	-0.0580212	0.00992364	0.0728363	-0.0149713	-0.208343	-0.130669	-0.0400882	0.00544948	0.0104153	0.0374952	0.486883
4.47	-0.0190657	0.0350279	-0.0167869	0.00319103	-0.163688	0.0933499	-0.0464832	0.0117779	0.890499	-0.0013825	0.00971196	0.00247619	-0.0826527	-0.00264755	0.0781767	-0.0198034	-0.0871085	-0.0715861	-0.0283236	-0.101142	0.0614989	-0.0382448	0.118377	0.0699496	-0.219206	-0.0632017	0.116574	-0.0738898	-0.293841	0.0731089	0.179721	0.0262419	0.0310547	0.124887	0.069465	-0.00746985	0.00869464	-0.0467439	-0.0580218	-0.00273401	0.0725043	-0.0434117	-0.209567	-0.116792	-0.0400377	0.00661791	0.0107177	0.032564	0.487769
4.48	-0.0188062	0.0123863	-0.0166825	0.020763	-0.162742	0.0953502	-0.0463751	0.00986661	0.890493	0.000143118	0.00972868	0.000940099	-0.0826038	0.0178517	0.0778983	-0.0336005	-0.0878409	-0.0740884	-0.0292373	-0.080927	0.0610642	-0.0428178	0.119009	0.0574173	-0.219883	-0.0369203	0.116124	-0.0505777	-0.293295	0.019119	0.179968	0.0223628	0.0330986	0.274465	0.0693798	-0.0155084	0.00832085	-0.02797	-0.0581582	-0.0184548	0.0719487	-0.0630135	-0.210669	-0.106012	-0.0399787	0.00693206	0.0109822	0.0295949	0.48881
4.49	-0.018795	-0.0122244	-0.0164129	0.0349212	-0.161779	0.0956127	-0.046285	0.00824193	0.890501	0.00171942	0.00973197	-0.00020165	-0.0823648	0.0342148	0.0774858	-0.0426261	-0.0886255	-0.0788484	-0.0299067	-0.0517716	0.0606976	-0.0233929	0.119498	0.0397249	-0.220184	-0.00464354	0.11583	-0.0243298	-0.293338	-0.033685	0.18013	0.0112823	0.0361803	0.326675	0.0692673	-0.0153287	0.00817648	-0.00606777	-0.058423	-0.0303287	0.0712239	-0.0792984	-0.21169	-0.0927378	-0.0399204	0.0075557	0.0112176	0.0254639	0.490016
4.5	-0.0190177	-0.0353878	-0.016042	0.0416577	-0.160834	0.0912713	-0.0462093	0.00692221	0.890526	0.00319575	0.00972652	-0.000769218	-0.0820106	0.0445317	0.0770119	-0.0441945	-0.0894564	-0.0807565	-0.0302516	-0.0184101	0.0606068	0.00233028	0.119783	0.0184888	-0.220107	0.028464	0.115682	-0.000175318	-0.293901	-0.0740543	0.180175	-0.00233329	0.039475	0.324801	0.0691472	-0.0144683	0.00824258	0.0145139	-0.0587498	-0.0348233	0.0703816	-0.088814	-0.212548	-0.0746016	-0.039846	0.010236	0.0114096	0.0193936	0.491195
4.51	-0.0194672	-0.0565648	-0.0156415	0.0396412	-0.15997	0.0783698	-0.0461464	0.00567344	0.890562	0.00383382	0.00971944	-0.00045863	-0.0815551	0.0534784	0.0765604	-0.0351416	-0.0902713	-0.0730747	-0.0302823	0.00994858	0.0606971	0.0117114	0.119861	-0.00202483	-0.219648	0.0607868	0.115638	0.0154277	-0.294835	-0.0998164	0.180077	-0.016895	0.0425494	0.285641	0.0690357	-0.0109109	0.00850766	0.0327486	-0.0590711	-0.0308599	0.0695059	-0.0873732	-0.213186	-0.0501521	-0.0397406	0.0122885	0.011527	0.0102418	0.492197
4.52	-0.0200992	-0.0713804	-0.0152711	0.03631	-0.159293	0.0538365	-0.0460951	0.0045938	0.8906	0.00359694	0.00971932	0.000564091	-0.0810168	0.059702	0.076196	-0.0269428	-0.0909534	-0.0526453	-0.0300712	0.0307035	0.0608333	0.0110015	0.119763	-0.0171687	-0.218897	0.0808122	0.115649	0.0287369	-0.295976	-0.108519	0.179877	-0.0233198	0.0451752	0.236188	0.0689655	-0.00443568	0.0089204	0.0450239	-0.0593389	-0.0276125	0.0687236	-0.0719227	-0.21359	-0.028813	-0.0396179	0.012891	0.0115789	0.00386957	0.492975
4.53	-0.0208509	-0.0795797	-0.0149459	0.0292033	-0.158907	0.0214392	-0.0460539	0.00363985	0.890632	0.00271331	0.00973296	0.00228962	-0.0804239	0.0622653	0.0759238	-0.0148045	-0.0913682	-0.0212807	-0.0296966	0.0433683	0.0607998	-0.0155606	0.119549	-0.0258104	-0.217976	0.0907865	0.115706	0.0334454	-0.29715	-0.102049	0.179648	-0.0233603	0.0473142	0.192456	0.0689446	6.87E-05	0.00941653	0.0500573	-0.0595578	-0.0218207	0.0681555	-0.046904	-0.213784	-0.0111642	-0.0394912	0.0123319	0.0115862	-0.000283777	0.493581
4.54	-0.0216563	-0.0807121	-0.0146846	0.0224197	-0.158868	-0.0145817	-0.0460217	0.00280195	0.890654	0.00172074	0.00976567	0.00429336	-0.0798194	0.0598078	0.0757597	-0.00634781	-0.0914676	0.0102731	-0.0292193	0.0512074	0.0606777	-0.0096276	0.119267	-0.0293169	-0.217	0.0898639	0.115778	0.0353224	-0.29821	-0.0871283	0.179439	-0.0189873	0.0490337	0.152227	0.0689777	0.00678946	0.0099209	0.046891	-0.0597242	-0.0175341	0.0678649	-0.0173118	-0.213806	0.00764449	-0.0393736	0.0114407	0.0115736	-0.00171556	0.494098
4.55	-0.0224509	-0.0765992	-0.0144943	0.0138848	-0.159189	-0.0498669	-0.0459976	0.00200323	0.890668	0.00108964	0.00981896	0.00637179	-0.0792513	0.0536695	0.0756826	0.00156622	-0.0912545	0.0400105	-0.0286857	0.0551369	0.0605943	-0.00756899	0.118942	-0.0356767	-0.216064	0.0829694	0.115853	0.0328096	-0.299145	-0.0781872	0.179283	-0.0120948	0.0503392	0.101363	0.0690553	0.00562474	0.0103533	0.0366324	-0.0598417	-0.0115722	0.0678663	0.0117216	-0.213659	0.0225464	-0.0392694	0.00925125	0.0115583	-0.0018662	0.494569
4.56	-0.023207	-0.0739687	-0.0143939	0.00111261	-0.159837	-0.0784167	-0.0459826	0.000902014	0.890676	0.000482621	0.00989296	0.00842134	-0.0787308	0.0503228	0.0757044	0.01529	-0.0907704	0.0642885	-0.0281346	0.0544813	0.0605293	-0.00568311	0.118577	-0.0394794	-0.215209	0.0811962	0.115878	0.0181058	-0.299788	-0.0133749	0.179199	-0.0069417	0.050459	-0.100587	0.0690773	8.00E-05	0.0106672	0.0258226	-0.0598925	-0.000427748	0.0681199	0.0333232	-0.213362	0.0377437	-0.0391844	0.00702281	0.011561	0.00032632	0.495045
4.57	-0.0239567	-0.0727875	-0.014446	-0.0160033	-0.160746	-0.103773	-0.045982	-0.000839479	0.890673	-0.0010639	0.00998697	0.0103509	-0.0782011	0.0511479	0.0759009	0.0333922	-0.0900482	0.0887792	-0.0276196	0.0473281	0.0604594	-0.00878649	0.118191	-0.0377473	-0.214392	0.0836691	0.115688	-0.00723941	-0.29953	0.0714006	0.179122	-0.00648346	0.048479	-0.284761	0.069114	0.00872935	0.0108627	0.0133886	-0.0598022	0.0157945	0.068551	0.051223	-0.212854	0.0627468	-0.0391092	0.0065487	0.0115932	0.00246476	0.495452
4.58	-0.024696	-0.0712224	-0.0146207	-0.0234985	-0.161917	-0.128875	-0.0460017	-0.00315814	0.890653	-0.00281266	0.0100977	0.0116817	-0.0776078	0.0616637	0.0762199	0.0397167	-0.0890756	0.114092	-0.0272347	0.0275449	0.0602711	-0.0316184	0.117873	-0.0262417	-0.213639	0.0804715	0.115302	-0.0209815	-0.29882	0.0778641	0.17908	0.000388993	0.0449816	-0.40242	0.0692366	0.017365	0.0109195	-0.00030046	-0.0596086	0.020603	0.0691559	0.0682978	-0.212125	0.0860232	-0.0390436	0.00546078	0.0116547	0.00391727	0.495786
4.59	-0.0254107	-0.0673794	-0.0148212	-0.0220897	-0.163293	-0.143263	-0.0460467	-0.00591053	0.890621	-0.00343475	0.0102172	0.0120805	-0.0768878	0.0762497	0.0765497	0.036985	-0.0879131	0.12836	-0.0270795	0.00116406	0.059908	-0.0445132	0.117646	-0.0151359	-0.212976	0.070034	0.114866	-0.022031	-0.298199	0.0613831	0.179152	0.0154465	0.0407791	-0.429867	0.0693536	0.0131266	0.0108157	-0.0185148	-0.0594284	0.0155074	0.0698707	0.0738235	-0.211133	0.111364	-0.0389851	0.00347755	0.0117216	0.00222976	0.495989
4.6	-0.0260819	-0.0621708	-0.0150121	-0.0233177	-0.164718	-0.138682	-0.0461202	-0.00882092	0.890589	-0.00284964	0.0103371	0.0117929	-0.0760392	0.0865155	0.0768612	0.0394534	-0.0867004	0.12618	-0.0271794	-0.0219643	0.0594031	-0.0526849	0.117521	-0.00784677	-0.212416	0.0618542	0.114427	-0.0293817	-0.297707	0.0502979	0.179367	0.0279599	0.0365596	-0.408927	0.0693866	0.00332972	0.0105149	-0.0404028	-0.0593018	0.0139711	0.0705308	0.0595342	-0.209951	0.124341	-0.0389461	0.00190848	0.0118022	0.0043384	0.496158
4.61	-0.026703	-0.0583321	-0.0151933	-0.0190007	-0.166033	-0.121715	-0.0462242	-0.0119995	0.890567	-0.00152305	0.0104498	0.0106263	-0.0750783	0.0997192	0.0771564	0.0347023	-0.0855672	0.114019	-0.0275131	-0.045162	0.0589048	-0.0462327	0.117458	-0.00233952	-0.211934	0.0580369	0.113968	-0.0290668	-0.297287	0.0449267	0.179685	0.0348203	0.0327043	-0.354795	0.0693153	-0.00883141	0.0099965	-0.0616952	-0.0592271	0.00751259	0.0709686	0.0323584	-0.208653	0.137084	-0.0389158	0.00144401	0.011894	0.00443301	0.49634
4.62	-0.0272908	-0.0550458	-0.015335	-0.0138835	-0.167133	-0.097038	-0.046361	-0.0153497	0.890562	0.000389261	0.0105477	0.00884669	-0.0739847	0.11242	0.0773932	0.0290752	-0.084594	0.096493	-0.0280729	-0.0658703	0.0585081	-0.0325337	0.117439	-0.000439927	-0.211449	0.0596369	0.113523	-0.0259674	-0.29693	0.0369118	0.180026	0.0331487	0.0296202	-0.255823	0.0691394	-0.0177215	0.00927267	-0.0831614	-0.0592258	0.0016369	0.0710774	-0.00238296	-0.207215	0.148391	-0.0388931	-0.000167478	0.0119911	0.00356527	0.496431
4.63	-0.0278263	-0.0498906	-0.0154055	-0.00545708	-0.167969	-0.0694645	-0.0465305	-0.0185789	0.890574	0.00192917	0.010625	0.00659182	-0.0728028	0.119446	0.0775284	0.0188653	-0.0838265	0.0753274	-0.0288033	-0.0786626	0.0582483	-0.0218884	0.117438	0.00149179	-0.210943	0.0600215	0.11315	-0.0166049	-0.296668	0.0267214	0.180351	0.0301879	0.0276646	-0.140661	0.0688538	-0.0307875	0.00832772	-0.105765	-0.0593237	-0.00692197	0.0708152	-0.0393996	-0.205676	0.155634	-0.0388808	-0.00154519	0.0120861	0.00353896	0.496448
4.64	-0.0283088	-0.0454587	-0.0154017	0.00264657	-0.168528	-0.043104	-0.046732	-0.0217272	0.890599	0.00308043	0.0106791	0.00420824	-0.0715708	0.125147	0.0775692	0.0105845	-0.083274	0.0554592	-0.0296376	-0.0882508	0.0580316	-0.0210029	0.117469	0.00401409	-0.210388	0.0631986	0.11287	-0.00388531	-0.296518	0.0141999	0.180615	0.0220517	0.0268164	-0.0166047	0.0685021	-0.0362587	0.00717065	-0.126546	-0.0595126	-0.013876	0.0701737	-0.0744006	-0.204084	0.161283	-0.0388782	-0.00249812	0.0121833	0.00347965	0.496403
4.65	-0.0287309	-0.037403	-0.0153039	0.0140824	-0.168859	-0.0246828	-0.0469635	-0.0244782	0.890635	0.00407056	0.0107085	0.00171602	-0.0703032	0.12651	0.0774979	-0.00281165	-0.0828963	0.0404913	-0.0305567	-0.0950473	0.0578456	-0.0189301	0.117522	0.00767141	-0.20977	0.0598791	0.112777	0.0217849	-0.296594	-0.0197126	0.18081	0.0158149	0.0276503	0.183681	0.0681105	-0.042351	0.00580987	-0.148686	-0.0598029	-0.0241836	0.0692137	-0.100072	-0.202451	0.159419	-0.0388832	-0.00339723	0.0122722	0.00126448	0.496265
4.66	-0.0290694	-0.0303174	-0.0150873	0.0273132	-0.169042	-0.0141233	-0.0472197	-0.0266935	0.890682	0.0051521	0.010714	-0.000522725	-0.0690413	0.127742	0.0772857	-0.0174083	-0.0826431	0.0310558	-0.0315286	-0.0991284	0.0576714	-0.015694	0.117593	0.00795791	-0.209098	0.0578285	0.112977	0.055155	-0.297119	-0.0726719	0.180929	0.00649991	0.0302547	0.321476	0.06771	-0.0449093	0.00425212	-0.166117	-0.0602178	-0.0364648	0.0680309	-0.116771	-0.200872	0.153638	-0.0388952	-0.00333798	0.0123487	0.00142295	0.496114
4.67	-0.0293368	-0.0231899	-0.0147669	0.0357099	-0.169143	-0.00916482	-0.0474948	-0.0281658	0.89074	0.00636533	0.0107005	-0.00206092	-0.0677979	0.124296	0.0769677	-0.0252047	-0.0824615	0.0261248	-0.0325165	-0.0981482	0.0575032	-0.0146362	0.117653	0.0047361	-0.208334	0.0588992	0.113472	0.0832523	-0.298222	-0.129364	0.180924	-0.0091479	0.0337536	0.359952	0.0673371	-0.0373134	0.00254256	-0.180221	-0.060738	-0.0439794	0.0667019	-0.126726	-0.199391	0.140617	-0.0389096	-0.00358674	0.0124075	-0.000416855	0.495915
4.68	-0.0295219	-0.0143381	-0.0143874	0.0380818	-0.169226	-0.0105701	-0.0477796	-0.0286757	0.890806	0.00678474	0.0106754	-0.00278438	-0.0666295	0.114034	0.0765998	-0.0270459	-0.0822987	0.0266267	-0.033475	-0.0935699	0.0574023	-0.00726693	0.117686	0.00301715	-0.207501	0.0572737	0.114198	0.101462	-0.299848	-0.173948	0.180769	-0.0228028	0.0373417	0.351549	0.0670123	-0.0351521	0.000703111	-0.192312	-0.06132	-0.0462006	0.0653035	-0.129131	-0.198069	0.120968	-0.0389257	-0.00341752	0.0124427	-0.00335056	0.495653
4.69	-0.0296417	-0.00904829	-0.0140166	0.0344748	-0.169362	-0.0205147	-0.0480656	-0.0283402	0.890874	0.00661028	0.0106477	-0.00261076	-0.0655496	0.105076	0.076263	-0.0220277	-0.0820819	0.035097	-0.0343898	-0.0884482	0.0573585	-0.00206995	0.117693	-0.000390687	-0.206615	0.0601719	0.115031	0.108152	-0.301837	-0.201441	0.18046	-0.038388	0.0406639	0.311397	0.0667471	-0.0249973	-0.00121217	-0.196132	-0.0618927	-0.0427802	0.0639175	-0.122284	-0.196958	0.100827	-0.0389336	-0.00146194	0.0124413	-0.00614107	0.495296
4.7	-0.0296933	-0.00056874	-0.0136939	0.0285377	-0.169645	-0.0392273	-0.048342	-0.0267475	0.890935	0.00563843	0.0106261	-0.00162488	-0.0646062	0.086095	0.0759919	-0.0169938	-0.0817328	0.0502948	-0.0352149	-0.074829	0.0573767	0.00569404	0.117662	-0.00588353	-0.205756	0.0513683	0.115891	0.10676	-0.304027	-0.213386	0.180061	-0.0419872	0.043568	0.271118	0.0665635	-0.0168931	-0.00316007	-0.197752	-0.0624211	-0.0384287	0.0626481	-0.10575	-0.196117	0.0701667	-0.0389324	0.000232698	0.0123946	-0.00896429	0.494835
4.71	-0.0296591	0.00815678	-0.0134326	0.0214086	-0.170151	-0.0650935	-0.0485971	-0.0241108	0.890985	0.00425127	0.0106172	-0.000112559	-0.0638768	0.0628643	0.0757932	-0.0116996	-0.0811861	0.0707501	-0.0358765	-0.0574405	0.0574409	0.00595845	0.117591	-0.00747732	-0.20502	0.0365973	0.116746	0.101229	-0.306245	-0.211976	0.179657	-0.0387839	0.0460613	0.232275	0.0664601	-0.00900106	-0.00510761	-0.194577	-0.0628995	-0.0336845	0.0615793	-0.0818771	-0.19563	0.029329	-0.0389275	-3.27E-06	0.012307	-0.0120172	0.494302
4.72	-0.0295426	0.0169849	-0.0132376	0.0127075	-0.170942	-0.0943718	-0.0488208	-0.020501	0.891021	0.00308575	0.0106255	0.00181443	-0.063385	0.0364248	0.0756701	-0.00475775	-0.0804058	0.0923903	-0.036351	-0.0357869	0.0574976	0.00909018	0.117484	-0.0148348	-0.204465	0.0177762	0.117584	0.091529	-0.308394	-0.204334	0.179318	-0.0298014	0.0482325	0.202824	0.0664102	-0.00326232	-0.00700327	-0.187202	-0.0633233	-0.0274464	0.0607732	-0.0548782	-0.195551	-0.0161214	-0.0389255	-8.32E-05	0.0121864	-0.0125623	0.493697
4.73	-0.029353	0.0231507	-0.0131228	0.00282261	-0.17203	-0.123053	-0.0490047	-0.0161838	0.891047	0.00200249	0.0106539	0.00390542	-0.0631501	0.0112568	0.0756351	0.0030908	-0.0793939	0.113847	-0.0366051	-0.0144473	0.057631	0.014193	0.117312	-0.0201505	-0.204116	0.00115945	0.118373	0.0775032	-0.31042	-0.186627	0.179079	-0.0191327	0.0499954	0.12518	0.0663948	-0.00354187	-0.00880154	-0.174147	-0.0636741	-0.0195177	0.0602419	-0.0292682	-0.195917	-0.0600009	-0.0389259	-2.66E-06	0.0120599	-0.0108513	0.493024
4.74	-0.0291328	0.024816	-0.0131218	-0.0121232	-0.17339	-0.148114	-0.0491443	-0.0116986	0.89106	0.000491191	0.0107037	0.00607233	-0.0631281	-0.00954014	0.0757315	0.0181783	-0.0781562	0.132961	-0.0366624	0.00425316	0.0577718	0.0156832	0.117089	-0.0258806	-0.20394	-0.00763944	0.119014	0.052261	-0.311937	-0.101638	0.178923	-0.0123642	0.0502427	-0.088247	0.0663694	-0.000221996	-0.0104407	-0.155421	-0.0639051	-0.00518725	0.0599536	-0.00801647	-0.196719	-0.101986	-0.0389365	0.00040885	0.0119353	-0.00745465	0.492249
4.75	-0.0288992	0.0256503	-0.0132913	-0.0307007	-0.174994	-0.171757	-0.0492383	-0.00710963	0.891054	-0.00186777	0.0107747	0.00808289	-0.0633091	-0.0298447	0.076019	0.035796	-0.0767171	0.152086	-0.0365372	0.0212198	0.0579515	0.0178863	0.116821	-0.0278724	-0.203947	-0.0174505	0.119396	0.0206692	-0.312474	-0.0184476	0.178843	-0.00338636	0.0483684	-0.262784	0.0664111	0.0106556	-0.0119033	-0.135789	-0.06395	0.0133928	0.0598773	0.0115577	-0.197931	-0.138666	-0.0389427	0.00141871	0.0118248	-0.0061359	0.491359
4.76	-0.0286651	0.0267812	-0.0136156	-0.0429893	-0.176833	-0.192913	-0.0492866	-0.0025166	0.891023	-0.00422452	0.0108636	0.00957455	-0.0636659	-0.0486213	0.0764639	0.0454597	-0.0750806	0.168945	-0.0362516	0.0374666	0.0581122	0.0151541	0.116552	-0.0280413	-0.20416	-0.0344029	0.119549	-0.00199988	-0.312557	-0.0126978	0.178889	0.0149266	0.045241	-0.344687	0.0665667	0.0201363	-0.0131673	-0.115249	-0.0638247	0.0247026	0.0600021	0.0283219	-0.199551	-0.184285	-0.038941	0.00253907	0.0117042	-0.00600632	0.490402
4.77	-0.0284252	0.026483	-0.014007	-0.046453	-0.178834	-0.20194	-0.0492889	0.0020324	0.890972	-0.00554987	0.0109636	0.0103262	-0.064198	-0.0647509	0.0769647	0.0470841	-0.0733123	0.173492	-0.035795	0.0556228	0.0582567	0.0123868	0.116288	-0.0278441	-0.204608	-0.0533444	0.119608	-0.0143438	-0.312722	-0.0300781	0.179162	0.0390646	0.041716	-0.352918	0.0667371	0.0180495	-0.0142248	-0.093315	-0.063629	0.0268405	0.0602539	0.0322925	-0.201607	-0.226582	-0.0389378	0.00298362	0.0115652	-0.00492825	0.489478
4.78	-0.0281999	0.0254675	-0.0144373	-0.0493237	-0.180834	-0.194039	-0.0492473	0.0062517	0.890916	-0.0052883	0.0110685	0.0105293	-0.0648871	-0.0809452	0.0775148	0.0505586	-0.0715699	0.163155	-0.0351437	0.075235	0.0583901	0.0149064	0.115988	-0.0338952	-0.205247	-0.0665509	0.119573	-0.0296369	-0.312989	-0.0377476	0.179639	0.0564264	0.0382799	-0.328663	0.0668696	0.0137575	-0.0150684	-0.073414	-0.0633899	0.0290114	0.0604658	0.0194978	-0.204072	-0.267478	-0.038944	0.00152506	0.0114352	-0.00100959	0.488619
4.79	-0.0279831	0.0231665	-0.0148677	-0.0461071	-0.182695	-0.174733	-0.0491667	0.00974321	0.890868	-0.00434286	0.0111726	0.0101908	-0.0657177	-0.090633	0.0780723	0.0476525	-0.0699573	0.145015	-0.0343139	0.0895349	0.0585844	0.0212473	0.115622	-0.0385858	-0.206017	-0.0698796	0.11945	-0.0397944	-0.313282	-0.0391414	0.180232	0.0601553	0.0352626	-0.274307	0.0669415	0.00827552	-0.0157257	-0.0550694	-0.0631536	0.0247435	0.0605056	-0.00398694	-0.206941	-0.301859	-0.0389682	0.000687222	0.0113373	0.00297987	0.487935
4.8	-0.0277813	0.0223917	-0.0152581	-0.0402432	-0.184327	-0.1492	-0.049055	0.0124637	0.89083	-0.0032902	0.0112711	0.00943674	-0.066626	-0.0965775	0.0785883	0.0415159	-0.0685588	0.120144	-0.0333773	0.0971417	0.0588246	0.0245598	0.115214	-0.0422011	-0.206816	-0.0674918	0.119239	-0.0483761	-0.313573	-0.0385455	0.180796	0.0521018	0.0328411	-0.204603	0.0669954	0.00824671	-0.0162178	-0.0415891	-0.0629658	0.0178058	0.0602944	-0.031953	-0.210138	-0.333289	-0.0390067	-0.000735725	0.0112502	0.00568698	0.487433
4.81	-0.0275709	0.0243733	-0.0155853	-0.031819	-0.185691	-0.12183	-0.0489197	0.014511	0.890801	-0.00261919	0.0113601	0.00829386	-0.067588	-0.100598	0.0790238	0.0312575	-0.0674215	0.090753	-0.0324029	0.097704	0.0590621	0.0244688	0.114815	-0.0375299	-0.207611	-0.0657894	0.118954	-0.0530904	-0.313868	-0.0400706	0.181249	0.0394966	0.0312313	-0.112584	0.0670717	0.0107449	-0.0166013	-0.03436	-0.0628541	0.00806158	0.0598109	-0.0595026	-0.213557	-0.349503	-0.0390504	-0.00031606	0.0111726	0.00558005	0.487076
4.82	-0.0273212	0.0298244	-0.0158207	-0.021682	-0.186776	-0.0938669	-0.0487662	0.0161227	0.890777	-0.00224488	0.0114361	0.00691569	-0.0685994	-0.105909	0.0793357	0.018064	-0.0665995	0.0573313	-0.0314387	0.0960425	0.0592955	0.0180399	0.114479	-0.0311013	-0.208409	-0.067176	0.118651	-0.0533198	-0.314211	-0.0501089	0.181574	0.0260834	0.0307465	0.0285945	0.0671906	0.014808	-0.0169316	-0.032972	-0.0628517	-0.00322216	0.0590645	-0.0851687	-0.217132	-0.360935	-0.0390897	0.000823851	0.0110799	0.003382	0.486878
4.83	-0.0269874	0.0400132	-0.015953	-0.00850593	-0.187585	-0.0676169	-0.0485978	0.0175285	0.890757	-0.00153529	0.0114978	0.00540877	-0.069691	-0.113664	0.0795031	7.26E-05	-0.0661023	0.0245911	-0.0304988	0.0920063	0.0594097	0.00268878	0.114204	-0.0234111	-0.209241	-0.0745025	0.118394	-0.0449635	-0.314739	-0.0789268	0.181773	0.0140878	0.0319857	0.223766	0.0673641	0.0155754	-0.0172788	-0.0383756	-0.0629759	-0.0184042	0.0580821	-0.106518	-0.220802	-0.372418	-0.0391222	0.00111047	0.0109522	0.000778995	0.48684
4.84	-0.0265483	0.0504099	-0.0159385	0.00781075	-0.188129	-0.0406023	-0.0484167	0.0186646	0.890747	-0.000470403	0.0115441	0.00389027	-0.0708559	-0.118408	0.0794711	-0.0210848	-0.0659361	-0.0111102	-0.0296142	0.0842419	0.0593839	-0.00388242	0.114004	-0.0145988	-0.210083	-0.0780515	0.118291	-0.02659	-0.315643	-0.122198	0.181822	-0.00533544	0.0350453	0.369704	0.0675901	0.0201294	-0.0176753	-0.0454915	-0.0632788	-0.036805	0.0568933	-0.12655	-0.22453	-0.374429	-0.0391469	0.00165676	0.0107963	-0.00276028	0.486974
4.85	-0.0259881	0.0635535	-0.0157876	0.0208886	-0.188394	-0.0130538	-0.048225	0.0196586	0.890751	0.00115109	0.0115757	0.00242276	-0.0720868	-0.124112	0.0792464	-0.0406619	-0.066141	-0.0500852	-0.0288287	0.0719556	0.059414	0.0107596	0.113888	-0.00662249	-0.21089	-0.0814189	0.118386	-0.00412618	-0.316969	-0.15968	0.181647	-0.0290295	0.0389664	0.403441	0.0679087	0.0301386	-0.0181631	-0.0584986	-0.0637483	-0.0514994	0.0555039	-0.144563	-0.228255	-0.369255	-0.0391748	0.00122016	0.0106215	-0.00377074	0.487261
4.86	-0.0252954	0.0753344	-0.0155507	0.0253363	-0.188383	0.0137082	-0.0480248	0.020351	0.890768	0.00203609	0.0115942	0.0013744	-0.0733735	-0.127079	0.078868	-0.0507329	-0.0667304	-0.0874069	-0.028198	0.0533119	0.059549	0.0137814	0.113866	0.00309786	-0.211638	-0.0782207	0.118677	0.0115559	-0.318605	-0.181621	0.181213	-0.057558	0.0429106	0.378136	0.0683047	0.0394354	-0.018787	-0.0731684	-0.0643284	-0.0563443	0.0539419	-0.159027	-0.231914	-0.359131	-0.0391986	0.00178219	0.0104405	-0.00446189	0.487677
4.87	-0.0244826	0.0862934	-0.0153003	0.0250081	-0.188136	0.0334237	-0.0478193	0.0206928	0.890789	0.0019082	0.0116052	0.000945416	-0.0746763	-0.125552	0.0784172	-0.0554873	-0.0676435	-0.113686	-0.0277927	0.0268824	0.059645	0.00483608	0.113972	0.0160538	-0.212313	-0.0739839	0.119078	0.020533	-0.320373	-0.1848	0.1805	-0.0853853	0.0464355	0.323979	0.0687917	0.0536715	-0.019569	-0.089182	-0.0649413	-0.0569422	0.0522728	-0.163456	-0.235407	-0.34209	-0.0392058	0.00345549	0.0102406	-0.00757877	0.488155
4.88	-0.0235495	0.099304	-0.015074	0.0227234	-0.187734	0.044339	-0.0476104	0.0211023	0.890803	0.000747783	0.0116155	0.00120234	-0.0759805	-0.127946	0.0779342	-0.0593851	-0.0687567	-0.127152	-0.0276521	0.00204231	0.0595667	-0.0196634	0.114225	0.0349471	-0.212972	-0.079212	0.119521	0.0222184	-0.322091	-0.171636	0.179567	-0.100152	0.0493504	0.2631	0.0693977	0.0624902	-0.020527	-0.108145	-0.0655568	-0.0569924	0.0506031	-0.156172	-0.238726	-0.321847	-0.0391947	0.00514343	0.0100132	-0.0117776	0.488753
4.89	-0.0224912	0.111156	-0.0148718	0.0185986	-0.187258	0.0497009	-0.0473961	0.0218329	0.890803	-0.000668106	0.0116311	0.00201698	-0.077329	-0.135593	0.0774202	-0.0602848	-0.0699585	-0.134738	-0.027718	-0.0119511	0.0593182	-0.0232714	0.114649	0.04682	-0.213716	-0.0916657	0.119987	0.0164929	-0.323585	-0.141965	0.178552	-0.100671	0.0517192	0.212693	0.0700784	0.0682111	-0.021666	-0.125591	-0.0661841	-0.0556471	0.0490395	-0.14129	-0.241851	-0.301012	-0.0391701	0.00603255	0.00975479	-0.0149939	0.489482
4.9	-0.0213463	0.115777	-0.0147291	0.0125988	-0.186746	0.0505329	-0.0471734	0.0227678	0.890789	-0.001998	0.0116568	0.00314825	-0.0787562	-0.141193	0.0769284	-0.0585753	-0.0712215	-0.137521	-0.0278689	-0.0170359	0.0591438	-0.0120811	0.115164	0.0537517	-0.214602	-0.102506	0.120404	0.00679047	-0.324702	-0.10241	0.177585	-0.0906424	0.0536447	0.172781	0.0707878	0.0710351	-0.022947	-0.134655	-0.0667785	-0.0512615	0.0476361	-0.12093	-0.244762	-0.282396	-0.0391345	0.00663558	0.00948169	-0.016506	0.490323
4.91	-0.020183	0.112781	-0.0146555	0.00388323	-0.186263	0.0451404	-0.0469406	0.0237291	0.890766	-0.0027331	0.0116955	0.00462267	-0.0802227	-0.141216	0.0764814	-0.0503995	-0.0724516	-0.129191	-0.0280467	-0.0188184	0.0590132	-0.0109529	0.115723	0.0572204	-0.215633	-0.110521	0.120747	-0.00819134	-0.325372	-0.0456983	0.176791	-0.0675971	0.0550027	0.0666664	0.0714321	0.0534537	-0.0242897	-0.135142	-0.0673155	-0.042848	0.0464702	-0.0937327	-0.247511	-0.267374	-0.039098	0.00647092	0.00920586	-0.0153601	0.491338
4.92	-0.0191331	0.0948152	-0.0147079	-0.014107	-0.185844	0.0379913	-0.046701	0.0241026	0.890732	-0.00409648	0.01175	0.0062897	-0.0815966	-0.126981	0.0761863	-0.0268712	-0.0735701	-0.113313	-0.0282435	-0.020782	0.0589191	-0.00654677	0.116288	0.0556686	-0.216716	-0.100456	0.120875	-0.0384028	-0.325031	0.0960826	0.17622	-0.0459374	0.0544213	-0.187136	0.0719434	0.0491818	-0.0255642	-0.121757	-0.0677051	-0.0216124	0.0455888	-0.0647354	-0.250067	-0.242522	-0.0390541	0.0070999	0.00895583	-0.0139595	0.492454
4.93	-0.0182873	0.0729133	-0.0149624	-0.0346807	-0.185535	0.0231729	-0.0464598	0.0240376	0.89068	-0.00633901	0.011821	0.00784448	-0.0827998	-0.110835	0.0761421	-0.000891638	-0.0744751	-0.0827959	-0.0284359	-0.018235	0.0588439	-0.0119728	0.116822	0.0520589	-0.217805	-0.0924058	0.120654	-0.070612	-0.323394	0.182316	0.175896	-0.0153467	0.0516466	-0.347301	0.0724305	0.0509809	-0.0267005	-0.105489	-0.0678448	0.00276335	0.0450434	-0.0274486	-0.252354	-0.214674	-0.0389968	0.00909532	0.00873199	-0.0128187	0.493578
4.94	-0.0176866	0.0457406	-0.0153697	-0.0445269	-0.185412	0.00393044	-0.0462213	0.0236149	0.890607	-0.00826781	0.0119048	0.00880975	-0.0837906	-0.0873006	0.076294	0.0153234	-0.075025	-0.0420792	-0.0285905	-0.0125527	0.0586154	-0.0334237	0.117327	0.048904	-0.218921	-0.0887423	0.120192	-0.0842028	-0.321477	0.167439	0.175967	0.0326889	0.0478306	-0.398816	0.0728468	0.0336788	-0.0276523	-0.0824416	-0.0677852	0.0158177	0.0449165	0.0136958	-0.254385	-0.192455	-0.0389184	0.00994446	0.00851519	-0.0146784	0.494761
4.95	-0.0174005	0.0106189	-0.0158399	-0.0485938	-0.185438	-0.00625813	-0.0459896	0.0226511	0.89052	-0.00880854	0.0119953	0.00918	-0.0844946	-0.0561171	0.0765828	0.031222	-0.0752059	-0.00539867	-0.02866	-0.00129227	0.0581825	-0.0521457	0.117773	0.0397208	-0.219995	-0.0758887	0.119618	-0.0906133	-0.319794	0.143767	0.176526	0.0794547	0.0437819	-0.403842	0.0730646	0.0135771	-0.028339	-0.052202	-0.0676106	0.0242612	0.0451687	0.044488	-0.256207	-0.171125	-0.0388365	0.00953252	0.00830657	-0.0122164	0.496064
4.96	-0.0174856	-0.0284759	-0.0163261	-0.048721	-0.185508	-0.00394768	-0.0457706	0.0210197	0.890435	-0.00784599	0.0120869	0.00907234	-0.0848635	-0.0227655	0.0769972	0.0463102	-0.0750855	0.0219172	-0.0285858	0.0162188	0.0576529	-0.0455075	0.118085	0.0239482	-0.220903	-0.0484356	0.118934	-0.0965193	-0.318303	0.135707	0.177489	0.109782	0.0398351	-0.384524	0.0730551	-0.00573421	-0.0287144	-0.0200549	-0.0673577	0.0294963	0.0456857	0.0616314	-0.257833	-0.15007	-0.038752	0.0110416	0.00812707	-0.0102138	0.49749
4.97	-0.0179813	-0.0708722	-0.0167921	-0.0433511	-0.185508	0.00543449	-0.0455718	0.0186253	0.890367	-0.00584948	0.0121752	0.00850194	-0.0848664	0.0146637	0.077517	0.0557227	-0.0747834	0.0385611	-0.0283154	0.0376398	0.0573871	-0.0100503	0.1182	0.000720552	-0.221475	-0.00444397	0.118082	-0.0999533	-0.316879	0.134605	0.178637	0.117575	0.036144	-0.351349	0.0728655	-0.0198939	-0.0287587	0.0137783	-0.0670569	0.0297038	0.0463462	0.0705178	-0.259222	-0.122184	-0.0386451	0.0133596	0.00797274	-0.00960722	0.498925
4.98	-0.0188955	-0.111559	-0.0171959	-0.035504	-0.185419	0.0125133	-0.0454002	0.0155787	0.89032	-0.00356275	0.0122568	0.00777933	-0.0844842	0.0529008	0.0780958	0.0637991	-0.0743307	0.0583021	-0.0278321	0.0579116	0.0572463	-0.0175799	0.118092	-0.0211158	-0.221594	0.0459793	0.117043	-0.103191	-0.315552	0.126597	0.179781	0.112213	0.0329024	-0.291583	0.0725672	-0.0304896	-0.0284782	0.0441045	-0.0667482	0.0274665	0.047117	0.0810041	-0.260295	-0.0892982	-0.038526	0.0125252	0.00783852	-0.00760786	0.500196
4.99	-0.0201971	-0.148247	-0.0174939	-0.0226208	-0.185277	0.0171041	-0.0452617	0.0120643	0.890294	-0.00152457	0.01233	0.00681426	-0.0837162	0.090128	0.0787003	0.066439	-0.0737488	0.0671253	-0.0271616	0.0760192	0.0570879	-0.0154233	0.117776	-0.0407547	-0.221239	0.0949171	0.115848	-0.101273	-0.314386	0.114774	0.180839	0.100346	0.030364	-0.213668	0.072191	-0.0378441	-0.0279135	0.0695826	-0.0664796	0.0198624	0.0480261	0.0927736	-0.261041	-0.0578622	-0.0384192	0.00996221	0.0077576	-0.00158811	0.501279
5	-0.0218201	-0.175834	-0.0176436	-0.00585275	-0.185077	0.023527	-0.0451596	0.00832367	0.890286	-0.000230129	0.0123917	0.00546211	-0.0826186	0.118933	0.079267	0.0615781	-0.0731926	0.0593132	-0.0263087	0.0936539	0.0569248	-0.0191778	0.117288	-0.0543183	-0.220441	0.134789	0.114561	-0.0931945	-0.313423	0.0937737	0.181766	0.0860322	0.0289593	-0.0534918	0.0717624	-0.0428968	-0.0271415	0.0843048	-0.0663011	0.00769649	0.0490527	0.101426	-0.261499	-0.0315908	-0.0383395	0.00656043	0.00776342	0.00715383	0.502243
[truncated: 2,459 more columns]
