# Supplementary material for: Analysis of abnormal posture in patients with Parkinson's disease using a computational model considering muscle tones
Source: Front Comput Neurosci. 2023 Oct 5;17:1218707. doi: 10.3389/fncom.2023.1218707 (PMC10585043; doi:10.3389/fncom.2023.1218707)
Supplement: Supplementary file 2 [file Data_Sheet_2.ZIP › result_simulation_sub5-6/Sub5_uff8.197535.sto]

230116_sub5_uff8.197535_4/0375_999999.999_0.298
version=1
nRows=501
nColumns=2537
inDegrees=no
endheader
time	pelvis_tilt	pelvis_tilt_u	pelvis_list	pelvis_list_u	pelvis_rotation	pelvis_rotation_u	pelvis_tx	pelvis_tx_u	pelvis_ty	pelvis_ty_u	pelvis_tz	pelvis_tz_u	hip_flexion_r	hip_flexion_r_u	hip_adduction_r	hip_adduction_r_u	hip_rotation_r	hip_rotation_r_u	knee_angle_r	knee_angle_r_u	subtalar_angle_1_r	subtalar_angle_1_r_u	ankle_angle_r	ankle_angle_r_u	hip_flexion_l	hip_flexion_l_u	hip_adduction_l	hip_adduction_l_u	hip_rotation_l	hip_rotation_l_u	knee_angle_l	knee_angle_l_u	subtalar_angle_1_l	subtalar_angle_1_l_u	ankle_angle_l	ankle_angle_l_u	lumbar_extension	lumbar_extension_u	lumbar_bending	lumbar_bending_u	lumbar_rotation	lumbar_rotation_u	neck_extension	neck_extension_u	roll	roll_u	yaw	yaw_u	neck_extension_2
0	0.144333	0	-0.0255909	0	-0.0951661	0	-0.0727298	0	0.892248	0	0	0	-0.160081	0	0.0337895	0	-0.096938	0	-0.133125	0	0.0654231	0	0.13757	0	-0.103	0	0.0375832	0	-0.27493	0	-0.262161	0	0.0337037	0	0.230855	0	-0.180833	0	-0.0342264	0	0.0953259	0	-0.240591	0	-0.0417566	0	0.0190002	0	0.452504
0.01	0.147606	0.536812	-0.0264682	-0.052157	-0.0958888	0.011339	-0.0727763	-0.00729879	0.892357	0.000112584	6.47E-05	0.00309162	-0.164439	-0.639017	0.0356518	0.193443	-0.0918858	0.674617	-0.130827	0.115422	0.0682371	-0.193814	0.135244	-0.0401789	-0.108175	-0.518832	0.0373616	0.0196792	-0.271798	0.562238	-0.258083	-0.0563743	0.0295	0.281041	0.21912	-0.0506215	-0.185454	-0.728743	-0.0337194	0.0607195	0.0963682	0.031962	-0.234486	0.227908	-0.0404392	0.083225	0.0191809	-0.0940619	0.447348
0.02	0.146337	-0.356774	-0.025955	0.045942	-0.0944838	0.186941	-0.0729827	-0.0204759	0.892205	-0.0139065	4.50E-05	-0.00327166	-0.161554	0.548558	0.0383028	0.312817	-0.0873049	0.227592	-0.132786	-0.277045	0.066818	-0.144193	0.136121	0.130817	-0.102613	0.771824	0.039728	0.437098	-0.266329	0.401134	-0.263556	-0.653886	0.0306342	-0.142458	0.219985	0.124709	-0.18461	0.373209	-0.033986	-0.0486898	0.0947835	-0.229757	-0.236211	-0.242323	-0.0403219	-0.0301792	0.0178704	-0.110858	0.452671
0.03	0.145743	0.141658	-0.0256761	-0.00294223	-0.0933937	0.0420136	-0.0730558	0.00302615	0.892199	0.00723895	3.02E-05	-0.000603994	-0.160062	-0.156209	0.0403313	0.104666	-0.0860085	0.0881552	-0.133941	-0.000882982	0.0666734	0.19297	0.136563	-0.0201376	-0.0993829	-0.0927871	0.041102	0.053375	-0.263802	0.204007	-0.267082	-0.104398	0.030582	0.183121	0.220461	-0.0149153	-0.184095	-0.165849	-0.0339965	0.0127658	0.0933771	-0.063786	-0.236882	0.0147213	-0.0404979	0.0059818	0.0170517	-0.0559181	0.453746
0.04	0.146492	-0.0104775	-0.0255901	0.0103118	-0.0932276	0.0039398	-0.0730021	0.00634621	0.89225	0.00257893	1.84E-05	-0.0015656	-0.160759	0.032866	0.0407639	-0.00439438	-0.0854912	0.00842752	-0.134152	-0.0476823	0.0691567	0.176906	0.136481	0.00571045	-0.0998482	0.0241461	0.0414459	0.000982167	-0.261942	0.133027	-0.267649	-0.0391904	0.0322078	0.0761899	0.220341	-0.00398682	-0.184789	0.0435447	-0.03403	-0.00111703	0.092893	-0.0395567	-0.237396	-0.100364	-0.0404221	0.00352472	0.0164382	-0.0641743	0.45381
0.05	0.146445	0.0272037	-0.0255394	0.00344745	-0.0933309	-0.0207307	-0.0729254	0.00884469	0.892276	0.00279831	6.66E-06	-0.00072144	-0.160598	-0.0294616	0.0405368	-0.0327293	-0.0856252	-0.0224789	-0.134502	-0.0125339	0.0699918	0.0471028	0.136547	-9.71E-05	-0.0999769	-0.0637149	0.0411798	-0.0537811	-0.261454	-0.0174657	-0.267647	0.0406691	0.032476	0.0127915	0.220253	-0.0173817	-0.184388	0.00375871	-0.0339665	0.00496938	0.0926383	-0.0143318	-0.238213	-0.0495909	-0.0404103	0.00444957	0.0157772	-0.0613645	0.453577
0.06	0.146815	0.0318715	-0.0255362	0.00389357	-0.0935282	-0.0142545	-0.072839	0.00788004	0.892294	0.000257179	5.39E-07	-0.000640065	-0.161085	-0.0408052	0.0402514	-0.0285799	-0.0858198	-0.018647	-0.134528	-0.00090764	0.0704484	0.0305276	0.136551	0.00515584	-0.100884	-0.0701267	0.0408663	-0.044593	-0.261702	-0.0252529	-0.267147	0.0447476	0.0325206	-0.0127267	0.220095	-0.00989274	-0.184504	-0.00809814	-0.033938	0.00214258	0.0924809	-0.0211719	-0.23858	-0.0354097	-0.0403618	0.00529534	0.0151393	-0.0628944	0.452998
0.07	0.14708	0.0268601	-0.0255136	0.00356981	-0.0936327	-0.00852688	-0.0727698	0.00604885	0.892285	-0.00153874	-6.45E-06	-0.000720448	-0.161441	-0.0329522	0.0400623	-0.0159412	-0.0859241	-0.00365777	-0.134556	-0.00354734	0.0705051	-0.00952214	0.136662	0.0134808	-0.101532	-0.0533641	0.0406895	-0.025055	-0.261888	-0.0207425	-0.266795	0.027653	0.0322643	-0.0318732	0.220067	0.00240397	-0.184565	-0.00994593	-0.0339267	0.00159744	0.0922237	-0.0264235	-0.23889	-0.0265912	-0.0403183	0.00412971	0.014505	-0.0607137	0.452674
0.08	0.147386	0.0319979	-0.0255084	0.000481336	-0.0937332	-0.0114705	-0.0727168	0.00457873	0.892268	-0.00180723	-1.36E-05	-0.000731066	-0.161809	-0.0351707	0.0399875	-0.00592582	-0.085866	0.0104291	-0.1346	-0.00663949	0.0704327	-0.00391484	0.136796	0.0129407	-0.102107	-0.0510105	0.040636	-0.0151882	-0.262075	-0.0192682	-0.266558	0.0181412	0.0320202	-0.0179809	0.220097	0.00412166	-0.184746	-0.0221953	-0.0339113	0.00473815	0.0919795	-0.0209668	-0.239127	-0.0197128	-0.0402775	0.00493116	0.0139174	-0.0549912	0.452542
0.09	0.147679	0.0266172	-0.0255701	-0.015756	-0.0938116	4.12E-05	-0.072664	0.00765086	0.892248	-0.00213139	-1.99E-05	-0.000226105	-0.162315	-0.0933731	0.0400356	0.0106939	-0.0857836	-0.00448893	-0.134325	0.102971	0.0707114	0.0738525	0.136552	-0.0642976	-0.102658	-0.0600493	0.0406543	-0.0172506	-0.262233	-0.0166446	-0.266279	0.037705	0.0340166	0.526085	0.220306	0.053537	-0.184924	-0.00505709	-0.0338256	0.02054	0.0917414	-0.0319659	-0.239867	-0.180017	-0.0402363	0.00551241	0.0133466	-0.0527138	0.453822
0.1	0.148011	0.0705631	-0.0257522	-0.0255405	-0.0937816	0.000375407	-0.0725512	0.0148813	0.892238	0.00182657	-1.35E-05	0.00119883	-0.163897	-0.259358	0.0402499	0.00404242	-0.0858039	-0.0194438	-0.132326	0.299263	0.0716088	0.0901992	0.135693	-0.117139	-0.103476	-0.12813	0.040542	-0.0540154	-0.262223	0.00879792	-0.265791	0.0696102	0.0373352	0.100931	0.220644	-0.00437779	-0.184951	-0.0356028	-0.0336378	0.0223456	0.0914256	-0.0295722	-0.242114	-0.202368	-0.0402329	-0.00310679	0.0127278	-0.0501924	0.459102
0.11	0.150323	0.343752	-0.026129	-0.0683286	-0.092838	0.201104	-0.0723664	0.020242	0.892302	0.0080986	-1.32E-05	-0.00147926	-0.169134	-0.723734	0.0406097	-0.0216431	-0.0868503	-0.250131	-0.127839	0.563013	0.0728178	0.157297	0.133936	-0.213085	-0.106728	-0.433727	0.040462	-0.101269	-0.26134	0.150899	-0.264737	0.115071	0.0379702	0.0646447	0.22026	-0.0592173	-0.187301	-0.383071	-0.0333628	0.0650299	0.0900941	-0.256603	-0.242678	0.06515	-0.04032	-0.00576457	0.012374	-0.0151378	0.463411
0.12	0.153099	0.172453	-0.0262864	-0.0345633	-0.0901821	0.26268	-0.0721925	0.0139982	0.892341	7.78E-05	-3.51E-05	-0.00179049	-0.175407	-0.476035	0.0409864	-0.0119833	-0.0896413	-0.304625	-0.122541	0.455366	0.073953	0.0246915	0.132109	-0.138714	-0.110039	-0.209698	0.0408011	-0.00851726	-0.259676	0.0991512	-0.264025	0.0475569	0.0380269	-0.0637415	0.219804	-0.0337415	-0.190424	-0.202041	-0.0331797	0.0169458	0.0865818	-0.363351	-0.241892	0.0856474	-0.0403311	-0.00214522	0.0122994	-0.012718	0.466917
0.13	0.154503	0.125301	-0.0261841	-0.00643687	-0.0884042	0.0767766	-0.0720722	0.0106331	0.892338	0.000535235	-3.18E-05	0.00256029	-0.179241	-0.32629	0.0412458	-0.00567301	-0.0918124	-0.154504	-0.118736	0.31667	0.0737369	-0.0287794	0.130945	-0.101584	-0.111977	-0.217409	0.0411915	-0.0312774	-0.259668	-0.0970415	-0.263153	0.136279	0.0373607	-0.044177	0.219441	-0.0399723	-0.192034	-0.151373	-0.0333728	-0.0187106	0.0837268	-0.175664	-0.240674	0.155695	-0.040387	-0.0106658	0.0121784	-0.0154266	0.469735
0.14	0.155583	0.0812434	-0.0262329	-0.00386567	-0.0884612	-0.0706322	-0.0719802	0.00767665	0.892356	0.00310258	5.76E-06	0.00431144	-0.181948	-0.212231	0.0414678	-8.33E-06	-0.0927009	-0.0628291	-0.116072	0.224719	0.0736044	-0.00542203	0.129996	-0.0931541	-0.114112	-0.177548	0.0413086	-0.0467311	-0.260799	-0.121965	-0.261643	0.144855	0.0371065	-0.0168996	0.219034	-0.0360474	-0.193326	-0.0990628	-0.0336734	-0.0158821	0.082831	-0.0147823	-0.239068	0.155961	-0.0404739	-0.00950715	0.0121731	0.00200811	0.471884
0.15	0.156124	0.0406837	-0.0264499	-0.00771314	-0.0894917	-0.129897	-0.0719149	0.00569449	0.892399	0.00544199	4.71E-05	0.00385094	-0.183646	-0.144182	0.0416229	-0.00142352	-0.0930729	-0.0277224	-0.114036	0.192498	0.073647	0.00905489	0.129053	-0.0966939	-0.115571	-0.113839	0.0412765	-0.0358479	-0.261861	-0.10793	-0.260386	0.110909	0.036981	-0.00370821	0.218697	-0.0343889	-0.194012	-0.0499376	-0.0338318	-0.00407909	0.0830439	0.0513502	-0.237551	0.151885	-0.0405343	-0.00638047	0.0123423	0.0177698	0.473665
0.16	0.156433	0.0290286	-0.0267671	-0.0102623	-0.0908628	-0.145915	-0.071862	0.00497542	0.892458	0.00606306	8.34E-05	0.00343912	-0.185009	-0.130335	0.0417301	-0.00347401	-0.093132	0.00506111	-0.112108	0.193297	0.0737384	0.00611156	0.12804	-0.101164	-0.116652	-0.0942151	0.0412184	-0.0299427	-0.262924	-0.113384	-0.259351	0.0997287	0.0369992	0.00114331	0.218385	-0.0316962	-0.194431	-0.0348061	-0.0338603	0.00214679	0.0836601	0.069055	-0.235998	0.160518	-0.0405653	-0.00332332	0.0126134	0.0229313	0.474816
0.17	0.156631	0.0191921	-0.0270846	-0.00847103	-0.0922721	-0.140173	-0.0718151	0.00444895	0.892513	0.00470288	0.000117174	0.00334522	-0.186256	-0.121498	0.0418152	-0.00220786	-0.0928775	0.0354374	-0.11016	0.197025	0.0737325	-0.00868572	0.127017	-0.102596	-0.117567	-0.0837544	0.0411867	-0.0253013	-0.264013	-0.109731	-0.258371	0.100201	0.0369437	-0.0228377	0.218085	-0.0305133	-0.194708	-0.0216553	-0.033868	0.000548426	0.0843185	0.0622505	-0.234427	0.158305	-0.0405858	-0.00509984	0.0128981	0.0207996	0.475424
0.18	0.156776	0.0188999	-0.0273557	-0.00499868	-0.0935835	-0.126695	-0.0717686	0.0049321	0.892552	0.0031904	0.000150049	0.00319091	-0.187502	-0.130646	0.0419049	-0.00165877	-0.092329	0.0609421	-0.10812	0.211196	0.0735891	-0.0217892	0.126007	-0.0992268	-0.118494	-0.0984095	0.0411863	-0.0243151	-0.265006	-0.0962146	-0.257253	0.125517	0.0363354	-0.0913643	0.217746	-0.0366039	-0.19489	-0.017195	-0.0339017	-0.00322102	0.0848665	0.0484029	-0.232883	0.148632	-0.0406321	-0.00826254	0.0131698	0.0226759	0.475663
0.19	0.156931	0.0167032	-0.0275732	0.00010277	-0.0947775	-0.118405	-0.0717194	0.00452635	0.89258	0.00257084	0.00018085	0.00291093	-0.188775	-0.115814	0.0420329	0.00448941	-0.0915964	0.0767469	-0.106066	0.188373	0.0733878	-0.0108652	0.125071	-0.0845268	-0.119545	-0.102439	0.0412547	-0.0157512	-0.265912	-0.0970186	-0.255917	0.136113	0.035517	-0.064831	0.217372	-0.0359445	-0.195044	-0.0128518	-0.033966	-0.00759879	0.0852983	0.0419128	-0.231412	0.143762	-0.0407049	-0.0105106	0.0134776	0.0260071	0.475746
0.2	0.156987	0.00255397	-0.0277245	0.00736887	-0.0959858	-0.127022	-0.0716852	0.0021395	0.892603	0.00223689	0.000207859	0.00242628	-0.189585	-0.0449306	0.0422005	0.0136549	-0.0905804	0.123785	-0.104609	0.0947675	0.0734181	0.00670921	0.1244	-0.0470957	-0.120441	-0.0795224	0.0414107	-0.00263205	-0.266888	-0.104174	-0.254613	0.123771	0.0350706	-0.0298323	0.217012	-0.031625	-0.195086	0.000289362	-0.0340726	-0.0120431	0.0857643	0.0538824	-0.229957	0.150084	-0.0407992	-0.0122869	0.0137856	0.0231347	0.475685
0.21	0.156966	0.000835649	-0.0278147	0.0140883	-0.0972853	-0.128383	-0.0716772	-0.000461321	0.892626	0.00219223	0.000226804	0.00121699	-0.189692	0.0183732	0.0423324	0.0101141	-0.0891325	0.157187	-0.1042	-0.00928551	0.0734605	0.00604557	0.12412	-0.00902517	-0.121154	-0.0702015	0.0416424	0.00852799	-0.267865	-0.0926296	-0.253421	0.114074	0.0348898	-0.00511375	0.216677	-0.0337874	-0.19509	-0.00410528	-0.0342093	-0.0132916	0.0863474	0.0584395	-0.228311	0.176694	-0.0409051	-0.0135	0.0140696	0.0204229	0.475186
0.22	0.156921	-0.00443327	-0.0278377	0.0180223	-0.0984827	-0.105551	-0.0716929	-0.00265749	0.892646	0.0018351	0.000229379	-0.000769482	-0.189255	0.0665687	0.0423356	-0.00182267	-0.0876145	0.144082	-0.104693	-0.0839905	0.0735466	0.00777523	0.12418	0.0200435	-0.12171	-0.0499523	0.0419506	0.0213066	-0.26863	-0.0655852	-0.252377	0.0918474	0.0348823	0.00139596	0.216355	-0.0296651	-0.195128	-0.00432536	-0.0343342	-0.0101614	0.0868406	0.0371298	-0.226436	0.196067	-0.0410109	-0.0129825	0.0143292	0.0152035	0.474181
0.23	0.156838	-0.00720027	-0.0277953	0.0207847	-0.099423	-0.0808392	-0.0717285	-0.00438564	0.892661	0.00108622	0.000212556	-0.00251389	-0.188452	0.0947624	0.0421872	-0.0144695	-0.0863392	0.118802	-0.105772	-0.129084	0.0735761	-0.000689232	0.12449	0.0419452	-0.122024	-0.0297179	0.0423024	0.0302166	-0.269195	-0.0529826	-0.251597	0.0649252	0.034916	0.00490502	0.216086	-0.024255	-0.195177	-0.0062477	-0.034415	-0.00665882	0.0870902	0.0156106	-0.224448	0.203491	-0.0411035	-0.0113335	0.0145246	0.00635671	0.472827
0.24	0.156745	-0.00633976	-0.0277002	0.0227009	-0.100192	-0.070324	-0.0717795	-0.00575601	0.892666	-0.000117365	0.000182127	-0.00345333	-0.187434	0.110824	0.041922	-0.0210799	-0.0852816	0.102468	-0.107216	-0.158513	0.0735013	-0.0105023	0.125008	0.0608535	-0.122157	-0.0164004	0.0426523	0.0299617	-0.269702	-0.050657	-0.251071	0.0415515	0.0349215	-0.00445196	0.215887	-0.0161728	-0.195253	-0.0108103	-0.0344712	-0.00423991	0.0872104	0.0117175	-0.222353	0.211837	-0.0411743	-0.00912213	0.0146034	-0.00796641	0.471142
0.25	0.156654	-0.00781405	-0.0275769	0.0243394	-0.100908	-0.0672799	-0.0718431	-0.0069386	0.892659	-0.0011433	0.000144948	-0.00395291	-0.18626	0.128693	0.0415992	-0.0236743	-0.0843676	0.0905102	-0.108939	-0.186218	0.0734056	-0.00584773	0.125701	0.0771897	-0.122167	-0.00138047	0.0429523	0.0278303	-0.270208	-0.050486	-0.250766	0.0191091	0.0348528	-0.00859631	0.215774	-0.00696881	-0.195364	-0.0117428	-0.0345144	-0.00295564	0.0873494	0.0170275	-0.220212	0.214595	-0.041237	-0.0102868	0.0145377	-0.022826	0.469248
0.26	0.156552	-0.00886151	-0.027442	0.0237903	-0.101584	-0.0610449	-0.0719175	-0.00791879	0.892644	-0.00188083	0.000103725	-0.00429796	-0.18492	0.144179	0.0412533	-0.0235053	-0.0835802	0.0781688	-0.110927	-0.211832	0.0733527	-0.00510528	0.126524	0.0887201	-0.122036	0.0144034	0.0431847	0.0252078	-0.27071	-0.0484922	-0.250694	-0.00529939	0.0347885	0.000408932	0.215748	0.00237231	-0.195483	-0.0127666	-0.0345364	1.73E-05	0.0875318	0.019204	-0.218098	0.211679	-0.0413281	-0.0137021	0.0143345	-0.0345419	0.467256
0.27	0.156445	-0.0107347	-0.0273094	0.0213406	-0.102171	-0.0502843	-0.0720014	-0.0088479	0.892622	-0.00250929	5.95E-05	-0.00451577	-0.18343	0.160213	0.0409126	-0.020438	-0.0829234	0.066411	-0.113171	-0.238427	0.0733343	0.00361631	0.127466	0.100689	-0.121746	0.0343009	0.0433515	0.0235383	-0.271188	-0.044178	-0.250887	-0.0345012	0.0349062	0.0195098	0.215824	0.0138807	-0.195618	-0.0123332	-0.0345239	0.00395084	0.0877084	0.0163805	-0.216037	0.199657	-0.0414596	-0.0178477	0.0140314	-0.0421852	0.465203
0.28	0.156333	-0.00982102	-0.0271842	0.0190907	-0.102646	-0.0394249	-0.0720932	-0.00938757	0.892594	-0.0031358	1.41E-05	-0.00454995	-0.181794	0.171472	0.040583	-0.0194163	-0.0823719	0.0578886	-0.115676	-0.261831	0.0733492	-0.00576714	0.128513	0.107866	-0.121285	0.0490421	0.0434539	0.0221963	-0.271619	-0.0370722	-0.251366	-0.060488	0.0350672	0.0113434	0.216005	0.0221917	-0.195765	-0.0150802	-0.0344803	0.00613643	0.0878542	0.0134726	-0.214058	0.194235	-0.0416271	-0.0213286	0.0136592	-0.0479139	0.463134
0.29	0.15624	-0.00664121	-0.0270715	0.014376	-0.103003	-0.0270395	-0.0721877	-0.00938176	0.892559	-0.00381754	-3.05E-05	-0.0043234	-0.1801	0.168656	0.0402646	-0.0167352	-0.0819144	0.0472261	-0.118334	-0.266395	0.073131	-0.0310898	0.1296	0.108704	-0.120721	0.0557594	0.043503	0.0176042	-0.271961	-0.025975	-0.252056	-0.0766099	0.0351316	0.00104885	0.216247	0.0272532	-0.19594	-0.0186964	-0.0344153	0.0095399	0.0879635	0.00929376	-0.212149	0.183827	-0.0418235	-0.0224221	0.0132491	-0.0489687	0.461037
0.3	0.15617	-0.00535534	-0.0269826	0.00995575	-0.103226	-0.0145829	-0.0722787	-0.00877207	0.892519	-0.00415944	-7.17E-05	-0.00387154	-0.178483	0.155125	0.0399767	-0.0142158	-0.0815718	0.0341869	-0.120927	-0.248745	0.072746	-0.0406918	0.130657	0.101037	-0.120107	0.0608804	0.0434968	0.0137338	-0.272197	-0.0160849	-0.252883	-0.0870983	0.0351009	-0.00554838	0.216548	0.031367	-0.196131	-0.0182717	-0.0343274	0.0112064	0.088028	0.00531313	-0.210383	0.164846	-0.0420135	-0.0199805	0.012848	-0.0456415	0.459024
0.31	0.156132	-0.00179707	-0.0269279	0.00466351	-0.103335	-0.00617795	-0.0723614	-0.00777752	0.892479	-0.00395655	-0.000106695	-0.00310192	-0.177063	0.131044	0.0397424	-0.00957912	-0.0813533	0.0215643	-0.123264	-0.217014	0.0722879	-0.0467827	0.131606	0.0876245	-0.119498	0.0591486	0.0434335	0.00741212	-0.272347	-0.00932934	-0.253781	-0.090452	0.0350205	-0.00695719	0.216879	0.0327118	-0.196331	-0.0194127	-0.0342226	0.0125854	0.0880734	0.00614948	-0.208837	0.141067	-0.0421822	-0.0177988	0.0124866	-0.0392188	0.457194
0.32	0.156131	0.00210485	-0.0269061	-0.000695794	-0.10338	-0.00175515	-0.0724343	-0.00685197	0.892441	-0.00347859	-0.000133016	-0.00213675	-0.175889	0.103977	0.0395657	-0.00424732	-0.0812385	0.01085	-0.125253	-0.179246	0.0718189	-0.0442344	0.132407	0.0714088	-0.118938	0.0541483	0.0433261	-0.000360309	-0.272435	-0.00324096	-0.254681	-0.0890103	0.0349307	-0.0121981	0.217213	0.0332788	-0.196536	-0.0202914	-0.0341197	0.0133973	0.0881542	0.0111451	-0.20756	0.113545	-0.042334	-0.0161112	0.0121788	-0.0321896	0.455605
0.33	0.156128	-0.00109451	-0.0269208	-0.00236513	-0.103378	0.00155365	-0.0724986	-0.00608058	0.89241	-0.00279131	-0.000149916	-0.00125884	-0.174935	0.0853165	0.039458	-0.00152123	-0.0812145	0.00220345	-0.126865	-0.141637	0.0714045	-0.0375359	0.13305	0.055925	-0.118398	0.055793	0.0431705	-0.00105713	-0.27247	0.00094864	-0.255563	-0.0863386	0.0348282	-0.0079213	0.217535	0.0319436	-0.196707	-0.0138315	-0.0340163	0.010239	0.0882846	0.0162926	-0.206546	0.089449	-0.0424707	-0.014129	0.0119471	-0.0225577	0.454244
0.34	0.156126	-0.000331897	-0.0269694	-0.00795148	-0.103332	0.00608542	-0.072555	-0.00539311	0.892385	-0.00203545	-0.000157654	-0.000334111	-0.174216	0.0604716	0.0394217	0.00505453	-0.0812648	-0.0069634	-0.128076	-0.101183	0.0710836	-0.02187	0.133521	0.0361082	-0.117902	0.0512994	0.0429781	-0.00788899	-0.272455	0.00595289	-0.256384	-0.0784525	0.034765	-0.00471617	0.217826	0.0273178	-0.196853	-0.0126695	-0.033916	0.0115602	0.088461	0.0196437	-0.205798	0.0602933	-0.0425991	-0.0125019	0.0118111	-0.00994487	0.453146
0.35	0.156121	-0.00272488	-0.0270425	-0.0093279	-0.103231	0.0116679	-0.0726065	-0.00491013	0.892367	-0.00163823	-0.000157422	0.000367865	-0.173712	0.0418819	0.0394406	0.00680306	-0.0813973	-0.0158255	-0.128903	-0.0653094	0.0709017	-0.0173803	0.133821	0.0237124	-0.117446	0.04969	0.0427637	-0.00824839	-0.272388	0.0119505	-0.257128	-0.0704634	0.034686	-0.0121205	0.21808	0.0227772	-0.196978	-0.0088311	-0.0338248	0.00862609	0.0886603	0.0206515	-0.205314	0.0334463	-0.0427051	-0.00928586	0.0117934	0.00269562	0.452328
0.36	0.156127	0.00209588	-0.0271266	-0.0104489	-0.103071	0.017322	-0.0726535	-0.00456609	0.892354	-0.00104973	-0.000150696	0.000894238	-0.173434	0.0146813	0.0394995	0.00758749	-0.0816079	-0.0237887	-0.129355	-0.0263992	0.0707591	-0.00900923	0.133971	0.00758225	-0.117055	0.0384382	0.0425447	-0.00975739	-0.272265	0.0158331	-0.257775	-0.0591306	0.0344935	-0.0212533	0.218286	0.0165609	-0.197102	-0.0135267	-0.0337519	0.00626152	0.088866	0.0212797	-0.205147	-0.00122353	-0.0427806	-0.00539787	0.0118898	0.0158514	0.451889
0.37	0.15614	-0.00047619	-0.0272012	-0.0114352	-0.102848	0.0243343	-0.0726984	-0.00449026	0.892345	-0.000652784	-0.00013987	0.00124948	-0.173359	-0.00114991	0.0395828	0.010445	-0.081892	-0.0325593	-0.129454	0.0059471	0.0706766	-0.00644993	0.133979	-0.00478375	-0.11672	0.0356573	0.0423561	-0.009134	-0.27209	0.0216808	-0.258314	-0.0482213	0.0343113	-0.0167636	0.218424	0.011492	-0.197221	-0.00996283	-0.0337096	0.00485595	0.0890661	0.0194754	-0.205333	-0.03443	-0.0428052	0.000790587	0.0121096	0.0291883	0.451858
0.38	0.156146	-0.000158257	-0.0272831	-0.0123663	-0.10255	0.0312364	-0.072743	-0.0044365	0.892344	0.000208035	-0.000126068	0.00145449	-0.173461	-0.0197462	0.039717	0.0123222	-0.0822557	-0.0409395	-0.129221	0.0382962	0.0706408	0.00189302	0.133835	-0.0182694	-0.116437	0.0289603	0.0421677	-0.00962152	-0.271858	0.0260871	-0.258731	-0.0352709	0.0341465	-0.0134466	0.21851	0.00412629	-0.197328	-0.0102212	-0.0336659	0.00412485	0.0892444	0.0175502	-0.205866	-0.0665497	-0.0427702	0.00781041	0.0124317	0.0391899	0.452208
0.39	0.156149	-0.000922211	-0.0273502	-0.0136015	-0.102202	0.0359528	-0.0727884	-0.00462443	0.89235	0.0010565	-0.000111218	0.00156268	-0.173714	-0.033794	0.0398624	0.0147962	-0.0826858	-0.0482037	-0.1287	0.065882	0.0706702	0.0038596	0.133565	-0.0340029	-0.116214	0.0226892	0.0420117	-0.0109274	-0.271588	0.0304433	-0.259011	-0.0210274	0.0340685	-0.0055653	0.21852	-0.00169886	-0.197427	-0.00958792	-0.0336429	0.00469215	0.0894198	0.0177487	-0.206691	-0.0980686	-0.0426602	0.0155118	0.012818	0.0440593	0.45285
0.4	0.156152	-0.00229719	-0.0274101	-0.00990158	-0.101805	0.040769	-0.0728367	-0.00497864	0.892363	0.00149048	-9.65E-05	0.00136962	-0.174103	-0.0435295	0.0400257	0.0106252	-0.083208	-0.0603053	-0.127925	0.0878356	0.0707227	0.00489174	0.133175	-0.042903	-0.11605	0.0183542	0.0418727	-0.0058405	-0.271279	0.0326427	-0.259166	-0.00978258	0.0339975	-0.00595995	0.218481	-0.00923426	-0.197531	-0.00859791	-0.0336242	0.000410529	0.0895936	0.0174342	-0.207832	-0.130873	-0.0424757	0.0238852	0.0132114	0.0438887	0.453813
0.41	0.15615	-0.00109634	-0.0274407	-0.0107264	-0.101356	0.0475231	-0.0728889	-0.00539391	0.89238	0.00193577	-8.38E-05	0.00115162	-0.174591	-0.055753	0.0401761	0.0116998	-0.0838558	-0.07345	-0.126944	0.108073	0.0707638	0.00444161	0.132698	-0.0525326	-0.115924	0.0121234	0.0417773	-0.00682495	-0.270929	0.0382467	-0.259212	0.000668138	0.03397	-0.00547424	0.218371	-0.0136359	-0.197632	-0.0110565	-0.0336251	0.00223629	0.0897563	0.0152052	-0.209289	-0.158839	-0.0422176	0.0313136	0.0135753	0.0404801	0.45505
0.42	0.156146	-0.00170848	-0.0274636	-0.00949015	-0.100834	0.0540453	-0.0729462	-0.00596517	0.892401	0.00224043	-7.42E-05	0.000775777	-0.175166	-0.0619458	0.0403382	0.0100551	-0.0846207	-0.0825938	-0.125792	0.121564	0.0708289	0.00624833	0.132139	-0.0587663	-0.115831	0.00927127	0.0416896	-0.00477792	-0.270527	0.0417725	-0.25917	0.00817325	0.0339076	-0.0083013	0.218217	-0.0174837	-0.19774	-0.0113236	-0.0336105	0.00215876	0.0898893	0.0128945	-0.211018	-0.184003	-0.041884	0.0397945	0.0138678	0.0319953	0.456449
0.43	0.156142	-0.002552	-0.0274478	-0.00619963	-0.100267	0.0582957	-0.0730094	-0.00665552	0.892426	0.00282835	-6.86E-05	0.000356669	-0.175789	-0.0636531	0.0404671	0.00675587	-0.0854466	-0.0860947	-0.124535	0.128465	0.0708983	0.00386708	0.131529	-0.0636941	-0.115772	0.00473269	0.0416529	-0.000979748	-0.270097	0.0449347	-0.259033	0.0185814	0.0338581	-0.00459433	0.217995	-0.024526	-0.197856	-0.011547	-0.0336165	0.000257876	0.0900128	0.0127007	-0.212977	-0.201899	-0.0414815	0.0461368	0.0140568	0.0221004	0.457932
0.44	0.156148	-0.000114416	-0.0274083	-0.00512085	-0.0996607	0.0624494	-0.0730797	-0.00740521	0.892455	0.00282259	-6.70E-05	-4.55E-05	-0.176436	-0.0657782	0.0405845	0.00577907	-0.0862924	-0.0876661	-0.123235	0.129207	0.0709521	0.00480256	0.130898	-0.0621385	-0.115766	-0.00153567	0.0416462	-3.09E-05	-0.269635	0.0469479	-0.258794	0.0269524	0.033809	-0.00426099	0.217731	-0.0273659	-0.197993	-0.0152659	-0.0336232	0.00133555	0.0901343	0.0127123	-0.215154	-0.229181	-0.0410288	0.0504906	0.0141449	0.0139466	0.459452
0.45	0.156161	-0.000288375	-0.0273512	-0.00294888	-0.099013	0.0668734	-0.0731588	-0.00840493	0.892484	0.00284083	-7.00E-05	-0.000561086	-0.177062	-0.0604855	0.040694	0.00385171	-0.0871461	-0.0874783	-0.121965	0.122973	0.0710059	0.00570409	0.130273	-0.0615234	-0.11577	-0.000140243	0.0416585	0.00335274	-0.269155	0.0487298	-0.25852	0.0265639	0.0337892	-0.000814981	0.217453	-0.0290752	-0.19815	-0.0165443	-0.033619	0.00145925	0.0902509	0.0120075	-0.217562	-0.248307	-0.040537	0.0543457	0.0141469	0.00576589	0.460992
0.46	0.156154	-0.00310131	-0.0272664	-0.00156017	-0.0983334	0.0690536	-0.0732482	-0.00945223	0.892513	0.00279185	-7.79E-05	-0.00101253	-0.177595	-0.0490143	0.0407796	0.00389237	-0.0879825	-0.0838261	-0.120802	0.11	0.0710426	0.00404376	0.129686	-0.0561471	-0.115725	0.00475539	0.0416941	0.0054913	-0.268657	0.050365	-0.258263	0.0247998	0.0338124	0.00158929	0.217153	-0.0294874	-0.1983	-0.0150135	-0.0336138	0.00257483	0.0903674	0.0132512	-0.22011	-0.259426	-0.0400172	0.0557593	0.0140539	-0.00479399	0.462399
0.47	0.15614	-0.00270599	-0.0271632	7.18E-05	-0.0976495	0.0694684	-0.0733481	-0.0105312	0.89254	0.002615	-9.00E-05	-0.00137875	-0.178032	-0.0397136	0.0408456	0.0024837	-0.0887687	-0.0778094	-0.119776	0.0949121	0.0710537	-0.00150553	0.129158	-0.0496055	-0.11565	0.00717857	0.0417407	0.00694545	-0.268157	0.0505006	-0.258024	0.021623	0.0338038	-0.00271952	0.216859	-0.0290038	-0.198457	-0.0168681	-0.0336021	0.00326307	0.0905096	0.0159401	-0.222837	-0.280651	-0.0395006	0.0549498	0.0138588	-0.0130413	0.463757
0.48	0.156139	-0.00250421	-0.0270521	0.000253205	-0.0969582	0.0702499	-0.0734591	-0.0116636	0.892564	0.00224912	-0.000105637	-0.00172021	-0.178379	-0.028731	0.0409046	0.00337661	-0.089502	-0.0713911	-0.118912	0.0766809	0.0710452	-0.000302116	0.128691	-0.042971	-0.115547	0.0124255	0.0417853	0.00731919	-0.267653	0.0505287	-0.257835	0.0140552	0.0337837	-0.00118246	0.216576	-0.026464	-0.198648	-0.0195405	-0.0335776	0.00528411	0.0906697	0.0174012	-0.225685	-0.285554	-0.0390049	0.0519303	0.0135761	-0.0210612	0.464975
0.49	0.156118	-0.00555753	-0.0269328	0.00215977	-0.0962646	0.0697201	-0.0735815	-0.0127968	0.892585	0.00191513	-0.000124312	-0.00199331	-0.178583	-0.0123269	0.0409604	0.00341065	-0.0901669	-0.0621289	-0.118246	0.0557058	0.071056	2.07E-05	0.1283	-0.0334727	-0.115361	0.0213129	0.0418261	0.0106757	-0.267155	0.0497022	-0.257735	0.00520046	0.0338279	0.00678398	0.216323	-0.0230408	-0.198835	-0.0169565	-0.0335399	0.00506815	0.0908417	0.0187162	-0.228691	-0.310071	-0.0385561	0.0461691	0.0132084	-0.0286158	0.466147
0.5	0.156092	-0.00438626	-0.0268113	0.00139437	-0.0955846	0.0676003	-0.0737143	-0.013696	0.892601	0.00156168	-0.00014462	-0.00209038	-0.178655	-0.00130628	0.0410176	0.0058466	-0.0907392	-0.0522697	-0.11779	0.035752	0.0710257	-0.00214352	0.128001	-0.026291	-0.115115	0.0265174	0.0418504	0.00848786	-0.266673	0.0482569	-0.257723	-0.00423074	0.0338536	0.00129576	0.216109	-0.0200847	-0.199032	-0.0200129	-0.0334916	0.00739201	0.0910298	0.020698	-0.231805	-0.313436	-0.038172	0.0382383	0.0127676	-0.036398	0.467207
0.51	0.156085	-0.00195767	-0.0266973	0.00114449	-0.0949314	0.0646942	-0.0738553	-0.0144677	0.892614	0.00114131	-0.000165856	-0.00213979	-0.178627	0.00714348	0.0410753	0.00580323	-0.0912313	-0.0465466	-0.117529	0.0170602	0.0710192	0.000205195	0.127776	-0.0196083	-0.114835	0.0292927	0.0418508	0.00737488	-0.266206	0.047854	-0.257801	-0.0121323	0.0338758	0.00131945	0.215924	-0.0174778	-0.199265	-0.0233224	-0.0334285	0.00894623	0.0912377	0.0223981	-0.235003	-0.325155	-0.0378857	0.0273127	0.0122479	-0.0427766	0.468166
0.52	0.156063	-0.00440416	-0.0265787	0.00279777	-0.0943092	0.0615407	-0.0740029	-0.0149888	0.892624	0.000871343	-0.000187792	-0.00224262	-0.178478	0.0200164	0.0411122	0.00375924	-0.0916946	-0.0442122	-0.117448	5.25E-06	0.0710412	0.00209217	0.127626	-0.0111851	-0.114486	0.0357899	0.0418505	0.0100964	-0.265739	0.0468648	-0.257964	-0.0187271	0.0338833	0.0017753	0.215759	-0.0163412	-0.199482	-0.0201206	-0.0333626	0.00835985	0.0914546	0.0226234	-0.238296	-0.331661	-0.0377148	0.0135855	0.0116667	-0.0479948	0.469018
0.53	0.156053	-0.00130708	-0.026458	0.00274809	-0.0937269	0.0573635	-0.0741543	-0.0152624	0.892632	0.000698052	-0.000210399	-0.0022806	-0.178256	0.024652	0.0411216	0.00230228	-0.0921342	-0.0414385	-0.117513	-0.0134356	0.0711177	0.00926463	0.127539	-0.0049972	-0.114129	0.0339589	0.0418538	0.00968405	-0.265301	0.0437081	-0.258162	-0.0213852	0.0338987	0.000961458	0.215607	-0.0146156	-0.199713	-0.0241106	-0.0332932	0.00982072	0.0916772	0.0231005	-0.241567	-0.320438	-0.0376913	-0.00181963	0.0110558	-0.0498595	0.469621
0.54	0.156057	-0.00167593	-0.0263496	0.00231417	-0.0931808	0.0536525	-0.0743084	-0.015567	0.892637	0.000447756	-0.00023315	-0.00226154	-0.17797	0.0332863	0.0411197	0.0021487	-0.092551	-0.0394219	-0.117716	-0.0271641	0.0711967	0.0048805	0.127508	-0.000915336	-0.113764	0.0376638	0.0418533	0.0100889	-0.264885	0.0412026	-0.2584	-0.0268107	0.0339005	-0.00182886	0.215474	-0.012657	-0.199966	-0.0234435	-0.0332034	0.0118545	0.0918945	0.0220577	-0.244762	-0.318913	-0.0378376	-0.0206982	0.0104434	-0.0477484	0.469969
0.55	0.156058	0.00158091	-0.0262419	0.00269699	-0.092679	0.048687	-0.074465	-0.0156606	0.89264	0.000242376	-0.000255501	-0.00214639	-0.177605	0.0365159	0.0411005	0.00115987	-0.0929418	-0.0353784	-0.118053	-0.0385624	0.071254	0.00309539	0.127522	0.00315141	-0.113371	0.035211	0.0418571	0.010106	-0.264509	0.0370919	-0.258682	-0.0289978	0.033878	-0.00118599	0.215353	-0.0108832	-0.200215	-0.0274343	-0.0331079	0.012381	0.0921038	0.0216277	-0.247889	-0.307186	-0.0381736	-0.0410271	0.00988913	-0.039859	0.470085
0.56	0.156092	0.000856069	-0.0261441	0.00318947	-0.0922274	0.0435762	-0.0746232	-0.0159474	0.892641	3.08E-05	-0.00027617	-0.00196907	-0.177215	0.044181	0.0410758	0.000664056	-0.0932914	-0.0311831	-0.118495	-0.0501514	0.0713004	0.0021758	0.127586	0.00952597	-0.112998	0.0391811	0.0418599	0.0112638	-0.26417	0.0342363	-0.258996	-0.0347532	0.0338612	-0.00350173	0.215254	-0.00865665	-0.200511	-0.0271379	-0.0330056	0.0125559	0.0923066	0.0206165	-0.250857	-0.289852	-0.0387142	-0.0594903	0.00943368	-0.0257907	0.469897
0.57	0.156119	0.00210317	-0.0260485	0.00258157	-0.0918285	0.0383034	-0.074783	-0.0159922	0.89264	-0.000169496	-0.000294915	-0.00176394	-0.176758	0.0472603	0.0410371	0.000867575	-0.0936033	-0.0272678	-0.119036	-0.0577741	0.0713106	-0.000754842	0.127694	0.0123578	-0.112595	0.0390401	0.0418631	0.0095618	-0.263858	0.0308853	-0.259351	-0.0366685	0.0338208	-0.005893	0.215171	-0.00770282	-0.200803	-0.0291183	-0.0329052	0.0135927	0.0924984	0.0195123	-0.253663	-0.272524	-0.0393883	-0.069111	0.0091791	-0.00222259	0.469442
0.58	0.15615	0.00248797	-0.0259718	0.00192788	-0.0914754	0.0337239	-0.0749433	-0.016043	0.892639	-0.000183173	-0.000311513	-0.00156202	-0.176274	0.0492651	0.0409983	-5.96E-05	-0.0938816	-0.0241245	-0.119637	-0.0618285	0.071298	0.00184163	0.127821	0.0138342	-0.112189	0.039663	0.0418445	0.00849256	-0.263585	0.0268307	-0.259731	-0.0385117	0.0337477	-0.00821255	0.215101	-0.00689473	-0.20111	-0.0302382	-0.0327914	0.0141962	0.0926725	0.0173997	-0.256285	-0.250514	-0.0401246	-0.0721043	0.00917878	0.0230421	0.468735
0.59	0.156194	0.00298154	-0.0259075	0.00116949	-0.0911676	0.0290824	-0.0751031	-0.0159344	0.892636	-0.000266569	-0.000325956	-0.00131019	-0.175794	0.0490301	0.040946	-0.000907888	-0.094128	-0.0214641	-0.120256	-0.0621688	0.0713252	0.00294793	0.127959	0.0140017	-0.111799	0.0388935	0.04182	0.00728805	-0.26335	0.0232247	-0.260115	-0.0386311	0.0336645	-0.0091674	0.215039	-0.00543267	-0.201438	-0.0310299	-0.032678	0.0144039	0.0928259	0.0153258	-0.258719	-0.23878	-0.0408694	-0.0717311	0.00942581	0.0459093	0.467825
0.6	0.156246	0.00586022	-0.0258578	0.000162707	-0.090907	0.0236804	-0.0752613	-0.0157017	0.892633	-0.000280779	-0.000337779	-0.0010325	-0.175328	0.0447677	0.0408887	-0.00122638	-0.0943496	-0.0185922	-0.12087	-0.0604765	0.0713589	0.00355847	0.128096	0.013102	-0.11143	0.0345128	0.0417864	0.00488652	-0.263157	0.0178024	-0.260489	-0.036645	0.033587	-0.00781867	0.214983	-0.00533159	-0.201778	-0.0343267	-0.0325657	0.0146194	0.0929613	0.014255	-0.261014	-0.220989	-0.041584	-0.0662379	0.00989304	0.0661598	0.46679
0.61	0.156319	0.00662467	-0.0258243	-0.000355997	-0.0906995	0.0182795	-0.0754169	-0.0154112	0.892631	-0.000199602	-0.000346847	-0.00077105	-0.174897	0.0427981	0.0408335	-0.00105419	-0.0945387	-0.0154657	-0.121464	-0.0578281	0.0714064	0.00284141	0.128212	0.0101871	-0.1111	0.0323848	0.0417453	0.00393933	-0.263015	0.0136025	-0.260846	-0.0351016	0.0335315	-0.00483189	0.214927	-0.00483479	-0.202143	-0.0350256	-0.0324583	0.0138794	0.0930862	0.0130924	-0.263122	-0.20142	-0.0422203	-0.0563732	0.0105511	0.0820958	0.465586
0.62	0.156405	0.00895285	-0.0258092	-0.00143666	-0.0905418	0.0132924	-0.0755687	-0.0149411	0.89263	-9.11E-05	-0.000353039	-0.000486505	-0.17451	0.0358504	0.0407919	0.000201829	-0.0946932	-0.0124241	-0.122007	-0.0502629	0.0713915	-0.00381328	0.128288	0.00552571	-0.110812	0.0270522	0.0416942	0.00168603	-0.26291	0.00949924	-0.261174	-0.0309033	0.0334873	-0.00301409	0.214873	-0.00573659	-0.20252	-0.0370465	-0.0323544	0.0135651	0.0931975	0.0116136	-0.265044	-0.183594	-0.0427424	-0.0430982	0.0113519	0.0937359	0.46424
0.63	0.156507	0.0116125	-0.0258124	-0.00302664	-0.0904323	0.00810897	-0.0757154	-0.01445	0.89263	3.05E-06	-0.000356545	-0.000207875	-0.17419	0.0268539	0.0407706	0.00199059	-0.0948153	-0.00904824	-0.122461	-0.0399033	0.0713459	-0.00730724	0.128319	3.65E-05	-0.110569	0.0219659	0.0416355	-0.0010272	-0.262847	0.00477561	-0.261468	-0.0279045	0.0334766	-0.000974435	0.214818	-0.00477288	-0.202909	-0.0394564	-0.0322557	0.0137652	0.0932942	0.0104576	-0.266763	-0.161709	-0.0431122	-0.0268292	0.0122546	0.100859	0.462758
0.64	0.156628	0.0129723	-0.0258406	-0.00523736	-0.0903683	0.00337538	-0.0758568	-0.0138648	0.892632	0.000258818	-0.00035749	3.13E-05	-0.173963	0.0166481	0.0407792	0.0048182	-0.0948996	-0.00595589	-0.122791	-0.0248777	0.0712578	-0.0113615	0.128275	-0.00813355	-0.110374	0.0186986	0.0415641	-0.00370468	-0.262826	0.00066574	-0.261734	-0.0251917	0.0334901	0.00220718	0.21476	-0.00522483	-0.203315	-0.0400881	-0.0321547	0.0147163	0.0933762	0.00892436	-0.268273	-0.142597	-0.0433259	-0.0139465	0.0131805	0.0949036	0.461184
0.65	0.156755	0.0135269	-0.0258933	-0.0058127	-0.090356	-0.0028692	-0.0759925	-0.0132745	0.892637	0.000573825	-0.000356097	0.000252471	-0.173836	0.00639507	0.0408198	0.00576346	-0.0949457	-0.00209148	-0.122957	-0.00734125	0.0711442	-0.00995761	0.128151	-0.0166389	-0.110215	0.0149617	0.0414815	-0.00465059	-0.26285	-0.00435286	-0.261966	-0.0204139	0.033521	0.00354454	0.214696	-0.00765172	-0.20372	-0.0397638	-0.0320501	0.013978	0.0934509	0.00897953	-0.2696	-0.122416	-0.0434386	-0.00589379	0.0140039	0.0799869	0.459615
0.66	0.156889	0.0128553	-0.0259673	-0.00683897	-0.0904066	-0.00946585	-0.0761225	-0.0128211	0.892644	0.000796932	-0.000352359	0.000476838	-0.173817	-0.00285959	0.0408851	0.00730556	-0.094948	0.00192933	-0.12294	0.010039	0.0710686	-0.0074636	0.127947	-0.0222276	-0.110103	0.0125267	0.041394	-0.00574437	-0.262919	-0.00876276	-0.262145	-0.0159316	0.0335563	0.00322782	0.214619	-0.00777128	-0.204126	-0.038447	-0.0319468	0.0138757	0.0935298	0.00939895	-0.270745	-0.107609	-0.0434868	-0.00102559	0.0146659	0.0615862	0.458112
0.67	0.157012	0.0124985	-0.0260572	-0.00796314	-0.0905212	-0.0157353	-0.0762491	-0.0125317	0.892653	0.00106062	-0.000346807	0.000659917	-0.173877	-0.0106913	0.0409686	0.00922329	-0.0949089	0.00520861	-0.122762	0.0253141	0.0709728	-0.0111026	0.127678	-0.0308518	-0.110005	0.0111313	0.0413068	-0.00701356	-0.263033	-0.0133774	-0.262293	-0.0132636	0.0335861	0.00460087	0.214537	-0.00869677	-0.204518	-0.0379538	-0.0318469	0.0140716	0.0936129	0.00946275	-0.271751	-0.0934143	-0.0434913	0.00290453	0.015144	0.0427836	0.456782
0.68	0.157123	0.0100703	-0.0261685	-0.00793476	-0.0906893	-0.0210501	-0.0763743	-0.012482	0.892664	0.00108922	-0.000339325	0.000813917	-0.173995	-0.0137584	0.0410818	0.0101667	-0.0948369	0.00840493	-0.122451	0.0361815	0.0708611	-0.012421	0.127344	-0.0345861	-0.109907	0.0134513	0.0412069	-0.00610006	-0.263191	-0.0174452	-0.262427	-0.0134868	0.0336235	0.00293726	0.214459	-0.00781859	-0.2049	-0.0358249	-0.031743	0.0128113	0.0936893	0.00824009	-0.272624	-0.0792491	-0.043457	0.00651491	0.0154374	0.0233693	0.45564
0.69	0.157209	0.00788445	-0.0262884	-0.00928026	-0.0909006	-0.0245572	-0.0765004	-0.0126738	0.892676	0.00111671	-0.000330191	0.00102709	-0.17413	-0.0151298	0.041208	0.0127132	-0.0947393	0.0101097	-0.12205	0.0434678	0.0707204	-0.0157202	0.126972	-0.0385053	-0.109779	0.017611	0.041101	-0.00770321	-0.263384	-0.0199882	-0.262572	-0.0161254	0.0336506	0.0014593	0.214388	-0.0064907	-0.205266	-0.035068	-0.0316485	0.0130066	0.0937439	0.00514923	-0.273328	-0.0618591	-0.0433941	0.00829117	0.0155488	0.00532997	0.45465
0.7	0.157272	0.00558355	-0.0264208	-0.00877079	-0.0911494	-0.028725	-0.0766289	-0.0129826	0.892687	0.00104506	-0.000319083	0.00119717	-0.174268	-0.0144445	0.0413495	0.0125326	-0.0946125	0.013832	-0.121591	0.0483587	0.0705769	-0.0138438	0.126572	-0.0406562	-0.109615	0.0209816	0.0409743	-0.0076834	-0.263611	-0.0235866	-0.26274	-0.0173251	0.0336647	0.00212027	0.214329	-0.00552102	-0.205623	-0.0337598	-0.0315591	0.011087	0.0937726	0.00286171	-0.273922	-0.057779	-0.0433133	0.00995934	0.0155009	-0.00895236	0.453914
0.71	0.157319	0.00561461	-0.0265607	-0.00977557	-0.0914384	-0.0329514	-0.0767602	-0.0132645	0.892699	0.00115737	-0.000305988	0.0014369	-0.17441	-0.0168695	0.0414957	0.0136058	-0.0944467	0.0179843	-0.121083	0.0534929	0.0704432	-0.012645	0.126148	-0.0436853	-0.109434	0.0209668	0.0408314	-0.0103684	-0.263867	-0.0260525	-0.262915	-0.0166556	0.0336882	0.00212855	0.214274	-0.0062231	-0.205973	-0.0347185	-0.0314823	0.0106902	0.09378	0.00114602	-0.274481	-0.051045	-0.0432169	0.0103782	0.0153164	-0.0227611	0.453477
0.72	0.157353	0.00314664	-0.0267106	-0.00958972	-0.0917703	-0.0372995	-0.0768939	-0.0133442	0.892712	0.00146534	-0.000290748	0.00159126	-0.174556	-0.0153539	0.0416452	0.0135762	-0.094246	0.020678	-0.120533	0.0565007	0.0703706	-0.00128486	0.1257	-0.0459494	-0.109249	0.0221001	0.0406723	-0.0111063	-0.264156	-0.0299624	-0.263073	-0.0137691	0.0337246	0.00554248	0.21421	-0.00766645	-0.206316	-0.0325654	-0.0314166	0.00900735	0.0937733	-0.000262283	-0.274958	-0.0450337	-0.0431179	0.010275	0.0150082	-0.0340698	0.453256
0.73	0.157377	0.00408741	-0.0268648	-0.00914333	-0.0921405	-0.0404506	-0.0770278	-0.0134442	0.892727	0.00161363	-0.000274222	0.00170698	-0.174708	-0.0173269	0.041789	0.0119107	-0.0940218	0.0222937	-0.119951	0.0589143	0.0704301	0.0125229	0.125244	-0.0455836	-0.109084	0.0179454	0.0405094	-0.0113191	-0.264482	-0.0330687	-0.263184	-0.0086982	0.0337804	0.00564005	0.214127	-0.00821866	-0.206652	-0.0335472	-0.0313655	0.00719238	0.0937494	-0.00254945	-0.275403	-0.0455183	-0.0430194	0.0102491	0.0146132	-0.0403556	0.453307
0.74	0.157398	0.00320808	-0.0270157	-0.00826396	-0.092538	-0.0431213	-0.0771623	-0.0135549	0.892743	0.00160141	-0.000256846	0.00175495	-0.174849	-0.0135351	0.041916	0.0106822	-0.0937823	0.0242013	-0.119382	0.0543249	0.0705835	0.0154482	0.124802	-0.0426852	-0.108939	0.0170074	0.0403582	-0.0106227	-0.264828	-0.0356832	-0.263254	-0.00561704	0.0338391	0.00512183	0.214035	-0.00969054	-0.20698	-0.0321058	-0.0313349	0.0051818	0.0936987	-0.00502659	-0.27585	-0.0461285	-0.042923	0.00966132	0.0141746	-0.0420394	0.453632
0.75	0.157413	0.00215979	-0.0271635	-0.00754414	-0.0929616	-0.0452706	-0.0772978	-0.0135613	0.892759	0.001561	-0.000239217	0.00176328	-0.174943	-0.0072914	0.0420303	0.0100776	-0.0935281	0.0256804	-0.118882	0.0454222	0.0707347	0.0171256	0.124389	-0.0391981	-0.108799	0.0172741	0.0402138	-0.00987775	-0.265205	-0.0383657	-0.263306	-0.00424267	0.0338931	0.00547625	0.213938	-0.00968423	-0.207294	-0.0303053	-0.0313191	0.00362732	0.0936255	-0.00747765	-0.276312	-0.0465524	-0.0428299	0.00972105	0.0137462	-0.0402232	0.454198
0.76	0.157427	0.00353679	-0.0273044	-0.0062796	-0.0934022	-0.0463625	-0.0774328	-0.0135605	0.892774	0.00163083	-0.000221817	0.00170331	-0.174982	-0.00222115	0.0421296	0.00879517	-0.0932622	0.0274953	-0.118484	0.0341098	0.0709246	0.0188668	0.124021	-0.0352919	-0.108666	0.0147809	0.0400805	-0.00853408	-0.265593	-0.0385469	-0.263343	-0.00333412	0.0339459	0.00637055	0.213835	-0.0102437	-0.207599	-0.0309337	-0.0313195	0.00173943	0.0935246	-0.0104523	-0.276766	-0.047464	-0.0427424	0.00955782	0.0133517	-0.0349085	0.454932
0.77	0.157441	0.00235585	-0.0274308	-0.0046199	-0.0938562	-0.0473484	-0.077568	-0.0135534	0.892789	0.00134945	-0.000205621	0.00154497	-0.174942	0.0081458	0.0422063	0.00733994	-0.092979	0.029554	-0.118225	0.0180925	0.0711241	0.0195679	0.123714	-0.0275127	-0.108534	0.0158896	0.0399668	-0.00664378	-0.26599	-0.0399149	-0.263375	-0.00344367	0.0340215	0.00880706	0.213733	-0.00979455	-0.207894	-0.028628	-0.0313395	-0.000137745	0.0933966	-0.0130718	-0.2772	-0.041008	-0.0426551	0.00983611	0.0130123	-0.0287495	0.455759
0.78	0.157447	0.00297575	-0.0275432	-0.0039802	-0.0943217	-0.0481149	-0.0777026	-0.0134169	0.892801	0.0010111	-0.000190882	0.00139443	-0.174803	0.0165212	0.0422624	0.00718076	-0.0926774	0.03184	-0.118134	0.000956384	0.071319	0.0184624	0.123487	-0.0194501	-0.108391	0.0156116	0.0398694	-0.00650278	-0.266397	-0.0410286	-0.263414	-0.00474402	0.0340928	0.00491568	0.213641	-0.00769927	-0.208168	-0.0282678	-0.0313739	-0.000385397	0.093246	-0.0150566	-0.277583	-0.0350287	-0.0425685	0.00883172	0.0127308	-0.0241855	0.456593
0.79	0.157461	0.00220519	-0.0276492	-0.00206049	-0.0947891	-0.0477834	-0.0778365	-0.0132754	0.892811	0.000859081	-0.000178196	0.00113607	-0.174579	0.0278015	0.0423078	0.00567648	-0.092361	0.0331722	-0.118219	-0.0178872	0.0714912	0.0157012	0.123339	-0.0108906	-0.108241	0.0184681	0.0397753	-0.00355511	-0.266813	-0.0411697	-0.263485	-0.00904683	0.0341428	0.00536895	0.213569	-0.00760175	-0.208437	-0.0256756	-0.0314085	-0.00195656	0.0930723	-0.0176606	-0.277941	-0.0348093	-0.042492	0.00835296	0.0125042	-0.0175487	0.45742
0.8	0.157461	0.00186448	-0.0277311	4.59E-05	-0.0952624	-0.0484816	-0.0779679	-0.0130129	0.892817	0.000565618	-0.000167901	0.000937516	-0.174237	0.0384466	0.0423191	0.00340266	-0.0920338	0.0349861	-0.118492	-0.0367713	0.0716454	0.0146462	0.12328	-0.00230334	-0.108061	0.0185274	0.0397052	-0.00183558	-0.26723	-0.0409524	-0.263584	-0.0101941	0.0341997	0.00415521	0.213506	-0.00619277	-0.20867	-0.0231941	-0.0314617	-0.00369166	0.0928817	-0.0185002	-0.278284	-0.0323861	-0.0424181	0.0074688	0.0123467	-0.011604	0.458196
0.81	0.157492	0.00437695	-0.0278058	0.000449777	-0.0957422	-0.0487914	-0.0780965	-0.0127278	0.89282	0.000163598	-0.000159483	0.000740239	-0.173832	0.0454317	0.0423121	0.00307001	-0.0916952	0.0361203	-0.118947	-0.0550163	0.0717577	0.00780622	0.123302	0.00629548	-0.107912	0.0172797	0.0396374	-0.00225196	-0.267648	-0.0418568	-0.263699	-0.013848	0.034231	0.00309015	0.213462	-0.00367361	-0.208918	-0.0240732	-0.0315185	-0.0033271	0.0926875	-0.0186318	-0.278596	-0.029506	-0.0423524	0.00720978	0.0122489	-0.00577249	0.458876
0.82	0.157512	0.00400514	-0.0278702	0.00191928	-0.0962182	-0.0477377	-0.0782221	-0.0123598	0.892821	-3.69E-05	-0.000153087	0.000560062	-0.173322	0.054076	0.0422917	0.00180659	-0.091358	0.036101	-0.119581	-0.0705373	0.0717913	-0.00143603	0.123395	0.0119533	-0.107726	0.0194808	0.0395751	-0.000319543	-0.268068	-0.0410517	-0.263866	-0.0185271	0.0342653	0.00364726	0.213441	-0.00159589	-0.209131	-0.0213767	-0.0315754	-0.0044527	0.0924856	-0.0196966	-0.278891	-0.0275608	-0.0422883	0.00717585	0.0122122	7.39E-05	0.459439
0.83	0.157551	0.00572761	-0.0279182	0.00244094	-0.0966894	-0.0465871	-0.0783434	-0.0119785	0.892818	-0.000416428	-0.000148119	0.000443609	-0.172766	0.0577728	0.0422503	0.00146672	-0.0910164	0.0365138	-0.120347	-0.0820722	0.0717333	-0.00999781	0.123557	0.0187646	-0.107551	0.0187355	0.0395267	-0.000549402	-0.268483	-0.0401893	-0.264062	-0.0219717	0.0342992	0.00362464	0.21344	0.000987837	-0.209343	-0.0210477	-0.0316458	-0.00463961	0.0922809	-0.0200289	-0.279151	-0.0265009	-0.0422244	0.00638234	0.0122185	0.00363261	0.459849
0.84	0.157584	0.00461631	-0.0279675	0.00175841	-0.0971428	-0.0449774	-0.078461	-0.011513	0.892813	-0.00060317	-0.000144267	0.00033253	-0.172153	0.0630979	0.0422152	0.00225313	-0.0906755	0.0367559	-0.121216	-0.0912043	0.0716226	-0.0102317	0.123765	0.0232727	-0.107345	0.0226735	0.039469	-0.000645502	-0.268885	-0.0390602	-0.264309	-0.027796	0.0343309	0.00259076	0.213464	0.00407694	-0.209523	-0.0171919	-0.0317044	-0.00349335	0.0920709	-0.0201119	-0.279417	-0.0270673	-0.0421688	0.00613882	0.0122582	0.00660917	0.460151
0.85	0.157616	0.00504053	-0.0280224	0.00130964	-0.0975837	-0.0443066	-0.0785735	-0.0110818	0.892805	-0.000934146	-0.000141522	0.000228526	-0.171511	0.063851	0.0421786	0.00166677	-0.0903288	0.0377676	-0.122151	-0.0946109	0.0714929	-0.015096	0.124006	0.0259269	-0.107118	0.0242861	0.0393969	-0.00119453	-0.269288	-0.0395555	-0.264607	-0.032909	0.0343496	0.00250467	0.213515	0.00787463	-0.209676	-0.0151515	-0.0317481	-0.00285183	0.0918704	-0.0183591	-0.279702	-0.0293998	-0.0421169	0.00579736	0.0123184	0.0077986	0.460344
0.86	0.157659	0.00501474	-0.0280852	-9.07E-05	-0.0980121	-0.0426847	-0.0786818	-0.0106662	0.892794	-0.00121007	-0.000138979	0.000276356	-0.170877	0.0643581	0.0421438	0.002549	-0.0899873	0.0356097	-0.123109	-0.097217	0.0713204	-0.0174478	0.124269	0.027905	-0.106879	0.0283851	0.0393094	-0.00214723	-0.269684	-0.0378347	-0.264963	-0.0405869	0.034334	-0.00267998	0.213602	0.0107912	-0.209822	-0.0132492	-0.0317831	-0.00180146	0.0916868	-0.0169798	-0.280005	-0.0307401	-0.042064	0.00489326	0.0123856	0.00786176	0.460414
0.87	0.157686	0.00341381	-0.0281497	-0.000139682	-0.0984242	-0.0409572	-0.0787868	-0.0103103	0.89278	-0.00134835	-0.000136019	0.000331181	-0.170218	0.0666704	0.0421094	0.00289527	-0.0896671	0.0336687	-0.124092	-0.0995978	0.0711032	-0.023547	0.124551	0.0296281	-0.10658	0.0336728	0.0392129	-0.00112269	-0.270062	-0.0355655	-0.265401	-0.0475197	0.0343126	-0.00179726	0.213719	0.0130496	-0.20993	-0.00986379	-0.0318171	-0.00264388	0.0915191	-0.0155226	-0.280315	-0.031829	-0.0420126	0.00597363	0.0124496	0.00747632	0.460357
0.88	0.157717	0.00529553	-0.0282243	-0.00199372	-0.0988176	-0.0392289	-0.0788885	-0.0100411	0.892766	-0.0014717	-0.000131585	0.000508566	-0.169566	0.0634594	0.0420888	0.00427928	-0.0893645	0.0325005	-0.125082	-0.098924	0.07088	-0.0195478	0.124841	0.0298559	-0.106259	0.0343332	0.0390986	-0.00349741	-0.270417	-0.0332284	-0.265896	-0.0522675	0.0342936	-0.00170947	0.213859	0.0147968	-0.21003	-0.0106759	-0.0318464	-0.00175601	0.0913695	-0.0135921	-0.280643	-0.0323568	-0.0419642	0.00474616	0.0125038	0.00644758	0.460187
0.89	0.157755	0.00387777	-0.0283166	-0.00411809	-0.0991828	-0.0361394	-0.0789873	-0.00968618	0.892748	-0.00194106	-0.000125727	0.000654573	-0.168934	0.0629129	0.0420878	0.00638465	-0.0890743	0.0307226	-0.126063	-0.097405	0.0706397	-0.0268093	0.125132	0.0290276	-0.105922	0.0392988	0.0389502	-0.00593138	-0.270747	-0.0307176	-0.266445	-0.058417	0.0342423	-0.00573668	0.214037	0.0195135	-0.210124	-0.00788835	-0.0318623	-0.000559756	0.0912317	-0.0130477	-0.280995	-0.0363766	-0.0419219	0.00495071	0.0125411	0.00383897	0.459933
0.9	0.157782	0.0051051	-0.0284186	-0.00552924	-0.0995164	-0.0330409	-0.079082	-0.0093102	0.89273	-0.00185117	-0.000118088	0.000885438	-0.168317	0.0572801	0.0421017	0.00725627	-0.088806	0.0276039	-0.127012	-0.091329	0.0703637	-0.0271207	0.125407	0.0259618	-0.105549	0.0399086	0.0387784	-0.00738805	-0.271053	-0.0271624	-0.267048	-0.0624199	0.0342122	-0.00161422	0.214233	0.0197533	-0.210192	-0.00778254	-0.0318747	-0.00080417	0.0911021	-0.0122091	-0.281387	-0.0385044	-0.0418712	0.00666887	0.0125553	0.00209825	0.459623
0.91	0.157821	0.00506642	-0.0285319	-0.00758423	-0.09982	-0.0306237	-0.0791729	-0.00890737	0.892712	-0.00182812	-0.000108167	0.00112228	-0.167766	0.0509831	0.0421346	0.00919388	-0.088561	0.0256707	-0.127877	-0.0818723	0.0700854	-0.026559	0.125644	0.0223479	-0.105181	0.0407789	0.0385872	-0.00981459	-0.271328	-0.0247838	-0.267675	-0.063956	0.0341843	-0.00318055	0.214434	0.0212689	-0.210259	-0.00610268	-0.031887	-0.000242345	0.0909855	-0.0104505	-0.281803	-0.0444994	-0.0418141	0.00673742	0.012549	0.000526709	0.45924
0.92	0.157854	0.0038869	-0.0286549	-0.00813152	-0.100097	-0.0282905	-0.0792601	-0.00849414	0.892694	-0.00164151	-9.61E-05	0.00128364	-0.167273	0.0453853	0.0421853	0.00940323	-0.0883415	0.0226984	-0.128639	-0.0705582	0.0698663	-0.0167741	0.12585	0.019577	-0.104805	0.0414955	0.0383821	-0.0100607	-0.271577	-0.0223768	-0.268311	-0.0633028	0.0341474	-0.00321305	0.21464	0.0204651	-0.2103	-0.00311882	-0.0318988	-0.00113557	0.0908868	-0.00859085	-0.282278	-0.0497656	-0.0417535	0.00622601	0.012518	-0.00321021	0.458835
0.93	0.157897	0.00517438	-0.0287932	-0.0103317	-0.100349	-0.025977	-0.0793429	-0.00816172	0.892679	-0.00150059	-8.24E-05	0.00141793	-0.166865	0.0359257	0.0422592	0.0113168	-0.0881482	0.0194249	-0.129277	-0.0576707	0.0697156	-0.013986	0.126011	0.0139871	-0.104454	0.0391257	0.0381617	-0.0121967	-0.2718	-0.0198045	-0.268928	-0.061671	0.0341039	-0.00720303	0.214839	0.020257	-0.210336	-0.00320536	-0.0319022	0.000190004	0.0908103	-0.00635357	-0.282795	-0.0544845	-0.0416945	0.00624601	0.0124566	-0.0043743	0.458405
0.94	0.15794	0.00519984	-0.0289324	-0.0103489	-0.100575	-0.0233024	-0.079423	-0.00789684	0.892665	-0.0013259	-6.79E-05	0.00147653	-0.166524	0.0300698	0.0423395	0.0111668	-0.0879921	0.0146485	-0.129805	-0.0477635	0.0695901	-0.0108224	0.126136	0.0100592	-0.10411	0.0379504	0.0379471	-0.0110853	-0.271996	-0.0166878	-0.269533	-0.059681	0.0340003	-0.0115774	0.215024	0.0181513	-0.21036	-0.00224924	-0.0319091	-0.000769548	0.0907537	-0.00461036	-0.283359	-0.0584669	-0.0416383	0.00669291	0.0123888	-0.00445197	0.457977
0.95	0.157972	0.00281902	-0.0290687	-0.00984657	-0.100775	-0.0205387	-0.0795007	-0.00767122	0.892653	-0.00104547	-5.31E-05	0.00146278	-0.166223	0.0278975	0.0424278	0.0111482	-0.0878766	0.0109307	-0.130243	-0.0399774	0.0695046	-0.00697526	0.126219	0.00723438	-0.103772	0.037403	0.0377425	-0.00972264	-0.272163	-0.0139613	-0.2701	-0.054187	0.0339004	-0.00892457	0.215186	0.0151699	-0.210362	0.00123178	-0.0319196	-0.00172316	0.0907142	-0.00311971	-0.283973	-0.0642524	-0.0415776	0.00672711	0.012324	-0.0036307	0.45756
0.96	0.158005	0.00377996	-0.0291923	-0.00914232	-0.100943	-0.0164048	-0.0795765	-0.00758965	0.892643	-0.000944515	-3.86E-05	0.00141609	-0.165973	0.0216287	0.0425131	0.0105254	-0.0877955	0.00678019	-0.130593	-0.03109	0.0694222	-0.00703362	0.126269	0.00357695	-0.103469	0.0319055	0.0375588	-0.00914246	-0.272298	-0.0101947	-0.270598	-0.0464744	0.03381	-0.00990075	0.215319	0.0127755	-0.210356	0.00043591	-0.0319414	-0.00280989	0.090685	-0.00303421	-0.284628	-0.0674082	-0.041519	0.00605693	0.0122571	-0.00400413	0.457167
0.97	0.15803	0.00081337	-0.0293003	-0.00864613	-0.10106	-0.0103896	-0.0796517	-0.00759996	0.892635	-0.00073097	-2.52E-05	0.00126291	-0.165756	0.0213897	0.0425988	0.0109165	-0.0877672	-0.000185413	-0.130873	-0.0251298	0.0693361	-0.00812255	0.126292	0.000589444	-0.103186	0.0330405	0.0373901	-0.00780861	-0.272391	-0.00675803	-0.271038	-0.0422724	0.0337087	-0.00779212	0.215427	0.010001	-0.210337	0.00378112	-0.0319708	-0.00310689	0.0906439	-0.00507519	-0.285329	-0.0730544	-0.0414667	0.00610275	0.0121941	-0.00227707	0.456831
0.98	0.158054	0.00355212	-0.0293943	-0.00795732	-0.101119	-0.00408475	-0.0797279	-0.00760022	0.892629	-0.000435448	-1.36E-05	0.00102488	-0.165574	0.0142619	0.0426823	0.00907097	-0.0878238	-0.0101248	-0.131085	-0.017693	0.0692712	-0.00480293	0.126285	-0.00183088	-0.102923	0.0269893	0.0372361	-0.00723093	-0.27245	-0.00264465	-0.271426	-0.0363228	0.033641	-0.00590332	0.21551	0.00730755	-0.210317	0.000314233	-0.0320007	-0.00320159	0.090585	-0.00680855	-0.286065	-0.0731943	-0.0414144	0.00567442	0.0121413	-0.00266664	0.456542
0.99	0.158092	0.00329405	-0.0294705	-0.0071371	-0.101115	0.00215786	-0.0798047	-0.00766298	0.892626	-0.000350672	-5.01E-06	0.000694141	-0.165447	0.0105388	0.0427525	0.00744607	-0.0879828	-0.020213	-0.131225	-0.0100879	0.0692138	-0.00767027	0.126248	-0.00547278	-0.102693	0.0252636	0.0371033	-0.005697	-0.272461	0.00217898	-0.271765	-0.0321897	0.0335728	-0.00814296	0.215562	0.00412807	-0.210317	3.92E-05	-0.0320319	-0.00296592	0.0905093	-0.00807638	-0.286813	-0.0760234	-0.0413698	0.00507073	0.0120917	-0.001385	0.456291
1	0.158115	0.00230619	-0.0295239	-0.00557629	-0.101052	0.00833517	-0.0798823	-0.00782695	0.892624	-5.53E-05	1.76E-07	0.000359872	-0.165341	0.00788275	0.0428054	0.00494197	-0.0882429	-0.0305041	-0.131297	-0.00324447	0.0691553	-0.00347593	0.126182	-0.00847449	-0.102462	0.0231322	0.0369955	-0.00331376	-0.272428	0.00614669	-0.272059	-0.0260895	0.0334922	-0.00768461	0.215582	0.000344402	-0.2103	0.00126735	-0.0320642	-0.00354901	0.0904226	-0.00894819	-0.287612	-0.0836534	-0.0413232	0.00575302	0.0120524	9.69E-05	0.456135
1.01	0.158152	0.00431228	-0.0295553	-0.00463175	-0.10093	0.0150163	-0.0799612	-0.00791244	0.892625	0.000176895	2.07E-06	2.12E-05	-0.165292	0.0015647	0.0428409	0.00331851	-0.0885928	-0.0394034	-0.13129	0.00446471	0.0690984	-0.0083389	0.126083	-0.0119445	-0.102275	0.0178976	0.036913	-0.00254497	-0.27235	0.0111226	-0.272287	-0.0199232	0.0334196	-0.00771513	0.215568	-0.00286316	-0.210301	-0.00175007	-0.0321007	-0.003487	0.0903304	-0.00972639	-0.288441	-0.0809478	-0.0412678	0.00744312	0.0120359	0.00296324	0.456026
1.02	0.158197	0.00342806	-0.0295691	-0.00347056	-0.100743	0.0215389	-0.0800414	-0.0081127	0.892628	0.000400549	7.77E-07	-0.000297004	-0.165292	-0.00163896	0.0428702	0.00204128	-0.0890252	-0.0463809	-0.131207	0.0119531	0.0690111	-0.00839792	0.125951	-0.0138257	-0.102114	0.0169982	0.0368461	-0.000810515	-0.272224	0.0153449	-0.272465	-0.0161932	0.0333505	-0.00520605	0.215529	-0.00506963	-0.210315	-0.00149519	-0.032135	-0.00362163	0.0902314	-0.0100253	-0.28926	-0.083494	-0.0412061	0.00690477	0.0120254	0.0016825	0.455941
1.03	0.158234	0.00348259	-0.0295595	-0.00269166	-0.100496	0.0276102	-0.0801241	-0.00826588	0.892634	0.00074815	-3.78E-06	-0.000616558	-0.165318	-0.00529982	0.0428877	0.00100669	-0.0895147	-0.0522866	-0.131056	0.018987	0.0689561	-0.00466731	0.125793	-0.0175098	-0.101955	0.0142256	0.0368038	0.000425213	-0.272056	0.0192012	-0.272602	-0.0101929	0.0333362	0.000208972	0.215453	-0.00928185	-0.210322	-0.00165676	-0.032172	-0.00329759	0.0901336	-0.00940278	-0.290134	-0.0875098	-0.0411519	0.00582738	0.0120048	0.00116944	0.455955
1.04	0.158283	0.00491398	-0.0295337	-0.00173737	-0.100197	0.0322843	-0.0802078	-0.00849468	0.892642	0.000858709	-1.14E-05	-0.000923392	-0.165395	-0.0103739	0.0428956	-0.000530353	-0.0900516	-0.0562263	-0.130834	0.0257556	0.0689205	-0.00288413	0.12561	-0.0199204	-0.101843	0.00769275	0.0367842	0.00162879	-0.271851	0.0228845	-0.272662	-0.0013479	0.0333327	-0.00156928	0.215343	-0.0129302	-0.210344	-0.00357755	-0.0322076	-0.00327229	0.0900505	-0.00710947	-0.291009	-0.0898184	-0.0410992	0.00640249	0.01198	0.0013171	0.455989
1.05	0.158346	0.00521215	-0.0294918	-0.000171877	-0.0998571	0.0358755	-0.0802925	-0.00849143	0.892651	0.00110296	-2.22E-05	-0.00123816	-0.165514	-0.0127079	0.0428935	-0.00254731	-0.0906202	-0.0586122	-0.130562	0.0291001	0.0689136	7.92E-05	0.125409	-0.0210564	-0.1018	-0.000348224	0.0367976	0.00429199	-0.271605	0.0264892	-0.272612	0.0121299	0.0333064	-0.00326838	0.215196	-0.0169736	-0.210382	-0.00381586	-0.032244	-0.00382052	0.0899934	-0.00383363	-0.291898	-0.0905848	-0.04104	0.00713984	0.0119591	0.0019406	0.456067
1.06	0.158416	0.00782623	-0.0294196	0.00289515	-0.0994898	0.0390422	-0.0803766	-0.00839535	0.892665	0.0016193	-3.67E-05	-0.00169599	-0.165657	-0.0168249	0.0428614	-0.00681702	-0.0912062	-0.060302	-0.130258	0.032287	0.0689265	0.00380409	0.125194	-0.0215391	-0.10184	-0.0140852	0.0368746	0.00844806	-0.271322	0.0297407	-0.272404	0.0309711	0.0332684	-0.00352427	0.214983	-0.0256029	-0.210418	-0.00581731	-0.0322949	-0.00553654	0.0899713	-0.000534209	-0.292818	-0.0928837	-0.0409801	0.00657098	0.0119418	0.00219537	0.456197
1.07	0.158503	0.0070032	-0.0293133	0.00547836	-0.0990853	0.0440709	-0.0804588	-0.00813496	0.892683	0.00195678	-5.64E-05	-0.00226333	-0.165836	-0.0180331	0.0427969	-0.00957397	-0.0918124	-0.0624636	-0.129919	0.0362384	0.0689966	0.0116721	0.124967	-0.0223325	-0.101999	-0.0252658	0.037032	0.0131645	-0.27099	0.0343192	-0.271991	0.0518009	0.0332091	-0.00966862	0.214686	-0.033541	-0.21046	-0.00343192	-0.0323561	-0.0059638	0.0899671	-9.83E-05	-0.293765	-0.09637	-0.0409305	0.0060308	0.0119425	0.00574515	0.456364
1.08	0.158607	0.0104078	-0.0291654	0.00981411	-0.0986436	0.0475922	-0.0805378	-0.00781715	0.892707	0.00271765	-8.22E-05	-0.00290318	-0.166056	-0.0223923	0.042693	-0.0146665	-0.0924219	-0.0619098	-0.129544	0.0382368	0.0691273	0.0145608	0.124735	-0.0236752	-0.102292	-0.043578	0.0372789	0.018871	-0.270625	0.0366207	-0.271349	0.0769666	0.0331323	-0.00507383	0.214291	-0.044833	-0.210504	-0.00541774	-0.0324303	-0.00788244	0.0899721	0.00145191	-0.294749	-0.099566	-0.0408828	0.00475373	0.0119698	0.00733948	0.456565
1.09	0.158722	0.0114328	-0.0289737	0.0152387	-0.098174	0.0498673	-0.0806137	-0.00734744	0.892737	0.00326578	-0.000114472	-0.0035992	-0.166288	-0.0227843	0.0425535	-0.0203898	-0.0930202	-0.0590689	-0.129164	0.0383719	0.0692933	0.0199658	0.124498	-0.0233682	-0.102717	-0.0592218	0.0376148	0.0254661	-0.270232	0.0374292	-0.270466	0.101018	0.0330713	-0.00679106	0.213801	-0.054208	-0.210538	-0.00462339	-0.0325141	-0.0104194	0.0899898	0.00352303	-0.295762	-0.103284	-0.0408573	0.00401029	0.0120183	0.0119992	0.456778
1.1	0.158846	0.0107367	-0.0287291	0.0183976	-0.0976931	0.052361	-0.0806851	-0.0069981	0.892772	0.00373341	-0.000154043	-0.00433072	-0.166526	-0.0209596	0.0423651	-0.0222717	-0.0935827	-0.0554017	-0.128791	0.036712	0.0695173	0.023861	0.124273	-0.0225373	-0.103269	-0.0694996	0.0380469	0.0290466	-0.269832	0.0375204	-0.269361	0.118938	0.0330184	-0.00419263	0.213227	-0.0603758	-0.210561	-0.0020679	-0.0326148	-0.00962247	0.0900288	0.00474234	-0.296813	-0.104434	-0.040842	0.00220362	0.0121127	0.0156604	0.457019
1.11	0.158982	0.0118413	-0.0284336	0.0237527	-0.0972064	0.0528706	-0.0807528	-0.00664641	0.892811	0.00399993	-0.000201542	-0.00515041	-0.166762	-0.0189743	0.0421286	-0.0276077	-0.0940998	-0.0501961	-0.128445	0.0317482	0.0697927	0.0278222	0.124073	-0.0176328	-0.10392	-0.0801518	0.0385619	0.0348091	-0.26944	0.0362582	-0.268088	0.13374	0.0329805	-0.00335271	0.212582	-0.0687836	-0.21058	-0.00149995	-0.0327248	-0.0107934	0.0900884	0.00731905	-0.29786	-0.103961	-0.040841	0.000822752	0.0122441	0.0191462	0.457227
1.12	0.159118	0.0117646	-0.028097	0.0276393	-0.0967243	0.0523076	-0.0808172	-0.00624818	0.892852	0.00408098	-0.000257145	-0.00596109	-0.166967	-0.0154486	0.0418546	-0.0310127	-0.0945667	-0.0445296	-0.128149	0.0263362	0.0700882	0.0297675	0.123898	-0.0146577	-0.104639	-0.0882294	0.0391365	0.0380187	-0.269056	0.0342318	-0.266689	0.14605	0.0329403	-0.00585589	0.211877	-0.0726559	-0.210582	0.000117097	-0.0328294	-0.0100409	0.0901732	0.0101068	-0.298889	-0.099778	-0.0408475	0.000143175	0.0124126	0.022261	0.457398
1.13	0.159261	0.0135097	-0.0277248	0.0316588	-0.0962586	0.0509962	-0.0808778	-0.00586402	0.892893	0.00419192	-0.0003208	-0.00677919	-0.167146	-0.013013	0.0415417	-0.035257	-0.0949768	-0.038662	-0.127916	0.0198044	0.0703849	0.0297331	0.123758	-0.0120667	-0.105435	-0.0972352	0.0397633	0.0415243	-0.268695	0.0309677	-0.265171	0.15658	0.0328615	-0.00979582	0.211125	-0.0768642	-0.210579	-0.000206796	-0.0329241	-0.0094221	0.0902868	0.0127832	-0.299893	-0.098927	-0.0408624	-0.000417999	0.0126025	0.023881	0.457549
1.14	0.159411	0.0125841	-0.0273125	0.0348403	-0.0958137	0.049704	-0.0809349	-0.00561784	0.892935	0.00410357	-0.000392588	-0.00754637	-0.167288	-0.00674357	0.0411821	-0.0378013	-0.0953318	-0.0330105	-0.127761	0.010818	0.0706818	0.0274259	0.12366	-0.00811675	-0.106279	-0.0994477	0.0404478	0.0448687	-0.268367	0.0275136	-0.26358	0.160386	0.0327751	-0.00762648	0.210346	-0.0793187	-0.210568	0.00219578	-0.033015	-0.00792915	0.0904227	0.0143608	-0.300896	-0.0982136	-0.0408829	-0.000967195	0.0128055	0.024902	0.457719
1.15	0.15955	0.013148	-0.0268842	0.0368483	-0.0953894	0.0474569	-0.0809894	-0.005306	0.892975	0.00403473	-0.000471245	-0.00816822	-0.167373	-0.00305562	0.0408055	-0.0397025	-0.0956264	-0.0263145	-0.127689	0.00384961	0.070932	0.022452	0.123595	-0.00517303	-0.107127	-0.100332	0.0411482	0.0460871	-0.26808	0.0227478	-0.261975	0.159143	0.0327056	-0.00669426	0.209566	-0.0774197	-0.210538	0.00262298	-0.0330777	-0.00576121	0.090576	0.0161307	-0.301859	-0.0975534	-0.0409021	-0.000553184	0.0130102	0.0233584	0.457856
1.16	0.159683	0.0122224	-0.0264458	0.0371401	-0.0949898	0.0449719	-0.0810418	-0.0051886	0.893013	0.00375448	-0.000555256	-0.00858513	-0.167415	0.000954144	0.0404162	-0.0391321	-0.0958579	-0.0195403	-0.127682	-0.00154605	0.0711131	0.0139419	0.123553	-0.0031258	-0.10794	-0.0937711	0.0418471	0.0456855	-0.267838	0.0183532	-0.260432	0.148304	0.0326781	0.00168633	0.20881	-0.0742132	-0.210494	0.00455548	-0.0331151	-0.00273438	0.0907432	0.0173495	-0.302807	-0.0951004	-0.0409145	0.000430671	0.0131923	0.0205304	0.458015
1.17	0.159799	0.00984396	-0.0260259	0.0341774	-0.0946112	0.0429966	-0.081094	-0.00527294	0.893048	0.00314389	-0.000641903	-0.00870556	-0.167417	0.00468475	0.040051	-0.0348958	-0.0960329	-0.0159609	-0.127713	-0.00448609	0.0712289	0.0106078	0.123527	-0.00110227	-0.108661	-0.0792018	0.042495	0.0419527	-0.267641	0.0145415	-0.259043	0.12709	0.0327048	0.00238043	0.208113	-0.0654307	-0.210432	0.00712103	-0.0331074	0.00246738	0.0909187	0.0174161	-0.303721	-0.0894504	-0.0409106	0.00236675	0.0133409	0.0155288	0.458168
1.18	0.159896	0.00722557	-0.0256385	0.0300165	-0.0942414	0.0425182	-0.0811485	-0.00565222	0.893077	0.0025003	-0.000728526	-0.00855953	-0.167383	0.00862795	0.0397169	-0.0302909	-0.0962014	-0.0177585	-0.127774	-0.0072428	0.0713165	0.00827265	0.12352	-0.00110861	-0.109206	-0.0538288	0.0430643	0.0385414	-0.26749	0.0111408	-0.257953	0.0880973	0.0327513	0.00903437	0.207541	-0.0493296	-0.210357	0.00890023	-0.0330547	0.0070352	0.0910877	0.015625	-0.304577	-0.0817559	-0.0408847	0.00480224	0.0134305	0.00873139	0.458311
1.19	0.159967	0.00557066	-0.0253083	0.0235164	-0.0938757	0.0391403	-0.081208	-0.0062146	0.893097	0.00133668	-0.000811452	-0.00794612	-0.167309	0.0109112	0.0394385	-0.023966	-0.0963877	-0.0179554	-0.12786	-0.00984785	0.071381	0.00366411	0.123529	0.00211738	-0.109489	-0.0246611	0.0435043	0.0309712	-0.267386	0.00726171	-0.257307	0.0408752	0.0328839	0.0177595	0.207144	-0.0288835	-0.210274	0.00904387	-0.0329503	0.0119127	0.091247	0.0167527	-0.305363	-0.0732591	-0.0408327	0.0076574	0.0134427	0.000191383	0.458445
1.2	0.160027	0.00507252	-0.0250569	0.0150309	-0.0935524	0.0323978	-0.0812728	-0.0066916	0.893103	-0.000125952	-0.000886059	-0.00690379	-0.167208	0.0127317	0.0392283	-0.015188	-0.0965638	-0.016003	-0.127982	-0.0143448	0.0713636	-0.00552888	0.123572	0.00645779	-0.109525	0.0024042	0.0437821	0.0199897	-0.267325	0.00451755	-0.257124	-0.00431711	0.0330582	0.018215	0.206951	-0.00836935	-0.210199	0.00836933	-0.0328021	0.0168731	0.0914373	0.0210328	-0.306069	-0.0672413	-0.0407529	0.0105032	0.0133659	-0.00934614	0.458569
1.21	0.160085	0.00517965	-0.0249104	0.00612273	-0.0932833	0.0254366	-0.0813416	-0.00702083	0.893095	-0.00140765	-0.000948977	-0.00566711	-0.167083	0.0147016	0.0391093	-0.00737219	-0.0967202	-0.0141553	-0.128155	-0.0205698	0.071291	-0.00690556	0.123651	0.00984096	-0.109345	0.0262588	0.0438846	0.0108156	-0.267296	0.00285293	-0.257371	-0.0446255	0.0332295	0.0172792	0.206954	0.00930599	-0.210139	0.00750456	-0.032605	0.0201414	0.091669	0.0246511	-0.306706	-0.0631286	-0.0406385	0.0136177	0.0131986	-0.0189552	0.458698
1.22	0.160142	0.00565065	-0.024865	-0.00448746	-0.0930576	0.0206403	-0.081413	-0.00713952	0.893076	-0.00237333	-0.000998457	-0.00419626	-0.166924	0.0171004	0.0390712	0.00276065	-0.0968671	-0.0137156	-0.128404	-0.0292727	0.0711951	-0.0124806	0.12377	0.0123434	-0.10896	0.0487346	0.0438428	0.00134555	-0.267277	0.00408215	-0.258013	-0.0827068	0.0334131	0.0198508	0.207139	0.0268375	-0.210085	0.00668679	-0.0323797	0.0236995	0.0919202	0.025028	-0.307307	-0.0587031	-0.0404948	0.015835	0.0129361	-0.0285665	0.45885
1.23	0.160206	0.00693612	-0.024932	-0.0145384	-0.0928661	0.0146994	-0.0814849	-0.0071796	0.893049	-0.00308956	-0.00103237	-0.00257358	-0.166735	0.0187574	0.0391291	0.0119142	-0.096999	-0.0106156	-0.128745	-0.0387025	0.0710598	-0.0142488	0.123916	0.0152501	-0.108407	0.0658991	0.0436586	-0.00745191	-0.267258	0.00455262	-0.259	-0.113579	0.033606	0.0209696	0.207485	0.0426424	-0.210044	0.00546437	-0.0321274	0.0253406	0.092174	0.0257032	-0.307862	-0.0524603	-0.0403266	0.0186852	0.0125968	-0.0349186	0.458969
1.24	0.160283	0.00884198	-0.0251064	-0.0238261	-0.0927156	0.00881111	-0.0815554	-0.00686664	0.893014	-0.00366159	-0.00104941	-0.000822729	-0.166525	0.0187722	0.0392772	0.0203033	-0.0970988	-0.00717639	-0.129176	-0.0466424	0.070927	-0.0131393	0.12409	0.0184911	-0.10773	0.0794517	0.0433444	-0.0167036	-0.267231	0.00591321	-0.260272	-0.139755	0.0338161	0.0210718	0.207979	0.0554546	-0.210012	0.00451245	-0.0318644	0.0254228	0.0924287	0.025573	-0.308385	-0.0512707	-0.0401365	0.0204702	0.0121993	-0.039845	0.459056
1.25	0.160383	0.0101368	-0.0253689	-0.0314808	-0.0926157	0.00250714	-0.0816221	-0.00639064	0.892975	-0.00413568	-0.001049	0.000907977	-0.166318	0.0185624	0.0394935	0.0273522	-0.0971607	-0.00355047	-0.129672	-0.052658	0.0708147	-0.0100706	0.124283	0.0219404	-0.106968	0.0900604	0.0429215	-0.0252686	-0.267201	0.00702444	-0.261771	-0.160078	0.0340212	0.017656	0.208576	0.064659	-0.20999	0.00513708	-0.0316178	0.0237306	0.0926836	0.0251636	-0.308904	-0.0519363	-0.0399365	0.0205351	0.0117684	-0.0413956	0.459124
1.26	0.160502	0.0130791	-0.0257181	-0.0375626	-0.0925625	-0.00379043	-0.0816824	-0.00562915	0.892932	-0.00461722	-0.00103149	0.00254661	-0.166125	0.0149411	0.0397839	0.032426	-0.0971887	-3.15E-05	-0.13021	-0.0554795	0.0707311	-0.00516515	0.124494	0.0217982	-0.106158	0.0938132	0.0423848	-0.0337891	-0.267165	0.00676471	-0.263439	-0.172128	0.0341616	0.0109671	0.209259	0.0711809	-0.209967	0.00452603	-0.0313834	0.0210097	0.0929288	0.0241837	-0.309411	-0.0510928	-0.0397361	0.0200646	0.0113447	-0.0389361	0.459136
1.27	0.160651	0.0161766	-0.0261178	-0.0419558	-0.0925699	-0.0100006	-0.0817341	-0.00468247	0.892884	-0.00485022	-0.000998783	0.00397776	-0.165966	0.0102734	0.0401062	0.0362821	-0.0971747	0.00354942	-0.130773	-0.0564031	0.0706583	-0.0108699	0.12472	0.0220268	-0.105355	0.0934583	0.0417789	-0.0421289	-0.267137	0.00577161	-0.265195	-0.178665	0.0342352	0.00198192	0.21	0.0768748	-0.209945	0.00405364	-0.0311935	0.0176274	0.093166	0.0225989	-0.3099	-0.0492903	-0.039546	0.0185072	0.0109628	-0.0324957	0.459081
1.28	0.160837	0.0205935	-0.0265588	-0.0427927	-0.0926252	-0.0152573	-0.0817754	-0.00354239	0.892835	-0.00495117	-0.000953083	0.00509864	-0.165866	0.00318064	0.0404642	0.0366451	-0.0971296	0.00653666	-0.131329	-0.0546408	0.070538	-0.0120976	0.124939	0.0218515	-0.104599	0.0874282	0.0411076	-0.046884	-0.267122	0.00354462	-0.266989	-0.178226	0.0341969	-0.00416841	0.210773	0.0770679	-0.209929	0.00290806	-0.0310416	0.0120118	0.0933769	0.0195857	-0.310409	-0.0505067	-0.0393726	0.0168212	0.0106618	-0.0234972	0.459007
1.29	0.161048	0.0230241	-0.0270146	-0.0441057	-0.0927284	-0.0197943	-0.0818048	-0.00234265	0.892787	-0.00471652	-0.000897686	0.00592017	-0.165826	-0.00384189	0.0408358	0.0383104	-0.097049	0.00960484	-0.13185	-0.0491642	0.0704211	-0.0119328	0.12514	0.0181047	-0.103919	0.0795088	0.0404075	-0.0525448	-0.267125	0.00050547	-0.268738	-0.170797	0.0341373	-0.00513717	0.211536	0.0748327	-0.209897	0.00419228	-0.0309362	0.00901742	0.0935534	0.0156987	-0.310912	-0.0474818	-0.0392255	0.014009	0.0104648	-0.0116511	0.458871
1.3	0.161296	0.0271222	-0.0274854	-0.0431401	-0.0928659	-0.0228351	-0.0818223	-0.00120942	0.892739	-0.00477444	-0.00083575	0.00639179	-0.16588	-0.0135913	0.0412291	0.03744	-0.0969444	0.0107171	-0.132298	-0.0414555	0.0702821	-0.014125	0.125321	0.0179254	-0.103352	0.0679985	0.0396849	-0.0550208	-0.267157	-0.0026942	-0.270399	-0.160815	0.0340803	-0.00969302	0.212277	0.0727912	-0.209869	0.0032026	-0.0308564	0.00513179	0.0936838	0.0106037	-0.311423	-0.05097	-0.0391011	0.0123883	0.0103854	1.49E-05	0.458703
1.31	0.161568	0.0287447	-0.0279394	-0.0411092	-0.0930373	-0.0255643	-0.0818296	-0.000284694	0.892693	-0.00437821	-0.000770807	0.00655552	-0.166003	-0.0191153	0.0416114	0.0364205	-0.0968261	0.0117431	-0.13268	-0.0349291	0.070134	-0.0144989	0.125486	0.0154057	-0.102881	0.0581994	0.0389909	-0.0542676	-0.267224	-0.00703803	-0.271952	-0.148889	0.0339534	-0.0145565	0.212973	0.0670362	-0.20983	0.00463344	-0.0308207	0.00170734	0.0937657	0.00565732	-0.311954	-0.0547149	-0.0390005	0.00910425	0.0104169	0.01067	0.458525
1.32	0.16186	0.0316	-0.0283769	-0.0382287	-0.09324	-0.0287686	-0.0818286	0.000459064	0.892651	-0.00403079	-0.000705519	0.00645059	-0.166188	-0.0256644	0.0419866	0.0340208	-0.0966915	0.0137802	-0.132997	-0.0287151	0.069979	-0.013762	0.125625	0.0132653	-0.102521	0.0440931	0.0383379	-0.0520226	-0.267329	-0.0115731	-0.27336	-0.13134	0.033774	-0.0172072	0.213614	0.0594302	-0.209784	0.003746	-0.0308135	-0.00144345	0.0938032	0.00198321	-0.31248	-0.0505321	-0.0389204	0.00806015	0.010554	0.0207031	0.458313
1.33	0.162167	0.0316013	-0.0287869	-0.035011	-0.0934735	-0.0305838	-0.0818213	0.000934501	0.892613	-0.00353667	-0.000642262	0.00617016	-0.166425	-0.0287013	0.042342	0.0318584	-0.0965403	0.014383	-0.133252	-0.0222834	0.0698356	-0.0139151	0.125738	0.00953426	-0.10228	0.0328776	0.0377499	-0.0486474	-0.267465	-0.0138716	-0.274586	-0.113053	0.033599	-0.0194274	0.214185	0.0533761	-0.209734	0.00512672	-0.0308357	-0.00389615	0.0938017	-0.00240885	-0.312988	-0.0490061	-0.0388596	0.00591807	0.0107783	0.028018	0.458074
1.34	0.162464	0.0287053	-0.0291516	-0.0301515	-0.0937327	-0.0319147	-0.0818105	0.00106445	0.892582	-0.00285884	-0.000583146	0.00565991	-0.166683	-0.028124	0.0426588	0.028407	-0.0963802	0.0149049	-0.133441	-0.0157323	0.069702	-0.0126848	0.125816	0.00711905	-0.10213	0.0240252	0.0372449	-0.0427618	-0.267626	-0.0171496	-0.275616	-0.0933159	0.0334029	-0.0187957	0.21467	0.0447061	-0.20966	0.0091398	-0.0308941	-0.00716002	0.0937601	-0.00656933	-0.313495	-0.0482512	-0.0388198	0.00365851	0.0110698	0.0344283	0.457839
1.35	0.162752	0.0301014	-0.0294797	-0.0254001	-0.0940146	-0.0341665	-0.0817989	0.00104186	0.892557	-0.00221293	-0.00052954	0.00502656	-0.166967	-0.0329024	0.0429469	0.0236545	-0.0962104	0.0161473	-0.133551	-0.00710849	0.0695566	-0.0124131	0.125857	0.00291407	-0.102084	0.00869405	0.0368098	-0.038382	-0.267821	-0.0216564	-0.276429	-0.0694332	0.0332153	-0.0176048	0.215064	0.0345029	-0.209577	0.00648871	-0.0309703	-0.00942994	0.0936881	-0.0083648	-0.313934	-0.0428463	-0.0387959	0.00145483	0.0114161	0.0370809	0.457566
1.36	0.163028	0.0277808	-0.029759	-0.0201192	-0.0943173	-0.034829	-0.0817907	0.000623165	0.892537	-0.0016147	-0.000482999	0.00426997	-0.167266	-0.0320824	0.043189	0.0190097	-0.0960357	0.0162146	-0.133588	-4.83E-05	0.0694353	-0.013133	0.125861	-0.00172941	-0.10213	0.000212086	0.0364605	-0.0318386	-0.268052	-0.0252451	-0.27703	-0.0504179	0.0330375	-0.0135036	0.215367	0.026062	-0.209495	0.00727518	-0.0310709	-0.0117611	0.0935916	-0.0110364	-0.314368	-0.0459899	-0.0387914	0.000543922	0.011774	0.0379559	0.457385
1.37	0.163273	0.022524	-0.030007	-0.0182147	-0.094624	-0.0342252	-0.0817885	-0.000240739	0.892524	-0.000946627	-0.000444002	0.00350616	-0.167554	-0.0286716	0.0434128	0.0190431	-0.0958639	0.0160208	-0.133552	0.00686063	0.0693165	-0.0115203	0.12581	-0.00771601	-0.102225	-0.00157949	0.0361622	-0.0296252	-0.268318	-0.0289298	-0.277457	-0.0359043	0.0329226	-0.00913097	0.215597	0.0196421	-0.209401	0.00973717	-0.0311674	-0.00991731	0.093466	-0.0140492	-0.314809	-0.0387477	-0.0387967	0.000667597	0.0121369	0.0378509	0.457291
1.38	0.163464	0.0179319	-0.0302097	-0.013035	-0.0949441	-0.0352221	-0.0817956	-0.00120142	0.892519	-0.000440467	-0.000413059	0.00272291	-0.167805	-0.0258277	0.0435951	0.0147049	-0.0956833	0.017118	-0.133441	0.0158551	0.0691919	-0.0144707	0.1257	-0.0134583	-0.102325	-0.00462951	0.0359264	-0.0235822	-0.268626	-0.0320325	-0.277735	-0.0209006	0.0328724	-0.00601961	0.215746	0.0112685	-0.209288	0.0108227	-0.0312762	-0.0119323	0.0933269	-0.0145684	-0.31515	-0.0353204	-0.0387946	-4.59E-05	0.0124762	0.0326448	0.45719
1.39	0.16362	0.0150751	-0.030374	-0.00810984	-0.095282	-0.0374994	-0.0818133	-0.00227982	0.892517	0.000206624	-0.000389856	0.00189842	-0.168053	-0.0254398	0.0437443	0.0100079	-0.0954902	0.0196888	-0.13323	0.0256589	0.0690502	-0.0131754	0.125537	-0.019018	-0.102462	-0.0133595	0.0357452	-0.0180391	-0.268953	-0.0338578	-0.277847	0.00130042	0.0327833	-0.0103355	0.215809	-0.000105895	-0.209176	0.0100082	-0.0313926	-0.0134885	0.0931882	-0.0131169	-0.31548	-0.0339632	-0.0387955	-4.54E-05	0.0127599	0.0263615	0.457213
1.4	0.163744	0.0138631	-0.0304944	-0.00187754	-0.0956708	-0.0442286	-0.0818399	-0.00287665	0.892523	0.00111381	-0.000375313	0.000962754	-0.168295	-0.0260543	0.0438428	0.00326826	-0.0952559	0.0252193	-0.132929	0.0350545	0.0689249	-0.0126307	0.125323	-0.024636	-0.102723	-0.0372516	0.0356637	-0.0102445	-0.269293	-0.0365575	-0.277634	0.0466557	0.0326394	-0.0162733	0.215736	-0.0175256	-0.209067	0.00759773	-0.0315254	-0.0160404	0.0930851	-0.00705412	-0.315771	-0.0246912	-0.0387961	0.000411876	0.0129803	0.0196836	0.457305
1.41	0.163859	0.0120847	-0.0305556	0.00584416	-0.0961362	-0.0490983	-0.0818712	-0.00326538	0.892541	0.00263445	-0.000371409	-0.000257868	-0.168558	-0.0267766	0.0438628	-0.00536764	-0.0949729	0.0279435	-0.132531	0.0451883	0.0688514	-0.00222006	0.125032	-0.0323417	-0.103254	-0.0712346	0.0357564	0.00103037	-0.269638	-0.0363537	-0.276866	0.109081	0.0324721	-0.0185562	0.21545	-0.04129	-0.208976	0.00790398	-0.0316904	-0.0191752	0.0930373	-0.00378343	-0.316044	-0.0357456	-0.038802	-0.00110243	0.0131297	0.0130804	0.457502
1.42	0.163951	0.0103744	-0.0305276	0.0159348	-0.0966549	-0.0520455	-0.0819049	-0.00335221	0.892577	0.0048072	-0.000381469	-0.00180094	-0.168831	-0.0270916	0.0437741	-0.016564	-0.0946722	0.0297582	-0.132035	0.0550056	0.0688537	0.00394763	0.124675	-0.0411646	-0.104098	-0.110312	0.036088	0.0167277	-0.269974	-0.0376163	-0.275425	0.180494	0.0322695	-0.0224611	0.214897	-0.0695708	-0.208873	0.00796582	-0.0318997	-0.0232454	0.0930056	-0.00349948	-0.316361	-0.0304697	-0.038823	-0.00239402	0.0132391	0.0114801	0.457809
1.43	0.164032	0.00909241	-0.0304034	0.0277906	-0.0972143	-0.0544451	-0.0819386	-0.00333008	0.892637	0.00721732	-0.000408485	-0.00365262	-0.169131	-0.0283805	0.0435763	-0.0295885	-0.094347	0.0327993	-0.131428	0.0662325	0.0689835	0.0219007	0.124216	-0.0510364	-0.105302	-0.153171	0.0366773	0.0337182	-0.270328	-0.0421102	-0.273239	0.256396	0.0320601	-0.0200257	0.214032	-0.102043	-0.208769	0.00832373	-0.0321401	-0.027338	0.0929691	-0.00438279	-0.316688	-0.032553	-0.0388628	-0.00450582	0.0133405	0.011951	0.458157
1.44	0.164092	0.00707181	-0.0301469	0.0419731	-0.0978217	-0.0569585	-0.0819721	-0.00329618	0.892721	0.00948602	-0.000455464	-0.00575107	-0.169438	-0.0269202	0.0432283	-0.0445386	-0.0939891	0.0360989	-0.130725	0.0748945	0.0692798	0.0342384	0.123684	-0.0566314	-0.10685	-0.191799	0.037557	0.051933	-0.270719	-0.0475806	-0.270321	0.325984	0.0318847	-0.0167969	0.212856	-0.132854	-0.208651	0.00928939	-0.0324321	-0.0318453	0.0929235	-0.00546336	-0.317018	-0.0317889	-0.0389326	-0.0082798	0.0134596	0.014999	0.45851
1.45	0.164137	0.00526684	-0.0297555	0.0562889	-0.098477	-0.0594785	-0.0820056	-0.0033544	0.892825	0.0111597	-0.000524383	-0.00804366	-0.169749	-0.0244415	0.0427326	-0.0592234	-0.0935992	0.0392621	-0.129943	0.0810576	0.0696893	0.0458447	0.123093	-0.0618331	-0.10871	-0.226041	0.0386998	0.0681871	-0.271157	-0.0545704	-0.266746	0.387362	0.0317284	-0.0191347	0.21138	-0.161637	-0.208529	0.00960218	-0.0327589	-0.0346948	0.0928677	-0.00653333	-0.317297	-0.0246882	-0.0390354	-0.0113168	0.0136245	0.0198247	0.458803
1.46	0.16417	0.00473017	-0.0292271	0.0704516	-0.0991796	-0.061605	-0.0820396	-0.00340137	0.892942	0.0122541	-0.000617	-0.0104867	-0.170047	-0.0217362	0.0420865	-0.0741178	-0.0931764	0.0423726	-0.129113	0.08424	0.0701811	0.050586	0.122474	-0.0627994	-0.110847	-0.257795	0.0400819	0.0832375	-0.271659	-0.0623165	-0.262596	0.441273	0.0315256	-0.0242039	0.209635	-0.186304	-0.208409	0.00846767	-0.0331059	-0.0358495	0.092801	-0.00779757	-0.317538	-0.0208114	-0.0391682	-0.0138641	0.0138376	0.0250072	0.459075
1.47	0.164188	0.00423879	-0.0285656	0.0832488	-0.0999218	-0.0626345	-0.082075	-0.00357452	0.893067	0.0127413	-0.000734364	-0.0129822	-0.170311	-0.017525	0.0412945	-0.0874574	-0.0927282	0.0444852	-0.128273	0.0840159	0.0707079	0.0544476	0.121855	-0.0621676	-0.113216	-0.284767	0.0416807	0.096071	-0.272224	-0.0701419	-0.257947	0.486729	0.0312497	-0.0318402	0.20766	-0.206465	-0.208293	0.00692661	-0.0334565	-0.0347868	0.0927182	-0.00989729	-0.317715	-0.0160535	-0.0393195	-0.0162753	0.0141018	0.0286596	0.459292
1.48	0.164206	0.00341491	-0.0277786	0.0955366	-0.100689	-0.0623093	-0.0821119	-0.00384169	0.893197	0.0131279	-0.000876609	-0.0154294	-0.170547	-0.0117114	0.0403631	-0.100268	-0.0922635	0.04585	-0.127446	0.0808077	0.0712512	0.0533985	0.121259	-0.0579847	-0.115792	-0.305592	0.043473	0.108692	-0.272854	-0.0774156	-0.252885	0.522465	0.0309622	-0.0294659	0.205495	-0.223223	-0.208201	0.00553845	-0.0337976	-0.0330653	0.0926089	-0.0129696	-0.317837	-0.0125065	-0.0394884	-0.0170504	0.0143967	0.0310225	0.459491
1.49	0.164208	0.00139286	-0.0268874	0.104839	-0.101461	-0.0607216	-0.082152	-0.00418126	0.89333	0.0132736	-0.00104248	-0.0176788	-0.170718	-0.00341789	0.0393198	-0.109866	-0.0917919	0.0468993	-0.12667	0.0744658	0.0718085	0.057032	0.120693	-0.0530618	-0.118486	-0.31633	0.0454105	0.118198	-0.273544	-0.0842011	-0.247544	0.543662	0.0307406	-0.0166312	0.203202	-0.234494	-0.208115	0.0055695	-0.0341042	-0.0288997	0.0924643	-0.0165257	-0.317954	-0.00838809	-0.0396559	-0.016192	0.0147071	0.0312532	0.459711
1.5	0.164198	-0.000903859	-0.0259255	0.109375	-0.102223	-0.0574205	-0.0821961	-0.00468718	0.893462	0.0129376	-0.00122872	-0.0194842	-0.17083	0.00413755	0.0381976	-0.114647	-0.0913138	0.0467042	-0.125951	0.0680339	0.0723522	0.0517889	0.120162	-0.0497672	-0.121224	-0.314677	0.0474282	0.122606	-0.274286	-0.0893996	-0.242079	0.544098	0.0306582	-0.00373608	0.200841	-0.23616	-0.208046	0.0054289	-0.0343529	-0.0216389	0.0922842	-0.0205604	-0.318034	-0.00542391	-0.0398089	-0.0137229	0.0149972	0.0266328	0.459905
1.51	0.164148	-0.00424791	-0.0249319	0.109171	-0.102939	-0.0508802	-0.0822472	-0.00562782	0.893587	0.0119991	-0.00143064	-0.0207853	-0.170842	0.0130475	0.0370469	-0.11406	-0.0908579	0.0436702	-0.125316	0.0597587	0.0728704	0.0506396	0.119693	-0.0455856	-0.123825	-0.292528	0.0494496	0.124934	-0.275077	-0.0937562	-0.236763	0.512284	0.0306969	0.00945959	0.198518	-0.224493	-0.207969	0.005014	-0.0345183	-0.0122988	0.0920538	-0.0261094	-0.318066	0.000586105	-0.0399302	-0.0104988	0.0152212	0.0170774	0.460067
1.52	0.164059	-0.0106696	-0.0239545	0.103052	-0.103574	-0.0417637	-0.0823111	-0.00726844	0.893699	0.0104598	-0.0016417	-0.021272	-0.170738	0.0284345	0.0359235	-0.1062	-0.0904458	0.0386798	-0.124802	0.0434114	0.0733516	0.0452466	0.119302	-0.0370343	-0.126075	-0.23982	0.0513786	0.123021	-0.275909	-0.0948316	-0.23199	0.434694	0.0308674	0.0260947	0.196402	-0.197117	-0.207905	0.0064849	-0.03458	-0.000531931	0.0917661	-0.0319253	-0.318017	0.00887688	-0.0400111	-0.00543506	0.0153264	0.00331649	0.460196
1.53	0.163917	-0.0157145	-0.0230642	0.0900838	-0.104101	-0.0339984	-0.0823943	-0.00948057	0.893791	0.00776061	-0.0018522	-0.0206539	-0.170474	0.0441173	0.0349092	-0.0914772	-0.090087	0.0358237	-0.12447	0.0218886	0.0737937	0.0408318	0.119001	-0.0234702	-0.127715	-0.163407	0.0530642	0.112242	-0.276765	-0.0931332	-0.228218	0.314421	0.0312433	0.0450209	0.194666	-0.150493	-0.207858	0.0047897	-0.0345065	0.012991	0.0914355	-0.0333398	-0.31788	0.0198483	-0.0400294	0.00164331	0.0152736	-0.0160187	0.460301
1.54	0.163732	-0.0192538	-0.0223169	0.0713637	-0.104558	-0.0326149	-0.0825005	-0.0116996	0.893851	0.00422975	-0.00205059	-0.0188174	-0.17003	0.0596559	0.0340499	-0.0706619	-0.0897378	0.0373504	-0.124381	-0.00404288	0.0741167	0.0242769	0.118841	-0.00931309	-0.128602	-0.0792957	0.0543867	0.0923062	-0.277635	-0.0893129	-0.225753	0.177968	0.0317871	0.0603476	0.193453	-0.0919781	-0.207844	0.00148374	-0.0343063	0.0266261	0.0911347	-0.0258575	-0.31762	0.0341663	-0.0399734	0.00860479	0.015009	-0.0393727	0.460343
1.55	0.163532	-0.0192837	-0.0217766	0.0487819	-0.104981	-0.0334294	-0.0826266	-0.0134108	0.893874	0.000556037	-0.00222551	-0.0160237	-0.169431	0.0717186	0.0334015	-0.047586	-0.0893841	0.0370824	-0.12457	-0.033606	0.0742815	0.00938479	0.118841	0.00867149	-0.128764	-0.000309627	0.0552644	0.0677583	-0.278476	-0.0797119	-0.224642	0.0454079	0.0324445	0.0688838	0.19283	-0.0337482	-0.207888	-0.00336895	-0.0339802	0.0384212	0.0909259	-0.0153921	-0.317262	0.0388168	-0.0398392	0.0168751	0.0145035	-0.0644994	0.460356
1.56	0.163332	-0.0192429	-0.0214801	0.022654	-0.105365	-0.0325378	-0.0827665	-0.0144646	0.893863	-0.00275307	-0.00236829	-0.0124404	-0.168695	0.0823782	0.0329931	-0.0213709	-0.0890552	0.0334953	-0.125055	-0.0635452	0.0743084	-0.0039796	0.118989	0.0223297	-0.128253	0.0746195	0.0556796	0.0411819	-0.279233	-0.0659356	-0.224829	-0.0812352	0.0331796	0.0743879	0.192807	0.0269498	-0.207978	-0.00586772	-0.0335442	0.0487433	0.0908111	-0.00733613	-0.31689	0.0380115	-0.0396232	0.024851	0.0137531	-0.0882915	0.460392
1.57	0.163161	-0.0152531	-0.0214416	-0.00422556	-0.105691	-0.030514	-0.0829127	-0.0146779	0.893824	-0.00497449	-0.00247246	-0.00830909	-0.167871	0.0863954	0.0328357	0.00468059	-0.0887664	0.0295068	-0.125825	-0.0909086	0.0742336	-0.00941473	0.11926	0.0332886	-0.127153	0.13875	0.0556509	0.0147537	-0.279877	-0.0505077	-0.226222	-0.195517	0.0339658	0.0838807	0.193334	0.0776937	-0.208116	-0.0102283	-0.0330282	0.0557253	0.0907644	-0.00141394	-0.316561	0.0314712	-0.0393378	0.031171	0.012779	-0.107907	0.460433
1.58	0.163034	-0.0106101	-0.0216628	-0.0310276	-0.10596	-0.0294672	-0.083057	-0.0140869	0.893765	-0.00679606	-0.00253335	-0.00379418	-0.167004	0.0859059	0.0329286	0.030191	-0.0885123	0.0264495	-0.126843	-0.112617	0.0741333	-0.0127117	0.11962	0.040417	-0.125551	0.193488	0.0552073	-0.011779	-0.280392	-0.0338753	-0.228694	-0.295924	0.0348093	0.0915598	0.194343	0.121372	-0.208292	-0.0124705	-0.0324636	0.0599989	0.0907759	0.004446	-0.316318	0.0199181	-0.0389921	0.0387817	0.0116338	-0.122159	0.460459
1.59	0.162944	-0.00484536	-0.0221357	-0.0542201	-0.106187	-0.0311719	-0.0831916	-0.0126822	0.893689	-0.0085188	-0.00254763	0.000953536	-0.166127	0.0798449	0.0332697	0.0522619	-0.0882838	0.0254223	-0.128047	-0.126733	0.0739687	-0.0172336	0.120047	0.0459237	-0.12354	0.234605	0.0543756	-0.0369685	-0.280763	-0.0190127	-0.232078	-0.376446	0.0356865	0.0823477	0.195762	0.157027	-0.20847	-0.013693	-0.0318774	0.0592299	0.0908506	0.0119198	-0.316176	0.00674042	-0.0385617	0.0444173	0.0103577	-0.13371	0.460459
1.6	0.162917	0.000185363	-0.022836	-0.0761119	-0.106398	-0.0333482	-0.0833086	-0.0106191	0.893595	-0.0102864	-0.00251428	0.00568513	-0.165323	0.0699387	0.0338374	0.0738739	-0.0880611	0.0243282	-0.129352	-0.133074	0.0737725	-0.019154	0.120532	0.050347	-0.121265	0.265439	0.0531975	-0.0629326	-0.281011	-0.00670904	-0.236176	-0.439071	0.0364698	0.0707884	0.19751	0.189037	-0.208655	-0.0121621	-0.0313031	0.0575618	0.0909972	0.0184598	-0.316155	-0.00654186	-0.0381134	0.0456389	0.00901479	-0.132536	0.46045
1.61	0.162945	0.00642065	-0.0237206	-0.0919842	-0.106608	-0.036734	-0.0834017	-0.00791837	0.893484	-0.0118208	-0.00243524	0.0100766	-0.164618	0.0566989	0.0345865	0.0884124	-0.0878434	0.0238688	-0.130699	-0.13541	0.0735774	-0.0229115	0.121078	0.0561652	-0.118828	0.281536	0.0517296	-0.0854418	-0.281166	0.00136245	-0.240797	-0.480573	0.0370833	0.0529289	0.199511	0.209557	-0.208817	-0.0104989	-0.0307758	0.0512191	0.0912083	0.0245086	-0.316276	-0.0165805	-0.0376529	0.0454907	0.00773463	-0.12136	0.460448
1.62	0.163049	0.015224	-0.0247548	-0.103436	-0.106821	-0.0390595	-0.083465	-0.00464952	0.89336	-0.0127143	-0.00231435	0.0139808	-0.164064	0.0376569	0.0354873	0.0989103	-0.0876328	0.0219907	-0.132031	-0.130783	0.0732554	-0.0392063	0.12164	0.0564605	-0.116377	0.281891	0.0500142	-0.106738	-0.281243	0.00739372	-0.245728	-0.501026	0.0374313	0.0161529	0.201678	0.220138	-0.208966	-0.01016	-0.0303087	0.0431458	0.0914666	0.02781	-0.31653	-0.0322498	-0.0372103	0.042904	0.00660981	-0.10039	0.460455
1.63	0.163229	0.0216638	-0.0258803	-0.111114	-0.107035	-0.0397613	-0.0834932	-0.000910574	0.893231	-0.0130025	-0.00215786	0.0172108	-0.163698	0.0174289	0.0364909	0.106945	-0.0874379	0.0197622	-0.133282	-0.11855	0.0728123	-0.0475656	0.122187	0.053249	-0.114037	0.269062	0.0481306	-0.125422	-0.281257	0.0125985	-0.250735	-0.494786	0.0375147	0.00229461	0.203883	0.218304	-0.209084	-0.00591714	-0.0299283	0.034833	0.0917413	0.0276613	-0.316936	-0.0464371	-0.0368051	0.0382781	0.00572422	-0.0727362	0.4605
1.64	0.163468	0.0290485	-0.0270471	-0.111465	-0.107246	-0.0398252	-0.0834825	0.00304237	0.893103	-0.0125242	-0.0019732	0.01957	-0.163532	-0.00535658	0.0375528	0.106354	-0.0872544	0.0179655	-0.134385	-0.101147	0.0723119	-0.0509965	0.122702	0.0486535	-0.111937	0.239981	0.0461543	-0.137034	-0.281214	0.0151127	-0.25555	-0.464939	0.0373821	-0.0267357	0.206032	0.210006	-0.209141	-0.00238717	-0.0296434	0.0229308	0.0920062	0.0256661	-0.317485	-0.0602358	-0.0364544	0.0318332	0.00513837	-0.0397358	0.460571
1.65	0.163784	0.0345458	-0.0281915	-0.106865	-0.107448	-0.0368462	-0.0834332	0.00675709	0.892982	-0.0115372	-0.00177014	0.0208654	-0.163605	-0.0267873	0.0386065	0.101586	-0.0870921	0.0133443	-0.135292	-0.0804237	0.0717955	-0.0510946	0.123159	0.044091	-0.110188	0.204069	0.044199	-0.139928	-0.281139	0.0153259	-0.259975	-0.418639	0.0370043	-0.0433846	0.208036	0.190659	-0.209164	0.00166563	-0.0294749	0.0109648	0.0922368	0.0199736	-0.31812	-0.0670077	-0.0361785	0.0239971	0.00489529	-0.00380007	0.460617
1.66	0.164143	0.0376265	-0.0292726	-0.100746	-0.10761	-0.0302726	-0.0833491	0.00998125	0.892874	-0.0102347	-0.00155881	0.0212664	-0.163886	-0.0464597	0.0396262	0.0965493	-0.0869832	0.00592795	-0.13597	-0.0559438	0.071252	-0.0572272	0.123549	0.0354754	-0.108792	0.166683	0.0423489	-0.137368	-0.281044	0.0157305	-0.263898	-0.365446	0.0365347	-0.0500672	0.209838	0.170199	-0.209128	0.00675537	-0.0294056	0.00251846	0.0923921	0.0108133	-0.318834	-0.0743292	-0.0359838	0.0158652	0.00501728	0.0333399	0.460661
1.67	0.164538	0.0421077	-0.0302548	-0.0893235	-0.107722	-0.0241757	-0.0832359	0.0125306	0.892779	-0.0087561	-0.00134799	0.0208087	-0.164369	-0.0663972	0.0405814	0.085681	-0.0869363	-9.97E-05	-0.136398	-0.0296593	0.0706664	-0.0547737	0.123857	0.0266059	-0.107759	0.123563	0.0406759	-0.126676	-0.280938	0.0139409	-0.267251	-0.304034	0.0359507	-0.060781	0.21141	0.143937	-0.209053	0.00733106	-0.0294288	-0.00784918	0.0924621	0.00320503	-0.319537	-0.0687544	-0.035861	0.0084035	0.00549253	0.0658187	0.460642
1.68	0.164952	0.0410114	-0.031113	-0.0776034	-0.107792	-0.0179386	-0.0831005	0.0144167	0.892701	-0.0068744	-0.0011448	0.0197406	-0.165031	-0.0803998	0.0414526	0.0762156	-0.086939	-0.00589933	-0.136553	-0.00178533	0.0701606	-0.0448349	0.124069	0.016432	-0.107092	0.0842006	0.0392328	-0.113583	-0.280826	0.0136154	-0.269964	-0.237839	0.0353191	-0.0652065	0.212712	0.116777	-0.208946	0.0119071	-0.0295345	-0.0147457	0.0924628	-0.00331577	-0.320218	-0.0658022	-0.0358225	0.000321318	0.00627603	0.0952627	0.460608
1.69	0.165352	0.0393882	-0.0318232	-0.0621024	-0.107829	-0.0127591	-0.0829497	0.0156085	0.892641	-0.00508304	-0.000955394	0.0180999	-0.165832	-0.0928807	0.0422085	0.061643	-0.0869901	-0.0111442	-0.136423	0.0279458	0.0697748	-0.0347667	0.124176	0.0055665	-0.106774	0.0414139	0.0380583	-0.0960743	-0.28071	0.0123032	-0.271976	-0.164057	0.034678	-0.0636403	0.213719	0.0868269	-0.208791	0.0146965	-0.0297169	-0.0230427	0.0924123	-0.00733126	-0.32085	-0.0577865	-0.0358608	-0.00722756	0.00732862	0.118369	0.460572
1.7	0.165736	0.0363455	-0.0323797	-0.0461624	-0.107831	-0.00580351	-0.0827902	0.0160267	0.892601	-0.00293604	-0.000784218	0.0160533	-0.166774	-0.103668	0.0428434	0.0469271	-0.0870972	-0.0186305	-0.135981	0.0594609	0.0694858	-0.0226008	0.124149	-0.00849814	-0.106818	0.00197839	0.0371575	-0.0773596	-0.280588	0.0117522	-0.273248	-0.0918213	0.034059	-0.0578752	0.214422	0.0557392	-0.208617	0.0165865	-0.029959	-0.0297003	0.0923215	-0.0117692	-0.321408	-0.0542238	-0.035968	-0.0130025	0.00857702	0.133644	0.46055
1.71	0.166077	0.031214	-0.0327605	-0.0312121	-0.107782	0.00320772	-0.0826306	0.0157664	0.892583	-0.000672611	-0.000635469	0.013677	-0.167813	-0.111559	0.0433365	0.0339423	-0.0872906	-0.0303467	-0.135231	0.0909181	0.0693323	-0.00803842	0.123994	-0.023639	-0.107146	-0.0298076	0.0365436	-0.0596793	-0.280458	0.0123534	-0.273843	-0.0277798	0.0335435	-0.0421368	0.214834	0.0269173	-0.208418	0.0176823	-0.0302624	-0.0333493	0.0921857	-0.0168188	-0.321882	-0.0448009	-0.0361289	-0.0181598	0.0099304	0.13914	0.460581
1.72	0.166354	0.023516	-0.0329758	-0.0151495	-0.107661	0.0137932	-0.0824776	0.0147559	0.892586	0.00128313	-0.00051174	0.0110304	-0.168917	-0.114292	0.0436989	0.018699	-0.0876289	-0.0477046	-0.134178	0.119769	0.0693228	0.00425191	0.123693	-0.0380115	-0.107689	-0.053912	0.0361825	-0.0397434	-0.280307	0.0145542	-0.273832	0.0285783	0.0331898	-0.0302665	0.214965	0.000208785	-0.208196	0.0197353	-0.0305966	-0.0372941	0.0919976	-0.0221858	-0.322277	-0.0342554	-0.0363243	-0.0202296	0.011294	0.134346	0.460689
1.73	0.166548	0.0147974	-0.033028	-0.00107475	-0.107452	0.0253959	-0.0823369	0.013318	0.892608	0.00306469	-0.000414919	0.00830786	-0.170049	-0.115634	0.0439273	0.00529567	-0.0881476	-0.0652083	-0.13284	0.14769	0.0694045	0.00836158	0.123253	-0.0512048	-0.108384	-0.0736596	0.0360563	-0.0217795	-0.280119	0.0180865	-0.273282	0.08101	0.0329251	-0.0238151	0.214831	-0.026483	-0.207952	0.0213165	-0.0309488	-0.038429	0.0917562	-0.0270778	-0.32255	-0.0242658	-0.0365292	-0.0198778	0.012558	0.118816	0.460865
1.74	0.166653	0.00474984	-0.0329204	0.0119691	-0.107154	0.0369885	-0.0822125	0.0115391	0.892647	0.0045883	-0.000345678	0.00555652	-0.171193	-0.114129	0.0440194	-0.00668102	-0.0888249	-0.0794249	-0.131232	0.173831	0.0695019	0.0094841	0.122669	-0.0649126	-0.109194	-0.0874838	0.0361574	-0.00412776	-0.279886	0.023121	-0.272242	0.125482	0.0327067	-0.0210073	0.214447	-0.0491173	-0.207692	0.0233105	-0.0313139	-0.0385399	0.0914746	-0.0305603	-0.322715	-0.0111604	-0.0367201	-0.0181299	0.0136248	0.09438	0.461153
1.75	0.166667	-0.00315318	-0.0326777	0.0235374	-0.106763	0.0477079	-0.0821073	0.00948742	0.8927	0.00596703	-0.000303406	0.00289229	-0.172334	-0.113729	0.0440058	-0.0176417	-0.0896192	-0.0884059	-0.129371	0.197542	0.0695952	0.0106399	0.121959	-0.0762391	-0.110076	-0.099511	0.0364483	0.012097	-0.279597	0.0279991	-0.270787	0.164155	0.0324939	-0.0208501	0.213846	-0.0697526	-0.207421	0.022566	-0.0316653	-0.0372829	0.0911684	-0.0316987	-0.322749	0.0014629	-0.036887	-0.01489	0.0144223	0.0654602	0.461512
1.76	0.166604	-0.0118707	-0.0323177	0.032654	-0.106285	0.0578963	-0.0820239	0.00715893	0.892765	0.00710991	-0.000286876	0.000420071	-0.173459	-0.107478	0.0438989	-0.0255556	-0.0904857	-0.0939614	-0.127315	0.21175	0.0697678	0.0229673	0.121154	-0.0837402	-0.111003	-0.103907	0.0369055	0.0261369	-0.279254	0.032841	-0.268997	0.192652	0.0323131	-0.0127454	0.213058	-0.0880895	-0.207165	0.0220549	-0.0319944	-0.0343019	0.0908579	-0.0313219	-0.322638	0.0168557	-0.0370209	-0.0121941	0.0149365	0.0361931	0.461904
1.77	0.166458	-0.0206134	-0.0318608	0.0392214	-0.10573	0.0659583	-0.0819652	0.00457905	0.89284	0.00777199	-0.000293746	-0.00174435	-0.174495	-0.0943084	0.0437111	-0.0309216	-0.0913929	-0.0956406	-0.125182	0.212625	0.0700231	0.0242836	0.120305	-0.0853163	-0.111916	-0.104166	0.0374928	0.03653	-0.278865	0.037498	-0.266966	0.213581	0.0322348	-0.00899541	0.21212	-0.0997182	-0.206915	0.0218466	-0.0322922	-0.0299298	0.0905646	-0.0281698	-0.32239	0.0325673	-0.0371272	-0.0094084	0.0151642	0.00759183	0.462291
1.78	0.166261	-0.0235973	-0.0313209	0.0470729	-0.105136	0.0686669	-0.0819311	0.00226367	0.89292	0.00812407	-0.000321284	-0.00371595	-0.17541	-0.0798921	0.0434369	-0.0393556	-0.0922924	-0.0916387	-0.123102	0.200552	0.0702702	0.0228672	0.119464	-0.0820879	-0.112865	-0.116384	0.0382027	0.0475523	-0.278444	0.0396921	-0.264682	0.243699	0.0321586	-0.00950984	0.211053	-0.113068	-0.206708	0.0162388	-0.0325692	-0.0285077	0.0903315	-0.0195584	-0.321967	0.0499364	-0.0372026	-0.00708842	0.0151096	-0.0204372	0.46257
1.79	0.166041	-0.0249717	-0.0307089	0.0550089	-0.104534	0.0702507	-0.0819184	0.000325383	0.893004	0.00869901	-0.000367836	-0.00561362	-0.176167	-0.0615355	0.043073	-0.0484764	-0.0931484	-0.0862491	-0.121197	0.177827	0.0705178	0.0250105	0.118669	-0.0749781	-0.113927	-0.133943	0.0390552	0.0603923	-0.277992	0.0422823	-0.262065	0.279306	0.0320737	-0.00872051	0.209851	-0.127488	-0.206555	0.0107256	-0.0328317	-0.0279723	0.090185	-0.0110381	-0.321407	0.0603855	-0.0372527	-0.00480881	0.0148187	-0.0411058	0.462751
1.8	0.165798	-0.0268295	-0.0300233	0.0607341	-0.103919	0.0741193	-0.0819241	-0.00138951	0.893093	0.00926042	-0.000432971	-0.00742673	-0.176714	-0.0391815	0.0426151	-0.0542781	-0.0939574	-0.0803959	-0.119573	0.146936	0.0707839	0.0285789	0.117966	-0.066088	-0.115099	-0.147078	0.0400682	0.07139	-0.277505	0.0454976	-0.25912	0.308753	0.0319776	-0.0111317	0.208514	-0.140823	-0.206439	0.00752714	-0.0330844	-0.0253505	0.0901042	-0.0066557	-0.320785	0.0644288	-0.0372905	-0.00409459	0.0143582	-0.0542786	0.46285
1.81	0.165552	-0.0268239	-0.0292716	0.0659575	-0.103275	0.0779415	-0.0819454	-0.00286386	0.893188	0.00945135	-0.000515988	-0.00913578	-0.177052	-0.0168941	0.0420703	-0.059963	-0.0947028	-0.0710846	-0.118281	0.111448	0.0711173	0.0355815	0.117375	-0.0529702	-0.116362	-0.156552	0.0412243	0.0812931	-0.276993	0.0463312	-0.255925	0.327404	0.0318968	-0.007527	0.207049	-0.15026	-0.206366	0.00373547	-0.0333205	-0.0225669	0.0900572	-0.00374525	-0.320127	0.0659015	-0.0373202	-0.00343604	0.0138047	-0.0605989	0.46284
1.82	0.165293	-0.0280732	-0.0284688	0.0696696	-0.102599	0.0814273	-0.081981	-0.00426639	0.893283	0.00924993	-0.000614745	-0.0105586	-0.177153	0.00747471	0.0414611	-0.0627819	-0.0953554	-0.0596981	-0.117357	0.0736642	0.0714886	0.0397553	0.116927	-0.0379989	-0.117622	-0.152711	0.0424695	0.088424	-0.276481	0.0447826	-0.252649	0.323954	0.0318843	0.000564254	0.20553	-0.150554	-0.206315	0.00207434	-0.0335262	-0.0189313	0.0900302	-0.0017975	-0.319461	0.0666591	-0.0373442	-0.00308957	0.0132129	-0.0620726	0.462717
1.83	0.165028	-0.0295362	-0.0276412	0.0695668	-0.101897	0.0843108	-0.0820313	-0.00580891	0.893371	0.00814738	-0.00072602	-0.0116259	-0.177019	0.0319754	0.0408182	-0.061509	-0.0958942	-0.0477781	-0.116818	0.0341817	0.0719265	0.0460897	0.116645	-0.0188576	-0.118765	-0.131567	0.0437288	0.0906491	-0.276003	0.0410351	-0.249537	0.292185	0.0319702	0.0141702	0.204056	-0.141425	-0.206289	0.000765923	-0.0336852	-0.012309	0.0900238	9.61E-05	-0.318789	0.0681447	-0.0373593	-0.00176967	0.0126331	-0.0589925	0.462481
1.84	0.164756	-0.028952	-0.026816	0.0675445	-0.101169	0.0865688	-0.0820979	-0.0075443	0.893442	0.00612565	-0.00084587	-0.012237	-0.176651	0.0540904	0.0401631	-0.059618	-0.0963582	-0.0438659	-0.116675	-0.0055897	0.0723776	0.0435997	0.116568	0.00151975	-0.119623	-0.0946988	0.0449201	0.0898445	-0.27557	0.0382258	-0.246914	0.227477	0.0321433	0.0211445	0.202768	-0.115939	-0.206295	-0.0035651	-0.0337837	-0.00564566	0.090036	0.00235772	-0.318095	0.0682831	-0.0373594	3.25E-05	0.0120887	-0.0549394	0.462147
1.85	0.164496	-0.0272387	-0.0260454	0.0604998	-0.100413	0.0865227	-0.0821824	-0.00928819	0.893491	0.0036293	-0.000968584	-0.0122243	-0.17606	0.0758967	0.0395482	-0.0527766	-0.0968242	-0.0441087	-0.116947	-0.0492437	0.0727854	0.0337267	0.116702	0.0240079	-0.120074	-0.0473495	0.0459341	0.0817294	-0.275176	0.0363855	-0.24506	0.143298	0.032369	0.0240136	0.201774	-0.0836001	-0.206356	-0.00838093	-0.033792	0.00357143	0.0900731	0.00657709	-0.317421	0.0647408	-0.0373349	0.00309574	0.0115933	-0.0487461	0.461806
1.86	0.164262	-0.0239438	-0.0253576	0.0513602	-0.099671	0.0819384	-0.082282	-0.0105189	0.893514	0.00100038	-0.00108779	-0.0115652	-0.175258	0.0952524	0.0389855	-0.0444626	-0.0972893	-0.0424437	-0.117656	-0.0925712	0.0730762	0.0279711	0.117049	0.0457167	-0.120116	-0.0044837	0.0467298	0.0701147	-0.274814	0.0356881	-0.244031	0.0641361	0.0325798	0.02172	0.201108	-0.0505402	-0.206475	-0.0132458	-0.0337216	0.0116038	0.0901737	0.0144213	-0.316806	0.0581672	-0.0372857	0.00520423	0.0111681	-0.0400582	0.46151
1.87	0.164066	-0.0195357	-0.024778	0.0397958	-0.0989584	0.0780853	-0.0823914	-0.0112076	0.893512	-0.00145729	-0.00119818	-0.0104594	-0.174272	0.110971	0.0384897	-0.0351931	-0.0977452	-0.0414752	-0.118792	-0.133664	0.0733126	0.0197072	0.117614	0.0652457	-0.119811	0.0324768	0.047303	0.0573074	-0.27446	0.0381929	-0.243746	-0.00752804	0.0328296	0.0257402	0.200768	-0.016717	-0.206648	-0.0171511	-0.0335805	0.0189733	0.0903437	0.0198815	-0.316292	0.0428108	-0.0372233	0.00604262	0.0108386	-0.0293416	0.461286
1.88	0.163912	-0.014476	-0.0243365	0.0250608	-0.0982488	0.0761823	-0.0825048	-0.0113792	0.893487	-0.00333217	-0.00129532	-0.00892336	-0.173137	0.12188	0.038093	-0.0229735	-0.0982047	-0.0414672	-0.120318	-0.169864	0.0734548	0.0094734	0.118358	0.0802165	-0.119198	0.0657388	0.0476439	0.0429776	-0.274089	0.0412829	-0.244153	-0.0730901	0.0331332	0.0360984	0.200761	0.0140575	-0.206857	-0.0205057	-0.0333627	0.0267546	0.0905457	0.0217909	-0.315917	0.0287662	-0.0371588	0.00629786	0.0106208	-0.0170621	0.461131
1.89	0.163818	-0.00839419	-0.0240316	0.0105182	-0.097541	0.0737931	-0.0826171	-0.0109944	0.893446	-0.00488808	-0.00137553	-0.00702307	-0.171909	0.127375	0.0377909	-0.0110045	-0.0986598	-0.040372	-0.122176	-0.199267	0.0735068	0.0012784	0.119235	0.0920075	-0.11832	0.0957159	0.0477872	0.0302575	-0.273702	0.0454013	-0.245204	-0.136107	0.0335529	0.048302	0.201058	0.044936	-0.207108	-0.0233757	-0.0331002	0.031422	0.090764	0.0229624	-0.315703	0.0132031	-0.0370929	0.00624563	0.0105152	-0.00600376	0.46103
1.9	0.163779	-0.00274082	-0.0238883	-0.00479873	-0.0968376	0.0693154	-0.0827227	-0.0100339	0.89339	-0.00629972	-0.00143466	-0.00475975	-0.170643	0.126361	0.0376213	0.00160946	-0.0990978	-0.0373649	-0.124269	-0.217008	0.073462	-0.00689134	0.120205	0.0999743	-0.117203	0.121907	0.0477137	0.0161332	-0.273278	0.050063	-0.24685	-0.191844	0.0340533	0.0514284	0.201637	0.0712196	-0.207376	-0.0240237	-0.0327889	0.0347746	0.0909953	0.025225	-0.31564	-0.00316513	-0.0370275	0.00690646	0.0105128	0.00393482	0.460929
1.91	0.163801	0.0042065	-0.0238979	-0.0196216	-0.0961677	0.06217	-0.0828156	-0.00847268	0.89332	-0.00759126	-0.00147005	-0.00226229	-0.169419	0.116412	0.0375701	0.0133466	-0.0994973	-0.0332426	-0.126473	-0.221649	0.0733496	-0.0155966	0.12123	0.102821	-0.115902	0.141727	0.0474449	0.000801414	-0.27282	0.0540311	-0.249019	-0.239931	0.0345289	0.0472741	0.202471	0.0952332	-0.207652	-0.0249411	-0.032461	0.0361872	0.0912579	0.0293113	-0.31572	-0.0139341	-0.0369576	0.00767152	0.0105746	0.00784387	0.460818
1.92	0.163879	0.0103266	-0.0240665	-0.0340029	-0.0955552	0.0526652	-0.0828906	-0.00641509	0.893237	-0.00886565	-0.00147935	0.000412284	-0.1683	0.100904	0.0376535	0.0257859	-0.0998527	-0.0291423	-0.128669	-0.215163	0.0730936	-0.0311043	0.122249	0.100529	-0.114474	0.154889	0.0469674	-0.017204	-0.272331	0.0565708	-0.251615	-0.275897	0.0349121	0.0310417	0.203513	0.112658	-0.207914	-0.0232048	-0.0321215	0.0365336	0.0915664	0.0344665	-0.315961	-0.0325788	-0.0368652	0.0134064	0.0106502	0.00744075	0.460748
1.93	0.164031	0.016677	-0.0243775	-0.045489	-0.0950241	0.0418231	-0.0829427	-0.00396322	0.893145	-0.00955809	-0.00146195	0.00307692	-0.16737	0.0801138	0.0378636	0.0361605	-0.100158	-0.0247634	-0.130742	-0.1985	0.0727181	-0.0421918	0.123223	0.093215	-0.113027	0.159196	0.0462998	-0.0353085	-0.271831	0.0565912	-0.254497	-0.29791	0.0351385	0.0150058	0.204722	0.126966	-0.208171	-0.0207813	-0.0317936	0.0344653	0.0919285	0.0394178	-0.316411	-0.0532544	-0.0367262	0.013687	0.0106707	0.000871172	0.460809
1.94	0.164235	0.0217971	-0.0248059	-0.0530114	-0.094583	0.0314305	-0.0829691	-0.00127045	0.893049	-0.00963436	-0.00141869	0.00552371	-0.166644	0.057073	0.0381914	0.0431858	-0.100417	-0.0210591	-0.132612	-0.174816	0.0722518	-0.0476247	0.124113	0.0850064	-0.111615	0.156453	0.0454582	-0.0509871	-0.271344	0.0536121	-0.257533	-0.306529	0.0352114	0.000725611	0.206034	0.134592	-0.208388	-0.0169504	-0.0314925	0.0292666	0.0923312	0.0419251	-0.31703	-0.0666231	-0.0365939	0.0144303	0.0106541	0.000768881	0.460932
1.95	0.164481	0.0267543	-0.025317	-0.0594326	-0.0942257	0.0228317	-0.0829679	0.00152909	0.892954	-0.00914222	-0.0013527	0.0076189	-0.166146	0.0311736	0.0386104	0.049901	-0.100629	-0.0176322	-0.134217	-0.144655	0.0717402	-0.0536411	0.124892	0.0712556	-0.110301	0.145568	0.0444841	-0.0667535	-0.270892	0.0489073	-0.260583	-0.300031	0.0351689	-0.00782617	0.207373	0.133238	-0.208556	-0.0129004	-0.0312372	0.0251426	0.0927438	0.0409583	-0.317763	-0.083052	-0.0364627	0.0135094	0.0106362	0.00112929	0.461058
1.96	0.16476	0.0296166	-0.025886	-0.0619735	-0.0939405	0.0148376	-0.0829393	0.00422948	0.892866	-0.00843974	-0.00126822	0.0092012	-0.165892	0.00669969	0.0391034	0.0529439	-0.1008	-0.0144466	-0.135501	-0.111205	0.0711878	-0.0563606	0.125531	0.056008	-0.109152	0.128282	0.0434203	-0.077037	-0.270488	0.042228	-0.263498	-0.279425	0.0350284	-0.0170056	0.208676	0.126223	-0.208667	-0.00760288	-0.0310267	0.0190877	0.0931358	0.0380165	-0.31861	-0.0864143	-0.0363396	0.012368	0.010637	0.0052038	0.461206
1.97	0.165063	0.0298091	-0.0264802	-0.0618922	-0.0937172	0.00994607	-0.082885	0.00653876	0.892787	-0.0076762	-0.00117047	0.0102284	-0.165886	-0.0161008	0.0396431	0.0536375	-0.100941	-0.0139236	-0.136426	-0.0742788	0.0706431	-0.0547106	0.126008	0.0416345	-0.108205	0.111503	0.0423329	-0.0808484	-0.270138	0.0358504	-0.26617	-0.253891	0.0348323	-0.0209959	0.209892	0.115716	-0.208722	-0.000420482	-0.0308689	0.0131357	0.0934814	0.0311865	-0.319502	-0.0954663	-0.0362277	0.0111125	0.0106845	0.00993693	0.461331
1.98	0.165383	0.0325868	-0.0270744	-0.0607205	-0.0935432	0.00522258	-0.0828097	0.00845029	0.892715	-0.00673589	-0.00106477	0.0108275	-0.16613	-0.0432356	0.0402073	0.0536157	-0.101066	-0.0136978	-0.136961	-0.0327788	0.0700582	-0.0561048	0.126332	0.0250046	-0.107453	0.0899479	0.0412736	-0.0824469	-0.269849	0.0287242	-0.268569	-0.224668	0.0345314	-0.0336755	0.21101	0.105133	-0.208731	0.00120147	-0.0307609	0.00860632	0.0937626	0.0247403	-0.320416	-0.0912085	-0.0361406	0.00843128	0.0107636	0.0130455	0.461433
1.99	0.165696	0.0294476	-0.0276473	-0.0572799	-0.0934235	-0.000435089	-0.0827181	0.00978449	0.892653	-0.00565063	-0.000955508	0.0109611	-0.166601	-0.0625791	0.0407805	0.0522244	-0.101178	-0.0130542	-0.137087	0.00843735	0.0695269	-0.048953	0.126498	0.0076762	-0.106875	0.0729587	0.0402878	-0.0784105	-0.269624	0.0217061	-0.270661	-0.191758	0.034176	-0.0370613	0.211999	0.0921064	-0.208689	0.00782932	-0.030702	0.00390096	0.0939852	0.0196539	-0.321274	-0.0806008	-0.0360749	0.00656576	0.0108895	0.0177467	0.461468
2	0.165992	0.028808	-0.0281993	-0.0524902	-0.0933652	-0.00641633	-0.082615	0.0106879	0.892602	-0.0045214	-0.000846095	0.0108385	-0.16729	-0.0849325	0.041366	0.0492062	-0.101275	-0.0124004	-0.136782	0.0513186	0.0690707	-0.041889	0.126485	-0.00796067	-0.10649	0.0491247	0.0393844	-0.0737985	-0.269461	0.0138353	-0.272381	-0.151181	0.0337804	-0.0407399	0.212841	0.0770073	-0.208601	0.0105154	-0.0306722	-0.000506792	0.0941639	0.0157857	-0.322092	-0.0823316	-0.0360204	0.00540829	0.0110458	0.019527	0.46152
2.01	0.166262	0.0245933	-0.0287003	-0.0455121	-0.0933731	-0.011571	-0.0825062	0.0108818	0.892566	-0.00278939	-0.000739796	0.0103472	-0.168162	-0.0984179	0.0419275	0.0441243	-0.101358	-0.0118927	-0.136077	0.0881339	0.0687257	-0.026643	0.126298	-0.0252663	-0.1063	0.0296164	0.0386097	-0.0647234	-0.269368	0.00631599	-0.273685	-0.109504	0.033371	-0.0383361	0.213514	0.0574496	-0.208478	0.0142962	-0.0306908	-0.00583231	0.0943052	0.0116198	-0.322824	-0.0711229	-0.0359873	0.00259878	0.011232	0.0239382	0.461532
2.02	0.166475	0.0194328	-0.0291419	-0.0394759	-0.093434	-0.0151474	-0.0823991	0.0105327	0.892547	-0.00101849	-0.000639697	0.00964971	-0.169141	-0.107647	0.0424544	0.0406491	-0.101437	-0.0121777	-0.135033	0.120417	0.0684986	-0.0190676	0.125947	-0.0435993	-0.106257	0.0111262	0.0379655	-0.0574322	-0.269341	-0.000654111	-0.274575	-0.0668663	0.0330248	-0.031441	0.213997	0.0387043	-0.208311	0.0168608	-0.0307488	-0.00863562	0.0944002	0.00662388	-0.323453	-0.0604352	-0.0359809	1.59E-05	0.0114709	0.0281233	0.461515
2.03	0.166626	0.012465	-0.0295163	-0.0313993	-0.0935417	-0.018115	-0.0822989	0.00939485	0.892545	0.000551001	-0.000548016	0.00867414	-0.170183	-0.110261	0.0429367	0.0348177	-0.101511	-0.0114833	-0.133704	0.145693	0.0683653	-0.0104782	0.125443	-0.0575692	-0.10636	-0.00406109	0.037457	-0.047164	-0.26938	-0.00770006	-0.275036	-0.0255404	0.0327423	-0.0228689	0.214293	0.0198529	-0.208119	0.018808	-0.0308421	-0.0126273	0.0944491	0.00182375	-0.323928	-0.0452954	-0.0359931	-0.00248228	0.0117655	0.0320843	0.461441
2.04	0.166697	0.00379883	-0.0298164	-0.0243422	-0.093686	-0.0204036	-0.0822134	0.00761153	0.892558	0.00199998	-0.000466829	0.00754845	-0.171219	-0.104877	0.0433652	0.0308656	-0.101581	-0.0108405	-0.132165	0.160401	0.0683091	0.000795613	0.124821	-0.0669154	-0.106547	-0.0123122	0.0370787	-0.0377364	-0.269482	-0.0140907	-0.275126	0.00719972	0.0325649	-0.0138068	0.214412	0.00461795	-0.207902	0.0205655	-0.0309654	-0.0143386	0.0944501	-0.00256596	-0.324249	-0.0267843	-0.0360374	-0.00498011	0.0120988	0.0381387	0.461336
2.05	0.166692	-0.00371245	-0.0300561	-0.0157297	-0.0938644	-0.0234534	-0.0821478	0.00544133	0.892584	0.00287202	-0.000397517	0.00626374	-0.172192	-0.0949475	0.0437459	0.0232008	-0.101637	-0.0079455	-0.130519	0.166186	0.0684061	0.0140561	0.124113	-0.0732643	-0.106784	-0.0186753	0.0368002	-0.0269541	-0.269649	-0.0211925	-0.274912	0.0356008	0.0324665	-0.00630176	0.21439	-0.00944615	-0.207691	0.019063	-0.0310964	-0.0171498	0.0944141	-0.00504736	-0.324385	-0.00424777	-0.0360929	-0.00642873	0.0124846	0.0384918	0.461182
2.06	0.166606	-0.0124996	-0.0302104	-0.00829403	-0.0940853	-0.0246749	-0.0821059	0.00298609	0.892617	0.00358788	-0.000341594	0.00491777	-0.173044	-0.0802464	0.0440314	0.0175712	-0.101668	-0.00611623	-0.128856	0.165974	0.0685504	0.0146167	0.123366	-0.0763507	-0.107026	-0.0193055	0.0366442	-0.0172317	-0.26987	-0.0233041	-0.274453	0.056635	0.0324195	-0.00351379	0.214225	-0.0224753	-0.207484	0.0189395	-0.0312606	-0.0183293	0.0943547	-0.00856895	-0.324383	0.0103917	-0.0361729	-0.00899286	0.012877	0.0398772	0.461042
2.07	0.166445	-0.0181479	-0.0302966	-0.000428622	-0.094316	-0.0240013	-0.0820883	0.000576216	0.892656	0.00422279	-0.000299447	0.00348952	-0.17377	-0.0682985	0.0442491	0.0101498	-0.101695	-0.00472937	-0.127201	0.164016	0.0687096	0.0161599	0.122588	-0.078324	-0.107251	-0.0208688	0.0365759	-0.00704026	-0.270105	-0.0255601	-0.273807	0.0730585	0.0323444	-0.00689275	0.213958	-0.0332471	-0.207294	0.0158733	-0.0314315	-0.0199635	0.0942488	-0.0133197	-0.324196	0.0178232	-0.0362613	-0.0103091	0.0132756	0.0371195	0.460863
2.08	0.16624	-0.0218138	-0.0303164	0.00640185	-0.0945585	-0.0259497	-0.0820935	-0.00150877	0.892699	0.00468254	-0.00027135	0.00209796	-0.174389	-0.055892	0.0443948	0.00400416	-0.1017	9.52E-05	-0.125588	0.156376	0.0688861	0.0194362	0.121809	-0.0759125	-0.107497	-0.0296354	0.0366001	0.000838173	-0.270363	-0.0286489	-0.272966	0.0981396	0.0322697	-0.00990778	0.213571	-0.0456502	-0.207141	0.011916	-0.0316094	-0.0205162	0.0941061	-0.0147278	-0.323983	0.0271939	-0.0363591	-0.00955627	0.0136314	0.033089	0.460818
2.09	0.166008	-0.0229181	-0.0302666	0.0146147	-0.0948671	-0.033672	-0.0821167	-0.00304152	0.89275	0.00552797	-0.000257726	0.000582143	-0.17488	-0.0413979	0.0444471	-0.00498214	-0.101633	0.00910459	-0.124089	0.140515	0.0691583	0.0325193	0.121062	-0.0726061	-0.107883	-0.0549613	0.0367596	0.0108636	-0.270661	-0.0336582	-0.271755	0.146295	0.0322063	-0.00439169	0.213022	-0.0643232	-0.207026	0.00805159	-0.0318079	-0.0221719	0.0939836	-0.010185	-0.323673	0.0320259	-0.0364516	-0.00996207	0.0139323	0.0244105	0.460753
2.1	0.165774	-0.0224982	-0.0301376	0.0243782	-0.0952682	-0.0405295	-0.082152	-0.00400532	0.89281	0.00666872	-0.000260568	-0.00118343	-0.175229	-0.0244023	0.0443739	-0.0162848	-0.101492	0.015582	-0.122793	0.117043	0.069504	0.0333716	0.120366	-0.0679573	-0.108537	-0.0891507	0.0371188	0.0243096	-0.270986	-0.0359133	-0.269992	0.205646	0.0321566	-0.00851058	0.212265	-0.0869287	-0.20695	0.0044066	-0.0320347	-0.0246091	0.0939034	-0.00725308	-0.32337	0.0271252	-0.0365486	-0.0101382	0.0141551	0.0179193	0.460761
2.11	0.165542	-0.0213791	-0.029909	0.037189	-0.095741	-0.0447216	-0.0821958	-0.00469356	0.892883	0.00795299	-0.000282295	-0.00321246	-0.175401	-0.00503838	0.0441628	-0.0299463	-0.101304	0.0204608	-0.121767	0.0882098	0.0698785	0.0403774	0.119729	-0.0601453	-0.109477	-0.123543	0.0377223	0.0429574	-0.271326	-0.0393669	-0.267643	0.262823	0.0320717	-0.00761822	0.211281	-0.110176	-0.206895	0.00162766	-0.0322963	-0.0293259	0.0938316	-0.00806669	-0.323143	0.0238407	-0.0366501	-0.0106784	0.0143061	0.0108263	0.460851
2.12	0.165322	-0.0188365	-0.0295549	0.0478107	-0.0962597	-0.0449983	-0.0822454	-0.00514528	0.892969	0.00917272	-0.000325319	-0.00539787	-0.175399	0.0113141	0.0437965	-0.0406723	-0.101075	0.0247499	-0.121035	0.0594189	0.070331	0.0504904	0.119196	-0.0475226	-0.110673	-0.152351	0.0385911	0.0573912	-0.271687	-0.0414416	-0.264778	0.30706	0.032015	-0.00845982	0.210078	-0.12829	-0.206865	-0.00221805	-0.0326026	-0.0299106	0.0937307	-0.0131641	-0.322935	0.0210023	-0.0367646	-0.0125898	0.0144006	0.00674734	0.460911
2.13	0.165129	-0.0179871	-0.0290861	0.0618463	-0.0967935	-0.0449696	-0.0822989	-0.00550935	0.893064	0.00981199	-0.000391185	-0.00777283	-0.17525	0.030856	0.0432858	-0.0571695	-0.100805	0.0300964	-0.12059	0.0291225	0.0709292	0.0643003	0.11878	-0.0363689	-0.112079	-0.173012	0.0396738	0.0751608	-0.272069	-0.045869	-0.261527	0.339634	0.0319542	-0.00578828	0.208687	-0.14709	-0.206872	-0.00338928	-0.0329215	-0.0329408	0.0935712	-0.0184809	-0.322759	0.0165344	-0.0368875	-0.0129783	0.01446	0.00425737	0.460956
2.14	0.164945	-0.0159758	-0.0285076	0.0707363	-0.0973483	-0.045356	-0.0823558	-0.00583915	0.893162	0.00963403	-0.000480032	-0.00997107	-0.174925	0.0474667	0.0426265	-0.067571	-0.100493	0.0346524	-0.12045	-0.000628427	0.0715565	0.0595525	0.1185	-0.0209781	-0.113602	-0.184838	0.040922	0.0836182	-0.272497	-0.0523244	-0.25804	0.35404	0.0319478	-0.000651091	0.20718	-0.153162	-0.206891	-0.0058183	-0.0332365	-0.0297271	0.0933671	-0.0221099	-0.322599	0.0136399	-0.0370199	-0.0137839	0.0144964	0.00163785	0.460958
2.15	0.164792	-0.0119197	-0.0278377	0.0790476	-0.0979263	-0.0462084	-0.0824158	-0.00617168	0.893253	0.00869278	-0.000589905	-0.0119421	-0.17446	0.0607518	0.0418422	-0.0774416	-0.100146	0.0382156	-0.120599	-0.0284992	0.0721288	0.0547375	0.118369	-0.00631483	-0.115182	-0.189662	0.0422729	0.0900324	-0.272996	-0.0595722	-0.254491	0.351993	0.0319344	-0.0036661	0.205636	-0.153302	-0.206947	-0.01071	-0.033532	-0.0266065	0.0931361	-0.0238996	-0.322462	0.0160347	-0.0371486	-0.0130314	0.0145032	-0.00216953	0.460951
2.16	0.164658	-0.0105371	-0.0271075	0.0831716	-0.0985145	-0.0453994	-0.0824796	-0.00648134	0.893334	0.00732254	-0.000718085	-0.01362	-0.173855	0.0751523	0.0409739	-0.0822779	-0.0997735	0.0405811	-0.121026	-0.0555728	0.0726311	0.0455223	0.118397	0.0103267	-0.116721	-0.18092	0.0436606	0.092861	-0.273557	-0.0656818	-0.251055	0.332275	0.03191	-0.00461372	0.204127	-0.146832	-0.207034	-0.0122968	-0.0337801	-0.0202332	0.0928838	-0.0261289	-0.322299	0.0118236	-0.0372666	-0.0109243	0.0144616	-0.00757903	0.460894
2.17	0.164545	-0.00814413	-0.0263572	0.0831802	-0.0990863	-0.0425883	-0.0825466	-0.00687456	0.893401	0.00587599	-0.000860686	-0.0148134	-0.173127	0.0866158	0.0400691	-0.0831723	-0.0993901	0.0417381	-0.121713	-0.0813532	0.0730385	0.0346759	0.118579	0.0246478	-0.118135	-0.163914	0.0450201	0.0922433	-0.274172	-0.0695945	-0.247895	0.296744	0.0319125	0.00341776	0.20272	-0.131956	-0.207154	-0.0153018	-0.0339527	-0.0120263	0.0926039	-0.0289361	-0.322167	0.0107207	-0.0373552	-0.0071945	0.0143597	-0.0141577	0.460873
2.18	0.164457	-0.00856458	-0.0256185	0.0798349	-0.0996208	-0.0381698	-0.0826179	-0.00743103	0.893452	0.00450528	-0.0010121	-0.0153964	-0.172288	0.100554	0.0391632	-0.0800135	-0.0990056	0.0415789	-0.122652	-0.107133	0.0733354	0.027691	0.118885	0.0378788	-0.119327	-0.129905	0.0462966	0.0898233	-0.274824	-0.0715041	-0.245198	0.237643	0.0319606	0.00788635	0.201513	-0.108993	-0.20731	-0.015187	-0.0340445	-0.00372794	0.0922963	-0.0317894	-0.322075	0.00498396	-0.0374051	-0.00296212	0.0141808	-0.0229752	0.460881
2.19	0.16436	-0.00886105	-0.0249311	0.0701483	-0.100093	-0.0322184	-0.0826961	-0.0082285	0.893488	0.00264395	-0.0011658	-0.0152166	-0.171306	0.111756	0.0383065	-0.0698719	-0.0986326	0.0405207	-0.123843	-0.130325	0.0735387	0.0130244	0.119316	0.0462979	-0.120124	-0.0815742	0.0474132	0.0810818	-0.275504	-0.0710619	-0.243215	0.155338	0.032116	0.0220229	0.200572	-0.0780492	-0.20747	-0.016323	-0.0340427	0.00750749	0.0919609	-0.0341824	-0.322006	0.00951567	-0.0374077	0.00247919	0.0139024	-0.0339318	0.460864
2.2	0.164265	-0.00792554	-0.0243565	0.0559359	-0.100498	-0.0296436	-0.0827821	-0.0089078	0.893504	0.00040507	-0.00131334	-0.0141566	-0.170219	0.11803	0.0375661	-0.0560251	-0.0982621	0.0425063	-0.125249	-0.149448	0.0736077	0.00216606	0.119851	0.0583129	-0.120463	-0.0317109	0.048283	0.0672199	-0.276184	-0.0679928	-0.242096	0.068615	0.0323978	0.033773	0.19998	-0.0405902	-0.207655	-0.0183393	-0.0339256	0.0189125	0.0916218	-0.0313287	-0.321905	0.00955207	-0.0373536	0.00873144	0.0135076	-0.045803	0.460769
2.21	0.164186	-0.00698633	-0.0239261	0.0398932	-0.100875	-0.0305652	-0.0828726	-0.0091229	0.893495	-0.00202428	-0.00144645	-0.0123156	-0.169084	0.11996	0.0369569	-0.0412693	-0.0978649	0.0449888	-0.126812	-0.162406	0.0735624	-0.0115172	0.120486	0.0679503	-0.120382	0.0151599	0.0488845	0.0515045	-0.276842	-0.0618318	-0.241821	-0.0132943	0.0327956	0.0455339	0.199772	-0.00203008	-0.207868	-0.0191073	-0.0337156	0.0276782	0.0913379	-0.023886	-0.321815	0.0118968	-0.0372368	0.0138904	0.0129879	-0.0585057	0.460651
2.22	0.164125	-0.00304768	-0.0236812	0.0205652	-0.101236	-0.0328534	-0.082963	-0.00891904	0.893463	-0.00413823	-0.00155737	-0.00977238	-0.167945	0.114215	0.036524	-0.02324	-0.0974549	0.0450824	-0.128468	-0.168544	0.0733602	-0.0265789	0.121172	0.069526	-0.119925	0.0553089	0.0491851	0.0320817	-0.277443	-0.0545195	-0.242334	-0.0882332	0.0332631	0.0478077	0.199947	0.0330615	-0.208097	-0.0213967	-0.033413	0.0357859	0.0911364	-0.0147432	-0.321757	0.00248959	-0.0370595	0.0207277	0.0123487	-0.0697821	0.460521
2.23	0.164092	-0.000959047	-0.0236305	0.000206855	-0.101589	-0.0351867	-0.0830489	-0.00822405	0.893413	-0.00586879	-0.00164033	-0.00673587	-0.166846	0.107492	0.0362791	-0.00344037	-0.097047	0.0450184	-0.130171	-0.170975	0.0730465	-0.0329497	0.121882	0.0719435	-0.119133	0.0941557	0.0491989	0.0128323	-0.277985	-0.0460577	-0.243576	-0.158056	0.0337568	0.0503927	0.200465	0.0680117	-0.208338	-0.0205085	-0.033047	0.041942	0.0910246	-0.00610178	-0.321777	-0.00792242	-0.0368353	0.0240781	0.0116024	-0.0780899	0.460422
2.24	0.164096	0.00285076	-0.0237819	-0.0192464	-0.101935	-0.0380007	-0.0831262	-0.00716176	0.893349	-0.0070057	-0.00169106	-0.00335366	-0.165826	0.0959582	0.0362343	0.0150273	-0.0966322	0.0456501	-0.131873	-0.168388	0.0726666	-0.0397697	0.122584	0.0694571	-0.118064	0.125608	0.0489313	-0.0063935	-0.278452	-0.0366236	-0.245465	-0.218341	0.0342565	0.0511231	0.201292	0.0967495	-0.208585	-0.0203319	-0.0326355	0.0447992	0.090997	0.00211471	-0.321894	-0.0191221	-0.0365792	0.0273476	0.0108103	-0.0798158	0.460341
2.25	0.164129	0.00603005	-0.0241245	-0.0370565	-0.102281	-0.0417415	-0.0831908	-0.00570644	0.893274	-0.00780735	-0.00170691	0.000210998	-0.164909	0.0818803	0.0363829	0.0322153	-0.0962051	0.0468041	-0.133522	-0.159588	0.0722417	-0.0444548	0.123254	0.0638751	-0.11677	0.150207	0.048397	-0.0261105	-0.278835	-0.0275773	-0.247899	-0.265861	0.0347489	0.0480247	0.202373	0.118805	-0.208817	-0.0183361	-0.0322071	0.0447137	0.0910502	0.0100297	-0.322126	-0.0287435	-0.0362964	0.0293073	0.0100032	-0.0790384	0.460276
2.26	0.164198	0.00879604	-0.0246411	-0.0528559	-0.102635	-0.0449594	-0.0832389	-0.00390248	0.893193	-0.00848872	-0.00168693	0.00376152	-0.164145	0.0644576	0.036712	0.0477196	-0.0957686	0.046364	-0.135042	-0.144291	0.071801	-0.041171	0.123872	0.0591898	-0.115342	0.166923	0.0476116	-0.0460354	-0.279138	-0.0194092	-0.250739	-0.299232	0.0351794	0.0403791	0.203645	0.134042	-0.209031	-0.0153959	-0.0317862	0.0425964	0.091174	0.0159646	-0.322441	-0.0359462	-0.0359999	0.0301976	0.00922434	-0.0738447	0.460173
2.27	0.164297	0.0129752	-0.0253096	-0.0651261	-0.102993	-0.0480857	-0.0832673	-0.00177906	0.893105	-0.00908415	-0.0016324	0.00706797	-0.163555	0.0433382	0.0372035	0.05872	-0.0953317	0.0454572	-0.136388	-0.123974	0.071363	-0.0453765	0.124425	0.0518928	-0.113855	0.172524	0.0465986	-0.0645862	-0.279377	-0.015148	-0.253843	-0.317792	0.0355294	0.0276481	0.205064	0.145643	-0.209211	-0.0131329	-0.0313862	0.0380109	0.0913494	0.0203761	-0.322842	-0.047021	-0.0357066	0.0292996	0.00851201	-0.0645848	0.460048
2.28	0.164434	0.0160623	-0.0260765	-0.073524	-0.103365	-0.049785	-0.0832736	0.000496709	0.893015	-0.00896834	-0.00154672	0.0099762	-0.163175	0.0212529	0.0378016	0.0671932	-0.0949035	0.0422926	-0.137501	-0.0988647	0.0709039	-0.0454045	0.124887	0.0419338	-0.112392	0.172636	0.0454254	-0.0801268	-0.279583	-0.0120637	-0.257073	-0.325619	0.0357173	0.0104084	0.206554	0.150616	-0.209357	-0.00957389	-0.0310505	0.0314595	0.0915601	0.02181	-0.323363	-0.0526702	-0.0354237	0.0276835	0.00791432	-0.0509052	0.459955
2.29	0.164602	0.0201271	-0.0269068	-0.0785387	-0.103739	-0.0513867	-0.083257	0.00287087	0.892927	-0.00862563	-0.00143494	0.012299	-0.163007	-0.00243199	0.038482	0.0723442	-0.0945045	0.0389699	-0.138354	-0.0706506	0.0704174	-0.0514261	0.125252	0.0295724	-0.111002	0.162913	0.044133	-0.0929737	-0.279766	-0.011815	-0.260318	-0.318703	0.035716	-0.00688454	0.208059	0.147585	-0.209461	-0.00718929	-0.0307841	0.0245737	0.0917756	0.0220692	-0.323936	-0.0582949	-0.0351687	0.023701	0.0074692	-0.0333944	0.459835
2.3	0.164794	0.0207838	-0.0277755	-0.0787118	-0.104119	-0.052234	-0.0832165	0.00517134	0.892844	-0.00815154	-0.00130301	0.0139433	-0.163064	-0.0228009	0.0392293	0.0731267	-0.0941295	0.0353803	-0.138908	-0.0407299	0.069924	-0.0481518	0.125494	0.0206083	-0.109769	0.147317	0.0427702	-0.0992098	-0.279932	-0.011007	-0.263405	-0.295963	0.0356028	-0.0159673	0.209497	0.138987	-0.209518	-0.000979551	-0.0305776	0.0161733	0.0919864	0.0205472	-0.324572	-0.0658023	-0.0349572	0.0200397	0.00721781	-0.0116598	0.459732
2.31	0.164995	0.0232648	-0.0286324	-0.0780452	-0.104502	-0.0509595	-0.0831544	0.00718122	0.892766	-0.00748721	-0.00115817	0.014916	-0.163324	-0.0452371	0.0399904	0.0737875	-0.0937875	0.0303476	-0.139156	-0.00892524	0.0694284	-0.0499337	0.125637	0.00908415	-0.108725	0.125811	0.0414189	-0.103295	-0.280091	-0.0122639	-0.266221	-0.265949	0.0353727	-0.0274131	0.210837	0.127967	-0.209517	0.00155291	-0.0304472	0.0106545	0.0921758	0.016816	-0.325257	-0.0696681	-0.0347927	0.0140982	0.00718794	0.0104732	0.459646
2.32	0.165217	0.021731	-0.0294584	-0.0734235	-0.104863	-0.0471765	-0.0830742	0.00872738	0.892697	-0.00640208	-0.00100714	0.0152031	-0.163797	-0.0614383	0.0407563	0.0708553	-0.0934939	0.0237653	-0.139087	0.0216055	0.0689453	-0.0469407	0.125661	-0.00204699	-0.107895	0.106317	0.0401291	-0.0990105	-0.280252	-0.0124585	-0.268717	-0.23152	0.0350411	-0.0368655	0.212045	0.113123	-0.209489	0.00671494	-0.0303764	0.00387845	0.0923136	0.0104785	-0.32594	-0.0653791	-0.0346801	0.00985261	0.00738291	0.032427	0.459555
2.33	0.165428	0.0235856	-0.0302186	-0.0663325	-0.105199	-0.0437612	-0.0829811	0.00981692	0.892641	-0.00480186	-0.000856117	0.01493	-0.164426	-0.0787788	0.0414924	0.0648797	-0.0932541	0.0189386	-0.138726	0.0507219	0.0685097	-0.0373498	0.125573	-0.0156251	-0.107253	0.0799486	0.0389587	-0.0920709	-0.280409	-0.013494	-0.270842	-0.191833	0.0346562	-0.0363757	0.213083	0.0946097	-0.209415	0.00672109	-0.0303705	-0.00283028	0.0923955	0.00536254	-0.326586	-0.0689424	-0.0346141	0.00464873	0.00778218	0.0512964	0.459463
2.34	0.16562	0.0182022	-0.0308998	-0.058071	-0.10551	-0.0406055	-0.0828794	0.0104089	0.8926	-0.00337142	-0.000709814	0.0142707	-0.165181	-0.085621	0.0421858	0.0592234	-0.093052	0.0151773	-0.138093	0.0758694	0.0681957	-0.0270479	0.125371	-0.0256533	-0.106818	0.0577491	0.0379322	-0.0819573	-0.28056	-0.0136187	-0.272532	-0.144044	0.0342829	-0.0382526	0.213926	0.0737495	-0.209302	0.013049	-0.0304195	-0.00850324	0.0924267	0.00105579	-0.327219	-0.0582141	-0.0345941	-0.000289373	0.00836246	0.0674023	0.459403
2.35	0.165789	0.0162113	-0.0314889	-0.0466498	-0.1058	-0.0364985	-0.0827734	0.0105782	0.892575	-0.00159517	-0.000572236	0.0131723	-0.166043	-0.0944969	0.0428172	0.0486656	-0.0928875	0.0100623	-0.137202	0.100058	0.0679906	-0.0130679	0.125052	-0.0360937	-0.106618	0.0299048	0.0370761	-0.0685768	-0.280704	-0.0135609	-0.273714	-0.0934334	0.0338848	-0.0374539	0.21455	0.0510518	-0.209162	0.0137551	-0.0305174	-0.015719	0.0924189	-0.0031112	-0.327789	-0.0501547	-0.0346266	-0.00457008	0.00908109	0.0800413	0.459352
2.36	0.16592	0.0122179	-0.0319539	-0.0380666	-0.106067	-0.031127	-0.0826695	0.0102063	0.892565	-0.000238606	-0.000447316	0.011783	-0.166956	-0.0974404	0.0433498	0.0425378	-0.0927796	0.00437767	-0.136108	0.118	0.0679242	-0.000572179	0.124654	-0.0439381	-0.10662	0.00631794	0.0364251	-0.0590474	-0.280838	-0.0134905	-0.274397	-0.044005	0.0335354	-0.0337795	0.214951	0.0304301	-0.208998	0.0148628	-0.0306818	-0.0178425	0.0923713	-0.00746393	-0.328271	-0.0420054	-0.034707	-0.0103253	0.00990311	0.0865521	0.459301
2.37	0.166016	0.00973602	-0.0323107	-0.0253396	-0.106289	-0.0249615	-0.0825723	0.00914506	0.892571	0.00111049	-0.00033799	0.0100448	-0.167886	-0.0965751	0.0438015	0.0304376	-0.0927264	-0.00129758	-0.134869	0.128122	0.0679797	0.0101203	0.124183	-0.0494242	-0.106802	-0.0155385	0.0359492	-0.0434583	-0.280965	-0.013346	-0.274619	-0.000837622	0.0332045	-0.0290168	0.215148	0.00953735	-0.208835	0.0125726	-0.030876	-0.0232378	0.0922778	-0.0115164	-0.328656	-0.0374386	-0.0348154	-0.0121183	0.0107806	0.0897727	0.459275
2.38	0.16605	-0.000234613	-0.0325423	-0.0153165	-0.106468	-0.018315	-0.0824881	0.00761779	0.892589	0.00234252	-0.000246941	0.0081499	-0.168748	-0.0828719	0.0441486	0.0233629	-0.0927292	-0.00657589	-0.133573	0.130539	0.0681157	0.01469	0.123663	-0.0546332	-0.107086	-0.0244226	0.0356547	-0.0304666	-0.281077	-0.0115514	-0.274452	0.03509	0.032966	-0.0202613	0.215149	-0.0100926	-0.208658	0.0169523	-0.0311037	-0.0242816	0.0921462	-0.0151429	-0.328941	-0.0271562	-0.0349486	-0.0140424	0.0116406	0.08301	0.459303
2.39	0.166019	-0.00596701	-0.032659	-0.00310283	-0.106601	-0.0115705	-0.0824201	0.005949	0.892617	0.00334942	-0.000175471	0.00611411	-0.169517	-0.073535	0.0443963	0.0118511	-0.0927778	-0.0105343	-0.132252	0.133608	0.0682594	0.0130542	0.1231	-0.0588273	-0.107456	-0.03715	0.0355195	-0.015463	-0.281176	-0.00998515	-0.273924	0.0688475	0.0327556	-0.0210652	0.214977	-0.0248802	-0.208474	0.0157841	-0.0313456	-0.027459	0.0919882	-0.0177636	-0.329174	-0.0167695	-0.0350826	-0.0128078	0.0124242	0.0735193	0.459463
2.4	0.165923	-0.0131574	-0.0326547	0.00654364	-0.106678	-0.00348839	-0.0823701	0.00403614	0.892655	0.00423466	-0.000124593	0.0040623	-0.17019	-0.0624371	0.0445388	0.00401784	-0.0928754	-0.0150463	-0.130909	0.135155	0.0683994	0.0148687	0.122507	-0.0613581	-0.107875	-0.043927	0.0355465	-0.00254499	-0.281242	-0.00604564	-0.273089	0.0967415	0.0325743	-0.0164436	0.214635	-0.0400687	-0.208291	0.0163073	-0.0316041	-0.0274487	0.0918	-0.0209266	-0.329314	-0.0109865	-0.035208	-0.0116964	0.0130743	0.0569968	0.459715
2.41	0.165765	-0.017933	-0.0325456	0.0149275	-0.106695	0.00391087	-0.0823393	0.00208648	0.892701	0.00499136	-9.41E-05	0.00204625	-0.170761	-0.0520047	0.0445927	-0.00334361	-0.0930169	-0.0186695	-0.129565	0.132929	0.068601	0.024098	0.121909	-0.0601612	-0.108317	-0.0496622	0.03571	0.00857006	-0.281275	-0.00327689	-0.272007	0.117773	0.0324582	-0.00896779	0.214163	-0.0518368	-0.208113	0.0141805	-0.0318595	-0.0260781	0.0915884	-0.0225039	-0.329397	-0.0073351	-0.0353186	-0.0103486	0.0135534	0.0391661	0.460077
2.42	0.165568	-0.020951	-0.032345	0.0234405	-0.106667	0.00738205	-0.0823279	0.000229957	0.892753	0.0054329	-8.35E-05	0.000105759	-0.171219	-0.0384924	0.0445554	-0.012248	-0.0931853	-0.0191063	-0.128287	0.121792	0.0688648	0.0263892	0.121326	-0.0562567	-0.10879	-0.0593241	0.0359948	0.0191918	-0.281282	-0.00158755	-0.270714	0.143099	0.0323865	-0.008399	0.213564	-0.0667597	-0.207963	0.0107847	-0.0321051	-0.025342	0.0913785	-0.0196566	-0.329389	0.00532781	-0.0354097	-0.00843854	0.0138511	0.020146	0.460462
2.43	0.165349	-0.0225214	-0.0320551	0.0332877	-0.10665	0.00556815	-0.0823331	-0.00118501	0.892809	0.00588121	-9.18E-05	-0.00177383	-0.171534	-0.0212857	0.0444105	-0.0224329	-0.0933482	-0.016939	-0.127169	0.10121	0.0691234	0.0240299	0.120797	-0.0493565	-0.109385	-0.0808893	0.0364296	0.0317155	-0.28128	-0.00217325	-0.269085	0.184552	0.0323021	-0.00724356	0.212823	-0.0830229	-0.207847	0.0079226	-0.0323532	-0.0262932	0.0912248	-0.0118825	-0.329295	0.0101995	-0.0354906	-0.00824584	0.0139661	0.00277593	0.460817
2.44	0.165128	-0.0226508	-0.0316715	0.0425732	-0.106659	0.00603023	-0.08235	-0.00218528	0.892871	0.0066466	-0.000119388	-0.00376167	-0.171692	-0.00399641	0.0441487	-0.0321809	-0.093507	-0.0169678	-0.126276	0.0768573	0.0693667	0.0250838	0.12034	-0.0420468	-0.110195	-0.108396	0.0370621	0.0453828	-0.281262	0.000139175	-0.266992	0.233361	0.0322165	-0.0133431	0.211901	-0.101736	-0.207764	0.00532183	-0.0326118	-0.0264859	0.0911356	-0.00761449	-0.32918	0.0128881	-0.0355687	-0.00795399	0.0139298	-0.0100634	0.46116
2.45	0.164913	-0.0201319	-0.0311864	0.053188	-0.106662	0.0100804	-0.0823757	-0.00286178	0.892943	0.0075515	-0.000167635	-0.00589554	-0.171693	0.0107597	0.0437618	-0.0449118	-0.0936803	-0.0182176	-0.125639	0.0513914	0.0696434	0.0313815	0.119968	-0.0326651	-0.111228	-0.136652	0.0379189	0.0618361	-0.281212	0.00224274	-0.264424	0.277579	0.0321039	-0.0108548	0.21079	-0.119088	-0.207709	0.000826892	-0.0328805	-0.0279225	0.0910631	-0.00821952	-0.329037	0.0103924	-0.0356473	-0.00849815	0.0137815	-0.0200081	0.461419
2.46	0.164716	-0.0197593	-0.0305927	0.0616296	-0.106626	0.0169754	-0.082407	-0.00334718	0.893023	0.00844016	-0.000237457	-0.00803636	-0.171557	0.0255557	0.0432376	-0.0558443	-0.0938695	-0.0191915	-0.125251	0.0274752	0.0700091	0.0417079	0.1197	-0.0219398	-0.112443	-0.154721	0.0389911	0.0751444	-0.281128	0.00505823	-0.261481	0.307903	0.032017	-0.00857744	0.209507	-0.133033	-0.207682	-0.000390719	-0.0331569	-0.0263109	0.0909635	-0.012311	-0.328936	0.0114518	-0.0357315	-0.00890034	0.0135631	-0.0238684	0.461633
2.47	0.164534	-0.0180629	-0.0299056	0.069796	-0.106544	0.0217657	-0.0824423	-0.0036727	0.893109	0.00869031	-0.00032808	-0.0100046	-0.171305	0.0374994	0.0425856	-0.066912	-0.0940702	-0.0192533	-0.125084	0.00635695	0.0704598	0.0471207	0.119525	-0.0136424	-0.113779	-0.167253	0.0402209	0.0852531	-0.281028	0.00365318	-0.258297	0.325969	0.0319427	-0.00385987	0.208097	-0.145839	-0.207676	-0.0019809	-0.0334197	-0.024573	0.0908322	-0.0139596	-0.328841	0.00742433	-0.0358192	-0.00919305	0.0133141	-0.0264442	0.461724
2.48	0.164364	-0.0172088	-0.0291452	0.0758222	-0.106435	0.0248309	-0.0824807	-0.00399232	0.893194	0.00817303	-0.000436672	-0.0116385	-0.170944	0.0486594	0.0418354	-0.0743981	-0.0942805	-0.0196487	-0.125118	-0.0127161	0.0709164	0.0444079	0.119439	-0.00342871	-0.115162	-0.169013	0.041545	0.0913996	-0.280951	0.000321863	-0.255021	0.325599	0.031952	0.000369856	0.206635	-0.145873	-0.207682	-0.00275641	-0.0336552	-0.021368	0.0906961	-0.0133085	-0.328743	0.0085494	-0.0359055	-0.00852524	0.013044	-0.0277971	0.461681
2.49	0.164213	-0.0144581	-0.0283413	0.0774121	-0.106298	0.0291154	-0.0825224	-0.00438229	0.893271	0.00712331	-0.000559777	-0.0129037	-0.1705	0.055125	0.0410291	-0.0766058	-0.0945001	-0.0208874	-0.125329	-0.0292919	0.0713277	0.0365732	0.119457	0.00737026	-0.116502	-0.160138	0.0428926	0.0925129	-0.280907	-0.00239159	-0.251851	0.303797	0.0319832	0.00347153	0.205201	-0.138345	-0.207714	-0.00611375	-0.0338436	-0.0147716	0.090566	-0.0131746	-0.32863	0.00904164	-0.0359798	-0.00648351	0.0127766	-0.0265571	0.461527
2.5	0.164077	-0.0131018	-0.0275337	0.0761494	-0.10611	0.034594	-0.0825688	-0.00492433	0.893336	0.00567964	-0.000693275	-0.0137188	-0.169986	0.0618611	0.0402183	-0.0760864	-0.0947397	-0.0226339	-0.125701	-0.0448636	0.0716705	0.0311887	0.119573	0.0178026	-0.117677	-0.135828	0.0441864	0.0915336	-0.280887	-0.00378662	-0.24902	0.258473	0.0320353	0.00434714	0.203897	-0.120904	-0.207772	-0.0081327	-0.0339569	-0.00758243	0.0904297	-0.0137233	-0.328534	0.00945486	-0.0360302	-0.00373008	0.0125142	-0.0269715	0.461334
2.51	0.163961	-0.012506	-0.0267462	0.0695944	-0.105863	0.0403229	-0.0826215	-0.00563311	0.893385	0.00408383	-0.000831909	-0.0138797	-0.16941	0.0685457	0.0394226	-0.0692655	-0.0950025	-0.0254855	-0.126228	-0.0604888	0.0719215	0.0223135	0.11979	0.0264201	-0.118568	-0.0974456	0.0453693	0.084668	-0.280888	-0.00369594	-0.246751	0.191422	0.0321146	0.0126031	0.202806	-0.0960579	-0.207862	-0.00933368	-0.0339986	0.00222776	0.0902913	-0.0137232	-0.328471	0.00426218	-0.0360491	-0.000329778	0.0122453	-0.0269491	0.461141
2.52	0.163856	-0.0109267	-0.0260423	0.0592667	-0.105555	0.0430333	-0.0826811	-0.00625801	0.893416	0.00222606	-0.000968354	-0.013305	-0.168776	0.0718484	0.0387162	-0.0595163	-0.0952825	-0.0253896	-0.126899	-0.0736573	0.0721011	0.0152744	0.120087	0.0338267	-0.119092	-0.0559609	0.0463384	0.0727516	-0.280902	-0.00332308	-0.245206	0.11697	0.0323137	0.0249191	0.201999	-0.0645149	-0.207978	-0.0116373	-0.0339336	0.01211	0.0901671	-0.00997993	-0.328423	0.00492238	-0.0360283	0.00385496	0.0119713	-0.0289587	0.460918
2.53	0.16377	-0.0095772	-0.0254449	0.0469897	-0.105217	0.0430989	-0.0827457	-0.00660763	0.893427	0.000122905	-0.00109568	-0.0120635	-0.168109	0.0740215	0.0381056	-0.0484574	-0.0955595	-0.0247719	-0.127697	-0.085819	0.0721991	0.00366365	0.120469	0.0435126	-0.119259	-0.0154811	0.0470765	0.0598715	-0.280918	-0.001041	-0.244394	0.0452531	0.0326092	0.0320585	0.201505	-0.0346697	-0.208121	-0.0123972	-0.0337854	0.0200687	0.090095	-0.00356634	-0.328447	-0.00123175	-0.0359741	0.00686989	0.011673	-0.0295322	0.46075
2.54	0.163696	-0.00752901	-0.0249956	0.0302265	-0.104854	0.0430275	-0.0828125	-0.00663564	0.893419	-0.00181838	-0.00120745	-0.0102	-0.167419	0.07232	0.0376344	-0.0327899	-0.0958393	-0.0256553	-0.128599	-0.0945576	0.072181	-0.00663488	0.120914	0.0479389	-0.119079	0.0228385	0.0475587	0.0436776	-0.280915	0.00345275	-0.244287	-0.0234698	0.0329912	0.0443485	0.201339	-8.11E-05	-0.208272	-0.0131624	-0.0335471	0.0290346	0.0900844	0.00257826	-0.328512	-0.00784304	-0.0358903	0.00938163	0.0113651	-0.0310352	0.460574
2.55	0.163647	-0.00400755	-0.02471	0.0135122	-0.104474	0.0414148	-0.0828779	-0.00640508	0.893392	-0.00332815	-0.00129803	-0.00784134	-0.166744	0.0677423	0.0373158	-0.0173496	-0.0961219	-0.0259264	-0.129579	-0.100747	0.072057	-0.0160065	0.121399	0.0492041	-0.118594	0.0572229	0.0477949	0.028795	-0.280875	0.0093795	-0.244843	-0.0878012	0.0334413	0.0483464	0.201496	0.0293314	-0.20844	-0.0147401	-0.0332434	0.0342653	0.0901413	0.00952383	-0.328645	-0.0167845	-0.0357821	0.0121463	0.0110508	-0.0306105	0.460418
2.56	0.163628	-0.00211282	-0.0246049	-0.00571075	-0.104081	0.0393867	-0.0829398	-0.00587612	0.893353	-0.00462215	-0.00136281	-0.00505766	-0.166099	0.0631295	0.0371742	0.00166252	-0.0964077	-0.0259473	-0.130618	-0.106028	0.0718595	-0.0214353	0.121906	0.0506791	-0.117817	0.0918115	0.0477822	0.0115361	-0.280781	0.0166787	-0.246036	-0.149038	0.0339486	0.0508972	0.201942	0.0590589	-0.208618	-0.0138397	-0.0328868	0.0398063	0.0902614	0.0157199	-0.328851	-0.0248849	-0.0356563	0.0134914	0.0107412	-0.0299164	0.460277
2.57	0.16364	0.00245412	-0.0246824	-0.0220271	-0.103691	0.0345618	-0.0829943	-0.00494741	0.893301	-0.00570771	-0.00139849	-0.00205286	-0.165508	0.0536555	0.0372081	0.0161084	-0.0966825	-0.0236129	-0.131684	-0.106909	0.0716467	-0.0212828	0.122414	0.0514364	-0.116802	0.116297	0.0475278	-0.0043383	-0.280628	0.023412	-0.247785	-0.198663	0.0344383	0.0499229	0.202648	0.0810692	-0.2088	-0.0151236	-0.0325	0.0401227	0.0904504	0.0234289	-0.329141	-0.0323551	-0.0355109	0.015755	0.0104336	-0.0301027	0.46016
2.58	0.163679	0.00436959	-0.0249264	-0.037473	-0.103329	0.0289461	-0.083038	-0.00368397	0.893238	-0.00681007	-0.00140323	0.00107582	-0.164988	0.0443811	0.0374002	0.0313255	-0.0969288	-0.0214398	-0.13274	-0.103071	0.0713902	-0.0299902	0.122919	0.0494008	-0.115608	0.137341	0.0470472	-0.0219116	-0.280415	0.0302381	-0.249983	-0.238632	0.0348924	0.0404895	0.203571	0.101857	-0.208969	-0.0122922	-0.0321147	0.0392311	0.0907143	0.0300997	-0.329486	-0.0407945	-0.03535	0.017185	0.0101165	-0.0306708	0.460028
2.59	0.163756	0.00845131	-0.0253164	-0.0507329	-0.102994	0.0246148	-0.0830673	-0.00211947	0.893165	-0.00760945	-0.00137721	0.00410719	-0.164587	0.0292826	0.037738	0.0446253	-0.097157	-0.0208897	-0.133722	-0.0927314	0.0710558	-0.0339788	0.123398	0.0466591	-0.114309	0.150566	0.0463551	-0.040301	-0.28015	0.0351684	-0.252529	-0.268682	0.0352402	0.0289728	0.204674	0.117892	-0.209126	-0.011411	-0.0317506	0.0366807	0.0910304	0.0336008	-0.329948	-0.0489267	-0.0351731	0.0188479	0.00980133	-0.0297578	0.459972
2.6	0.16386	0.0125734	-0.0258374	-0.0613665	-0.102681	0.019729	-0.0830795	-0.00026045	0.893089	-0.00776209	-0.00132228	0.00682018	-0.164323	0.0116672	0.0382176	0.0543969	-0.0973726	-0.0198465	-0.134573	-0.0772502	0.0707277	-0.0300802	0.123821	0.0398366	-0.112956	0.155288	0.0454573	-0.0574441	-0.279852	0.0359379	-0.255318	-0.285543	0.0354575	0.015438	0.2059	0.126845	-0.209254	-0.00966022	-0.0314087	0.0332743	0.0913722	0.0359092	-0.330487	-0.0616236	-0.0349568	0.0219477	0.00946981	-0.0325721	0.459959
2.61	0.164004	0.0148272	-0.0264287	-0.0647311	-0.102416	0.0134506	-0.0830721	0.00177113	0.893011	-0.00785349	-0.00124271	0.00904227	-0.16422	-0.00242438	0.0387611	0.0571058	-0.0975615	-0.0176591	-0.135269	-0.0615861	0.070408	-0.0347881	0.12419	0.0343545	-0.11164	0.152875	0.0444385	-0.0672773	-0.279556	0.0360727	-0.258202	-0.288783	0.035541	0.00228394	0.207179	0.128307	-0.209354	-0.00510797	-0.0311347	0.0245524	0.0917403	0.0377244	-0.331173	-0.0731856	-0.0347601	0.0183623	0.00915143	-0.0251157	0.460072
2.62	0.164167	0.0166005	-0.0270765	-0.0690436	-0.102188	0.0100724	-0.0830436	0.00394176	0.892936	-0.00729156	-0.00114292	0.0107811	-0.16427	-0.0192991	0.0393776	0.0626912	-0.0977403	-0.0180889	-0.135776	-0.0402167	0.0700321	-0.036553	0.124471	0.0239669	-0.110409	0.143194	0.0433173	-0.078645	-0.279245	0.0366307	-0.261052	-0.277858	0.0355142	-0.00525239	0.208444	0.125512	-0.209401	-0.000317142	-0.0309089	0.0200865	0.0921029	0.0351845	-0.331938	-0.0802077	-0.0345921	0.0161743	0.00893344	-0.0128913	0.460202
2.63	0.164361	0.0201495	-0.0277417	-0.0682266	-0.101995	0.00653439	-0.0829936	0.00597907	0.892865	-0.00704836	-0.00102885	0.0119268	-0.1645	-0.0379064	0.0400254	0.0619442	-0.0979042	-0.016687	-0.136061	-0.0174557	0.0696611	-0.0370631	0.124675	0.0175805	-0.109354	0.123754	0.0421634	-0.0841036	-0.278936	0.0345379	-0.263712	-0.254033	0.0353591	-0.0206612	0.209651	0.117536	-0.209414	0.00174729	-0.0307439	0.013098	0.0924397	0.0318551	-0.332735	-0.0813818	-0.0344481	0.0137684	0.00883756	0.000131959	0.460317
2.64	0.164576	0.0205355	-0.028383	-0.0651122	-0.101829	0.00586157	-0.0829246	0.00770447	0.892798	-0.00612486	-0.000906735	0.0124259	-0.16489	-0.0509787	0.0406665	0.0605035	-0.0980584	-0.0184824	-0.136129	0.00311619	0.0692932	-0.0332272	0.124809	0.0104581	-0.108484	0.106447	0.0410485	-0.08369	-0.278643	0.0325697	-0.266121	-0.22759	0.0351198	-0.0266926	0.210765	0.105719	-0.20939	0.00601869	-0.0306518	0.00689503	0.0927286	0.0250494	-0.333528	-0.0777005	-0.0343379	0.00941047	0.00887404	0.0127602	0.460413
2.65	0.164796	0.0228556	-0.0289943	-0.0600452	-0.101667	0.00545056	-0.0828406	0.00901502	0.89274	-0.00543294	-0.000782111	0.0124122	-0.165409	-0.0647376	0.0413047	0.0557398	-0.0982313	-0.0200282	-0.135994	0.023378	0.0689637	-0.0321229	0.124873	0.00272191	-0.107782	0.0851319	0.0399913	-0.0799596	-0.278371	0.0280993	-0.268255	-0.197544	0.0348022	-0.0334253	0.211762	0.0929594	-0.209327	0.00692876	-0.0306032	0.00112601	0.0929442	0.0182747	-0.334291	-0.0775574	-0.0342661	0.00598456	0.00903625	0.0246931	0.460489
2.66	0.165022	0.0217995	-0.0295502	-0.0543026	-0.101522	0.00453634	-0.0827453	0.00996547	0.892691	-0.0044764	-0.000659564	0.0120339	-0.166039	-0.0724026	0.0419103	0.0523207	-0.0984094	-0.0206673	-0.135674	0.0402755	0.0686291	-0.0347457	0.124863	-0.00441666	-0.10727	0.0642766	0.039042	-0.0744309	-0.278128	0.0245779	-0.270056	-0.161337	0.0344195	-0.0403626	0.212618	0.0783824	-0.209237	0.0102277	-0.030605	-0.00300486	0.0930988	0.0125775	-0.335066	-0.0715271	-0.0342275	0.00295958	0.00931832	0.0363833	0.460603
2.67	0.165239	0.0205862	-0.0300404	-0.0460144	-0.101397	0.00409293	-0.0826426	0.0104135	0.892653	-0.00316472	-0.000542829	0.0112617	-0.166753	-0.0801809	0.0424748	0.0454156	-0.0985891	-0.0217242	-0.135171	0.0599705	0.0683264	-0.0253776	0.124762	-0.0133503	-0.106952	0.0417741	0.0382256	-0.0646039	-0.27791	0.0214039	-0.271473	-0.121326	0.0340284	-0.0398075	0.213315	0.060701	-0.20912	0.0122619	-0.0306493	-0.00823773	0.0932012	0.0072172	-0.335765	-0.0667027	-0.0342185	0.000110097	0.00970605	0.0459053	0.460659
2.68	0.16544	0.0185299	-0.0304382	-0.0372479	-0.10129	0.00400757	-0.0825376	0.0104874	0.892628	-0.00177699	-0.000435524	0.0101888	-0.167542	-0.085641	0.0429634	0.0381343	-0.0987794	-0.0235794	-0.134476	0.0780884	0.0681437	-0.0103188	0.124588	-0.0213856	-0.106823	0.0191939	0.0375771	-0.0547626	-0.277717	0.0181028	-0.27248	-0.0791479	0.0336234	-0.0371518	0.213825	0.0418577	-0.208986	0.0129998	-0.030749	-0.0124475	0.0932525	0.00239731	-0.336373	-0.0559176	-0.0342406	-0.0035206	0.0101873	0.0545672	0.460667
2.69	0.165606	0.0144425	-0.0307522	-0.0275615	-0.101198	0.00369802	-0.082435	0.00990953	0.892617	-0.000537983	-0.000339795	0.00890415	-0.168355	-0.0836139	0.0433869	0.0298573	-0.0989851	-0.0247403	-0.133638	0.0885672	0.0681072	0.00157192	0.124354	-0.0270395	-0.106867	0.000393436	0.037078	-0.0434508	-0.277559	0.0133503	-0.273066	-0.0392835	0.0333009	-0.0276223	0.214161	0.0263373	-0.208832	0.0144238	-0.0308789	-0.016332	0.093262	-0.00123146	-0.336876	-0.0451171	-0.0342956	-0.00654233	0.0107515	0.0610203	0.460632
2.7	0.165733	0.0100531	-0.0309752	-0.0182416	-0.101119	0.00451188	-0.0823412	0.00877196	0.892617	0.000497954	-0.000257798	0.0074578	-0.169135	-0.0771172	0.0437286	0.0217231	-0.0992076	-0.0263858	-0.132731	0.0919391	0.0681593	0.00653759	0.124068	-0.0299959	-0.107037	-0.0126818	0.036727	-0.0324076	-0.277437	0.00959751	-0.273292	-0.00792793	0.0330858	-0.0164622	0.214345	0.0117721	-0.208674	0.0140134	-0.0310367	-0.0188763	0.0932358	-0.00485917	-0.337273	-0.031388	-0.034383	-0.00945438	0.0113665	0.0647568	0.460563
2.71	0.165805	0.00352702	-0.0311058	-0.00993295	-0.101041	0.0067346	-0.082261	0.00723647	0.892627	0.00121716	-0.000190847	0.00592635	-0.169834	-0.0661469	0.0439845	0.0151916	-0.0994471	-0.02772	-0.131811	0.0921198	0.0682308	0.00619845	0.123748	-0.0334977	-0.107267	-0.0184997	0.0365069	-0.022327	-0.277341	0.00791004	-0.273244	0.0161897	0.0329411	-0.0134723	0.214392	-0.000699135	-0.208515	0.0146084	-0.0312161	-0.0199355	0.0931709	-0.00900598	-0.337521	-0.0165362	-0.0344904	-0.0115856	0.0120076	0.0643475	0.460432
2.72	0.165823	-0.000670635	-0.0311571	-0.00297577	-0.100949	0.00966944	-0.0821968	0.00554621	0.892642	0.0017856	-0.000139236	0.00438604	-0.170444	-0.0588361	0.044171	0.00957099	-0.099699	-0.0283837	-0.130882	0.0943625	0.0682762	0.0025531	0.123398	-0.0381115	-0.107527	-0.0245277	0.0363916	-0.0137691	-0.277257	0.0074686	-0.272973	0.0369759	0.0328225	-0.0125991	0.214324	-0.0110892	-0.208362	0.0124385	-0.0313988	-0.0195716	0.0930667	-0.0127858	-0.337661	-0.0111673	-0.0346149	-0.0125838	0.0126271	0.0601948	0.460322
2.73	0.165777	-0.00766024	-0.0311266	0.00376434	-0.100846	0.0121737	-0.0821503	0.00377067	0.892663	0.00235651	-0.000103049	0.00288944	-0.170957	-0.0476522	0.0442837	0.00469245	-0.0999576	-0.0282716	-0.129947	0.0939952	0.068301	0.000402862	0.123025	-0.0374791	-0.107781	-0.025039	0.0363825	-0.00456991	-0.277177	0.00771558	-0.272521	0.0533815	0.0327042	-0.0127372	0.214143	-0.0229917	-0.208206	0.0133401	-0.0315896	-0.019243	0.092931	-0.0154036	-0.337713	-0.00271036	-0.0347385	-0.0121821	0.0131854	0.0510759	0.460245
2.74	0.165682	-0.0122667	-0.0310341	0.00984813	-0.100731	0.0139334	-0.0821218	0.00195166	0.89269	0.00284687	-8.14E-05	0.0014438	-0.171382	-0.0375859	0.0443416	-0.000564641	-0.100213	-0.0272524	-0.129016	0.0914561	0.0683534	0.0121126	0.122649	-0.0375437	-0.108036	-0.0274745	0.0364562	0.00396644	-0.277095	0.00738586	-0.271908	0.0683559	0.0325699	-0.0139681	0.213868	-0.0313458	-0.208065	0.011884	-0.0317719	-0.0187163	0.0927778	-0.016508	-0.337684	0.00331475	-0.0348524	-0.0108763	0.0136357	0.0379759	0.460209
2.75	0.165543	-0.0155585	-0.0308906	0.0143395	-0.10061	0.0143455	-0.0821114	0.000169352	0.892721	0.00340473	-7.40E-05	8.79E-05	-0.171695	-0.0250528	0.0443425	-0.00556411	-0.100461	-0.0252339	-0.128152	0.0810357	0.0685118	0.0171257	0.122288	-0.0347808	-0.108289	-0.0308973	0.0366066	0.0105256	-0.277017	0.0062882	-0.271152	0.0832183	0.0324749	-0.00875471	0.213506	-0.0397004	-0.207939	0.00931469	-0.0319398	-0.017064	0.0926184	-0.0157132	-0.337632	0.00804507	-0.0349494	-0.00841047	0.0139397	0.0218531	0.46027
2.76	0.165385	-0.0168979	-0.0306932	0.0209914	-0.100519	0.0104488	-0.0821174	-0.00127761	0.892756	0.00362631	-7.96E-05	-0.00119862	-0.171885	-0.0105019	0.0442606	-0.0134451	-0.100678	-0.020346	-0.127423	0.0641291	0.0687029	0.0188328	0.121961	-0.0302483	-0.108604	-0.0434428	0.0368556	0.0192893	-0.276962	0.00330698	-0.270191	0.109101	0.0324194	-0.00641336	0.213052	-0.0502039	-0.207848	0.00638039	-0.0321125	-0.0182884	0.0924921	-0.010576	-0.337543	0.00763722	-0.0350208	-0.00637272	0.0140664	0.00317149	0.460389
2.77	0.165216	-0.0167649	-0.0304411	0.028061	-0.100472	0.00724637	-0.0821355	-0.00226657	0.892795	0.00413648	-9.81E-05	-0.00253608	-0.171937	0.00324471	0.0440942	-0.0216766	-0.100861	-0.0168911	-0.126879	0.0448921	0.068885	0.0192172	0.12169	-0.0240502	-0.10904	-0.0622391	0.0372267	0.0294073	-0.276921	0.00141747	-0.268938	0.142212	0.0323492	-0.00829232	0.21249	-0.0623847	-0.207783	0.00299048	-0.0322932	-0.0198856	0.092408	-0.00696642	-0.337429	0.0130104	-0.0350739	-0.00448562	0.014025	-0.0125827	0.460528
2.78	0.165066	-0.0149669	-0.0301308	0.032848	-0.100455	0.00718464	-0.0821619	-0.00293637	0.892839	0.00478734	-0.00013033	-0.00393617	-0.171885	0.0142251	0.0438401	-0.0278256	-0.101018	-0.0152083	-0.126526	0.0255373	0.0691103	0.0236399	0.121481	-0.0187877	-0.109657	-0.081942	0.0377464	0.0377343	-0.276888	0.00150751	-0.26734	0.174702	0.032282	-0.00733511	0.211792	-0.076064	-0.207764	-0.000331385	-0.0324821	-0.0182574	0.0923432	-0.00728684	-0.337328	0.00316875	-0.0351199	-0.00468603	0.013835	-0.0239904	0.460707
2.79	0.164916	-0.0126957	-0.0297558	0.0401419	-0.10044	0.0081364	-0.0821938	-0.00333625	0.89289	0.00540626	-0.000177015	-0.00538127	-0.171711	0.0237514	0.0434936	-0.0371799	-0.101168	-0.013497	-0.126367	0.00815163	0.0693573	0.0258015	0.12133	-0.0127764	-0.110398	-0.0992042	0.0384123	0.0484405	-0.276849	0.000208574	-0.265466	0.199824	0.032194	-0.00811946	0.210973	-0.0882624	-0.207752	-0.00347008	-0.0326729	-0.0193077	0.09226	-0.00927417	-0.337297	0.0027008	-0.0351611	-0.00390824	0.0135581	-0.0311623	0.46092
2.8	0.164798	-0.0108664	-0.0293204	0.0451992	-0.100429	0.00867528	-0.0822289	-0.00358285	0.892947	0.0058153	-0.000237585	-0.00670877	-0.171473	0.0316714	0.0430642	-0.0431337	-0.101301	-0.0112438	-0.126365	-0.00675089	0.0696415	0.0316196	0.121228	-0.00771324	-0.111271	-0.110409	0.0391999	0.0550246	-0.276828	-0.00270551	-0.263377	0.215101	0.0321424	-0.00454602	0.210053	-0.0950326	-0.207781	-0.00569944	-0.0328622	-0.0175764	0.0921607	-0.0107056	-0.337259	0.00262694	-0.0351999	-0.00366596	0.0132222	-0.0353517	0.461055
2.81	0.164692	-0.00985468	-0.0288288	0.0505826	-0.100425	0.00848088	-0.0822662	-0.00384032	0.893005	0.005722	-0.000310976	-0.00790779	-0.171165	0.0385405	0.0425594	-0.0496552	-0.101412	-0.00871341	-0.126497	-0.0184556	0.0699654	0.0313247	0.121185	-0.00150011	-0.112192	-0.113687	0.0400742	0.0610764	-0.27684	-0.00668786	-0.261202	0.217437	0.03215	0.00314697	0.209087	-0.0972308	-0.20782	-0.00601901	-0.0330432	-0.0165234	0.0920509	-0.0111559	-0.337265	-0.00192591	-0.0352347	-0.00323593	0.0128636	-0.0362493	0.461183
2.82	0.16461	-0.00735766	-0.028305	0.0526435	-0.100429	0.00811635	-0.0823055	-0.003963	0.893059	0.0051585	-0.000394964	-0.00885152	-0.170824	0.04137	0.0420102	-0.0523374	-0.101504	-0.00687815	-0.126725	-0.02731	0.07028	0.0315548	0.121201	0.00498941	-0.113119	-0.111542	0.0409759	0.0617739	-0.276893	-0.0111746	-0.25906	0.208142	0.0321927	0.00643588	0.208123	-0.0941155	-0.207883	-0.00852006	-0.0331956	-0.0125087	0.0919397	-0.0108303	-0.337288	-0.00159618	-0.0352643	-0.00246701	0.0125048	-0.0349285	0.461269
2.83	0.164545	-0.00569629	-0.0277776	0.051209	-0.100435	0.0084364	-0.0823468	-0.00428544	0.893106	0.00423175	-0.000486776	-0.00946542	-0.170452	0.0441893	0.0414501	-0.0512084	-0.10158	-0.00567805	-0.12704	-0.0356355	0.0705712	0.0258977	0.121276	0.00955441	-0.113981	-0.0998661	0.0418491	0.0589243	-0.276986	-0.0148127	-0.257082	0.183983	0.0322638	0.00399104	0.207229	-0.0837913	-0.207965	-0.00995897	-0.0332977	-0.00611706	0.091831	-0.0107233	-0.337334	-0.00489412	-0.0352842	-0.000721905	0.0121635	-0.0323577	0.461329
2.84	0.164495	-0.00538707	-0.0272556	0.049382	-0.100434	0.00949749	-0.0823919	-0.00475322	0.893143	0.00316538	-0.000583495	-0.00976303	-0.170039	0.0501135	0.0408836	-0.0496462	-0.101651	-0.00589854	-0.127457	-0.0472526	0.0707748	0.0141329	0.121421	0.0161994	-0.114687	-0.0776347	0.0426679	0.0572487	-0.277122	-0.0175086	-0.255422	0.144307	0.0323269	0.00744095	0.206451	-0.069319	-0.208068	-0.0105282	-0.0333574	-0.00144325	0.0917222	-0.0109568	-0.337384	-0.00714404	-0.0352829	0.000482776	0.0118512	-0.0300523	0.461345
2.85	0.164445	-0.00472052	-0.0267821	0.0424987	-0.100405	0.0119919	-0.0824424	-0.0053216	0.89317	0.00193142	-0.000680683	-0.00960916	-0.169569	0.0536214	0.0403686	-0.0429677	-0.101731	-0.00620649	-0.127981	-0.057506	0.0708982	0.0108773	0.121614	0.0218248	-0.115146	-0.0476601	0.04336	0.0503622	-0.277283	-0.0179077	-0.254231	0.0923806	0.0324308	0.0141	0.205854	-0.0505219	-0.208181	-0.0119231	-0.0333445	0.00628586	0.0916049	-0.0118974	-0.33745	-0.00373638	-0.0352667	0.00289909	0.0115681	-0.0261817	0.46133
2.86	0.164406	-0.0035557	-0.0263835	0.0343335	-0.100347	0.0119756	-0.0824981	-0.00579939	0.893182	0.000486384	-0.000773477	-0.00887783	-0.16907	0.0551273	0.0399246	-0.0354706	-0.101804	-0.00394965	-0.128594	-0.0654892	0.0709602	0.0023074	0.121859	0.0271457	-0.115331	-0.0169837	0.0438897	0.0414393	-0.277453	-0.0176144	-0.253582	0.0375382	0.0326277	0.0232549	0.205482	-0.0251101	-0.208318	-0.0134688	-0.0332605	0.0122754	0.0914888	-0.00971989	-0.33752	-0.0066718	-0.0352224	0.00629902	0.0113199	-0.0233273	0.461262
2.87	0.164374	-0.00206777	-0.026081	0.0230495	-0.100291	0.00907082	-0.0825581	-0.00603652	0.893178	-0.001132	-0.000856442	-0.00764243	-0.168542	0.0553244	0.0395692	-0.024304	-0.101849	-0.00136845	-0.129292	-0.0732455	0.07093	-0.00750547	0.12216	0.0317022	-0.115251	0.0116278	0.0442364	0.0290547	-0.27763	-0.0169054	-0.253465	-0.0134458	0.0328779	0.0271312	0.205344	-0.00252437	-0.208467	-0.0148285	-0.0331184	0.0188808	0.0914145	-0.00431333	-0.33759	-0.00582675	-0.0351475	0.00878166	0.0110905	-0.0231435	0.461137
2.88	0.164359	-0.00130815	-0.0259039	0.010637	-0.100239	0.0069297	-0.0826191	-0.00612411	0.89316	-0.00241372	-0.000925182	-0.00606374	-0.16801	0.0557042	0.0393343	-0.0121978	-0.101879	-0.000320973	-0.130062	-0.0810825	0.070823	-0.0102394	0.122505	0.03737	-0.114944	0.0388587	0.0443896	0.0182395	-0.277796	-0.013565	-0.253833	-0.0605302	0.0331709	0.0303446	0.205432	0.0195756	-0.208631	-0.0142766	-0.0329131	0.0240618	0.0913875	-7.23E-05	-0.337709	-0.0133543	-0.03505	0.0111365	0.0108582	-0.0228224	0.461012
2.89	0.164357	0.00095306	-0.0258492	-0.00236578	-0.100193	0.00402773	-0.0826795	-0.00591113	0.89313	-0.00346151	-0.00097667	-0.00416914	-0.167471	0.0534824	0.0392117	6.79E-05	-0.101895	0.00140016	-0.130905	-0.0875778	0.0706949	-0.0133232	0.122883	0.0391863	-0.114421	0.0619964	0.0443765	0.0066004	-0.277934	-0.00927175	-0.254654	-0.103028	0.0334819	0.0302837	0.205738	0.0405041	-0.208798	-0.0148793	-0.0326724	0.0278076	0.091405	0.00455791	-0.337883	-0.0177235	-0.0349298	0.0127781	0.0106184	-0.0237176	0.460877
2.9	0.164377	0.00351803	-0.0259243	-0.0147694	-0.100157	0.000825385	-0.0827365	-0.0054759	0.89309	-0.0043522	-0.00100817	-0.00209178	-0.166945	0.0496715	0.0392088	0.0114686	-0.101895	0.00273891	-0.131807	-0.0921736	0.0705316	-0.0181427	0.123282	0.0406596	-0.113722	0.0812675	0.0441955	-0.0048612	-0.278033	-0.00404719	-0.255874	-0.140109	0.033795	0.0314683	0.206231	0.0580052	-0.208969	-0.0150901	-0.0324062	0.02941	0.0914674	0.00880235	-0.338112	-0.0249225	-0.034795	0.0142764	0.0103757	-0.0231796	0.460721
2.91	0.164423	0.00590506	-0.0261252	-0.0251395	-0.10013	-0.00257052	-0.0827877	-0.00469605	0.893043	-0.00504982	-0.00101805	0.000106273	-0.166455	0.044417	0.0393259	0.0208381	-0.101881	0.00451137	-0.132739	-0.0934936	0.070338	-0.0194303	0.123681	0.0405575	-0.112886	0.0967354	0.0438497	-0.0154908	-0.278081	0.000974553	-0.257435	-0.170803	0.0340852	0.0254584	0.206882	0.0719016	-0.209139	-0.0144512	-0.0321286	0.0281067	0.0915653	0.0124019	-0.338415	-0.0299806	-0.034646	0.0159514	0.0101345	-0.0226716	0.460554
2.92	0.164493	0.00769344	-0.0264342	-0.0352778	-0.100121	-0.00629828	-0.0828301	-0.00375374	0.89299	-0.00562235	-0.00100582	0.00232605	-0.166023	0.0371498	0.0395465	0.0309014	-0.101845	0.00650856	-0.133659	-0.089923	0.0701001	-0.0254273	0.124069	0.0364965	-0.111962	0.107539	0.0433547	-0.0282348	-0.27809	0.00485584	-0.259257	-0.192153	0.0343263	0.0234971	0.207661	0.083023	-0.209301	-0.0122218	-0.0318628	0.0268604	0.0916984	0.0154684	-0.338769	-0.039542	-0.0344926	0.0159273	0.00989753	-0.0220636	0.460345
2.93	0.164583	0.0111223	-0.0268316	-0.0428392	-0.100136	-0.00966216	-0.0828615	-0.00252528	0.892933	-0.0058951	-0.000972326	0.00434446	-0.165666	0.0259499	0.0398561	0.0379185	-0.101789	0.00766626	-0.134526	-0.0825261	0.0698718	-0.0205848	0.124442	0.0365646	-0.110996	0.111142	0.0427281	-0.0400612	-0.27807	0.00704649	-0.261254	-0.205143	0.034521	0.0168694	0.208535	0.0906749	-0.209438	-0.0116199	-0.0316238	0.0237411	0.0918583	0.0172896	-0.339186	-0.0438302	-0.0343358	0.0157319	0.00967195	-0.0204493	0.460122
2.94	0.164698	0.012522	-0.0272964	-0.0476355	-0.100172	-0.0126207	-0.0828801	-0.00120442	0.892872	-0.00603639	-0.000920051	0.00605549	-0.16541	0.0164663	0.0402342	0.0424762	-0.10172	0.00806328	-0.135304	-0.072687	0.069648	-0.0230764	0.124786	0.0326274	-0.110035	0.11296	0.0419919	-0.0490989	-0.278038	0.0072284	-0.26335	-0.212613	0.0345981	0.00144092	0.20947	0.0952183	-0.209555	-0.00829576	-0.031419	0.0194576	0.0920307	0.0176878	-0.339677	-0.0548412	-0.0341869	0.0147169	0.00946861	-0.0162366	0.459913
2.95	0.16484	0.0152765	-0.0278006	-0.0494639	-0.10023	-0.015853	-0.0828847	0.000272924	0.892813	-0.00582758	-0.000852418	0.00740184	-0.165267	0.004464	0.0406571	0.0443313	-0.101642	0.00890499	-0.135968	-0.0602243	0.0693859	-0.0271516	0.125083	0.0280103	-0.109125	0.10632	0.0411826	-0.0561878	-0.278005	0.00676681	-0.265463	-0.208245	0.0345758	-0.00253756	0.210415	0.0948406	-0.20965	-0.00636476	-0.0312593	0.0139789	0.0922027	0.0175971	-0.340231	-0.0578384	-0.0340508	0.0132637	0.00932004	-0.00992962	0.459718
2.96	0.165002	0.0184956	-0.0283225	-0.0496904	-0.100314	-0.0177976	-0.0828745	0.00176911	0.892757	-0.00551289	-0.000773063	0.00836216	-0.165243	-0.00993056	0.0411081	0.0448259	-0.101554	0.00863618	-0.136487	-0.0432449	0.0691417	-0.0239135	0.125318	0.0211977	-0.108311	0.0941592	0.0403335	-0.0615227	-0.277974	0.00590679	-0.267492	-0.195653	0.0345053	-0.00835774	0.211332	0.0893133	-0.209711	-0.00504792	-0.0311459	0.00909702	0.0923674	0.015649	-0.34085	-0.0636027	-0.0339375	0.00985042	0.0092438	-0.00135789	0.459558
2.97	0.165191	0.0192961	-0.0288377	-0.0486021	-0.100409	-0.0178759	-0.0828501	0.00307584	0.892703	-0.00537862	-0.000686702	0.00881987	-0.165354	-0.0205146	0.0415686	0.0445959	-0.101473	0.00692688	-0.136842	-0.0285222	0.0688808	-0.026568	0.125506	0.0173437	-0.107635	0.0826775	0.0394915	-0.0627661	-0.277945	0.00478943	-0.269364	-0.178929	0.0343677	-0.0179273	0.212191	0.0828328	-0.209756	-0.00201512	-0.0310785	0.00520799	0.0925014	0.0114862	-0.341477	-0.0633053	-0.0338557	0.00749422	0.00926084	0.00888154	0.459386
2.98	0.165377	0.0207819	-0.029344	-0.0474357	-0.100491	-0.0161312	-0.0828137	0.00416611	0.892652	-0.00488783	-0.000597592	0.00893157	-0.165553	-0.0319945	0.0420436	0.0439299	-0.101417	0.00366139	-0.137052	-0.0121227	0.068616	-0.0267284	0.125637	0.00992178	-0.107058	0.0694886	0.038671	-0.0627668	-0.277922	0.00284815	-0.271069	-0.160347	0.0341428	-0.0250914	0.212988	0.0764338	-0.209754	1.31E-05	-0.0310306	0.00320011	0.0925812	0.00579794	-0.342167	-0.0699656	-0.0337996	0.0048338	0.00938004	0.0191699	0.459292
2.99	0.165592	0.0208333	-0.0298032	-0.0411154	-0.100584	-0.0169125	-0.0827679	0.00493594	0.892608	-0.0038365	-0.000509155	0.00872873	-0.165879	-0.0394197	0.0424809	0.0387241	-0.101369	0.00246753	-0.137098	0.00240815	0.0683717	-0.0242275	0.125709	0.00457881	-0.106633	0.0551318	0.0379375	-0.0560853	-0.277928	3.89E-05	-0.272559	-0.137305	0.0338953	-0.022773	0.213693	0.0637722	-0.209751	0.00219666	-0.0310376	-0.00316796	0.0926281	0.00324008	-0.342859	-0.0660392	-0.0337637	0.00232143	0.00958871	0.0261265	0.459198
3	0.165792	0.0187583	-0.0302177	-0.0376223	-0.100685	-0.0166103	-0.0827159	0.00533401	0.892574	-0.00315434	-0.000423953	0.00830027	-0.166268	-0.0451151	0.0429004	0.0374769	-0.101336	0.000406651	-0.136994	0.0175024	0.0681466	-0.0190333	0.125721	-0.000708191	-0.106324	0.0410765	0.0372874	-0.0521748	-0.277939	-0.000344397	-0.2738	-0.110283	0.0336652	-0.0238764	0.21428	0.0538998	-0.209712	0.00582473	-0.0310762	-0.00462758	0.0926469	0.000274726	-0.343498	-0.063785	-0.0337565	0.000190014	0.00987105	0.0339447	0.459069
3.01	0.165977	0.0177416	-0.0305854	-0.0327421	-0.10079	-0.0160947	-0.0826613	0.00551344	0.892548	-0.00223476	-0.000344419	0.00761287	-0.166709	-0.0498711	0.0432929	0.0335138	-0.101314	-0.000205488	-0.13675	0.030837	0.0680059	-0.0109857	0.12567	-0.00864157	-0.106147	0.0248964	0.0367299	-0.0467461	-0.277961	-0.00247569	-0.274755	-0.0805168	0.0334212	-0.0245145	0.21475	0.0410988	-0.209643	0.00704762	-0.0311346	-0.00678157	0.0926402	-0.0021944	-0.344156	-0.0600596	-0.0337709	-0.0014659	0.0102236	0.0401473	0.459019
3.02	0.166139	0.014929	-0.0308933	-0.024484	-0.100901	-0.0154493	-0.0826075	0.00520925	0.892532	-0.00112236	-0.000272562	0.00673418	-0.167182	-0.0502284	0.0436366	0.025775	-0.101301	-0.00186955	-0.136387	0.0416752	0.0679042	-0.00939877	0.125554	-0.0147751	-0.106097	0.010634	0.0362844	-0.0364447	-0.277998	-0.00447688	-0.275408	-0.0504401	0.0331685	-0.0221457	0.215092	0.0268236	-0.209561	0.00831706	-0.0312218	-0.0118737	0.0926129	-0.00414653	-0.344695	-0.0504388	-0.0337997	-0.00329491	0.0106276	0.0443054	0.458887
3.03	0.166272	0.0107264	-0.0311261	-0.017902	-0.101005	-0.0127504	-0.0825594	0.00448332	0.892524	-0.000311771	-0.000210099	0.00574406	-0.167658	-0.0482008	0.0439171	0.0205341	-0.101315	-0.00486736	-0.135924	0.0504728	0.0678339	-0.00560582	0.125388	-0.0182892	-0.106137	0.00193592	0.0359577	-0.0281148	-0.278042	-0.00442424	-0.275796	-0.0280519	0.0329805	-0.0139764	0.215309	0.0166763	-0.209465	0.00988088	-0.0313441	-0.014274	0.0925576	-0.00736898	-0.345214	-0.0447968	-0.0338512	-0.00573957	0.0110598	0.0451513	0.458824
3.04	0.166356	0.00781519	-0.0312992	-0.0133847	-0.101086	-0.00931581	-0.0825197	0.00340836	0.892525	0.000440453	-0.000158033	0.00466594	-0.168106	-0.0469614	0.044156	0.0171954	-0.101357	-0.00719372	-0.135381	0.0584302	0.0678098	-0.00087107	0.125174	-0.0243587	-0.10622	-0.00576334	0.0357148	-0.0232187	-0.278085	-0.00470953	-0.275967	-0.00688766	0.0328602	-0.00994992	0.215425	0.00589674	-0.209354	0.00850696	-0.0314737	-0.0137523	0.0924701	-0.0104492	-0.345602	-0.0375076	-0.0339179	-0.00613212	0.0114959	0.044509	0.458711
3.05	0.166405	0.000893148	-0.0314109	-0.0084338	-0.101145	-0.0061672	-0.0824923	0.00209692	0.892533	0.00101998	-0.000117305	0.00352063	-0.168529	-0.0399093	0.0443407	0.0137306	-0.101418	-0.00884302	-0.134768	0.0645038	0.0677948	-0.00423452	0.124905	-0.0293449	-0.106345	-0.00754331	0.0355559	-0.0163194	-0.278128	-0.00463406	-0.275943	0.0111433	0.0327549	-0.0121477	0.215434	-0.00305305	-0.209247	0.0115088	-0.0316102	-0.0135386	0.0923562	-0.0126953	-0.345988	-0.0341989	-0.0339864	-0.00663941	0.0119059	0.0394727	0.458735
3.06	0.166394	-0.00300403	-0.031473	-0.00214022	-0.101191	-0.00500352	-0.082478	0.000756132	0.892547	0.00168021	-8.77E-05	0.00238626	-0.1689	-0.0365705	0.0444874	0.00794916	-0.10149	-0.00917098	-0.134087	0.0722333	0.0677417	-0.00453476	0.124583	-0.0354103	-0.10648	-0.0132456	0.0354645	-0.0082658	-0.278181	-0.00596834	-0.275739	0.0303532	0.032634	-0.0117522	0.21535	-0.0137438	-0.209126	0.0104529	-0.0317409	-0.014833	0.0922353	-0.0119897	-0.346274	-0.0233036	-0.0340458	-0.00540176	0.0122566	0.0314871	0.458769
3.07	0.166352	-0.00390516	-0.0314731	0.00393339	-0.101243	-0.00614167	-0.0824766	-0.000392549	0.892567	0.00234223	-6.95E-05	0.00125286	-0.169255	-0.0369651	0.0445718	0.00153431	-0.10156	-0.00742709	-0.133327	0.0803432	0.0677076	-0.00469492	0.124211	-0.0395566	-0.106675	-0.0284185	0.0354734	-0.00110293	-0.278234	-0.00615072	-0.275308	0.0598597	0.0325533	-0.00589076	0.215148	-0.0268384	-0.209017	0.0073538	-0.0318851	-0.0158763	0.0921318	-0.00858102	-0.346551	-0.0289137	-0.0341102	-0.0053529	0.0125135	0.0228894	0.458959
3.08	0.166281	-0.0082043	-0.0314184	0.0109581	-0.101334	-0.0105476	-0.0824852	-0.00124173	0.892596	0.00330559	-6.26E-05	7.51E-05	-0.169589	-0.0311421	0.044597	-0.00511099	-0.101601	-0.00374287	-0.132504	0.0838644	0.0676839	0.00152113	0.1238	-0.0410855	-0.107027	-0.0508775	0.035604	0.00798398	-0.278289	-0.00795761	-0.27449	0.108072	0.0324874	-0.00843992	0.214788	-0.0465254	-0.208914	0.00898892	-0.0320394	-0.0178849	0.0920763	-0.00264356	-0.346795	-0.0236223	-0.0341603	-0.00461259	0.0126832	0.0122222	0.459205
3.09	0.166201	-0.00783872	-0.0312965	0.0189607	-0.101478	-0.0132412	-0.0825	-0.00164114	0.892637	0.00492624	-6.87E-05	-0.00139477	-0.169907	-0.0285073	0.0445369	-0.0148362	-0.101611	-0.00187418	-0.131656	0.0841282	0.0677997	0.020389	0.123366	-0.0442012	-0.107653	-0.0862958	0.035917	0.0199487	-0.278353	-0.0092073	-0.273106	0.169654	0.0323582	-0.0176385	0.21421	-0.07004	-0.208827	0.00640054	-0.0322161	-0.0199479	0.0920729	0.000465271	-0.347026	-0.0231682	-0.0342117	-0.00534022	0.0127593	0.00481427	0.459513
3.1	0.166122	-0.00759796	-0.0310757	0.0291328	-0.101653	-0.0131614	-0.082518	-0.00192382	0.892695	0.00676074	-9.14E-05	-0.00316616	-0.170186	-0.0226129	0.0443444	-0.0271059	-0.101612	-0.00153958	-0.130841	0.0792777	0.0680439	0.0285183	0.122913	-0.0480945	-0.108587	-0.122938	0.0364822	0.0358191	-0.278419	-0.0101327	-0.271088	0.232499	0.0321843	-0.0181655	0.213376	-0.0946994	-0.20875	0.00528887	-0.0324328	-0.0229705	0.0920791	-0.000584359	-0.347296	-0.0266982	-0.034273	-0.00647534	0.012771	0.000154382	0.459893
3.11	0.166045	-0.007589	-0.030748	0.0418349	-0.10184	-0.0129468	-0.0825379	-0.00206549	0.892772	0.00849571	-0.00013282	-0.00513212	-0.170416	-0.0153462	0.0440182	-0.0419278	-0.101607	0.000478474	-0.130086	0.0725768	0.0683809	0.0381936	0.12244	-0.0475829	-0.109813	-0.1555	0.0372987	0.0536661	-0.278489	-0.0129785	-0.268473	0.288175	0.0320562	-0.0113012	0.212293	-0.120488	-0.208683	0.00460537	-0.0326786	-0.0271608	0.0920669	-0.00248149	-0.347577	-0.0279436	-0.0343557	-0.00865682	0.0127538	-0.000743168	0.460266
3.12	0.165965	-0.00687302	-0.0302982	0.0543371	-0.102047	-0.0131765	-0.082559	-0.00211324	0.892864	0.00975578	-0.000194267	-0.00717794	-0.170586	-0.00970808	0.0435486	-0.0556601	-0.101582	0.00281361	-0.129392	0.0673106	0.0687832	0.0422817	0.121962	-0.0477909	-0.11128	-0.184292	0.0383505	0.0684689	-0.278579	-0.0171104	-0.265352	0.335169	0.0319504	-0.0112363	0.21097	-0.143083	-0.208613	0.00363949	-0.0329557	-0.0298371	0.0920352	-0.0040623	-0.34785	-0.0292834	-0.0344528	-0.0100627	0.0127397	0.0001055	0.460594
3.13	0.165889	-0.00773141	-0.0297324	0.0642581	-0.102281	-0.0138206	-0.0825803	-0.00221668	0.892966	0.0103672	-0.000276201	-0.00920056	-0.170718	-0.00418012	0.0429477	-0.0652438	-0.101531	0.00524859	-0.12874	0.064198	0.0692174	0.0427572	0.121496	-0.0469893	-0.112962	-0.205837	0.0395995	0.0785047	-0.278712	-0.0223285	-0.261805	0.372519	0.0318259	-0.0150248	0.209444	-0.160121	-0.208552	0.00417799	-0.0332472	-0.0283876	0.0919937	-0.00511528	-0.348112	-0.0234897	-0.0345643	-0.0114998	0.0127452	0.00273691	0.460881
3.14	0.165812	-0.00613724	-0.0290665	0.0753907	-0.102538	-0.0146613	-0.0826027	-0.002262	0.89307	0.0105831	-0.000378668	-0.0112732	-0.170815	-0.000785053	0.0422389	-0.0775412	-0.101464	0.00713465	-0.128123	0.0602436	0.0696665	0.0446125	0.121057	-0.0410743	-0.114801	-0.223462	0.0410008	0.0896643	-0.278898	-0.0297182	-0.257946	0.397406	0.0316681	-0.0158355	0.207783	-0.171313	-0.208496	0.00189671	-0.0335259	-0.0280045	0.0919425	-0.00561771	-0.348352	-0.0248282	-0.0346892	-0.0123914	0.0127793	0.00579955	0.461136
3.15	0.165741	-0.00727542	-0.0283111	0.0826829	-0.102809	-0.013904	-0.0826265	-0.00254102	0.893175	0.0103311	-0.000500951	-0.0131418	-0.170881	0.00506702	0.0414323	-0.0843356	-0.101387	0.00807762	-0.127543	0.0554606	0.0701171	0.0438448	0.120657	-0.0374773	-0.116731	-0.228828	0.0425203	0.0963997	-0.279146	-0.0354735	-0.25391	0.406693	0.0315802	-0.00788725	0.206038	-0.176039	-0.208456	0.00235307	-0.0337802	-0.0237391	0.0918777	-0.00758339	-0.34857	-0.0206015	-0.0348231	-0.0128237	0.0128405	0.00816476	0.461359
3.16	0.165672	-0.00608437	-0.027493	0.0874309	-0.103088	-0.0137396	-0.082653	-0.00279569	0.893276	0.00981985	-0.000640501	-0.0147152	-0.170908	0.00906831	0.0405578	-0.0893595	-0.101293	0.0095535	-0.127018	0.0487021	0.070554	0.0427404	0.120309	-0.0312395	-0.11868	-0.229654	0.0440972	0.0994694	-0.279446	-0.0410423	-0.24984	0.404934	0.0315011	-0.00910776	0.204266	-0.177628	-0.208431	-8.18E-05	-0.0339901	-0.0182303	0.0918006	-0.00832333	-0.348778	-0.0199231	-0.0349488	-0.011876	0.0129218	0.00927276	0.461571
3.17	0.165601	-0.00734572	-0.0266477	0.0876096	-0.103361	-0.0114794	-0.0826833	-0.00331335	0.89337	0.00898664	-0.00079379	-0.0158714	-0.170873	0.0172643	0.0396526	-0.0891802	-0.101196	0.00930412	-0.12659	0.0369475	0.0709825	0.0416375	0.120031	-0.0242618	-0.120567	-0.217135	0.0456744	0.0995434	-0.279795	-0.0457374	-0.245873	0.384498	0.0314562	-0.00168365	0.202514	-0.170299	-0.208423	-0.000268692	-0.0341324	-0.00999905	0.0917093	-0.0106103	-0.348955	-0.0160306	-0.0350583	-0.0095098	0.0130092	0.00874081	0.461727
3.18	0.165508	-0.0108655	-0.0258073	0.0851601	-0.103595	-0.00612142	-0.0827206	-0.00423444	0.893455	0.00789158	-0.000956241	-0.0165234	-0.170727	0.0309673	0.0387518	-0.0860692	-0.10112	0.00616278	-0.12631	0.0189017	0.07138	0.0390922	0.119834	-0.0158401	-0.122251	-0.186137	0.0471993	0.100319	-0.28019	-0.0483087	-0.242227	0.337736	0.0315136	0.00888183	0.200881	-0.151863	-0.208415	0.00104468	-0.0341941	-0.00228111	0.0915845	-0.015069	-0.349105	-0.0135223	-0.0351383	-0.00652389	0.0130686	0.0032989	0.461846
3.19	0.165389	-0.0133106	-0.0250088	0.076376	-0.103753	0.00165807	-0.0827697	-0.00565037	0.893527	0.00642033	-0.00112177	-0.0164338	-0.170446	0.0434034	0.0378983	-0.0765111	-0.101085	0.00327884	-0.126224	-0.00125917	0.0717653	0.0354947	0.119727	-0.00658646	-0.123545	-0.134564	0.0485902	0.094446	-0.280614	-0.0476788	-0.239234	0.255238	0.0316782	0.0288396	0.199501	-0.122407	-0.20842	-0.00055772	-0.0341664	0.00845843	0.0914089	-0.0200575	-0.349207	-0.00303408	-0.0351849	-0.00245366	0.013063	-0.00384379	0.46191
3.2	0.165238	-0.0161513	-0.0243091	0.0637693	-0.10383	0.00507154	-0.082834	-0.00717672	0.893579	0.0038787	-0.00128151	-0.015347	-0.170022	0.0556136	0.0371528	-0.0629916	-0.101067	0.00446838	-0.126342	-0.0219596	0.0720676	0.0246454	0.119725	0.0060143	-0.124292	-0.0720788	0.0497288	0.081701	-0.281041	-0.0449835	-0.237184	0.154275	0.0320644	0.0420619	0.198489	-0.0811793	-0.20844	-0.00147314	-0.0340317	0.0184088	0.0912072	-0.0186661	-0.349215	0.00490803	-0.0351808	0.00323727	0.0129629	-0.0163277	0.461884
3.21	0.165078	-0.0172004	-0.0237621	0.0458394	-0.103876	0.00312868	-0.0829117	-0.00831379	0.893603	0.00089032	-0.00142567	-0.0133652	-0.169487	0.0647242	0.036559	-0.0445599	-0.101025	0.00780939	-0.126661	-0.0427526	0.072268	0.0153546	0.119837	0.017257	-0.124501	-0.0115029	0.0505324	0.0619236	-0.281464	-0.0410733	-0.236146	0.0537093	0.032565	0.0544782	0.197911	-0.0353238	-0.208495	-0.00336372	-0.0337926	0.0292841	0.0910559	-0.0105636	-0.349143	0.0118783	-0.0351171	0.00933277	0.0127222	-0.0315213	0.461795
3.22	0.164911	-0.0166442	-0.0233992	0.0260939	-0.103923	0.000385472	-0.0829989	-0.0090424	0.893597	-0.00198392	-0.00154656	-0.0107121	-0.168846	0.0717245	0.0361372	-0.0249417	-0.100958	0.00937449	-0.1272	-0.0649268	0.0723435	-0.000894483	0.120076	0.0301776	-0.124199	0.0447726	0.0509869	0.0414039	-0.281861	-0.0343067	-0.23609	-0.0424708	0.0331206	0.0552534	0.197785	0.0099533	-0.208572	-0.00509002	-0.0334666	0.0377512	0.090996	-0.00180621	-0.34904	0.0101936	-0.0349937	0.0146211	0.0123234	-0.0486716	0.461694
3.23	0.164763	-0.0129842	-0.0232433	0.00580755	-0.103956	-0.00155817	-0.0830904	-0.00922812	0.893566	-0.00421438	-0.00163836	-0.00758648	-0.168139	0.0737626	0.0359113	-0.00589611	-0.100885	0.0103294	-0.127951	-0.0854842	0.0722827	-0.00937662	0.120417	0.0388873	-0.123443	0.0935153	0.0510962	0.0219013	-0.282203	-0.0257788	-0.236963	-0.1312	0.0337064	0.0587803	0.198095	0.0505346	-0.208683	-0.00894656	-0.0330678	0.0430635	0.091011	0.00516737	-0.348931	0.0090059	-0.0348207	0.0199327	0.0117705	-0.062534	0.461576
3.24	0.164646	-0.0107362	-0.023307	-0.0161605	-0.103968	-0.00344709	-0.0831811	-0.00883389	0.893516	-0.0057851	-0.0016967	-0.00406594	-0.167391	0.0758975	0.0358951	0.0153087	-0.100804	0.0118787	-0.128903	-0.10493	0.072163	-0.0140214	0.120837	0.046077	-0.122295	0.13804	0.0508685	0.00059672	-0.282467	-0.0159751	-0.238677	-0.20927	0.0343073	0.062184	0.198788	0.0857722	-0.208819	-0.0093554	-0.0326127	0.0476232	0.0910851	0.0107615	-0.348877	0.00484519	-0.0345953	0.0248488	0.0110867	-0.0742631	0.461459
3.25	0.164566	-0.00644817	-0.0235695	-0.0361302	-0.103978	-0.00693679	-0.0832648	-0.00784045	0.893452	-0.00702182	-0.00171891	-0.000341761	-0.166631	0.0722403	0.036059	0.0340177	-0.100703	0.0137234	-0.130021	-0.117934	0.0719939	-0.0182898	0.121316	0.0504873	-0.120831	0.171993	0.0503467	-0.0204831	-0.282658	-0.0065736	-0.241107	-0.27442	0.0349359	0.0639003	0.199807	0.11575	-0.208967	-0.0102235	-0.0321468	0.0489389	0.0912207	0.0167746	-0.3489	-0.00594512	-0.0343064	0.0305529	0.0102708	-0.0879987	0.461347
3.26	0.164526	-0.00119971	-0.0240253	-0.0519619	-0.103993	-0.0113607	-0.0833357	-0.00627409	0.893375	-0.00823247	-0.00170379	0.00334591	-0.16591	0.0634607	0.0364061	0.0478699	-0.100587	0.0153908	-0.131229	-0.123061	0.0718117	-0.015036	0.12183	0.0531723	-0.119142	0.195027	0.0495412	-0.039041	-0.282765	0.00135251	-0.244115	-0.32375	0.0355267	0.0529589	0.201095	0.137635	-0.209113	-0.010283	-0.0316777	0.0457304	0.09141	0.0221394	-0.349019	-0.0188241	-0.0339917	0.0325603	0.00935647	-0.0925853	0.461254
3.27	0.16453	0.00297956	-0.0246371	-0.0664757	-0.104033	-0.0167956	-0.0833883	-0.00417563	0.893287	-0.00934599	-0.00165226	0.00692563	-0.165268	0.0529175	0.0368983	0.0616909	-0.100445	0.0180025	-0.132467	-0.123429	0.0716299	-0.0224466	0.122376	0.0547424	-0.117324	0.209002	0.0485002	-0.05923	-0.28281	0.00689396	-0.247538	-0.356836	0.0360265	0.0459324	0.202581	0.156913	-0.209242	-0.00807924	-0.0312426	0.0424414	0.0916509	0.0269538	-0.349251	-0.0280744	-0.033667	0.0329179	0.00843628	-0.0882138	0.461189
3.28	0.164587	0.00831725	-0.0253806	-0.076672	-0.104104	-0.0217545	-0.0834176	-0.0016151	0.89319	-0.00995999	-0.0015666	0.0101343	-0.164753	0.0371779	0.0375198	0.0713206	-0.100279	0.0191273	-0.133664	-0.115617	0.0713421	-0.0310583	0.122911	0.0532375	-0.115489	0.211611	0.0472518	-0.0771754	-0.282809	0.0106095	-0.251209	-0.374271	0.0363757	0.0237422	0.204213	0.168037	-0.209353	-0.00623354	-0.0308516	0.0365302	0.0919309	0.0296246	-0.349576	-0.0371512	-0.0333464	0.0314309	0.00759218	-0.0770082	0.461139
3.29	0.164705	0.0150125	-0.0262065	-0.0822283	-0.104204	-0.0254536	-0.0834196	0.00127074	0.893088	-0.0101871	-0.00145151	0.0127867	-0.164409	0.0177071	0.0382292	0.0761818	-0.100102	0.0192153	-0.134752	-0.102201	0.0710048	-0.0351125	0.123423	0.0493827	-0.113728	0.202812	0.0458609	-0.0910812	-0.282777	0.0118898	-0.254971	-0.37506	0.0364907	0.00725675	0.205904	0.168971	-0.209443	-0.00460344	-0.0305321	0.0285632	0.0922236	0.0294293	-0.350012	-0.0501204	-0.0330496	0.0280731	0.00689296	-0.0588367	0.461145
3.3	0.164879	0.0208159	-0.0270802	-0.0848994	-0.104331	-0.0285068	-0.0833913	0.00440488	0.892988	-0.00992542	-0.00131295	0.0148161	-0.164255	-0.00303082	0.0389998	0.0788777	-0.0999182	0.0189761	-0.135682	-0.0837773	0.070616	-0.0413435	0.123883	0.0435289	-0.112136	0.182719	0.0443821	-0.103035	-0.282721	0.0127887	-0.258638	-0.355377	0.0364718	-0.0109206	0.207567	0.162388	-0.209496	-0.0018209	-0.0302842	0.0211367	0.092505	0.0273394	-0.350571	-0.0594566	-0.0327943	0.023812	0.0064025	-0.0350643	0.461218
3.31	0.165111	0.0267359	-0.0279615	-0.0831077	-0.104482	-0.0297674	-0.0833317	0.00747201	0.892892	-0.00918482	-0.00115771	0.0160903	-0.164314	-0.0249306	0.0397944	0.0771014	-0.0997327	0.0168096	-0.136408	-0.0612609	0.0701769	-0.0421906	0.124272	0.0350873	-0.110808	0.154435	0.0428877	-0.10857	-0.282655	0.011807	-0.262033	-0.322187	0.0362804	-0.0245708	0.209141	0.150768	-0.209517	0.000432202	-0.0301153	0.0124799	0.0927577	0.0227378	-0.35121	-0.0669943	-0.0325856	0.0184656	0.00615701	-0.00934586	0.461316
3.32	0.165388	0.030732	-0.0288012	-0.0781716	-0.10464	-0.0286122	-0.0832432	0.0101647	0.892805	-0.00815249	-0.00099387	0.0165654	-0.164578	-0.0445285	0.040569	0.0725323	-0.0995709	0.0128026	-0.136901	-0.0374644	0.0697611	-0.0425027	0.124584	0.0267034	-0.109755	0.125266	0.0414642	-0.106971	-0.282597	0.0089887	-0.26507	-0.284515	0.0359524	-0.0336573	0.210573	0.136279	-0.209496	0.00333321	-0.0300358	0.00450331	0.0929514	0.0155929	-0.351906	-0.0698695	-0.0324355	0.012133	0.00617419	0.0175689	0.461433
3.33	0.165699	0.0320227	-0.029585	-0.0709345	-0.104789	-0.026971	-0.0831303	0.0123093	0.892729	-0.0069954	-0.00082836	0.0164317	-0.165035	-0.0604659	0.0413186	0.0670294	-0.0994456	0.00849884	-0.137146	-0.0123261	0.0693018	-0.0451449	0.124808	0.0182731	-0.108983	0.0959582	0.0401562	-0.100367	-0.282554	0.00587128	-0.267695	-0.239727	0.0355705	-0.0415733	0.211837	0.117385	-0.209444	0.0075912	-0.03002	-0.00258118	0.0930706	0.00852245	-0.352623	-0.0740988	-0.0323452	0.00646586	0.00645963	0.0432757	0.461547
3.34	0.166022	0.0326537	-0.0302873	-0.0618432	-0.104934	-0.0251571	-0.0829988	0.0138714	0.892666	-0.00547464	-0.00066688	0.0157781	-0.16565	-0.0745634	0.0420237	0.0598508	-0.0993553	0.00442797	-0.137141	0.0128718	0.0688805	-0.0381612	0.124941	0.00894155	-0.108476	0.0650468	0.0390096	-0.0903421	-0.282528	0.00302377	-0.269857	-0.190752	0.0351208	-0.0443651	0.212908	0.0957553	-0.209353	0.00962826	-0.0300664	-0.00908761	0.0931252	0.00240089	-0.353292	-0.0609711	-0.0323111	0.00102719	0.00698989	0.0659889	0.461603
3.35	0.166337	0.0296144	-0.0308897	-0.0522008	-0.105083	-0.0240075	-0.0828556	0.0146807	0.892617	-0.00429583	-0.000513866	0.0147528	-0.166382	-0.0817275	0.0426597	0.052763	-0.0992941	0.00131438	-0.1369	0.0346277	0.0685255	-0.0337377	0.124985	0.00085074	-0.108232	0.0367097	0.0380556	-0.0793842	-0.282526	7.77E-05	-0.271504	-0.138801	0.0346635	-0.0472282	0.213763	0.076065	-0.209229	0.0140843	-0.0301734	-0.0139282	0.0931314	-0.00190146	-0.353928	-0.0559672	-0.0323327	-0.00410655	0.00772564	0.0848505	0.461677
3.36	0.166625	0.0285107	-0.031391	-0.0407968	-0.105231	-0.0215868	-0.0827068	0.0148968	0.892583	-0.00264488	-0.00037312	0.0133333	-0.167197	-0.0903531	0.0432232	0.0421755	-0.0992601	-0.00262541	-0.136437	0.0574319	0.0682456	-0.020594	0.124931	-0.0100878	-0.108238	0.00566368	0.037292	-0.0663652	-0.282541	-0.00262359	-0.272613	-0.0841103	0.0341722	-0.0471419	0.2144	0.0526069	-0.209076	0.01386	-0.03032	-0.0190138	0.0930962	-0.00609188	-0.354461	-0.0518959	-0.0324056	-0.00937044	0.00862371	0.0980123	0.4617
3.37	0.166879	0.0232897	-0.0317588	-0.0286742	-0.105371	-0.0182518	-0.0825595	0.0144904	0.892565	-0.00110849	-0.000248086	0.0116696	-0.16807	-0.092288	0.0436717	0.0317923	-0.0992659	-0.00687236	-0.135761	0.077649	0.0680863	-0.0116237	0.124786	-0.0188712	-0.108463	-0.018375	0.0367515	-0.0523649	-0.282569	-0.00493315	-0.273197	-0.0326288	0.0337476	-0.036545	0.214807	0.030289	-0.208906	0.0161193	-0.0305283	-0.0235209	0.0930188	-0.0101234	-0.354899	-0.0440052	-0.0325248	-0.014391	0.00962736	0.104993	0.461729
3.38	0.167084	0.0175106	-0.0320161	-0.0176665	-0.105487	-0.0132059	-0.0824191	0.0134986	0.892563	0.000453267	-0.000140546	0.00980719	-0.168968	-0.0919154	0.0440365	0.0224797	-0.099317	-0.0112751	-0.134892	0.0955606	0.0680224	-0.00292909	0.124545	-0.0292205	-0.108868	-0.0374004	0.0363879	-0.0393022	-0.282612	-0.00614367	-0.273296	0.0118364	0.0334235	-0.0271552	0.215004	0.00909157	-0.208726	0.0166123	-0.0307564	-0.0258476	0.0928999	-0.014535	-0.35524	-0.029178	-0.0326868	-0.0168176	0.0106799	0.106443	0.461772
3.39	0.167216	0.00910974	-0.0321554	-0.00699032	-0.10557	-0.00811021	-0.082291	0.0120789	0.892575	0.00191567	-5.22E-05	0.00786029	-0.169844	-0.0870343	0.0443079	0.0140105	-0.0994089	-0.0146986	-0.133858	0.111119	0.068043	0.00689099	0.124206	-0.0386153	-0.109384	-0.0503535	0.0361967	-0.0261727	-0.282655	-0.00633738	-0.272978	0.0512701	0.0331751	-0.0235917	0.214993	-0.00938808	-0.208526	0.01894	-0.0310047	-0.0273261	0.0927417	-0.017863	-0.355454	-0.0192307	-0.0328665	-0.0182296	0.0117151	0.10073	0.461812
3.4	0.167271	0.00208146	-0.0321755	0.00372097	-0.105625	-0.00311042	-0.0821786	0.010356	0.892601	0.00318314	1.62E-05	0.00582964	-0.170675	-0.0819854	0.0444764	0.0044619	-0.0995321	-0.017564	-0.132684	0.124308	0.0681275	0.00619532	0.123787	-0.0467589	-0.10998	-0.0622542	0.0361773	-0.0122544	-0.282701	-0.00606587	-0.272279	0.0871979	0.0329521	-0.0168807	0.214793	-0.0283055	-0.20831	0.018816	-0.0312729	-0.0287626	0.0925596	-0.0199733	-0.355584	-0.00580585	-0.0330487	-0.0179874	0.0126546	0.0866176	0.461924
3.41	0.167248	-0.00672399	-0.0320959	0.0125483	-0.105641	0.00260016	-0.0820846	0.00841408	0.892638	0.00420385	6.45E-05	0.00384896	-0.171457	-0.0747058	0.0445653	-0.00240639	-0.0996868	-0.0207222	-0.131378	0.136866	0.0681878	0.0063096	0.123272	-0.0553036	-0.110626	-0.0676302	0.0363009	7.32E-05	-0.282728	-0.00389345	-0.271256	0.116003	0.0328076	-0.0133079	0.214423	-0.0440947	-0.208088	0.020599	-0.0315376	-0.0281444	0.0923568	-0.0219903	-0.355608	-0.000148166	-0.0332173	-0.0155178	0.0134273	0.0671012	0.462093
3.42	0.167146	-0.0138217	-0.0319252	0.0199681	-0.105621	0.00721501	-0.0820108	0.00630899	0.892685	0.00513972	9.34E-05	0.00196172	-0.172175	-0.0676317	0.0445785	-0.00860848	-0.0998701	-0.0225056	-0.129963	0.145383	0.0682778	0.0125456	0.122693	-0.0598402	-0.11128	-0.0708128	0.0365505	0.0109667	-0.282739	-0.00289843	-0.269981	0.137417	0.0326991	-0.00730484	0.213913	-0.0567639	-0.207863	0.0198662	-0.0317932	-0.0264014	0.0921439	-0.0219999	-0.355529	0.0114543	-0.0333604	-0.0131386	0.0139756	0.0416573	0.462309
3.43	0.166982	-0.0195225	-0.0316827	0.0268271	-0.105572	0.0100115	-0.081959	0.00406176	0.892739	0.00571911	0.000104096	0.000195601	-0.172812	-0.0567051	0.0445259	-0.0153229	-0.10007	-0.022887	-0.128503	0.144633	0.0684535	0.0197907	0.122085	-0.0610437	-0.111922	-0.0720745	0.0368996	0.0212576	-0.282739	-0.00237169	-0.268525	0.153942	0.0326287	-0.00614183	0.213292	-0.0686737	-0.207655	0.0176418	-0.0320275	-0.024865	0.0919395	-0.0196465	-0.355347	0.0224888	-0.0334721	-0.00977841	0.0142654	0.0148143	0.462549
3.44	0.16677	-0.0227816	-0.0313782	0.0318617	-0.105522	0.00975198	-0.0819287	0.00203339	0.892798	0.00603048	9.79E-05	-0.00139402	-0.173331	-0.0436146	0.0443972	-0.0210086	-0.100266	-0.0213148	-0.127101	0.134364	0.0686705	0.0209369	0.12148	-0.0584898	-0.112582	-0.0808939	0.0373482	0.0283652	-0.282737	-0.00197522	-0.266867	0.178318	0.0326032	-0.00307135	0.212559	-0.0774742	-0.207477	0.0137693	-0.0322443	-0.022104	0.0917757	-0.0142023	-0.355062	0.0314973	-0.0335531	-0.00674499	0.0142918	-0.0110252	0.462793
3.45	0.166543	-0.0242832	-0.0310077	0.038866	-0.105495	0.00880225	-0.0819167	0.000347386	0.892861	0.00639691	7.61E-05	-0.0029619	-0.173723	-0.027923	0.0441705	-0.0296031	-0.10045	-0.0197213	-0.125843	0.115919	0.0688776	0.0175998	0.12092	-0.052472	-0.113348	-0.0960731	0.0379282	0.0389789	-0.282728	-0.00110025	-0.264919	0.210069	0.0325769	-0.00697794	0.211713	-0.0906138	-0.20735	0.00933362	-0.0324636	-0.0221034	0.0916698	-0.00898702	-0.354684	0.0410996	-0.0336056	-0.00522845	0.0140787	-0.0328391	0.463009
3.46	0.166288	-0.026177	-0.0305814	0.0449716	-0.105471	0.0101958	-0.0819207	-0.00107281	0.892928	0.00702699	3.84E-05	-0.00455467	-0.17394	-0.00908965	0.0438629	-0.0366113	-0.100637	-0.0198312	-0.1248	0.0916736	0.0690763	0.0227304	0.120414	-0.0461681	-0.114207	-0.109021	0.0386391	0.050375	-0.282703	-0.000584967	-0.262677	0.237706	0.0325273	-0.00399383	0.210744	-0.102515	-0.207247	0.00691937	-0.0326677	-0.0211197	0.0915929	-0.00734997	-0.354256	0.0399682	-0.0336432	-0.0034095	0.0136884	-0.0473632	0.463214
3.47	0.166036	-0.0247804	-0.0300912	0.0510189	-0.105435	0.0134672	-0.0819377	-0.00230498	0.893001	0.00751309	-1.46E-05	-0.00606416	-0.173995	0.00678686	0.0434654	-0.0442242	-0.100833	-0.0199698	-0.124015	0.0654748	0.0693256	0.0279846	0.119998	-0.0367456	-0.115159	-0.119725	0.0394884	0.0603736	-0.282665	0.00054425	-0.260199	0.255284	0.0324788	-0.005686	0.209669	-0.112695	-0.207186	0.00204907	-0.0328673	-0.0203487	0.0915187	-0.00825888	-0.353873	0.0387086	-0.0336664	-0.0022944	0.0131808	-0.055735	0.463463
3.48	0.165794	-0.0239363	-0.0295381	0.0551704	-0.105369	0.0182935	-0.0819659	-0.0033042	0.893076	0.00744132	-8.23E-05	-0.00743662	-0.1739	0.0215814	0.0429796	-0.0494889	-0.101037	-0.0205351	-0.123489	0.0407079	0.0696439	0.0336174	0.119674	-0.0283169	-0.116153	-0.122411	0.0404459	0.0670255	-0.282614	0.00193975	-0.257607	0.259316	0.0324766	0.00504231	0.208514	-0.115515	-0.207167	-0.00148133	-0.0330606	-0.0176667	0.0914255	-0.0110457	-0.353475	0.0382567	-0.0336851	-0.0022601	0.0126092	-0.0597253	0.463625
3.49	0.165552	-0.0244729	-0.0289438	0.0566401	-0.105262	0.0231126	-0.082004	-0.00433101	0.893148	0.00685286	-0.000162237	-0.00848754	-0.173654	0.0368565	0.0424368	-0.05098	-0.101253	-0.0215991	-0.123213	0.0158633	0.0699741	0.0344889	0.119463	-0.0168281	-0.117094	-0.112099	0.0414424	0.0694476	-0.28256	0.00120481	-0.255075	0.243276	0.0325646	0.00907299	0.207365	-0.111882	-0.207171	-0.00322457	-0.0332242	-0.0127934	0.0913053	-0.0135016	-0.353084	0.0424881	-0.0336969	-0.00103807	0.0120315	-0.0585872	0.463722
3.5	0.165311	-0.0246575	-0.0283375	0.0568944	-0.105106	0.0279491	-0.0820532	-0.00553889	0.893209	0.00536501	-0.000251424	-0.00925857	-0.173263	0.0521958	0.0418752	-0.0516863	-0.10149	-0.0228628	-0.123187	-0.0105518	0.0703028	0.0314907	0.119381	-0.000985457	-0.117868	-0.0872859	0.0424046	0.0710794	-0.282527	-0.000531123	-0.252832	0.200581	0.0326689	0.00892451	0.206316	-0.0961226	-0.207203	-0.00547249	-0.0333365	-0.00821864	0.091162	-0.0150813	-0.35267	0.0422761	-0.0336984	0.000432915	0.0114713	-0.0554435	0.463721
3.51	0.16508	-0.0232919	-0.0277478	0.0531435	-0.104901	0.0316278	-0.0821155	-0.00687919	0.893254	0.00357122	-0.000345665	-0.00951431	-0.172728	0.0665935	0.0413228	-0.048099	-0.101743	-0.0228617	-0.123434	-0.0397465	0.070598	0.0246575	0.119447	0.0160169	-0.118354	-0.0519494	0.0432662	0.0678515	-0.282517	-0.00106653	-0.251123	0.138047	0.0327933	0.0131069	0.205463	-0.0728428	-0.20728	-0.00982186	-0.0333876	-0.00150236	0.0910108	-0.0143917	-0.35225	0.0433679	-0.033686	0.00188978	0.0109563	-0.0495593	0.463653
3.52	0.164866	-0.0208022	-0.0272077	0.0456245	-0.104665	0.0320427	-0.0821902	-0.00797566	0.89328	0.00153525	-0.000439537	-0.00916178	-0.172048	0.0787039	0.040811	-0.0402021	-0.10199	-0.0204076	-0.123973	-0.0681319	0.0707841	0.0166567	0.119661	0.0285672	-0.118503	-0.0165086	0.0439653	0.0578823	-0.282516	-0.000178059	-0.250073	0.0730647	0.0329571	0.0165121	0.204866	-0.046484	-0.207402	-0.0141093	-0.0333722	0.00635904	0.0908821	-0.00983949	-0.351839	0.0401968	-0.0336566	0.00369635	0.01051	-0.0418659	0.463518
3.53	0.164675	-0.0175515	-0.026746	0.0366278	-0.104423	0.0314404	-0.0822737	-0.00862479	0.893285	-0.000442118	-0.000527724	-0.00838946	-0.171243	0.0884959	0.0403599	-0.0323772	-0.102213	-0.0180874	-0.1248	-0.0955918	0.0708992	0.00459191	0.120025	0.0415353	-0.118361	0.013595	0.0444767	0.0472099	-0.282512	0.00252045	-0.24963	0.016638	0.0331415	0.0189969	0.204516	-0.024003	-0.207565	-0.0177031	-0.0332933	0.0128909	0.0908082	-0.00449801	-0.351446	0.033208	-0.0336073	0.0051425	0.0101519	-0.0326972	0.463311
3.54	0.164513	-0.0156969	-0.0263914	0.0253514	-0.104157	0.0329986	-0.082362	-0.00887886	0.893272	-0.00220222	-0.000606079	-0.00723498	-0.170342	0.0968718	0.0399983	-0.022554	-0.102432	-0.0184122	-0.125882	-0.119898	0.0709245	0.00196507	0.12051	0.0541783	-0.117965	0.0430601	0.0447956	0.0371126	-0.282483	0.00649382	-0.249738	-0.0369905	0.0333406	0.0225569	0.204424	0.00249286	-0.207759	-0.0186746	-0.0331445	0.0189974	0.0907711	-0.00206045	-0.351134	0.0272898	-0.0335436	0.00663455	0.00988351	-0.0241876	0.463071
3.55	0.164394	-0.0102012	-0.0261397	0.0132741	-0.103858	0.0349301	-0.0824506	-0.00876778	0.893245	-0.00322329	-0.000671544	-0.00576404	-0.169394	0.0971194	0.0397138	-0.0128825	-0.102656	-0.0190767	-0.127175	-0.137559	0.070898	-0.00405194	0.121098	0.0615741	-0.117354	0.0661768	0.04496	0.0270076	-0.28242	0.0128007	-0.250351	-0.0860084	0.0336048	0.0322501	0.20457	0.0260301	-0.207988	-0.0224657	-0.0329579	0.0234815	0.0907553	-0.000344292	-0.350911	0.0137279	-0.03347	0.00735751	0.00968357	-0.0169103	0.462793
3.56	0.164305	-0.00866352	-0.026021	0.00095787	-0.103524	0.0340989	-0.082536	-0.00827847	0.893207	-0.00435892	-0.000720052	-0.00389868	-0.168419	0.0990186	0.039549	-0.00229843	-0.10288	-0.0172807	-0.128625	-0.150891	0.0708232	-0.00938976	0.121747	0.0664389	-0.116535	0.0903775	0.0449385	0.0161477	-0.282297	0.0185235	-0.251437	-0.130547	0.0339823	0.0394835	0.204943	0.0493006	-0.208222	-0.020562	-0.0327191	0.0260822	0.0907608	0.00355128	-0.350822	0.00573349	-0.0333896	0.00931228	0.00955618	-0.0101851	0.462513
3.57	0.164257	-0.00322679	-0.0260177	-0.0122804	-0.103198	0.0310054	-0.0826143	-0.00733374	0.893158	-0.00526738	-0.000748759	-0.00177951	-0.167467	0.0911063	0.0394756	0.0091847	-0.103079	-0.0153347	-0.130163	-0.155323	0.0706858	-0.0162712	0.122433	0.0688845	-0.115562	0.107281	0.0447576	0.00162665	-0.282136	0.023138	-0.252934	-0.168725	0.0343629	0.0376218	0.205516	0.0660455	-0.208463	-0.0222505	-0.0324738	0.028603	0.090822	0.00953378	-0.350849	-0.0070806	-0.0332856	0.0105192	0.00945693	-0.00929942	0.462217
3.58	0.164247	0.000187953	-0.0261436	-0.0232137	-0.102882	0.0271976	-0.0826817	-0.0060836	0.893101	-0.00618584	-0.000755586	0.000419669	-0.166584	0.0820262	0.0395223	0.0186266	-0.103262	-0.014534	-0.131709	-0.152984	0.0704951	-0.019625	0.123125	0.0691724	-0.114465	0.121704	0.0443974	-0.0107678	-0.281932	0.027454	-0.254791	-0.20071	0.0347042	0.0286936	0.206257	0.0808074	-0.208698	-0.0206303	-0.0322128	0.0280066	0.0909383	0.0149887	-0.35101	-0.0234623	-0.0331742	0.0122174	0.00936579	-0.00786196	0.461953
3.59	0.164278	0.00440396	-0.0263808	-0.0331138	-0.102588	0.0227396	-0.0827349	-0.00448833	0.893036	-0.00676702	-0.000740369	0.0026219	-0.16581	0.0678608	0.0396739	0.0275989	-0.103434	-0.0130681	-0.133193	-0.143043	0.0702623	-0.0271684	0.123791	0.0648126	-0.113304	0.12835	0.0438813	-0.0243805	-0.281695	0.030028	-0.256912	-0.221287	0.0349552	0.0219654	0.207127	0.0928759	-0.208924	-0.0192673	-0.0319585	0.0267603	0.091105	0.019823	-0.351301	-0.0351634	-0.0330508	0.0129012	0.00927998	-0.00769042	0.46173
3.6	0.164348	0.0084279	-0.0267121	-0.0406764	-0.10233	0.0175124	-0.0827704	-0.00256704	0.892966	-0.00701379	-0.000703634	0.00468699	-0.165184	0.0508615	0.0399241	0.0352543	-0.103582	-0.0112196	-0.134546	-0.127095	0.0699472	-0.0314908	0.124406	0.0584042	-0.112154	0.128018	0.0432273	-0.0377911	-0.281438	0.0312415	-0.259176	-0.229955	0.03511	0.0095183	0.208095	0.0998822	-0.209127	-0.0169887	-0.0317243	0.0238416	0.0913192	0.0239794	-0.35172	-0.047457	-0.0329245	0.0127955	0.00919429	-0.00639111	0.46156
3.61	0.164457	0.0118677	-0.0271078	-0.0444917	-0.10211	0.0130692	-0.0827855	-0.000414588	0.892897	-0.00675994	-0.000647805	0.00642562	-0.164731	0.0321813	0.0402489	0.0389882	-0.103708	-0.0102998	-0.135713	-0.105676	0.0696202	-0.0338229	0.124949	0.0491276	-0.111069	0.121638	0.0424692	-0.0477274	-0.281175	0.0305713	-0.261477	-0.227988	0.0351513	-0.00052116	0.209101	0.098959	-0.209299	-0.0135069	-0.0315284	0.0185777	0.0915646	0.0257131	-0.352276	-0.0600133	-0.0328035	0.0119682	0.00912529	-0.00385152	0.46147
3.62	0.1646	0.0156715	-0.0275453	-0.0476725	-0.101919	0.01027	-0.0827788	0.00176771	0.892831	-0.00634899	-0.000576503	0.00776107	-0.164469	0.0115324	0.0406322	0.0422705	-0.103825	-0.0110596	-0.13665	-0.0812568	0.0692743	-0.0341677	0.1254	0.039689	-0.110101	0.108791	0.0416434	-0.0567078	-0.280916	0.0292786	-0.263705	-0.21535	0.0351092	-0.00562243	0.210078	0.09482	-0.209433	-0.0104861	-0.031372	0.0149622	0.0918128	0.0245626	-0.35294	-0.0704554	-0.0326973	0.010665	0.00909365	0.00216386	0.461428
3.63	0.164773	0.0171105	-0.0280039	-0.0474794	-0.101746	0.00889283	-0.0827508	0.0037787	0.892771	-0.00557492	-0.000494065	0.00864246	-0.164409	-0.00709715	0.0410574	0.0425153	-0.103945	-0.0127059	-0.137324	-0.054069	0.0689137	-0.0364247	0.125737	0.0282634	-0.109287	0.0953564	0.0407946	-0.0595653	-0.280665	0.0276046	-0.265774	-0.197929	0.0349959	-0.0138009	0.211008	0.0889175	-0.209528	-0.00556402	-0.0312526	0.00983915	0.0920387	0.0210521	-0.35369	-0.0769207	-0.0326067	0.00880459	0.00911718	0.00786652	0.461424
3.64	0.164953	0.0195729	-0.0284531	-0.0465992	-0.101589	0.00735893	-0.0827043	0.00547561	0.892718	-0.00516746	-0.000405092	0.00911736	-0.164528	-0.02758	0.0414977	0.0426488	-0.104074	-0.0142106	-0.137717	-0.0245562	0.0685406	-0.03967	0.125965	0.0178118	-0.108608	0.0784912	0.0399769	-0.0608052	-0.280432	0.0246142	-0.267648	-0.176125	0.0348255	-0.0198425	0.211853	0.0820786	-0.209568	-0.00306247	-0.0311785	0.00635358	0.0922307	0.0176559	-0.354475	-0.0814652	-0.0325414	0.00581322	0.00920038	0.0137331	0.461426
3.65	0.165152	0.0192679	-0.0288903	-0.0447954	-0.101444	0.00649499	-0.0826427	0.00673142	0.892671	-0.00437525	-0.000313002	0.0092741	-0.164841	-0.0438263	0.0419565	0.0427314	-0.104214	-0.0162804	-0.137816	0.00418943	0.0681527	-0.036559	0.12608	0.00642969	-0.108087	0.0641359	0.0392046	-0.0592951	-0.280216	0.0224958	-0.269294	-0.152499	0.0345889	-0.0249608	0.212607	0.0706445	-0.209584	0.00067309	-0.0311327	0.00376058	0.092385	0.0137108	-0.355277	-0.0780049	-0.0324987	0.00420758	0.00934965	0.0212316	0.461449
3.66	0.165338	0.0177037	-0.0292984	-0.0398181	-0.101323	0.00398893	-0.082571	0.00753328	0.892632	-0.00343758	-0.000220798	0.00913095	-0.165296	-0.0563722	0.0424154	0.0392612	-0.104359	-0.0170351	-0.137637	0.0311367	0.0677894	-0.0348005	0.126092	-0.00351471	-0.107694	0.0491878	0.0385067	-0.0535525	-0.280026	0.0184319	-0.270687	-0.125367	0.0343007	-0.0301193	0.213264	0.0597478	-0.209557	0.00432079	-0.0311186	-0.0011577	0.0925123	0.0117546	-0.356043	-0.0752322	-0.0324732	0.00220265	0.00956416	0.0267942	0.461473
3.67	0.165514	0.0165451	-0.0296631	-0.036076	-0.101232	0.00246653	-0.0824935	0.00786344	0.892603	-0.00240007	-0.000131162	0.0087813	-0.165876	-0.0674737	0.0428541	0.0373185	-0.104508	-0.0181316	-0.137203	0.05542	0.067486	-0.02656	0.125996	-0.0153435	-0.107444	0.0331411	0.0379035	-0.0496415	-0.27987	0.0155161	-0.271791	-0.0956424	0.0340158	-0.0268729	0.213797	0.0469299	-0.209505	0.00597113	-0.0311418	-0.00312178	0.0926218	0.00932111	-0.356766	-0.0742538	-0.0324701	-0.000571474	0.0098341	0.0318455	0.461504
3.68	0.165659	0.01229	-0.0299859	-0.029895	-0.101155	0.00188513	-0.0824151	0.00777494	0.892584	-0.00119202	-4.63E-05	0.00816858	-0.166536	-0.0724922	0.0432737	0.032146	-0.104667	-0.019504	-0.136542	0.0763685	0.0672592	-0.0185797	0.125796	-0.0249999	-0.107314	0.0192823	0.0373891	-0.0419523	-0.279733	0.0125991	-0.272596	-0.0638728	0.0337393	-0.0259393	0.214198	0.0319312	-0.209422	0.00917868	-0.0311843	-0.00707302	0.0926995	0.00605453	-0.357434	-0.0636602	-0.0324849	-0.00179147	0.0101569	0.0361042	0.461532
3.69	0.165765	0.00918812	-0.0302484	-0.0233621	-0.101091	0.00165392	-0.0823397	0.00728426	0.892578	-6.34E-05	3.18E-05	0.00739806	-0.167249	-0.0768719	0.0436471	0.0262953	-0.104839	-0.0207421	-0.135682	0.0947416	0.0671163	-0.00983387	0.125499	-0.0333639	-0.107305	0.00423029	0.0369846	-0.034583	-0.279623	0.0092897	-0.273075	-0.031581	0.033497	-0.0210171	0.214457	0.0186727	-0.209317	0.00945827	-0.0312591	-0.010356	0.0927467	0.00310775	-0.357983	-0.050337	-0.0325192	-0.00372781	0.0105153	0.0394462	0.461506
3.7	0.165834	0.0042871	-0.0304506	-0.0179831	-0.101032	0.00296218	-0.0822716	0.00628132	0.892583	0.000951129	0.000101447	0.00651014	-0.167988	-0.0758475	0.0439739	0.0225973	-0.105025	-0.0227203	-0.134665	0.107655	0.0670853	0.00182789	0.12512	-0.0424406	-0.107399	-0.00516269	0.0366826	-0.0281129	-0.279533	0.00760369	-0.273252	-0.0047071	0.0333391	-0.0122279	0.21458	0.00660625	-0.209206	0.0107298	-0.0313568	-0.0116072	0.092759	-0.00080073	-0.358449	-0.0439399	-0.0325695	-0.00586026	0.0109089	0.0419191	0.461492
3.71	0.16585	-0.00190051	-0.0305948	-0.011899	-0.100974	0.00347838	-0.0822153	0.00494441	0.892597	0.00184792	0.000161563	0.00549398	-0.168695	-0.0693865	0.044253	0.0177421	-0.105226	-0.0233993	-0.133554	0.113704	0.067137	0.00794495	0.124681	-0.0462882	-0.107546	-0.0106656	0.0364685	-0.0204071	-0.279464	0.00507981	-0.27318	0.0182851	0.0332268	-0.0105769	0.214585	-0.00457695	-0.209085	0.0116303	-0.0314673	-0.0131746	0.0927413	-0.00312821	-0.35879	-0.0259921	-0.032637	-0.00684128	0.0113147	0.0415745	0.461436
3.72	0.165811	-0.00710488	-0.0306706	-0.00552214	-0.100925	0.00424965	-0.0821737	0.00335668	0.892619	0.00248096	0.000211187	0.00442338	-0.169336	-0.0614568	0.0444657	0.0125076	-0.105429	-0.0237712	-0.132401	0.116019	0.0672285	0.00754136	0.124198	-0.0496152	-0.107719	-0.0144545	0.0363529	-0.0121645	-0.27942	0.00393913	-0.272898	0.0369467	0.0331558	-0.00347353	0.214481	-0.0156924	-0.20896	0.0113881	-0.0316007	-0.0146182	0.0927071	-0.00497616	-0.359033	-0.0196863	-0.0327153	-0.00855867	0.0117163	0.0401212	0.461389
3.73	0.165709	-0.0122345	-0.0306972	-0.00104388	-0.100866	0.00654847	-0.0821486	0.00167056	0.892646	0.00294595	0.000250023	0.00333064	-0.169889	-0.0533012	0.0446398	0.00915881	-0.105643	-0.0239247	-0.131235	0.117075	0.0673157	0.00981772	0.123686	-0.0527327	-0.107876	-0.0143564	0.0362996	-0.0061764	-0.279374	0.0043374	-0.27247	0.0490462	0.0331247	-0.00457671	0.214296	-0.0230316	-0.20883	0.0106078	-0.0317276	-0.013845	0.0926467	-0.00785603	-0.359167	-0.00738449	-0.0328043	-0.00891749	0.0120972	0.0366182	0.461324
3.74	0.165566	-0.0171384	-0.0306657	0.00415283	-0.100799	0.00786479	-0.0821403	-2.12E-05	0.892677	0.00316985	0.000277661	0.00222007	-0.170361	-0.0424398	0.0447522	0.00456141	-0.105853	-0.0225161	-0.130082	0.112946	0.0674248	0.0116355	0.123168	-0.0505662	-0.108021	-0.0136292	0.0363206	0.000958385	-0.279329	0.00424513	-0.271924	0.0592891	0.0330835	-0.00440069	0.214031	-0.0292379	-0.208715	0.0101146	-0.0318627	-0.014135	0.0925653	-0.00930994	-0.359213	-0.00209548	-0.0328944	-0.00922682	0.0124288	0.0297347	0.461276
3.75	0.165391	-0.0183319	-0.0305876	0.00961359	-0.100737	0.00631126	-0.0821484	-0.00152699	0.89271	0.00342106	0.000294441	0.00111945	-0.170733	-0.0317509	0.0448094	-0.00166987	-0.106041	-0.0181626	-0.129003	0.101711	0.0675873	0.0180432	0.122679	-0.0466465	-0.108167	-0.0204359	0.0364066	0.00787203	-0.279286	0.00284151	-0.271262	0.0750038	0.033062	-0.00137247	0.213701	-0.0373632	-0.208623	0.00611654	-0.0319973	-0.0148308	0.0924813	-0.00749221	-0.359201	0.00778631	-0.0329825	-0.00858191	0.0126861	0.0209568	0.461252
3.76	0.165209	-0.0175416	-0.0304608	0.0149963	-0.10071	0.00325054	-0.0821694	-0.0026104	0.892746	0.00379655	0.0003	-3.30E-05	-0.170994	-0.0199191	0.0447889	-0.0086354	-0.106187	-0.013742	-0.128073	0.0841062	0.0677798	0.017798	0.122242	-0.0413428	-0.108399	-0.0361178	0.0365854	0.0145022	-0.279254	0.00212815	-0.270388	0.1019	0.033028	-0.00600315	0.213282	-0.047993	-0.208566	0.00202542	-0.0321409	-0.0152973	0.0924242	-0.00449307	-0.359139	0.00584256	-0.0330636	-0.00773403	0.0128521	0.0114106	0.461239
3.77	0.165033	-0.0178596	-0.0302782	0.0216793	-0.100723	0.000978278	-0.0821994	-0.00328099	0.892786	0.00420988	0.00029344	-0.00130446	-0.171133	-0.00496205	0.0446789	-0.0162962	-0.106299	-0.0108965	-0.127338	0.062493	0.0679696	0.0209358	0.121867	-0.0341832	-0.108781	-0.0544709	0.0368938	0.0242656	-0.279225	0.0010692	-0.269204	0.134843	0.0329747	-0.00549288	0.212745	-0.0599259	-0.208539	0.000872133	-0.0322988	-0.0168111	0.0923907	-0.0032234	-0.359102	0.00177794	-0.0331363	-0.00693597	0.0129254	0.00286386	0.461286
3.78	0.164866	-0.0154186	-0.0300333	0.0291172	-0.100756	0.000594922	-0.0822345	-0.0036642	0.892831	0.00480371	0.000273561	-0.00270579	-0.171145	0.00743681	0.0444768	-0.0256313	-0.106396	-0.00885912	-0.126826	0.0398008	0.0682143	0.0269347	0.121568	-0.0263539	-0.109328	-0.0752998	0.0373496	0.0349788	-0.279199	0.000125963	-0.267695	0.165919	0.032914	-0.00893854	0.212083	-0.0721467	-0.208531	-0.00227315	-0.032469	-0.018641	0.092354	-0.00448582	-0.359104	-0.00336006	-0.0332065	-0.00700969	0.0129161	-0.00469668	0.461349
3.79	0.164718	-0.0135247	-0.0297106	0.0358647	-0.100802	0.00141711	-0.0822727	-0.00391747	0.892883	0.00546342	0.000239352	-0.0041218	-0.171037	0.0197602	0.0441703	-0.032762	-0.106477	-0.00707667	-0.126545	0.0174414	0.0684975	0.0299457	0.121349	-0.0187487	-0.110022	-0.0915696	0.037963	0.0441271	-0.27918	-0.00142198	-0.265909	0.189888	0.0328208	-0.0094418	0.211296	-0.0844255	-0.208545	-0.00434617	-0.0326608	-0.0188721	0.0922971	-0.00729551	-0.359132	-0.00163991	-0.0332802	-0.00747049	0.0128398	-0.00995781	0.461385
3.8	0.164587	-0.0115493	-0.0293135	0.0423684	-0.100854	0.00203149	-0.0823123	-0.00402917	0.892938	0.00563651	0.000190631	-0.00556493	-0.170815	0.0307247	0.0437691	-0.0401048	-0.106544	-0.00479885	-0.126483	-0.00316258	0.0688126	0.0306443	0.121221	-0.0102557	-0.110824	-0.102752	0.0387068	0.051872	-0.279182	-0.00469608	-0.263925	0.204215	0.0327686	-0.00380963	0.210416	-0.0906273	-0.20857	-0.00562138	-0.0328608	-0.0183501	0.0922131	-0.00973692	-0.359197	-0.00877418	-0.0333542	-0.00756042	0.0127255	-0.0123113	0.461408
3.81	0.164484	-0.00945292	-0.0288641	0.0473333	-0.100907	0.00231494	-0.0823527	-0.00405927	0.892994	0.0053565	0.000128355	-0.00685216	-0.170514	0.0394409	0.043302	-0.0454443	-0.106592	-0.00241332	-0.126607	-0.0208573	0.0691355	0.0334693	0.121172	-0.00110981	-0.111691	-0.106522	0.0395219	0.0561386	-0.279216	-0.0086123	-0.261866	0.204851	0.0327578	-0.00312633	0.2095	-0.0906162	-0.208622	-0.00706877	-0.0330423	-0.0161605	0.0921067	-0.0112698	-0.359286	-0.0103788	-0.0334269	-0.00689307	0.012592	-0.0139559	0.461397
3.82	0.164402	-0.0071891	-0.0283655	0.0519784	-0.100972	0.0019206	-0.0823934	-0.00409597	0.893045	0.00467303	5.40E-05	-0.00795991	-0.170137	0.0468314	0.042769	-0.0509411	-0.106616	-0.000102033	-0.126899	-0.0370157	0.0694568	0.0298144	0.12122	0.00907501	-0.112559	-0.105315	0.0403808	0.0596147	-0.279296	-0.0131484	-0.259844	0.196357	0.0327651	0.000988441	0.208587	-0.089425	-0.208688	-0.00860393	-0.0332075	-0.0142246	0.0919937	-0.0115639	-0.359385	-0.00858414	-0.0334921	-0.00575922	0.0124363	-0.0164496	0.46135
3.83	0.164341	-0.00474644	-0.027855	0.0519408	-0.101036	0.0022846	-0.0824344	-0.00414445	0.893087	0.00373414	-2.99E-05	-0.00878838	-0.1697	0.0522888	0.0422153	-0.0515207	-0.106628	0.00122826	-0.127343	-0.0518613	0.0697409	0.0247379	0.121355	0.0179293	-0.113376	-0.0968482	0.0412171	0.0578673	-0.279414	-0.0177047	-0.257972	0.175899	0.0327746	9.45E-05	0.207737	-0.0813443	-0.208773	-0.0103281	-0.0333218	-0.00849767	0.0918732	-0.0119418	-0.35951	-0.0147555	-0.0335467	-0.0039925	0.0122654	-0.0175191	0.461292
3.84	0.164302	-0.00253009	-0.0273438	0.0494697	-0.101093	0.0038285	-0.0824763	-0.00419988	0.89312	0.00274642	-0.000120455	-0.00922999	-0.169208	0.0564484	0.041648	-0.0494085	-0.106634	0.00112556	-0.127934	-0.0650318	0.0699288	0.0160776	0.121578	0.0253968	-0.114084	-0.0816457	0.0420107	0.0540844	-0.279577	-0.0198457	-0.256358	0.144105	0.0327995	0.00227447	0.206988	-0.066992	-0.208879	-0.012102	-0.0333913	-0.00229895	0.0917481	-0.01284	-0.359649	-0.0143326	-0.0335757	-0.00165212	0.0120696	-0.0205968	0.461221
3.85	0.164279	-0.00183726	-0.026863	0.045588	-0.10112	0.00678539	-0.0825194	-0.00442705	0.893142	0.00167889	-0.000213474	-0.00930862	-0.168672	0.0608863	0.0411076	-0.0462793	-0.106647	0.000683999	-0.128645	-0.0764306	0.0700817	0.0159411	0.121869	0.0318411	-0.114605	-0.0560706	0.042711	0.0509605	-0.279761	-0.020971	-0.255132	0.0983162	0.0328631	0.00956299	0.206399	-0.0501601	-0.208998	-0.012027	-0.0333998	0.0031448	0.0916081	-0.0144709	-0.359823	-0.0201638	-0.0335829	0.000786655	0.011843	-0.0238176	0.46116
3.86	0.164261	-0.00108765	-0.0264412	0.0370851	-0.10111	0.00867512	-0.0825647	-0.00458625	0.893152	0.000445154	-0.000304611	-0.00882216	-0.168098	0.0625641	0.0406203	-0.0383936	-0.106663	0.000949009	-0.129456	-0.0849924	0.070184	0.00658917	0.122219	0.0387633	-0.114869	-0.0264636	0.0432746	0.042425	-0.279959	-0.0205262	-0.254409	0.046111	0.0330071	0.0155015	0.206009	-0.0281534	-0.209123	-0.0125607	-0.0333398	0.0107547	0.0914584	-0.0140598	-0.360015	-0.01502	-0.0335575	0.00486188	0.0115843	-0.0273609	0.46107
3.87	0.164262	-1.81E-05	-0.0261087	0.0273722	-0.101085	0.00691056	-0.0826108	-0.00459655	0.89315	-0.000974699	-0.000388205	-0.00781043	-0.167517	0.0628334	0.0402149	-0.0292399	-0.106669	0.00280008	-0.130342	-0.09203	0.0701941	-0.00352604	0.122611	0.0411375	-0.114898	0.000134191	0.0436754	0.0329812	-0.280161	-0.0197753	-0.254184	-0.00139626	0.0332308	0.026668	0.20583	-0.00594006	-0.209268	-0.0124619	-0.0332149	0.0166933	0.0913353	-0.00939852	-0.360208	-0.0196226	-0.0334931	0.00846468	0.0112743	-0.0329973	0.460951
3.88	0.164268	0.00198599	-0.0258894	0.0156447	-0.101066	0.0035778	-0.0826558	-0.00435438	0.893133	-0.00236176	-0.000459165	-0.00632758	-0.166925	0.0601146	0.0399175	-0.018003	-0.106659	0.00462206	-0.131289	-0.096814	0.0700983	-0.0139123	0.123038	0.043869	-0.114704	0.0231325	0.0439018	0.0217142	-0.280354	-0.0174199	-0.254415	-0.0445428	0.0335158	0.0310127	0.205879	0.0158603	-0.209407	-0.0128995	-0.0330293	0.0219316	0.0912664	-0.0030813	-0.360421	-0.0212348	-0.0333925	0.0123566	0.0109196	-0.0366343	0.460818
3.89	0.164298	0.00313286	-0.0257933	0.0031036	-0.101059	0.000965671	-0.0826974	-0.00395697	0.893103	-0.00348907	-0.0005134	-0.00449389	-0.166361	0.0567847	0.0397402	-0.00537153	-0.106634	0.00496055	-0.132271	-0.0997444	0.069942	-0.0157658	0.123489	0.0465981	-0.114331	0.0459429	0.0439573	0.0100634	-0.28052	-0.0131333	-0.25506	-0.0844319	0.0338267	0.0305433	0.206136	0.0340429	-0.209556	-0.0115715	-0.0327999	0.0260331	0.0912565	0.00198475	-0.360682	-0.0302624	-0.0332596	0.0150753	0.0105251	-0.0400845	0.460707
3.9	0.16434	0.00556113	-0.0258279	-0.00942374	-0.101054	-0.00149263	-0.0827338	-0.0033331	0.893064	-0.00437617	-0.000548201	-0.00243548	-0.165823	0.0509064	0.0396924	0.00653293	-0.106607	0.00534957	-0.133274	-0.100939	0.069763	-0.019281	0.12395	0.0464466	-0.113784	0.065081	0.0438406	-0.00137169	-0.280656	-0.00969774	-0.256094	-0.121175	0.0341229	0.0297472	0.20658	0.052164	-0.209697	-0.0118083	-0.032534	0.0283942	0.0912918	0.00626601	-0.360992	-0.0312496	-0.0330986	0.0175625	0.0101043	-0.0419842	0.460601
3.91	0.164409	0.00792581	-0.025976	-0.02063	-0.101059	-0.00429062	-0.0827633	-0.00253443	0.893018	-0.00484881	-0.000561834	-0.000256052	-0.165339	0.0433389	0.0397532	0.01736	-0.106568	0.00618186	-0.134276	-0.0983161	0.0695379	-0.02449	0.124401	0.0430416	-0.113101	0.0806315	0.0435795	-0.012594	-0.280759	-0.00487292	-0.257463	-0.152146	0.0343989	0.0246413	0.207176	0.0672785	-0.209838	-0.0111232	-0.0322657	0.0287269	0.0913704	0.0100984	-0.361343	-0.0367183	-0.0329219	0.0184208	0.00966791	-0.0419503	0.460499
3.92	0.164498	0.00956434	-0.0262417	-0.030151	-0.101073	-0.00786944	-0.0827833	-0.00146685	0.892966	-0.00535661	-0.000553245	0.00195658	-0.164934	0.033711	0.0399364	0.0264646	-0.106518	0.00780489	-0.135222	-0.0905865	0.0692544	-0.0275533	0.124816	0.0413606	-0.112322	0.0916189	0.0431602	-0.023739	-0.280821	-0.00136785	-0.259099	-0.173582	0.0346348	0.0215823	0.207901	0.0760909	-0.209967	-0.00899774	-0.0319907	0.0270957	0.0914828	0.0137954	-0.36175	-0.0432672	-0.032733	0.0195254	0.00925088	-0.0387866	0.460407
3.93	0.164605	0.0112706	-0.0265951	-0.0382781	-0.101112	-0.0115688	-0.0827918	-0.000228983	0.892911	-0.00553367	-0.000523103	0.00404446	-0.164626	0.022143	0.0402099	0.034456	-0.106444	0.00958614	-0.136072	-0.0790885	0.0690063	-0.0231168	0.125203	0.0361093	-0.111498	0.0971114	0.0426157	-0.0353234	-0.280855	0.00112988	-0.260909	-0.186549	0.034816	0.0157963	0.208712	0.0846764	-0.210073	-0.00672274	-0.0317407	0.0248067	0.0916318	0.0166968	-0.362196	-0.0459336	-0.0325461	0.0188612	0.00886633	-0.034109	0.460306
3.94	0.164731	0.0134308	-0.0270194	-0.0432531	-0.101173	-0.015049	-0.0827878	0.00106401	0.892855	-0.00575474	-0.000473221	0.00588979	-0.164435	0.00942698	0.0405574	0.0390131	-0.106354	0.0102373	-0.136793	-0.0652796	0.0687533	-0.027711	0.125539	0.0308322	-0.110675	0.0973804	0.0419624	-0.0446675	-0.280869	0.00241379	-0.262812	-0.192302	0.0349173	0.00396302	0.209587	0.0892247	-0.210155	-0.00462206	-0.0315216	0.020426	0.0918023	0.0183363	-0.362689	-0.0524275	-0.0323643	0.0176019	0.00854888	-0.0260317	0.460219
3.95	0.16488	0.0154812	-0.0274906	-0.0465854	-0.101259	-0.0177396	-0.0827701	0.0024486	0.892799	-0.00537401	-0.000406314	0.00742863	-0.164371	-0.00413689	0.0409604	0.0425168	-0.106255	0.0102797	-0.137364	-0.0492363	0.0684778	-0.0257075	0.12581	0.0238893	-0.109901	0.0928616	0.041227	-0.0532212	-0.280875	0.00238428	-0.26473	-0.189732	0.0349211	-0.00159094	0.210484	0.0886091	-0.210214	-0.00229182	-0.0313431	0.0163121	0.0919827	0.0183217	-0.363249	-0.0571716	-0.0322031	0.0150404	0.00832421	-0.0150551	0.460175
3.96	0.165028	0.0169874	-0.0279814	-0.0467389	-0.101368	-0.0200538	-0.0827387	0.00384015	0.892747	-0.00517737	-0.000326117	0.00855282	-0.164419	-0.0173329	0.0413971	0.0429524	-0.106153	0.0100128	-0.137766	-0.0311716	0.0681958	-0.0292903	0.126016	0.0178149	-0.109188	0.0842471	0.0404437	-0.0583737	-0.280881	0.00122563	-0.266587	-0.179574	0.034875	-0.00635959	0.211356	0.0843183	-0.210223	0.000225278	-0.0312096	0.0108361	0.0921589	0.0172813	-0.36384	-0.0600141	-0.0320691	0.0124324	0.00822317	-0.00170979	0.460137
3.97	0.165205	0.0179717	-0.0284796	-0.046733	-0.101489	-0.0201174	-0.0826946	0.00496446	0.892697	-0.00476285	-0.000236825	0.00924305	-0.164619	-0.0307173	0.0418593	0.0439744	-0.10605	0.00862232	-0.137972	-0.010942	0.0678988	-0.0283834	0.126148	0.00986108	-0.108596	0.0747673	0.0396406	-0.061386	-0.280893	0.00127911	-0.268323	-0.166527	0.0347789	-0.0127091	0.212185	0.0792816	-0.210225	0.00229062	-0.031114	0.00760766	0.0923153	0.0136938	-0.364431	-0.0579047	-0.0319685	0.00931791	0.00824828	0.0112854	0.460102
3.98	0.16537	0.0158679	-0.0289589	-0.0441547	-0.101611	-0.0198591	-0.0826406	0.00580635	0.892653	-0.00412017	-0.000142914	0.00950836	-0.164918	-0.0387483	0.0423251	0.0429824	-0.105962	0.00609259	-0.137989	0.0077147	0.0676256	-0.0265039	0.126209	0.00205064	-0.108084	0.0661215	0.0388683	-0.0589737	-0.280909	-0.000564754	-0.269906	-0.14863	0.0346141	-0.0172926	0.212938	0.0708316	-0.210181	0.00714724	-0.0310583	0.00343161	0.0924327	0.0097138	-0.36502	-0.0590459	-0.0318946	0.00564002	0.00840772	0.023531	0.460089
3.99	0.165535	0.0174196	-0.0294145	-0.0401444	-0.101734	-0.0200564	-0.082579	0.00641143	0.892614	-0.00349366	-4.76E-05	0.0094843	-0.165324	-0.0500813	0.0427893	0.0392668	-0.105896	0.00432673	-0.137818	0.0253546	0.0673427	-0.0273852	0.126201	-0.00365445	-0.107688	0.0497986	0.0381453	-0.0557457	-0.280941	-0.00276387	-0.27128	-0.124469	0.0344025	-0.0210977	0.213608	0.0605892	-0.210115	0.00675758	-0.0310318	-0.000920603	0.0925141	0.00683433	-0.365588	-0.056957	-0.0318508	0.00387843	0.00868375	0.0345256	0.46009
4	0.165699	0.0172386	-0.0298263	-0.0363845	-0.101867	-0.0195761	-0.0825134	0.00670294	0.892583	-0.00258105	4.62E-05	0.00922986	-0.165814	-0.0574783	0.0432285	0.036902	-0.105838	0.00281958	-0.137486	0.0407941	0.0671211	-0.0172068	0.12613	-0.0110216	-0.107423	0.0350642	0.037508	-0.0516516	-0.280982	-0.00354834	-0.272404	-0.0995716	0.0341858	-0.021317	0.214171	0.0505615	-0.210039	0.00679248	-0.0310457	-0.00339222	0.09257	0.00379795	-0.366157	-0.0529946	-0.0318386	0.000194781	0.00905742	0.04389	0.46014
4.01	0.165835	0.013222	-0.030194	-0.0308697	-0.101995	-0.0187311	-0.0824469	0.00670501	0.892562	-0.00168436	0.000135753	0.00866117	-0.166341	-0.0587796	0.0436425	0.03225	-0.105798	0.00105883	-0.137016	0.0538236	0.0670016	-0.0111566	0.125988	-0.0180771	-0.107262	0.0224594	0.0369548	-0.0449502	-0.281027	-0.00538297	-0.273263	-0.0701383	0.0339662	-0.0236132	0.214614	0.037202	-0.209933	0.0103595	-0.0310818	-0.00685754	0.0925897	0.000663408	-0.366639	-0.0483298	-0.0318498	-0.0018948	0.00951687	0.050399	0.460137
4.02	0.165961	0.012214	-0.0304916	-0.0232908	-0.102129	-0.0176263	-0.0823817	0.00632695	0.89255	-0.000693759	0.00021883	0.0079105	-0.166914	-0.0611118	0.0439907	0.0250065	-0.105773	-0.0011568	-0.136422	0.0643354	0.0669128	-0.00606091	0.12579	-0.0223222	-0.107246	0.00606486	0.0365248	-0.0363164	-0.281086	-0.00651093	-0.273809	-0.0395918	0.0337306	-0.0197323	0.214918	0.022995	-0.209827	0.00931785	-0.0311642	-0.0116716	0.0925858	-0.00182726	-0.367107	-0.0391809	-0.0318871	-0.0040957	0.0100143	0.0524577	0.460192
4.03	0.166056	0.00827087	-0.0307304	-0.0194434	-0.102245	-0.0138454	-0.0823223	0.00554883	0.892549	0.000333675	0.000293826	0.00703551	-0.167486	-0.0599921	0.0442995	0.0231392	-0.105778	-0.00484572	-0.135734	0.0736203	0.0668822	0.00107586	0.125532	-0.0286969	-0.107319	-0.00258755	0.0361903	-0.0315839	-0.281142	-0.00602189	-0.274089	-0.0163658	0.033586	-0.00844503	0.215102	0.013805	-0.209712	0.0107154	-0.0312648	-0.011019	0.0925451	-0.00627337	-0.367486	-0.0392259	-0.0319454	-0.0063259	0.0105367	0.0540506	0.460236
4.04	0.166108	0.00291155	-0.0309055	-0.012038	-0.102343	-0.0118107	-0.0822717	0.00456363	0.892556	0.0011141	0.00035914	0.00601431	-0.168036	-0.0548073	0.0445566	0.0166206	-0.105807	-0.00567127	-0.134966	0.080271	0.066914	0.00349459	0.125221	-0.0333709	-0.107444	-0.00838334	0.0359484	-0.0224157	-0.281203	-0.00709703	-0.274147	0.0046544	0.0335469	0.000799283	0.215182	0.00285048	-0.209583	0.0125331	-0.0313791	-0.0139938	0.0924729	-0.00822524	-0.367848	-0.0294986	-0.0320099	-0.00582687	0.0110584	0.0509437	0.460356
4.05	0.16612	0.000773908	-0.0310185	-0.00640367	-0.102434	-0.0101592	-0.0822314	0.00346718	0.892569	0.00138828	0.000414395	0.00501356	-0.168555	-0.0530867	0.0447594	0.0114336	-0.10584	-0.00554082	-0.134135	0.0862294	0.066936	-0.00087173	0.124871	-0.0366405	-0.107608	-0.0148004	0.0357861	-0.0166382	-0.281273	-0.00760586	-0.274018	0.02087	0.0335467	-0.000408021	0.215175	-0.00479487	-0.209453	0.00995782	-0.0315058	-0.0147137	0.0923899	-0.00874814	-0.368092	-0.0211071	-0.0320732	-0.0055801	0.0115249	0.0435734	0.460467
4.06	0.166094	-0.00286864	-0.0310697	-0.00182864	-0.102514	-0.00716927	-0.082203	0.00221712	0.892585	0.00164917	0.000459107	0.00394115	-0.169036	-0.0489582	0.0449066	0.00775067	-0.105873	-0.00630511	-0.133255	0.0898938	0.0669407	0.000252089	0.124494	-0.0379296	-0.107778	-0.0156226	0.0357029	-0.0102456	-0.281339	-0.00670594	-0.273758	0.0308359	0.0335359	-0.00206938	0.215094	-0.0117552	-0.209325	0.00971018	-0.031642	-0.0139451	0.0922989	-0.010239	-0.36833	-0.0229378	-0.0321348	-0.0055734	0.0119018	0.0336718	0.460712
4.07	0.166042	-0.00663175	-0.0310767	0.00278528	-0.10257	-0.00489863	-0.082187	0.00102664	0.892605	0.00224607	0.000493261	0.00289663	-0.169486	-0.0425759	0.0450153	0.00355121	-0.105917	-0.00626694	-0.132346	0.0905512	0.0669534	0.0047743	0.124099	-0.0388068	-0.107943	-0.0170793	0.0356761	-0.00381913	-0.281391	-0.0050115	-0.273407	0.042491	0.033529	0.000968234	0.21494	-0.0206465	-0.209215	0.00938219	-0.0317678	-0.0136415	0.0921927	-0.0108072	-0.368507	-0.0119116	-0.0321821	-0.00402188	0.0121697	0.0207671	0.460974
4.08	0.165972	-0.0067215	-0.0310393	0.00818379	-0.102636	-0.00758782	-0.0821816	0.00012485	0.89263	0.00268164	0.000517082	0.00182532	-0.16988	-0.0359448	0.0450686	-0.00320456	-0.10594	-0.00209306	-0.131466	0.0836824	0.0670667	0.0150781	0.123712	-0.0370985	-0.108175	-0.0326824	0.0357246	0.00236089	-0.281441	-0.00670457	-0.27286	0.0710355	0.0335039	-0.00624434	0.214688	-0.0326677	-0.209124	0.00653122	-0.0318917	-0.0141699	0.0921073	-0.00637667	-0.368615	-0.00928119	-0.0322207	-0.0034201	0.0123052	0.00712308	0.461227
4.09	0.165909	-0.00838847	-0.0309366	0.0150712	-0.10275	-0.0103938	-0.0821831	-0.000460245	0.89266	0.00341126	0.000529271	0.000608383	-0.170206	-0.0238728	0.045021	-0.011403	-0.105928	0.000423069	-0.130692	0.0703573	0.067223	0.0144425	0.123363	-0.0345307	-0.108596	-0.0555893	0.0359209	0.0118741	-0.281499	-0.00697931	-0.271937	0.114084	0.0334151	-0.0125857	0.214286	-0.048504	-0.209063	0.00710471	-0.0320424	-0.01586	0.0920707	-0.00274209	-0.368697	-0.0116258	-0.0322526	-0.00310134	0.0123182	-0.00363217	0.461495
4.1	0.165843	-0.00537901	-0.0307683	0.022974	-0.102889	-0.0103405	-0.0821885	-0.000531201	0.892699	0.00440968	0.000528465	-0.000781054	-0.170437	-0.0175641	0.0448782	-0.0215094	-0.10591	0.000342814	-0.130056	0.0573916	0.0673541	0.0141778	0.123044	-0.0307787	-0.109245	-0.0875108	0.0362915	0.0236953	-0.281549	-0.00742707	-0.270542	0.163155	0.0333109	-0.00976129	0.213716	-0.0646788	-0.209004	0.0033716	-0.0322069	-0.0181534	0.0920514	-0.00280005	-0.368848	-0.0174421	-0.0322876	-0.00354821	0.0122386	-0.0105678	0.461834
4.11	0.165796	-0.00459262	-0.0305095	0.0316858	-0.103029	-0.00811251	-0.0821947	-0.000617499	0.892749	0.00562453	0.000512989	-0.00229717	-0.170604	-0.00903147	0.0446199	-0.0312271	-0.105897	2.09E-05	-0.129549	0.0447833	0.0675292	0.0191524	0.122754	-0.0282146	-0.110135	-0.112472	0.0368698	0.0365493	-0.281593	-0.00694118	-0.268691	0.204133	0.0332345	-0.00866898	0.212969	-0.0825618	-0.208966	0.00227974	-0.0324046	-0.0205315	0.0920129	-0.00576751	-0.368999	-0.0159956	-0.0323289	-0.00486927	0.0121057	-0.0146392	0.462118
4.12	0.165756	-0.0031966	-0.0301668	0.0410705	-0.103163	-0.00737536	-0.0822013	-0.000606467	0.892811	0.00673751	0.000482389	-0.00384476	-0.170699	-0.00193374	0.0442697	-0.0411159	-0.105885	0.00187696	-0.129161	0.0339099	0.0677428	0.0245399	0.122487	-0.0272823	-0.11121	-0.135187	0.0376198	0.0483363	-0.281632	-0.00944755	-0.266466	0.24	0.0331531	-0.0109848	0.212043	-0.101184	-0.208931	0.00110073	-0.0326144	-0.0226194	0.0919473	-0.00721473	-0.369179	-0.0177382	-0.032384	-0.00494273	0.0119494	-0.0144016	0.462373
4.13	0.165725	-0.00234157	-0.0297293	0.0500064	-0.103312	-0.00760662	-0.0822075	-0.000635726	0.892881	0.00729357	0.00043603	-0.00541412	-0.170736	0.00384254	0.0438113	-0.0504862	-0.105853	0.00384645	-0.12887	0.0259075	0.0680232	0.0273878	0.122248	-0.0224798	-0.112452	-0.153252	0.0385347	0.0581172	-0.281698	-0.0131231	-0.263919	0.267894	0.0330361	-0.013006	0.210958	-0.114437	-0.2089	0.000977905	-0.032844	-0.023296	0.0918748	-0.00741092	-0.36938	-0.0193576	-0.0324431	-0.00667112	0.0118023	-0.0136802	0.462592
4.14	0.165699	-0.00160083	-0.0292147	0.0566886	-0.103476	-0.00774266	-0.0822137	-0.00060907	0.892956	0.00738433	0.000374	-0.00698535	-0.170732	0.00784816	0.0432685	-0.0573286	-0.105805	0.00516993	-0.128641	0.0208915	0.0683276	0.0330852	0.122043	-0.020986	-0.113815	-0.164988	0.0395702	0.064777	-0.281801	-0.01835	-0.261143	0.28513	0.0329287	-0.00979228	0.209774	-0.121415	-0.208872	0.000162611	-0.0330649	-0.020927	0.0918026	-0.00725554	-0.369565	-0.0177979	-0.032519	-0.00790177	0.0116773	-0.00982387	0.462732
4.15	0.165683	-0.000691583	-0.0286336	0.0625619	-0.103649	-0.00668192	-0.0822205	-0.000738797	0.893028	0.0070273	0.000296909	-0.0083822	-0.170701	0.0111069	0.0426516	-0.0632648	-0.105754	0.00482121	-0.128463	0.0154947	0.0686649	0.0324389	0.121887	-0.0125323	-0.115238	-0.168984	0.0406897	0.0697298	-0.281951	-0.022404	-0.258262	0.288467	0.0328785	-0.00644854	0.208544	-0.123416	-0.208857	-0.00102316	-0.0332653	-0.018147	0.0917283	-0.0080773	-0.369728	-0.0145167	-0.0325977	-0.00827113	0.0115978	-0.00560482	0.462816
4.16	0.165671	-0.000461514	-0.0280047	0.0663244	-0.103815	-0.00542159	-0.0822292	-0.00101777	0.893096	0.00646582	0.000206801	-0.00956766	-0.170631	0.0163684	0.0419853	-0.0669846	-0.105709	0.00479173	-0.128351	0.00746492	0.0689723	0.0280095	0.121789	-0.00749645	-0.116648	-0.165392	0.0418423	0.0724178	-0.282135	-0.0263505	-0.255409	0.280454	0.0328081	-0.00856608	0.207312	-0.122204	-0.208854	-0.0015534	-0.0334302	-0.0142541	0.0916432	-0.00880512	-0.36987	-0.015415	-0.0326807	-0.00754668	0.0115637	-0.000720675	0.462854
4.17	0.165665	-0.00112455	-0.027356	0.0658474	-0.10397	-0.00326587	-0.0822409	-0.00132271	0.893158	0.005806	0.000106587	-0.0103967	-0.170512	0.0230555	0.0412977	-0.066043	-0.105667	0.00437157	-0.128331	-0.0031871	0.0692188	0.0198055	0.121749	-0.00185887	-0.117999	-0.154342	0.0429827	0.0708923	-0.282358	-0.0292495	-0.25268	0.262096	0.0327668	-0.00138225	0.206117	-0.114755	-0.208866	-0.00156378	-0.0335436	-0.00753195	0.0915513	-0.00992721	-0.370007	-0.0132379	-0.0327552	-0.00619295	0.0115748	0.00396068	0.462849
4.18	0.165656	-0.000778953	-0.0267209	0.0636253	-0.104091	0.000849213	-0.0822566	-0.00185271	0.893213	0.00508539	1.10E-07	-0.0108347	-0.17033	0.0276549	0.0406252	-0.0642382	-0.105638	0.00269401	-0.128415	-0.0127712	0.0694093	0.0188419	0.121748	0.00205766	-0.119208	-0.134833	0.0440615	0.0698139	-0.282609	-0.0313346	-0.250206	0.227842	0.0328062	0.00499873	0.205022	-0.1014	-0.208888	-0.00327359	-0.0335882	-0.0016611	0.0914413	-0.0122681	-0.370146	-0.0122646	-0.0328102	-0.00460074	0.0116054	0.00301756	0.462811
4.19	0.16563	-0.00436602	-0.0261126	0.057047	-0.104154	0.00691257	-0.0822795	-0.00273601	0.893258	0.00392495	-0.000108328	-0.010711	-0.170081	0.0356193	0.0399806	-0.0568365	-0.105641	-0.00106457	-0.128592	-0.0222881	0.0695797	0.0128062	0.121802	0.00738636	-0.120137	-0.095899	0.0450459	0.065854	-0.282879	-0.0305084	-0.248206	0.16848	0.032929	0.0194874	0.204105	-0.0802154	-0.208914	-0.00136507	-0.0335741	0.00597226	0.0913008	-0.0154505	-0.370261	-0.00959868	-0.0328474	-0.00199074	0.0116268	0.00148996	0.462725
4.2	0.165578	-0.00552904	-0.0255923	0.0460005	-0.104157	0.00883315	-0.0823118	-0.00368097	0.893289	0.00219046	-0.000211571	-0.00983332	-0.169757	0.0394781	0.0394394	-0.0448853	-0.105668	-0.000828852	-0.12886	-0.031221	0.0696863	0.0113106	0.12191	0.0147204	-0.120687	-0.0543048	0.0458309	0.0544536	-0.283154	-0.0294405	-0.246861	0.100342	0.0331969	0.0307488	0.203447	-0.0513907	-0.208943	-0.00265634	-0.0334674	0.014712	0.0911521	-0.01298	-0.370315	-0.00509822	-0.0328498	0.00228862	0.0116132	-0.00457795	0.462556
4.21	0.165519	-0.00666006	-0.0251847	0.03395	-0.104143	0.00712952	-0.0823528	-0.00447015	0.893301	0.000236631	-0.000302883	-0.00834703	-0.169383	0.0446789	0.0390091	-0.0328189	-0.105684	0.00028545	-0.129226	-0.0428614	0.0697801	0.00482447	0.12209	0.022236	-0.120873	-0.0122212	0.046388	0.042406	-0.283428	-0.0267112	-0.2462	0.0315659	0.0335441	0.0380253	0.203088	-0.0209949	-0.208991	-0.00328788	-0.0332906	0.0208986	0.0910539	-0.00625679	-0.370336	-0.000571877	-0.0328092	0.00531238	0.0115259	-0.0137744	0.462364
4.22	0.165448	-0.0073047	-0.024919	0.0179463	-0.104126	0.00537652	-0.0824007	-0.00503207	0.893294	-0.0016706	-0.000376667	-0.00633877	-0.168941	0.0489168	0.0387183	-0.0160779	-0.1057	-0.000215488	-0.12972	-0.0555131	0.0697736	-0.00531246	0.122333	0.0264679	-0.120695	0.0281478	0.0466965	0.0271117	-0.283682	-0.0223769	-0.246217	-0.0344741	0.0339515	0.0434273	0.203035	0.010323	-0.209048	-0.00376277	-0.0330463	0.0281631	0.0910242	0.000334675	-0.370323	0.00341016	-0.0327391	0.00942342	0.0113479	-0.0224258	0.462141
4.23	0.165386	-0.00552172	-0.024806	0.00241594	-0.1041	0.00403704	-0.0824524	-0.00522009	0.89327	-0.0031255	-0.000428541	-0.00396812	-0.168458	0.0494528	0.0385751	-0.000873912	-0.10572	-0.000397515	-0.13034	-0.0670847	0.0696766	-0.0136731	0.122628	0.0301086	-0.120203	0.0620905	0.046767	0.012783	-0.283898	-0.0153118	-0.246864	-0.0939053	0.0343853	0.0465469	0.203272	0.0373226	-0.209125	-0.00575325	-0.0327548	0.0321507	0.0910553	0.00570918	-0.370323	-0.000696734	-0.0326298	0.0124542	0.0110733	-0.032623	0.461938
4.24	0.165339	-0.00324815	-0.0248566	-0.0128654	-0.104059	0.00214468	-0.0825033	-0.00495329	0.893232	-0.00431054	-0.00045513	-0.00133667	-0.167964	0.0471242	0.0385929	0.0134127	-0.105738	0.000830858	-0.131058	-0.0753934	0.0695327	-0.0148395	0.122957	0.0345561	-0.119447	0.0903176	0.046597	-0.00219821	-0.284048	-0.00817597	-0.248068	-0.145066	0.0348335	0.0458446	0.203771	0.0623584	-0.209215	-0.00696806	-0.0324245	0.034094	0.0911338	0.0106121	-0.370353	-0.00628193	-0.0324831	0.0163232	0.0106916	-0.0439838	0.461765
4.25	0.165312	-0.0014337	-0.0250518	-0.0268752	-0.104019	-0.000775822	-0.0825498	-0.00428749	0.893184	-0.00522624	-0.000454855	0.00140997	-0.167483	0.0436867	0.0387439	0.0265443	-0.105739	0.00276017	-0.131845	-0.0808013	0.0693849	-0.0138767	0.123313	0.0363556	-0.118481	0.114189	0.046216	-0.0171622	-0.284141	-0.00178353	-0.249746	-0.188118	0.035289	0.0442593	0.20449	0.0807674	-0.20931	-0.00623541	-0.0320905	0.0341807	0.0912612	0.0154261	-0.370441	-0.0162019	-0.0322841	0.02159	0.0101878	-0.0562529	0.461651
4.26	0.165317	0.00117075	-0.0253812	-0.0389052	-0.103983	-0.00320069	-0.0825879	-0.00331648	0.893129	-0.00594757	-0.000427257	0.00409881	-0.167053	0.0369242	0.0390211	0.0375243	-0.105724	0.00356232	-0.132657	-0.0815346	0.0692433	-0.0142496	0.12368	0.035871	-0.117369	0.131431	0.0456397	-0.030789	-0.284179	0.00438721	-0.251807	-0.222223	0.0357018	0.0381492	0.205377	0.0962358	-0.209407	-0.00580477	-0.0317632	0.0324513	0.0914283	0.0184632	-0.370634	-0.0210081	-0.0320695	0.0223458	0.00958146	-0.0623697	0.46162
4.27	0.165344	0.0040794	-0.0258221	-0.048944	-0.103955	-0.00605865	-0.0826141	-0.00188811	0.893067	-0.00642289	-0.000373508	0.00663078	-0.166689	0.0268972	0.0394063	0.0468513	-0.105699	0.00461655	-0.133454	-0.0767681	0.0690902	-0.0167292	0.124044	0.0342867	-0.116161	0.140568	0.0448972	-0.0445235	-0.284165	0.00914671	-0.254149	-0.243831	0.0360395	0.0331235	0.206396	0.107625	-0.209489	-0.00476247	-0.0314595	0.0296708	0.0916206	0.0206944	-0.370878	-0.027286	-0.0318428	0.0229988	0.00894487	-0.0625711	0.461604
4.28	0.165404	0.00844174	-0.0263481	-0.0543528	-0.103948	-0.0101581	-0.0826248	-0.000196355	0.893	-0.00682722	-0.000295486	0.00890783	-0.166429	0.0136755	0.0398778	0.0514965	-0.105656	0.00612124	-0.134182	-0.0676695	0.0688949	-0.0223568	0.124381	0.0321528	-0.114944	0.140059	0.0440181	-0.0557549	-0.284112	0.0117159	-0.256647	-0.252933	0.0362698	0.0140123	0.207507	0.114092	-0.209553	-0.00384288	-0.0311958	0.0235796	0.0918362	0.0229894	-0.371217	-0.0407285	-0.0316195	0.0217579	0.00833181	-0.0565592	0.46167
4.29	0.165504	0.0125594	-0.0269225	-0.0577595	-0.103969	-0.0134261	-0.0826171	0.00177354	0.892932	-0.00670361	-0.000196754	0.0107608	-0.166305	-0.00168529	0.0404033	0.0549385	-0.1056	0.00659415	-0.134793	-0.0535356	0.0686504	-0.0247307	0.124681	0.027515	-0.113795	0.132059	0.0430478	-0.065992	-0.284037	0.0128102	-0.259174	-0.248677	0.0363438	0.00629779	0.208646	0.111793	-0.209599	-0.00250856	-0.0309915	0.0179292	0.0920646	0.023224	-0.371636	-0.0442236	-0.0314174	0.0188629	0.00781131	-0.0445518	0.461785
4.3	0.165638	0.0152118	-0.0275273	-0.0584591	-0.104012	-0.0155044	-0.0825889	0.00384902	0.892866	-0.00642343	-8.19E-05	0.0120918	-0.166335	-0.0165329	0.0409741	0.0558683	-0.105538	0.00596016	-0.135241	-0.0368086	0.0684006	-0.025307	0.12492	0.0216502	-0.112778	0.118502	0.0420159	-0.0733024	-0.283946	0.0132585	-0.2616	-0.233506	0.0363373	-0.00678864	0.209753	0.1077	-0.209618	0.00100479	-0.0308355	0.0120537	0.0922846	0.0212086	-0.372133	-0.0534951	-0.0312427	0.0164094	0.00743321	-0.0275717	0.461963
4.31	0.165803	0.018148	-0.0281227	-0.0572012	-0.104075	-0.015872	-0.0825405	0.00576909	0.892804	-0.00587732	4.35E-05	0.0129147	-0.166513	-0.0309233	0.0415496	0.0553711	-0.105478	0.00387694	-0.135521	-0.0199648	0.068125	-0.0287356	0.125113	0.0158464	-0.111936	0.100767	0.0409877	-0.0771099	-0.283854	0.0121434	-0.263825	-0.211526	0.0362269	-0.0134008	0.210791	0.100617	-0.209604	0.00331447	-0.0307421	0.00702017	0.0924791	0.0169813	-0.372679	-0.0557593	-0.0311053	0.0124264	0.00723287	-0.00821742	0.46216
4.32	0.165998	0.020538	-0.0286945	-0.0527878	-0.104135	-0.0148937	-0.0824746	0.00733596	0.892749	-0.00506992	0.000174201	0.0131306	-0.166828	-0.0426302	0.0421245	0.0516778	-0.105438	0.00105049	-0.135641	-0.00475673	0.0678491	-0.0264483	0.125246	0.0105104	-0.111271	0.0825009	0.0399975	-0.0741956	-0.283772	0.00947552	-0.265824	-0.187449	0.0360259	-0.0213268	0.211739	0.0895611	-0.20957	0.00503219	-0.0306953	0.00120801	0.092622	0.0113784	-0.373244	-0.0573803	-0.0310076	0.00796761	0.00723194	0.0112787	0.462374
4.33	0.166209	0.022549	-0.029214	-0.0478337	-0.104194	-0.0140556	-0.0823949	0.00854565	0.892702	-0.00438544	0.000304913	0.0129594	-0.167246	-0.0525522	0.042668	0.0478013	-0.105423	-0.00162829	-0.13562	0.00884628	0.0675729	-0.0274545	0.125332	0.0063658	-0.110773	0.0622516	0.0391021	-0.0700988	-0.283708	0.00723333	-0.267557	-0.158172	0.0357768	-0.0287389	0.212566	0.0757511	-0.209511	0.00567357	-0.0307007	-0.0029136	0.0927114	0.00654179	-0.373802	-0.0534406	-0.0309531	0.00377123	0.00742071	0.0295325	0.462572
4.34	0.166429	0.0212829	-0.0296742	-0.0408274	-0.104253	-0.0131092	-0.0823056	0.00921809	0.892663	-0.00356853	0.000432072	0.0124204	-0.167742	-0.0559157	0.0431741	0.0423819	-0.10543	-0.00393075	-0.135478	0.0191684	0.0673124	-0.0241635	0.125373	0.00258509	-0.110449	0.0440812	0.0383204	-0.0618312	-0.283657	0.00528824	-0.268985	-0.126653	0.0354903	-0.0281467	0.213262	0.0634919	-0.209437	0.008534	-0.0307468	-0.00758291	0.0927555	0.00224461	-0.374325	-0.0477971	-0.030936	0.000443837	0.00778667	0.0462804	0.462738
4.35	0.166632	0.020407	-0.0300593	-0.0335178	-0.104315	-0.011813	-0.0822115	0.00952268	0.892631	-0.00267867	0.000552566	0.01163	-0.168272	-0.0597483	0.0436237	0.0361893	-0.105453	-0.00588227	-0.135228	0.0306195	0.0670758	-0.0227652	0.125375	-0.00126607	-0.110278	0.0241866	0.0376735	-0.0535222	-0.283619	0.00384606	-0.270077	-0.0915132	0.03519	-0.0292192	0.213824	0.048217	-0.209335	0.00916906	-0.0308339	-0.0109653	0.0927623	-0.00145716	-0.374774	-0.0419124	-0.0309557	-0.0037325	0.00830341	0.0591602	0.462848
4.36	0.166825	0.0181738	-0.0303726	-0.0259526	-0.104371	-0.0098802	-0.0821163	0.00942383	0.892609	-0.00177783	0.000664051	0.0106234	-0.168845	-0.0616221	0.044018	0.0296308	-0.105499	-0.00825814	-0.13486	0.04252	0.0668806	-0.0155584	0.125324	-0.0082443	-0.11027	0.00675534	0.0371542	-0.0450576	-0.283587	0.00193932	-0.270825	-0.0577431	0.0348833	-0.0302916	0.21424	0.0344208	-0.20923	0.00999386	-0.0309452	-0.0135776	0.0927318	-0.0048239	-0.375151	-0.0369798	-0.031012	-0.00676435	0.00893799	0.0692671	0.462936
4.37	0.166994	0.0162146	-0.0305988	-0.0174771	-0.104421	-0.00766536	-0.0820243	0.00893968	0.892597	-0.000682179	0.000764611	0.0094714	-0.169432	-0.062152	0.0443375	0.0219864	-0.105569	-0.0106466	-0.134388	0.0521622	0.0667645	-0.00822236	0.125228	-0.0123998	-0.1104	-0.0102289	0.0367762	-0.0356405	-0.283574	-0.000320658	-0.271234	-0.0248309	0.0346248	-0.0204056	0.214507	0.0203378	-0.209119	0.00894086	-0.0310889	-0.0164802	0.0926717	-0.00748418	-0.375461	-0.0281566	-0.0310966	-0.00974158	0.00965557	0.0753627	0.463005
4.38	0.167132	0.0112134	-0.0307394	-0.00872071	-0.104456	-0.00449901	-0.0819394	0.00806609	0.892595	0.000377711	0.000853021	0.00819024	-0.170015	-0.0582042	0.0445839	0.0142775	-0.105662	-0.0130611	-0.133824	0.0609788	0.0667195	-0.00255737	0.125077	-0.0186913	-0.110636	-0.0206937	0.036526	-0.0251815	-0.283572	-0.00134888	-0.271341	0.00303636	0.0344502	-0.0144946	0.214638	0.00544875	-0.209008	0.0103664	-0.0312557	-0.0190622	0.0925834	-0.0103414	-0.37569	-0.0152627	-0.0312063	-0.0122246	0.0104154	0.0770603	0.463048
4.39	0.167208	0.00582374	-0.0307951	-0.00177458	-0.104474	-0.00114033	-0.0818641	0.00698212	0.892603	0.00121457	0.000928339	0.006883	-0.170551	-0.0541364	0.044757	0.00857572	-0.105778	-0.0151855	-0.133176	0.0696035	0.0666921	-0.00311157	0.124867	-0.0238615	-0.110928	-0.029829	0.0363929	-0.0170325	-0.283577	-0.00164214	-0.271175	0.0306127	0.034322	-0.0104042	0.214631	-0.00792767	-0.208872	0.0120727	-0.0314368	-0.0194877	0.0924708	-0.0125419	-0.375798	-0.0140434	-0.0313374	-0.0134169	0.0111685	0.0744562	0.463041
4.4	0.167258	0.00197995	-0.0307849	0.00516107	-0.104464	0.00309193	-0.0817994	0.00592353	0.89262	0.00219284	0.00099072	0.00555009	-0.171094	-0.0531552	0.0448785	0.00238846	-0.105918	-0.017973	-0.132419	0.0809176	0.0666767	0.000816675	0.124594	-0.0308755	-0.111311	-0.0391478	0.0363594	-0.00791803	-0.283576	-0.000413641	-0.270739	0.0554029	0.0342211	-0.00592926	0.21449	-0.0210679	-0.208751	0.0107451	-0.0316143	-0.0202036	0.0923361	-0.0148781	-0.375884	-0.00104503	-0.0314721	-0.0131081	0.0118812	0.0676218	0.463088
4.41	0.167245	-0.00277239	-0.0307032	0.0106372	-0.104426	0.00658767	-0.0817472	0.00456369	0.892645	0.00281273	0.0010401	0.00432128	-0.171596	-0.049525	0.0449426	-0.00207555	-0.106083	-0.0194622	-0.131569	0.0892688	0.0667179	0.00571208	0.124266	-0.0345344	-0.111711	-0.0440832	0.0364282	-0.000328469	-0.28356	0.000252862	-0.27009	0.0747873	0.0341822	-0.00230592	0.214235	-0.0315355	-0.208613	0.011176	-0.0317948	-0.0194855	0.092183	-0.0157315	-0.375886	0.00036272	-0.0316075	-0.0131947	0.0124983	0.0558997	0.463116
4.42	0.167196	-0.00773776	-0.0305665	0.0145615	-0.104374	0.00847382	-0.0817093	0.00303173	0.892676	0.00312744	0.00107726	0.00310931	-0.17206	-0.0417221	0.0449563	-0.00520171	-0.106248	-0.018748	-0.13067	0.0899281	0.066825	0.0140508	0.123913	-0.0355016	-0.112138	-0.0451259	0.0365803	0.00588621	-0.283543	0.000231113	-0.269269	0.088007	0.0341789	-0.00183391	0.21389	-0.037036	-0.208487	0.0111363	-0.031968	-0.0173402	0.0920381	-0.0143379	-0.375831	0.0113679	-0.0317331	-0.0117389	0.0129722	0.0381321	0.463143
4.43	0.1671	-0.0106354	-0.0303809	0.0183008	-0.104316	0.0098192	-0.0816868	0.00147186	0.892711	0.00354822	0.00110251	0.00198118	-0.17243	-0.0320009	0.044913	-0.00925336	-0.106409	-0.0180305	-0.129803	0.0831519	0.0669627	0.0140712	0.123564	-0.0348227	-0.112542	-0.045384	0.0368055	0.0120746	-0.28353	0.000567379	-0.268338	0.0961994	0.0341969	0.00314297	0.213477	-0.0426665	-0.208366	0.00876225	-0.0321318	-0.0155154	0.0919121	-0.0121845	-0.375667	0.01803	-0.0318358	-0.00951262	0.0132551	0.0168065	0.463123
4.44	0.166981	-0.0135398	-0.0301604	0.0221472	-0.104243	0.0125246	-0.0816802	-0.000151791	0.892747	0.00348764	0.00111693	0.000932091	-0.172699	-0.0193734	0.0448224	-0.0138216	-0.106574	-0.0182908	-0.12903	0.0708833	0.0670848	0.0108977	0.123237	-0.0305881	-0.112922	-0.0423966	0.0370817	0.0188498	-0.283509	0.00258621	-0.267357	0.0985519	0.0342344	0.00294874	0.213026	-0.0462486	-0.208275	0.00676461	-0.0322767	-0.0146024	0.0917999	-0.0116554	-0.375452	0.0222799	-0.0319117	-0.0059575	0.0133314	-0.00304905	0.463123
4.45	0.166852	-0.0129847	-0.0299123	0.0241015	-0.104151	0.0140608	-0.0816887	-0.00148888	0.89278	0.00342845	0.0011219	8.55E-05	-0.172858	-0.00866827	0.0446878	-0.0166072	-0.106744	-0.0173794	-0.128406	0.0540312	0.0671787	0.00534066	0.12297	-0.0244277	-0.113278	-0.0437288	0.037396	0.0218194	-0.283464	0.00422022	-0.266352	0.102459	0.0342593	0.00117048	0.212557	-0.0480272	-0.208222	0.00168253	-0.0324042	-0.0122081	0.0916947	-0.010025	-0.375192	0.0264976	-0.0319557	-0.00394139	0.0132079	-0.022902	0.463113
4.46	0.166711	-0.0152528	-0.0296432	0.0261144	-0.104052	0.0144968	-0.0817097	-0.00263612	0.892814	0.00340186	0.00111883	-0.000700239	-0.172883	0.00653843	0.0445137	-0.0194048	-0.10691	-0.0161817	-0.127969	0.0340635	0.0672399	0.00823818	0.122759	-0.0179298	-0.113621	-0.0426946	0.037744	0.0260354	-0.283407	0.00457781	-0.26531	0.106317	0.0342674	-0.00105795	0.212066	-0.050338	-0.208194	0.00152111	-0.0325134	-0.0104809	0.0916067	-0.00785746	-0.374925	0.0252797	-0.0319878	-0.00242064	0.0129019	-0.0380524	0.463109
4.47	0.166565	-0.0137116	-0.0293472	0.0290105	-0.103954	0.0150593	-0.0817407	-0.00348284	0.892847	0.00320841	0.00110825	-0.00139889	-0.172786	0.0165853	0.0442853	-0.024064	-0.107071	-0.0157691	-0.127723	0.0157294	0.0673021	0.00360696	0.122616	-0.0108173	-0.113963	-0.0458014	0.0381405	0.030628	-0.283347	0.0050426	-0.264228	0.109609	0.0342617	-0.000960447	0.211553	-0.0523252	-0.208183	-0.00206591	-0.0326173	-0.0104126	0.091539	-0.00609411	-0.374664	0.0249092	-0.0319905	0.000391149	0.0124783	-0.0480282	0.463078
4.48	0.16643	-0.0136678	-0.0290318	0.0290401	-0.103847	0.0171127	-0.0817794	-0.00422143	0.892879	0.00307531	0.00109147	-0.00193359	-0.172594	0.0266494	0.0440202	-0.0238554	-0.107239	-0.0166422	-0.127652	-0.000832197	0.0673495	0.00711795	0.122539	-0.00521306	-0.114305	-0.0428753	0.0385714	0.0321481	-0.283277	0.00629638	-0.263139	0.105783	0.0343101	0.00954421	0.211031	-0.0501993	-0.2082	-0.00324346	-0.0327107	-0.00732773	0.0914803	-0.00619749	-0.374447	0.0231035	-0.0319842	0.000788974	0.0119637	-0.0550039	0.463035
4.49	0.16631	-0.0121934	-0.0287141	0.029385	-0.103716	0.0194241	-0.0818251	-0.00492735	0.892908	0.0026731	0.00107011	-0.00231408	-0.172323	0.0340732	0.0437467	-0.024688	-0.107418	-0.0170877	-0.127739	-0.016188	0.067426	0.00703546	0.122529	0.002285	-0.114599	-0.0348415	0.0389946	0.0331159	-0.283204	0.00612678	-0.262149	0.0894455	0.0344044	0.0094134	0.210552	-0.0444194	-0.208246	-0.00610752	-0.032778	-0.00543771	0.0914167	-0.00655596	-0.374227	0.0212154	-0.0319665	0.00243105	0.0114064	-0.0572578	0.462922
4.5	0.166196	-0.0115565	-0.0284028	0.0267174	-0.103555	0.0228596	-0.081878	-0.00559884	0.892931	0.00197446	0.00104613	-0.00243611	-0.171975	0.0407228	0.0434772	-0.0216464	-0.107612	-0.0186929	-0.127972	-0.0300257	0.0674981	0.00686229	0.122582	0.00898422	-0.114768	-0.0180668	0.0393746	0.0306492	-0.28313	0.00696763	-0.26139	0.0604242	0.034503	0.00889479	0.210145	-0.035617	-0.208312	-0.00762056	-0.0328167	-0.00125568	0.0913428	-0.00787941	-0.374027	0.0185185	-0.0319313	0.00422767	0.0108412	-0.0567656	0.462781
4.51	0.166094	-0.00939665	-0.0281102	0.0236709	-0.103367	0.0239439	-0.0819373	-0.00624325	0.892946	0.00101581	0.00102187	-0.00234913	-0.171565	0.0453927	0.0432222	-0.0188995	-0.107816	-0.0186979	-0.128341	-0.0432276	0.0675327	0.000563219	0.122713	0.0154578	-0.114777	-0.00156039	0.0396887	0.0277329	-0.283065	0.00656148	-0.260942	0.0286464	0.0346073	0.0119394	0.209839	-0.0249714	-0.2084	-0.0105088	-0.0328255	0.00217719	0.0912683	-0.00643203	-0.373857	0.0160457	-0.0318856	0.00464944	0.0102958	-0.0528453	0.462612
4.52	0.166012	-0.0081334	-0.0278638	0.0190629	-0.103166	0.0235357	-0.0820018	-0.00659723	0.89295	-0.000182116	0.00100009	-0.00195684	-0.171108	0.05024	0.0430119	-0.0142396	-0.10802	-0.0177297	-0.128837	-0.0565305	0.0675396	0.000636975	0.122905	0.0249531	-0.114647	0.0135343	0.0399102	0.0229673	-0.282997	0.00810257	-0.260797	0.000967824	0.0347243	0.00923267	0.209656	-0.0114251	-0.208514	-0.011594	-0.0327899	0.00585781	0.0912133	-0.00354123	-0.373734	0.0125103	-0.0318283	0.0066402	0.00980685	-0.0454364	0.462428
4.53	0.165948	-0.00542323	-0.027659	0.0143041	-0.102973	0.0217563	-0.0820691	-0.00679335	0.892944	-0.00107982	0.000983194	-0.00136177	-0.170604	0.053102	0.0428299	-0.0103681	-0.108209	-0.0163069	-0.129463	-0.0690787	0.0675373	-0.00330377	0.123177	0.0308723	-0.114406	0.0241429	0.040054	0.0172605	-0.28292	0.00945194	-0.260902	-0.0216959	0.0348164	0.00957021	0.209596	-0.000366216	-0.208644	-0.013486	-0.0327339	0.00833484	0.0911966	0.000481657	-0.373635	0.00384452	-0.0317611	0.00611985	0.00939568	-0.0369181	0.46219
4.54	0.165915	-0.00311565	-0.0275101	0.00832174	-0.102782	0.0219603	-0.082137	-0.0066994	0.89293	-0.00161878	0.000973067	-0.000638463	-0.170081	0.0550007	0.042692	-0.00509342	-0.108394	-0.0168677	-0.130206	-0.0801503	0.0675129	-0.00012172	0.123508	0.0362078	-0.114097	0.0336534	0.0401095	0.0107387	-0.282827	0.0122139	-0.261217	-0.041641	0.0349224	0.0126072	0.209637	0.00854334	-0.208798	-0.0145097	-0.032652	0.0111675	0.0912092	0.00186466	-0.373627	-0.00161238	-0.0316953	0.00703641	0.00908905	-0.0242334	0.461977
4.55	0.165898	-0.000881179	-0.0274139	0.00421401	-0.102574	0.022155	-0.0822037	-0.00656107	0.892911	-0.0021765	0.000970643	0.000157735	-0.169526	0.0565504	0.042596	-0.00254236	-0.108589	-0.0170161	-0.131055	-0.0897924	0.0675099	-0.00129518	0.123882	0.0396718	-0.113706	0.0415215	0.0400853	0.00698675	-0.282712	0.0134005	-0.261726	-0.0594982	0.0350558	0.0131537	0.20977	0.0173814	-0.20895	-0.0147487	-0.0325514	0.0111384	0.0912269	0.00270633	-0.373696	-0.00999701	-0.0316247	0.00682708	0.00890614	-0.0123135	0.461748
4.56	0.165904	0.00105249	-0.0273624	-0.000788587	-0.102357	0.0221062	-0.0822677	-0.00628415	0.892888	-0.00253333	0.000976644	0.00105305	-0.168959	0.0572643	0.0425333	0.00199096	-0.108784	-0.0168302	-0.131996	-0.0980759	0.0674781	-0.00451524	0.124294	0.0426934	-0.113251	0.0499588	0.0400024	0.0028976	-0.28259	0.0149341	-0.262411	-0.0772534	0.0351934	0.0149215	0.209987	0.0249831	-0.209107	-0.0145883	-0.0324484	0.0117811	0.0912533	0.00365768	-0.373851	-0.017897	-0.0315627	0.00617142	0.00882699	-0.00208861	0.461529
4.57	0.165929	0.00289439	-0.0273633	-0.00576125	-0.10214	0.0206256	-0.082328	-0.00581822	0.89286	-0.00299168	0.000992131	0.0020361	-0.168389	0.0557773	0.0425225	0.00707019	-0.108972	-0.0156858	-0.133	-0.102126	0.0674005	-0.00944466	0.124723	0.0438044	-0.11274	0.0559427	0.0398529	-0.0020535	-0.28245	0.0170835	-0.263255	-0.0910724	0.0353253	0.0121522	0.210273	0.0325691	-0.209261	-0.0140538	-0.0323382	0.0120378	0.0912952	0.00583143	-0.374076	-0.0256476	-0.031501	0.00654523	0.00883656	0.00496186	0.461319
4.58	0.16597	0.00425877	-0.0274072	-0.00962976	-0.101934	0.0184572	-0.082383	-0.00515445	0.892828	-0.00337976	0.00101735	0.00300117	-0.167839	0.0521973	0.0425541	0.011204	-0.109145	-0.013989	-0.134024	-0.101475	0.0672664	-0.0165344	0.125161	0.043529	-0.112193	0.0601107	0.0396471	-0.00699745	-0.282292	0.0188768	-0.264221	-0.101457	0.0354121	0.00810549	0.210625	0.0381278	-0.209404	-0.0125817	-0.0322336	0.0114029	0.0913618	0.00833824	-0.374364	-0.032253	-0.0314417	0.00585015	0.00890567	0.0105559	0.461128
4.59	0.16603	0.00630566	-0.0274935	-0.0134626	-0.101741	0.0166809	-0.0824308	-0.00436941	0.892794	-0.00352175	0.00105223	0.00395599	-0.167341	0.0448703	0.0426338	0.0152522	-0.109302	-0.013048	-0.13501	-0.0954634	0.067067	-0.0198268	0.125576	0.039722	-0.11164	0.0613304	0.0393796	-0.01336	-0.282118	0.0202641	-0.265269	-0.107933	0.0354846	0.00573345	0.211026	0.0420773	-0.209536	-0.0115024	-0.0321312	0.0110728	0.0914492	0.00987268	-0.374739	-0.0388557	-0.0313895	0.00546546	0.00902227	0.0151977	0.460994
4.6	0.166113	0.00870801	-0.0276087	-0.014955	-0.101564	0.014463	-0.0824702	-0.00349224	0.892758	-0.00359018	0.00109613	0.00478913	-0.166925	0.0359939	0.0427479	0.0164247	-0.109445	-0.0122626	-0.135919	-0.0864427	0.0668727	-0.019052	0.12597	0.037376	-0.111106	0.0592794	0.0390619	-0.0176176	-0.281937	0.0198238	-0.26636	-0.110347	0.035502	-0.00265839	0.211455	0.0436735	-0.209658	-0.0106399	-0.0320428	0.00867832	0.0915517	0.0112183	-0.375179	-0.0458487	-0.0313403	0.00453662	0.00917784	0.0184352	0.460884
4.61	0.166208	0.00869681	-0.0277421	-0.0164261	-0.101401	0.0132659	-0.0825009	-0.00268722	0.892723	-0.00338577	0.00114751	0.00545231	-0.166587	0.0291706	0.0428875	0.0183511	-0.109583	-0.0123328	-0.136732	-0.0765173	0.066672	-0.0216312	0.12633	0.0343002	-0.110598	0.0584277	0.0387106	-0.0208251	-0.281759	0.019198	-0.267462	-0.110032	0.0354768	-0.00148372	0.21189	0.0437821	-0.209757	-0.00701879	-0.0319701	0.00739212	0.0916594	0.0108483	-0.375684	-0.0516914	-0.0313059	0.00317348	0.00936418	0.0218448	0.460812
4.62	0.166315	0.0116662	-0.0278883	-0.0181316	-0.101248	0.012465	-0.0825235	-0.00185683	0.89269	-0.00316869	0.00120475	0.00598619	-0.16633	0.0183355	0.0430494	0.0203163	-0.109718	-0.0127803	-0.137439	-0.0648694	0.066449	-0.0193419	0.126648	0.0286903	-0.110129	0.0526456	0.0383399	-0.0246827	-0.28159	0.0186526	-0.268542	-0.106239	0.0354615	-0.00084324	0.212322	0.0427893	-0.209836	-0.00739829	-0.0319091	0.00699405	0.0917619	0.00985945	-0.376216	-0.0552853	-0.0312788	0.00317254	0.0095806	0.024775	0.46074
4.63	0.166428	0.011259	-0.0280396	-0.0166182	-0.101098	0.0114123	-0.0825386	-0.00122809	0.892659	-0.00303317	0.00126649	0.00634847	-0.166148	0.0125528	0.0432283	0.0187647	-0.109856	-0.0127939	-0.138036	-0.054106	0.0662386	-0.0223661	0.126924	0.0256336	-0.109696	0.0491337	0.0379644	-0.0234951	-0.281422	0.017729	-0.269584	-0.100793	0.0354132	-0.0090569	0.212733	0.0391859	-0.209892	-0.00431174	-0.0318609	0.00371077	0.0918494	0.00870431	-0.376772	-0.0536833	-0.0312566	0.00190782	0.0098147	0.0245815	0.460682
4.64	0.166559	0.013621	-0.0281891	-0.0165687	-0.100962	0.0102672	-0.0825478	-0.000614778	0.89263	-0.0027481	0.00133143	0.00659332	-0.166058	0.00214646	0.0434124	0.0187389	-0.109988	-0.0128593	-0.138509	-0.0407236	0.0659953	-0.0253023	0.127148	0.0195438	-0.109336	0.0400931	0.0376037	-0.0244091	-0.281265	0.0162539	-0.27054	-0.0896823	0.0353171	-0.007943	0.213107	0.0342619	-0.209943	-0.00483751	-0.031829	0.00285463	0.0919306	0.0078971	-0.377345	-0.0576504	-0.0312487	0.0011095	0.0100383	0.0247242	0.460655
4.65	0.166686	0.0127936	-0.0283373	-0.0156411	-0.100833	0.00968239	-0.0825519	-0.000172813	0.892604	-0.00252294	0.00139816	0.00670211	-0.166043	-0.00524068	0.0436085	0.0183741	-0.110121	-0.0128844	-0.138845	-0.0265298	0.0657539	-0.0227324	0.127314	0.0151362	-0.109036	0.034195	0.037261	-0.0234885	-0.281114	0.014946	-0.271386	-0.0790935	0.0352203	-0.0135501	0.213449	0.0334537	-0.20997	-0.00212034	-0.031802	0.00161311	0.091998	0.006413	-0.377924	-0.0583705	-0.0312449	0.00111121	0.0102592	0.0233483	0.460642
4.66	0.166827	0.0129308	-0.0284635	-0.0144268	-0.100718	0.00914726	-0.0825519	0.000126089	0.892584	-0.00185609	0.00146562	0.00678937	-0.166135	-0.0150355	0.0437878	0.0176377	-0.110248	-0.0135931	-0.139012	-0.00801831	0.0655232	-0.0210993	0.127408	0.00547066	-0.108823	0.0258737	0.0369688	-0.0223373	-0.280976	0.0142714	-0.272097	-0.0650481	0.0351449	-0.00357208	0.213728	0.0260721	-0.209998	-0.0013161	-0.0318034	0.000361346	0.0920559	0.00507098	-0.378478	-0.0541566	-0.0312433	5.99E-06	0.0104631	0.0196063	0.46062
4.67	0.166943	0.0121008	-0.0285858	-0.0129954	-0.100608	0.00779817	-0.0825499	0.000157678	0.892568	-0.00133928	0.00153358	0.00679154	-0.166296	-0.0237041	0.0439813	0.0161144	-0.110377	-0.0132694	-0.139002	0.00977076	0.0653358	-0.016969	0.127426	-0.00115762	-0.108657	0.0184308	0.0366908	-0.0217466	-0.280847	0.011335	-0.272677	-0.0507259	0.0350908	-0.00578054	0.213961	0.0210868	-0.209986	0.000556867	-0.0318024	-0.000747371	0.0921014	0.00474385	-0.379023	-0.0547775	-0.0312546	-0.000588082	0.0106249	0.017666	0.460616
4.68	0.167067	0.0112133	-0.0286825	-0.0106503	-0.100522	0.00604707	-0.0825483	0.000133916	0.892558	-0.000757636	0.00160091	0.00667386	-0.166553	-0.0296896	0.0441495	0.0141695	-0.110491	-0.0126819	-0.138826	0.024739	0.0651886	-0.0162854	0.127378	-0.00844223	-0.108577	0.0115145	0.0364639	-0.0193648	-0.28075	0.00960794	-0.273107	-0.0367617	0.035059	-0.00288671	0.214124	0.0145415	-0.20998	0.00142176	-0.0318274	-0.00213921	0.0921516	0.00501168	-0.379574	-0.0529589	-0.0312692	-0.00168174	0.0107726	0.0147426	0.460634
4.69	0.167171	0.00999395	-0.0287761	-0.00889083	-0.100442	0.005911	-0.082549	-0.000195085	0.892554	-8.74E-05	0.00166696	0.00648863	-0.166858	-0.0350444	0.0443296	0.0124524	-0.11061	-0.0130385	-0.138505	0.0386146	0.0650558	-0.00824939	0.127251	-0.0155866	-0.108538	0.00659164	0.0362526	-0.0169848	-0.280662	0.00766367	-0.273415	-0.0249449	0.0350442	0.00115501	0.214239	0.0081739	-0.209959	0.00164801	-0.0318418	-0.00280084	0.0921917	0.00358579	-0.380061	-0.0432779	-0.0312827	-0.000439709	0.0108938	0.0118551	0.460601
4.7	0.167257	0.00734582	-0.0288382	-0.00626821	-0.100377	0.00500247	-0.0825533	-0.000657726	0.892556	0.000318732	0.00173043	0.00624633	-0.1672	-0.0366123	0.0444767	0.010143	-0.110722	-0.0126842	-0.138065	0.0488806	0.0649901	-0.00656516	0.127068	-0.0196737	-0.108535	0.0024958	0.0360952	-0.0140641	-0.280594	0.00630996	-0.273597	-0.0124613	0.035092	0.00533267	0.214287	0.00306198	-0.209927	0.00320861	-0.0318783	-0.00415504	0.0922253	0.0029092	-0.380499	-0.0438033	-0.0312972	-0.00141253	0.0109805	0.00865314	0.460579
4.71	0.167314	0.00517696	-0.0288857	-0.00469943	-0.10032	0.00426462	-0.0825632	-0.00132425	0.892562	0.000737449	0.00179171	0.00599989	-0.167547	-0.0365344	0.0446165	0.00921638	-0.110832	-0.0121624	-0.137541	0.0555551	0.0649135	-0.00718225	0.126843	-0.0240349	-0.108548	0.000930307	0.0359613	-0.0122356	-0.280534	0.00502197	-0.273682	-0.00437467	0.035125	0.00309871	0.214298	-0.00110639	-0.209881	0.00347965	-0.0319145	-0.00422007	0.0922499	0.00219975	-0.380913	-0.0370851	-0.0313122	-0.000700128	0.0110356	0.00479493	0.460585
4.72	0.167361	0.00177908	-0.0289113	-0.00244474	-0.100277	0.00343194	-0.0825805	-0.00211832	0.892571	0.00104637	0.00185015	0.00567775	-0.167896	-0.0326503	0.0447348	0.00788534	-0.110931	-0.0112392	-0.136966	0.0585216	0.0648502	-0.00620412	0.126584	-0.027791	-0.108579	0.00124535	0.0358632	-0.00886955	-0.280493	0.00376786	-0.273685	0.00316037	0.0351948	0.0113017	0.214256	-0.00736115	-0.209846	0.00510798	-0.0319609	-0.00476248	0.0922708	0.00150417	-0.381283	-0.0358185	-0.0313211	-0.00077278	0.0110521	0.000563942	0.46061
4.73	0.167378	0.00250974	-0.0289269	-0.000916914	-0.100248	0.00142416	-0.0826051	-0.00277835	0.892583	0.0013646	0.00190557	0.00537381	-0.168209	-0.0328876	0.0448465	0.00607072	-0.11102	-0.00897688	-0.136375	0.0597418	0.064798	-0.00301465	0.126303	-0.0285893	-0.10862	-0.00697255	0.0357845	-0.00788644	-0.280456	0.00298286	-0.273594	0.0172813	0.035266	0.00284366	0.214169	-0.0120751	-0.209802	0.00196452	-0.0319991	-0.00439156	0.0922879	0.00209773	-0.3816	-0.0297673	-0.0313318	-0.000484381	0.0110277	-0.00268634	0.460655
4.74	0.167396	0.00121308	-0.028912	0.00378175	-0.100257	-0.00301726	-0.0826354	-0.00317571	0.892599	0.00177748	0.00195714	0.00493575	-0.168512	-0.0284967	0.0449102	0.000695565	-0.111078	-0.00542837	-0.135784	0.0580474	0.0647678	-0.00431272	0.126014	-0.0286932	-0.108756	-0.0196276	0.0357754	-0.00193073	-0.280435	0.000477312	-0.273309	0.0419771	0.0353075	0.00487568	0.214007	-0.0218149	-0.209775	0.00258143	-0.0320583	-0.00724141	0.0923208	0.00455115	-0.381904	-0.0320523	-0.0313368	-0.000637028	0.0109821	-0.00447755	0.460768
4.75	0.167405	0.00216737	-0.0288678	0.00847948	-0.100313	-0.00694237	-0.0826682	-0.00342258	0.892621	0.00249856	0.0020038	0.00433656	-0.168779	-0.0262947	0.044933	-0.00467347	-0.111107	-0.00242494	-0.135216	0.0555598	0.064746	0.00203637	0.125716	-0.0291587	-0.109028	-0.0396749	0.0358547	0.00382825	-0.280429	-0.00159252	-0.272734	0.0749711	0.0353131	-0.00455371	0.213736	-0.0349846	-0.20974	0.00175175	-0.0321283	-0.00908665	0.0923738	0.00597827	-0.38225	-0.0360485	-0.0313476	-0.000710579	0.0109315	-0.00289838	0.46096
4.76	0.16743	0.0024316	-0.0287691	0.0142379	-0.100417	-0.00969559	-0.0827016	-0.00342514	0.892651	0.0035804	0.00204319	0.00354164	-0.16904	-0.022719	0.0448792	-0.0110664	-0.111107	-3.79E-05	-0.134677	0.0522342	0.0648054	0.00797689	0.125421	-0.0303266	-0.109499	-0.0613108	0.0360715	0.0118503	-0.28044	-0.00382483	-0.271802	0.111767	0.0352839	-0.00384284	0.213317	-0.0501842	-0.209721	0.00163462	-0.0322302	-0.0110523	0.0924346	0.00546138	-0.382586	-0.0327374	-0.0313655	-0.00246701	0.0109011	-0.00170131	0.461114
4.77	0.167456	0.00337813	-0.0286097	0.0222973	-0.100552	-0.0116225	-0.0827347	-0.00318831	0.89269	0.00445561	0.00207374	0.00253897	-0.169262	-0.0180634	0.0447499	-0.0201475	-0.111089	0.00185545	-0.134191	0.0452756	0.0649295	0.0186187	0.125141	-0.0265962	-0.110161	-0.0855129	0.0364374	0.0222755	-0.28047	-0.0070277	-0.270489	0.150385	0.0352225	-0.00938646	0.212741	-0.0654068	-0.209695	0.00131414	-0.0323557	-0.0147286	0.0924808	0.00348379	-0.382924	-0.0368091	-0.0313975	-0.00396722	0.0108863	0.00138395	0.461272
4.78	0.167498	0.00636931	-0.028368	0.0303216	-0.100715	-0.0128204	-0.0827651	-0.00296844	0.892739	0.00526353	0.00209361	0.00140766	-0.169452	-0.0150969	0.04452	-0.0291921	-0.11105	0.00387875	-0.133776	0.037669	0.0651424	0.0220654	0.124884	-0.0257267	-0.111026	-0.110002	0.0369692	0.0309467	-0.280526	-0.0103377	-0.268804	0.186032	0.0351371	-0.00851243	0.212007	-0.0811893	-0.209674	-0.00086149	-0.0325172	-0.0169709	0.0925008	0.000718708	-0.383299	-0.0394923	-0.0314521	-0.00628885	0.0109106	0.00644619	0.461454
4.79	0.167556	0.00540479	-0.0280589	0.0373571	-0.100899	-0.0138203	-0.0827937	-0.00280958	0.892797	0.0061528	0.00210172	0.000189236	-0.169607	-0.00799771	0.0442154	-0.0354541	-0.110995	0.005941	-0.133439	0.030142	0.0653656	0.0240329	0.124635	-0.0245579	-0.11207	-0.125813	0.037629	0.0387362	-0.280609	-0.0151023	-0.266803	0.213353	0.035064	-0.00707848	0.211134	-0.0927764	-0.209662	0.00127637	-0.0326834	-0.0168432	0.0924905	-0.00211972	-0.383665	-0.0346642	-0.0315216	-0.00720205	0.0110049	0.0130815	0.461591
4.8	0.16762	0.00780919	-0.0276749	0.0453711	-0.101116	-0.0160159	-0.0828202	-0.00251939	0.89286	0.00643478	0.00209746	-0.00103769	-0.169722	-0.00582474	0.0438281	-0.0437651	-0.110913	0.00904166	-0.133166	0.0254723	0.0656174	0.0242474	0.124405	-0.0229962	-0.113258	-0.143622	0.0384128	0.0459511	-0.280748	-0.0214825	-0.264538	0.237244	0.0350395	-0.00246369	0.210151	-0.101311	-0.209645	7.59E-06	-0.0328554	-0.0174095	0.0924645	-0.00318605	-0.384039	-0.0393787	-0.0316056	-0.00828944	0.0111459	0.0177524	0.461723
4.81	0.167699	0.00861842	-0.0272127	0.0527515	-0.101364	-0.0173812	-0.0828446	-0.00238777	0.892925	0.00647518	0.00208083	-0.00226337	-0.169819	-0.00233338	0.0433526	-0.0508403	-0.110806	0.0109815	-0.132938	0.0207782	0.06585	0.0219963	0.124208	-0.0187195	-0.114557	-0.153243	0.0393073	0.0524917	-0.280938	-0.026549	-0.26209	0.249974	0.0350174	-0.00376427	0.209095	-0.108232	-0.209634	-7.86E-05	-0.0330359	-0.0171638	0.0924255	-0.00474805	-0.384397	-0.0363518	-0.0316969	-0.00963303	0.0113338	0.0219456	0.461812
4.82	0.167792	0.0102329	-0.0267041	0.0578738	-0.101628	-0.0183879	-0.0828677	-0.00224378	0.89299	0.00633904	0.00205295	-0.00333155	-0.169904	-0.000743246	0.0428345	-0.0558679	-0.110684	0.0129623	-0.132746	0.0167986	0.0660796	0.0222601	0.124039	-0.0143049	-0.115917	-0.158842	0.040255	0.0565184	-0.281173	-0.031979	-0.259558	0.254741	0.0350028	-0.0011815	0.207997	-0.111387	-0.209633	-0.00128941	-0.0331871	-0.0147803	0.0923673	-0.00621176	-0.38474	-0.0318124	-0.0317952	-0.00911156	0.0115538	0.0236174	0.461878
4.83	0.167883	0.00939692	-0.026148	0.0604072	-0.101913	-0.0194542	-0.0828901	-0.00224573	0.893051	0.00589226	0.00201515	-0.00415794	-0.169949	0.00414462	0.042266	-0.057212	-0.110542	0.0151674	-0.132613	0.0105068	0.0662747	0.0162914	0.12392	-0.0098048	-0.117281	-0.157107	0.0412493	0.0577184	-0.281457	-0.0363622	-0.257017	0.251745	0.0350167	0.00110127	0.206885	-0.109081	-0.209626	0.000274362	-0.0333184	-0.0106149	0.0922989	-0.00715359	-0.38506	-0.0315156	-0.0318885	-0.00853005	0.0117775	0.0226912	0.461914
4.84	0.167978	0.00948755	-0.0255797	0.0607409	-0.102208	-0.0193916	-0.0829128	-0.00232989	0.893109	0.00552748	0.00197038	-0.00473568	-0.169958	0.0086572	0.0416865	-0.0569062	-0.110383	0.016613	-0.132546	0.00260536	0.0664098	0.00958495	0.12384	-0.00649076	-0.118616	-0.150432	0.0422366	0.0576254	-0.281787	-0.0403536	-0.254544	0.23936	0.0350652	0.00887228	0.205802	-0.105737	-0.209624	9.69E-05	-0.0334035	-0.0057456	0.0922212	-0.00862882	-0.385365	-0.0287552	-0.0319679	-0.00677501	0.0119748	0.0185073	0.461936
4.85	0.168059	0.00772593	-0.0250277	0.0573708	-0.102482	-0.0163013	-0.0829383	-0.00279101	0.893161	0.00484312	0.00192189	-0.004921	-0.169904	0.0146988	0.0411283	-0.0530465	-0.110228	0.0154762	-0.132564	-0.00572942	0.066501	0.00964033	0.123791	-0.00335493	-0.119816	-0.129149	0.0431674	0.055079	-0.282148	-0.0426465	-0.252297	0.205965	0.0351753	0.0113787	0.204809	-0.0910717	-0.209616	0.00142145	-0.0334245	0.000865341	0.0921157	-0.0122773	-0.385648	-0.0276193	-0.0320242	-0.00354033	0.0121116	0.010318	0.461945
4.86	0.168123	0.00513616	-0.0245074	0.0519781	-0.10272	-0.0134986	-0.0829699	-0.00358172	0.893205	0.00386666	0.00187383	-0.00456666	-0.169789	0.0208931	0.040603	-0.0469534	-0.110084	0.0146641	-0.13266	-0.0136136	0.0665747	0.00184779	0.123778	0.00181366	-0.120755	-0.0939301	0.043999	0.0510203	-0.282541	-0.0439521	-0.250493	0.150374	0.0353799	0.0289656	0.203989	-0.07075	-0.209608	0.00200743	-0.0333893	0.00688097	0.09198	-0.0142373	-0.385876	-0.0182572	-0.0320446	4.50E-05	0.0121569	-0.000963166	0.461906
4.87	0.168157	0.00356631	-0.0240605	0.0420151	-0.102926	-0.0130962	-0.0830103	-0.00448922	0.893235	0.00208788	0.00183268	-0.00354214	-0.169602	0.0244915	0.0401651	-0.0353459	-0.109945	0.0154996	-0.132834	-0.0201806	0.066558	-0.00488961	0.123818	0.00583249	-0.121332	-0.0535805	0.0446486	0.0399544	-0.282947	-0.0429401	-0.249309	0.0853174	0.0357266	0.0354878	0.203407	-0.0446439	-0.209595	0.00135917	-0.0332825	0.014797	0.0918415	-0.0123323	-0.386034	-0.0120546	-0.0320259	0.00432001	0.0120792	-0.0137386	0.461837
4.88	0.168182	0.0025287	-0.0237192	0.0306556	-0.103125	-0.0149094	-0.0830592	-0.00530495	0.893247	0.000231152	0.00180429	-0.0020335	-0.169369	0.0287471	0.0398368	-0.0234715	-0.109793	0.0167595	-0.133087	-0.0303794	0.0665158	-0.00614721	0.123919	0.0135989	-0.121559	-0.0139674	0.045079	0.0286891	-0.283358	-0.0409313	-0.248778	0.0209564	0.0360993	0.0377673	0.2031	-0.017209	-0.209602	0.000640222	-0.033108	0.0210469	0.0917404	-0.00751469	-0.386116	-0.00881572	-0.0319592	0.00920368	0.0118612	-0.0294558	0.461747
4.89	0.168199	0.000921571	-0.023509	0.0167286	-0.103321	-0.0169115	-0.0831151	-0.00582092	0.893239	-0.00162242	0.00179356	-2.70E-05	-0.169078	0.0342274	0.0396367	-0.00889022	-0.109636	0.0168705	-0.133457	-0.0433638	0.0663991	-0.016462	0.124091	0.0209857	-0.121454	0.0229736	0.0452815	0.0152924	-0.283748	-0.0360551	-0.248867	-0.0378675	0.0365036	0.0403675	0.203071	0.0115104	-0.209619	0.00114175	-0.0328692	0.0271257	0.0916887	-0.00260546	-0.386186	0.000521504	-0.0318451	0.013677	0.0114916	-0.0442958	0.461698
4.9	0.168223	0.00331325	-0.0234406	0.00226418	-0.103518	-0.0191493	-0.0831746	-0.00603756	0.893216	-0.00294812	0.0018048	0.00234229	-0.168744	0.0347917	0.039573	0.00527044	-0.109478	0.0170619	-0.133951	-0.0555942	0.0662247	-0.0178276	0.124318	0.0248922	-0.121081	0.0514571	0.045263	0.00103246	-0.284102	-0.0304497	-0.249499	-0.0885194	0.0369499	0.0491387	0.203303	0.0351229	-0.209656	-0.00146175	-0.0325845	0.0312281	0.0916886	0.00219954	-0.386231	-0.00648549	-0.0316896	0.0171201	0.0109779	-0.0575865	0.461666
4.91	0.168255	0.00407777	-0.0235135	-0.0112011	-0.103706	-0.020254	-0.0832351	-0.00598951	0.893181	-0.00393401	0.00184101	0.00494357	-0.168369	0.0371307	0.039646	0.0186364	-0.109325	0.0162675	-0.134574	-0.0680993	0.0660149	-0.0233246	0.124592	0.0290813	-0.120463	0.0794245	0.0450322	-0.0119208	-0.284403	-0.0241955	-0.250629	-0.136472	0.0374146	0.0453466	0.203775	0.0573227	-0.209699	-0.00151512	-0.0322724	0.0325525	0.0917242	0.00505429	-0.386294	-0.00679868	-0.0315006	0.0204545	0.0103534	-0.0667869	0.461667
4.92	0.168303	0.0061174	-0.0237252	-0.0240372	-0.103883	-0.0220658	-0.0832935	-0.00562935	0.893137	-0.00476468	0.00190414	0.00769315	-0.167979	0.0358252	0.0398578	0.0313913	-0.109178	0.0165752	-0.135301	-0.0772949	0.0657949	-0.0185859	0.1249	0.0335738	-0.119647	0.101033	0.0445983	-0.0252541	-0.284653	-0.018621	-0.252194	-0.175107	0.0378923	0.0482013	0.204431	0.0734546	-0.20975	-0.00196959	-0.0319475	0.0325011	0.0917877	0.00816239	-0.386389	-0.0134201	-0.0312856	0.0226928	0.00964693	-0.0733302	0.461692
4.93	0.168361	0.00737585	-0.0240455	-0.0330853	-0.104067	-0.0250057	-0.0833466	-0.00497128	0.893087	-0.00539352	0.00199447	0.0103551	-0.167578	0.035009	0.0401726	0.0398798	-0.10902	0.018042	-0.136114	-0.0841073	0.0656448	-0.0129824	0.125248	0.0359392	-0.118672	0.117364	0.0439994	-0.0356148	-0.284856	-0.0134113	-0.254108	-0.205206	0.0383117	0.0408737	0.205243	0.0860131	-0.209787	-0.000994429	-0.0316464	0.0285361	0.0918854	0.0116151	-0.386502	-0.0130668	-0.0310504	0.0238597	0.00890096	-0.0744395	0.461701
4.94	0.168437	0.00976303	-0.0244651	-0.0421633	-0.104256	-0.0268589	-0.0833914	-0.00396758	0.893029	-0.00609161	0.00211098	0.0128994	-0.167201	0.0298655	0.0405854	0.0488504	-0.108855	0.0184873	-0.136972	-0.086337	0.0654739	-0.0215008	0.125614	0.0369454	-0.117606	0.127127	0.0432448	-0.0484026	-0.285005	-0.00809116	-0.25628	-0.226088	0.0386839	0.0340334	0.206179	0.0975842	-0.209815	-0.000525653	-0.0313691	0.0261024	0.0920064	0.0132588	-0.386647	-0.0153592	-0.0308154	0.0235018	0.00817522	-0.0686391	0.461721
4.95	0.168545	0.0130895	-0.0249538	-0.0468839	-0.104455	-0.0291081	-0.0834248	-0.00269861	0.892965	-0.00647756	0.00225146	0.0151349	-0.166885	0.0216665	0.0410685	0.0533992	-0.108679	0.0194915	-0.137824	-0.0837025	0.0652342	-0.0250243	0.125981	0.0367145	-0.116518	0.129354	0.0423689	-0.0582971	-0.285115	-0.00486709	-0.258612	-0.237825	0.0389448	0.0201558	0.207206	0.105106	-0.20984	-0.000180812	-0.0311356	0.0205233	0.0921433	0.0144855	-0.386832	-0.0222284	-0.0305879	0.0214433	0.00752866	-0.0582604	0.461773
4.96	0.168687	0.0158957	-0.02548	-0.0492567	-0.104669	-0.030793	-0.0834443	-0.00118367	0.892899	-0.00658289	0.00241246	0.0169928	-0.166658	0.0123589	0.0415959	0.0560133	-0.10849	0.0198944	-0.138628	-0.0771115	0.0649728	-0.0266572	0.126342	0.036034	-0.115469	0.125333	0.0414077	-0.0667284	-0.285197	-0.00287024	-0.261002	-0.237768	0.0390874	0.0135403	0.208263	0.10434	-0.209853	0.00159592	-0.0309579	0.0149906	0.0922873	0.0142816	-0.387056	-0.02693	-0.0303875	0.0187572	0.00702157	-0.0410263	0.461853
4.97	0.168858	0.0201921	-0.0260233	-0.049853	-0.10489	-0.0315333	-0.0834477	0.00052058	0.892834	-0.00643468	0.00258981	0.0184094	-0.166536	-0.000925696	0.0421543	0.0569272	-0.108298	0.0194728	-0.139339	-0.0654226	0.06466	-0.0331971	0.126675	0.0311896	-0.114515	0.112667	0.0403897	-0.0744704	-0.285255	-0.00143269	-0.263338	-0.226417	0.0391667	0.00355514	0.209308	0.101588	-0.209843	0.00181154	-0.0308298	0.0100366	0.0924199	0.0125456	-0.387351	-0.0313567	-0.0302202	0.0148879	0.00670782	-0.019614	0.461989
4.98	0.169067	0.0233121	-0.0265581	-0.0478146	-0.105116	-0.0308594	-0.0834343	0.00211691	0.892772	-0.00601222	0.00277868	0.0192815	-0.166542	-0.0132142	0.0427202	0.0551606	-0.108111	0.017615	-0.139928	-0.0521781	0.0643262	-0.0336225	0.126969	0.0273845	-0.113714	0.0971857	0.0393642	-0.0768507	-0.285302	-0.00202891	-0.265519	-0.208059	0.0391594	-0.00260118	0.210293	0.0939974	-0.209821	0.00322938	-0.0307534	0.00490473	0.0925291	0.00910432	-0.387685	-0.0353131	-0.030096	0.0107668	0.00661217	0.00289595	0.462139
4.99	0.169302	0.0256956	-0.0270597	-0.0436845	-0.10533	-0.0285213	-0.0834059	0.00357597	0.892715	-0.00531357	0.00297381	0.0196684	-0.166668	-0.0249804	0.0432722	0.0513951	-0.107949	0.0138783	-0.140375	-0.0370093	0.0639899	-0.0340052	0.127215	0.0227959	-0.113067	0.0800629	0.0383848	-0.0744584	-0.285351	-0.00291262	-0.267496	-0.185577	0.0390695	-0.0131348	0.211188	0.0837121	-0.209779	0.00462861	-0.0307262	-0.000211096	0.0925941	0.00414533	-0.388034	-0.0371622	-0.03001	0.00639007	0.00673866	0.0238894	0.462288
5	0.169554	0.0270124	-0.0275114	-0.0390476	-0.10553	-0.0261902	-0.0833646	0.00467439	0.892665	-0.00461099	0.00317103	0.0197211	-0.166904	-0.0350887	0.0437989	0.0485494	-0.107817	0.0103633	-0.140672	-0.0217585	0.0636386	-0.0322135	0.127414	0.0182289	-0.112585	0.0604572	0.0374946	-0.0702879	-0.285402	-0.00348319	-0.26921	-0.155948	0.0389297	-0.0161027	0.211965	0.0713928	-0.209714	0.00640769	-0.0307443	-0.00384728	0.0926145	-0.000206308	-0.388397	-0.0355319	-0.0299669	0.00269384	0.0070603	0.042086	0.46244
[truncated: 2,487 more columns]
