# Supplementary material for: Analysis of abnormal posture in patients with Parkinson's disease using a computational model considering muscle tones
Source: Front Comput Neurosci. 2023 Oct 5;17:1218707. doi: 10.3389/fncom.2023.1218707 (PMC10585043; doi:10.3389/fncom.2023.1218707)
Supplement: Supplementary file 2 [file Data_Sheet_2.ZIP › result_simulation_sub5-6/Sub6_uff2.018287.sto]

230212_sub6_uff2.018287_5/0890_699.771_0.878
version=1
nRows=501
nColumns=2509
inDegrees=no
endheader
time	pelvis_tilt	pelvis_tilt_u	pelvis_list	pelvis_list_u	pelvis_rotation	pelvis_rotation_u	pelvis_tx	pelvis_tx_u	pelvis_ty	pelvis_ty_u	pelvis_tz	pelvis_tz_u	hip_flexion_r	hip_flexion_r_u	hip_adduction_r	hip_adduction_r_u	hip_rotation_r	hip_rotation_r_u	knee_angle_r	knee_angle_r_u	subtalar_angle_1_r	subtalar_angle_1_r_u	ankle_angle_r	ankle_angle_r_u	hip_flexion_l	hip_flexion_l_u	hip_adduction_l	hip_adduction_l_u	hip_rotation_l	hip_rotation_l_u	knee_angle_l	knee_angle_l_u	subtalar_angle_1_l	subtalar_angle_1_l_u	ankle_angle_l	ankle_angle_l_u	lumbar_extension	lumbar_extension_u	lumbar_bending	lumbar_bending_u	lumbar_rotation	lumbar_rotation_u	neck_extension	neck_extension_u	roll	roll_u	yaw	yaw_u	neck_extension_2
0	0.0133492	0	0.0174152	0	0.0494818	0	-0.0658289	0	0.900687	0	0	0	-0.0126794	0	-0.00193351	0	-0.0234714	0	-0.126757	0	0.0791781	0	0.1103	0	0.0588844	0	0.0363086	0	-0.106297	0	-0.271809	0	0.0636315	0	0.176202	0	-0.264263	0	-0.0407134	0	0.0745983	0	-0.169283	0	0.0531528	0	-0.0134394	0	0.495702
0.01	0.0155726	0.330212	0.0174333	-0.0443944	0.0485343	-0.0391467	-0.0656965	0.0102706	0.900697	-0.0292402	2.82E-06	-0.00210628	-0.0161835	-0.492508	-0.0015643	0.116057	-0.0244998	-0.218705	-0.125004	0.205645	0.080854	-0.485629	0.110918	0.145245	0.0542963	-0.596487	0.0365773	-0.0234354	-0.109018	-0.234996	-0.268687	0.328275	0.0621556	-0.662388	0.17917	0.630019	-0.266793	-0.387135	-0.0406317	0.109366	0.0756359	0.0749146	-0.164768	0.310169	0.0526974	-0.0309949	-0.0134356	0.0524193	0.489998
0.02	0.0146612	-0.200718	0.0169403	0.00530433	0.049175	0.112002	-0.0657009	-0.00453815	0.900218	-0.0456302	-3.75E-05	-0.00526445	-0.0157722	0.181604	-0.000268499	0.0819583	-0.0273695	-0.276804	-0.124233	0.0318719	0.0754663	-0.395129	0.112382	0.14594	0.0541017	0.140881	0.0378347	0.24556	-0.109815	0.0320103	-0.267037	0.0839352	0.05858	-0.0656218	0.18498	0.421374	-0.265793	0.219444	-0.0398189	0.00158596	0.0751469	-0.125063	-0.163837	0.0123885	0.0526368	0.0149429	-0.0130867	0.0158819	0.489824
0.03	0.0145691	0.109002	0.0173863	0.0401068	0.050198	0.0931588	-0.0657413	-0.00520308	0.899997	-0.00103034	-7.67E-05	-0.00192807	-0.0160372	-0.131936	0.000345677	0.0778469	-0.0290585	-0.0623409	-0.123798	0.0173563	0.0737056	0.00620055	0.113258	0.0312141	0.0540852	-0.0844418	0.0400268	0.142465	-0.108505	0.215552	-0.266716	-0.0585028	0.0593762	0.17786	0.18725	0.0872417	-0.266045	-0.176265	-0.0400242	-0.00345941	0.0739928	-0.095259	-0.163664	-0.0116725	0.0527315	-0.000369254	-0.0131284	-0.014585	0.491416
0.04	0.0150644	-0.0154484	0.0175186	-0.0049244	0.0509317	0.0411365	-0.0658194	-0.00909945	0.900089	0.0155771	-8.29E-05	6.09E-05	-0.0162599	0.0787641	0.00128323	0.0836445	-0.0289704	0.0613098	-0.124266	-0.0936985	0.074692	0.157979	0.113261	-0.021966	0.0545325	0.13279	0.0407135	0.0223361	-0.106505	0.132826	-0.268152	-0.177894	0.0616972	0.255373	0.187569	-0.00956562	-0.267157	-0.0324114	-0.0399678	0.0152941	0.0732642	-0.0323758	-0.164399	-0.105365	0.0527198	0.000343457	-0.0132529	-0.0176113	0.494531
0.05	0.0148114	-0.0175291	0.0174736	-0.00382373	0.0509351	-0.0311606	-0.0658926	-0.00485624	0.900259	0.0162813	-8.41E-05	-0.000574219	-0.0153939	0.0605464	0.00173213	0.0133586	-0.0282619	0.0569468	-0.125085	-0.0522616	0.0765057	0.184898	0.112864	-0.0502937	0.0556038	0.0549873	0.0405151	-0.0348765	-0.106303	-0.0646555	-0.269364	-0.0477112	0.0639834	0.186289	0.187202	-0.0548819	-0.267328	-0.0207334	-0.039932	-0.000635699	0.0733541	0.0425526	-0.165146	-0.0302487	0.0527416	-0.000750266	-0.0133998	-0.0182307	0.496751
0.06	0.0146944	-0.0132143	0.0174054	-0.00840761	0.0505879	-0.0288648	-0.0659193	-0.000871573	0.900382	0.00734036	-9.83E-05	-0.00235418	-0.0150951	0.00689359	0.00164237	-0.024427	-0.0281379	-0.0321826	-0.125203	0.0264353	0.0779593	0.0937763	0.112347	-0.0467304	0.0556635	-0.0187857	0.0400245	-0.0526716	-0.107226	-0.0953011	-0.269217	0.0651078	0.0651871	0.0490194	0.186682	-0.0438088	-0.267545	-0.0153291	-0.0399083	0.00936102	0.073818	0.0413579	-0.165068	0.0425665	0.0526975	-0.0070308	-0.013541	-0.00845133	0.497188
0.07	0.0145667	-0.00912679	0.0173502	-0.00024252	0.0504169	-0.00645022	-0.0659162	0.00117237	0.900408	-0.00129021	-0.000130629	-0.00398707	-0.015237	-0.0338629	0.00129293	-0.0430127	-0.0286908	-0.0648219	-0.124641	0.0806867	0.0783298	-0.0130616	0.111969	-0.0284312	0.0552472	-0.0535513	0.039651	-0.0266548	-0.107988	-0.0581659	-0.268284	0.110562	0.0650745	-0.0579156	0.186358	-0.0219756	-0.267687	-0.0178149	-0.0398191	0.00853818	0.0740952	0.0162578	-0.164423	0.0813502	0.0526179	-0.00614977	-0.013609	0.0037334	0.496559
0.08	0.0145418	0.00338203	0.017391	0.00658388	0.0504336	0.00881772	-0.0659026	0.00124393	0.900376	-0.0040135	-0.000175032	-0.00474663	-0.0157341	-0.0577104	0.000889658	-0.036082	-0.0292527	-0.0443673	-0.123732	0.094777	0.0779277	-0.0541385	0.111751	-0.0178669	0.0546604	-0.0540214	0.0395981	0.000930576	-0.108352	-0.0204599	-0.267252	0.0845632	0.0643677	-0.070802	0.186205	-0.00732045	-0.267964	-0.0364981	-0.0397649	0.0079116	0.0741624	0.00107328	-0.163599	0.0773123	0.0525485	-0.00641472	-0.013588	0.00643674	0.495831
0.09	0.0131597	-0.348454	0.01733	-0.0255674	0.0507499	0.0661671	-0.0658966	-0.000311048	0.90033	-0.00881404	-0.000224203	-0.00529081	-0.0147326	0.328036	0.000685053	0.00247858	-0.0297178	-0.0531924	-0.122847	0.0894704	0.0766264	-0.258992	0.111162	-0.0811328	0.0559413	0.385294	0.0396469	0.0414833	-0.10821	0.0829567	-0.266832	-0.00544262	0.0630741	-0.202602	0.185817	-0.0629118	-0.266641	0.395335	-0.0395938	0.00349463	0.0739684	-0.0649847	-0.163505	-0.148418	0.0525121	0.0100754	-0.0135027	0.016795	0.495978
0.1	0.00945826	-0.267299	0.0171437	-0.00165874	0.0513602	0.0293973	-0.0658676	0.00809944	0.900274	0.00296393	-0.000276183	-0.00468154	-0.0117423	0.11751	0.000590353	-0.0109832	-0.029805	0.0620398	-0.121067	0.307037	0.0748963	0.0340578	0.110089	-0.158959	0.0597375	0.204908	0.0396922	0.0300741	-0.107097	0.15189	-0.26641	0.141197	0.0622271	0.0615921	0.184963	-0.125813	-0.262279	0.329002	-0.0393963	-0.0285048	0.0735426	-0.023172	-0.16592	-0.260139	0.0530304	0.0765526	-0.0130689	0.0297177	0.498914
0.11	0.00810801	-0.0665926	0.0172704	0.0179221	0.051306	-0.0224821	-0.0657471	0.01395	0.900407	0.0215363	-0.000316479	-0.00364245	-0.0126801	-0.221524	0.000411105	-0.0249016	-0.0285519	0.157563	-0.116715	0.539635	0.0768334	0.271664	0.107822	-0.287009	0.0597888	-0.103567	0.0396817	-0.0259928	-0.105382	0.191225	-0.264042	0.297418	0.0635529	0.162698	0.183271	-0.195538	-0.26046	0.103876	-0.0396079	-0.0341182	0.0738309	0.0482336	-0.168369	-0.249519	0.0537617	0.0545427	-0.0128694	-0.0136714	0.502292
0.12	0.0072976	-0.0965325	0.0174406	0.0187862	0.0511387	-0.0104199	-0.0656122	0.0129263	0.900665	0.0290016	-0.000355041	-0.00428264	-0.0151399	-0.269051	0.000189866	-0.0362961	-0.0272206	0.0939601	-0.110536	0.696352	0.0795657	0.270209	0.104446	-0.382844	0.0587164	-0.111176	0.039461	-0.0334317	-0.103617	0.122094	-0.260727	0.375994	0.065191	0.160536	0.18112	-0.230169	-0.259214	0.140596	-0.0398355	-0.0317315	0.0743569	0.0455353	-0.170904	-0.237915	0.0542051	0.0309902	-0.0129405	-0.0233091	0.505711
0.13	0.00640803	-0.0763721	0.0177082	0.0350723	0.0510602	-0.00314955	-0.0654859	0.0122588	0.900969	0.0307629	-0.000405911	-0.00604804	-0.0183599	-0.377684	-0.000210405	-0.0595727	-0.0267708	-0.00533205	-0.102751	0.858839	0.0821352	0.235462	0.100304	-0.439431	0.0571108	-0.214491	0.0394095	-0.00556895	-0.103211	-0.0501696	-0.256256	0.52111	0.0667275	0.139863	0.178625	-0.263602	-0.257905	0.110142	-0.0400825	-0.0354343	0.0748633	0.0434664	-0.172732	-0.118801	0.0544532	0.0135468	-0.0130704	-0.0211094	0.507743
0.14	0.00571064	-0.0651555	0.0181188	0.0478096	0.0511439	0.0223194	-0.0653719	0.0103258	0.901259	0.0262866	-0.000478493	-0.00856967	-0.0226017	-0.46157	-0.000734644	-0.0673448	-0.0272933	-0.0919544	-0.0934643	0.991424	0.0841191	0.157782	0.0956998	-0.470866	0.0545698	-0.293754	0.0398648	0.0500906	-0.104077	-0.11997	-0.250406	0.642935	0.0677566	0.0648316	0.175938	-0.275762	-0.256911	0.0866152	-0.0403305	-0.0295217	0.0752439	0.0221092	-0.173353	-0.0123994	0.0545265	0.00253073	-0.0131884	-0.00654777	0.507944
0.15	0.00508745	-0.056464	0.0186835	0.0655717	0.0514963	0.0469099	-0.0652831	0.00721936	0.901488	0.0196956	-0.000578037	-0.0112686	-0.0275334	-0.518524	-0.00129224	-0.0707553	-0.0284345	-0.126435	-0.0830657	1.08023	0.0852299	0.0685097	0.0908858	-0.485777	0.0514925	-0.339107	0.0410888	0.130383	-0.105018	-0.0818167	-0.243595	0.708675	0.0680273	-0.00915831	0.173197	-0.274239	-0.256133	0.0623764	-0.0405628	-0.0296517	0.0753796	0.000391131	-0.173037	0.0659366	0.0545868	0.0126876	-0.0131397	0.0202185	0.507038
0.16	0.00456524	-0.0482628	0.0194265	0.0810191	0.0520303	0.058759	-0.0652315	0.0028826	0.901659	0.0150879	-0.000700747	-0.0130622	-0.032901	-0.543566	-0.00182718	-0.0656675	-0.0297156	-0.12572	-0.0720387	1.11619	0.0855957	0.014964	0.0859851	-0.490637	0.048232	-0.340931	0.0430926	0.193115	-0.105352	-0.0123348	-0.236486	0.700214	0.0676916	-0.048736	0.170472	-0.269912	-0.255636	0.0350908	-0.0408331	-0.0310415	0.075356	-0.00703036	-0.172185	0.0944958	0.0547703	0.0252273	-0.0128905	0.0365125	0.505908
0.17	0.00404811	-0.0524366	0.02028	0.0878313	0.0526302	0.0601671	-0.0652281	-0.00197121	0.901802	0.0139055	-0.000835053	-0.0136344	-0.0383001	-0.532275	-0.00227935	-0.0582967	-0.0309624	-0.121637	-0.060869	1.11556	0.0857209	0.0152511	0.0810009	-0.504013	0.0452648	-0.298105	0.0454642	0.207496	-0.105079	0.0327649	-0.229778	0.639709	0.0671494	-0.0564996	0.167808	-0.263984	-0.255332	0.0220426	-0.0411135	-0.0285419	0.0753082	-0.00314144	-0.171202	0.0964823	0.0550574	0.0335137	-0.01254	0.0419527	0.505234
0.18	0.00378548	0.0312947	0.021229	0.10275	0.0531947	0.0531462	-0.065255	-0.00209354	0.901945	0.0150604	-0.000973766	-0.01417	-0.0439833	-0.640784	-0.00271131	-0.0630033	-0.0321857	-0.121326	-0.0495893	1.15258	0.0862473	0.0995979	0.0758241	-0.532162	0.0422955	-0.382285	0.0478202	0.195411	-0.104664	0.0103355	-0.223515	0.62783	0.0667263	-0.0236012	0.165129	-0.273271	-0.255444	-0.0786441	-0.0414025	-0.0244186	0.0753227	0.00696893	-0.170235	0.108041	0.05533	0.0172248	-0.012244	0.0255277	0.505058
0.19	0.00469035	0.126193	0.0223265	0.114321	0.0537595	0.0674002	-0.0652578	0.00136473	0.902096	0.0139489	-0.00112079	-0.0153799	-0.0512054	-0.766217	-0.00309312	-0.0601261	-0.0334761	-0.137792	-0.0378315	1.18566	0.0872586	0.0727691	0.0703993	-0.541822	0.0380069	-0.483577	0.0501744	0.187859	-0.104544	-0.0180159	-0.217213	0.619331	0.0665182	-0.0328776	0.162382	-0.268022	-0.256846	-0.172125	-0.0416782	-0.00963797	0.0752944	-0.00958793	-0.169127	0.0995614	0.0552421	-0.0350202	-0.0121827	0.00119909	0.504619
0.2	0.00586732	0.109575	0.023514	0.123891	0.0545681	0.0914044	-0.0652331	0.00352878	0.902209	0.0085356	-0.00128302	-0.0171263	-0.0587634	-0.733099	-0.00345255	-0.0674011	-0.0350192	-0.162721	-0.0261222	1.14454	0.0877498	0.0438329	0.0651052	-0.503117	0.0336136	-0.435267	0.0525879	0.20337	-0.104445	-0.00718122	-0.21133	0.554913	0.0659672	-0.0620119	0.159857	-0.236593	-0.25836	-0.129	-0.0418644	-0.00803011	0.0749461	-0.0440161	-0.168294	0.0749461	0.0546889	-0.0668309	-0.0122244	0.00435508	0.503644
0.21	0.00697693	0.121739	0.0247944	0.129177	0.0554872	0.0911229	-0.0651868	0.00566423	0.902271	0.00421931	-0.00146238	-0.0187049	-0.0659672	-0.704204	-0.00392122	-0.076536	-0.0367154	-0.168517	-0.0150697	1.05715	0.0882429	0.0601052	0.0603028	-0.451317	0.0296231	-0.412754	0.0550853	0.206997	-0.104251	0.00453468	-0.206138	0.480397	0.0654496	-0.0426566	0.157675	-0.198241	-0.259576	-0.121048	-0.0420182	-0.0024037	0.0743986	-0.0516425	-0.167528	0.0830289	0.0539544	-0.0769171	-0.0121691	0.0149209	0.501586
0.22	0.00822967	0.131726	0.0260777	0.125796	0.0563357	0.0785722	-0.0651224	0.00709188	0.902294	0.000535984	-0.00165602	-0.0199633	-0.0727623	-0.643893	-0.00445037	-0.0803008	-0.0383855	-0.156602	-0.00514647	0.918457	0.0888627	0.0673342	0.0561292	-0.37694	0.025909	-0.371571	0.0575147	0.198554	-0.103904	0.0220711	-0.201824	0.378519	0.0650512	-0.0373488	0.155945	-0.148496	-0.260747	-0.111183	-0.0420703	0.00877379	0.0738579	-0.0449542	-0.166791	0.0613069	0.0531631	-0.0784916	-0.0120181	0.0221139	0.498655
0.23	0.00959546	0.146479	0.0272929	0.11559	0.0569965	0.0543385	-0.0650449	0.00845094	0.902287	-0.00172386	-0.0018592	-0.0205628	-0.0788635	-0.57114	-0.00500596	-0.078114	-0.0398404	-0.126707	0.00321404	0.749713	0.0895133	0.0635273	0.0527371	-0.297436	0.0226107	-0.332145	0.0597446	0.174524	-0.103454	0.0276107	-0.198576	0.272752	0.0647039	-0.0314712	0.1547	-0.102335	-0.261842	-0.107356	-0.0419933	0.0225518	0.0734562	-0.0249691	-0.166362	0.0269937	0.0523766	-0.0791982	-0.011822	0.0186881	0.495516
0.24	0.011092	0.152034	0.0283727	0.0996161	0.057389	0.0264715	-0.0649536	0.00974042	0.902264	-0.00284246	-0.00206449	-0.020409	-0.0841674	-0.480081	-0.00553636	-0.0718367	-0.040966	-0.0935172	0.00980918	0.565705	0.0902337	0.0823523	0.0501647	-0.212026	0.0196739	-0.287252	0.0616116	0.135666	-0.103008	0.024328	-0.196334	0.176818	0.0644791	-0.013865	0.153877	-0.0592378	-0.262881	-0.0934507	-0.0417655	0.0370629	0.073285	-0.000781514	-0.166416	-0.0375559	0.0515042	-0.100651	-0.0117734	-0.0188954	0.492645
0.25	0.0125653	0.142368	0.0292784	0.0810949	0.0575112	0.00109229	-0.0648515	0.0106394	0.902233	-0.00301826	-0.00226557	-0.0197373	-0.0884429	-0.369272	-0.00605067	-0.0666025	-0.0417845	-0.0666982	0.0145232	0.376485	0.0911373	0.0980704	0.0484667	-0.125339	0.0172022	-0.232677	0.0630078	0.0910366	-0.102686	0.00679403	-0.194987	0.0953938	0.0644281	0.0056918	0.153468	-0.0232031	-0.263708	-0.0657526	-0.0413941	0.0488061	0.0733512	0.0202504	-0.167199	-0.110514	0.0503365	-0.136934	-0.0121228	-0.0567677	0.490659
0.26	0.0139389	0.131017	0.0299918	0.0616014	0.0574079	-0.0190154	-0.0647416	0.0112594	0.902206	-0.00226984	-0.00245821	-0.018733	-0.0916163	-0.260056	-0.0065552	-0.0603689	-0.0423634	-0.045435	0.0173759	0.193569	0.0921594	0.107448	0.0476135	-0.0434965	0.0151863	-0.186588	0.0639082	0.0475472	-0.102629	-0.0218748	-0.194351	0.0345129	0.0646096	0.0304341	0.153381	0.00513444	-0.264284	-0.0415813	-0.040892	0.0595133	0.0736122	0.0357838	-0.168533	-0.149212	0.0487633	-0.179978	-0.0127616	-0.0810672	0.489405
0.27	0.0151211	0.0996813	0.0305037	0.0410141	0.0571173	-0.0375333	-0.0646294	0.0109991	0.902188	-0.00145853	-0.00263932	-0.0174316	-0.0935944	-0.126273	-0.00704415	-0.05372	-0.0427078	-0.0188412	0.0183904	0.00829747	0.0931751	0.0914368	0.0475624	0.0340423	0.0136507	-0.123987	0.0643587	0.0115282	-0.1029	-0.0508434	-0.194257	-0.0140612	0.0649446	0.0321539	0.153527	0.0235273	-0.264564	-0.00185797	-0.0402876	0.064394	0.074026	0.0492552	-0.170124	-0.160651	0.0468627	-0.194205	-0.0135071	-0.074827	0.488509
0.28	0.0159161	0.0546103	0.0307843	0.0162831	0.056648	-0.0549066	-0.0645249	0.00974617	0.902176	-0.000975721	-0.00280613	-0.0159097	-0.0941471	0.0218764	-0.00750647	-0.0430332	-0.0427271	0.0155398	0.0175582	-0.17481	0.0940166	0.0789343	0.0482967	0.112376	0.0127635	-0.0514909	0.0644022	-0.0197766	-0.10345	-0.0679042	-0.19459	-0.0511071	0.0652207	0.0244456	0.153842	0.0388971	-0.264396	0.0461942	-0.0396169	0.0660935	0.0745934	0.0623419	-0.171724	-0.15305	0.0452549	-0.116111	-0.0138654	-0.0052609	0.487785
0.29	0.016294	0.0207797	0.0308068	-0.00951923	0.0560267	-0.0681991	-0.0644361	0.00809312	0.902169	-0.000188774	-0.00295729	-0.0143113	-0.0932701	0.149872	-0.00790577	-0.0291185	-0.0424127	0.0447953	0.0149541	-0.340176	0.0946751	0.0491701	0.0497393	0.170763	0.0125109	0.00137574	0.0640829	-0.0487728	-0.104139	-0.0713316	-0.195232	-0.071609	0.0653533	-0.000712707	0.154281	0.0449339	-0.263818	0.0750877	-0.0389047	0.0674703	0.0752964	0.0728262	-0.173179	-0.134431	0.0447383	0.0110848	-0.0135098	0.0588246	0.487298
0.3	0.0164226	0.00228357	0.0305993	-0.0302405	0.0553058	-0.0745821	-0.0643611	0.00697672	0.902169	0.000177239	-0.00309321	-0.0128912	-0.0912955	0.241934	-0.0082372	-0.0191364	-0.0418286	0.0672387	0.0108574	-0.471918	0.0950429	0.0217425	0.0517271	0.220785	0.0125799	0.0211562	0.0634734	-0.071852	-0.104828	-0.0631581	-0.195928	-0.063604	0.0652372	-0.0229272	0.154721	0.0435571	-0.263062	0.0844602	-0.0381866	0.0656914	0.076083	0.076557	-0.174454	-0.121216	0.0455123	0.138107	-0.0126638	0.09399	0.487219
0.31	0.0164066	-0.0105232	0.0302264	-0.0410766	0.0545755	-0.0709118	-0.0642955	0.00609561	0.902172	0.000480696	-0.00321676	-0.0118859	-0.0885436	0.308531	-0.00853732	-0.0186386	-0.0410686	0.0776658	0.00561862	-0.570369	0.095202	0.0121815	0.0541559	0.262218	0.0127322	0.0262407	0.062678	-0.0818449	-0.105409	-0.0510028	-0.196462	-0.0428153	0.0649027	-0.0383703	0.155132	0.038281	-0.262267	0.0845454	-0.0375087	0.0570161	0.0768514	0.0694652	-0.175558	-0.104428	0.047464	0.244863	-0.0116313	0.0974799	0.487625
0.32	0.0162624	-0.0197945	0.0297801	-0.0451119	0.0539332	-0.0579503	-0.0642395	0.0051886	0.90218	0.0011484	-0.00333233	-0.0113067	-0.0852097	0.354331	-0.0088817	-0.0236247	-0.0402741	0.0740909	-0.000456386	-0.636966	0.0952211	-0.0120205	0.0569189	0.284411	0.012925	0.0264823	0.0618221	-0.083728	-0.10588	-0.0418977	-0.196784	-0.0196826	0.0645121	-0.045938	0.155466	0.0268933	-0.261479	0.0786574	-0.0369297	0.0463982	0.0775025	0.0537993	-0.176499	-0.0899817	0.0503343	0.323606	-0.0106979	0.0791172	0.488572
0.33	0.0160959	-0.0146592	0.0293223	-0.0432717	0.0534527	-0.0385397	-0.0641871	0.00561326	0.902195	0.00167932	-0.00344493	-0.0113598	-0.0816372	0.355271	-0.00930175	-0.0335636	-0.0395379	0.0660455	-0.00695427	-0.651617	0.0949605	-0.040439	0.0598028	0.286639	0.0129786	-0.00315117	0.0609793	-0.0807969	-0.106266	-0.0330303	-0.196774	0.0266215	0.0639241	-0.0720809	0.155636	0.00665841	-0.260821	0.0589951	-0.0364609	0.0360657	0.0779667	0.0328358	-0.177266	-0.0729866	0.0539473	0.398989	-0.00992868	0.0695634	0.490026
0.34	0.0160201	-0.00156074	0.0289387	-0.0315132	0.0532	-0.0124982	-0.0641211	0.00786459	0.902213	0.00179949	-0.00356265	-0.0123404	-0.0782892	0.312416	-0.00986784	-0.0543551	-0.038908	0.0528697	-0.0132963	-0.606121	0.0944846	-0.0553343	0.0626171	0.269338	0.0126077	-0.0580157	0.0602809	-0.0642071	-0.106481	-0.0130407	-0.196171	0.0965599	0.0630894	-0.0951042	0.155573	-0.0183018	-0.260368	0.036942	-0.0361399	0.0203897	0.0781782	0.00550478	-0.177976	-0.0776094	0.0583813	0.490321	-0.00918448	0.0746084	0.492016
0.35	0.0160876	0.0142687	0.0286989	-0.0158429	0.0532209	0.0156459	-0.0640255	0.0113301	0.902231	0.00194279	-0.0036942	-0.0140941	-0.0755484	0.238812	-0.0106321	-0.0777328	-0.038435	0.0354393	-0.0189244	-0.512215	0.0938831	-0.0639085	0.0651663	0.235458	0.011651	-0.121635	0.0598481	-0.0406633	-0.106437	0.0101217	-0.194818	0.173484	0.0620581	-0.106023	0.155235	-0.0480063	-0.260116	0.0172709	-0.0359924	0.00474184	0.0781046	-0.0213808	-0.178765	-0.0975961	0.0638501	0.605515	-0.00830777	0.0910197	0.494535
0.36	0.0162224	0.0104562	0.0286291	0.00123596	0.053506	0.0398905	-0.0638957	0.0143957	0.902253	0.00238559	-0.0038462	-0.0163607	-0.0735193	0.179308	-0.0115969	-0.098982	-0.0381679	0.0121845	-0.0235039	-0.40378	0.0932638	-0.0595996	0.0673318	0.195584	0.0102235	-0.151993	0.059748	-0.0077087	-0.106167	0.024168	-0.192787	0.226857	0.0610178	-0.0966748	0.154629	-0.0719326	-0.259945	0.0202563	-0.0360121	-0.0114256	0.0777908	-0.040983	-0.179755	-0.109984	0.0704799	0.711934	-0.00733848	0.0804	0.497596
0.37	0.0162853	0.00799178	0.0287253	0.0171079	0.0539809	0.05346	-0.06374	0.0167639	0.902281	0.00332036	-0.00402166	-0.0187342	-0.072043	0.119994	-0.0127137	-0.112815	-0.0381658	-0.0155932	-0.0270081	-0.294278	0.0926926	-0.0521984	0.0690719	0.149855	0.00863016	-0.173426	0.0599965	0.0231405	-0.105837	0.0206144	-0.190342	0.262671	0.0602001	-0.0615839	0.153815	-0.090923	-0.259716	0.018798	-0.0361617	-0.0213214	0.0773531	-0.0459834	-0.180815	-0.104144	0.0778344	0.73973	-0.00681398	-0.00429275	0.500948
0.38	0.0163733	0.0108439	0.0290095	0.0365704	0.0545501	0.0620197	-0.0635603	0.0191411	0.902318	0.00402248	-0.00422127	-0.0211613	-0.0712416	0.0515641	-0.0139512	-0.125618	-0.0384514	-0.0440392	-0.0293781	-0.178038	0.0922584	-0.0353622	0.0703519	0.103074	0.00678931	-0.201136	0.0605891	0.0538682	-0.10554	0.0198365	-0.187528	0.297828	0.0598325	-0.0275442	0.152801	-0.109175	-0.259564	0.00964225	-0.0364134	-0.0289982	0.0769038	-0.0455747	-0.181677	-0.0760468	0.0849675	0.672636	-0.00743237	-0.13599	0.504237
0.39	0.0164267	0.00643916	0.0294753	0.0544071	0.0552072	0.0697203	-0.0633575	0.0215532	0.902361	0.00432083	-0.00444482	-0.0235313	-0.0710675	-0.0111255	-0.0152434	-0.130381	-0.0390084	-0.0648974	-0.0305712	-0.057335	0.0920186	-0.0144323	0.0711441	0.0534627	0.00478588	-0.220387	0.0614902	0.0824771	-0.105191	0.0251522	-0.18439	0.332546	0.0595073	-0.0389481	0.151613	-0.127405	-0.25943	0.00995599	-0.0367034	-0.0293841	0.0764518	-0.0446986	-0.182191	-0.0432709	0.090893	0.483969	-0.00957413	-0.313159	0.507231
0.4	0.0165082	0.0143065	0.0301228	0.0732853	0.055898	0.0693051	-0.0631257	0.0249843	0.902404	0.00421716	-0.00469122	-0.025732	-0.071652	-0.0977252	-0.0165347	-0.132406	-0.0396771	-0.0639348	-0.0304637	0.0823154	0.0918337	-0.0211193	0.0713977	-0.00319782	0.00247095	-0.267225	0.0626903	0.108046	-0.104769	0.0308341	-0.180796	0.390261	0.0590865	-0.0397965	0.150223	-0.151298	-0.259358	0.00136518	-0.0369664	-0.0241026	0.076042	-0.0373441	-0.182565	-0.0453559	0.0941734	0.15535	-0.0136728	-0.507031	0.510162
0.41	0.0166739	0.0208617	0.0309595	0.0919173	0.0565559	0.064514	-0.0628544	0.0293622	0.902446	0.00431873	-0.00495871	-0.0277586	-0.0731695	-0.194248	-0.0177966	-0.132074	-0.0402933	-0.0542726	-0.0288498	0.242096	0.0917439	0.0146843	0.0710249	-0.0703512	-0.000355659	-0.323839	0.0641919	0.132287	-0.104246	0.0371796	-0.17652	0.466039	0.0587871	-0.0169963	0.148564	-0.180795	-0.259351	0.000104406	-0.0371712	-0.0172761	0.0757138	-0.0286056	-0.183235	-0.090616	0.0938714	-0.217631	-0.0194068	-0.638646	0.513412
0.42	0.0168596	0.0178333	0.0319673	0.10658	0.0571489	0.0568551	-0.0625388	0.0336697	0.902491	0.00487794	-0.00524585	-0.0296565	-0.0756257	-0.284108	-0.0190085	-0.129729	-0.0408597	-0.0516294	-0.0255911	0.409628	0.0922438	0.0847289	0.0699629	-0.143029	-0.00367872	-0.369471	0.0659845	0.155011	-0.103669	0.0325451	-0.171477	0.540761	0.0587188	0.00025333	0.146607	-0.2092	-0.259295	0.0119125	-0.0372979	-0.00814342	0.0754767	-0.0191074	-0.184488	-0.141232	0.0899028	-0.580437	-0.0259924	-0.688887	0.517089
0.43	0.016989	0.0117694	0.0330923	0.115716	0.0576347	0.0427061	-0.0621833	0.0373925	0.902547	0.00632583	-0.00555114	-0.031354	-0.0789368	-0.368809	-0.0201589	-0.127413	-0.0414553	-0.0548007	-0.0206577	0.577927	0.093357	0.136684	0.0681309	-0.225392	-0.00737077	-0.40594	0.0680237	0.17295	-0.103179	0.0142117	-0.165735	0.607479	0.0588073	0.017751	0.144363	-0.237861	-0.259104	0.0257988	-0.0373052	0.00456067	0.075364	-0.00366983	-0.186383	-0.192387	0.0823454	-0.942768	-0.0326666	-0.66886	0.521138
0.44	0.0170702	0.00593813	0.0342945	0.122973	0.0579393	0.021719	-0.0617912	0.0409931	0.902617	0.00732592	-0.00587228	-0.0328325	-0.083117	-0.456804	-0.0212805	-0.132048	-0.0420888	-0.0534207	-0.014004	0.753691	0.0948833	0.166941	0.0654474	-0.311262	-0.0114259	-0.444001	0.0702514	0.185891	-0.102858	-0.00506432	-0.15931	0.677274	0.0590124	0.0223809	0.141825	-0.267933	-0.258796	0.0384229	-0.0371765	0.0167251	0.0754436	0.0174849	-0.18897	-0.2377	0.0711709	-1.31044	-0.038872	-0.606432	0.525695
0.45	0.0170511	-0.00814534	0.0355514	0.127054	0.0580187	-0.00156325	-0.0613655	0.0440345	0.902689	0.00691505	-0.00620684	-0.0339848	-0.0881205	-0.533225	-0.0224247	-0.137863	-0.0426947	-0.045183	-0.00560063	0.925432	0.0965681	0.162702	0.06192	-0.392669	-0.015782	-0.468885	0.0726207	0.194123	-0.10267	-0.0190867	-0.152215	0.740084	0.0591679	0.0011007	0.13902	-0.291342	-0.258321	0.0585688	-0.036918	0.0283872	0.0757477	0.0397624	-0.192186	-0.274288	0.0563699	-1.66789	-0.0442558	-0.501508	0.530761
0.46	0.0169938	-0.000198177	0.0368516	0.135401	0.0578605	-0.0247322	-0.0609088	0.0475105	0.902752	0.00536404	-0.00655051	-0.0347757	-0.0940078	-0.639819	-0.0236005	-0.150479	-0.0432191	-0.0322282	0.00455316	1.10842	0.0980869	0.142912	0.0575493	-0.477819	-0.0205008	-0.525127	0.0750746	0.198178	-0.102574	-0.0288807	-0.144457	0.815412	0.0589433	-0.0481847	0.135987	-0.315924	-0.257767	0.0522436	-0.0365531	0.0336753	0.0762693	0.0587527	-0.195863	-0.288799	0.0383438	-1.94824	-0.0482543	-0.318636	0.536327
0.47	0.0170879	0.0184072	0.0382548	0.147766	0.057534	-0.0322564	-0.0604112	0.052282	0.902792	0.00236861	-0.00690279	-0.0357779	-0.10112	-0.77566	-0.024886	-0.170173	-0.0436798	-0.0284468	0.0166645	1.31909	0.0994171	0.121459	0.0522979	-0.570077	-0.0259114	-0.60481	0.0776336	0.201812	-0.102425	-0.0212407	-0.135845	0.910238	0.0582458	-0.0877259	0.132706	-0.341107	-0.257339	0.0376874	-0.0361764	0.0333173	0.0768906	0.0581918	-0.19986	-0.309633	0.0181798	-2.09615	-0.0499958	-0.046432	0.542495
0.48	0.0174001	0.0393104	0.0398246	0.168368	0.0572289	-0.0215132	-0.0598573	0.0586753	0.902795	-0.00191279	-0.00726798	-0.037354	-0.10976	-0.937238	-0.0263523	-0.19963	-0.0442301	-0.0380376	0.0310767	1.56615	0.100526	0.109352	0.0460402	-0.675035	-0.0322105	-0.699266	0.0803637	0.215386	-0.102032	0.00166232	-0.126187	1.02347	0.0572872	-0.0933603	0.129111	-0.377124	-0.257063	0.0252588	-0.0358669	0.0218096	0.0773806	0.0358161	-0.204036	-0.310859	-0.00267159	-2.07791	-0.0489535	0.25273	0.549203
0.49	0.0178584	0.0498283	0.0416404	0.197522	0.0570404	-0.0112619	-0.0592348	0.0658808	0.902749	-0.00720839	-0.00765195	-0.0395947	-0.120016	-1.0943	-0.0280739	-0.238399	-0.0449451	-0.0490274	0.0480322	1.82381	0.101735	0.132942	0.0386895	-0.789349	-0.0394156	-0.79125	0.0833833	0.242943	-0.10134	0.0157684	-0.115345	1.14701	0.0563508	-0.101119	0.125167	-0.413619	-0.256816	0.0266479	-0.0357456	-0.00415698	0.0776259	0.0131168	-0.20789	-0.262472	-0.022445	-1.88537	-0.0449496	0.549711	0.555378
0.5	0.0183755	0.0491983	0.0437723	0.231047	0.0569093	-0.00927191	-0.0585401	0.0729343	0.902649	-0.0130746	-0.00806256	-0.04268	-0.131779	-1.22861	-0.0301344	-0.281762	-0.045812	-0.053742	0.0675049	2.06337	0.102962	0.111543	0.0301652	-0.90593	-0.0474783	-0.873083	0.0868188	0.282517	-0.100472	0.0199841	-0.103247	1.27212	0.0552102	-0.129618	0.120798	-0.458232	-0.256485	0.0406254	-0.0359057	-0.0361141	0.0776973	0.000564868	-0.210745	-0.168828	-0.0397546	-1.55042	-0.0382589	0.839105	0.559338
0.51	0.0188415	0.043609	0.0462652	0.267724	0.0567362	-0.0162008	-0.0577788	0.0791917	0.902484	-0.0202071	-0.00850845	-0.0466796	-0.144733	-1.33196	-0.0325909	-0.329053	-0.0467388	-0.0527447	0.0891565	2.2572	0.104054	0.10364	0.0205318	-1.00506	-0.0562728	-0.950537	0.0907788	0.330443	-0.0994685	0.0267659	-0.0898976	1.39783	0.053728	-0.169956	0.115989	-0.500763	-0.255907	0.0655395	-0.036462	-0.0848084	0.0777068	-0.00195736	-0.212904	-0.207758	-0.0514095	-0.714226	-0.0271019	1.42409	0.560888
0.52	0.0192938	0.0456876	0.0491198	0.305111	0.0565053	-0.020483	-0.05696	0.0844032	0.902244	-0.02781	-0.00900084	-0.052045	-0.15864	-1.412	-0.0354574	-0.377752	-0.0478884	-0.0797801	0.112478	2.3933	0.105168	0.124177	0.00999498	-1.07975	-0.0658382	-1.03612	0.0952857	0.379645	-0.0982235	0.0410885	-0.0752871	1.52588	0.0518702	-0.201644	0.110748	-0.545759	-0.255057	0.0868204	-0.0374695	-0.127451	0.0777084	-0.00180755	-0.215748	-0.355938	-0.0535424	0.240722	-0.0109684	1.75215	0.560827
0.53	0.0197827	0.0479251	0.052403	0.353597	0.0561817	-0.031393	-0.0560945	0.08852	0.901927	-0.0356133	-0.00955389	-0.0587006	-0.173203	-1.4548	-0.0388522	-0.44226	-0.049313	-0.102464	0.136821	2.46234	0.106559	0.158202	-0.00114416	-1.12776	-0.0762696	-1.1307	0.100416	0.439166	-0.0969094	0.0150389	-0.0593218	1.66928	0.0498514	-0.205116	0.104963	-0.608006	-0.253993	0.103375	-0.0388353	-0.15882	0.0777756	0.00774383	-0.219953	-0.472066	-0.0479472	0.81912	0.00584278	1.60898	0.55873
0.54	0.0202714	0.0415873	0.0561838	0.399687	0.0557256	-0.0435976	-0.0551941	0.0912556	0.901532	-0.0433172	-0.0101759	-0.0656361	-0.188008	-1.44919	-0.0428469	-0.496821	-0.0511346	-0.140443	0.161499	2.45996	0.108297	0.185736	-0.0125774	-1.14686	-0.0876216	-1.22536	0.10621	0.491689	-0.0957081	-0.00496319	-0.0418168	1.83345	0.0478552	-0.196375	0.0984889	-0.683063	-0.252753	0.120234	-0.0404513	-0.176222	0.0779595	0.0192278	-0.224965	-0.486903	-0.0376647	1.2041	0.0208513	1.44442	0.553754
0.55	0.0202664	-0.152789	0.0602812	0.406439	0.0548087	-0.25483	-0.054305	0.0765184	0.901067	-0.0489614	-0.0108608	-0.0693885	-0.201245	-0.751053	-0.0472941	-0.528107	-0.052866	0.0692731	0.184118	1.53193	0.110241	0.123989	-0.0225245	-0.456879	-0.0993294	-1.08541	0.112495	0.543749	-0.0948582	-0.207592	-0.0227142	1.96343	0.0460837	-0.165226	0.0912267	-0.758444	-0.25094	0.299782	-0.0421407	-0.210211	0.0786312	0.231456	-0.230534	-0.543352	-0.0248038	1.40538	0.0350625	1.37679	0.547755
0.56	0.0182067	-0.188691	0.0639859	0.344175	0.0504169	-0.434969	-0.0537193	0.0479862	0.900596	-0.043293	-0.0115561	-0.0715459	-0.202965	0.101837	-0.0524265	-0.467182	-0.0503814	0.247925	0.190523	0.117869	0.106375	-0.674324	-0.0237879	0.116892	-0.108904	-1.06272	0.118848	0.503667	-0.0973509	-0.3367	-0.00261526	2.0615	0.0446471	-0.122091	0.0832532	-0.84183	-0.247463	0.243056	-0.0438578	-0.131412	0.0828059	0.39899	-0.235765	-0.324345	-0.00982701	1.6356	0.0474141	1.10831	0.541925
0.57	0.017582	-0.016534	0.0667295	0.213853	0.0480577	-0.0279017	-0.0532544	0.0457914	0.900237	-0.0277627	-0.0123125	-0.0795524	-0.203267	-0.102839	-0.0559265	-0.253974	-0.0500576	-0.136491	0.191328	0.0991848	0.102225	-0.163149	-0.0224213	0.112717	-0.120311	-1.24139	0.124066	0.323375	-0.0973571	0.0323081	0.0184309	2.14829	0.043757	-0.064012	0.0743124	-0.951945	-0.246326	0.0495229	-0.0436642	0.134049	0.084745	-0.0192791	-0.238814	-0.143635	0.00770644	1.91443	0.0570019	0.797985	0.534367
0.58	0.0170811	-0.087994	0.0684485	0.131471	0.0487728	0.117135	-0.052799	0.0456519	0.900027	-0.0157531	-0.0131233	-0.0807931	-0.204243	-0.0456174	-0.0580139	-0.184158	-0.0513507	-0.0453618	0.192493	0.121733	0.101603	0.000438203	-0.0215137	0.0736803	-0.132426	-1.22736	0.12801	0.236002	-0.0950049	0.0828479	0.0406366	2.31296	0.0437015	0.0534309	0.0640127	-1.11278	-0.245638	0.133595	-0.0417608	0.207725	0.0835263	-0.166431	-0.241149	-0.072497	0.0281458	2.16594	0.0631214	0.411615	0.526939
0.59	0.0157693	-0.160017	0.0692528	0.0169828	0.0496134	0.0400788	-0.0523357	0.0471088	0.899884	-0.0149466	-0.0138978	-0.0731873	-0.204313	0.0443055	-0.0594196	-0.0841518	-0.0510192	0.0757837	0.19369	0.116217	0.102204	0.134841	-0.0209468	0.0359644	-0.144715	-1.2557	0.130931	0.106203	-0.092954	0.0137315	0.0648998	2.53747	0.0451403	0.224702	0.0521682	-1.24514	-0.244096	0.210001	-0.0394117	0.240464	0.0823755	-0.0583356	-0.242512	0.107208	0.0508445	2.3684	0.0652255	-0.00416809	0.519639
0.6	0.0137559	-0.243373	0.0686765	-0.133826	0.0496046	-0.0358925	-0.0518574	0.048599	0.899693	-0.024268	-0.0145783	-0.062757	-0.203366	0.143934	-0.0595579	0.0696172	-0.0502529	0.0651453	0.194838	0.115068	0.104184	0.234911	-0.0207055	0.0149392	-0.157282	-1.24593	0.132344	-0.0534976	-0.0913641	-0.0242894	0.0912226	2.71779	0.0481751	0.33908	0.0393554	-1.30737	-0.241753	0.306928	-0.036512	0.301282	0.0825256	0.0633885	-0.242141	0.249882	0.0751175	2.43478	0.0628979	-0.497285	0.512142
0.61	0.0110408	-0.297742	0.0665973	-0.278545	0.049077	-0.0673549	-0.0513618	0.0506366	0.899385	-0.0375629	-0.0151521	-0.0519888	-0.201526	0.197078	-0.0581586	0.227918	-0.0493983	0.0910134	0.196054	0.128806	0.106475	0.20609	-0.0205637	0.0135176	-0.16989	-1.24747	0.132211	-0.196063	-0.0901732	-0.0718827	0.119149	2.86121	0.0516838	0.329417	0.0260946	-1.34534	-0.238592	0.372027	-0.0329021	0.365613	0.0836767	0.135958	-0.240362	0.413091	0.0990169	2.29101	0.0553511	-0.943602	0.505961
0.62	0.00803399	-0.307093	0.0631321	-0.409311	0.0484616	-0.0569431	-0.050843	0.0531842	0.898945	-0.0503157	-0.0156178	-0.0411671	-0.199394	0.193675	-0.0551895	0.382595	-0.0482132	0.115968	0.197443	0.147583	0.108204	0.142534	-0.02041	0.0156419	-0.182808	-1.27947	0.130743	-0.321553	-0.0893984	-0.109545	0.148345	2.97183	0.0549332	0.307733	0.0124747	-1.38189	-0.235131	0.386355	-0.0285965	0.43493	0.0852927	0.159198	-0.236152	0.607988	0.120264	1.78638	0.0431025	-1.50985	0.499204
0.63	0.00509349	-0.298903	0.0584761	-0.515173	0.0480417	-0.00693208	-0.0502994	0.0536278	0.898391	-0.0590662	-0.0159727	-0.0295401	-0.197406	0.178549	-0.05075	0.522368	-0.0469244	0.0953138	0.198972	0.150263	0.10923	0.0509268	-0.0202208	0.0182135	-0.196228	-1.23776	0.12814	-0.429025	-0.0889239	-0.110335	0.178434	2.88875	0.0580918	0.304359	-0.00149193	-1.27288	-0.231762	0.382848	-0.023586	0.501542	0.0869788	0.132916	-0.230474	0.586685	0.133379	0.803133	0.0230239	-2.30134	0.492602
0.64	0.000828414	-0.338545	0.0532211	-0.510983	0.0520394	0.633645	-0.0500174	0.0093642	0.89783	-0.0482741	-0.0162216	-0.0183653	-0.194213	0.214674	-0.0448386	0.637259	-0.0494595	-0.448884	0.200445	0.160995	0.10913	-0.0290342	-0.0202169	-0.0239807	-0.200102	0.185444	0.123583	-0.54748	-0.0843802	0.673157	0.193367	0.488265	0.0565836	-0.722622	-0.00662014	-0.151676	-0.227643	0.331324	-0.0178573	0.533888	0.0845655	-0.469584	-0.225043	0.557255	0.137808	0.102257	-0.00246516	-2.57568	0.48788
0.65	-0.000644596	0.00717421	0.049179	-0.302454	0.0570275	0.328053	-0.0499485	0.00686315	0.897495	-0.0186899	-0.0163454	-0.00704262	-0.193941	-0.106123	-0.0398847	0.35514	-0.0524106	-0.136614	0.201958	0.124892	0.109515	0.072473	-0.0206816	-0.0718847	-0.199843	-0.0622194	0.119252	-0.304514	-0.0802792	0.178916	0.195944	0.193155	0.0506583	-0.244985	-0.00701981	-0.0282993	-0.227635	-0.148629	-0.013885	0.247043	0.0811461	-0.179708	-0.219617	0.435036	0.136131	-0.394833	-0.0284688	-2.43551	0.484224
0.66	-0.00143042	-0.173101	0.0465508	-0.243856	0.0593163	0.169037	-0.0498824	0.00581441	0.897427	0.00377042	-0.0163763	6.52E-05	-0.193743	0.141326	-0.0369084	0.270468	-0.0532495	-0.0729905	0.202888	0.0681946	0.109964	0.0210023	-0.0217307	-0.138093	-0.199912	0.13358	0.116726	-0.226191	-0.0791598	0.0974987	0.197806	0.165364	0.0497135	-0.0140799	-0.00751024	-0.0612427	-0.228442	0.0525234	-0.0123485	0.103408	0.0803728	-0.0088404	-0.217325	0.100057	0.1298	-0.832189	-0.0517712	-2.13812	0.483297
0.67	-0.00367296	-0.228161	0.0442494	-0.212705	0.0606441	0.100124	-0.0498329	0.00393281	0.897544	0.0175034	-0.016354	0.0041876	-0.191569	0.228848	-0.0345597	0.217279	-0.0537848	-0.0372933	0.203422	0.0389891	0.110119	0.0056014	-0.0233592	-0.177702	-0.198148	0.217356	0.114437	-0.201735	-0.0783835	0.0923289	0.199243	0.114086	0.0501404	0.0925045	-0.00820829	-0.0712968	-0.227515	0.100176	-0.0115348	0.0489131	0.0807097	0.0697258	-0.217353	0.0773332	0.119794	-1.16844	-0.0711906	-1.72832	0.483433
0.68	-0.00580357	-0.194426	0.0423274	-0.171423	0.061372	0.0536954	-0.0498035	0.00220084	0.897724	0.0161988	-0.0162962	0.00721392	-0.189272	0.210431	-0.0328258	0.157153	-0.0537397	0.025188	0.203663	0.0139174	0.109882	-0.0646719	-0.0250581	-0.149696	-0.196146	0.211558	0.112453	-0.159905	-0.0778687	0.0560313	0.200045	0.0470738	0.0511651	0.0938412	-0.00878704	-0.0393015	-0.226859	0.0415387	-0.0112078	0.0069141	0.0816874	0.11666	-0.217066	0.191065	0.106587	-1.44584	-0.0862013	-1.27068	0.482391
0.69	-0.00768762	-0.176524	0.0408472	-0.120461	0.0618177	0.0408247	-0.0497801	0.00300117	0.897833	0.00495803	-0.0162135	0.00914346	-0.187208	0.181901	-0.0316261	0.102758	-0.0533325	0.0343345	0.203804	0.0216992	0.108948	-0.11155	-0.0262956	-0.0926069	-0.19416	0.196284	0.111014	-0.0915241	-0.0776747	0.026937	0.200336	0.0182332	0.0520073	0.0844109	-0.00896224	0.000265116	-0.22655	0.01745	-0.0113415	-0.0413842	0.0828951	0.118361	-0.21618	0.267156	0.0908232	-1.67048	-0.0968257	-0.839966	0.48078
0.7	-0.00933055	-0.149541	0.0399615	-0.0553173	0.0622242	0.0439473	-0.0497344	0.00648765	0.897825	-0.00602065	-0.0161162	0.0101609	-0.185628	0.125565	-0.0309875	0.0415101	-0.0530534	0.00808313	0.204155	0.0531837	0.107817	-0.103941	-0.02696	-0.0425641	-0.192473	0.146606	0.110369	-0.0118522	-0.0776905	0.00974146	0.200547	0.0259432	0.053005	0.125949	-0.00881923	0.0208897	-0.226445	-0.00500435	-0.0120349	-0.0984169	0.0839658	0.0919127	-0.215105	0.292412	0.0729216	-1.86747	-0.103364	-0.459973	0.479769
0.71	-0.0107082	-0.118702	0.0397201	0.00626147	0.0626898	0.0479316	-0.0496447	0.0116324	0.897733	-0.0109739	-0.0160129	0.0104195	-0.184683	0.0582276	-0.0309281	-0.0195617	-0.0531146	-0.0238995	0.204899	0.0984092	0.107259	-0.00159235	-0.0272851	-0.0288275	-0.191284	0.0830633	0.110488	0.048492	-0.0777928	-0.00523388	0.200947	0.0520656	0.0548436	0.251502	-0.00859005	0.0195808	-0.226457	-0.0212546	-0.0132824	-0.147444	0.0847131	0.0585459	-0.214499	0.227933	0.0532472	-2.02161	-0.106136	-0.0735195	0.480736
0.72	-0.0116435	-0.0597673	0.0400251	0.0528617	0.0631243	0.0341265	-0.0495026	0.0166506	0.897633	-0.00810444	-0.0159073	0.0108702	-0.184545	-0.0277712	-0.0314153	-0.0731974	-0.0533902	-0.0257827	0.206048	0.128503	0.107612	0.0638133	-0.0275688	-0.0311877	-0.19081	-0.00231426	0.111072	0.068016	-0.0779715	-0.0182926	0.201594	0.0747904	0.0575605	0.254814	-0.00854313	-0.0287789	-0.226737	-0.0690205	-0.0149533	-0.178183	0.08519	0.0418168	-0.214947	0.123415	0.0324712	-2.10607	-0.104512	0.407928	0.485134
0.73	-0.0118374	0.00828281	0.0406956	0.0740458	0.0632578	-0.0102547	-0.0493126	0.0210934	0.897579	-0.00277859	-0.0157928	0.0120402	-0.185334	-0.101715	-0.032284	-0.101049	-0.053516	0.00725388	0.207353	0.127051	0.108386	0.0796408	-0.0279213	-0.0365827	-0.19133	-0.0948125	0.111765	0.0554385	-0.0782117	-0.040951	0.202461	0.096762	0.0602917	0.285268	-0.00891184	-0.0549372	-0.22764	-0.127218	-0.0169165	-0.193534	0.0856752	0.0605256	-0.216139	0.0748882	0.0117789	-1.98951	-0.0977493	0.929969	0.492848
0.74	-0.0119806	-0.0486011	0.0413034	0.042077	0.063071	-0.0233963	-0.0490894	0.0232937	0.897564	-0.000920346	-0.0156697	0.012339	-0.186092	-0.0305652	-0.0331238	-0.0694844	-0.0534065	0.015721	0.208524	0.10943	0.109036	0.0534802	-0.0283221	-0.042927	-0.19202	-0.0363799	0.112117	0.00175881	-0.078478	-0.0226718	0.203469	0.106364	0.0625369	0.151997	-0.00956758	-0.0724814	-0.228324	-0.0279836	-0.0188349	-0.175732	0.0862811	0.0584043	-0.21718	0.0430539	-0.00616372	-1.48477	-0.0858249	1.5211	0.501431
0.75	-0.0124532	-0.0201748	0.0415716	0.0139405	0.0628426	-0.0201751	-0.0488477	0.0249926	0.897562	0.000523207	-0.0155498	0.0115343	-0.186408	-0.0568375	-0.0336325	-0.0360782	-0.0532585	0.0136493	0.209553	0.0970358	0.109568	0.058214	-0.0287283	-0.0391999	-0.192446	-0.0728665	0.111931	-0.0440192	-0.0785749	-0.00999704	0.204616	0.121027	0.0636733	0.0952615	-0.0102917	-0.0683919	-0.228283	-0.0257034	-0.0205253	-0.160105	0.0867816	0.0388111	-0.217862	-0.0271294	-0.0160492	-0.484307	-0.06709	2.15344	0.508862
0.76	-0.0121342	0.0745842	0.0416501	0.00369499	0.0627621	0.00955919	-0.0485906	0.0262927	0.897567	-0.000253934	-0.0154425	0.00970262	-0.187503	-0.149919	-0.033797	-0.00893057	-0.0532611	-0.0114183	0.210391	0.068581	0.109992	0.0133511	-0.0289896	-0.0101785	-0.193757	-0.167592	0.111452	-0.0656338	-0.0784559	0.00781274	0.205794	0.111992	0.0642314	0.00789602	-0.0109328	-0.0569776	-0.228824	-0.0968115	-0.0220669	-0.137274	0.0869548	-0.00735794	-0.218778	-0.168619	-0.0165952	0.286867	-0.0445072	2.2798	0.513817
0.77	-0.0112602	0.0939436	0.04168	0.00663905	0.0630879	0.0534421	-0.0483215	0.0276684	0.897542	-0.00538329	-0.015358	0.00715711	-0.189102	-0.161765	-0.0336872	0.00978225	-0.0536298	-0.0505124	0.210893	0.0340306	0.10967	-0.0790953	-0.0288232	0.0453434	-0.195602	-0.183312	0.110968	-0.0540757	-0.0780606	0.0289268	0.20682	0.098027	0.0638344	-0.0892495	-0.0113462	-0.0261527	-0.229611	-0.072838	-0.023426	-0.125381	0.0865555	-0.0671723	-0.221375	-0.39008	-0.0114729	0.704215	-0.0226514	2.09642	0.516678
0.78	-0.0103643	0.0909434	0.0417886	0.0162001	0.0637735	0.0790172	-0.0480359	0.0294851	0.897458	-0.0108752	-0.0152983	0.00486932	-0.190672	-0.154194	-0.0334533	0.01952	-0.0543377	-0.0770623	0.211105	0.0101521	0.108477	-0.155955	-0.0281039	0.0950897	-0.197472	-0.183058	0.110671	-0.035702	-0.0774839	0.0440358	0.207766	0.0928374	0.062484	-0.183492	-0.011473	0.00300675	-0.229995	-0.0276361	-0.0247356	-0.128929	0.0856592	-0.104394	-0.226171	-0.591448	-0.00239809	1.06695	-0.00259425	1.90809	0.518198
0.79	-0.00953296	0.0794065	0.0419409	0.0131199	0.0646118	0.085809	-0.0477337	0.0308288	0.897334	-0.0133891	-0.0152598	0.00283651	-0.192125	-0.135647	-0.033107	0.0348584	-0.0552129	-0.0850254	0.21111	-0.00925107	0.10661	-0.219675	-0.0269966	0.123302	-0.199285	-0.168518	0.110463	-0.0375116	-0.0767758	0.0568886	0.208649	0.0836909	0.0602556	-0.262465	-0.0113573	0.0246791	-0.229943	0.0176707	-0.0260066	-0.122825	0.0845564	-0.112319	-0.233074	-0.752554	0.00976193	1.36802	0.0155578	1.67917	0.519719
0.8	-0.0088136	0.0731592	0.0420027	0.000422835	0.0654623	0.0832324	-0.0474204	0.0317335	0.897205	-0.0116821	-0.0152424	0.000570724	-0.193383	-0.122026	-0.0326138	0.0479129	-0.0560652	-0.0751494	0.210949	-0.0229035	0.104064	-0.277167	-0.0257331	0.126647	-0.200946	-0.156327	0.110119	-0.0579215	-0.0759683	0.0687907	0.209434	0.074772	0.057328	-0.313237	-0.0110808	0.0317395	-0.22952	0.0439811	-0.027118	-0.104954	0.083481	-0.103598	-0.241216	-0.7848	0.0245787	1.62614	0.0307438	1.3287	0.521021
0.81	-0.00808009	0.0842109	0.0419269	-0.0134184	0.0662818	0.0816252	-0.0470987	0.0327207	0.897107	-0.00765852	-0.0152494	-0.00207772	-0.194584	-0.129324	-0.0320405	0.0497982	-0.0567851	-0.0609071	0.210684	-0.0275366	0.10126	-0.273049	-0.024578	0.102019	-0.202577	-0.161753	0.109508	-0.0890567	-0.075025	0.0879377	0.210124	0.0671553	0.0542145	-0.304152	-0.0107733	0.0290334	-0.228996	0.0403562	-0.028009	-0.0810985	0.0825192	-0.0925441	-0.249432	-0.713313	0.0416734	1.84325	0.0425043	0.967045	0.521438
0.82	-0.00720298	0.0964952	0.0417374	-0.0212831	0.0671179	0.084388	-0.0467664	0.0337223	0.89705	-0.00416425	-0.0152855	-0.00518489	-0.195923	-0.14214	-0.0315221	0.0347904	-0.0573793	-0.0497489	0.210413	-0.0254739	0.0990578	-0.135462	-0.0236931	0.0719454	-0.204327	-0.170693	0.108603	-0.114025	-0.0738165	0.112255	0.210746	0.0613653	0.0516911	-0.185093	-0.0105563	0.0203228	-0.228596	0.0293937	-0.0286771	-0.0609354	0.0816386	-0.0848441	-0.256853	-0.578875	0.0606155	1.99958	0.0506757	0.591905	0.520721
0.83	-0.00632534	0.0790787	0.0415147	-0.0229532	0.0679664	0.0851249	-0.0464241	0.0347113	0.89702	-0.00220104	-0.0153545	-0.00858934	-0.197295	-0.128624	-0.0312325	0.00826901	-0.0579234	-0.052056	0.210205	-0.0135951	0.0989417	0.102468	-0.0231326	0.0399921	-0.206072	-0.153521	0.107562	-0.117201	-0.0724824	0.112766	0.211352	0.0634968	0.0509699	0.0321436	-0.0104684	0.00329068	-0.228189	0.0517822	-0.0292089	-0.0519188	0.0808507	-0.0746059	-0.263058	-0.447862	0.0808667	2.10136	0.0551709	0.216277	0.519125
0.84	-0.00580489	0.0288457	0.0412837	-0.0220577	0.0687905	0.0777906	-0.0460715	0.0357092	0.897003	-0.00126822	-0.015457	-0.01184	-0.198365	-0.081356	-0.0312202	-0.0167425	-0.058478	-0.0495022	0.210142	5.15E-05	0.100479	0.173175	-0.0228127	0.0267505	-0.207469	-0.105339	0.106554	-0.101274	-0.0712636	0.0995314	0.212008	0.069076	0.0518121	0.118692	-0.0104797	-0.0033901	-0.22734	0.113254	-0.0296504	-0.049453	0.0802172	-0.0547288	-0.268156	-0.332241	0.10168	2.07034	0.0554994	-0.273916	0.517449
0.85	-0.00579201	-0.0148481	0.0410752	-0.0179281	0.0694649	0.0540089	-0.0457127	0.0359665	0.896991	-0.00126522	-0.0155888	-0.0143905	-0.198935	-0.0349185	-0.031451	-0.0356251	-0.0589145	-0.0331171	0.210161	0.00372428	0.10208	0.152908	-0.0225112	0.0306379	-0.208332	-0.0595675	0.105727	-0.0749188	-0.0702884	0.0736907	0.21267	0.0637113	0.0530447	0.130148	-0.0104704	0.00486513	-0.225889	0.161684	-0.0300135	-0.0454574	0.0798869	-0.0169662	-0.271894	-0.19854	0.12124	1.8435	0.0505902	-0.78878	0.515929
0.86	-0.00601437	-0.0202836	0.0409365	-0.00759042	0.0698284	0.0178375	-0.0453555	0.0353124	0.896977	-0.00159182	-0.015743	-0.0163756	-0.199233	-0.0260348	-0.0318925	-0.0580523	-0.0591892	-0.0206988	0.210201	0.00548527	0.103725	0.169463	-0.0222084	0.0260312	-0.208903	-0.0518569	0.105159	-0.0455931	-0.0697012	0.0304892	0.213251	0.0535392	0.0544948	0.151265	-0.0103633	0.0124261	-0.224209	0.162262	-0.0302459	-0.0245348	0.0800142	0.0323277	-0.274168	-0.138193	0.136533	1.13192	0.0395631	-1.4993	0.515082
0.87	-0.0060893	0.00870166	0.0409528	0.0121352	0.0698177	-0.0184185	-0.0450094	0.0337439	0.89696	-0.00181104	-0.015914	-0.0177048	-0.199656	-0.0541586	-0.0325933	-0.0869629	-0.0593504	-0.00974199	0.210262	0.00853426	0.105363	0.152508	-0.0219533	0.0221315	-0.209564	-0.0785161	0.104909	-0.0133543	-0.069562	-0.0140255	0.213718	0.0401374	0.0560798	0.16392	-0.0102112	0.0143985	-0.222765	0.12219	-0.0302392	0.00100909	0.0806028	0.073146	-0.275835	-0.159744	0.143046	0.201277	0.0220479	-1.9685	0.516026
0.88	-0.00585619	0.0308953	0.0411583	0.0272742	0.0695236	-0.0374717	-0.0446845	0.0310634	0.896942	-0.00165118	-0.0160942	-0.0182297	-0.200383	-0.0752292	-0.0335078	-0.101736	-0.0594682	-0.0119368	0.210359	0.0122508	0.106854	0.15303	-0.0217371	0.0183864	-0.210454	-0.0936555	0.104966	0.0115897	-0.0697579	-0.0411639	0.214028	0.0237903	0.0577791	0.180993	-0.0100263	0.0193789	-0.221748	0.0883198	-0.0300452	0.0196593	0.0814596	0.0879191	-0.277464	-0.152067	0.141627	-0.417592	0.00230244	-1.95515	0.518086
0.89	-0.0055291	0.0277278	0.0414667	0.0345731	0.0691115	-0.0448444	-0.0443916	0.0273721	0.896928	-0.000984909	-0.0162773	-0.018304	-0.20118	-0.068382	-0.0344887	-0.1042	-0.0596718	-0.0233347	0.210491	0.0150243	0.108482	0.171594	-0.021559	0.013956	-0.211327	-0.0806693	0.105247	0.0349491	-0.0701849	-0.0627634	0.214189	0.0106292	0.0597187	0.206097	-0.0097878	0.0221122	-0.220935	0.0819551	-0.0296943	0.0357593	0.0823617	0.0867515	-0.278776	-0.0745185	0.13528	-0.868046	-0.0160991	-1.75949	0.519433
0.9	-0.00534135	-0.00119356	0.041836	0.0386553	0.0686115	-0.0573556	-0.0441401	0.0227173	0.896923	-1.47E-05	-0.0164585	-0.0177672	-0.201769	-0.0281935	-0.0354814	-0.100241	-0.0599365	-0.0224992	0.210626	0.010275	0.110251	0.172845	-0.0214163	0.0140515	-0.211929	-0.0384512	0.105787	0.066451	-0.0708898	-0.0923319	0.214227	-0.0035824	0.0618895	0.219646	-0.00951798	0.0268415	-0.220105	0.0977927	-0.0292077	0.0444282	0.083254	0.088502	-0.279002	0.086691	0.124354	-1.29312	-0.0322964	-1.45488	0.518281
0.91	-0.0055934	-0.058036	0.04221	0.0338523	0.0679304	-0.0809394	-0.0439406	0.0170128	0.896927	0.000773095	-0.0166287	-0.0160638	-0.201745	0.0484903	-0.0364031	-0.0810475	-0.0600801	-0.00316788	0.21067	-0.00216775	0.111736	0.11143	-0.0212436	0.0185711	-0.211894	0.0376609	0.106598	0.0941482	-0.0720011	-0.129563	0.214108	-0.021862	0.0639048	0.169818	-0.00920838	0.0324464	-0.21897	0.139237	-0.0286516	0.047139	0.0842275	0.101944	-0.277904	0.247782	0.109744	-1.60648	-0.0451475	-1.10156	0.514573
0.92	-0.0064733	-0.124625	0.0425124	0.0246399	0.0669652	-0.112656	-0.0438031	0.0104014	0.896935	0.000625746	-0.0167763	-0.0133149	-0.200835	0.140794	-0.0371489	-0.0559214	-0.0599082	0.0321762	0.210559	-0.0201722	0.112287	-0.00730707	-0.0210169	0.026966	-0.210979	0.127994	0.107578	0.112104	-0.0735632	-0.162991	0.213792	-0.0428467	0.0650792	0.0533862	-0.00887439	0.0368881	-0.217382	0.183954	-0.0280553	0.0450603	0.0853996	0.123732	-0.275538	0.399752	0.0922347	-1.85771	-0.0547796	-0.780785	0.509148
0.93	-0.0078173	-0.143474	0.0427022	0.0116323	0.0657111	-0.134242	-0.0437298	0.00458116	0.896937	-0.000462408	-0.0168935	-0.0101027	-0.199214	0.174009	-0.0376712	-0.0298459	-0.0593117	0.0751441	0.210316	-0.0256824	0.11135	-0.175216	-0.0207344	0.029129	-0.209361	0.164752	0.10857	0.105468	-0.0754068	-0.160922	0.213296	-0.0563345	0.0646633	-0.127736	-0.00852601	0.0396737	-0.215591	0.171341	-0.0274195	0.05279	0.0867614	0.134272	-0.271936	0.546291	0.0723847	-2.05589	-0.0613445	-0.476134	0.502925
0.94	-0.00907894	-0.118842	0.0427885	0.0050815	0.0643911	-0.12433	-0.0437031	0.00122237	0.89692	-0.00311847	-0.0169798	-0.00727344	-0.197605	0.14651	-0.0379836	-0.0164863	-0.0583535	0.10064	0.210092	-0.0165087	0.109174	-0.231762	-0.0204673	0.0251353	-0.20771	0.145905	0.109407	0.0861364	-0.0769542	-0.106679	0.212719	-0.0572649	0.0628477	-0.20833	-0.00816474	0.0397677	-0.214205	0.117622	-0.0267134	0.0621267	0.088041	0.107778	-0.267238	0.636727	0.0506843	-2.20729	-0.0649292	-0.183107	0.496783
0.95	-0.0101056	-0.0955183	0.0428384	0.00420655	0.0632965	-0.0929231	-0.043697	0.000333301	0.896878	-0.00484735	-0.0170401	-0.0047937	-0.196334	0.108124	-0.0381949	-0.0134591	-0.0572754	0.101882	0.210031	0.00508912	0.107267	-0.15167	-0.0202735	0.0160838	-0.20633	0.115124	0.110039	0.0605457	-0.077862	-0.0484474	0.212218	-0.0401722	0.06092	-0.167162	-0.00776971	0.0375851	-0.213283	0.0796214	-0.0259914	0.063383	0.0888906	0.0552156	-0.26233	0.632225	0.0276801	-2.30705	-0.0654362	0.129231	0.492461
0.96	-0.0108722	-0.062808	0.0428975	0.00673453	0.0625348	-0.0601608	-0.0436932	0.0004764	0.896835	-0.00329357	-0.0170747	-0.00207623	-0.195495	0.0617214	-0.0383793	-0.014043	-0.0562905	0.0831626	0.21017	0.0187648	0.106121	-0.0686714	-0.0201505	0.0119284	-0.205343	0.0735155	0.110411	0.0296911	-0.0782703	-0.0183929	0.2119	-0.0247688	0.0596438	-0.0757545	-0.00741938	0.0322584	-0.212755	0.0349828	-0.0253481	0.052811	0.089176	-0.000157741	-0.257593	0.612914	0.00453127	-2.21199	-0.0620484	0.580102	0.490601
0.97	-0.0113281	-0.0374834	0.04297	0.0053686	0.0620866	-0.0294861	-0.0436876	0.000596887	0.896818	-4.58E-05	-0.0170815	0.000692811	-0.195065	0.0331044	-0.0385211	-0.00748847	-0.0556585	0.0376769	0.210358	0.0157424	0.105775	-0.0172648	-0.0200737	0.00591941	-0.204763	0.0478872	0.110503	-0.00212007	-0.0785055	-0.0175264	0.211674	-0.0220729	0.0591836	-0.0297343	-0.00711224	0.0252809	-0.212662	-0.00198924	-0.0248784	0.0392787	0.0889192	-0.0508809	-0.252661	0.632742	-0.0168908	-1.99104	-0.0542316	0.95908	0.490631
0.98	-0.0117225	-0.0440199	0.0429821	-0.00575734	0.061924	-0.00455164	-0.0436811	0.000782944	0.896829	0.00173464	-0.0170609	0.00341885	-0.194679	0.0452882	-0.0385394	0.0106121	-0.0554934	-0.00445545	0.21045	0.00258997	0.105662	-0.0121056	-0.0200412	0.00222934	-0.204241	0.0602691	0.110292	-0.0335335	-0.0787705	-0.0231034	0.211429	-0.0253439	0.0589107	-0.0360434	-0.00687974	0.0206751	-0.212684	0.00604768	-0.0246303	0.00602397	0.0881888	-0.0924001	-0.247379	0.551335	-0.0337397	-1.16155	-0.04115	1.71886	0.492018
0.99	-0.0121007	-0.0242586	0.0428015	-0.0311188	0.0619528	0.00860495	-0.0436691	0.00171164	0.896849	0.00228329	-0.0170138	0.00586235	-0.194257	0.029076	-0.0382964	0.0429002	-0.0556285	-0.0226923	0.210415	-0.0100997	0.105445	-0.0240907	-0.0200125	0.00216108	-0.203729	0.0430464	0.109695	-0.0774597	-0.0790881	-0.0294656	0.21117	-0.0245047	0.0583768	-0.0689353	-0.00666509	0.0235232	-0.212628	-0.0039582	-0.0247297	-0.0217382	0.0871506	-0.111046	-0.242932	0.375153	-0.039407	-0.0276598	-0.0204896	2.24078	0.495431
1	-0.0121256	0.0229773	0.0423978	-0.0450218	0.0620652	0.0145289	-0.0436451	0.00319031	0.896873	0.00222624	-0.0169476	0.00716776	-0.194141	-0.0148599	-0.0377666	0.0591545	-0.0558977	-0.0318241	0.21023	-0.0274759	0.10524	-0.0161533	-0.0199782	0.00886964	-0.203602	-0.0068848	0.108759	-0.100612	-0.0794258	-0.0341222	0.210918	-0.0238967	0.0575778	-0.0876382	-0.00638802	0.0319578	-0.212833	-0.0452592	-0.0250167	-0.0331485	0.0860148	-0.115031	-0.239999	0.215867	-0.0366927	0.513969	0.00157761	2.084	0.499801
1.01	-0.011639	0.0754006	0.0419411	-0.0456475	0.0622777	0.0318134	-0.0436021	0.00560105	0.89689	0.00103254	-0.0168742	0.00732704	-0.194528	-0.0696935	-0.0371163	0.0685383	-0.0563317	-0.0569758	0.209885	-0.0407383	0.105302	0.051383	-0.0198168	0.022745	-0.204044	-0.0648578	0.107781	-0.0993763	-0.0796932	-0.0282582	0.210662	-0.0250889	0.0568691	-0.0342422	-0.00600869	0.0469701	-0.213494	-0.092833	-0.0254855	-0.0483838	0.0847808	-0.131578	-0.238289	0.15976	-0.0292885	0.972385	0.0211137	1.81047	0.503874
1.02	-0.0106971	0.111986	0.0414902	-0.0410342	0.0627317	0.0605395	-0.0435283	0.00939284	0.896895	0.000146933	-0.0168053	0.00618181	-0.19542	-0.11262	-0.0363105	0.0792859	-0.0571899	-0.11125	0.209433	-0.0498239	0.106564	0.189091	-0.0195161	0.0368207	-0.205027	-0.112558	0.106948	-0.0765851	-0.0798439	-0.0241846	0.210438	-0.018516	0.0571564	0.0897403	-0.0054719	0.0568391	-0.214536	-0.119483	-0.0261239	-0.0632364	0.0832994	-0.160324	-0.236933	0.190468	-0.0173561	1.38689	0.037416	1.42376	0.506011
1.03	-0.00954892	0.120139	0.0411065	-0.0356405	0.0634698	0.0850976	-0.0434097	0.014527	0.896897	0.000305276	-0.0167531	0.00425777	-0.196592	-0.127792	-0.0354068	0.0889914	-0.058599	-0.156281	0.208912	-0.0553478	0.108621	0.20517	-0.0190822	0.0469898	-0.206323	-0.132417	0.106451	-0.0446956	-0.0799509	-0.0262453	0.210307	-0.00898609	0.0583745	0.146131	-0.0049284	0.0495659	-0.215644	-0.109179	-0.0269235	-0.0764678	0.081537	-0.182895	-0.235473	0.248173	-0.00174527	1.70711	0.0495557	1.00432	0.505732
1.04	-0.00841222	0.107737	0.0407665	-0.0322909	0.0643148	0.0777302	-0.0432369	0.0198261	0.896901	0.000438944	-0.0167188	0.00273345	-0.197784	-0.112185	-0.0344166	0.0948911	-0.0602279	-0.153049	0.2083	-0.0721064	0.110533	0.176182	-0.018549	0.0597032	-0.207692	-0.126982	0.106258	-0.0174255	-0.0801439	-0.0451436	0.210242	-0.00967525	0.0599916	0.164976	-0.00442642	0.0512825	-0.216541	-0.0787285	-0.0278409	-0.0920955	0.0797153	-0.168675	-0.233544	0.349391	0.0167982	1.96652	0.0576344	0.621366	0.503149
1.05	-0.00741964	0.100129	0.0404346	-0.0324212	0.0649295	0.0421746	-0.0430143	0.0246947	0.896907	0.000851047	-0.0166967	0.00173307	-0.198751	-0.0984496	-0.0333888	0.0951706	-0.0616745	-0.122586	0.207508	-0.0854292	0.111877	0.0839556	-0.0179	0.0634417	-0.208935	-0.12397	0.106254	-0.00454591	-0.0806118	-0.0734245	0.210142	-0.0121011	0.0612288	0.0780836	-0.00394241	0.0419841	-0.217131	-0.0611873	-0.0288709	-0.103514	0.0782323	-0.121031	-0.230673	0.469162	0.0376908	2.13951	0.0620148	0.281028	0.498555
1.06	-0.00634332	0.110731	0.0401046	-0.0350724	0.0651695	0.0107317	-0.0427408	0.0300199	0.896914	6.50E-05	-0.0166847	0.000597385	-0.199781	-0.11411	-0.0324283	0.0833724	-0.0626365	-0.0568	0.206673	-0.079761	0.112119	-0.0351616	-0.0172989	0.0538728	-0.210301	-0.139556	0.106301	-0.01198	-0.0811649	-0.0474815	0.210037	-0.0115651	0.0614099	-0.0493373	-0.00363305	0.0148714	-0.217717	-0.0635194	-0.029977	-0.106163	0.0772514	-0.0764207	-0.226869	0.548534	0.0599041	2.25247	0.0630888	-0.0471011	0.493178
1.07	-0.00541617	0.0717574	0.0397259	-0.0381797	0.0651746	-0.0104654	-0.04241	0.0363497	0.896896	-0.00388591	-0.0166874	-0.00126235	-0.200755	-0.0893881	-0.0316303	0.0585778	-0.0627854	0.0315118	0.205969	-0.0584691	0.111759	-0.0139981	-0.0167497	0.0586026	-0.211591	-0.116458	0.106239	-0.018064	-0.0811257	0.0203862	0.209969	0.0025305	0.0609111	-0.0242595	-0.00334652	0.0399354	-0.217965	0.00206124	-0.03108	-0.112606	0.0766433	-0.0430123	-0.222816	0.541175	0.0832554	2.34218	0.0606423	-0.396233	0.488827
1.08	-0.00475131	0.0712425	0.039358	-0.03453	0.0649495	-0.0342474	-0.042012	0.0431306	0.896846	-0.00550939	-0.0167111	-0.0035014	-0.201679	-0.11208	-0.0311558	0.0249284	-0.0622072	0.0806635	0.205546	-0.0282994	0.111825	0.0171738	-0.016143	0.0587452	-0.212847	-0.141671	0.106128	-0.0236921	-0.0807531	0.0144704	0.210138	0.027754	0.0609203	0.0165293	-0.00288359	0.0471315	-0.217685	0.022735	-0.032189	-0.109817	0.0764092	-0.0056266	-0.21877	0.541052	0.106509	2.20996	0.053931	-0.878841	0.486354
1.09	-0.00388663	0.0917483	0.0390653	-0.0244724	0.0645083	-0.0508557	-0.0415518	0.0485636	0.896792	-0.0053165	-0.0167587	-0.00607754	-0.203011	-0.1473	-0.0309824	-0.00509538	-0.0613939	0.0848712	0.205346	-0.0144661	0.111901	-0.00679226	-0.0155559	0.0597948	-0.214504	-0.176286	0.106049	-0.0167177	-0.080635	-0.023952	0.21047	0.0342486	0.0610743	0.00904867	-0.00242866	0.0434762	-0.217467	0.0136418	-0.0332096	-0.0928967	0.0765217	0.0234733	-0.214171	0.546843	0.12707	1.75031	0.0420254	-1.46227	0.485378
1.1	-0.00299949	0.0815378	0.0389021	-0.00531397	0.0639448	-0.0624447	-0.0410447	0.0527074	0.896734	-0.00620937	-0.0168328	-0.0086434	-0.204484	-0.146051	-0.0311061	-0.0407388	-0.0606002	0.085932	0.205234	-0.00576179	0.111518	-0.0720393	-0.0149229	0.0677585	-0.216264	-0.174532	0.106109	0.00223423	-0.0808039	-0.0434855	0.210812	0.0346734	0.0609536	-0.0350617	-0.00199155	0.0417408	-0.217109	0.0466142	-0.0339599	-0.0638903	0.0768679	0.0422953	-0.209797	0.387609	0.139712	0.709621	0.0226611	-2.24695	0.486807
1.11	-0.00220018	0.0783423	0.0389861	0.0195815	0.0632389	-0.0782522	-0.0405025	0.0555573	0.896667	-0.00726346	-0.0169269	-0.0099004	-0.205967	-0.15022	-0.031626	-0.0773581	-0.0597272	0.0975751	0.205205	0.00257406	0.110512	-0.125071	-0.0142047	0.0757293	-0.217994	-0.177127	0.106345	0.0106426	-0.0810921	-0.0495723	0.211135	0.0294179	0.0604301	-0.0644363	-0.00156792	0.0455939	-0.216454	0.0696311	-0.0344716	-0.0485023	0.0773953	0.0573481	-0.206844	0.218283	0.142304	-0.107743	-0.00178886	-2.43168	0.490672
1.12	-0.0013578	0.0826995	0.0392568	0.0318629	0.0623755	-0.093767	-0.0399383	0.0570366	0.89659	-0.00820078	-0.0170275	-0.0101103	-0.207575	-0.160005	-0.0324248	-0.0985066	-0.0587531	0.106608	0.205259	0.00938497	0.109078	-0.157194	-0.0134069	0.0833877	-0.219796	-0.182142	0.106535	-0.00430141	-0.0814128	-0.0536828	0.211375	0.0205268	0.0596398	-0.0970002	-0.00104982	0.0583345	-0.215681	0.0788061	-0.0348324	-0.0336756	0.0780654	0.0708043	-0.205256	0.124346	0.13888	-0.556112	-0.0250085	-2.15367	0.495222
1.13	-0.000505284	0.0763275	0.0396	0.0355864	0.0613739	-0.105809	-0.0393663	0.0570707	0.896504	-0.00886459	-0.0171295	-0.010253	-0.209232	-0.154709	-0.0333901	-0.112956	-0.0577182	0.111356	0.205369	0.0132114	0.107448	-0.165247	-0.0125827	0.0822439	-0.221604	-0.172144	0.106552	-0.0211268	-0.0818084	-0.0646547	0.211522	0.0108899	0.0585052	-0.126178	-0.000409769	0.0699477	-0.214817	0.09328	-0.0349922	-0.0111233	0.0788632	0.0819097	-0.204341	0.128956	0.131083	-0.999506	-0.0452628	-1.85411	0.498859
1.14	3.46E-05	0.0214437	0.0399507	0.0336694	0.0602355	-0.122611	-0.0388098	0.053898	0.896415	-0.0085211	-0.0172311	-0.00997863	-0.21048	-0.0798578	-0.0344928	-0.119399	-0.0565593	0.127814	0.205388	-0.00744914	0.105746	-0.169987	-0.0117155	0.0939422	-0.222986	-0.098408	0.106435	-0.0231318	-0.082409	-0.0900525	0.211482	-0.0142357	0.0571296	-0.137042	0.00037796	0.0884482	-0.213612	0.146245	-0.0349313	0.00357589	0.0797952	0.0968646	-0.203267	0.227526	0.119134	-1.35225	-0.0619162	-1.43999	0.50042
1.15	-9.08E-06	-0.0389778	0.0402518	0.0259868	0.0589358	-0.135248	-0.0382943	0.0490028	0.89634	-0.0060209	-0.0173278	-0.00935277	-0.210934	0.000100623	-0.0356298	-0.110824	-0.0553286	0.11643	0.20523	-0.020827	0.104287	-0.126486	-0.0107867	0.0902318	-0.223575	-0.0168015	0.106268	-0.0193961	-0.0834599	-0.132022	0.211209	-0.0352355	0.0559291	-0.108412	0.00133989	0.0984928	-0.211925	0.190162	-0.0346839	0.0192893	0.0808836	0.107105	-0.20134	0.358375	0.104085	-1.61781	-0.0743321	-1.00917	0.499773
1.16	-0.000493006	-0.0590079	0.0404541	0.0158801	0.057589	-0.130682	-0.0378288	0.0442912	0.896298	-0.00271057	-0.0174172	-0.00849917	-0.210794	0.0270293	-0.0366572	-0.0943152	-0.054244	0.103025	0.205034	-0.0147958	0.102819	-0.175303	-0.0100415	0.0617559	-0.223528	0.0182256	0.106046	-0.0254574	-0.0848635	-0.135252	0.210794	-0.0414484	0.0545885	-0.166132	0.0022085	0.0755923	-0.210041	0.181019	-0.0342172	0.0425975	0.0819966	0.0985634	-0.198341	0.521574	0.0864056	-1.85086	-0.0828368	-0.637461	0.497785
1.17	-0.00100655	-0.0574876	0.0405873	0.0114404	0.0563902	-0.106959	-0.0374047	0.0406185	0.896277	-0.00201325	-0.0174976	-0.00755915	-0.21062	0.0217865	-0.0375509	-0.0836249	-0.0532005	0.106254	0.204954	-0.000382587	0.101009	-0.172548	-0.0095436	0.0407931	-0.223358	0.0246441	0.105722	-0.0354252	-0.0859638	-0.0753267	0.210362	-0.0407754	0.0528019	-0.178934	0.0028631	0.0586287	-0.208457	0.15088	-0.0335634	0.059278	0.0828916	0.0674079	-0.194031	0.667298	0.0665479	-2.02249	-0.08777	-0.289592	0.494799
1.18	-0.00161923	-0.0726523	0.0407031	0.0136697	0.0554503	-0.0824052	-0.0370138	0.0376516	0.896249	-0.00354899	-0.0175687	-0.00676091	-0.210401	0.0295167	-0.0383855	-0.0838915	-0.0520685	0.117534	0.205037	0.0205833	0.0996583	-0.0703412	-0.00924434	0.020738	-0.223061	0.0383043	0.105342	-0.0285508	-0.0863759	-0.00146996	0.209996	-0.0261467	0.0513151	-0.0920432	0.00336281	0.0437439	-0.207027	0.146767	-0.0328252	0.0608652	0.0834383	0.033588	-0.188755	0.744762	0.0451644	-2.13086	-0.0893373	0.0363701	0.49169
1.19	-0.00228335	-0.0606604	0.0408515	0.0154855	0.0547087	-0.0675086	-0.0366509	0.0348154	0.896212	-0.00364557	-0.0176325	-0.00590512	-0.210241	0.00610304	-0.0392306	-0.081937	-0.0508747	0.117217	0.205366	0.0440656	0.0996179	0.0453357	-0.00912482	0.00626884	-0.222772	0.018254	0.105109	-0.0128423	-0.0862028	0.0323148	0.209838	-0.0056642	0.0509152	0.00291598	0.00373879	0.0332901	-0.205748	0.113148	-0.0321012	0.0620137	0.0836918	0.0105918	-0.183151	0.761787	0.0230596	-2.15084	-0.0873418	0.419528	0.490047
1.2	-0.00275618	-0.0428665	0.0409953	0.0112885	0.0540954	-0.0538079	-0.0363203	0.0311562	0.896178	-0.00323502	-0.0176845	-0.00441724	-0.210339	-0.0131725	-0.0399585	-0.0597459	-0.0497945	0.0956545	0.205845	0.0506017	0.100241	0.0728943	-0.00911072	-0.00368158	-0.222706	0.00206053	0.105049	0.0016218	-0.0858942	0.0287542	0.209816	-0.000455456	0.0511262	0.0288986	0.0040486	0.0290791	-0.204902	0.0711474	-0.0314134	0.0607838	0.0837231	-0.0107204	-0.177189	0.79445	0.0017169	-1.97285	-0.0809102	0.867998	0.490329
1.21	-0.0031734	-0.0453856	0.0410603	1.48E-05	0.053652	-0.0342052	-0.0360287	0.0271842	0.896145	-0.00334271	-0.0177198	-0.00259814	-0.210468	-0.00767638	-0.0403532	-0.0176976	-0.0490212	0.0593638	0.206349	0.0514057	0.101032	0.0880431	-0.00916321	-0.0109299	-0.222639	0.0111954	0.105137	0.0161321	-0.0856508	0.0214851	0.209819	0.00120241	0.0513828	0.0246705	0.00434569	0.0291666	-0.204323	0.0577647	-0.0308047	0.0463337	0.0834974	-0.0389746	-0.170567	0.770467	-0.0162886	-1.38168	-0.0694627	1.50973	0.492021
1.22	-0.00359268	-0.0374408	0.0409636	-0.0214314	0.053401	-0.0167371	-0.0357754	0.0234986	0.896112	-0.0032421	-0.0177359	-0.000691696	-0.210548	-0.0120471	-0.040267	0.034824	-0.0485895	0.0297054	0.206858	0.0492026	0.101995	0.100416	-0.0092835	-0.0141519	-0.222511	0.00806138	0.105306	0.01705	-0.0854956	0.0114858	0.209864	0.00689627	0.051644	0.0308771	0.00465415	0.0330313	-0.203824	0.0464794	-0.0304403	0.0198722	0.0829939	-0.0625263	-0.164428	0.541607	-0.0249712	-0.280057	-0.0501414	2.24655	0.496408
1.23	-0.00384406	-0.0089073	0.040645	-0.039713	0.0532888	-0.0071614	-0.0355591	0.0197181	0.896084	-0.00213555	-0.0177363	0.000425636	-0.210724	-0.0328475	-0.0396985	0.0714436	-0.0484056	0.00937731	0.20731	0.0389397	0.103089	0.122334	-0.00944961	-0.0204066	-0.222517	-0.0174542	0.105478	0.0196106	-0.0854538	-0.00463647	0.209975	0.0128899	0.0521376	0.071134	0.00496194	0.0286452	-0.203493	0.0162654	-0.0302811	0.00821725	0.0823231	-0.0714254	-0.16029	0.290266	-0.0240706	0.391616	-0.0268412	2.27525	0.503665
1.24	-0.00371538	0.0342798	0.0402323	-0.0411178	0.0532448	7.18E-05	-0.0353817	0.015766	0.89607	-0.000919382	-0.01773	0.000729115	-0.211185	-0.0670405	-0.0389147	0.0784031	-0.0484408	-0.0148017	0.207627	0.0233005	0.104442	0.145939	-0.00962927	-0.0160435	-0.222875	-0.0586707	0.105785	0.0372112	-0.0855515	-0.0209467	0.210127	0.013903	0.0530656	0.119872	0.00523253	0.0250176	-0.203589	-0.0357548	-0.0302762	-0.00752504	0.0815794	-0.0788164	-0.158194	0.132696	-0.018135	0.817615	-0.00530296	2.03396	0.512101
1.25	-0.00325009	0.0541038	0.0397945	-0.0467981	0.0533196	0.0150091	-0.0352426	0.0121857	0.896063	-0.000713012	-0.0177206	0.00125648	-0.211888	-0.0758927	-0.0380143	0.0960917	-0.0487793	-0.0478978	0.207775	0.00402191	0.106082	0.17906	-0.00972211	-0.00401633	-0.223525	-0.0721395	0.106224	0.0351283	-0.0858104	-0.0489515	0.210267	0.0103367	0.0543659	0.139891	0.00550737	0.029914	-0.204094	-0.0619421	-0.0304571	-0.0199687	0.0807003	-0.0936568	-0.157125	0.117088	-0.00767719	1.25296	0.0136306	1.72127	0.519558
1.26	-0.00274162	0.04609	0.0393197	-0.0460243	0.0535105	0.0213263	-0.0351354	0.00939864	0.896056	-0.000576148	-0.017704	0.00207342	-0.212509	-0.0551945	-0.0369501	0.107929	-0.0494413	-0.0797114	0.207725	-0.015599	0.107954	0.187754	-0.00966711	0.0120895	-0.224172	-0.0598555	0.106586	0.0273745	-0.086427	-0.0875048	0.210375	0.00831534	0.0558914	0.163127	0.00586724	0.0369046	-0.204686	-0.0589366	-0.0307938	-0.0397712	0.0797059	-0.0996687	-0.155896	0.203599	0.00649835	1.55923	0.0288677	1.32744	0.524141
1.27	-0.002451	0.0101893	0.0388782	-0.0432337	0.0537151	0.0191644	-0.0350536	0.00698439	0.896052	-0.000256952	-0.0176792	0.00288277	-0.212762	-0.00260349	-0.0358202	0.116365	-0.0503978	-0.108386	0.207471	-0.0367711	0.109524	0.109304	-0.00946723	0.0227775	-0.224549	-0.0156217	0.106865	0.0203139	-0.0874045	-0.111676	0.210444	0.00200617	0.0573476	0.112963	0.00622761	0.0318605	-0.205087	-0.0262382	-0.0313437	-0.0624295	0.0787107	-0.0958633	-0.15392	0.306873	0.0232317	1.7582	0.0403892	0.997055	0.525654
1.28	-0.00247794	-0.00432429	0.0384572	-0.0407586	0.05386	0.00934473	-0.0349934	0.00535584	0.896052	0.000260055	-0.0176475	0.00334707	-0.212535	0.0231618	-0.0346446	0.117463	-0.0514886	-0.0990104	0.20704	-0.0475734	0.109898	-0.0484747	-0.00923007	0.0227211	-0.224536	0.00297508	0.107011	0.00618723	-0.0885269	-0.104625	0.210465	0.00296074	0.0577978	-0.0378792	0.00647223	0.0140605	-0.205209	-0.0211946	-0.0320766	-0.0794659	0.0778119	-0.0819619	-0.151071	0.430143	0.04196	1.95065	0.0488051	0.705287	0.524956
1.29	-0.00247835	2.00E-05	0.0380649	-0.0373124	0.0539255	0.00476721	-0.0349421	0.00503121	0.896052	-0.000756721	-0.017615	0.00300876	-0.212299	0.0172424	-0.033557	0.0985404	-0.0521972	-0.0403976	0.206592	-0.0424443	0.108794	-0.14684	-0.00899209	0.0240738	-0.224565	-0.00364366	0.106953	-0.0185021	-0.0892934	-0.0432021	0.21052	0.00853259	0.0568601	-0.133228	0.00656248	0.00469707	-0.205457	-0.0351422	-0.032935	-0.0880453	0.0770411	-0.0714066	-0.147207	0.547738	0.0624407	2.09118	0.0541988	0.414915	0.522928
1.3	-0.00270774	-0.0561599	0.0377103	-0.0326013	0.0539653	0.0021081	-0.0348899	0.00549553	0.896033	-0.00294173	-0.0175899	0.00186439	-0.211879	0.0682694	-0.032763	0.0605682	-0.0522831	0.0170926	0.206251	-0.0237443	0.107509	-0.094952	-0.00879265	0.0141831	-0.224422	0.0458926	0.106642	-0.0381875	-0.0893795	0.0230513	0.210667	0.0248111	0.0555386	-0.114629	0.00656291	-0.00536912	-0.205482	0.0290587	-0.0338818	-0.102551	0.0763682	-0.0617001	-0.142594	0.594382	0.0841187	2.17467	0.0565163	0.108314	0.520544
1.31	-0.00357329	-0.107077	0.0374076	-0.0279364	0.0539288	-0.0115902	-0.0348313	0.00615498	0.896002	-0.00257423	-0.0175785	0.00044625	-0.210919	0.110044	-0.0324288	0.016782	-0.0518845	0.0524741	0.206152	0.00245048	0.106909	-0.0359231	-0.00873223	-0.00296062	-0.223758	0.0855902	0.106105	-0.0577754	-0.0891017	0.036329	0.211028	0.0468272	0.0546859	-0.0604743	0.00643006	-0.0190074	-0.204749	0.0892306	-0.034909	-0.110185	0.0758868	-0.0362852	-0.137894	0.578579	0.105981	2.08913	0.0550408	-0.355027	0.51938
1.32	-0.00463144	-0.103745	0.0371628	-0.0207128	0.0537104	-0.030668	-0.0347698	0.00586033	0.895991	0.000256046	-0.0175812	-0.00100009	-0.209854	0.102732	-0.0325037	-0.0186132	-0.0512608	0.060695	0.20625	0.0150119	0.106658	-0.020434	-0.00885273	-0.0220993	-0.222999	0.0784095	0.105374	-0.0720118	-0.0889359	0.0112265	0.211529	0.0511724	0.0541618	-0.0484078	0.00616735	-0.0332168	-0.203809	0.0808953	-0.0358834	-0.0932773	0.0757383	-0.000871971	-0.133077	0.559767	0.124992	1.53821	0.0478884	-1.02358	0.520256
1.33	-0.00571076	-0.120322	0.037037	-0.00265397	0.0533478	-0.04007	-0.0347174	0.00456221	0.896001	0.00134479	-0.0175986	-0.00244224	-0.208775	0.122379	-0.0329168	-0.0534638	-0.0506565	0.0524999	0.206396	0.0157495	0.106298	-0.0592285	-0.00907025	-0.0208466	-0.222199	0.0996682	0.104605	-0.0638738	-0.0890095	-0.00557198	0.211981	0.0419158	0.0535997	-0.0752758	0.00578813	-0.0395569	-0.202874	0.102853	-0.0366103	-0.0679297	0.0758879	0.0207973	-0.128516	0.402484	0.135429	0.496979	0.0331988	-1.74709	0.523353
1.34	-0.00698356	-0.131339	0.0371353	0.0208617	0.0529299	-0.0431333	-0.0346794	0.00299446	0.896013	0.0011507	-0.0176272	-0.0030967	-0.2075	0.133445	-0.0336756	-0.0827117	-0.0501381	0.0431465	0.206562	0.0192257	0.105524	-0.0920502	-0.00924595	-0.0135579	-0.221146	0.114327	0.103935	-0.0539264	-0.0892114	-0.0134823	0.212331	0.0326223	0.0527628	-0.0853573	0.00537391	-0.0410679	-0.201653	0.125951	-0.0371329	-0.0563894	0.0761837	0.0280398	-0.125689	0.16215	0.136199	-0.265614	0.0138422	-1.93609	0.52898
1.35	-0.00822483	-0.122198	0.0374195	0.0319509	0.0524954	-0.0441337	-0.0346607	0.000385796	0.896021	0.000148535	-0.0176577	-0.00294618	-0.206259	0.128777	-0.0346384	-0.0930588	-0.0496987	0.0379213	0.206736	0.0125376	0.10454	-0.103623	-0.00936176	-0.00235106	-0.220076	0.114083	0.103259	-0.0627843	-0.0895025	-0.0216123	0.212562	0.0158075	0.0518357	-0.0928441	0.00500954	-0.027275	-0.200376	0.123498	-0.0375477	-0.0428584	0.0765302	0.0319795	-0.125019	-0.0118751	0.131427	-0.684054	-0.00478887	-1.77737	0.536151
1.36	-0.00935205	-0.102879	0.0377948	0.0421185	0.0520628	-0.0420626	-0.034676	-0.00365891	0.896021	-5.42E-05	-0.0176919	-0.00412955	-0.205054	0.117933	-0.0356944	-0.105606	-0.0493406	0.0215417	0.206784	-9.45E-05	0.103552	-0.0849664	-0.00929819	0.0131435	-0.219005	0.104487	0.102684	-0.0250596	-0.089751	-0.00782258	0.212604	-0.00182214	0.0512677	-0.0281094	0.00485823	-0.00696906	-0.199223	0.0961831	-0.0377975	-0.023678	0.0769021	0.0325062	-0.125526	-0.0379004	0.12235	-1.12024	-0.021838	-1.62188	0.542909
1.37	-0.0103076	-0.0983066	0.0382161	0.0393115	0.0516731	-0.0372366	-0.0347378	-0.00886211	0.896023	0.000490488	-0.0177409	-0.00556871	-0.203917	0.127914	-0.0367879	-0.0978686	-0.0492266	-0.00773341	0.206685	-0.0185821	0.103101	0.00921594	-0.00912533	0.0206376	-0.217936	0.116992	0.102604	0.0288263	-0.0900084	-0.0294871	0.212462	-0.0244398	0.051291	0.0394552	0.00487028	0.00968794	-0.198395	0.0751256	-0.0378375	0.00258632	0.0772452	0.0303235	-0.125907	0.0524037	0.109562	-1.41266	-0.036699	-1.35398	0.547544
1.38	-0.0114254	-0.129007	0.038539	0.0243721	0.0513014	-0.0399462	-0.0348546	-0.0144215	0.896037	0.0026209	-0.0177993	-0.00588657	-0.202429	0.178292	-0.0376921	-0.0671344	-0.0493947	-0.0345096	0.2064	-0.0352111	0.103727	0.0911995	-0.00895574	0.00944668	-0.216461	0.16853	0.102989	0.0723008	-0.0907151	-0.0836906	0.212102	-0.0446737	0.052018	0.0923772	0.0050284	0.0172106	-0.197598	0.0871151	-0.0376182	0.0271723	0.0776	0.0364862	-0.125324	0.197533	0.0944039	-1.6033	-0.0489964	-1.10015	0.549395
1.39	-0.0127548	-0.131893	0.0387347	0.0129612	0.0508677	-0.043977	-0.0350213	-0.0185302	0.896079	0.00568042	-0.0178553	-0.00520319	-0.20056	0.188907	-0.0383221	-0.0389897	-0.0496674	-0.0274305	0.20603	-0.0335403	0.10422	-0.0139845	-0.00894899	-0.0125738	-0.214569	0.183843	0.103699	0.0972169	-0.0919048	-0.0997825	0.211623	-0.0504936	0.0527472	0.0367827	0.00511572	-0.00230973	-0.196828	0.0645097	-0.0371997	0.0462863	0.0780419	0.0425287	-0.123415	0.366386	0.0773574	-1.77961	-0.0590272	-0.87485	0.548681
1.4	-0.0139341	-0.1062	0.0388323	0.00679285	0.0504887	-0.029461	-0.0352168	-0.0201307	0.896136	0.00505297	-0.0179026	-0.00425914	-0.198836	0.156547	-0.0386694	-0.014221	-0.0496898	0.0140368	0.205752	-0.0209075	0.103711	-0.071514	-0.00915879	-0.026048	-0.212733	0.161477	0.104559	0.107908	-0.0927772	-0.0258553	0.211125	-0.0490179	0.0527854	-0.0169215	0.00502781	-0.0138036	-0.196461	0.0195004	-0.0366159	0.0626303	0.078415	0.026006	-0.120206	0.502272	0.0585379	-1.92677	-0.0667922	-0.626758	0.546026
1.41	-0.0148575	-0.0785764	0.0388959	0.00734484	0.0503013	-0.00900528	-0.0354151	-0.019071	0.896171	0.00167884	-0.0179402	-0.00327184	-0.197481	0.111889	-0.0387694	0.00519823	-0.0492717	0.0534456	0.205641	-6.54E-05	0.10327	-0.00164726	-0.00942966	-0.0248858	-0.211176	0.123815	0.105558	0.121633	-0.0927496	0.0562608	0.210703	-0.0344298	0.0528438	0.0442095	0.0049119	-0.00969271	-0.196485	-0.0128859	-0.0359487	0.0680566	0.0785423	6.66E-05	-0.116163	0.567431	0.0384587	-2.01423	-0.0718293	-0.337121	0.542424
1.42	-0.0154434	-0.0358765	0.0389826	0.0104789	0.0503139	0.0100168	-0.0355915	-0.0159478	0.896173	-0.000948571	-0.0179681	-0.00229007	-0.196674	0.0464687	-0.0386678	0.0229001	-0.0486981	0.0480526	0.205774	0.0232183	0.103572	0.0572979	-0.00967373	-0.0244596	-0.210103	0.0634843	0.106758	0.137174	-0.0920983	0.0858487	0.210479	-0.0146705	0.0536475	0.100186	0.00483641	-0.00753922	-0.196843	-0.049301	-0.0352832	0.0688098	0.0783963	-0.0254614	-0.112189	0.498868	0.0178482	-2.00896	-0.073528	0.0535012	0.539686
1.43	-0.0155416	0.0169631	0.0390715	0.0060384	0.050493	0.025758	-0.0357291	-0.0113161	0.896156	-0.00228984	-0.0179814	-0.000185894	-0.196558	-0.0255095	-0.0382859	0.0573582	-0.0484016	0.00506448	0.206084	0.0354391	0.104339	0.0898026	-0.00989997	-0.0211836	-0.20969	-0.0037005	0.108034	0.117795	-0.0915001	0.035427	0.210426	-0.00242389	0.0545997	0.100298	0.004766	-0.00439727	-0.197595	-0.0880448	-0.0346629	0.065177	0.0780062	-0.0476024	-0.109086	0.402726	-0.00142537	-1.71496	-0.0707649	0.532379	0.539683
1.44	-0.0151715	0.0580555	0.0390949	-0.0013882	0.0508365	0.0431545	-0.035813	-0.00526334	0.89613	-0.00291433	-0.0179721	0.00190232	-0.197071	-0.0821107	-0.0375312	0.0868649	-0.0486558	-0.0507529	0.206481	0.0406453	0.10527	0.0953551	-0.0101045	-0.020216	-0.209912	-0.056989	0.109062	0.0803408	-0.0913597	-0.00530436	0.210467	0.00630248	0.055698	0.110881	0.0047536	0.000650444	-0.198597	-0.099106	-0.0342184	0.0358968	0.0773642	-0.0744184	-0.106771	0.211363	-0.0144763	-0.75571	-0.0616543	1.29849	0.54184
1.45	-0.0143974	0.103525	0.0390005	-0.0165756	0.0513519	0.0587075	-0.0358312	0.00172794	0.896101	-0.00254482	-0.017947	0.00289568	-0.19812	-0.139631	-0.0365001	0.105989	-0.0494148	-0.0889121	0.206893	0.0375859	0.106353	0.117554	-0.0102916	-0.0153814	-0.21071	-0.115579	0.109699	0.0313418	-0.0913829	-0.0152061	0.210594	0.015488	0.0567261	0.0923487	0.00481083	0.00880272	-0.199597	-0.0985153	-0.034056	0.0161612	0.0764788	-0.0931214	-0.106359	-0.106572	-0.0168921	0.201199	-0.0459622	1.73108	0.546169
1.46	-0.0131286	0.15413	0.0387895	-0.02128	0.0519432	0.0567723	-0.0357794	0.00849982	0.896083	-0.00109165	-0.0179175	0.00294126	-0.199745	-0.193159	-0.0353826	0.0966661	-0.0504209	-0.096828	0.207206	0.0197873	0.107564	0.125048	-0.0103883	-0.00250859	-0.212175	-0.177724	0.109954	-0.00368879	-0.0914465	-0.0331926	0.210783	0.0173947	0.0575532	0.0767349	0.0049372	0.0160572	-0.200616	-0.103998	-0.0340185	0.00569166	0.0755179	-0.0886214	-0.1087	-0.378893	-0.0122929	0.647565	-0.0290134	1.62939	0.551839
1.47	-0.011347	0.20866	0.038594	-0.0165421	0.0524571	0.046717	-0.0356634	0.014649	0.896077	-0.000215944	-0.0178879	0.00302784	-0.201891	-0.247946	-0.0344031	0.0787449	-0.0514824	-0.102157	0.207302	-0.00256157	0.108809	0.120754	-0.0102908	0.0232618	-0.214275	-0.240961	0.109978	-0.0305388	-0.0916975	-0.0630023	0.210934	0.0106501	0.0583358	0.0815106	0.00515735	0.0290212	-0.201725	-0.122755	-0.0341396	-0.0129689	0.0746571	-0.0761667	-0.113147	-0.520759	-0.00366679	1.06885	-0.0132342	1.53156	0.557005
1.48	-0.00901584	0.25478	0.0384414	-0.0127739	0.0529036	0.0438947	-0.0354882	0.0202568	0.896073	-0.00081787	-0.0178574	0.00300315	-0.204591	-0.292609	-0.0335158	0.0711943	-0.0526767	-0.119703	0.207166	-0.0276309	0.109984	0.115284	-0.00990558	0.0532012	-0.217015	-0.290549	0.109786	-0.0550876	-0.0921361	-0.0828278	0.210983	-0.00339237	0.05914	0.0790362	0.00556341	0.0529208	-0.203054	-0.140082	-0.0344308	-0.0249259	0.0738881	-0.0697674	-0.118452	-0.54389	0.00882447	1.38948	0.00131733	1.37061	0.559834
1.49	-0.00643683	0.257818	0.0383467	-0.00390897	0.0533294	0.0400811	-0.0352607	0.0250764	0.896057	-0.00240984	-0.0178287	0.00267107	-0.207493	-0.287977	-0.032689	0.0615863	-0.0540652	-0.139523	0.206748	-0.0568835	0.110976	0.0831002	-0.00916063	0.0891998	-0.220033	-0.294351	0.109474	-0.0577019	-0.0927015	-0.0969074	0.210871	-0.0188562	0.0597599	0.0430742	0.00623159	0.0766715	-0.204345	-0.11798	-0.0348547	-0.043053	0.0731763	-0.0626087	-0.123777	-0.482164	0.0237024	1.58404	0.0139978	1.14947	0.559696
1.5	-0.0039843	0.235829	0.0383349	-0.000185216	0.0536874	0.0305799	-0.0349898	0.0291513	0.896027	-0.00334518	-0.0178039	0.00229214	-0.210172	-0.256719	-0.0319526	0.0571174	-0.055647	-0.153445	0.20605	-0.0791511	0.111502	0.00781248	-0.00811757	0.108944	-0.222904	-0.269286	0.109178	-0.05736	-0.0934552	-0.114874	0.210601	-0.0316876	0.0599697	-0.0137239	0.00704568	0.0801983	-0.20527	-0.0762139	-0.0354389	-0.0579967	0.0725868	-0.04741	-0.128588	-0.414764	0.0401095	1.72667	0.0246468	0.955886	0.556691
1.51	-0.00167978	0.227496	0.0383426	0.000230676	0.053943	0.0221626	-0.0346753	0.0338553	0.89599	-0.00422175	-0.0177848	0.00147896	-0.212679	-0.253662	-0.0313185	0.0401797	-0.0570727	-0.101964	0.205273	-0.0733421	0.11094	-0.111757	-0.00705688	0.100888	-0.225643	-0.266605	0.108803	-0.0727236	-0.0941747	-0.0704455	0.210296	-0.027757	0.059238	-0.129076	0.00775615	0.0650655	-0.205871	-0.0540827	-0.0361223	-0.0670393	0.0721774	-0.0314787	-0.132767	-0.310606	0.0581729	1.90273	0.0333856	0.741033	0.551669
1.52	0.000476718	0.198777	0.0383489	0.000250399	0.0541136	0.0101373	-0.0343124	0.038646	0.89594	-0.00572994	-0.0177762	0.000209007	-0.215142	-0.236284	-0.0309494	0.0031447	-0.0575992	0.0171086	0.204628	-0.0537193	0.109658	-0.114573	-0.00610222	0.0887166	-0.228325	-0.248033	0.108222	-0.094245	-0.0940404	0.0397213	0.210058	-0.0161896	0.0577364	-0.144948	0.00836023	0.060097	-0.20617	-0.00884766	-0.0368634	-0.0760712	0.0719484	-0.0101895	-0.136063	-0.210621	0.0777255	2.01443	0.0397137	0.472868	0.544924
1.53	0.00221534	0.148472	0.0383527	-0.000408969	0.0540977	-0.0142053	-0.0339038	0.0428844	0.89588	-0.00598319	-0.0177815	-0.00126254	-0.217337	-0.200491	-0.0310351	-0.0441346	-0.0570054	0.10408	0.204236	-0.0227515	0.108996	-0.0341796	-0.00529305	0.0696366	-0.230742	-0.21381	0.107402	-0.114736	-0.0930932	0.0816003	0.210001	0.00745551	0.0566425	-0.0826276	0.00892755	0.0501866	-0.205854	0.0600614	-0.0376521	-0.0840763	0.0720364	0.0271313	-0.138978	-0.20532	0.0978759	2.01367	0.0431049	0.135233	0.538183
1.54	0.00350002	0.108438	0.0383226	-0.00381139	0.0538218	-0.0406189	-0.0334608	0.0453703	0.895827	-0.00464394	-0.0178002	-0.00246749	-0.21921	-0.167832	-0.0315349	-0.0753568	-0.0558289	0.133797	0.204115	-0.00263975	0.108608	-0.0441342	-0.00470409	0.0493454	-0.23283	-0.18054	0.106342	-0.130535	-0.0921559	0.0549574	0.210117	0.0167115	0.0558761	-0.0701407	0.0093843	0.0430574	-0.204927	0.110054	-0.0383966	-0.0762687	0.0725586	0.0701879	-0.141762	-0.182941	0.116791	1.71191	0.0423169	-0.39178	0.532759
1.55	0.00445057	0.0784607	0.0383038	0.00470659	0.0533247	-0.0568009	-0.0330011	0.0463393	0.895785	-0.00400708	-0.0178316	-0.00389435	-0.220798	-0.14083	-0.032328	-0.103688	-0.0546081	0.116875	0.204134	0.00776942	0.108136	-0.0602376	-0.00425658	0.0442073	-0.234612	-0.152521	0.105207	-0.121162	-0.0916275	0.0153545	0.210262	0.0166819	0.0551458	-0.0793097	0.00980492	0.0395177	-0.203594	0.147044	-0.0389591	-0.0566398	0.0734789	0.100214	-0.144337	-0.251912	0.130007	0.884192	0.0350989	-1.11094	0.528898
1.56	0.00513582	0.0591811	0.0384211	0.0209202	0.0527414	-0.0581766	-0.0325375	0.0462869	0.895743	-0.00440442	-0.0178772	-0.00517629	-0.222159	-0.125075	-0.0334106	-0.127647	-0.0536035	0.092891	0.204239	0.0160217	0.107378	-0.0869684	-0.003824	0.0469822	-0.236111	-0.132261	0.104223	-0.100386	-0.0914243	-0.00307097	0.210375	0.0108108	0.0543643	-0.0723831	0.0101964	0.040943	-0.201914	0.177226	-0.0392909	-0.0364942	0.0745951	0.107157	-0.147991	-0.454161	0.134083	-0.00751444	0.0217632	-1.58304	0.52784
1.57	0.00577265	0.0673553	0.0387002	0.0362121	0.0521935	-0.0501619	-0.032079	0.0451481	0.895697	-0.00491002	-0.0179343	-0.00641185	-0.223521	-0.135462	-0.034693	-0.143858	-0.0528493	0.0667867	0.204411	0.019064	0.10644	-0.096138	-0.00336095	0.0477426	-0.23753	-0.13845	0.103463	-0.0685308	-0.0913081	0.00441485	0.210422	0.00322263	0.0537599	-0.0347863	0.0106264	0.0443116	-0.200111	0.174804	-0.0394463	-0.0238925	0.075698	0.0976515	-0.153519	-0.639142	0.13111	-0.510714	0.00629401	-1.60114	0.529336
1.58	0.00644652	0.0597386	0.0390849	0.0379453	0.0517489	-0.0398688	-0.0316431	0.0415397	0.895645	-0.00543872	-0.0180067	-0.00799438	-0.224899	-0.117722	-0.0360738	-0.141606	-0.0523458	0.0460511	0.204531	0.00498785	0.105501	-0.0887518	-0.00284816	0.0569329	-0.238887	-0.118179	0.103163	-0.015557	-0.0910418	0.0119421	0.210367	-0.0137262	0.0535463	-0.0097534	0.0110823	0.0506112	-0.198335	0.181432	-0.0394588	-0.00267564	0.0766728	0.0856106	-0.160585	-0.738971	0.124123	-0.89857	-0.00848489	-1.54459	0.531995
1.59	0.00706412	0.0606592	0.0394313	0.0318371	0.0513455	-0.0417149	-0.031253	0.0362202	0.895597	-0.00388594	-0.0180905	-0.00855178	-0.226091	-0.106976	-0.0373479	-0.12436	-0.0520523	0.018313	0.204519	-0.00359181	0.104995	0.00740818	-0.00230035	0.0485789	-0.240007	-0.107319	0.103353	0.0318442	-0.0910432	-0.0422099	0.210166	-0.0249483	0.0538037	0.0718022	0.0116388	0.0583278	-0.196615	0.162259	-0.0392176	0.02249	0.0775949	0.0865449	-0.168058	-0.690898	0.113336	-1.26143	-0.0225275	-1.41859	0.534073
1.6	0.00756436	0.0268802	0.0397015	0.0218279	0.0508982	-0.0475488	-0.0309247	0.0291299	0.895571	-0.00112487	-0.0181734	-0.0078402	-0.227005	-0.0535682	-0.038403	-0.0923177	-0.0520867	-0.0195003	0.204405	-0.0184401	0.105698	0.124953	-0.00182569	0.0429733	-0.240818	-0.0536281	0.103951	0.0718861	-0.0917308	-0.112729	0.209841	-0.0418882	0.0550668	0.181417	0.0122598	0.0632647	-0.195026	0.169369	-0.0387866	0.0371391	0.0785358	0.0895214	-0.174824	-0.564998	0.0995589	-1.51797	-0.0349898	-1.21417	0.534338
1.61	0.00760646	-0.0181735	0.0398438	0.00699027	0.0503927	-0.0518	-0.0306736	0.0210977	0.895578	0.00261223	-0.0182438	-0.00609533	-0.227213	0.0132575	-0.0390735	-0.0431032	-0.0524557	-0.0428869	0.204157	-0.0281028	0.106937	0.069927	-0.00150418	0.0199546	-0.240907	0.0149034	0.104835	0.0984791	-0.0931396	-0.157277	0.209365	-0.0534172	0.056869	0.138933	0.0128386	0.0441601	-0.193291	0.179171	-0.0382145	0.0503223	0.0795053	0.0896962	-0.180236	-0.375004	0.0835289	-1.72545	-0.0455639	-1.0015	0.53244
1.62	0.00740896	-0.0196609	0.0398588	-0.00257407	0.0499094	-0.0408098	-0.0304984	0.014249	0.895613	0.00361428	-0.0182939	-0.00390546	-0.227012	0.0209791	-0.0392981	-0.000655858	-0.052723	-0.00596929	0.203891	-0.0222432	0.106881	-0.0557866	-0.00135852	0.00967518	-0.240552	0.0292271	0.105837	0.103754	-0.0945539	-0.100861	0.208841	-0.0526201	0.0576983	0.0345783	0.0132004	0.0306496	-0.191726	0.138075	-0.0375177	0.0636968	0.0803905	0.0711214	-0.183792	-0.152447	0.0654647	-1.91121	-0.0542109	-0.777124	0.528314
1.63	0.00725081	-0.0176635	0.0398226	-0.00445838	0.0496279	-0.0151477	-0.030383	0.00911332	0.895635	0.000131966	-0.0183218	-0.00152522	-0.226838	0.0151429	-0.0391774	0.0253356	-0.0525065	0.048072	0.203741	-0.0075264	0.106136	-0.0830839	-0.00127118	0.010455	-0.240169	0.0305354	0.106804	0.0893814	-0.095038	0.00732932	0.208379	-0.0417823	0.0576282	-0.0430714	0.0134616	0.0265161	-0.190605	0.103632	-0.0367647	0.0674955	0.0809571	0.0334931	-0.185687	-0.0261542	0.045749	-2.0371	-0.0604514	-0.478183	0.522809
1.64	0.00709586	-0.0106862	0.0397968	0.00121804	0.0495886	0.00644402	-0.03031	0.00570798	0.895614	-0.00405922	-0.0183229	0.00131925	-0.226751	-0.00462046	-0.0388715	0.0332883	-0.0518778	0.0662388	0.203787	0.0162488	0.105502	-0.0350309	-0.00112897	0.0174271	-0.239856	0.0142816	0.107502	0.05499	-0.0947092	0.0544618	0.208088	-0.0185822	0.0572646	-0.0123073	0.0137491	0.0298127	-0.189767	0.0722353	-0.0360469	0.0597867	0.0811429	-0.00207857	-0.187005	0.0153982	0.0249952	-2.10496	-0.06388	-0.205113	0.518257
1.65	0.00707543	0.00929788	0.0398684	0.0110356	0.049746	0.0262032	-0.0302663	0.00308977	0.895562	-0.00581863	-0.0182971	0.00371215	-0.226933	-0.0359357	-0.0385447	0.0326212	-0.0513756	0.0286542	0.204056	0.035043	0.105418	0.010221	-0.000973341	0.0127406	-0.239823	-0.015319	0.107897	0.0241367	-0.0941203	0.0610762	0.208022	0.00173683	0.0572853	0.0135861	0.0140076	0.0208788	-0.189301	0.0285778	-0.0354983	0.0434041	0.080965	-0.0375338	-0.188055	0.0402985	0.00447856	-1.96351	-0.0638599	0.218997	0.515509
1.66	0.00725585	0.0253331	0.0399878	0.0111474	0.0501074	0.0457059	-0.0302473	0.000749168	0.895508	-0.00443883	-0.0182513	0.00533018	-0.227403	-0.0553616	-0.0381378	0.0449701	-0.0513741	-0.0244774	0.204456	0.0406289	0.105651	0.0340558	-0.000894699	0.00328327	-0.240087	-0.0337773	0.108038	0.00139749	-0.0935202	0.0516886	0.208109	0.0130774	0.0574798	0.0230478	0.0141494	0.00592596	-0.189256	-0.00707216	-0.0351087	0.0322519	0.0804199	-0.0711517	-0.188506	0.0896168	-0.013667	-1.60223	-0.0596099	0.66748	0.514066
1.67	0.00750488	0.0287842	0.0400618	0.00151216	0.0506357	0.0580168	-0.0302496	-0.00112243	0.895476	-0.00176639	-0.0181916	0.00657132	-0.227939	-0.0565792	-0.0375676	0.0632985	-0.0518468	-0.0617333	0.204872	0.0401329	0.106009	0.040621	-0.000941029	-0.0143015	-0.240442	-0.0356076	0.107978	-0.0210813	-0.09303	0.0384819	0.208276	0.0201666	0.0575986	-0.00395353	0.014128	-0.0108405	-0.189397	-0.0153919	-0.034909	0.00782606	0.0795682	-0.0954892	-0.188632	-0.0126003	-0.025561	-0.701124	-0.0492454	1.4065	0.513854
1.68	0.00780434	0.0365764	0.0399944	-0.0167361	0.0512227	0.0575909	-0.0302697	-0.00295153	0.895473	0.000991544	-0.0181208	0.00756152	-0.228459	-0.0550075	-0.0368219	0.0789997	-0.0525463	-0.0699063	0.205226	0.0282062	0.10635	0.0173832	-0.00114828	-0.0261582	-0.240847	-0.0384725	0.107644	-0.0544699	-0.0926748	0.0239877	0.208493	0.0222648	0.0574024	-0.0383771	0.0139457	-0.022907	-0.189566	-0.0186123	-0.0349492	-0.00992219	0.0785732	-0.0990654	-0.189861	-0.216082	-0.0276915	0.202968	-0.0327782	1.79616	0.515706
1.69	0.00821725	0.0497824	0.0397691	-0.0261335	0.0517598	0.0484067	-0.0303107	-0.00540256	0.895493	0.00276842	-0.0180422	0.00810386	-0.228968	-0.0541411	-0.0360137	0.0720819	-0.0532282	-0.0615953	0.205421	0.00881068	0.106363	-0.015264	-0.00143685	-0.026911	-0.241336	-0.0456521	0.106992	-0.081318	-0.0924448	0.011689	0.208697	0.0181408	0.0568136	-0.0787357	0.0136839	-0.0260463	-0.189793	-0.0295018	-0.0351132	-0.0210368	0.0776203	-0.0887084	-0.19292	-0.403902	-0.0229484	0.69025	-0.0149723	1.73586	0.519013
1.7	0.00879591	0.0665075	0.0395085	-0.0264495	0.0522056	0.0417789	-0.0303792	-0.00841861	0.895521	0.00269173	-0.0179593	0.0084489	-0.229517	-0.0591841	-0.0353567	0.0539221	-0.0538197	-0.054568	0.205428	-0.00818219	0.106079	-0.0321516	-0.00165373	-0.0136976	-0.241951	-0.0567988	0.106124	-0.102229	-0.0923098	0.00380985	0.208839	0.0116009	0.0558994	-0.100811	0.013456	-0.017333	-0.190188	-0.0519599	-0.0354408	-0.0384546	0.0767652	-0.0811413	-0.19735	-0.470576	-0.013796	1.13243	0.0015893	1.57938	0.522495
1.71	0.00940191	0.0505827	0.0392391	-0.0273531	0.0526166	0.0393104	-0.0304819	-0.012244	0.895542	0.00144073	-0.0178744	0.00845538	-0.229967	-0.0279647	-0.0348494	0.0424376	-0.0543902	-0.057647	0.205253	-0.0267174	0.105889	-0.00146981	-0.00172084	-0.00180657	-0.242534	-0.0319819	0.105065	-0.115529	-0.0922317	-0.00207814	0.208897	0.00319511	0.0548207	-0.11385	0.0133475	-0.00295666	-0.190674	-0.0453409	-0.0359356	-0.0536356	0.0759543	-0.0770797	-0.201948	-0.406085	-0.000693582	1.47481	0.016036	1.30378	0.524326
1.72	0.00964755	-0.00426584	0.0389746	-0.0267566	0.0529846	0.0331832	-0.030626	-0.0167018	0.895552	0.000998416	-0.017792	0.00794226	-0.229891	0.0452689	-0.0344757	0.035131	-0.0550182	-0.0700634	0.204894	-0.0438513	0.10588	-0.0134562	-0.00164763	0.0117919	-0.242659	0.0342925	0.10394	-0.107986	-0.0923215	-0.0193225	0.208874	-0.00492257	0.0537024	-0.110213	0.0133577	0.00400011	-0.190893	-0.00271368	-0.0365786	-0.0708503	0.0752133	-0.0689216	-0.205717	-0.267803	0.0153398	1.74006	0.0276287	1.0135	0.523595
1.73	0.00937007	-0.0399286	0.0387249	-0.0245197	0.0532639	0.0226993	-0.0308154	-0.0209509	0.895569	0.00273114	-0.0177193	0.00643501	-0.229118	0.093844	-0.0342009	0.0283329	-0.0557233	-0.0689812	0.204412	-0.0476082	0.105414	-0.095871	-0.00156711	0.00108789	-0.242138	0.0763703	0.102955	-0.0784251	-0.0925902	-0.0159128	0.20881	-0.00265455	0.0525918	-0.124631	0.0133334	-0.0123978	-0.190744	0.0100692	-0.03735	-0.0818851	0.0745995	-0.0549738	-0.208078	-0.0759682	0.0338406	1.96672	0.0364725	0.746618	0.520456
1.74	0.00893759	-0.0459263	0.0384787	-0.0252674	0.0534704	0.0182152	-0.031041	-0.0239821	0.895604	0.00393924	-0.0176661	0.00415693	-0.22813	0.101831	-0.0340137	0.0188859	-0.0562137	-0.0312029	0.203974	-0.0389787	0.104161	-0.134934	-0.00165805	-0.0180718	-0.2414	0.0838443	0.102239	-0.0506885	-0.0926132	0.0294831	0.208804	0.00375542	0.0512543	-0.136581	0.0131217	-0.0286799	-0.190686	-0.00746463	-0.0381554	-0.0789898	0.074101	-0.0452822	-0.208679	0.0996512	0.0543007	2.09697	0.0426803	0.494713	0.51543
1.75	0.00836086	-0.0757895	0.0382219	-0.0268494	0.0536294	0.011781	-0.0312914	-0.0259415	0.895641	0.00329302	-0.0176365	0.00181116	-0.226994	0.131806	-0.0339764	0.000628002	-0.0562081	0.0257081	0.203638	-0.0261795	0.10281	-0.118114	-0.001923	-0.0325706	-0.240486	0.113134	0.101767	-0.0277525	-0.0921569	0.0765782	0.208881	0.0133367	0.0499513	-0.110159	0.0127494	-0.0426413	-0.190664	0.0104013	-0.0389469	-0.0801634	0.0737038	-0.03272	-0.208029	0.214937	0.0758847	2.21084	0.046338	0.240227	0.509932
1.76	0.00730775	-0.13082	0.0379335	-0.0305452	0.0536825	-0.00371151	-0.0315568	-0.0270139	0.89567	0.00252541	-0.0176286	-0.000155898	-0.2254	0.184204	-0.0341563	-0.0194543	-0.055674	0.0660378	0.203467	-0.0065693	0.102071	-0.0349847	-0.00233404	-0.0465009	-0.239097	0.163199	0.101439	-0.0138984	-0.0914484	0.0845478	0.209088	0.028935	0.0492663	-0.0305421	0.0122875	-0.0479838	-0.190206	0.0657363	-0.0397294	-0.0818203	0.0735054	-0.00799048	-0.20678	0.229481	0.0982935	2.22013	0.0468066	-0.151739	0.505404
1.77	0.00590459	-0.142532	0.037631	-0.0285417	0.0535406	-0.0247272	-0.0318304	-0.0276857	0.895697	0.00293194	-0.0176388	-0.00186788	-0.223501	0.191281	-0.034562	-0.0395924	-0.0548685	0.0771217	0.20348	0.00877176	0.101928	-0.00290245	-0.00285541	-0.0549556	-0.237404	0.168705	0.101198	-0.00261108	-0.0909008	0.055391	0.209436	0.0387708	0.0492722	0.026725	0.011783	-0.0525958	-0.189424	0.0685918	-0.0404659	-0.0750781	0.0736208	0.0246849	-0.205252	0.288535	0.119598	1.98317	0.0427712	-0.61812	0.50306
1.78	0.00452707	-0.138597	0.0373738	-0.0209341	0.0532391	-0.0329273	-0.032111	-0.0284353	0.89573	0.00343608	-0.0176661	-0.00366215	-0.221662	0.185902	-0.0351065	-0.0482827	-0.0540857	0.0639768	0.203594	0.0138483	0.101946	0.00339439	-0.00344718	-0.0600262	-0.235746	0.165134	0.101114	0.0192985	-0.0906656	0.0285797	0.209813	0.0351455	0.0497244	0.0547489	0.0112404	-0.0553269	-0.188782	0.056166	-0.0410656	-0.0512288	0.0740027	0.0432009	-0.202698	0.323501	0.136565	1.27468	0.0331725	-1.29371	0.501755
1.79	0.00315135	-0.137584	0.0372598	0.000368886	0.0529307	-0.0282774	-0.0323976	-0.0287511	0.895763	0.00312819	-0.0177121	-0.00544754	-0.219851	0.18089	-0.0357325	-0.0571843	-0.0534745	0.046572	0.20375	0.0180861	0.101917	-0.00942262	-0.0040188	-0.0505618	-0.234059	0.162792	0.101352	0.0604861	-0.0906021	0.0181773	0.210146	0.0310527	0.0503281	0.0690254	0.0106808	-0.0574201	-0.188179	0.0588175	-0.0414	-0.0267979	0.0744557	0.0405273	-0.200113	0.218475	0.144164	0.248494	0.0165173	-1.88791	0.501952
1.8	0.00187978	-0.112675	0.0373882	0.02198	0.052687	-0.0194961	-0.0326849	-0.0286798	0.895794	0.0031326	-0.0177716	-0.00622972	-0.218201	0.148914	-0.0363942	-0.0509442	-0.0530221	0.0322458	0.203955	0.0238114	0.101759	-0.0170142	-0.00451658	-0.0482809	-0.232464	0.135723	0.102012	0.0933288	-0.0906249	0.00939981	0.21044	0.02588	0.0511396	0.0907331	0.0100956	-0.0602264	-0.187644	0.0388543	-0.0415658	-0.0127182	0.0748163	0.0264077	-0.198544	0.0999953	0.142983	-0.409632	-0.00314753	-1.91181	0.503203
1.81	0.000953293	-0.0742111	0.0376576	0.0314071	0.0525397	-0.0102307	-0.0329716	-0.0287008	0.895825	0.00300448	-0.0178336	-0.00613118	-0.216954	0.105827	-0.0368459	-0.0264943	-0.0527263	0.0166867	0.204196	0.023487	0.101672	-0.000768555	-0.00498698	-0.0439189	-0.231202	0.0987886	0.1029	0.105559	-0.0907043	0.000181406	0.210664	0.0169916	0.0521208	0.102123	0.0095092	-0.0568698	-0.187433	0.00305247	-0.0415799	0.00711103	0.0750098	0.0111614	-0.197975	0.0423225	0.136622	-0.865745	-0.0214161	-1.73514	0.504279
1.82	0.000313332	-0.0654769	0.038004	0.0369911	0.052462	-0.00739189	-0.0332605	-0.0293634	0.895851	0.00211229	-0.0178939	-0.00586457	-0.216004	0.100401	-0.0370645	-0.00815627	-0.0526152	-7.83E-05	0.204405	0.0136477	0.101807	0.0316269	-0.00537996	-0.0312417	-0.230191	0.0957577	0.10393	0.119427	-0.0908588	-0.011273	0.210786	0.00334487	0.053152	0.104036	0.00900524	-0.0449324	-0.187497	-0.00215372	-0.0414216	0.0236323	0.0750611	0.00186316	-0.197928	0.0430842	0.125905	-1.2629	-0.0377155	-1.49871	0.504198
1.83	-0.000541406	-0.104413	0.0383823	0.0359313	0.0523315	-0.0209309	-0.0335646	-0.0315098	0.89587	0.00217483	-0.0179483	-0.00479516	-0.214708	0.156035	-0.0371322	0.0111355	-0.0526354	-0.0155905	0.204431	-0.0071177	0.102279	0.0674064	-0.00557422	-0.0140127	-0.228836	0.148341	0.105099	0.132056	-0.0913022	-0.0579546	0.210724	-0.0156917	0.0543282	0.133022	0.00864549	-0.0291074	-0.18733	0.0354129	-0.0411406	0.0318097	0.0751119	0.00997955	-0.197733	0.132817	0.11171	-1.55611	-0.051154	-1.18281	0.502205
1.84	-0.00169053	-0.12019	0.0386988	0.0286678	0.0520342	-0.0365089	-0.0338908	-0.0334989	0.895904	0.00476448	-0.0179872	-0.00297551	-0.212963	0.181515	-0.0370013	0.0295065	-0.0528513	-0.0390595	0.20433	-0.0121367	0.102954	0.0370194	-0.00576852	-0.0282099	-0.227058	0.174446	0.106204	0.117711	-0.0923785	-0.111716	0.210518	-0.0245152	0.0555823	0.0895761	0.00837126	-0.0339949	-0.186947	0.0383017	-0.0407241	0.0448479	0.0752993	0.0219013	-0.196815	0.234266	0.0948675	-1.78921	-0.0614753	-0.851722	0.498387
1.85	-0.00276658	-0.0926969	0.0389581	0.0230692	0.0517054	-0.0245114	-0.0342273	-0.0334503	0.895959	0.00569039	-0.0180081	-0.00118651	-0.211276	0.146351	-0.0367499	0.038735	-0.0532147	-0.0412132	0.204271	-0.00125346	0.102715	-0.0644791	-0.00611888	-0.0406354	-0.22531	0.150583	0.107049	0.0802322	-0.0935789	-0.0741254	0.210269	-0.0270762	0.0557994	-0.0353655	0.00795819	-0.0436557	-0.186792	-0.00281392	-0.0401761	0.0625256	0.0754632	0.00422657	-0.195292	0.317767	0.0757526	-1.99651	-0.0687292	-0.575339	0.494051
1.86	-0.00352673	-0.0612214	0.0391874	0.0233074	0.0515817	-0.000240414	-0.034553	-0.0313279	0.896006	0.00325801	-0.0180113	0.000553416	-0.210012	0.102217	-0.0364248	0.038105	-0.053478	-0.0181118	0.204309	0.00888217	0.101939	-0.0786698	-0.00652942	-0.0402477	-0.223915	0.115355	0.107547	0.0461298	-0.0940345	0.0127786	0.210004	-0.0243674	0.0551168	-0.089739	0.00752546	-0.0400815	-0.187061	-0.0380796	-0.0395251	0.0695602	0.0753332	-0.0283672	-0.193243	0.3732	0.0548605	-2.12868	-0.0731869	-0.2896	0.48969
1.87	-0.00399723	-0.0316802	0.0394321	0.0264894	0.0516702	0.0153871	-0.0348479	-0.027429	0.896023	0.000414224	-0.0179975	0.00220409	-0.209209	0.0535429	-0.0361289	0.0271532	-0.0535245	2.16E-05	0.204497	0.0280927	0.101643	0.018773	-0.00693815	-0.039963	-0.222946	0.0698628	0.10779	0.0216168	-0.0937143	0.0631837	0.20984	-0.0065848	0.0544663	-0.0412316	0.00714504	-0.0354244	-0.187609	-0.0605937	-0.0388706	0.0677867	0.0748993	-0.0516233	-0.191173	0.357119	0.0329419	-2.20513	-0.0747632	-0.00454932	0.486488
1.88	-0.00415449	0.00168487	0.0396973	0.0263727	0.0518671	0.0227296	-0.0350991	-0.022787	0.896021	-0.000571816	-0.0179666	0.00402923	-0.208927	0.00237965	-0.035921	0.0186902	-0.0534957	0.000225507	0.204872	0.0429289	0.102068	0.0559299	-0.00731693	-0.0358288	-0.222487	0.0209916	0.107836	-0.00330937	-0.093065	0.0706058	0.209852	0.00824344	0.0542649	-0.00346008	0.00680055	-0.0336029	-0.188375	-0.0823648	-0.0382608	0.0637608	0.0742847	-0.0643173	-0.189441	0.317059	0.0107659	-2.1512	-0.0730369	0.387994	0.485265
1.89	-0.00403759	0.0185186	0.0399413	0.0216438	0.052115	0.0263426	-0.0353043	-0.0182812	0.896015	-0.000410625	-0.0179164	0.00600048	-0.209057	-0.0234197	-0.0357283	0.019408	-0.0535724	-0.015859	0.205329	0.0455037	0.102578	0.0357096	-0.00765767	-0.0334243	-0.222442	-0.00303937	0.107693	-0.0236107	-0.0924284	0.0566805	0.209954	0.0121209	0.0542075	-0.0173464	0.00648055	-0.0306397	-0.189282	-0.0840466	-0.0377402	0.051149	0.0735683	-0.0716491	-0.187821	0.287178	-0.00968833	-1.84065	-0.0668855	0.878632	0.485834
1.9	-0.0038352	0.0250657	0.0400894	0.0068586	0.0523757	0.0241377	-0.0354658	-0.0141037	0.896014	0.00025047	-0.0178466	0.00790194	-0.209329	-0.0336246	-0.0354819	0.0266254	-0.0537931	-0.0237309	0.205784	0.0430147	0.102761	0.00179094	-0.00801302	-0.0360478	-0.222556	-0.0137204	0.107345	-0.0481732	-0.0919417	0.0374961	0.21008	0.0141941	0.0538897	-0.0414511	0.00618708	-0.026285	-0.190059	-0.0654009	-0.0374328	0.0188202	0.0728147	-0.0710094	-0.186528	0.109567	-0.0236759	-0.843423	-0.0537492	1.75039	0.488423
1.91	-0.00350951	0.0448486	0.040034	-0.0173633	0.0525726	0.0137603	-0.0355886	-0.0106052	0.896021	0.00117577	-0.0177606	0.00908152	-0.209727	-0.0521522	-0.035146	0.0333338	-0.0540134	-0.0149607	0.206171	0.0327606	0.102685	-0.0175785	-0.00839583	-0.0370547	-0.22285	-0.0366343	0.106729	-0.0783473	-0.0916562	0.0124229	0.210222	0.0156824	0.0533636	-0.0627218	0.00596648	-0.0169256	-0.190651	-0.0559274	-0.0374045	-0.000767113	0.0721573	-0.0531697	-0.18691	-0.157172	-0.0268932	0.103678	-0.0336408	2.14071	0.493755
1.92	-0.00291231	0.0764307	0.0397842	-0.0295809	0.0526383	-0.000254169	-0.0356817	-0.0082109	0.896039	0.00227525	-0.0176686	0.00917612	-0.210359	-0.0784793	-0.034831	0.0194726	-0.0541067	-8.44E-05	0.206417	0.016062	0.102444	-0.028204	-0.00876945	-0.0330057	-0.223461	-0.0707553	0.105926	-0.0883459	-0.0915968	-0.0130154	0.210362	0.0129082	0.052667	-0.0717579	0.00583593	-0.00740364	-0.191241	-0.0654598	-0.0374938	-0.00936542	0.0717312	-0.0283656	-0.18954	-0.370454	-0.0233818	0.544169	-0.0130875	1.94238	0.5006
1.93	-0.00200473	0.101904	0.0394837	-0.0307867	0.0526022	-0.00445579	-0.0357558	-0.00669618	0.896062	0.00213611	-0.0175791	0.00862782	-0.211247	-0.0977008	-0.0346865	0.00271602	-0.0541357	-0.00375521	0.206472	-0.00367999	0.102231	-0.00549435	-0.00901598	-0.0155867	-0.224393	-0.0968176	0.105175	-0.0765541	-0.0917132	-0.0284017	0.210447	0.00506962	0.0520985	-0.0384172	0.00582881	0.00822595	-0.191946	-0.0757755	-0.037723	-0.0260418	0.0714914	-0.0169787	-0.193904	-0.485241	-0.0157842	0.983238	0.00508045	1.70314	0.507333
1.94	-0.000978746	0.0962926	0.039171	-0.0316542	0.0525701	-0.00247246	-0.0358173	-0.00566659	0.896078	0.00112663	-0.017498	0.00751375	-0.212185	-0.0825976	-0.0346379	-0.0017866	-0.0542985	-0.022318	0.206318	-0.0258151	0.102401	0.0357649	-0.00905527	0.00552555	-0.225419	-0.0892323	0.104626	-0.0481067	-0.0919595	-0.0444088	0.210452	-0.00354719	0.0519563	0.00969918	0.00600303	0.0261347	-0.19262	-0.0573895	-0.0381085	-0.0411402	0.0713118	-0.013155	-0.198933	-0.469103	-0.00400682	1.36358	0.020424	1.36034	0.512162
1.95	-0.000170552	0.060617	0.0388469	-0.0324311	0.0525171	-0.0105357	-0.0358694	-0.0048226	0.896086	0.000508997	-0.0174295	0.00616457	-0.212794	-0.0347	-0.0346095	0.00029842	-0.0545915	-0.027561	0.20595	-0.045983	0.102715	0.00428564	-0.00890274	0.0243966	-0.226167	-0.0502583	0.104404	-0.00773737	-0.0924559	-0.0705182	0.210385	-0.0105694	0.0521385	0.0148179	0.00631242	0.0335732	-0.192952	-0.0122708	-0.0386125	-0.0558158	0.0712247	0.0007332	-0.20356	-0.367978	0.0109982	1.65053	0.0322576	1.01179	0.513972
1.96	0.000193462	0.015627	0.038511	-0.0358598	0.0523187	-0.0305238	-0.0359151	-0.00423566	0.896092	0.000898639	-0.0173734	0.00514908	-0.212808	0.0246504	-0.0345608	0.0113904	-0.0547896	-0.00824473	0.20538	-0.0631075	0.102331	-0.084397	-0.00860632	0.0303134	-0.226374	0.00128632	0.104541	0.0262974	-0.0932575	-0.0937314	0.210236	-0.0194528	0.0520718	-0.0395891	0.00665038	0.0321993	-0.192762	0.0344137	-0.0392276	-0.0674747	0.0713653	0.027713	-0.207188	-0.220098	0.028615	1.88985	0.0409065	0.710782	0.512947
1.97	0.000336738	0.0142905	0.0381372	-0.0386055	0.0519098	-0.0485728	-0.03595	-0.00253325	0.896105	0.00140452	-0.0173248	0.00460529	-0.212512	0.0259204	-0.03442	0.0186828	-0.0546746	0.0298536	0.204743	-0.0602229	0.101018	-0.15767	-0.00834877	0.0214102	-0.226311	0.000892878	0.104822	0.0248806	-0.0942358	-0.092212	0.210059	-0.0177848	0.0512664	-0.104769	0.00690391	0.0230257	-0.192381	0.0266106	-0.0399029	-0.0716627	0.0717978	0.0531914	-0.209354	-0.0375111	0.0484464	2.08075	0.0466949	0.432264	0.509669
1.98	0.000475711	0.00348879	0.0377629	-0.0358309	0.0513989	-0.0510622	-0.0359626	0.000137416	0.896115	0.000408053	-0.0172818	0.003913	-0.21226	0.0276017	-0.0342788	0.0102907	-0.0541663	0.0691822	0.204205	-0.0439784	0.0995845	-0.0993636	-0.00822355	0.00481212	-0.226288	0.00581866	0.104979	0.00586824	-0.0949435	-0.0437844	0.209918	-0.0101233	0.0502564	-0.0690936	0.00706241	0.0112977	-0.192053	0.0360994	-0.0406313	-0.0795556	0.0723937	0.0603258	-0.210254	0.0586778	0.0696179	2.16837	0.0497675	0.165696	0.505466
1.99	0.000334527	-0.0328085	0.0374302	-0.0316596	0.0509131	-0.0455559	-0.0359452	0.00338066	0.896113	-0.000454325	-0.0172494	0.00249252	-0.211861	0.0489151	-0.0342945	-0.00875082	-0.0533352	0.090998	0.203886	-0.01841	0.0992247	0.00946852	-0.00823952	-0.00586335	-0.226097	0.0294437	0.104928	-0.0144458	-0.0951611	-0.00157642	0.209912	0.00884124	0.0500777	0.0232955	0.0071233	0.0029185	-0.191395	0.0806926	-0.0414368	-0.0875441	0.0730178	0.0590216	-0.210642	0.0739715	0.0916288	2.20443	0.0495613	-0.232759	0.502145
2	1.72E-06	-0.0286821	0.0371447	-0.0261965	0.0504847	-0.0387154	-0.035896	0.00633571	0.896113	0.000521227	-0.0172336	0.000637348	-0.211437	0.0303986	-0.0344906	-0.0218537	-0.0524193	0.0829488	0.203792	-0.00175981	0.0996245	0.0671017	-0.0082974	-0.0073855	-0.225868	0.0139392	0.104674	-0.0314037	-0.0951684	-0.000752179	0.210077	0.0205773	0.0506663	0.0916869	0.00713213	-0.00153214	-0.190504	0.0744166	-0.0422242	-0.0785194	0.0736488	0.0587307	-0.210695	0.131881	0.112854	2.00502	0.0447917	-0.714157	0.500689
2.01	-0.000225402	-0.0233921	0.0369359	-0.0143072	0.050163	-0.02375	-0.0358221	0.00836326	0.896121	0.000956658	-0.0172376	-0.00150958	-0.211223	0.0197797	-0.0347402	-0.0246427	-0.0517471	0.0477332	0.203775	-0.00130571	0.100384	0.0760528	-0.00835309	-0.00414685	-0.225823	0.00601625	0.10436	-0.0258878	-0.0952325	-0.00927119	0.210274	0.018381	0.0516273	0.0914113	0.00710371	-0.00616599	-0.189786	0.0644334	-0.0428871	-0.0620385	0.0742259	0.0484291	-0.209707	0.199209	0.131037	1.52482	0.0351693	-1.24339	0.500235
2.02	-0.000487524	-0.0298237	0.0369066	0.00787439	0.0500243	-0.00342511	-0.0357289	0.0102448	0.896126	7.92E-05	-0.0172643	-0.00371665	-0.211033	0.0200436	-0.035019	-0.0263475	-0.0514465	0.0127232	0.203761	0.000304978	0.101036	0.0513198	-0.00833109	0.00724467	-0.225763	0.00890083	0.104229	-0.000557422	-0.0953202	-0.00543959	0.21045	0.0162426	0.0524714	0.0756598	0.00701031	-0.0121666	-0.189046	0.0775453	-0.0433375	-0.0364237	0.0746474	0.0282675	-0.208317	0.122944	0.141637	0.553272	0.0190599	-1.89847	0.501172
2.03	-0.000703859	-0.00745041	0.0371253	0.0354724	0.0500681	0.0110181	-0.0356168	0.0121283	0.896123	-0.000722966	-0.0173086	-0.00498023	-0.21098	-0.0126085	-0.0353012	-0.0289376	-0.0514517	-0.0130606	0.203793	0.00601854	0.101436	0.0268777	-0.00818451	0.0195942	-0.225781	-0.0196618	0.104341	0.0194926	-0.0953493	-0.00172264	0.210604	0.0134067	0.0531684	0.0669989	0.00687442	-0.0145558	-0.1883	0.0613989	-0.0435505	-0.0192422	0.0748601	0.0080632	-0.20766	0.0107711	0.142759	-0.254297	-0.00142647	-2.07536	0.503482
2.04	-0.000590426	0.0318661	0.0375707	0.0509209	0.0502365	0.0228814	-0.0354878	0.0135878	0.896112	-0.0014654	-0.0173601	-0.0052535	-0.211359	-0.0607203	-0.035536	-0.0203755	-0.0517252	-0.0404788	0.203874	0.00917217	0.10173	0.0412929	-0.00794558	0.0267494	-0.226165	-0.0601881	0.104567	0.0142745	-0.0953215	-0.000468847	0.210693	0.00440061	0.0537608	0.0527071	0.00675902	-0.00757935	-0.187857	0.0249253	-0.0436288	-0.000681649	0.0748681	-0.0105495	-0.2079	-0.0313374	0.137718	-0.742951	-0.0211208	-1.85863	0.505881
2.05	-0.000123376	0.0603653	0.0381236	0.0592247	0.0505157	0.0322369	-0.0353471	0.0144592	0.896093	-0.00213007	-0.0174139	-0.00553717	-0.212165	-0.0947851	-0.0356805	-0.0190454	-0.0523205	-0.0726065	0.203975	0.00971569	0.102377	0.0922681	-0.0076309	0.0346714	-0.226916	-0.087546	0.104732	0.00588386	-0.0952529	-0.00196588	0.210681	-0.00580059	0.0542855	0.0585421	0.00675489	0.00590641	-0.187764	-0.00164673	-0.0435147	0.0214693	0.0746859	-0.0263453	-0.208468	-0.00857228	0.128039	-1.18223	-0.0384603	-1.60545	0.506946
2.06	0.00034327	0.026043	0.0387318	0.0598621	0.0508548	0.0333201	-0.0352062	0.0133724	0.896069	-0.00233046	-0.0174703	-0.00565647	-0.212956	-0.0486013	-0.0358369	-0.0168297	-0.0532141	-0.100746	0.204	-0.00868528	0.103561	0.148236	-0.00719505	0.0510364	-0.227606	-0.0401722	0.104889	0.0151755	-0.0952262	-0.0113091	0.210512	-0.0279719	0.0550606	0.104102	0.00692785	0.0281604	-0.18767	0.0340755	-0.0432213	0.0354906	0.074377	-0.0338345	-0.208785	0.0794046	0.114455	-1.51569	-0.0527462	-1.253	0.505859
2.07	0.000381689	-0.0125435	0.0392972	0.0521935	0.0511438	0.0243823	-0.0350824	0.0113414	0.896058	0.000559054	-0.0175259	-0.00544329	-0.213166	0.00342016	-0.0359369	-0.00485881	-0.0543921	-0.131243	0.203855	-0.0198579	0.105154	0.140586	-0.00668293	0.0443059	-0.227703	0.0121427	0.105153	0.0354631	-0.0954939	-0.0436881	0.210145	-0.042723	0.056225	0.103762	0.00726985	0.0305182	-0.187193	0.0626699	-0.042757	0.0509393	0.0740837	-0.0286114	-0.208301	0.201465	0.0979181	-1.76938	-0.0635113	-0.877155	0.50251
2.08	0.00025075	-0.00548236	0.0397455	0.0372936	0.0513697	0.0227587	-0.0349761	0.0101775	0.896077	0.0024834	-0.0175771	-0.0046675	-0.213117	-0.00192636	-0.0359095	0.0104054	-0.0556644	-0.113042	0.203678	-0.0157791	0.105701	-0.0290624	-0.00633582	0.0244935	-0.227499	0.0147413	0.105502	0.0341976	-0.0959463	-0.0290477	0.209685	-0.0489495	0.0565211	-0.0445755	0.00747772	0.0142967	-0.186707	0.0373472	-0.0420832	0.0763428	0.0738282	-0.0286755	-0.206968	0.322036	0.0789814	-1.98202	-0.0707654	-0.558396	0.498109
2.09	0.000261962	0.00767623	0.0400864	0.0315926	0.0516091	0.0257188	-0.0348739	0.0105123	0.896093	0.000268607	-0.0176181	-0.00345596	-0.21322	-0.0195678	-0.0357987	0.00830358	-0.0565306	-0.0577364	0.203543	-0.010166	0.105045	-0.0971993	-0.00608654	0.0275727	-0.227384	0.00221811	0.105838	0.0342982	-0.0959504	0.0323687	0.209182	-0.0495537	0.0557497	-0.100992	0.0076547	0.0212719	-0.186547	0.0106862	-0.0412525	0.0848508	0.0735176	-0.0355548	-0.20467	0.432712	0.0581437	-2.13134	-0.0749747	-0.25447	0.49315
2.1	0.00034664	0.0120307	0.0403631	0.0248131	0.0518692	0.0241046	-0.034761	0.0122093	0.896076	-0.00341957	-0.0176441	-0.00167827	-0.213484	-0.0355512	-0.0357322	-0.000499658	-0.0568103	0.00141525	0.203532	0.00860456	0.103962	-0.0898605	-0.0058548	0.0212147	-0.227388	-0.0118329	0.106126	0.0232247	-0.0953529	0.0804777	0.20875	-0.0337887	0.0545613	-0.11317	0.00787526	0.0249561	-0.186545	0.00268436	-0.0403817	0.0865294	0.0731441	-0.0370962	-0.201754	0.464856	0.0360483	-2.21994	-0.0761863	0.0404713	0.488536
2.11	0.000541398	0.0301675	0.0405882	0.0201626	0.0520481	0.0104146	-0.0346277	0.014426	0.896032	-0.00498532	-0.0176508	0.00041637	-0.214009	-0.0692448	-0.0357972	-0.0185012	-0.0566059	0.037618	0.203747	0.0323454	0.103346	-0.0317776	-0.00567094	0.0140542	-0.227653	-0.0456063	0.106315	0.0084177	-0.0944792	0.0806255	0.208522	-0.0128804	0.0538064	-0.0398079	0.00815003	0.0302567	-0.186678	-0.0190485	-0.0395447	0.0811949	0.0728191	-0.0256112	-0.198849	0.454912	0.0134423	-2.21288	-0.0741709	0.404016	0.485826
2.12	0.00090046	0.0373557	0.0407573	0.0120774	0.0520774	-0.00337153	-0.034475	0.0160019	0.895983	-0.00460441	-0.0176353	0.00267525	-0.214812	-0.0825053	-0.0360048	-0.0288029	-0.0562212	0.0412137	0.204128	0.0418612	0.103147	-0.0216548	-0.00557597	0.00562582	-0.228211	-0.0598458	0.106375	-0.00663629	-0.0937573	0.0504212	0.20845	-0.00319432	0.0535791	-0.0142379	0.0084506	0.0292841	-0.187002	-0.0295177	-0.0388128	0.0696806	0.0726132	-0.0141058	-0.195847	0.454487	-0.00803041	-1.99923	-0.0679003	0.844516	0.485221
2.13	0.0012343	0.0293587	0.0408023	-0.00404581	0.0520068	-0.0102462	-0.0343088	0.0172127	0.895943	-0.00325269	-0.0175977	0.00480659	-0.215612	-0.0743404	-0.0362236	-0.0219431	-0.055871	0.0349973	0.204556	0.0428248	0.102817	-0.0452079	-0.00558376	-0.00549132	-0.228786	-0.0526251	0.106293	-0.0199031	-0.0933315	0.0234631	0.208442	0.00139887	0.0534124	-0.0181331	0.00873397	0.0281512	-0.187279	-0.0157991	-0.0382465	0.0423324	0.0724825	-0.0107067	-0.19271	0.346105	-0.0249844	-1.19854	-0.0557971	1.64834	0.486651
2.14	0.00155143	0.036167	0.0406297	-0.0313098	0.0518773	-0.0160066	-0.0341315	0.0181656	0.895917	-0.0019382	-0.0175404	0.00649674	-0.216363	-0.0772297	-0.0362972	-0.000795079	-0.0555577	0.0349247	0.204949	0.0352135	0.10232	-0.0583486	-0.00568926	-0.0136609	-0.229357	-0.0589357	0.106047	-0.0398161	-0.0931613	-0.0017658	0.208477	0.00536377	0.0531946	-0.027478	0.00902524	0.0301563	-0.187403	-0.00746644	-0.0379777	0.0166359	0.0724003	-0.0030145	-0.190834	0.0839939	-0.0313681	-0.114925	-0.0356144	2.25544	0.491429
2.15	0.002018	0.0568929	0.0402146	-0.0483072	0.0516703	-0.0261422	-0.0339476	0.0184441	0.895904	-0.00095469	-0.017471	0.00724584	-0.217188	-0.0893153	-0.0362143	0.00382403	-0.0552013	0.0427075	0.205213	0.0183341	0.101658	-0.073507	-0.00583521	-0.0135008	-0.230088	-0.0800676	0.105669	-0.0455493	-0.0932385	-0.0296151	0.208546	0.00710041	0.0528317	-0.0432624	0.00933137	0.0314552	-0.187516	-0.0161324	-0.0378844	0.0036137	0.0724469	0.0140589	-0.191162	-0.141645	-0.0293454	0.438778	-0.013223	2.13977	0.498594
2.16	0.00273332	0.0808577	0.0397119	-0.050302	0.0513601	-0.0351747	-0.0337649	0.0179353	0.895897	-0.000746394	-0.0173964	0.0076461	-0.218167	-0.103173	-0.0361653	-0.00576094	-0.054794	0.0432264	0.205286	-0.00250323	0.100948	-0.0646824	-0.00590487	0.00248411	-0.231068	-0.10405	0.105322	-0.0407244	-0.0935828	-0.0595254	0.20861	0.00376779	0.0524557	-0.0232362	0.00968302	0.0403045	-0.187785	-0.0368321	-0.0379592	-0.0172525	0.0726532	0.0278915	-0.193236	-0.252465	-0.022917	0.867735	0.00675755	1.87483	0.506101
2.17	0.00355596	0.0746898	0.039202	-0.0515756	0.0510029	-0.0354989	-0.0335912	0.0167108	0.895887	-0.00124771	-0.0173186	0.00788774	-0.219141	-0.0848075	-0.0361759	-0.00451906	-0.0544668	0.0271836	0.205139	-0.023876	0.100541	-0.00964285	-0.00577483	0.0208712	-0.232131	-0.0943841	0.105028	-0.0377843	-0.0942095	-0.0887502	0.208627	-0.000955681	0.0525435	0.045622	0.0101471	0.0510288	-0.188126	-0.0300526	-0.0382683	-0.0386154	0.072941	0.0312473	-0.195945	-0.23408	-0.0120594	1.29011	0.0238421	1.52864	0.511928
2.18	0.0041566	0.0392082	0.0386991	-0.0486599	0.0506537	-0.0348627	-0.0334319	0.0150983	0.895876	-0.000690895	-0.0172392	0.00794304	-0.219754	-0.0349524	-0.0361464	0.0062253	-0.0543251	0.00583182	0.204787	-0.0432715	0.100849	0.0677889	-0.00550328	0.0305623	-0.232927	-0.0542801	0.104771	-0.0284892	-0.0951739	-0.120644	0.208612	-0.00335286	0.0533056	0.0979018	0.0106645	0.0496126	-0.188246	0.00151577	-0.0387762	-0.0603937	0.0732525	0.0321601	-0.198235	-0.120107	0.00237231	1.59582	0.0371234	1.13617	0.51479
2.19	0.00429629	-0.0165463	0.0382347	-0.0444263	0.0503106	-0.0345407	-0.0332909	0.0129579	0.895877	0.000953561	-0.0171599	0.00793255	-0.219753	0.0372092	-0.0359911	0.0275329	-0.0543438	-0.00779303	0.204265	-0.0612206	0.101426	0.0353473	-0.00516418	0.0350465	-0.233187	0.0107009	0.104574	-0.0159236	-0.0964566	-0.138313	0.208561	-0.00941642	0.0543004	0.0901244	0.0111105	0.0376393	-0.187957	0.0472612	-0.0394679	-0.0808957	0.0735839	0.0326687	-0.199382	0.0418458	0.0196104	1.85059	0.046771	0.799481	0.514591
2.2	0.00397967	-0.0399253	0.0377984	-0.0420318	0.0499665	-0.0334206	-0.0331712	0.0111555	0.895897	0.00276963	-0.0170806	0.00789174	-0.219139	0.0681145	-0.0356013	0.0551855	-0.0543677	0.00364161	0.203611	-0.0649922	0.101268	-0.0691133	-0.00483587	0.0283301	-0.232893	0.0399295	0.104383	-0.0197368	-0.0978304	-0.119643	0.208463	-0.00905151	0.0546408	-0.0284525	0.0113741	0.0153507	-0.187353	0.0496773	-0.0402875	-0.0897408	0.0739437	0.0335824	-0.198939	0.247998	0.0392371	2.05661	0.0532346	0.5001	0.511904
2.21	0.00358189	-0.0458604	0.0374069	-0.0358425	0.0496912	-0.0200315	-0.0330641	0.0104625	0.895922	0.00174725	-0.0170041	0.00729424	-0.218431	0.0691478	-0.0350064	0.0683832	-0.0541949	0.0275391	0.203008	-0.0530148	0.100415	-0.0859971	-0.00460774	0.0166588	-0.232507	0.0456267	0.104082	-0.0333092	-0.0987162	-0.0415335	0.20839	-0.003745	0.054049	-0.0809265	0.0114513	0.000375258	-0.186886	0.0368839	-0.0411736	-0.0944573	0.0742477	0.0213093	-0.196815	0.393826	0.0604636	2.15492	0.0567793	0.233089	0.507759
2.22	0.00289049	-0.0972424	0.0370954	-0.0269338	0.0495794	-0.00278241	-0.0329588	0.0107699	0.895925	-0.00109105	-0.0169381	0.00575861	-0.217521	0.108563	-0.034396	0.0607658	-0.0537797	0.0454923	0.202603	-0.0263139	0.10006	0.0134742	-0.00449565	0.0079627	-0.231884	0.0882755	0.103654	-0.0399813	-0.098751	0.039929	0.208435	0.0161492	0.0534301	-0.0343669	0.0114002	-0.00976447	-0.186229	0.0862729	-0.0421355	-0.106083	0.0744001	0.00424507	-0.193665	0.465014	0.0827169	2.23163	0.0573586	-0.110886	0.503744
2.23	0.00177311	-0.112232	0.0368737	-0.0178833	0.0496027	0.00600321	-0.0328473	0.0115271	0.895908	-0.00184168	-0.0168911	0.00360047	-0.216353	0.106054	-0.0339494	0.0417494	-0.0532873	0.040806	0.2025	0.00365705	0.100439	0.062425	-0.00443995	0.000248603	-0.230976	0.088513	0.103122	-0.0496702	-0.0982897	0.0610058	0.20872	0.0399858	0.0532688	-0.000665923	0.0112545	-0.0197866	-0.185156	0.0959041	-0.0431283	-0.103219	0.074454	-0.000235764	-0.190183	0.48876	0.104846	2.10414	0.0535157	-0.599426	0.501604
2.24	0.000746709	-0.0947691	0.0367408	-0.00840975	0.0497027	0.0160273	-0.0327313	0.0115084	0.895895	-0.000989327	-0.0168672	0.00110728	-0.215426	0.079817	-0.0336493	0.0290368	-0.0529777	0.0113039	0.202608	0.0146641	0.101239	0.0846055	-0.00445478	-0.00227144	-0.230273	0.0671767	0.102533	-0.0509226	-0.0977913	0.054473	0.209142	0.0428312	0.0533558	0.0130321	0.0110306	-0.0266013	-0.184303	0.0641923	-0.044012	-0.0831165	0.0744795	-0.00404228	-0.185832	0.562669	0.124554	1.72116	0.0446719	-1.10085	0.501023
2.25	-0.00022802	-0.0999864	0.0367391	0.00948559	0.0499435	0.0325849	-0.0326176	0.011245	0.895883	-0.00137693	-0.0168706	-0.00178505	-0.214623	0.0800534	-0.0334807	0.0124683	-0.0530103	-0.0217279	0.202788	0.0210841	0.101966	0.060985	-0.00447661	-0.000971857	-0.229626	0.0719245	0.102057	-0.0283503	-0.097291	0.0619013	0.209551	0.0401908	0.0533869	-0.00734788	0.010741	-0.0313115	-0.183608	0.0690186	-0.0446376	-0.0507087	0.0744076	-0.0174251	-0.18091	0.484706	0.137572	0.77565	0.0292974	-1.83612	0.502081
2.26	-0.0012268	-0.0899036	0.0369718	0.0363116	0.0503348	0.0446417	-0.0325062	0.0110357	0.895868	-0.00163723	-0.0169014	-0.00418631	-0.21387	0.0632521	-0.0335211	-0.0107388	-0.0533171	-0.0432677	0.203039	0.0287435	0.102382	0.0280142	-0.00444287	0.00381354	-0.228946	0.0593437	0.101889	0.00569296	-0.0966692	0.0752076	0.209932	0.0365479	0.0532221	-0.0222281	0.0104046	-0.0351705	-0.182879	0.0640846	-0.0449686	-0.0274894	0.0741854	-0.0330752	-0.176902	0.32319	0.140565	-0.117759	0.00821736	-2.15528	0.505378
2.27	-0.00195453	-0.0490965	0.0374179	0.0500397	0.050827	0.0532281	-0.032398	0.0105048	0.89585	-0.00194407	-0.0169509	-0.00556299	-0.213475	0.0156413	-0.0337099	-0.0201986	-0.0538265	-0.0609607	0.20336	0.0332645	0.102505	-0.00271201	-0.00437197	0.00953826	-0.228531	0.0197078	0.101984	0.0164805	-0.0959343	0.0787344	0.21025	0.0269289	0.0529837	-0.0281155	0.0100662	-0.0295267	-0.182399	0.0260903	-0.0450982	-0.00301724	0.073803	-0.0465636	-0.174457	0.180777	0.136922	-0.590705	-0.0129483	-1.98436	0.510033
2.28	-0.00225171	-0.00913236	0.0379506	0.0574069	0.0513856	0.0573032	-0.0322977	0.00946902	0.895827	-0.00267287	-0.0170111	-0.00645507	-0.213565	-0.0266967	-0.0339549	-0.0323471	-0.0545158	-0.0758871	0.203697	0.0320349	0.102426	-0.00635791	-0.00423417	0.0178063	-0.228514	-0.0164642	0.102163	0.0216952	-0.0951593	0.0761175	0.210452	0.0142729	0.0526529	-0.0352596	0.00983541	-0.0147055	-0.182365	-0.0151071	-0.0449791	0.0239675	0.0732942	-0.0546254	-0.173033	0.161018	0.128583	-1.06222	-0.0319454	-1.75729	0.514398
2.29	-0.00236935	-0.0270116	0.0385207	0.0548269	0.0519577	0.0540692	-0.0322132	0.00697652	0.895794	-0.00374134	-0.0170777	-0.00674104	-0.213814	0.00340863	-0.0343013	-0.0366729	-0.0553279	-0.082471	0.203963	0.0148298	0.102534	0.0310349	-0.00398921	0.0318909	-0.228595	0.016055	0.102433	0.0342001	-0.0944315	0.064758	0.210492	-0.00920061	0.0523972	-0.0106364	0.00979498	0.0100921	-0.182539	0.00295114	-0.0446427	0.0433824	0.0727222	-0.0554797	-0.171616	0.235201	0.116077	-1.39921	-0.0480026	-1.41099	0.516727
2.3	-0.00285655	-0.0648129	0.0390173	0.0437402	0.0524048	0.0331718	-0.0321599	0.00361558	0.895762	-0.00216104	-0.0171438	-0.00636779	-0.213513	0.0575501	-0.0346573	-0.0297511	-0.0561471	-0.084076	0.204037	0.00132406	0.102958	0.0419338	-0.00364682	0.0325787	-0.228118	0.0684222	0.102838	0.0552751	-0.0940435	0.0181023	0.210313	-0.0253053	0.0524302	0.0183434	0.00998315	0.0241205	-0.182377	0.0324748	-0.0441185	0.0592056	0.0722593	-0.0362384	-0.169421	0.375789	0.100697	-1.64337	-0.0606249	-1.07273	0.5163
2.31	-0.00357138	-0.0697947	0.0393834	0.0300549	0.0526256	0.0127839	-0.0321379	0.00105761	0.895757	0.000973216	-0.0172036	-0.0055622	-0.212848	0.0693464	-0.0349472	-0.022186	-0.0569395	-0.0746011	0.204055	0.00459285	0.102947	-0.0607265	-0.00344659	0.00814509	-0.227265	0.0824847	0.103384	0.0670076	-0.0941742	-0.0170205	0.210031	-0.0297049	0.052459	-0.0325844	0.0101709	0.0115902	-0.182128	0.0204207	-0.0434119	0.0780306	0.072018	-0.0165724	-0.166015	0.527448	0.0828746	-1.85894	-0.0701131	-0.751615	0.513406
2.32	-0.0041964	-0.0560251	0.0396277	0.0196925	0.052718	0.00644367	-0.0321338	2.51E-06	0.895773	0.00157306	-0.0172548	-0.0046423	-0.212256	0.0531884	-0.0351964	-0.0221486	-0.0574999	-0.038013	0.204152	0.0138077	0.101952	-0.117157	-0.00347134	-0.00833387	-0.226427	0.072535	0.104003	0.0721939	-0.0943399	0.0063592	0.209727	-0.0313631	0.0519452	-0.0563896	0.0102398	0.00465361	-0.182133	-0.00627329	-0.042551	0.0919195	0.0718745	-0.0132118	-0.161771	0.605116	0.0631099	-2.01526	-0.0762172	-0.427934	0.509575
2.33	-0.00473203	-0.0514542	0.0397972	0.0140083	0.0527448	-0.00256246	-0.0321335	0.00024933	0.89578	-0.000344228	-0.0172955	-0.00341559	-0.211787	0.0429988	-0.0354999	-0.0333342	-0.0575997	0.0160481	0.204345	0.0271453	0.100783	-0.0959945	-0.00362059	-0.0197992	-0.225669	0.0633386	0.104686	0.0765397	-0.0941801	0.0391447	0.209456	-0.021457	0.0513881	-0.0389127	0.010262	0.00202044	-0.182317	-0.0150339	-0.0416293	0.0937466	0.07175	-0.00865077	-0.15702	0.659269	0.0419556	-2.1182	-0.0792687	-0.130104	0.505792
2.34	-0.00516958	-0.0343381	0.0399159	0.00887485	0.0526312	-0.0213581	-0.0321255	0.00138549	0.895768	-0.00194411	-0.0173215	-0.00166673	-0.211509	0.014913	-0.0359246	-0.0469863	-0.0571855	0.0614625	0.204712	0.0462647	0.10023	-0.0228791	-0.00386211	-0.0269957	-0.2251	0.0335189	0.105391	0.0715991	-0.093806	0.0416488	0.209346	-0.00346585	0.0514114	0.0348574	0.0102862	0.00414316	-0.182613	-0.0334095	-0.0407248	0.0911614	0.0717216	0.00641302	-0.1521	0.6572	0.0200861	-2.14537	-0.0791419	0.200793	0.502954
2.35	-0.00540814	-0.0184992	0.0399816	0.00386681	0.0523132	-0.0411807	-0.0321064	0.00238448	0.895745	-0.00232597	-0.0173271	0.000623629	-0.21151	-0.00548653	-0.0364355	-0.0525318	-0.0564591	0.0777223	0.205214	0.0530999	0.100094	-0.0111886	-0.00414815	-0.0285879	-0.224837	0.0100955	0.106036	0.0615696	-0.0935402	0.0127775	0.209372	0.00546641	0.0518716	0.0533585	0.0103526	0.00755049	-0.183105	-0.0495942	-0.0398984	0.0787131	0.0718485	0.0211782	-0.147307	0.62587	-0.00109115	-1.96194	-0.0750001	0.645047	0.502063
2.36	-0.00558978	-0.0242147	0.0399542	-0.0108598	0.0518498	-0.0499966	-0.0320782	0.00328089	0.895723	-0.00222263	-0.0173066	0.00354688	-0.211574	0.00102033	-0.0368695	-0.0322495	-0.0557197	0.0694237	0.205742	0.0525462	0.0998985	-0.0325065	-0.004453	-0.0323792	-0.224676	0.0158039	0.106508	0.0323538	-0.0936403	-0.0282726	0.209448	0.00864926	0.0523218	0.0294749	0.0104442	0.00986629	-0.183603	-0.0349872	-0.0392556	0.0511672	0.0720599	0.0228078	-0.142649	0.506829	-0.0180588	-1.20868	-0.0651217	1.40995	0.503356
2.37	-0.00583878	-0.0263423	0.0397344	-0.0340503	0.051332	-0.0530395	-0.0320406	0.00424265	0.895703	-0.00159087	-0.0172563	0.00638559	-0.211532	0.00602963	-0.0370225	0.00200074	-0.0550557	0.0646078	0.206239	0.0461232	0.0995181	-0.0427452	-0.00481167	-0.0346593	-0.224478	0.0178867	0.106587	-0.0138327	-0.0940851	-0.0540858	0.209563	0.0141824	0.052556	0.0181942	0.0105626	0.0141359	-0.183849	-0.0121133	-0.0389444	0.0172061	0.072268	0.0216723	-0.13932	0.22423	-0.0245187	-0.0886242	-0.0471234	2.06246	0.507981
2.38	-0.00601182	-0.00891829	0.0393186	-0.0467731	0.050779	-0.0572577	-0.031995	0.00475762	0.895695	-4.92E-05	-0.0171836	0.00793888	-0.211497	-0.00383891	-0.0369004	0.0184442	-0.0544013	0.0661431	0.206618	0.0295753	0.0990828	-0.0452466	-0.00515847	-0.0319662	-0.2244	-0.000340244	0.106263	-0.0450837	-0.0947193	-0.0712069	0.209723	0.0168219	0.0526675	0.00989026	0.0107085	0.0151129	-0.183949	-0.0114345	-0.0388759	-0.000311964	0.0725098	0.0279383	-0.138365	-0.0402622	-0.0221806	0.469704	-0.0263243	2.00499	0.51516
2.39	-0.00593198	0.0204318	0.0388774	-0.0407844	0.0501883	-0.0583271	-0.0319474	0.00465589	0.895702	0.0011746	-0.0171012	0.00842477	-0.211626	-0.0242854	-0.0367384	0.0117712	-0.053766	0.0590088	0.206803	0.00821412	0.0986788	-0.0273916	-0.00543593	-0.0191205	-0.224604	-0.0302858	0.105789	-0.0511646	-0.0954872	-0.0853319	0.209882	0.013517	0.0528183	0.0245693	0.0108491	0.0127081	-0.184149	-0.0316619	-0.0390093	-0.024607	0.0728	0.0291414	-0.139629	-0.213326	-0.0155814	0.866859	-0.00728359	1.82715	0.523306
2.4	-0.00559802	0.0382891	0.0384884	-0.0381116	0.0496493	-0.0480905	-0.0319039	0.0039907	0.895713	0.000970709	-0.0170164	0.00849301	-0.211923	-0.0323037	-0.0365709	0.0220245	-0.0532831	0.0376691	0.206762	-0.0160916	0.0987726	0.0629275	-0.00551565	0.00161727	-0.22505	-0.043765	0.105286	-0.0563587	-0.0963356	-0.0946797	0.209965	0.00308034	0.0532274	0.0598952	0.0110444	0.0262934	-0.184528	-0.0461564	-0.0393715	-0.0405767	0.0730289	0.0188232	-0.141994	-0.228437	-0.00484119	1.26052	0.0098599	1.57739	0.530379
2.41	-0.00523863	0.02522	0.0381313	-0.0340142	0.0492236	-0.0370087	-0.0318688	0.0029754	0.895723	0.00109153	-0.0169323	0.00830238	-0.212126	-0.00654448	-0.0362312	0.0463232	-0.0530669	0.00571104	0.206476	-0.0403342	0.0998792	0.148275	-0.00539103	0.0190374	-0.22547	-0.0240841	0.104797	-0.0474932	-0.0973156	-0.111589	0.209945	-0.00737387	0.0539562	0.0851477	0.0113534	0.0332535	-0.184915	-0.0335982	-0.0398807	-0.0549692	0.0731428	0.00755165	-0.14406	-0.121498	0.00917911	1.53558	0.0240186	1.25655	0.534376
2.42	-0.00516867	-0.0164699	0.0378199	-0.0281374	0.0488888	-0.0301662	-0.0318462	0.00150636	0.895738	0.00212624	-0.0168503	0.00807303	-0.211886	0.0511921	-0.0356188	0.0787675	-0.0532096	-0.0384683	0.205956	-0.0639495	0.101446	0.145847	-0.00511375	0.0314346	-0.225504	0.0282167	0.104422	-0.0263331	-0.0985274	-0.130782	0.209807	-0.0202097	0.0547984	0.0711567	0.0116965	0.0312014	-0.18503	0.00344981	-0.0405224	-0.0718167	0.0731773	0.000735066	-0.145053	0.0173144	0.0255628	1.72301	0.0350984	0.96935	0.534905
2.43	-0.00542921	-0.0286218	0.0375604	-0.0244101	0.0486233	-0.0207055	-0.0318355	0.00094528	0.895767	0.00333175	-0.0167718	0.00752806	-0.211182	0.0674768	-0.0347284	0.102849	-0.0537245	-0.0614366	0.205286	-0.0672854	0.102174	-0.0147764	-0.00480663	0.0263855	-0.225106	0.0453235	0.104165	-0.0220797	-0.0998702	-0.116656	0.20959	-0.0212642	0.0549148	-0.0579659	0.0118896	0.00645547	-0.184888	0.00348007	-0.0412883	-0.0808039	0.0731576	-0.00753179	-0.144856	0.173405	0.0437345	1.9081	0.0435579	0.724052	0.532949
2.44	-0.00570178	-0.0310706	0.0373292	-0.0208134	0.0485083	-0.0013815	-0.031823	0.00178396	0.895794	0.00170662	-0.0167022	0.00621754	-0.210491	0.0626096	-0.0337106	0.101867	-0.0542442	-0.0404457	0.204666	-0.0560652	0.101602	-0.0723639	-0.00458452	0.0171315	-0.224695	0.0454579	0.103839	-0.0346179	-0.100708	-0.0329271	0.209395	-0.0150561	0.0539562	-0.118981	0.0118878	-0.00601036	-0.184851	-0.00183855	-0.0421026	-0.0833378	0.0730012	-0.0246385	-0.143377	0.294115	0.0636655	2.04996	0.0494242	0.460491	0.52928
2.45	-0.00619832	-0.0719171	0.0371435	-0.0156985	0.0485939	0.0173943	-0.0317959	0.0038359	0.895796	-0.00117621	-0.01665	0.00411529	-0.209699	0.0889201	-0.0328503	0.0742503	-0.0544362	-0.00472687	0.204227	-0.0306561	0.10132	0.0147208	-0.00443469	0.0137539	-0.224149	0.0742185	0.103376	-0.0458752	-0.100613	0.0558519	0.209334	0.00685925	0.0530405	-0.0587493	0.0117907	-0.0124153	-0.184596	0.0464198	-0.0429481	-0.0897061	0.072679	-0.0400488	-0.141142	0.351928	0.0847561	2.1244	0.0523757	0.151214	0.525433
2.46	-0.00703364	-0.0826256	0.0370004	-0.0128108	0.0488157	0.0249913	-0.0317448	0.00632252	0.895779	-0.00176789	-0.0166203	0.00181635	-0.208771	0.0809512	-0.0323292	0.0411442	-0.0543222	0.0173091	0.20409	-0.00110203	0.101625	0.0469736	-0.00436262	0.0018887	-0.22344	0.0683659	0.102757	-0.0624967	-0.0999162	0.0886904	0.20953	0.0313116	0.0525493	-0.039749	0.0116246	-0.0187602	-0.183922	0.0620593	-0.0437803	-0.082274	0.072298	-0.0386502	-0.138589	0.37736	0.105737	1.98579	0.051484	-0.312535	0.522616
2.47	-0.00776055	-0.0629205	0.0369116	-0.00383117	0.049078	0.0289298	-0.0316727	0.00788538	0.895767	-0.000671451	-0.0166153	-0.000888439	-0.208114	0.0514655	-0.032107	0.0118701	-0.0541615	0.00498873	0.204148	0.00967346	0.102206	0.0618847	-0.00437801	-0.00401277	-0.222977	0.0410944	0.102114	-0.0510264	-0.0990791	0.0871456	0.209881	0.0366612	0.052376	-0.00154699	0.0113935	-0.0265712	-0.183372	0.0405195	-0.0444613	-0.0582474	0.0719808	-0.0308202	-0.135737	0.346621	0.123237	1.38584	0.0447306	-0.994728	0.521616
2.48	-0.00840074	-0.0659453	0.0369466	0.0125326	0.049411	0.0374904	-0.0315885	0.00891824	0.895761	-0.000750112	-0.0166386	-0.00370787	-0.207632	0.0488458	-0.032147	-0.014481	-0.0542232	-0.0195014	0.204275	0.0153815	0.102619	0.0204588	-0.00439202	0.000961286	-0.222614	0.0414452	0.10175	-0.0117007	-0.0982574	0.0846595	0.21023	0.0336991	0.0523104	-0.0142842	0.0111161	-0.028493	-0.182894	0.0543209	-0.0448551	-0.0282573	0.0716941	-0.0315352	-0.133298	0.18983	0.132394	0.415964	0.0310225	-1.64145	0.523024
2.49	-0.00906292	-0.0589399	0.0371585	0.0303643	0.0498022	0.038838	-0.0314949	0.00975266	0.895751	-0.00113542	-0.0166857	-0.00549459	-0.2072	0.0358907	-0.0324303	-0.0368499	-0.0544774	-0.0329089	0.204464	0.0221596	0.102625	-0.0139947	-0.004359	0.00371074	-0.222216	0.0316666	0.101793	0.0257768	-0.0975016	0.072432	0.210543	0.0293049	0.0521779	-0.0090157	0.0108397	-0.0268698	-0.182265	0.06369	-0.0449834	-0.0091222	0.0714073	-0.0306361	-0.13258	-0.0413385	0.132524	-0.315318	0.013046	-1.83719	0.52695
2.5	-0.00952662	-0.0324633	0.0375044	0.0357326	0.0501796	0.0352896	-0.0313953	0.00986167	0.895738	-0.00158895	-0.0167443	-0.00599486	-0.20703	0.00670175	-0.032872	-0.0455113	-0.0548504	-0.0406452	0.204698	0.0215562	0.102405	-0.0250682	-0.00429867	0.00921038	-0.222005	0.00766473	0.102106	0.0350681	-0.096902	0.0509575	0.21079	0.017466	0.0521551	0.00407813	0.0106106	-0.0152553	-0.181706	0.0488423	-0.0449548	0.00985189	0.0711469	-0.0253336	-0.133953	-0.21704	0.127259	-0.731676	-0.00455579	-1.72304	0.532489
2.51	-0.00975055	-0.00721748	0.0378569	0.0369501	0.0504763	0.0226406	-0.0313027	0.00856537	0.895721	-0.00152824	-0.0168034	-0.00578758	-0.207062	-0.0115251	-0.0333531	-0.0536532	-0.0552685	-0.0459037	0.204836	0.00776916	0.102236	-0.00355703	-0.00413055	0.0235044	-0.221962	-0.0102688	0.102471	0.0403948	-0.0965773	0.0114532	0.21087	-7.58E-05	0.0523554	0.047105	0.0105713	0.00614639	-0.18133	0.0234386	-0.0447237	0.0285057	0.0709829	-0.010686	-0.136572	-0.250663	0.117815	-1.14924	-0.0209284	-1.59175	0.537885
2.52	-0.00975226	0.00176195	0.0382252	0.0351527	0.0506497	0.0117535	-0.0312279	0.00621615	0.89571	-0.000634247	-0.0168595	-0.00539477	-0.207235	-0.00919818	-0.0339176	-0.0582525	-0.0558368	-0.0674247	0.204835	-0.00881444	0.102522	0.0619379	-0.00385699	0.030929	-0.222046	-0.00759073	0.102941	0.0521597	-0.0967092	-0.0401634	0.210771	-0.0206862	0.0532966	0.13824	0.0107428	0.0255654	-0.181243	0.00511213	-0.0443672	0.0415908	0.0709375	1.07E-05	-0.139104	-0.167125	0.104855	-1.43307	-0.035371	-1.34602	0.541319
2.53	-0.00987957	-0.0281782	0.0385484	0.0280894	0.0507069	-0.00135211	-0.0311811	0.00316336	0.895712	0.00130949	-0.0169111	-0.00489146	-0.207119	0.0395874	-0.0344962	-0.0531334	-0.0565863	-0.079775	0.20463	-0.0295209	0.103195	0.0484387	-0.00352136	0.033515	-0.221835	0.0387292	0.103567	0.0766874	-0.0973811	-0.0885577	0.210461	-0.0406677	0.0548964	0.169052	0.0110694	0.0338174	-0.181137	0.0230784	-0.0439024	0.0507087	0.0709978	0.0117161	-0.140733	-0.0217013	0.0895265	-1.63919	-0.0474338	-1.10237	0.542051
2.54	-0.0101838	-0.0242711	0.038767	0.016751	0.0506276	-0.0134204	-0.0311602	0.00137204	0.895736	0.00313437	-0.0169561	-0.00408976	-0.206677	0.0415499	-0.0349869	-0.0417928	-0.0572826	-0.0551953	0.204311	-0.0294706	0.10301	-0.0870708	-0.00326688	0.0167074	-0.221287	0.0431178	0.104358	0.0900981	-0.0984239	-0.0937185	0.210028	-0.0454527	0.0560248	0.0424644	0.0113525	0.0193982	-0.181009	0.00120259	-0.0432996	0.0673137	0.0711852	0.0228132	-0.140987	0.1563	0.0721682	-1.82456	-0.0572772	-0.869973	0.540015
2.55	-0.0103413	-0.0116008	0.0389086	0.0108277	0.050476	-0.0159093	-0.0311473	0.0015462	0.895761	0.00115505	-0.016993	-0.00325385	-0.206385	0.0229818	-0.0354076	-0.038677	-0.0575509	0.00376574	0.204059	-0.0179524	0.101896	-0.123387	-0.00315708	0.00926603	-0.220827	0.0311722	0.105285	0.101403	-0.0990916	-0.0231028	0.209579	-0.0445824	0.0560724	-0.0222928	0.011521	0.0165884	-0.181194	-0.021528	-0.0425884	0.0766674	0.0714075	0.0213596	-0.139817	0.300358	0.0530509	-1.97016	-0.0648241	-0.619665	0.535647
2.56	-0.0104195	-0.00269973	0.0389805	0.00455911	0.0502853	-0.0250767	-0.0311222	0.00373409	0.895755	-0.00222342	-0.0170168	-0.00128434	-0.20628	-0.00163076	-0.0357763	-0.0353738	-0.0571542	0.0716016	0.203994	0.00696289	0.10085	-0.0683402	-0.00309266	0.00449442	-0.220501	0.0100841	0.106206	0.0837442	-0.0990817	0.0195814	0.209226	-0.0266232	0.0557087	-0.0316837	0.0117075	0.0225668	-0.181491	-0.0281627	-0.0418156	0.0787389	0.07162	0.0260247	-0.137836	0.341663	0.0326214	-2.05916	-0.069573	-0.292002	0.530254
2.57	-0.010329	0.0173785	0.0390255	0.00440049	0.0499508	-0.0411201	-0.0310702	0.00668006	0.895724	-0.00377196	-0.0170152	0.00169118	-0.206507	-0.0378631	-0.0361222	-0.0355102	-0.056248	0.103506	0.204188	0.0298875	0.100457	-0.0221681	-0.00309183	-0.0020197	-0.220522	-0.025357	0.106865	0.045247	-0.0989062	0.0116139	0.209071	-0.00820425	0.0555823	0.000700119	0.0119344	0.0221768	-0.181911	-0.0439288	-0.0411011	0.0677641	0.0719227	0.0366691	-0.136176	0.277168	0.0118715	-2.02754	-0.0707673	0.0729555	0.526488
2.58	-0.010072	0.0283294	0.0390666	0.00181861	0.0495076	-0.0448919	-0.030989	0.00953175	0.895684	-0.00373203	-0.0169826	0.00475316	-0.207025	-0.059287	-0.0363873	-0.0196741	-0.0552694	0.0894663	0.20455	0.0413491	0.100324	-0.00135909	-0.00313443	-0.00857041	-0.220864	-0.0448317	0.107132	0.00150161	-0.0988354	-0.00526258	0.209041	0.000899904	0.0556556	0.0118721	0.012166	0.0237	-0.182431	-0.0484709	-0.0405445	0.0496582	0.0722653	0.0329275	-0.135002	0.224487	-0.00730047	-1.71117	-0.0677571	0.56184	0.525091
2.59	-0.00978968	0.0229211	0.0390615	-0.00640106	0.049095	-0.0360518	-0.0308807	0.0120615	0.895651	-0.00285565	-0.0169231	0.00698018	-0.20763	-0.0577632	-0.036435	0.00624549	-0.0545654	0.0563765	0.204973	0.042165	0.100345	0.00193759	-0.0032262	-0.0118817	-0.221331	-0.0422896	0.107013	-0.0352939	-0.0989056	-0.0181105	0.209078	0.00618779	0.0557292	-0.00126927	0.0123812	0.0198201	-0.182854	-0.0272108	-0.0402496	0.0149743	0.0724888	0.0141463	-0.134228	0.0671739	-0.0202504	-0.775135	-0.0582623	1.34233	0.525818
2.6	-0.00953787	0.0288987	0.0389141	-0.0234362	0.0487879	-0.0258042	-0.0307491	0.0141199	0.895629	-0.00154554	-0.0168471	0.00796505	-0.208213	-0.0638868	-0.0361913	0.0334607	-0.0541499	0.0333431	0.205372	0.0349687	0.100444	0.0134849	-0.00336507	-0.0127807	-0.221829	-0.0498377	0.106517	-0.0714017	-0.0990763	-0.0260965	0.209163	0.010701	0.0556015	-0.0229459	0.0125742	0.0189655	-0.183025	-0.0105456	-0.0402398	-0.00687626	0.0725436	0.000224096	-0.13492	-0.183069	-0.0228164	0.181088	-0.0422326	1.76173	0.528978
2.61	-0.00917573	0.0421323	0.0386337	-0.0304569	0.0485479	-0.0228381	-0.0306022	0.015055	0.895622	2.11E-05	-0.016768	0.00772069	-0.20886	-0.0689328	-0.0357771	0.0381829	-0.0539	0.0223602	0.205631	0.0149213	0.100586	0.0138824	-0.00348601	-0.00781254	-0.222471	-0.0621903	0.105774	-0.0851211	-0.0993242	-0.0381661	0.209257	0.00803118	0.0553028	-0.0350118	0.0127553	0.0176802	-0.183091	-0.00605349	-0.0403586	-0.0160265	0.0725289	-0.0012663	-0.137707	-0.393737	-0.0183807	0.63145	-0.0249999	1.66529	0.533554
2.62	-0.00864541	0.0629384	0.0383489	-0.0276311	0.0483246	-0.0201321	-0.0304512	0.0149944	0.895626	0.000459338	-0.0166937	0.00719561	-0.209587	-0.0815165	-0.0353901	0.0343904	-0.0537684	0.00728916	0.205676	-0.00549495	0.100765	0.0322167	-0.00349654	0.00650492	-0.223273	-0.0811613	0.104997	-0.0870503	-0.0996995	-0.0530916	0.209297	0.00096853	0.0549412	-0.0366488	0.0129409	0.0221506	-0.183187	-0.0190326	-0.040604	-0.0307257	0.0725079	-0.00314804	-0.142236	-0.514551	-0.0100242	1.03723	-0.00874156	1.58975	0.538382
2.63	-0.00795355	0.0692403	0.0380704	-0.0277801	0.0481682	-0.0105401	-0.0303048	0.0141614	0.895628	-4.52E-05	-0.0166236	0.00680789	-0.210392	-0.0786332	-0.034936	0.0490113	-0.0538488	-0.0186332	0.205521	-0.0259971	0.101376	0.0877953	-0.00334619	0.0251069	-0.22421	-0.082503	0.104184	-0.0908831	-0.10018	-0.0619019	0.209256	-0.00777182	0.0545517	-0.034127	0.0132206	0.0336818	-0.183403	-0.0247403	-0.0409715	-0.039682	0.0724293	-0.0110184	-0.14733	-0.485907	0.00220638	1.38285	0.00621673	1.38554	0.541672
2.64	-0.00731032	0.057139	0.0378165	-0.0221914	0.0481003	-0.00372954	-0.0301695	0.0127599	0.895626	-0.000310765	-0.0165589	0.00606646	-0.211049	-0.0572758	-0.0343332	0.0634743	-0.0542009	-0.0484355	0.205187	-0.0413121	0.102388	0.115685	-0.0030348	0.0362713	-0.225048	-0.0661218	0.103418	-0.0745139	-0.100743	-0.0671946	0.209137	-0.0144593	0.0542991	-0.0157858	0.0135958	0.0400702	-0.183593	-0.0197184	-0.0414432	-0.052238	0.072281	-0.016031	-0.151756	-0.350081	0.0171837	1.61073	0.0188599	1.13753	0.541919
2.65	-0.00694618	0.0181976	0.0376266	-0.0178508	0.0480901	0.0022669	-0.0300528	0.0107065	0.895625	0.000330334	-0.0165045	0.0047572	-0.211301	-0.00532274	-0.0336193	0.077236	-0.0549142	-0.0905818	0.204685	-0.055973	0.103504	0.0821325	-0.00260385	0.0421024	-0.225509	-0.0179535	0.102887	-0.0433481	-0.101387	-0.0720846	0.20893	-0.0228471	0.0542305	-0.0133279	0.0139957	0.0357749	-0.183587	0.00964455	-0.0420417	-0.0640488	0.0721018	-0.0197108	-0.154898	-0.211398	0.0341748	1.78404	0.0291744	0.917454	0.539047
2.66	-0.00681159	0.0125056	0.0374564	-0.0165347	0.0481613	0.0136416	-0.0299507	0.00987435	0.895633	0.000900253	-0.0164657	0.00290198	-0.211269	-0.00134171	-0.0328413	0.0754056	-0.0558632	-0.0892902	0.204163	-0.0483703	0.10362	-0.0476197	-0.00223094	0.0314462	-0.225679	-0.0122983	0.102549	-0.0302519	-0.101998	-0.0426057	0.208731	-0.0164155	0.053744	-0.0743682	0.0142539	0.01807	-0.18347	0.000835889	-0.0426919	-0.0660933	0.0718772	-0.0276195	-0.15708	-0.0885274	0.0528213	1.95723	0.0373596	0.693289	0.534824
2.67	-0.00674749	-0.00490503	0.0372968	-0.0158391	0.0483654	0.0268684	-0.0298521	0.0100139	0.895634	-0.000901582	-0.0164482	0.000525523	-0.21122	0.0100704	-0.0321906	0.052778	-0.0565068	-0.0333391	0.203745	-0.0348664	0.102957	-0.0621997	-0.0019563	0.0240106	-0.225793	0.00116703	0.102281	-0.0262769	-0.102027	0.0387505	0.208613	-0.00525292	0.0528902	-0.0825947	0.0143763	0.00910318	-0.183411	0.0102128	-0.0433545	-0.0667097	0.0715539	-0.0367304	-0.158145	0.0375908	0.0730674	2.08466	0.0430456	0.423387	0.529726
2.68	-0.00701434	-0.0451679	0.0371428	-0.0159386	0.0486635	0.0314053	-0.0297477	0.0109592	0.895614	-0.0028827	-0.0164559	-0.00202673	-0.210944	0.039419	-0.0318566	0.0179035	-0.0565278	0.0225925	0.203509	-0.0113294	0.102643	-0.00910297	-0.00172754	0.0203637	-0.225652	0.0301353	0.102027	-0.0242058	-0.101318	0.0962815	0.208668	0.0171527	0.052421	-0.0191741	0.0144224	0.00127583	-0.183045	0.0530133	-0.0440116	-0.067111	0.0712004	-0.0347533	-0.158336	0.100527	0.0941778	2.10806	0.0457358	0.0909569	0.524555
2.69	-0.00754751	-0.0534976	0.0369748	-0.0153426	0.0489445	0.0233534	-0.0296328	0.011892	0.895585	-0.00262429	-0.0164877	-0.00428428	-0.210534	0.03801	-0.0318569	-0.0132062	-0.0561356	0.0462135	0.203508	0.00784234	0.102591	0.00128562	-0.00161349	0.00627667	-0.225361	0.0279381	0.101744	-0.0226404	-0.100335	0.0979152	0.208929	0.0330999	0.0523225	0.00724444	0.0144043	-0.00693304	-0.182411	0.057554	-0.0445833	-0.055326	0.0709674	-0.0155625	-0.158006	0.13787	0.114278	1.8468	0.0441743	-0.428196	0.520493
2.7	-0.00807207	-0.051994	0.0368575	-0.00718217	0.0491405	0.0177391	-0.0295121	0.0121807	0.895562	-0.0019922	-0.0165415	-0.00645461	-0.210207	0.0327153	-0.032134	-0.0362642	-0.0557205	0.0308475	0.203621	0.0147287	0.10261	-0.00639654	-0.00158422	0.00185008	-0.225134	0.0233769	0.10159	-0.00150938	-0.0995016	0.0732186	0.209271	0.0335419	0.0525896	0.0360284	0.0143213	-0.0105659	-0.18185	0.0525516	-0.0449938	-0.0315152	0.07093	0.000791531	-0.157342	0.0963838	0.129542	1.10964	0.036512	-1.11119	0.518357
2.71	-0.00862504	-0.0565643	0.0368622	0.0108193	0.0493142	0.017305	-0.0293892	0.0123939	0.895543	-0.00193811	-0.0166152	-0.00818102	-0.209895	0.0341316	-0.0326137	-0.0572397	-0.0555054	0.0107015	0.203786	0.0195129	0.102365	-0.0404061	-0.00154832	0.00594809	-0.224869	0.0256411	0.101714	0.0337308	-0.0988916	0.0551495	0.209597	0.0310632	0.0529428	0.0426332	0.0142066	-0.0135406	-0.18126	0.0633332	-0.0451401	-0.00936917	0.070997	0.00541634	-0.157228	-0.0497667	0.135749	0.150437	0.0223567	-1.65348	0.518501
2.72	-0.00914322	-0.0427285	0.0370601	0.0273283	0.0494898	0.0174537	-0.0292643	0.0125473	0.895525	-0.00164915	-0.0167012	-0.00880589	-0.209666	0.0165793	-0.0332653	-0.0675628	-0.0554741	-0.00568266	0.204001	0.0229173	0.101906	-0.0488642	-0.00148851	0.00650406	-0.224628	0.0109115	0.102163	0.0565174	-0.0984579	0.0359568	0.209886	0.0253526	0.0534646	0.0611391	0.0140728	-0.014784	-0.180633	0.0588695	-0.0451263	0.00257967	0.0710727	0.003434	-0.158735	-0.250159	0.133918	-0.439461	0.00526435	-1.73146	0.520704
2.73	-0.00944182	-0.0223521	0.0373673	0.0329945	0.0496696	0.016285	-0.0291409	0.0117316	0.895509	-0.00164651	-0.0167882	-0.00845337	-0.209682	-0.00184657	-0.0339364	-0.0656875	-0.0556011	-0.0167801	0.204217	0.016077	0.101374	-0.0550462	-0.00140945	0.0117506	-0.224583	-0.00459566	0.102744	0.0590534	-0.0982114	0.0127297	0.210093	0.0121544	0.0541659	0.0756217	0.0139498	-0.00619754	-0.180156	0.0439393	-0.044989	0.0184788	0.0711158	0.0025795	-0.162102	-0.38889	0.127455	-0.866113	-0.0111647	-1.64794	0.524193
2.74	-0.00960273	-0.00679426	0.0377183	0.0355186	0.0497709	0.00296314	-0.029035	0.00924857	0.895495	-0.000925665	-0.0168684	-0.00746583	-0.209745	-0.00660284	-0.0345903	-0.0633553	-0.0557766	-0.0197308	0.204286	0.000430699	0.100867	-0.0369781	-0.00121857	0.0223647	-0.224588	-0.0108695	0.103367	0.0622518	-0.0982878	-0.0310166	0.210137	-0.00364882	0.0550618	0.107709	0.013955	0.00541242	-0.17983	0.0197301	-0.0447188	0.0320518	0.0712112	0.0141156	-0.166302	-0.379115	0.116818	-1.25248	-0.0264373	-1.48221	0.527175
2.75	-0.00970045	-0.0229099	0.0380719	0.0333639	0.0497384	-0.0093037	-0.0289608	0.00535044	0.895492	0.00024515	-0.0169362	-0.00605905	-0.20974	0.0253809	-0.0351964	-0.0551631	-0.0560396	-0.033582	0.204204	-0.0167326	0.100793	0.0175668	-0.000971696	0.0272441	-0.224534	0.0203598	0.104014	0.067864	-0.0988226	-0.0732499	0.210013	-0.0228054	0.0562966	0.13208	0.0140596	0.0154824	-0.179709	0.0199217	-0.0443466	0.0403115	0.0714084	0.0233817	-0.170034	-0.260484	0.103032	-1.51472	-0.0396038	-1.23182	0.528051
2.76	-0.0101551	-0.0644868	0.0383617	0.0237449	0.0495893	-0.0211025	-0.0289301	0.000903836	0.895503	0.00205328	-0.0169879	-0.00419516	-0.209184	0.0844038	-0.0356846	-0.0354858	-0.0564069	-0.0401054	0.203956	-0.0288522	0.100874	-0.024498	-0.000703929	0.0237304	-0.223937	0.0791814	0.10466	0.0698387	-0.0998067	-0.108095	0.20971	-0.0356977	0.0575031	0.0855103	0.014236	0.0131284	-0.1794	0.0421231	-0.0438767	0.0497566	0.0716993	0.0323252	-0.172572	-0.0891433	0.0868841	-1.73004	-0.0504586	-0.990105	0.526235
2.77	-0.0108001	-0.0622442	0.0385514	0.015266	0.0493559	-0.0235906	-0.0289375	-0.00210479	0.895531	0.00303542	-0.0170183	-0.00187732	-0.208333	0.0827401	-0.0359922	-0.0184939	-0.0567005	-0.0204611	0.203709	-0.0185148	0.100115	-0.107735	-0.000566744	0.0049464	-0.223031	0.0842658	0.105181	0.0509207	-0.100922	-0.0808225	0.209352	-0.0356364	0.0576263	-0.0483564	0.0142914	0.000156982	-0.179139	0.0147743	-0.0432874	0.062601	0.0720447	0.0318597	-0.17357	0.081707	0.0685868	-1.93358	-0.0590276	-0.740386	0.521915
2.78	-0.0114286	-0.0661937	0.0386941	0.0121555	0.0491546	-0.0163511	-0.028967	-0.00350876	0.895551	0.000790054	-0.0170252	0.000577398	-0.207527	0.0799036	-0.0361748	-0.00769652	-0.0566761	0.0229184	0.203598	-0.00148209	0.0990463	-0.0961477	-0.000574394	-0.00565197	-0.222116	0.0891616	0.1055	0.0288054	-0.101408	0.00511411	0.209011	-0.0293033	0.0568228	-0.0979894	0.0142687	-0.0028074	-0.179107	0.00445158	-0.0426443	0.0650643	0.0723042	0.0192399	-0.173513	0.15486	0.0484597	-2.06678	-0.0649441	-0.432209	0.516583
2.79	-0.0120517	-0.0555387	0.0388158	0.0127208	0.0490107	-0.0136877	-0.0290022	-0.00336288	0.895546	-0.00146272	-0.017006	0.00327975	-0.206836	0.0542177	-0.0362457	0.000186163	-0.0562094	0.0606405	0.203712	0.0241308	0.0985457	-0.00606972	-0.000678349	-0.0133704	-0.221294	0.067008	0.105578	0.00309998	-0.10113	0.0579282	0.208812	-0.00900681	0.0560158	-0.0575898	0.014259	-0.00125628	-0.179187	-0.0153034	-0.0420125	0.0610831	0.0724481	0.0112584	-0.173236	0.175134	0.027333	-2.13333	-0.0679425	-0.161232	0.512195
2.8	-0.0125213	-0.0414551	0.0389596	0.01468	0.0488852	-0.0105095	-0.0290333	-0.00284978	0.895527	-0.0022746	-0.0169596	0.00596465	-0.206437	0.0286454	-0.0362366	0.00820765	-0.0555565	0.0590566	0.20405	0.0406772	0.0987016	0.0342063	-0.00083882	-0.0190158	-0.220764	0.0444274	0.105435	-0.0210251	-0.100553	0.0624675	0.208796	0.00427068	0.0556284	-0.0279458	0.0142184	-0.00539084	-0.1795	-0.0360168	-0.0414739	0.0503291	0.0725101	0.00231247	-0.172983	0.16315	0.00620704	-2.03503	-0.0677375	0.232416	0.509495
2.81	-0.0129173	-0.0393529	0.0390902	0.0114504	0.0488271	-0.000659054	-0.0290594	-0.00235694	0.895506	-0.0017813	-0.0168885	0.00806662	-0.206187	0.0213128	-0.0360819	0.024358	-0.0551227	0.02287	0.204496	0.0469417	0.0991423	0.047962	-0.00105476	-0.0260158	-0.220384	0.0394694	0.105092	-0.0359682	-0.10004	0.0492155	0.208865	0.0104043	0.0553888	-0.0241239	0.0141542	-0.00907589	-0.179926	-0.0408771	-0.0410586	0.0361284	0.0724434	-0.0133454	-0.172583	0.164637	-0.0127406	-1.66953	-0.063195	0.715943	0.508383
2.82	-0.0133345	-0.0429707	0.0391514	-0.000863958	0.0488834	0.0109296	-0.0290806	-0.00186273	0.895493	-0.000746005	-0.0168014	0.00918904	-0.205943	0.0240637	-0.0357629	0.0417901	-0.0550683	-0.0105394	0.204975	0.0467111	0.0995987	0.0446159	-0.00134565	-0.0334935	-0.220004	0.0437269	0.104656	-0.04306	-0.0996245	0.0418718	0.208979	0.0138234	0.055111	-0.0365152	0.0140416	-0.0121507	-0.180298	-0.028757	-0.0408556	0.00874045	0.0722046	-0.0299451	-0.172236	0.0199434	-0.024991	-0.69745	-0.0520574	1.50287	0.508911
2.83	-0.0137465	-0.036226	0.0390282	-0.0233395	0.0490259	0.0167631	-0.0290976	-0.00165812	0.895491	0.000565635	-0.0167079	0.00933963	-0.205683	0.0211165	-0.0352699	0.057173	-0.0552498	-0.0245054	0.20541	0.0379231	0.100081	0.0458683	-0.00171258	-0.0385241	-0.21963	0.0388493	0.104132	-0.0527681	-0.0992969	0.0301411	0.209128	0.0164009	0.0546697	-0.05002	0.0139062	-0.0128707	-0.180529	-0.0194548	-0.0408653	-0.00373039	0.0718691	-0.0329098	-0.173289	-0.214062	-0.0269867	0.205779	-0.0347281	1.86485	0.511719
2.84	-0.0140406	-0.0197761	0.0387186	-0.0354256	0.0491815	0.014044	-0.0291159	-0.00211134	0.895505	0.00197544	-0.0166168	0.00888229	-0.205473	0.0131504	-0.0347136	0.0532861	-0.0554954	-0.0251308	0.205715	0.022232	0.100522	0.0451659	-0.00211178	-0.0396762	-0.219358	0.0243452	0.103578	-0.0502907	-0.0991189	0.00970676	0.209286	0.0149341	0.0541018	-0.0615968	0.0137791	-0.0115552	-0.180727	-0.0235856	-0.0409337	-0.00856988	0.0715748	-0.0234991	-0.176487	-0.434159	-0.0224661	0.648395	-0.0165322	1.75277	0.516147
2.85	-0.0141056	0.00861629	0.0383538	-0.0381149	0.0493095	0.0148962	-0.0291413	-0.0029741	0.895527	0.00231658	-0.0165297	0.00861395	-0.205416	-0.00891362	-0.0342277	0.0488291	-0.0557725	-0.0336685	0.205859	0.00740749	0.101094	0.0752972	-0.00246203	-0.0303888	-0.219295	-0.00270229	0.103093	-0.0479361	-0.0991241	-0.00808319	0.209415	0.0106288	0.0535223	-0.0448804	0.013696	-0.00265611	-0.181071	-0.0491646	-0.0411147	-0.021151	0.0713589	-0.0192772	-0.18137	-0.530216	-0.0137726	1.08381	0.000194957	1.59906	0.520847
2.86	-0.0139105	0.022745	0.0379576	-0.0394419	0.0494949	0.0234999	-0.0291758	-0.00404389	0.895548	0.00179471	-0.0164444	0.00837865	-0.205564	-0.0159842	-0.0336884	0.0579476	-0.0562158	-0.0550821	0.205859	-0.00934721	0.102074	0.119196	-0.00269349	-0.0158857	-0.219475	-0.0137697	0.10263	-0.0438292	-0.0992474	-0.0201394	0.209499	0.00463381	0.0533617	0.015242	0.013724	0.00895924	-0.181668	-0.0649648	-0.0414161	-0.03195	0.071124	-0.023544	-0.186714	-0.497445	-0.00115411	1.42796	0.014829	1.32133	0.523925
2.87	-0.0138273	-0.0100802	0.0375759	-0.0351071	0.0497569	0.0284964	-0.0292237	-0.00563234	0.895563	0.00159639	-0.016364	0.00759318	-0.205488	0.0312225	-0.0330558	0.0685974	-0.0569082	-0.0858679	0.205658	-0.0314019	0.103361	0.122949	-0.00273285	0.00297485	-0.21948	0.0256428	0.102321	-0.0131329	-0.099545	-0.0413163	0.20951	-0.00368124	0.05381	0.0662237	0.0138576	0.0147561	-0.182164	-0.0346543	-0.0418577	-0.0504503	0.0708499	-0.0259281	-0.191504	-0.384013	0.0143809	1.69001	0.0265546	1.02195	0.524323
2.88	-0.0140678	-0.0269787	0.0372402	-0.0316442	0.0500356	0.028223	-0.0292871	-0.00681624	0.895584	0.00250051	-0.0162944	0.00622189	-0.204945	0.0571474	-0.0323477	0.0767724	-0.0578726	-0.102468	0.205278	-0.0410012	0.104132	0.00186116	-0.00267627	0.00430133	-0.219066	0.045868	0.102324	0.0185023	-0.100117	-0.0585276	0.209466	-0.00394532	0.0543595	0.0174331	0.013965	0.00188329	-0.182388	-0.0292426	-0.0424445	-0.0609214	0.0705991	-0.0219351	-0.195125	-0.21951	0.0323099	1.91153	0.0354892	0.753295	0.522087
2.89	-0.0143099	-0.0200103	0.0369245	-0.0289929	0.0503428	0.0341332	-0.0293551	-0.00655334	0.895608	0.00193803	-0.0162416	0.0042218	-0.204377	0.0477945	-0.0316279	0.0684205	-0.0587578	-0.0715636	0.204886	-0.0372238	0.103475	-0.105687	-0.00264907	0.00349171	-0.218628	0.0367422	0.102538	0.0334198	-0.100576	-0.0155614	0.209454	2.64E-05	0.0541222	-0.0466072	0.0139358	-0.00636389	-0.182738	-0.0470369	-0.0430765	-0.0616694	0.0703573	-0.023937	-0.197294	-0.0756185	0.0521282	2.04492	0.0418606	0.505568	0.517857
2.9	-0.0145662	-0.035117	0.0366422	-0.026916	0.0506983	0.0361785	-0.0294141	-0.00504293	0.895616	-0.000593154	-0.0162107	0.00204523	-0.203853	0.0563124	-0.0310945	0.0426955	-0.0591658	-0.0119149	0.204568	-0.0250969	0.102359	-0.0927038	-0.0026321	0.00239054	-0.21821	0.0450131	0.102848	0.0330329	-0.100463	0.0424453	0.209509	0.0110239	0.0535735	-0.0404476	0.0138254	-0.0137914	-0.183131	-0.0318236	-0.0437389	-0.0654258	0.0700992	-0.0221603	-0.198383	0.0344752	0.0731699	2.16576	0.0457176	0.245329	0.512859
2.91	-0.0151213	-0.0698388	0.0363683	-0.0260331	0.0510245	0.0275492	-0.0294524	-0.00248305	0.895599	-0.00234101	-0.0162001	0.000128885	-0.203139	0.0794448	-0.0308647	0.0103065	-0.059023	0.03161	0.204426	-0.00264971	0.101842	-0.0183266	-0.00262938	-0.00165291	-0.217603	0.0664124	0.10304	0.015408	-0.0999661	0.0621258	0.209724	0.0310545	0.0535236	0.0231016	0.0136801	-0.0149507	-0.183151	0.0142681	-0.0444145	-0.0684501	0.0699345	-0.00739689	-0.19897	0.036546	0.0950839	2.17581	0.046488	-0.150234	0.508422
2.92	-0.0158252	-0.0640443	0.0361322	-0.0197146	0.0512161	0.0118443	-0.0294638	0.000120879	0.895578	-0.00134382	-0.0162075	-0.00161397	-0.202407	0.0638431	-0.0309665	-0.0201159	-0.0585948	0.0435905	0.204484	0.0116668	0.101873	0.0164185	-0.00269826	-0.0105604	-0.217001	0.0487188	0.103029	-0.00413294	-0.099466	0.0462083	0.210108	0.0419126	0.0539509	0.0608952	0.0135146	-0.0200437	-0.182947	0.0100054	-0.0450646	-0.0626727	0.0699896	0.0164898	-0.199528	0.0562661	0.115836	1.94161	0.0426362	-0.622526	0.506143
2.93	-0.0164262	-0.0582277	0.0359939	-0.00720546	0.0513023	0.00879903	-0.0294519	0.00219622	0.895571	-0.000429271	-0.0162331	-0.00355685	-0.201849	0.054266	-0.0313087	-0.0392597	-0.0582201	0.0251832	0.204598	0.0123353	0.101974	-0.00446762	-0.00278022	-0.00611064	-0.216578	0.040468	0.10292	-0.00705882	-0.0991414	0.0306517	0.210508	0.037133	0.0546545	0.0648651	0.0132919	-0.0242738	-0.182855	0.005974	-0.0456123	-0.0439165	0.0702216	0.0256873	-0.19942	0.0702724	0.132537	1.28978	0.0335018	-1.25524	0.505119
2.94	-0.0170319	-0.0610565	0.0360257	0.0169117	0.0514123	0.0131883	-0.0294201	0.00415686	0.895567	-0.000445858	-0.0162781	-0.00536764	-0.201336	0.0525102	-0.0318195	-0.0587667	-0.0580526	0.00602431	0.20472	0.0137719	0.101758	-0.0415132	-0.00280212	0.00431641	-0.216167	0.0403019	0.10287	0.00829726	-0.0988994	0.0275278	0.210849	0.0315805	0.0551592	0.0368631	0.0130383	-0.0276226	-0.182702	0.0203763	-0.0459206	-0.0230018	0.0704685	0.0205212	-0.199416	-0.0376831	0.140442	0.296484	0.0176537	-1.84892	0.505597
2.95	-0.0176087	-0.0463715	0.036323	0.0411306	0.051574	0.0177747	-0.02937	0.00581391	0.895561	-0.000580479	-0.0163367	-0.00614096	-0.200915	0.031735	-0.0325014	-0.0694268	-0.0580576	-0.00938652	0.204866	0.0169437	0.101227	-0.0590338	-0.0027405	0.00792437	-0.2158	0.0233235	0.102975	0.0152988	-0.0986683	0.0254673	0.211117	0.0234852	0.0554308	0.0168308	0.0127536	-0.0290664	-0.182465	0.0169636	-0.0460777	-0.0117853	0.0706276	0.00942919	-0.200466	-0.161348	0.139588	-0.38913	-0.00149658	-1.91895	0.507169
2.96	-0.0179108	-0.0145975	0.0367841	0.0493446	0.051779	0.0211224	-0.0293065	0.00670238	0.895555	-0.000872667	-0.0163981	-0.00606254	-0.200837	-0.00503291	-0.033182	-0.0640149	-0.0582116	-0.0212191	0.205041	0.0172847	0.100545	-0.0769246	-0.00263989	0.0136236	-0.215721	-0.0061887	0.103045	-0.00216989	-0.09844	0.0211511	0.211286	0.0113154	0.0554362	-0.0170639	0.0124965	-0.0200029	-0.182432	-0.00868215	-0.0461018	0.00881906	0.0706756	0.000794216	-0.202563	-0.222412	0.133458	-0.849363	-0.0194719	-1.73854	0.508664
2.97	-0.0180203	-0.01997	0.03731	0.054696	0.0519846	0.0159721	-0.02924	0.006059	0.895541	-0.00195401	-0.0164578	-0.00582367	-0.200961	0.00633503	-0.033828	-0.0645035	-0.0584616	-0.0244832	0.205179	0.00545904	0.0998175	-0.0548838	-0.00244015	0.0301269	-0.215809	0.00764411	0.102986	-0.00807279	-0.0982627	0.0109108	0.211317	-0.00674269	0.0551529	-0.0266763	0.0123694	-0.00311444	-0.182552	0.00078234	-0.0459445	0.0231292	0.0706626	0.000273251	-0.205152	-0.213426	0.122925	-1.25102	-0.0354988	-1.51196	0.508939
2.98	-0.0183901	-0.0515106	0.0378554	0.0530703	0.0520593	-0.00374799	-0.0291909	0.00359128	0.895523	-0.00109728	-0.0165138	-0.00538477	-0.200685	0.0527519	-0.0344531	-0.05491	-0.058678	-0.0240264	0.205147	-0.00910086	0.0996763	0.0263477	-0.00209792	0.0348796	-0.215498	0.0520946	0.102952	0.00993068	-0.0983193	-0.0180697	0.211134	-0.0256432	0.0551669	0.0266051	0.0124446	0.0148697	-0.182415	0.0260736	-0.0456522	0.0343803	0.0707433	0.0160789	-0.207463	-0.115345	0.108925	-1.55218	-0.0488016	-1.19866	0.507172
2.99	-0.0190579	-0.0815186	0.038331	0.0407702	0.0519429	-0.0200275	-0.029171	0.000455345	0.895525	0.00152375	-0.0165649	-0.00477131	-0.199958	0.0962793	-0.034927	-0.0294689	-0.0589531	-0.0359258	0.205013	-0.0170339	0.0999876	0.013638	-0.00179393	0.020809	-0.21472	0.0980352	0.103088	0.0319338	-0.0987325	-0.0457369	0.210786	-0.0409996	0.0553665	-0.00635187	0.0126102	0.0142823	-0.182104	0.0403578	-0.0451909	0.0537436	0.0709964	0.030575	-0.208847	0.0214534	0.0921945	-1.79681	-0.0591123	-0.892364	0.503257
3	-0.0198626	-0.0747383	0.0386794	0.0284191	0.0517458	-0.0171594	-0.0291755	-0.00103792	0.89555	0.00278503	-0.0166085	-0.00383247	-0.19901	0.0869316	-0.0351492	-0.00336858	-0.0592927	-0.0340072	0.204891	-0.0064354	0.0995718	-0.0803351	-0.00168673	0.00235398	-0.213666	0.0977487	0.10336	0.039795	-0.0992326	-0.0215245	0.210362	-0.0425783	0.0547987	-0.0921313	0.0126647	0.00234047	-0.181839	0.015913	-0.0445239	0.0755055	0.0713047	0.0250618	-0.209388	0.112312	0.0731925	-1.99859	-0.0662865	-0.575762	0.498368
3.01	-0.0205134	-0.0564084	0.0389432	0.0240651	0.0516379	-0.00427154	-0.0291859	-0.000762656	0.895569	0.000645816	-0.0166397	-0.00230874	-0.198267	0.0600102	-0.0351372	0.0138249	-0.0594871	-0.0073798	0.204882	0.00520995	0.0987063	-0.092969	-0.00169721	-0.00245975	-0.212741	0.0778381	0.103692	0.042178	-0.0992624	0.0368201	0.209951	-0.0377208	0.0537851	-0.107911	0.0126717	0.00118052	-0.181895	-0.0134048	-0.0437268	0.0829321	0.071467	0.00654151	-0.209352	0.167564	0.052406	-2.13619	-0.0706259	-0.289906	0.493619
3.02	-0.0209827	-0.0368494	0.0391674	0.0216823	0.0516546	0.00503528	-0.0291848	0.0012126	0.89556	-0.00235506	-0.0166536	-0.000487933	-0.197827	0.024775	-0.0349723	0.0211496	-0.0593953	0.0195112	0.205037	0.0255639	0.098107	-0.0151268	-0.00175542	-0.00771722	-0.212073	0.045316	0.104029	0.0383494	-0.0987334	0.0762648	0.209658	-0.0193939	0.0529584	-0.0492389	0.0127048	0.007335	-0.182202	-0.0352152	-0.0429092	0.082913	0.0714361	-0.0083185	-0.20913	0.182279	0.0305154	-2.21877	-0.0720855	0.00139771	0.490052
3.03	-0.0212121	-0.00764088	0.0393825	0.0205971	0.0517266	0.00853469	-0.0291593	0.00392625	0.895528	-0.00368028	-0.0166499	0.00121036	-0.197794	-0.0201495	-0.034786	0.017136	-0.0591634	0.0211338	0.205395	0.0427255	0.0983325	0.0564888	-0.00184025	-0.00898429	-0.211804	0.001631	0.104373	0.03469	-0.0979605	0.0781708	0.209565	-0.00212354	0.0528398	0.0240336	0.0127758	0.00883259	-0.182749	-0.0631237	-0.0421469	0.0767028	0.071286	-0.0170544	-0.208964	0.165868	0.00834194	-2.16078	-0.070229	0.401474	0.488254
3.04	-0.0211806	0.0109366	0.0395431	0.0119963	0.051837	0.0126621	-0.0291059	0.00674057	0.895491	-0.00348248	-0.0166298	0.00275054	-0.198149	-0.0475963	-0.034575	0.0205257	-0.0590562	0.00134595	0.205871	0.0492659	0.0989737	0.0616243	-0.00193948	-0.0132183	-0.211909	-0.0242425	0.1047	0.0309541	-0.0972627	0.0577392	0.209589	0.0051975	0.0531982	0.0396837	0.0128881	0.0113717	-0.183523	-0.0760156	-0.041458	0.0695888	0.0710422	-0.0253279	-0.208713	0.160161	-0.0122119	-1.89773	-0.0640133	0.851251	0.488202
3.05	-0.0210499	0.0176584	0.0395884	-0.00357322	0.0519735	0.0130068	-0.029024	0.00965585	0.89546	-0.00273903	-0.0165953	0.00411964	-0.198658	-0.057802	-0.034295	0.0302051	-0.0591373	-0.0113542	0.20637	0.0488384	0.0994958	0.0468094	-0.00208805	-0.0189085	-0.212166	-0.0349732	0.105032	0.0296775	-0.0967733	0.0335678	0.209669	0.010091	0.0536069	0.0462169	0.0130066	0.0128174	-0.184274	-0.0655217	-0.0409328	0.0420155	0.0707277	-0.0295952	-0.208525	0.0223827	-0.027348	-1.00316	-0.0515697	1.67753	0.489932
3.06	-0.0207677	0.0431876	0.0394231	-0.0294473	0.0520805	0.00866812	-0.0289131	0.0124614	0.895439	-0.00149141	-0.016549	0.00497278	-0.19933	-0.0843165	-0.0338705	0.0454047	-0.0592909	-0.0133671	0.206836	0.0425671	0.100023	0.056222	-0.00230226	-0.0244542	-0.212621	-0.0643076	0.10532	0.0188722	-0.0965319	0.00539635	0.209806	0.0151841	0.0541464	0.0597495	0.0131569	0.0158409	-0.184937	-0.0663645	-0.0406767	0.0221889	0.0704363	-0.0216978	-0.209741	-0.227802	-0.03198	-0.00302597	-0.0318129	2.15984	0.494297
3.07	-0.020144	0.0841675	0.0390247	-0.0476294	0.0521195	0.0004286	-0.0287766	0.0147756	0.89543	-0.000352623	-0.0164973	0.00537378	-0.200322	-0.122246	-0.0333341	0.0474942	-0.0594299	-0.00738588	0.207191	0.0281173	0.100585	0.0553302	-0.00255874	-0.0238828	-0.213463	-0.108887	0.105528	0.00548729	-0.0965805	-0.035737	0.209983	0.017108	0.0546201	0.0395756	0.0133313	0.0188228	-0.185699	-0.0868091	-0.0405402	0.0158366	0.0702661	-0.00605604	-0.213036	-0.429054	-0.0290928	0.5056	-0.0107767	2.00386	0.500113
3.08	-0.0190803	0.124807	0.0385359	-0.0489921	0.0520858	-0.00314219	-0.028619	0.0167115	0.895426	-0.000465729	-0.0164402	0.00609274	-0.201722	-0.159602	-0.0328208	0.0398959	-0.0595477	-0.0107574	0.207381	0.0103372	0.101133	0.0661664	-0.00270668	-0.00603664	-0.2148	-0.15385	0.105639	-0.0103812	-0.0970067	-0.0752444	0.210161	0.0153765	0.0551736	0.0803386	0.0135779	0.0298821	-0.186715	-0.112196	-0.0405472	-0.00501527	0.0702124	0.000676528	-0.218012	-0.547443	-0.0219219	0.942866	0.0078533	1.74778	0.50578
3.09	-0.0177336	0.136876	0.0380616	-0.0451783	0.0520778	0.00445707	-0.0284426	0.0185559	0.895417	-0.00137708	-0.0163757	0.00671243	-0.203371	-0.167333	-0.0323252	0.0397395	-0.0598212	-0.0347129	0.20739	-0.00791501	0.101963	0.0875114	-0.00264185	0.0164173	-0.216472	-0.168439	0.105599	-0.0287751	-0.0977095	-0.0970471	0.210313	0.0131946	0.0562058	0.114414	0.0139439	0.0397982	-0.18785	-0.109719	-0.0408015	-0.0299674	0.0701446	-0.00642497	-0.223797	-0.554322	-0.0104612	1.34687	0.0235916	1.40141	0.509758
3.1	-0.0164631	0.113286	0.037634	-0.0393362	0.0521593	0.0110222	-0.0282485	0.0201831	0.895399	-0.00221396	-0.0163082	0.00664799	-0.204891	-0.136478	-0.0318292	0.0396775	-0.0603174	-0.0503446	0.207224	-0.0254114	0.10271	0.0504483	-0.00236287	0.0391546	-0.218102	-0.145707	0.105409	-0.0380261	-0.0985306	-0.100136	0.210448	0.0119817	0.0572313	0.0842044	0.0143787	0.0442839	-0.188748	-0.0718433	-0.0412799	-0.0532748	0.0699988	-0.012993	-0.229444	-0.478828	0.00442835	1.65003	0.0356896	1.02753	0.510961
3.11	-0.0155449	0.0698677	0.0372709	-0.0345282	0.05223	0.00176859	-0.0280425	0.0208182	0.895375	-0.0024967	-0.0162446	0.0060342	-0.205954	-0.0792054	-0.0313861	0.0370682	-0.0608111	-0.0374	0.206868	-0.0460968	0.102841	-0.0317256	-0.00190067	0.0551537	-0.219369	-0.097721	0.10516	-0.0369851	-0.0993914	-0.0988264	0.210541	0.00472676	0.0577576	0.0146262	0.0148285	0.0447716	-0.189168	-0.0221886	-0.0419534	-0.0729646	0.0698924	-0.00173561	-0.234293	-0.341517	0.0220198	1.89617	0.0443462	0.699747	0.509363
3.12	-0.014947	0.0557433	0.0369486	-0.0309222	0.0521687	-0.0117171	-0.0278315	0.0214192	0.895352	-0.00213345	-0.0161891	0.00498182	-0.206587	-0.0606736	-0.0310215	0.027502	-0.0610549	-0.00585362	0.206373	-0.0489541	0.10189	-0.142852	-0.00134465	0.0558407	-0.22028	-0.0835492	0.10485	-0.0465592	-0.100206	-0.0764019	0.210586	0.00489321	0.0573067	-0.0964958	0.0152271	0.0365128	-0.189257	-0.0148214	-0.0427486	-0.081451	0.0699661	0.0161365	-0.237789	-0.163037	0.0418659	2.09241	0.0499592	0.403944	0.505422
3.13	-0.0144373	0.0389495	0.0366593	-0.0269924	0.0520251	-0.0147874	-0.027614	0.0220771	0.89533	-0.00255686	-0.0161468	0.00339852	-0.207137	-0.0463831	-0.0308002	0.0079401	-0.0609599	0.0294061	0.205917	-0.0392399	0.100372	-0.135876	-0.000849605	0.0421503	-0.221125	-0.0679155	0.104372	-0.0654626	-0.100609	-0.0173492	0.210644	0.00854402	0.0560779	-0.128914	0.0155286	0.024351	-0.189339	-0.0059372	-0.0435844	-0.0846379	0.0701703	0.0238	-0.239679	0.00286012	0.0634972	2.23998	0.0526662	0.116705	0.499885
3.14	-0.0143009	-0.01281	0.0364211	-0.0212524	0.0518778	-0.0141483	-0.0273899	0.022745	0.895299	-0.00341105	-0.0161219	0.00156847	-0.207372	-0.000959163	-0.0308434	-0.0197025	-0.0605154	0.0587772	0.205605	-0.0205233	0.0995286	-0.0400314	-0.000478055	0.0332039	-0.221644	-0.0217034	0.103685	-0.0825444	-0.100446	0.0328872	0.210778	0.0209898	0.0550891	-0.0702493	0.0157161	0.0151603	-0.189061	0.0490643	-0.0444452	-0.0907464	0.0704378	0.0277024	-0.240855	0.00109273	0.0858969	2.24422	0.0520629	-0.265618	0.495078
3.15	-0.0145414	-0.0284365	0.0362424	-0.0137873	0.0517249	-0.0157695	-0.0271606	0.0229712	0.895268	-0.00246101	-0.0161156	-0.000315438	-0.207324	0.00742572	-0.0311673	-0.0434176	-0.0598749	0.0633426	0.205482	-0.0056555	0.0994561	0.0157562	-0.000186101	0.0268964	-0.221873	-0.0120571	0.102779	-0.100864	-0.100044	0.0357066	0.211034	0.0301631	0.0546393	-0.0234167	0.0158316	0.00712828	-0.188417	0.0560779	-0.0452946	-0.0861196	0.0707887	0.0367357	-0.24172	0.0623075	0.107692	2.08174	0.0470949	-0.748993	0.492439
3.16	-0.0148309	-0.0350008	0.0361417	-0.00511068	0.0516023	-0.00672568	-0.0269343	0.022174	0.895248	-0.00164038	-0.0161279	-0.00216019	-0.207279	0.0134689	-0.0316441	-0.0502981	-0.0593461	0.0393481	0.205437	-0.00407465	0.0995909	0.00646401	8.21E-05	0.0266468	-0.222077	-0.00172451	0.101714	-0.110892	-0.0997263	0.0252233	0.211287	0.0233862	0.0543705	-0.0419889	0.0158964	0.00489639	-0.187871	0.0479705	-0.0460487	-0.0719744	0.0711824	0.0344253	-0.241343	0.175402	0.127169	1.75119	0.0375148	-1.18345	0.490841
3.17	-0.0152887	-0.0549793	0.0361703	0.0156509	0.0516143	0.00924906	-0.0267175	0.0211582	0.895231	-0.00191629	-0.0161602	-0.00452433	-0.20707	0.0329388	-0.032185	-0.0603277	-0.0590873	0.0117313	0.205397	-0.00278415	0.0994692	-0.0322359	0.000373232	0.0355734	-0.222072	0.0205139	0.100652	-0.088614	-0.0994482	0.0396706	0.211469	0.0181406	0.0538276	-0.0478341	0.0159234	0.000463499	-0.187278	0.0618739	-0.0466037	-0.0482479	0.0714961	0.0208968	-0.239961	0.162566	0.140676	0.862009	0.021993	-1.88218	0.490319
3.18	-0.0158709	-0.0541269	0.0364759	0.0438088	0.0517925	0.024554	-0.0265122	0.0198917	0.895209	-0.00244811	-0.0162209	-0.00751206	-0.206777	0.027749	-0.0328966	-0.074529	-0.0590727	-0.00915381	0.205402	0.00396503	0.0989958	-0.0542804	0.00071934	0.0369212	-0.2219	0.0196069	0.100048	-0.0288639	-0.0988607	0.0773302	0.211609	0.0131479	0.0533859	-0.0459045	0.0158829	-0.00630261	-0.18663	0.0569026	-0.0469235	-0.0235346	0.0716393	0.0019179	-0.238694	0.0981287	0.144384	-0.0632473	0.000859408	-2.20347	0.491157
3.19	-0.016332	-0.0360257	0.0369851	0.0549577	0.0520955	0.0332412	-0.0263213	0.0182544	0.895183	-0.00281102	-0.0163066	-0.00937769	-0.20666	0.00500971	-0.0336295	-0.0656754	-0.0592312	-0.022846	0.205475	0.0108095	0.0984163	-0.0539621	0.00108306	0.0361729	-0.221791	0.00444465	0.0999861	0.0128348	-0.0980513	0.0813122	0.211696	0.00545386	0.0529366	-0.0469292	0.0158063	-0.00478355	-0.186174	0.0333683	-0.046993	0.00494526	0.0716074	-0.010945	-0.237892	0.0787823	0.14086	-0.597917	-0.0205205	-2.00714	0.492137
3.2	-0.0166261	-0.0222228	0.0375302	0.0549839	0.0524289	0.0297259	-0.0261482	0.0163105	0.895153	-0.00311448	-0.0164044	-0.0100412	-0.206734	-0.0104124	-0.0341954	-0.0494208	-0.0595082	-0.0318389	0.205619	0.0169942	0.0980845	-0.00216838	0.00140212	0.0284262	-0.22178	-0.00528933	0.100238	0.0367862	-0.09733	0.0608915	0.21171	-0.00127221	0.05251	-0.0298827	0.0157941	0.00264161	-0.185964	0.0126792	-0.0467707	0.0349214	0.0715021	-0.0100122	-0.237137	0.140134	0.132467	-1.07288	-0.0394201	-1.73946	0.491854
3.21	-0.0168687	-0.0269085	0.0380684	0.0515012	0.052687	0.0204151	-0.0259965	0.013976	0.895124	-0.00250466	-0.0165047	-0.00989755	-0.206843	-0.00322602	-0.0346285	-0.0367114	-0.059877	-0.0416723	0.205806	0.0203119	0.0984086	0.063441	0.00166033	0.0203835	-0.221744	0.00637022	0.100709	0.0547134	-0.0968591	0.0345675	0.211654	-0.00953446	0.0525067	0.0289372	0.0158553	0.00937156	-0.185897	0.0102594	-0.046313	0.0557108	0.0714345	-0.00413223	-0.235971	0.186442	0.119829	-1.40859	-0.0550259	-1.33554	0.489679
3.22	-0.0174005	-0.0849876	0.0385338	0.0407555	0.0528431	0.00845407	-0.0258742	0.0102955	0.895103	-0.00163197	-0.0166	-0.0090557	-0.206562	0.0712468	-0.0349349	-0.0192043	-0.060303	-0.0431325	0.205956	0.00756601	0.0991116	0.0608701	0.00186625	0.0213353	-0.221281	0.0816558	0.101307	0.0741776	-0.0966661	0.0123286	0.211477	-0.0265098	0.0529371	0.0524616	0.0159959	0.0179099	-0.185608	0.0633785	-0.0456586	0.070066	0.0714431	0.00395015	-0.234853	0.234867	0.104153	-1.70314	-0.0666567	-0.96981	0.487244
3.23	-0.018421	-0.10209	0.0388749	0.0288182	0.0528583	-0.00592367	-0.0257893	0.00694893	0.895097	0.000398522	-0.0166839	-0.00765491	-0.205626	0.0966973	-0.0350751	0.000545369	-0.0606744	-0.0364828	0.206017	0.00752003	0.0994177	-0.0129278	0.00204035	0.0115005	-0.220151	0.108332	0.102026	0.0888302	-0.0968036	-0.0138913	0.211178	-0.0308544	0.0533498	0.0187865	0.0161845	0.0161251	-0.184942	0.061292	-0.0448333	0.0850924	0.0715717	0.0149331	-0.233261	0.350498	0.0856804	-1.9476	-0.0746961	-0.608141	0.484405
3.24	-0.019278	-0.0725986	0.0391111	0.0201041	0.0527928	-0.00607088	-0.0257313	0.00482698	0.895106	0.000845162	-0.0167527	-0.00614579	-0.20482	0.0667797	-0.0350335	0.0143283	-0.0609605	-0.0261589	0.206124	0.0108731	0.0989554	-0.0682047	0.00207768	0.00106413	-0.219115	0.0836792	0.102842	0.0963844	-0.0970132	-0.00179477	0.210861	-0.0341521	0.0533254	-0.0159573	0.016335	0.0150281	-0.184691	0.00766354	-0.0438753	0.0991845	0.0717211	0.00983281	-0.230674	0.47121	0.0650087	-2.12457	-0.0792304	-0.26604	0.481178
3.25	-0.0199388	-0.0596583	0.0392788	0.0137532	0.0527781	0.00130123	-0.0256875	0.00426045	0.895104	-0.00148378	-0.0168075	-0.00478657	-0.204221	0.0492167	-0.0349061	0.0164961	-0.0611244	-0.00715945	0.206265	0.0193729	0.0981198	-0.0794004	0.00206124	-0.00472688	-0.218232	0.069882	0.103777	0.106942	-0.0969589	0.0309877	0.210537	-0.0288631	0.0530968	-0.0129791	0.0164877	0.0157501	-0.184817	-0.0160654	-0.0428573	0.104334	0.071734	-0.00522828	-0.227338	0.536306	0.042773	-2.24401	-0.0804973	0.0465545	0.47823
3.26	-0.0204013	-0.0288172	0.0393953	0.00994783	0.0527786	-0.00337116	-0.0256407	0.00527225	0.895079	-0.00325525	-0.0168477	-0.00322828	-0.203911	0.00656045	-0.0347919	0.00862025	-0.0610335	0.0219498	0.206545	0.0356977	0.0978132	0.0185465	0.00197459	-0.0108745	-0.217619	0.0263744	0.104843	0.116445	-0.0966175	0.0459624	0.210353	-0.0107397	0.0533336	0.0612958	0.0166532	0.0157882	-0.185214	-0.052075	-0.0418423	0.102769	0.0716429	-0.00802963	-0.223755	0.536056	0.0196879	-2.28027	-0.0784813	0.396827	0.476565
3.27	-0.0205012	0.00470346	0.0394553	0.000312494	0.0526996	-0.0133891	-0.0255805	0.00677139	0.895044	-0.00349772	-0.0168698	-0.000910291	-0.204071	-0.0340476	-0.0347075	0.00911196	-0.0607541	0.0313329	0.206949	0.0418775	0.0983064	0.0651703	0.00186319	-0.012428	-0.21748	-0.0158682	0.10599	0.10729	-0.0962592	0.0176024	0.210323	-0.000281887	0.0542756	0.0943173	0.0168494	0.0188043	-0.186006	-0.0875596	-0.0408904	0.0975464	0.0715437	-0.00454912	-0.220172	0.520732	-0.0027883	-2.12025	-0.072265	0.849865	0.476898
3.28	-0.0204254	0.00414764	0.0393906	-0.0141437	0.0525064	-0.0250675	-0.0255051	0.00832988	0.895011	-0.00304607	-0.0168602	0.00300676	-0.204422	-0.032528	-0.0345423	0.0196013	-0.0604733	0.0274033	0.20736	0.039654	0.0988648	0.0410738	0.00172092	-0.0177918	-0.217584	-0.0161579	0.106844	0.0557178	-0.0963906	-0.0427378	0.210351	0.00284737	0.0550118	0.0587257	0.0170553	0.0205679	-0.186937	-0.0791373	-0.0400676	0.0730813	0.071487	0.000215518	-0.216518	0.443383	-0.02236	-1.59525	-0.0610382	1.49794	0.47911
3.29	-0.0203884	0.00455549	0.0391765	-0.0319874	0.0521983	-0.0347421	-0.025414	0.00978633	0.894985	-0.00189829	-0.0168099	0.0069165	-0.20471	-0.0310663	-0.0342887	0.0290108	-0.0601955	0.0324384	0.207744	0.0351753	0.099084	0.00319851	0.00150762	-0.021471	-0.217717	-0.018343	0.107071	-0.0157749	-0.09694	-0.0637306	0.210422	0.00951632	0.0554563	0.0311894	0.0172552	0.0215744	-0.187655	-0.060847	-0.0396375	0.0255383	0.0714808	0.00472409	-0.213921	0.170755	-0.032789	-0.447382	-0.0413671	2.33744	0.484645
3.3	-0.0202282	0.0251317	0.0387561	-0.0504423	0.0518246	-0.0373935	-0.0253122	0.0103593	0.894976	0.000126514	-0.0167277	0.00912905	-0.205077	-0.0459652	-0.0339302	0.0331944	-0.0598503	0.0376731	0.20804	0.0223822	0.0990285	-0.0116012	0.0012653	-0.025864	-0.218049	-0.0384626	0.106595	-0.0782105	-0.0975473	-0.0639285	0.210537	0.0126429	0.055615	-0.000276173	0.0174677	0.0213182	-0.188289	-0.0658837	-0.0395465	0.00383459	0.0715321	0.00998287	-0.213614	-0.085625	-0.0331087	0.278229	-0.017103	2.37902	0.493194
3.31	-0.0198651	0.0448794	0.0382538	-0.0486971	0.0514532	-0.0331725	-0.0252091	0.0101762	0.894984	0.00128227	-0.0166333	0.00951944	-0.205585	-0.0592414	-0.0336555	0.0139638	-0.0594963	0.0349605	0.208179	0.00667449	0.0988142	-0.0312743	0.00104737	-0.0152976	-0.218622	-0.0582788	0.10574	-0.0974192	-0.0981156	-0.0598912	0.210656	0.011603	0.0554808	-0.0219284	0.0176694	0.0190045	-0.188994	-0.0775307	-0.0396647	-0.0192725	0.0716012	0.00693712	-0.215204	-0.215329	-0.0283332	0.683006	0.00498477	2.0538	0.502219
3.32	-0.0193384	0.055157	0.0377891	-0.0466535	0.0511813	-0.0181688	-0.0251096	0.00974067	0.894994	0.000551553	-0.0165391	0.00925163	-0.206206	-0.0632612	-0.0335196	0.0100364	-0.0592336	0.0200087	0.208154	-0.0100179	0.0985468	-0.0128954	0.000973809	0.000499676	-0.219366	-0.0663924	0.104796	-0.10477	-0.0985947	-0.0514607	0.210747	0.00767987	0.0552137	-0.0263961	0.017871	0.0233169	-0.189787	-0.0822111	-0.0400252	-0.0390953	0.0715725	-0.00729898	-0.217615	-0.220152	-0.0191935	1.14522	0.0238506	1.70861	0.509513
3.33	-0.018829	0.041089	0.0373452	-0.0406242	0.05106	-0.00622795	-0.0250146	0.00922386	0.894993	-0.000704182	-0.0164495	0.00859681	-0.206746	-0.0411138	-0.0333719	0.0117399	-0.059149	0.00147775	0.207963	-0.0266619	0.0985701	0.011715	0.0010863	0.0209424	-0.220081	-0.0515025	0.103828	-0.0982856	-0.0990222	-0.0501775	0.210807	0.00604787	0.0549456	-0.0316545	0.0181354	0.0289071	-0.190503	-0.0641137	-0.0405611	-0.0594488	0.0714089	-0.0178399	-0.219876	-0.132248	-0.00593203	1.50074	0.0387381	1.27299	0.513639
3.34	-0.018587	0.000493133	0.0369591	-0.0354664	0.0510033	-0.00648084	-0.0249266	0.00815781	0.894983	-0.00111681	-0.0163666	0.00795779	-0.20692	0.0122314	-0.0331854	0.0220247	-0.0591867	-0.00482793	0.207612	-0.0442058	0.0987338	0.000781836	0.0013525	0.0340827	-0.220501	-0.00603571	0.102922	-0.0870638	-0.0995126	-0.0576998	0.210844	0.00129608	0.0544488	-0.0674076	0.0184269	0.0283176	-0.190918	-0.0233765	-0.0412702	-0.0780614	0.0712185	-0.0140286	-0.221292	-0.000350954	0.0104311	1.77207	0.0494562	0.882915	0.514376
3.35	-0.0188362	-0.0442145	0.0366196	-0.0319207	0.0508846	-0.0171675	-0.0248545	0.00629297	0.894975	-6.05E-05	-0.0162899	0.00733953	-0.206447	0.0699344	-0.0329158	0.0350857	-0.0591924	0.00287527	0.207095	-0.0547397	0.0983176	-0.0929628	0.00172684	0.0356705	-0.220344	0.0458383	0.102078	-0.0789882	-0.100156	-0.0654767	0.210815	-0.00280636	0.0534678	-0.134809	0.018656	0.0153692	-0.190869	0.0112927	-0.0421241	-0.092418	0.0711554	0.00252114	-0.221501	0.164442	0.0293205	1.99402	0.0565953	0.550724	0.512454
3.36	-0.0193433	-0.0567017	0.0363318	-0.0251492	0.0506782	-0.0202296	-0.0248004	0.00459077	0.894983	0.00139829	-0.0162224	0.00596409	-0.205635	0.0845369	-0.0325982	0.0340773	-0.05908	0.0133025	0.206564	-0.0484596	0.0970692	-0.13598	0.00200068	0.0181014	-0.219882	0.0597477	0.101248	-0.0754852	-0.100739	-0.0332679	0.210785	0.000378157	0.0519387	-0.157928	0.0187168	-0.00337387	-0.190716	0.00330717	-0.0430741	-0.0990214	0.071248	0.011958	-0.220145	0.349019	0.0502666	2.16196	0.0605067	0.247405	0.508657
3.37	-0.0201244	-0.109696	0.0361127	-0.0203053	0.0505456	-0.00412287	-0.0247623	0.0030872	0.894997	0.00114589	-0.016174	0.00356011	-0.204569	0.133504	-0.0323711	0.0232906	-0.0588798	0.0205948	0.206161	-0.0292808	0.0959992	-0.0518019	0.00206443	-0.00443489	-0.219125	0.113567	0.100461	-0.0650194	-0.100792	0.0381436	0.21081	0.0100762	0.050645	-0.0884033	0.018561	-0.0235582	-0.190439	0.0495716	-0.0440634	-0.102389	0.0713301	0.00103446	-0.217579	0.424504	0.0723627	2.22969	0.0613918	-0.0534171	0.504472
3.38	-0.0215276	-0.160049	0.0359161	-0.0181662	0.0505717	0.00807035	-0.024738	0.00178236	0.895007	0.00104828	-0.0161527	0.000659228	-0.202963	0.175664	-0.0323082	0.00682459	-0.0585796	0.027213	0.205994	-0.00560236	0.0959674	0.0329016	0.00194669	-0.0164481	-0.217773	0.157031	0.0997354	-0.0511129	-0.100302	0.0771462	0.211002	0.0299477	0.0501464	-0.0134284	0.0182664	-0.0339744	-0.189569	0.0966465	-0.0450189	-0.0984213	0.0713429	-0.00303287	-0.214659	0.441775	0.0949225	2.19711	0.0582164	-0.546813	0.501836
3.39	-0.0231074	-0.153603	0.0357376	-0.0156001	0.0506826	0.0148389	-0.0247285	-5.95E-05	0.895024	0.00219915	-0.0161604	-0.00219598	-0.201267	0.164816	-0.0323859	-0.00190275	-0.0582891	0.0167784	0.206009	0.00431245	0.0964962	0.0626229	0.00174249	-0.0222597	-0.216287	0.148997	0.0991526	-0.0312519	-0.0996748	0.0745501	0.211333	0.0344201	0.0502871	0.0291966	0.0178995	-0.037953	-0.188655	0.070983	-0.0458371	-0.0784092	0.0713778	0.00174319	-0.210922	0.54318	0.116038	1.96186	0.049921	-1.00535	0.500763
3.4	-0.0246985	-0.167419	0.0356134	-0.00777957	0.0508842	0.0267926	-0.0247408	-0.00235259	0.895044	0.00158142	-0.0161964	-0.00496332	-0.199564	0.180873	-0.0325136	-0.00208877	-0.0581752	-0.0051776	0.206049	0.00408246	0.097065	0.0490605	0.00154106	-0.0180414	-0.214739	0.16734	0.0988685	0.00650232	-0.0991135	0.0689559	0.21165	0.030009	0.0505912	0.0296531	0.0175142	-0.0392384	-0.18792	0.0737397	-0.0464449	-0.0493715	0.0714214	-0.000694979	-0.205943	0.569085	0.133189	1.29723	0.0363592	-1.65306	0.500577
3.41	-0.0264272	-0.17172	0.0356201	0.0140379	0.0511961	0.0333625	-0.0247734	-0.00410762	0.895054	0.000336574	-0.0162575	-0.00708791	-0.197729	0.182609	-0.0326669	-0.0104545	-0.0582486	-0.0193254	0.206122	0.0102667	0.0974419	0.0211563	0.00140115	-0.0107481	-0.212999	0.170089	0.09899	0.0533243	-0.098616	0.064695	0.211953	0.0298466	0.0508947	0.0319776	0.0171144	-0.0421001	-0.187127	0.0763363	-0.0467189	-0.0206034	0.0714335	-0.00382324	-0.200987	0.444626	0.141077	0.268586	0.015805	-2.23911	0.502229
3.42	-0.0280492	-0.145876	0.0358574	0.0345866	0.0515376	0.0329964	-0.0248218	-0.0055665	0.895053	-0.00036524	-0.0163333	-0.0079386	-0.196045	0.152091	-0.03289	-0.0144926	-0.0584323	-0.0288538	0.206267	0.0169655	0.0976093	0.0076099	0.00130521	-0.00732077	-0.211344	0.143115	0.09952	0.0817442	-0.0981706	0.0571522	0.21223	0.0244063	0.0512488	0.0428773	0.0167107	-0.0390268	-0.186475	0.0477121	-0.0467791	-0.00278794	0.0714186	-0.00540875	-0.197106	0.330547	0.140102	-0.38784	-0.00740508	-2.19733	0.505251
3.43	-0.0293199	-0.105171	0.0362373	0.0418072	0.0518803	0.0336848	-0.0248843	-0.00691231	0.895048	-0.000457149	-0.0164148	-0.00838176	-0.194759	0.106716	-0.0330957	-0.0120173	-0.0587478	-0.0443245	0.206469	0.0220513	0.097661	0.015315	0.00123147	-0.00818119	-0.210016	0.104735	0.100262	0.0907039	-0.0977743	0.0479187	0.212435	0.0156122	0.0518133	0.0704616	0.0163462	-0.0326906	-0.186223	0.00323052	-0.0466688	0.0232735	0.0713652	-0.00799189	-0.194195	0.283239	0.133941	-0.837338	-0.0285245	-1.95281	0.508105
3.44	-0.0301798	-0.0661908	0.0366683	0.0462488	0.0522368	0.035418	-0.0249589	-0.00791677	0.895044	-0.000412875	-0.0165018	-0.00902432	-0.193923	0.064619	-0.0332944	-0.0188341	-0.0592687	-0.0658484	0.206704	0.0236786	0.09815	0.0827165	0.00114197	-0.0100816	-0.209061	0.0690613	0.101145	0.105278	-0.097455	0.0343816	0.212544	0.00474585	0.0527577	0.1223	0.0160754	-0.0224408	-0.186446	-0.0403204	-0.0463123	0.0495977	0.0712528	-0.0135454	-0.191575	0.327783	0.123229	-1.25969	-0.0468393	-1.61596	0.509321
3.45	-0.0309074	-0.0849264	0.0371041	0.0421664	0.0526018	0.0324652	-0.025046	-0.00957458	0.89504	-0.00015711	-0.0165936	-0.00925729	-0.193191	0.0950539	-0.0335227	-0.0148766	-0.0599675	-0.0765167	0.206868	0.00613686	0.0991886	0.121734	0.00110953	0.00141004	-0.208143	0.10059	0.102237	0.134182	-0.0972893	0.0135138	0.212501	-0.0157736	0.0542216	0.169018	0.015939	-0.00683381	-0.186834	-0.0201007	-0.0457458	0.0670114	0.0710755	-0.016312	-0.188665	0.407801	0.108924	-1.5495	-0.0613309	-1.21958	0.508072
3.46	-0.0318064	-0.0810816	0.0374683	0.0324904	0.0528776	0.0204024	-0.0251474	-0.0103639	0.895048	0.00202214	-0.0166846	-0.00886756	-0.192164	0.0966724	-0.0336382	0.00494098	-0.0607337	-0.0834742	0.206888	0.000382716	0.100377	0.0871922	0.00113374	-0.00118644	-0.206906	0.103356	0.103641	0.168414	-0.0974903	-0.0270878	0.212305	-0.0239622	0.0560218	0.168882	0.0159163	-0.00651021	-0.187066	-0.0285332	-0.044999	0.085919	0.0709396	-0.00855154	-0.185255	0.484334	0.0919735	-1.78088	-0.0719077	-0.827343	0.504758
3.47	-0.0323447	-0.0243024	0.0377173	0.019454	0.0530692	0.0166419	-0.025245	-0.00877259	0.895076	0.0026864	-0.0167663	-0.0070787	-0.191501	0.0327078	-0.033485	0.0330911	-0.0615297	-0.0751264	0.206932	0.00531319	0.100558	-0.0390222	0.00103936	-0.012245	-0.205983	0.0468417	0.105252	0.160638	-0.0979597	-0.0463188	0.212077	-0.0269608	0.05692	0.00257062	0.0158022	-0.0114266	-0.18774	-0.0908488	-0.0440544	0.108954	0.070828	-0.00871914	-0.181474	0.551465	0.0728325	-1.96739	-0.0788225	-0.494452	0.500622
3.48	-0.0323494	0.0211615	0.0378707	0.0136612	0.0532336	0.0151898	-0.0253146	-0.00477758	0.895088	-0.000757537	-0.0168209	-0.00369755	-0.191446	-0.0245635	-0.0330633	0.0479509	-0.0621567	-0.0479666	0.207016	0.0115412	0.0999026	-0.0858481	0.000940541	-0.0048872	-0.205648	-0.00557001	0.106614	0.112591	-0.0984598	-0.0385409	0.211825	-0.024762	0.0565751	-0.0653602	0.0157531	0.0020007	-0.188937	-0.12684	-0.0430155	0.112107	0.0706628	-0.0142583	-0.177444	0.576307	0.0520857	-2.09608	-0.0824149	-0.176439	0.496149
3.49	-0.0319471	0.061573	0.0380187	0.017784	0.053373	0.0109699	-0.0253339	0.00110706	0.89506	-0.00438772	-0.0168408	-0.000394866	-0.191958	-0.0857378	-0.0325931	0.035816	-0.0624794	-0.0144632	0.207232	0.0312828	0.0992651	-0.0219325	0.000896598	-0.00266257	-0.205907	-0.0655775	0.107496	0.0583803	-0.0986227	0.000990284	0.211672	-0.00671443	0.0560264	-0.0231047	0.0158156	0.00938566	-0.190378	-0.146945	-0.0420484	0.100124	0.0704329	-0.018644	-0.173607	0.537542	0.030288	-2.17544	-0.0827499	0.146939	0.492152
3.5	-0.0311168	0.103716	0.0382174	0.0213092	0.0534642	0.00711269	-0.0252907	0.0075028	0.895009	-0.00551041	-0.0168315	0.00214572	-0.193122	-0.147759	-0.0322757	0.0145242	-0.0625486	0.00396639	0.207638	0.0465387	0.0993377	0.0246599	0.00089522	0.00337793	-0.206854	-0.127212	0.107922	0.00918446	-0.0983607	0.0266807	0.211696	0.00842339	0.0560528	0.0183116	0.0159587	0.0177184	-0.192009	-0.164119	-0.0412249	0.0874211	0.0701622	-0.0231328	-0.170455	0.443961	0.00825497	-2.12637	-0.0793699	0.566523	0.489771
3.51	-0.0299541	0.125563	0.0384182	0.0181919	0.0535435	0.00804241	-0.0251853	0.0135262	0.894956	-0.00484746	-0.0168001	0.00402797	-0.194783	-0.181006	-0.0320852	0.00506658	-0.0625614	0.0017024	0.20813	0.0499494	0.0995381	0.0111679	0.000957226	0.00692135	-0.208324	-0.159572	0.10797	-0.0255415	-0.0979208	0.0259115	0.211812	0.013637	0.0562025	0.00839961	0.016162	0.0221656	-0.19369	-0.156113	-0.0405436	0.0687389	0.0698202	-0.0323601	-0.168041	0.32661	-0.011816	-1.7331	-0.0711198	1.15419	0.489455
3.52	-0.0286651	0.132674	0.0385316	0.00269943	0.0536317	0.00757917	-0.0250223	0.0189887	0.894913	-0.00393506	-0.0167515	0.0056442	-0.196644	-0.191822	-0.0318916	0.0122158	-0.0626325	-0.00183576	0.208605	0.0438959	0.0995465	-0.0126191	0.00103932	0.00757876	-0.210025	-0.171432	0.107719	-0.058104	-0.0975526	0.00888448	0.211952	0.0149276	0.0561579	-0.022557	0.016404	0.0278972	-0.195124	-0.121598	-0.0401289	0.0334151	0.0694001	-0.0376277	-0.166929	0.0296622	-0.0241824	-0.662819	-0.0549814	2.03501	0.492159
3.53	-0.0272678	0.149162	0.03844	-0.0200056	0.0536754	-0.000358004	-0.0248077	0.02373	0.894878	-0.00307332	-0.0166894	0.00668037	-0.198621	-0.2077	-0.0315867	0.0217993	-0.0626824	0.00686463	0.208981	0.0308332	0.0993092	-0.0328413	0.00116264	0.0145816	-0.211904	-0.190898	0.107134	-0.0935808	-0.0973604	-0.0116657	0.212095	0.0143337	0.0557658	-0.0534941	0.0167277	0.0387575	-0.196204	-0.094363	-0.039983	0.0141441	0.0690269	-0.0248369	-0.168437	-0.301966	-0.0260039	0.178215	-0.0326691	2.29585	0.498259
3.54	-0.0256347	0.180618	0.038198	-0.0252156	0.0535825	-0.017623	-0.0245514	0.0273404	0.894851	-0.00250101	-0.0166197	0.00723871	-0.200798	-0.234596	-0.0312828	0.00782593	-0.0626068	0.0214862	0.20919	0.0115197	0.0989467	-0.040256	0.00136564	0.0289197	-0.214077	-0.226817	0.106298	-0.112126	-0.097377	-0.0390061	0.212216	0.0106354	0.0551179	-0.0700881	0.0171562	0.0485659	-0.197117	-0.0937057	-0.0399822	-0.00376629	0.0688664	0.000501658	-0.172661	-0.544094	-0.0220964	0.564831	-0.0109463	2.05142	0.505849
3.55	-0.023654	0.207131	0.037955	-0.0248741	0.0533411	-0.0273553	-0.0242658	0.0295524	0.894825	-0.00299148	-0.0165441	0.00784897	-0.203272	-0.253707	-0.0311183	-0.00411635	-0.0624605	0.0195355	0.20919	-0.0116161	0.0985969	-0.0263863	0.001745	0.0498471	-0.216638	-0.252956	0.105324	-0.132053	-0.0976365	-0.0657355	0.212263	-0.000178155	0.0544464	-0.0630471	0.0177009	0.0635511	-0.198095	-0.0986659	-0.0401976	-0.0256947	0.0689271	0.0173353	-0.178842	-0.664156	-0.0143522	0.98894	0.00825342	1.79871	0.513171
3.56	-0.0216458	0.185472	0.0377254	-0.022522	0.0530531	-0.0290995	-0.0239653	0.0303215	0.894789	-0.00401409	-0.0164645	0.00799085	-0.205675	-0.21896	-0.0310557	-0.0129415	-0.062432	-7.00E-05	0.208943	-0.0365676	0.0985699	0.0260226	0.00233959	0.0713507	-0.219209	-0.226441	0.104184	-0.142928	-0.0981377	-0.0894143	0.212185	-0.0120847	0.0539306	-0.037178	0.018414	0.0796416	-0.198895	-0.0610217	-0.0406289	-0.0485023	0.0691071	0.0252725	-0.18567	-0.645552	-0.00272052	1.33821	0.0244182	1.4346	0.518179
3.57	-0.0200014	0.13689	0.0375333	-0.019009	0.0527325	-0.0353799	-0.0236634	0.0297824	0.89475	-0.0033416	-0.0163875	0.00731284	-0.20758	-0.155285	-0.0311311	-0.0233346	-0.0625766	-0.01432	0.208473	-0.0566292	0.0989398	0.0446913	0.00311858	0.081184	-0.22136	-0.170113	0.102984	-0.136785	-0.0989348	-0.114772	0.211998	-0.0229161	0.0536892	-0.00942557	0.0192341	0.0832425	-0.199206	-0.00772379	-0.0412491	-0.0684589	0.0694023	0.0379064	-0.19208	-0.531789	0.0118172	1.59834	0.0369156	1.06657	0.519945
3.58	-0.018966	0.0703642	0.0373576	-0.0176179	0.0523292	-0.0443523	-0.0233762	0.0275807	0.894728	-0.000834255	-0.0163222	0.00547919	-0.208693	-0.0685596	-0.0313297	-0.0305368	-0.0627747	-0.0148058	0.207795	-0.0749974	0.099118	-0.0331659	0.00392221	0.0764821	-0.222764	-0.090664	0.101913	-0.098698	-0.0999482	-0.10922	0.21168	-0.0349769	0.0536415	-0.0215806	0.0200338	0.0712404	-0.198909	0.0509991	-0.0419901	-0.0821068	0.0698747	0.0536989	-0.19733	-0.366709	0.028749	1.82412	0.0460496	0.746132	0.518611
3.59	-0.0183995	0.0447146	0.0371611	-0.0247585	0.051875	-0.0431538	-0.0231101	0.0257437	0.894732	0.000969033	-0.016279	0.00317465	-0.209205	-0.0381015	-0.0315968	-0.0274975	-0.0628204	0.0125385	0.207042	-0.0708818	0.0980906	-0.147453	0.00458208	0.0571304	-0.223561	-0.0579569	0.101171	-0.0680433	-0.100747	-0.0601686	0.21132	-0.0343979	0.0529089	-0.103495	0.0206201	0.0487671	-0.198282	0.0578747	-0.0427461	-0.0745335	0.0704897	0.0616237	-0.200988	-0.184846	0.0477551	1.98181	0.0521599	0.454256	0.514871
3.6	-0.0181146	0.000581756	0.0369097	-0.0267463	0.0514656	-0.0375615	-0.02286	0.0243591	0.894736	-0.000513019	-0.0162582	0.0010311	-0.20943	0.00490474	-0.0318879	-0.0343648	-0.0624793	0.0573277	0.20639	-0.0557987	0.0967936	-0.0797789	0.00502211	0.0331452	-0.224011	-0.0139534	0.100686	-0.038035	-0.100964	0.00564588	0.211012	-0.0241821	0.0519287	-0.0674995	0.0210186	0.0340202	-0.197544	0.090306	-0.0434463	-0.0776128	0.0711467	0.0630766	-0.203256	-0.0556758	0.0681258	2.11125	0.0553907	0.158163	0.510123
3.61	-0.0183978	-0.0535626	0.0366284	-0.0304232	0.0511028	-0.0350493	-0.0226204	0.0235751	0.894722	-0.00197012	-0.0162568	-0.000671468	-0.20915	0.0493574	-0.0322865	-0.0420794	-0.0617164	0.089107	0.205965	-0.0279373	0.0964864	0.00355345	0.0052836	0.0195596	-0.223919	0.0313525	0.100375	-0.0250278	-0.100734	0.0335006	0.210889	-0.000318072	0.0516337	0.00927243	0.0213036	0.0245818	-0.196305	0.139806	-0.0441474	-0.0782283	0.071858	0.0697892	-0.204753	-0.0188935	0.0894573	2.1217	0.0549909	-0.301347	0.505984
3.62	-0.0189483	-0.0550764	0.0363333	-0.0298192	0.0507478	-0.03285	-0.0223902	0.0222877	0.894706	-0.00102308	-0.0162706	-0.00203519	-0.208705	0.0428981	-0.0327561	-0.0428771	-0.0608019	0.0839993	0.205783	-0.0105381	0.0968368	0.0576774	0.0054156	0.00780753	-0.223643	0.0270517	0.100125	-0.019758	-0.100475	0.020756	0.210974	0.0128247	0.0520942	0.0718592	0.0214893	0.0131403	-0.194916	0.122056	-0.0447837	-0.066872	0.0726717	0.0783583	-0.205718	0.0579193	0.109681	1.90695	0.0495268	-0.786367	0.503789
3.63	-0.0195251	-0.0675966	0.036067	-0.0239018	0.0504933	-0.0145971	-0.0221779	0.0201034	0.894699	-0.000448838	-0.0162977	-0.00340251	-0.208272	0.0543901	-0.0331569	-0.0287829	-0.0601095	0.050697	0.205701	-0.00525296	0.0974651	0.0675941	0.00546237	0.00158835	-0.223339	0.0423354	0.0999698	-0.00360896	-0.100353	0.0123576	0.211107	0.0133115	0.0529326	0.0858659	0.0215865	0.00563551	-0.193721	0.11678	-0.0452906	-0.0486804	0.0734679	0.0668498	-0.205465	0.128259	0.12683	1.4221	0.0392553	-1.31936	0.502619
3.64	-0.0203083	-0.0871541	0.0359083	-0.00567646	0.0504621	0.00870307	-0.0219883	0.0178048	0.894695	-0.000405175	-0.0163388	-0.00475729	-0.207643	0.0719421	-0.0334077	-0.0155713	-0.0597454	0.0181713	0.20568	0.000985223	0.0981661	0.067254	0.00546798	0.00262633	-0.222789	0.0629468	0.100027	0.0276816	-0.100269	0.0166221	0.211256	0.0149628	0.0538335	0.095059	0.0215929	-0.00379476	-0.192465	0.128498	-0.0455622	-0.0248068	0.0740849	0.0436466	-0.204752	0.0617145	0.136578	0.498139	0.0226487	-1.93829	0.502943
3.65	-0.0211655	-0.0767371	0.0359836	0.0201638	0.0506449	0.0269927	-0.0218221	0.0153812	0.894693	-0.000144903	-0.0163918	-0.00571198	-0.206975	0.0572041	-0.0335911	-0.0117537	-0.0596948	-0.0126765	0.205725	0.00758464	0.0986888	0.0439075	0.00552062	0.00719645	-0.222137	0.0521011	0.100413	0.0587078	-0.100134	0.0228544	0.211406	0.0137413	0.0547986	0.101255	0.0215112	-0.0144731	-0.191231	0.109422	-0.0456418	-0.00924775	0.074453	0.0184257	-0.204689	-0.0428458	0.137364	-0.27813	0.00188697	-2.11882	0.504756
3.66	-0.0217844	-0.0429888	0.0362453	0.0322015	0.050999	0.0420254	-0.0216821	0.0124988	0.894693	0.000120684	-0.0164506	-0.00596065	-0.206587	0.0202921	-0.0336597	0.00266436	-0.0599602	-0.0432704	0.205832	0.0118468	0.0991802	0.0632667	0.00558492	0.00486314	-0.221694	0.0224154	0.100999	0.0644671	-0.0999379	0.0241974	0.211516	0.00732325	0.0558039	0.0993102	0.0213663	-0.0157792	-0.190357	0.0637577	-0.0455616	0.0134285	0.0745604	-0.00440631	-0.20552	-0.0932163	0.13209	-0.768798	-0.0183185	-1.93159	0.506953
3.67	-0.0220713	-0.0204355	0.0366037	0.0401895	0.0514718	0.0495066	-0.0215742	0.00874026	0.894692	-0.000462297	-0.0165107	-0.00597374	-0.206539	0.000507417	-0.0336024	0.00907053	-0.0605304	-0.070088	0.20595	0.00767096	0.0999615	0.0969028	0.00567716	0.0126423	-0.221537	0.00711051	0.101644	0.0672812	-0.0997401	0.017125	0.211554	-0.00318079	0.0568225	0.108959	0.0212348	-0.0099766	-0.189975	0.0263706	-0.0452865	0.0349695	0.074448	-0.0203527	-0.20668	-0.0716352	0.122211	-1.19818	-0.0363484	-1.68237	0.508121
3.68	-0.0224395	-0.050574	0.0370129	0.0433375	0.0519498	0.0423514	-0.0215142	0.00319954	0.894686	-0.000382618	-0.016568	-0.00539633	-0.206281	0.0491469	-0.033485	0.0178111	-0.0613263	-0.092666	0.205926	-0.0108722	0.101273	0.160856	0.00589908	0.0272153	-0.221162	0.052695	0.102355	0.0824024	-0.0997202	-0.0109954	0.211428	-0.0203764	0.0580859	0.145553	0.0212414	0.00478208	-0.189678	0.0382927	-0.0448561	0.045286	0.0742376	-0.0223092	-0.207509	0.037011	0.108535	-1.52331	-0.0513509	-1.3297	0.507304
3.69	-0.0231349	-0.0830675	0.0374097	0.0373705	0.0523308	0.0330045	-0.0215122	-0.0026873	0.894691	0.00174441	-0.0166159	-0.00409278	-0.205515	0.0975579	-0.0332629	0.0357695	-0.062389	-0.124382	0.205774	-0.0189689	0.10282	0.117984	0.00617341	0.0207348	-0.22029	0.101805	0.103117	0.0835661	-0.100133	-0.0505698	0.211167	-0.0313759	0.0594205	0.0930569	0.0213043	0.000543722	-0.189284	0.0448467	-0.0443042	0.0589829	0.0740467	-0.0202839	-0.207338	0.181033	0.091938	-1.77975	-0.0628847	-0.970034	0.504171
3.7	-0.023963	-0.0745944	0.0377292	0.0291113	0.0526771	0.0371364	-0.0215618	-0.00691586	0.894717	0.00282718	-0.0166476	-0.0021653	-0.204514	0.0906186	-0.0328921	0.0487501	-0.0636271	-0.121891	0.205633	-0.0105844	0.103106	-0.0428431	0.00630596	0.00659253	-0.219163	0.102939	0.103703	0.0522178	-0.100722	-0.0294479	0.21085	-0.0327789	0.059513	-0.0610364	0.0212292	-0.0113231	-0.18905	0.00733484	-0.0435965	0.0776345	0.0738108	-0.0314269	-0.206234	0.291617	0.0729496	-1.9883	-0.0707538	-0.608317	0.499873
3.71	-0.0246531	-0.061377	0.0380147	0.0306209	0.0531094	0.0479947	-0.0216443	-0.0092625	0.894737	0.000961157	-0.0166589	-8.64E-05	-0.203663	0.07411	-0.0324775	0.0423541	-0.0646647	-0.0882648	0.205568	-0.00209474	0.102381	-0.098088	0.0063618	0.0039607	-0.218148	0.0921056	0.10397	0.0210324	-0.100778	0.0410062	0.210517	-0.0308188	0.0585966	-0.121882	0.0211266	-0.00946758	-0.189228	-0.0279443	-0.042808	0.0805521	0.0733875	-0.051863	-0.204306	0.387462	0.0520635	-2.13838	-0.0753409	-0.288235	0.495177
3.72	-0.0252564	-0.0534045	0.0383135	0.031755	0.0536285	0.0521725	-0.0217426	-0.0101319	0.894733	-0.001704	-0.0166494	0.00195078	-0.202962	0.0579026	-0.0321833	0.02356	-0.0652905	-0.0415464	0.205621	0.0142496	0.101312	-0.0946837	0.00637909	-0.000517451	-0.217271	0.0782162	0.103928	-0.0112187	-0.100133	0.0996215	0.210259	-0.017183	0.0572165	-0.130041	0.0210211	-0.0109549	-0.189659	-0.047944	-0.0420437	0.0778107	0.0727754	-0.0643036	-0.202008	0.403749	0.0299512	-2.22786	-0.0767661	0.0231388	0.491211
3.73	-0.0257256	-0.0384426	0.0386211	0.031987	0.0541219	0.0437279	-0.0218444	-0.0101936	0.894711	-0.00230997	-0.0166212	0.00362532	-0.202516	0.0328763	-0.0321059	-0.00243384	-0.0655027	-0.00874029	0.205866	0.0323046	0.100692	-0.0304572	0.0063274	-0.00773902	-0.216648	0.0535802	0.103645	-0.0294122	-0.0990932	0.115456	0.210163	-0.0017728	0.0562849	-0.0576502	0.0208948	-0.0127067	-0.190323	-0.0716164	-0.0413356	0.0717122	0.0721117	-0.0617673	-0.19973	0.39009	0.00735531	-2.20734	-0.074768	0.414026	0.48897
3.74	-0.0261232	-0.0430206	0.0388934	0.023686	0.0545134	0.0325505	-0.0219472	-0.0104378	0.894692	-0.00111444	-0.016578	0.00496391	-0.202216	0.0357555	-0.0322313	-0.0173456	-0.0655345	-0.00221176	0.206244	0.0401269	0.100487	-0.0224129	0.00617132	-0.0219601	-0.216165	0.0563239	0.103262	-0.0338982	-0.0980506	0.0996165	0.210179	0.00468308	0.0558607	-0.0351807	0.0207348	-0.0185401	-0.191115	-0.0709643	-0.0407077	0.0634913	0.0714973	-0.0541917	-0.197436	0.377092	-0.0139259	-1.96705	-0.0682831	0.885177	0.488669
3.75	-0.0266678	-0.0618287	0.0390393	0.00451357	0.0547744	0.0183104	-0.0220537	-0.0108898	0.894689	0.000588217	-0.0165215	0.00638738	-0.201749	0.0585622	-0.0324481	-0.0166658	-0.0655191	0.00335604	0.206651	0.0410901	0.100087	-0.0534066	0.00587101	-0.0375204	-0.21552	0.0777437	0.102859	-0.035856	-0.0972603	0.0709268	0.210235	0.00786548	0.0554545	-0.0477535	0.0205167	-0.022054	-0.191737	-0.0458895	-0.0402288	0.037634	0.0709873	-0.042025	-0.195234	0.226691	-0.0300461	-1.08813	-0.0554082	1.73872	0.490457
3.76	-0.0273296	-0.0664374	0.0389355	-0.0252016	0.0548718	0.00166477	-0.0221661	-0.0116831	0.894704	0.00234735	-0.0164508	0.00765025	-0.201096	0.0710844	-0.0325997	-0.00525782	-0.0654064	0.015834	0.207031	0.0339323	0.0994866	-0.0691483	0.00540165	-0.0505694	-0.214723	0.0862105	0.102366	-0.047784	-0.0967955	0.0381108	0.21032	0.0104595	0.0548964	-0.0646048	0.0202952	-0.0217282	-0.192109	-0.0281051	-0.0400116	0.0147267	0.070656	-0.0198816	-0.194518	-0.0394657	-0.0353213	-0.0341075	-0.0346636	2.27717	0.495423
3.77	-0.0279515	-0.0570868	0.038566	-0.0452504	0.0547984	-0.0142475	-0.0222896	-0.0131548	0.894736	0.00376638	-0.0163709	0.00823716	-0.20038	0.0723631	-0.0326917	-0.00849233	-0.0651485	0.030592	0.207307	0.0210839	0.0986676	-0.0951238	0.00482588	-0.0585159	-0.213929	0.080811	0.101773	-0.0516894	-0.096657	0.00614586	0.210421	0.00984643	0.0541959	-0.076277	0.0200788	-0.0202708	-0.192386	-0.0285944	-0.0399254	0.0054095	0.0705786	0.00601748	-0.196035	-0.256764	-0.0327429	0.475117	-0.0124111	2.11535	0.502389
3.78	-0.0284087	-0.0352276	0.0380986	-0.0483159	0.0545789	-0.0255045	-0.0224314	-0.0153079	0.894776	0.00401884	-0.0162872	0.00845546	-0.199725	0.060735	-0.0329167	-0.0274478	-0.064782	0.0355724	0.20743	0.00486646	0.0977007	-0.087354	0.00426744	-0.0480242	-0.213265	0.06135	0.101227	-0.0435442	-0.0968078	-0.0221477	0.210506	0.00589398	0.0535129	-0.0483331	0.0199072	-0.0112884	-0.192775	-0.052007	-0.0399935	-0.0145767	0.0707218	0.0234639	-0.199234	-0.361749	-0.025898	0.910821	0.00734296	1.85813	0.509418
3.79	-0.0286906	-0.0289839	0.0376138	-0.0503486	0.0543014	-0.0261817	-0.0225971	-0.0178802	0.894812	0.00336389	-0.0162034	0.00821877	-0.199143	0.0664936	-0.0332776	-0.0345162	-0.0644652	0.0219621	0.207373	-0.014191	0.0971618	-0.0139379	0.00384975	-0.0341405	-0.212729	0.0594761	0.100797	-0.0297562	-0.0972075	-0.0471859	0.210541	0.000461125	0.0533717	0.019156	0.0198487	-0.000573094	-0.193366	-0.0643783	-0.0402714	-0.0314452	0.0709634	0.028313	-0.202972	-0.329957	-0.0146973	1.31864	0.0241916	1.50691	0.514583
3.8	-0.0290802	-0.0551262	0.0371291	-0.0484171	0.0540316	-0.0247958	-0.0227886	-0.0203472	0.894843	0.00306605	-0.0161252	0.00737348	-0.198327	0.105317	-0.0336817	-0.0322327	-0.0643036	0.00666675	0.207138	-0.0297631	0.0972255	0.012551	0.00354967	-0.0250104	-0.212015	0.0902478	0.100584	0.00296612	-0.0978741	-0.0711455	0.210535	-0.0018949	0.0538325	0.0698149	0.019857	-0.000168424	-0.1939	-0.0444133	-0.0407165	-0.0489014	0.071227	0.0285644	-0.206222	-0.220231	-3.83E-05	1.62	0.0372977	1.12645	0.516674
3.81	-0.0298179	-0.094661	0.0366427	-0.0504893	0.0537494	-0.0306961	-0.0230041	-0.0227502	0.894878	0.0040558	-0.016054	0.00695831	-0.197021	0.159209	-0.0339174	0.00701489	-0.0641212	0.0260318	0.206757	-0.0450027	0.0974329	0.0100344	0.00333586	-0.0188495	-0.21086	0.13706	0.100687	0.0414679	-0.0988219	-0.0950565	0.210505	-0.00622127	0.0547062	0.0906451	0.0198436	-0.00540596	-0.194148	-0.0144334	-0.0412852	-0.0609474	0.0715304	0.0364348	-0.208428	-0.0675778	0.0173668	1.86908	0.0468686	0.792416	0.515732
3.82	-0.0307947	-0.0971724	0.0361758	-0.0452599	0.0533869	-0.0357611	-0.0232387	-0.0238868	0.894927	0.00551706	-0.0159869	0.00637103	-0.195339	0.165233	-0.0337495	0.047955	-0.0636977	0.0433246	0.206285	-0.0459171	0.0969923	-0.0901698	0.00313229	-0.0216151	-0.209375	0.140319	0.101166	0.0794942	-0.0999413	-0.0890124	0.210468	-0.00376616	0.0552544	0.0180759	0.0197078	-0.0217921	-0.194287	-0.0297511	-0.0419722	-0.0715441	0.0719332	0.0423594	-0.209211	0.11381	0.0371048	2.07195	0.0532907	0.490753	0.512319
3.83	-0.0317144	-0.096418	0.0357488	-0.0428396	0.0530693	-0.0236921	-0.023476	-0.0232893	0.894979	0.00429194	-0.0159274	0.00565666	-0.193712	0.158636	-0.0331772	0.0860345	-0.0631938	0.0478767	0.205869	-0.0362174	0.0960844	-0.0671072	0.00284731	-0.0348005	-0.207933	0.137761	0.101899	0.08731	-0.100737	-0.0401623	0.210472	0.00185268	0.0552023	-0.0338862	0.0194173	-0.0349109	-0.194627	-0.0381772	-0.0427147	-0.0723893	0.0722908	0.0305983	-0.208696	0.219292	0.0583338	2.16896	0.0568058	0.216773	0.507572
3.84	-0.032856	-0.132698	0.0353316	-0.0396925	0.0528877	-0.0113228	-0.0236977	-0.0206946	0.895005	0.00126297	-0.0158719	0.00545659	-0.191942	0.18085	-0.0322713	0.11214	-0.06262	0.0547287	0.205617	-0.0133041	0.0961072	0.065652	0.00246029	-0.0400489	-0.206339	0.162686	0.102489	0.0592733	-0.10112	-0.00703734	0.210588	0.0211062	0.0550782	0.0195762	0.0190278	-0.0411545	-0.194716	0.0104204	-0.0434798	-0.0807126	0.0725242	0.0184405	-0.207647	0.220896	0.0806165	2.24488	0.0571812	-0.168996	0.503114
3.85	-0.0341618	-0.116856	0.0350023	-0.0251037	0.052795	-0.00438102	-0.0238851	-0.0166527	0.895012	0.000454471	-0.0158197	0.00475843	-0.190182	0.144798	-0.0312241	0.115058	-0.0620363	0.0425991	0.205614	0.00843363	0.0971011	0.116185	0.00208416	-0.035426	-0.204785	0.12756	0.102746	0.024546	-0.101266	0.00787435	0.210918	0.0407521	0.0555503	0.0672402	0.0186152	-0.0430988	-0.19452	0.00173989	-0.0443061	-0.0842225	0.0726928	0.0137519	-0.20678	0.210131	0.102637	2.09837	0.052944	-0.670693	0.500725
3.86	-0.0351129	-0.0783202	0.0348572	-0.00452779	0.0528419	0.0189026	-0.0240305	-0.0124674	0.89502	0.000695358	-0.015783	0.00231056	-0.188967	0.0918488	-0.0302265	0.0989029	-0.0618644	-0.0210586	0.205748	0.0136244	0.0983313	0.130065	0.00178251	-0.0242104	-0.203773	0.0790943	0.102801	0.00913479	-0.101214	0.0259902	0.211346	0.0415036	0.0563382	0.0778921	0.0181698	-0.0473362	-0.194653	-0.0327176	-0.0451242	-0.0726485	0.0727355	-0.00786153	-0.205393	0.248653	0.122176	1.72935	0.0438438	-1.14646	0.499573
3.87	-0.0358254	-0.0620628	0.0349012	0.0179673	0.0532029	0.0515381	-0.0241326	-0.00784873	0.895022	-0.000281719	-0.0157774	-0.00121086	-0.18814	0.0628729	-0.0294072	0.0714487	-0.0623718	-0.0796768	0.205904	0.015814	0.0995645	0.109973	0.00161947	-0.00741875	-0.203093	0.0545669	0.10282	0.0119368	-0.100894	0.0511992	0.211749	0.0399317	0.0569548	0.0407376	0.0177107	-0.0467003	-0.194927	-0.027631	-0.045707	-0.0392121	0.0724783	-0.0404277	-0.203736	0.150313	0.135284	0.811177	0.0285155	-1.87109	0.499507
3.88	-0.0363264	-0.0293572	0.0352042	0.0464642	0.053835	0.0698881	-0.0241859	-0.0027525	0.895014	-0.00120648	-0.015804	-0.00384118	-0.187687	0.0165725	-0.0288995	0.0371323	-0.0632995	-0.104096	0.20609	0.0189124	0.100482	0.0735701	0.00162412	0.00961942	-0.202723	0.0116897	0.102951	0.0190322	-0.100328	0.0677728	0.212127	0.0353128	0.0572077	0.00800359	0.0172622	-0.0415797	-0.195191	-0.0334186	-0.045981	-0.0137577	0.0719368	-0.0630276	-0.203151	-0.0187971	0.13862	-0.080146	0.00751079	-2.20893	0.500963
3.89	-0.0363758	0.0280102	0.035739	0.0635337	0.0545971	0.0780421	-0.0241872	0.00248005	0.894998	-0.00195248	-0.0158491	-0.00498306	-0.187845	-0.0550202	-0.0286235	0.0185874	-0.0644028	-0.115997	0.206302	0.0215986	0.101009	0.0360312	0.00180375	0.023416	-0.202903	-0.0528389	0.103108	0.00553175	-0.0995987	0.0736378	0.21243	0.0256732	0.0571677	-0.0141175	0.0168896	-0.0320868	-0.195664	-0.0656013	-0.0460537	0.00686981	0.0712193	-0.0749013	-0.204098	-0.151554	0.135157	-0.577126	-0.0138066	-2.04191	0.502852
3.9	-0.0358054	0.089888	0.036372	0.0692107	0.0554346	0.0842056	-0.0241371	0.00749086	0.894974	-0.00280685	-0.0159013	-0.00543716	-0.188771	-0.129701	-0.028424	0.00717132	-0.0656574	-0.130035	0.206535	0.0224191	0.101286	0.0275195	0.00209748	0.0339459	-0.203781	-0.11873	0.103118	-0.0189952	-0.0987563	0.0762086	0.212615	0.0132394	0.0568819	-0.0408015	0.0166626	-0.0140285	-0.19654	-0.104828	-0.0459	0.0349027	0.0703926	-0.0818956	-0.206124	-0.20487	0.127149	-1.02138	-0.0328658	-1.81245	0.503742
3.91	-0.034851	0.0972123	0.037042	0.0693195	0.0562993	0.0801514	-0.024043	0.0110209	0.894939	-0.00402757	-0.0159566	-0.005493	-0.190157	-0.134583	-0.0283302	-0.00568405	-0.0670328	-0.133271	0.206702	0.00616294	0.101682	0.0548079	0.00253673	0.0542976	-0.205065	-0.120456	0.102987	-0.0292233	-0.0978983	0.0629999	0.21263	-0.00925025	0.056424	-0.0468512	0.0166456	0.0129152	-0.197587	-0.0887465	-0.0455238	0.0528624	0.0695234	-0.078521	-0.208646	-0.184539	0.115141	-1.3785	-0.0490649	-1.47301	0.502706
3.92	-0.0339387	0.0878033	0.0376748	0.0612664	0.0570265	0.0586233	-0.0239191	0.0136096	0.894901	-0.0031139	-0.0160094	-0.00500512	-0.191451	-0.119732	-0.0283491	-0.0156555	-0.0683785	-0.12643	0.206717	-0.00466595	0.102247	0.0451733	0.00312247	0.0582747	-0.206243	-0.105432	0.102788	-0.0314579	-0.0973549	0.0200103	0.212439	-0.0261331	0.0559583	-0.0467295	0.0168924	0.0341538	-0.198401	-0.0640619	-0.0449765	0.0669208	0.0688076	-0.0550506	-0.211075	-0.134039	0.100083	-1.64343	-0.0616641	-1.08555	0.499413
3.93	-0.0330847	0.0943572	0.038228	0.0537014	0.0575064	0.0353376	-0.0237703	0.0163495	0.894878	-0.00155767	-0.016058	-0.00485252	-0.192642	-0.126369	-0.0284956	-0.0322301	-0.0695629	-0.0982902	0.206663	-0.00369319	0.102152	-0.0808992	0.00366304	0.0486509	-0.207299	-0.110854	0.102639	-0.0151888	-0.0971586	0.0101397	0.212116	-0.0330689	0.0553399	-0.0876841	0.0172468	0.0340817	-0.199041	-0.0632937	-0.044287	0.0792331	0.0683667	-0.0297307	-0.213379	-0.0839746	0.082575	-1.87594	-0.0705436	-0.743572	0.494991
3.94	-0.0320253	0.11595	0.0386928	0.0414884	0.0578071	0.0218381	-0.0235899	0.0198004	0.894862	-0.00199673	-0.016107	-0.00493668	-0.194094	-0.154739	-0.0287756	-0.045333	-0.0703235	-0.043832	0.20666	0.00231734	0.100875	-0.150396	0.00411381	0.0431332	-0.208548	-0.134251	0.102698	0.0047704	-0.0967755	0.0413374	0.211756	-0.0365055	0.0543103	-0.108115	0.0176057	0.0389647	-0.199828	-0.0770325	-0.0434536	0.0960066	0.068112	-0.0150834	-0.215518	-0.0596454	0.0630246	-2.04488	-0.0761548	-0.410886	0.490337
3.95	-0.0308839	0.110329	0.0390375	0.028829	0.0579527	0.00239255	-0.0233731	0.0236362	0.89483	-0.00444411	-0.016156	-0.00474832	-0.195698	-0.156541	-0.0292132	-0.0664046	-0.070494	0.0208711	0.206727	0.0138324	0.0993763	-0.129466	0.00448349	0.0324341	-0.209891	-0.136232	0.102976	0.0242677	-0.0961162	0.0577544	0.211409	-0.0291658	0.053265	-0.0838868	0.0180173	0.0456904	-0.200581	-0.0558314	-0.0424948	0.103134	0.0680115	0.00398668	-0.217703	-0.0550452	0.0420084	-2.17115	-0.0785474	-0.0913652	0.486441
3.96	-0.0298072	0.1083	0.0392751	0.0187224	0.0578187	-0.0328462	-0.0231171	0.0275167	0.894777	-0.00579442	-0.0161991	-0.00373956	-0.19734	-0.165506	-0.0299029	-0.0953798	-0.0700148	0.0824201	0.206954	0.0326859	0.0984919	-0.0536683	0.00474997	0.0234339	-0.211264	-0.148962	0.103409	0.0342615	-0.095466	0.0380956	0.211208	-0.0120093	0.0528674	0.00493792	0.0184881	0.0498564	-0.2011	-0.0394001	-0.0415053	0.0994185	0.0681913	0.0381691	-0.220067	-0.0772231	0.0200752	-2.21545	-0.0776799	0.271409	0.483915
3.97	-0.0286564	0.114685	0.0394246	0.00647203	0.0573079	-0.068116	-0.022826	0.0304784	0.894721	-0.00530869	-0.0162283	-0.00202034	-0.199151	-0.177303	-0.0308438	-0.113196	-0.0690628	0.112248	0.207327	0.0418134	0.0981797	-0.0206858	0.00495423	0.0151632	-0.212819	-0.163211	0.103906	0.0326434	-0.0951474	-0.00858114	0.211137	-0.00585278	0.0533047	0.06623	0.0190208	0.0556618	-0.201569	-0.0384512	-0.0405914	0.0898792	0.0687299	0.0713263	-0.222544	-0.0883606	-0.00128961	-2.05586	-0.0725652	0.741796	0.483299
3.98	-0.0275492	0.096985	0.039442	-0.00823935	0.0564978	-0.0913292	-0.0225116	0.0322282	0.894671	-0.00453391	-0.0162389	-5.32E-05	-0.200919	-0.156796	-0.0318871	-0.116441	-0.0679646	0.116178	0.207728	0.0408208	0.0978318	-0.0510204	0.00506922	0.00559881	-0.214355	-0.145638	0.104362	0.028061	-0.0953138	-0.0546009	0.211089	-0.00527798	0.0539683	0.0638318	0.0195996	0.0581888	-0.201898	-0.0114476	-0.0398028	0.0676369	0.0695353	0.0895966	-0.224775	-0.129163	-0.0198894	-1.56261	-0.0625287	1.3622	0.484291
3.99	-0.0266217	0.0830401	0.0392793	-0.0325567	0.0555133	-0.10219	-0.0221838	0.0332062	0.89463	-0.00366519	-0.0162284	0.00217408	-0.202459	-0.13914	-0.032889	-0.0998499	-0.0668612	0.114047	0.2081	0.0366785	0.097179	-0.0784136	0.00511053	0.000182797	-0.21571	-0.130072	0.104667	0.00121205	-0.0959183	-0.0936433	0.21106	-0.00216375	0.0545485	0.0532103	0.0202097	0.062305	-0.201889	0.0191224	-0.039304	0.0346004	0.0704743	0.0973613	-0.227557	-0.327896	-0.0302299	-0.513204	-0.0447805	2.13519	0.487888
4	-0.0257499	0.0840368	0.0388657	-0.0531541	0.054446	-0.107966	-0.0218511	0.0331052	0.894599	-0.00254341	-0.0161978	0.00372464	-0.203875	-0.132541	-0.0337195	-0.0882932	-0.065775	0.111896	0.208398	0.025667	0.096361	-0.0821392	0.00506283	-0.00912878	-0.217018	-0.129922	0.104647	-0.0269791	-0.0968718	-0.121764	0.211069	0.00239302	0.0550608	0.0517918	0.0208312	0.0605845	-0.201641	0.0316931	-0.0390587	0.0123413	0.0715004	0.105471	-0.23196	-0.53256	-0.0309548	0.24936	-0.0222766	2.27473	0.493756
4.01	-0.0247871	0.100365	0.0383305	-0.0580956	0.0533347	-0.109796	-0.0215256	0.0317953	0.894579	-0.00152562	-0.0161571	0.00432757	-0.205294	-0.140195	-0.034541	-0.0943385	-0.0647369	0.1036	0.208559	0.0104883	0.0956531	-0.0540591	0.00499335	-0.00329692	-0.218428	-0.145629	0.104457	-0.0365665	-0.0980555	-0.143604	0.21111	0.00421732	0.0556843	0.0784725	0.0214345	0.0576019	-0.201385	0.0180051	-0.039009	-0.00611549	0.072593	0.109339	-0.237959	-0.660983	-0.0262586	0.667034	-0.00101642	1.99679	0.50014
4.02	-0.0237489	0.0917475	0.0377534	-0.0640709	0.0522468	-0.102921	-0.0212195	0.0292858	0.894567	-0.00104174	-0.016107	0.00595794	-0.206681	-0.119963	-0.0352327	-0.0497335	-0.0636708	0.122196	0.208564	-0.00562058	0.0957918	0.0677334	0.00499315	0.00287099	-0.21989	-0.130538	0.104178	-0.0504626	-0.0994257	-0.159098	0.211145	0.00228319	0.0565979	0.0967603	0.0220091	0.055884	-0.201191	0.0255188	-0.0391575	-0.0255933	0.0736721	0.103473	-0.244894	-0.689271	-0.0174076	1.11617	0.0173096	1.68317	0.505556
4.03	-0.022965	0.0545064	0.037147	-0.0592573	0.0512613	-0.0908658	-0.0209425	0.0259939	0.894557	-0.000704944	-0.0160373	0.00786521	-0.207666	-0.0713923	-0.0353522	0.0114652	-0.0624847	0.114183	0.20844	-0.017893	0.0966155	0.0929241	0.0050677	0.0117468	-0.221048	-0.0872172	0.103752	-0.0544442	-0.100913	-0.159936	0.211176	0.00360871	0.0574961	0.0838829	0.0225487	0.0496086	-0.200764	0.0558222	-0.0395227	-0.055294	0.0746576	0.0897612	-0.251811	-0.613321	-0.00446717	1.48633	0.0320717	1.27735	0.508581
4.04	-0.0226275	0.00319062	0.0366222	-0.0488682	0.0504119	-0.076431	-0.0207028	0.021701	0.894553	-0.000218877	-0.0159527	0.00885661	-0.208052	-0.00598422	-0.0349489	0.0610039	-0.0615297	0.0786862	0.208197	-0.0321901	0.0975031	0.071718	0.00523163	0.0228159	-0.221697	-0.0265204	0.103272	-0.0524936	-0.102387	-0.145141	0.211206	0.000678257	0.0581458	0.0372469	0.0229953	0.0379399	-0.199987	0.0913888	-0.0401589	-0.0829458	0.0755017	0.0729894	-0.257831	-0.45946	0.0116359	1.76751	0.0428898	0.893385	0.508632
4.05	-0.0229126	-0.0599456	0.0361816	-0.0416863	0.0497169	-0.0612579	-0.0205147	0.0158604	0.89455	-0.000142162	-0.0158629	0.00897097	-0.207614	0.0771506	-0.0341381	0.103124	-0.0609036	0.0466382	0.207779	-0.0503642	0.0978692	-0.000670621	0.00551694	0.0318578	-0.221588	0.0528276	0.102738	-0.0517046	-0.103711	-0.116172	0.211155	-0.00823649	0.0580932	-0.0583038	0.0233304	0.0280678	-0.198779	0.128555	-0.0409909	-0.100138	0.0761955	0.0569552	-0.26235	-0.260871	0.0303074	1.99651	0.0502421	0.564535	0.506016
4.06	-0.0235939	-0.0727632	0.0358373	-0.0301021	0.049183	-0.0402805	-0.0203842	0.0103804	0.894551	0.000132016	-0.0157766	0.00811661	-0.206633	0.0948935	-0.0330562	0.123106	-0.0604629	0.0352032	0.207277	-0.0472473	0.097442	-0.0669713	0.00583881	0.0281752	-0.220983	0.0713109	0.102128	-0.0612673	-0.104716	-0.0664826	0.211082	-0.00375491	0.0570005	-0.149875	0.0235261	0.0111982	-0.197511	0.101046	-0.0419479	-0.106788	0.076727	0.0354994	-0.264895	-0.0328726	0.0510874	2.17212	0.0544604	0.263136	0.501351
4.07	-0.0243992	-0.0988572	0.0356004	-0.0185329	0.0489596	-0.000552741	-0.0203048	0.00566042	0.894547	-0.000963273	-0.0157035	0.00640927	-0.205534	0.117575	-0.0318407	0.132126	-0.0601178	0.0261625	0.206882	-0.0317703	0.0969816	0.00108041	0.00606254	0.0171908	-0.220239	0.100781	0.101345	-0.0789335	-0.105052	0.0169946	0.211079	0.00676145	0.0554339	-0.140698	0.0235076	-0.0109688	-0.196512	0.0948671	-0.0429438	-0.106997	0.0769315	-0.00542985	-0.265507	0.129745	0.0735104	2.29729	0.055604	-0.067854	0.495698
4.08	-0.0255991	-0.132973	0.035484	-0.00225711	0.049174	0.0432009	-0.0202679	0.00181644	0.894534	-0.00138987	-0.015653	0.00336729	-0.204122	0.143435	-0.0306793	0.109455	-0.0600005	-0.0207894	0.206683	-0.011509	0.0973376	0.0758042	0.00620848	0.0115215	-0.219127	0.132144	0.100379	-0.0850767	-0.104614	0.0889927	0.211215	0.0226136	0.0543539	-0.0628165	0.023318	-0.0236023	-0.195391	0.10594	-0.0439216	-0.103365	0.0766996	-0.0492461	-0.265215	0.17405	0.0963667	2.20148	0.0525858	-0.539952	0.49144
4.09	-0.0268823	-0.117427	0.0355362	0.0127443	0.0497939	0.080425	-0.0202676	-0.00181206	0.894526	1.12E-05	-0.0156407	-0.000951138	-0.202741	0.122293	-0.0298746	0.0719722	-0.0604888	-0.0829323	0.206637	-0.00262068	0.0984697	0.130687	0.00632287	0.00752387	-0.217973	0.116184	0.0994812	-0.0689262	-0.103616	0.128658	0.211477	0.0279547	0.0541059	-0.00600363	0.0229943	-0.0374955	-0.194489	0.0582281	-0.0448113	-0.0836874	0.0760743	-0.0826597	-0.264016	0.277386	0.117296	1.97201	0.0447247	-0.976556	0.489157
4.1	-0.0280793	-0.120105	0.0356654	0.0192221	0.0507669	0.111023	-0.0203034	-0.00528747	0.894531	0.000749746	-0.0156712	-0.00508292	-0.201484	0.127499	-0.0293318	0.0518086	-0.0615029	-0.122453	0.20661	-0.00466679	0.0996366	0.0903708	0.00642207	0.00957684	-0.216848	0.125732	0.0988069	-0.0382397	-0.10234	0.14627	0.211726	0.0237355	0.0539517	-0.0276984	0.0225767	-0.045575	-0.193999	0.0368094	-0.0454592	-0.0513892	0.0751368	-0.106661	-0.261309	0.383904	0.135509	1.54351	0.0325987	-1.45384	0.48773
4.11	-0.0293991	-0.132087	0.0358859	0.0347779	0.0519551	0.120204	-0.020371	-0.00809218	0.894538	0.000513112	-0.0157394	-0.00835234	-0.200098	0.141495	-0.0290261	0.0217631	-0.0627596	-0.132515	0.20658	-0.00160965	0.100161	0.0182625	0.0065093	0.00691486	-0.215515	0.140063	0.0985061	0.00748008	-0.100996	0.145116	0.211946	0.0217475	0.0535681	-0.0461256	0.0220951	-0.0510336	-0.193593	0.0368976	-0.0457483	-0.0150463	0.0740459	-0.111016	-0.257742	0.365806	0.146289	0.559189	0.0140456	-2.10949	0.487472
4.12	-0.0307276	-0.119529	0.0363093	0.053994	0.0531292	0.110835	-0.0204643	-0.0105222	0.894542	0.000466732	-0.0158334	-0.0101792	-0.198724	0.127021	-0.0291111	-0.0186653	-0.0640165	-0.126052	0.206606	0.00730615	0.100024	-0.0372512	0.00658491	0.0054897	-0.214122	0.127379	0.0986549	0.0434142	-0.099741	0.132852	0.21214	0.0176212	0.0531244	-0.0411118	0.0215643	-0.0539274	-0.193311	0.0129383	-0.0457603	0.00905114	0.0729897	-0.10148	-0.254246	0.336182	0.14745	-0.253827	-0.00877772	-2.24645	0.488063
4.13	-0.0318283	-0.0923921	0.0368283	0.054467	0.0542007	0.100094	-0.0205821	-0.0131112	0.89455	0.00107417	-0.0159389	-0.0107884	-0.197621	0.0984201	-0.0294983	-0.043351	-0.0652019	-0.117637	0.206727	0.0153546	0.0995815	-0.0438775	0.00656403	-0.00795795	-0.21291	0.105775	0.0990007	0.0468817	-0.0985954	0.120361	0.212267	0.00839584	0.0527825	-0.0260767	0.0210466	-0.0470908	-0.193396	-0.0272702	-0.0455227	0.0406016	0.0720268	-0.0904473	-0.250905	0.363769	0.14225	-0.759779	-0.0305547	-2.00027	0.488175
4.14	-0.0326775	-0.0740116	0.0373245	0.0507191	0.0551598	0.0877045	-0.0207274	-0.0159497	0.894563	0.00165209	-0.0160476	-0.0108998	-0.196779	0.0822747	-0.0301164	-0.0688105	-0.0663004	-0.10631	0.2069	0.0187021	0.0991884	-0.0285455	0.00642591	-0.0182069	-0.21188	0.0942138	0.0993942	0.0538977	-0.0975721	0.10268	0.212302	-0.00102035	0.0527683	0.0297031	0.020611	-0.0395613	-0.193896	-0.0612241	-0.0450038	0.0681744	0.0711529	-0.0796684	-0.247254	0.444046	0.132217	-1.1964	-0.0493731	-1.63813	0.486781
4.15	-0.0334686	-0.0809955	0.0377837	0.0448324	0.055975	0.0715129	-0.0209003	-0.0184919	0.894583	0.00225151	-0.0161559	-0.0106794	-0.195968	0.0941525	-0.0309838	-0.0907766	-0.0672685	-0.0904634	0.207083	0.0194238	0.0989073	-0.0414916	0.00623425	-0.0210759	-0.210818	0.108075	0.0999372	0.0751905	-0.09678	0.0753214	0.212253	-0.00867364	0.0533837	0.084743	0.0202462	-0.0334659	-0.194594	-0.063436	-0.0442828	0.0861038	0.070383	-0.0672097	-0.243332	0.493488	0.11847	-1.50762	-0.0642732	-1.24109	0.48439
4.16	-0.0344597	-0.111859	0.0381579	0.0344662	0.0565779	0.0438289	-0.0210961	-0.0205272	0.894607	0.00243495	-0.0162592	-0.00993516	-0.194886	0.135544	-0.0320281	-0.102809	-0.0679851	-0.0570402	0.207244	0.0144306	0.0982233	-0.102841	0.00600347	-0.0238911	-0.209451	0.146138	0.10072	0.110155	-0.0963292	0.0409412	0.212135	-0.0153396	0.0542887	0.082611	0.019958	-0.0259712	-0.195156	-0.0362483	-0.0433915	0.0975705	0.0697923	-0.0436763	-0.239242	0.555278	0.101575	-1.79688	-0.07514	-0.842808	0.481496
4.17	-0.035538	-0.0967497	0.0384291	0.0213538	0.0568457	0.00669198	-0.0213049	-0.0210475	0.894633	0.00263272	-0.0163529	-0.00870486	-0.193649	0.121669	-0.0331755	-0.108087	-0.0682951	-0.0117743	0.207405	0.018967	0.0967924	-0.167209	0.00571251	-0.031743	-0.207916	0.131127	0.101847	0.142936	-0.0962465	0.00844528	0.211997	-0.0159416	0.0548798	0.0411679	0.0197027	-0.0232882	-0.195681	-0.0595579	-0.0423853	0.110036	0.0694969	-0.00965711	-0.234818	0.634625	0.0820365	-2.0161	-0.0820339	-0.459166	0.478302
4.18	-0.0364	-0.0765836	0.0385652	0.00470036	0.0567186	-0.0324952	-0.0215135	-0.0204447	0.894655	0.00159452	-0.0164311	-0.00680816	-0.192592	0.103388	-0.0343135	-0.103569	-0.0681503	0.032519	0.207579	0.0199826	0.0950934	-0.173314	0.00535323	-0.037721	-0.206552	0.110736	0.103287	0.167588	-0.096447	-0.018647	0.211836	-0.0183478	0.0551847	0.0137318	0.0195438	-0.0111594	-0.196477	-0.0825047	-0.0412866	0.119464	0.0695488	0.0258593	-0.229931	0.689128	0.060568	-2.17215	-0.0852152	-0.115503	0.475098
4.19	-0.0370588	-0.0599041	0.0385625	-0.0109352	0.0561978	-0.0717193	-0.0217095	-0.0185622	0.894663	4.59E-05	-0.0164869	-0.00396524	-0.191733	0.0822678	-0.0353864	-0.0924798	-0.0675418	0.0875942	0.207815	0.0313388	0.0934958	-0.109069	0.00488465	-0.0540857	-0.205394	0.0869235	0.104941	0.174051	-0.0968249	-0.0375248	0.211716	-0.00904986	0.0552155	-0.00711605	0.0194464	-0.0094656	-0.197451	-0.0939056	-0.040156	0.120153	0.069935	0.059732	-0.224913	0.686454	0.0377965	-2.26876	-0.0850178	0.206732	0.472621
4.2	-0.0375092	-0.0365088	0.038382	-0.0279056	0.0552607	-0.113267	-0.0218806	-0.0155593	0.894659	-0.000509853	-0.0164975	0.00215925	-0.191111	0.0510997	-0.0361096	-0.0443838	-0.0662553	0.160108	0.208192	0.0434397	0.0931434	0.010367	0.00427689	-0.0612419	-0.20454	0.0541751	0.106303	0.109595	-0.0976145	-0.102392	0.211709	0.00177893	0.0552171	0.0334658	0.0193896	0.000241946	-0.198533	-0.107405	-0.039043	0.110477	0.0706759	0.0946495	-0.220224	0.631112	0.0145162	-2.26129	-0.0812411	0.596095	0.471867
4.21	-0.0376998	-0.014395	0.0381597	-0.0252735	0.0539952	-0.131143	-0.0220197	-0.0122663	0.894654	-0.000203348	-0.0164438	0.008317	-0.19078	0.0223708	-0.0363643	-0.00115006	-0.0645445	0.167268	0.20865	0.0466619	0.0935193	0.0546108	0.00367162	-0.0585451	-0.204091	0.0251469	0.107022	0.0436917	-0.0988653	-0.127617	0.211762	0.00478701	0.0558875	0.0807097	0.0194369	0.00522971	-0.199755	-0.119885	-0.0381964	0.0754554	0.0716322	0.0983652	-0.215881	0.574881	-0.00762101	-2.0536	-0.0729764	1.0655	0.473157
4.22	-0.0377182	0.00305554	0.0379633	-0.0258121	0.0527356	-0.115284	-0.0221252	-0.00878434	0.894655	0.000371514	-0.0163384	0.0124624	-0.190656	-0.00208772	-0.0361487	0.0481179	-0.0630356	0.13225	0.209113	0.0440829	0.0940539	0.0479015	0.00312753	-0.050056	-0.203921	0.00407782	0.107171	-0.00982989	-0.100072	-0.106862	0.211823	0.0062135	0.0565735	0.0513728	0.0195017	0.0065057	-0.200978	-0.116649	-0.0377485	0.0299129	0.0724221	0.0656299	-0.212126	0.364141	-0.0248329	-1.18067	-0.0580128	1.99095	0.476995
4.23	-0.0374645	0.0425902	0.0376852	-0.0379437	0.0516988	-0.0897782	-0.0221947	-0.00509645	0.89466	0.000682278	-0.0162009	0.014726	-0.190843	-0.0472097	-0.0353616	0.106278	-0.0618774	0.10261	0.209514	0.0334216	0.0945392	0.0549896	0.00268324	-0.0395825	-0.204121	-0.0398532	0.106845	-0.0561668	-0.101007	-0.0867752	0.211899	0.00892272	0.0568559	0.00742531	0.0195959	0.0121519	-0.202182	-0.125097	-0.0377199	-0.00199383	0.0728565	0.0324614	-0.210514	0.0228854	-0.0309845	-0.114197	-0.0343756	2.57303	0.484789
4.24	-0.0368029	0.0811169	0.0373173	-0.0381424	0.0508959	-0.0686219	-0.022227	-0.00130238	0.894666	0.000261565	-0.0160498	0.0152239	-0.19145	-0.087731	-0.0340457	0.142017	-0.0609959	0.0749079	0.209773	0.0163665	0.0952056	0.0660677	0.00237615	-0.0197504	-0.204823	-0.0843888	0.106246	-0.0715337	-0.101759	-0.0795251	0.211991	0.00944846	0.056747	-0.0282202	0.0197403	0.0165531	-0.20347	-0.131809	-0.0379243	-0.0206492	0.0730198	0.0109282	-0.211644	-0.238665	-0.0292971	0.378863	-0.00935452	2.36237	0.494649
4.25	-0.0357878	0.118008	0.0370156	-0.0265721	0.0503086	-0.0456197	-0.0222188	0.0030383	0.894662	-0.00125805	-0.0159011	0.0143792	-0.192446	-0.130442	-0.0325421	0.143975	-0.0605455	0.0187446	0.209886	0.00443383	0.0958827	0.0914078	0.00231667	0.00369267	-0.205968	-0.130239	0.105645	-0.0727086	-0.102392	-0.0703736	0.212087	0.00980913	0.056338	-0.0502343	0.0199298	0.0234017	-0.204791	-0.138318	-0.0383425	-0.0432073	0.0729717	-0.0109417	-0.214904	-0.387999	-0.0235569	0.794144	0.0125086	2.03335	0.504131
4.26	-0.0344459	0.145237	0.0367962	-0.0210055	0.0499852	-0.0165834	-0.0221648	0.00783862	0.89464	-0.00291815	-0.015764	0.012981	-0.193839	-0.1636	-0.0310246	0.142347	-0.0607139	-0.042691	0.209882	-0.00750839	0.0971433	0.15252	0.00247093	0.0232064	-0.207542	-0.164867	0.105011	-0.0882196	-0.102864	-0.0566469	0.212179	0.00937111	0.0557406	-0.0687833	0.0202051	0.0331176	-0.206133	-0.135264	-0.038951	-0.0561935	0.0726927	-0.034287	-0.219245	-0.412027	-0.013478	1.22326	0.030813	1.62231	0.511233
4.27	-0.0329238	0.155447	0.0366164	-0.0150842	0.0499563	0.0108804	-0.0220608	0.0129305	0.894607	-0.003408	-0.0156421	0.0114254	-0.195483	-0.178502	-0.0295367	0.134255	-0.0614569	-0.0929803	0.209764	-0.0190883	0.0988354	0.182151	0.00282087	0.0413181	-0.209396	-0.181452	0.104216	-0.108255	-0.103181	-0.0470444	0.212264	0.00880119	0.0549943	-0.0798289	0.0205568	0.0371349	-0.207365	-0.11773	-0.0396539	-0.0663311	0.0722003	-0.0529443	-0.223717	-0.361834	0.000259269	1.54245	0.0447215	1.17159	0.51482
4.28	-0.0314356	0.137669	0.0364766	-0.0113316	0.0501726	0.0315349	-0.0219087	0.0172369	0.894575	-0.00278139	-0.0155345	0.0101111	-0.197122	-0.158619	-0.0281221	0.126837	-0.0626065	-0.12327	0.209513	-0.0353412	0.100524	0.139961	0.00331645	0.0543516	-0.211281	-0.163218	0.103203	-0.130662	-0.103412	-0.0378719	0.212306	0.000811186	0.0541024	-0.101677	0.0209269	0.0387402	-0.208312	-0.0768001	-0.0404336	-0.076643	0.0715783	-0.0619008	-0.227743	-0.272976	0.0168399	1.80271	0.0544621	0.780683	0.515063
4.29	-0.0301938	0.121688	0.0363785	-0.00531335	0.0505629	0.0465398	-0.0217194	0.0206561	0.894554	-0.00120102	-0.0154402	0.00865404	-0.198482	-0.140336	-0.0268342	0.109819	-0.0639736	-0.13509	0.209098	-0.0456043	0.101321	0.00518495	0.00391129	0.0604173	-0.212922	-0.146526	0.101972	-0.148689	-0.103549	-0.0209587	0.212255	-0.00431809	0.0528431	-0.158296	0.0212796	0.0324706	-0.208833	-0.0502317	-0.0412978	-0.0871624	0.0709276	-0.0630435	-0.230945	-0.140292	0.0358159	2.01354	0.0605854	0.432218	0.512729
4.3	-0.0289804	0.117512	0.036338	-0.000298355	0.0511403	0.0713096	-0.0214966	0.0237929	0.894545	-0.00108705	-0.0153663	0.00570689	-0.199871	-0.143308	-0.0257986	0.0768061	-0.0652628	-0.11058	0.208673	-0.0389175	0.100757	-0.0830577	0.00448153	0.0499893	-0.214574	-0.144427	0.100612	-0.147071	-0.103278	0.0563037	0.212195	-0.00260627	0.0513503	-0.112503	0.0215092	0.0161773	-0.209276	-0.041763	-0.0422072	-0.086221	0.0702424	-0.072364	-0.232895	0.000277335	0.0567064	2.17037	0.0633589	0.106903	0.508505
4.31	-0.0281151	0.0584856	0.0363334	0.00145375	0.0519711	0.0913366	-0.0212453	0.0264464	0.894525	-0.00298191	-0.0153319	0.00105491	-0.201027	-0.0933888	-0.0251951	0.0284541	-0.0662147	-0.0721871	0.208364	-0.0208476	0.100382	0.00611953	0.00492589	0.0394751	-0.215909	-0.0950768	0.0994954	-0.101972	-0.102118	0.137008	0.212232	0.015454	0.0507113	-0.0276372	0.0216007	0.00553611	-0.209265	0.0363312	-0.0430716	-0.0842821	0.0694802	-0.0758692	-0.234124	0.0195524	0.0786236	2.21777	0.0627274	-0.288797	0.504153
4.32	-0.0277293	0.0341627	0.036299	-0.00349292	0.0528562	0.0803604	-0.0209707	0.0282141	0.894493	-0.00284779	-0.0153431	-0.00309991	-0.201836	-0.0768106	-0.0250994	-0.0192588	-0.0667302	-0.0286908	0.208246	-0.0047725	0.100612	0.032066	0.00530399	0.0333917	-0.21684	-0.0825165	0.0987732	-0.0616708	-0.100626	0.129158	0.212478	0.0320353	0.0507415	0.0301369	0.0216485	0.00514481	-0.208626	0.0678153	-0.0438064	-0.0694903	0.0688895	-0.0418997	-0.235233	0.0455852	0.100342	2.09463	0.0571369	-0.837813	0.501519
4.33	-0.0274482	0.0205346	0.0362246	-0.00882216	0.0535371	0.0572302	-0.0206872	0.0282126	0.89447	-0.00198843	-0.0153906	-0.00623461	-0.202593	-0.0611426	-0.0254446	-0.0558272	-0.0669171	-0.00939194	0.208217	-0.00161987	0.100849	0.00658111	0.00560181	0.0263095	-0.217687	-0.0692854	0.0984205	-0.0275005	-0.0994749	0.0848949	0.212805	0.0309889	0.0511794	0.04928	0.0216981	0.00581683	-0.207898	0.0763512	-0.0443691	-0.0513476	0.0687408	0.00411937	-0.235313	0.151518	0.120198	1.84397	0.0466535	-1.25395	0.499866
4.34	-0.027457	-0.0182273	0.0361122	-0.00772328	0.0540199	0.0401081	-0.0204106	0.0269946	0.894449	-0.0022443	-0.0154659	-0.00875791	-0.203024	-0.0165682	-0.0261322	-0.089948	-0.0669989	-0.00484687	0.20819	-0.000458786	0.10066	-0.0444177	0.00584938	0.0244789	-0.218173	-0.0269327	0.0983468	0.00466705	-0.0987422	0.0547411	0.213095	0.027424	0.0516398	0.0477913	0.0217752	0.00730631	-0.206916	0.115367	-0.0446822	-0.0240099	0.069008	0.03886	-0.234196	0.163467	0.135431	1.08942	0.0307921	-1.92269	0.498808
4.35	-0.0277516	-0.0322078	0.0360849	0.00637126	0.0543397	0.0237289	-0.0201497	0.0250991	0.894425	-0.0023444	-0.0155629	-0.0104519	-0.203149	-0.000460154	-0.0272286	-0.132102	-0.0670203	0.0011959	0.208193	0.00443145	0.0999845	-0.0898516	0.00609016	0.0263758	-0.218315	-0.0117615	0.0985484	0.032354	-0.0982892	0.0338555	0.213356	0.0235926	0.0522014	0.0706705	0.0218502	0.00632337	-0.205658	0.127825	-0.0446917	0.00181953	0.0695827	0.0631416	-0.233017	0.09493	0.14139	0.130379	0.00877384	-2.35689	0.499043
4.36	-0.0280612	-0.0281412	0.0362205	0.0202461	0.054505	0.00976033	-0.0199114	0.0223838	0.894403	-0.00198898	-0.0156712	-0.0110797	-0.203258	-0.000770011	-0.0287313	-0.166508	-0.0670029	0.000994181	0.208232	0.00610423	0.0989612	-0.113083	0.00632575	0.0234853	-0.21839	-0.0108856	0.0989703	0.0478328	-0.0980303	0.0173223	0.213551	0.0138355	0.05302	0.0929292	0.0219262	0.0075087	-0.204438	0.117392	-0.0445099	0.0166616	0.0703491	0.0770712	-0.232347	0.0447055	0.139388	-0.469213	-0.0146305	-2.23279	0.499647
4.37	-0.0283002	-0.0196954	0.0364484	0.0247384	0.0545649	0.00168266	-0.0197039	0.0189934	0.894384	-0.00195059	-0.0157825	-0.0111329	-0.203409	-0.00443981	-0.0304953	-0.18591	-0.0670291	-0.00601414	0.208268	0.0045196	0.0976936	-0.13746	0.00656128	0.0258874	-0.218455	-0.0115942	0.0994857	0.0538548	-0.0979279	0.00142074	0.213638	0.00309809	0.0540788	0.12202	0.0220411	0.0131545	-0.203383	0.0974141	-0.0441694	0.0372812	0.0712032	0.0832361	-0.231917	0.0909882	0.132286	-0.951439	-0.0356497	-1.95433	0.499217
4.38	-0.028501	-0.0239943	0.0367116	0.0260372	0.0545494	-0.0066201	-0.0195334	0.0150263	0.894365	-0.0016133	-0.0158931	-0.0108542	-0.203538	0.00862291	-0.0324256	-0.194922	-0.0671238	-0.00786654	0.208264	-0.00131003	0.0963641	-0.101007	0.00681324	0.0255543	-0.21846	0.00191979	0.100108	0.0712773	-0.0980061	-0.0183031	0.213619	-0.00725496	0.0554764	0.157522	0.0222219	0.0191111	-0.202513	0.0875364	-0.0436465	0.0546687	0.0720934	0.0871931	-0.231029	0.187142	0.120634	-1.33458	-0.0534976	-1.57665	0.49655
4.39	-0.0289782	-0.0809007	0.0369238	0.0143518	0.0543784	-0.032297	-0.0194097	0.00945881	0.894351	-0.000698545	-0.0159894	-0.00802571	-0.20321	0.0900457	-0.0341118	-0.127358	-0.066854	0.0647318	0.208134	-0.0228705	0.0960254	-0.0234263	0.0070815	0.030605	-0.218022	0.0797808	0.100889	0.0960908	-0.0984171	-0.0607122	0.21346	-0.0275446	0.0570543	0.154232	0.0224719	0.0283252	-0.201504	0.131061	-0.0429584	0.065729	0.0731026	0.109212	-0.229827	0.236408	0.105741	-1.61966	-0.0670493	-1.13067	0.49252
4.4	-0.0300079	-0.115073	0.037053	0.0089498	0.053891	-0.0626307	-0.0193447	0.00371587	0.894356	0.00167326	-0.0160508	-0.00423493	-0.202031	0.140464	-0.0350656	-0.0486644	-0.065954	0.0941429	0.20785	-0.0278788	0.0953308	-0.115138	0.00736772	0.023574	-0.216791	0.127971	0.101912	0.126038	-0.0994046	-0.104883	0.213143	-0.034911	0.0583008	0.0702389	0.0227396	0.0179716	-0.200134	0.136482	-0.0422033	0.0665363	0.0743914	0.133427	-0.22835	0.324766	0.0881121	-1.86906	-0.07659	-0.748563	0.488347
4.41	-0.0310936	-0.107259	0.0371419	0.00403941	0.0532337	-0.0648409	-0.019332	-0.00102452	0.894379	0.00227407	-0.0160746	-0.000424377	-0.200661	0.136045	-0.035322	0.0129108	-0.0650653	0.0712758	0.207601	-0.022708	0.0939735	-0.136794	0.00750347	0.00972172	-0.215373	0.131024	0.102997	0.107823	-0.100595	-0.0998287	0.212783	-0.0394107	0.0582843	-0.0609876	0.0228565	0.00989752	-0.199047	0.093622	-0.0414165	0.074908	0.0757611	0.126359	-0.226051	0.444535	0.0681736	-2.05854	-0.0823355	-0.368743	0.48411
4.42	-0.0321451	-0.10838	0.0372154	0.00918031	0.0526661	-0.0471824	-0.0193609	-0.00453284	0.894395	0.000753728	-0.01606	0.00329661	-0.199294	0.133358	-0.0351171	0.0400227	-0.0644265	0.0509012	0.207432	-0.00942803	0.0927031	-0.104331	0.00753505	-0.00291246	-0.213946	0.13644	0.103702	0.0587916	-0.101558	-0.0568111	0.212407	-0.0346435	0.0573467	-0.112224	0.022902	-0.00041851	-0.198314	0.0668866	-0.040618	0.0705407	0.0769039	0.0935542	-0.222908	0.532716	0.0465282	-2.19462	-0.0844427	-0.0218671	0.480185
4.43	-0.0331987	-0.0998322	0.0373687	0.0199224	0.0523197	-0.0222727	-0.0194192	-0.00692159	0.894395	-0.000424595	-0.0160097	0.00669211	-0.198	0.113045	-0.0347332	0.0520468	-0.0639024	0.0451797	0.207449	0.0129325	0.0922994	0.0270182	0.00743813	-0.0153276	-0.212586	0.123032	0.103861	0.000329451	-0.101947	0.0066906	0.212131	-0.0188267	0.0563982	-0.0668449	0.0228388	-0.0115243	-0.197826	0.0358804	-0.0399202	0.0610851	0.0776528	0.0513889	-0.219316	0.557853	0.0237526	-2.27073	-0.0830538	0.335026	0.477474
4.44	-0.0340743	-0.0761307	0.03763	0.0295941	0.0522525	0.0088577	-0.0194981	-0.00884268	0.894393	0.000178371	-0.0159272	0.0097874	-0.197016	0.0780935	-0.0341944	0.0740254	-0.0635023	0.0231667	0.207674	0.027356	0.0932589	0.154442	0.00727007	-0.0195629	-0.211529	0.0961224	0.103487	-0.0536733	-0.101747	0.0497596	0.211993	-0.00925317	0.0560152	-0.0195421	0.022673	-0.0193577	-0.19774	-0.00913204	-0.0393591	0.0508696	0.0779353	0.00299633	-0.215587	0.554287	0.00100786	-2.16554	-0.0774646	0.803614	0.476864
4.45	-0.0347795	-0.0648175	0.0379263	0.0334915	0.0525358	0.0466529	-0.0195951	-0.0104906	0.894401	0.00122123	-0.0158153	0.0121784	-0.196273	0.0609475	-0.0332792	0.111974	-0.0634608	-0.0298144	0.207992	0.0326375	0.0948729	0.13592	0.00706507	-0.0235373	-0.210694	0.0874711	0.10265	-0.0842927	-0.10119	0.0842255	0.211894	-0.00692357	0.0557874	-0.020644	0.0224437	-0.0266943	-0.198008	-0.0338421	-0.0389146	0.0364066	0.0776956	-0.0503244	-0.211583	0.524497	-0.0196235	-1.79359	-0.066966	1.36321	0.478234
4.46	-0.0354128	-0.0518481	0.0382387	0.0282281	0.0532122	0.085658	-0.0197062	-0.0116385	0.894415	0.00160701	-0.015692	0.012192	-0.195644	0.044299	-0.0321148	0.130199	-0.0641623	-0.111797	0.208339	0.0333464	0.0960917	0.127876	0.0068143	-0.0294316	-0.209933	0.0761288	0.10177	-0.0769923	-0.100175	0.13076	0.211831	-0.00209567	0.0554531	-0.0491384	0.0221229	-0.0346935	-0.198399	-0.0431253	-0.0387541	0.00561333	0.0769114	-0.100363	-0.208145	0.280683	-0.0325966	-0.691231	-0.0484286	2.2904	0.482676
4.47	-0.035744	-0.00232692	0.0383606	0.00312602	0.0542168	0.110523	-0.0198258	-0.0122365	0.894433	0.00214016	-0.0155749	0.011159	-0.195349	-0.00733031	-0.0307359	0.144936	-0.0655357	-0.156814	0.208663	0.0273221	0.0974245	0.12826	0.00653383	-0.0301314	-0.209476	0.0258843	0.100947	-0.0771496	-0.0988479	0.13594	0.211834	0.00427589	0.0548317	-0.0718358	0.0217982	-0.0295308	-0.199008	-0.0830651	-0.0387552	0.00772641	0.0757587	-0.119795	-0.206877	0.00115607	-0.0346542	0.176259	-0.0235828	2.51295	0.490602
4.48	-0.0355903	0.0388607	0.0382833	-0.00723593	0.055371	0.119093	-0.0199509	-0.0127245	0.894455	0.00192922	-0.0154693	0.0100083	-0.195534	-0.0457092	-0.0293418	0.126185	-0.0671839	-0.168617	0.20889	0.0165725	0.0985944	0.111848	0.00624785	-0.0274546	-0.209509	-0.0159728	0.100238	-0.0631411	-0.0975799	0.116184	0.211876	0.00515696	0.0540669	-0.0816508	0.0215101	-0.0255793	-0.200018	-0.114715	-0.0387511	0.00432132	0.0745213	-0.119005	-0.20785	-0.186994	-0.0307137	0.594319	-4.10E-05	2.18693	0.499683
4.49	-0.0350979	0.0661681	0.0381454	-0.0132902	0.0566003	0.128079	-0.0200789	-0.0128525	0.89447	0.000991769	-0.0153731	0.00931285	-0.196057	-0.0720277	-0.0281669	0.10382	-0.0689101	-0.173807	0.209027	0.0093197	0.099819	0.136832	0.00602066	-0.0225072	-0.209886	-0.0443913	0.099678	-0.0596329	-0.0964614	0.10119	0.211926	0.0046747	0.0532736	-0.0733732	0.0212953	-0.0130183	-0.201265	-0.132429	-0.038874	-0.00895754	0.0732833	-0.11955	-0.210246	-0.251458	-0.0224706	1.06235	0.0201494	1.84733	0.507752
4.5	-0.0344327	0.0723681	0.0379385	-0.0190183	0.0579156	0.134789	-0.020207	-0.0127745	0.894477	0.000696935	-0.0152838	0.00852012	-0.196743	-0.0737828	-0.0271849	0.0831338	-0.0706911	-0.177681	0.209069	-0.00206789	0.101267	0.148495	0.00587054	-0.0117351	-0.210443	-0.0503505	0.0991332	-0.0583047	-0.095452	0.0879234	0.211974	0.00408238	0.0527568	-0.0193878	0.0212064	-0.00470465	-0.202587	-0.130165	-0.0391244	-0.0213381	0.072038	-0.117998	-0.212944	-0.203701	-0.00989267	1.4443	0.036376	1.39978	0.512974
4.51	-0.0338034	0.0596635	0.0376997	-0.0210894	0.0592315	0.127233	-0.0203343	-0.0127451	0.894487	0.00135533	-0.0152044	0.00730846	-0.197345	-0.0521049	-0.0264305	0.0614181	-0.0724505	-0.167264	0.208983	-0.0166725	0.102618	0.107488	0.00582281	-0.00124045	-0.210954	-0.0369593	0.0986786	-0.0403242	-0.0946331	0.063864	0.212013	0.00154755	0.0528467	0.0316067	0.0211833	-0.00132358	-0.203794	-0.112345	-0.0395079	-0.0363846	0.070872	-0.102967	-0.215109	-0.0919162	0.00596728	1.73205	0.0481998	0.978598	0.514757
4.52	-0.0333945	0.0356449	0.0374395	-0.0227976	0.060384	0.102388	-0.0204635	-0.0129498	0.894507	0.00283261	-0.0151394	0.00554476	-0.197607	-0.0143697	-0.0258881	0.0420806	-0.073978	-0.133306	0.208723	-0.0325116	0.103176	-0.0144617	0.00584775	0.00360465	-0.211179	-0.010109	0.0984764	-0.00184526	-0.0941219	0.0342195	0.211999	-0.00339401	0.0531658	0.0134718	0.0211796	-0.00280489	-0.204733	-0.088194	-0.040014	-0.0505003	0.0699538	-0.0709796	-0.216299	0.0493377	0.0244875	1.97072	0.0561821	0.622704	0.51355
4.53	-0.0330364	0.0427037	0.0371695	-0.0252258	0.0612674	0.0760338	-0.0205898	-0.0121648	0.89454	0.00334213	-0.0150964	0.0028854	-0.197746	-0.0190072	-0.0255726	0.0167721	-0.0750685	-0.0818602	0.208389	-0.0321515	0.102236	-0.152766	0.00584347	-0.00376247	-0.211309	-0.0202767	0.0986722	0.0399462	-0.093807	0.0313874	0.211979	-0.00216385	0.0530554	-0.0244019	0.021112	-0.00872692	-0.205638	-0.099549	-0.0405996	-0.052585	0.0693762	-0.03759	-0.216233	0.193709	0.0451694	2.13102	0.0607805	0.306442	0.510103
4.54	-0.032752	0.00558155	0.0368795	-0.0289357	0.061888	0.049306	-0.0207046	-0.0106877	0.894565	0.0012562	-0.0150847	-0.000685456	-0.197815	0.0181105	-0.0255776	-0.0207687	-0.0755847	-0.021094	0.208098	-0.0223029	0.100672	-0.128879	0.00572011	-0.017398	-0.211352	0.0113123	0.0993336	0.0937494	-0.0933862	0.0532386	0.212006	0.00668087	0.0529596	0.0329061	0.0209763	-0.0172965	-0.206433	-0.0504658	-0.0411986	-0.0576863	0.0691222	-0.00662494	-0.215347	0.2468	0.0670931	2.24275	0.0623176	0.0017336	0.505978
4.55	-0.0330124	-0.0470076	0.0365182	-0.0434212	0.0621937	0.00966992	-0.0207999	-0.00824353	0.894567	-0.000442224	-0.0151089	-0.00362541	-0.197397	0.0630168	-0.0259934	-0.0526107	-0.0754844	0.0402348	0.20799	0.00256004	0.099793	-0.0590289	0.00546329	-0.0320356	-0.210898	0.0493577	0.100409	0.111703	-0.0929281	0.0251009	0.21222	0.0314334	0.0536127	0.061929	0.0207731	-0.0221804	-0.206474	0.024747	-0.0417731	-0.0533666	0.0692618	0.0404331	-0.214488	0.210906	0.089881	2.26402	0.0599555	-0.471058	0.503055
4.56	-0.0334813	-0.0444804	0.0360528	-0.0465783	0.0619874	-0.0466912	-0.0208701	-0.00596589	0.894567	0.000798832	-0.0151482	-0.00406383	-0.196841	0.0569378	-0.026728	-0.0883674	-0.0748068	0.0860197	0.208075	0.0137667	0.0993307	-0.0472524	0.00508021	-0.0395622	-0.210377	0.0358554	0.10128	0.0694095	-0.0932137	-0.0665055	0.212628	0.0414137	0.0543738	0.0983756	0.0205552	-0.023415	-0.206149	0.0266802	-0.0422631	-0.0524331	0.0700097	0.104263	-0.21348	0.252327	0.1117	2.05625	0.0525102	-0.973029	0.501845
4.57	-0.0339632	-0.0631661	0.0356447	-0.0375177	0.0613363	-0.0742652	-0.0209232	-0.00481253	0.89458	0.00165269	-0.0151897	-0.00440144	-0.196279	0.0783892	-0.027819	-0.120312	-0.0738993	0.0841297	0.2082	0.014006	0.098726	-0.0772579	0.00467276	-0.0397256	-0.209916	0.0547558	0.101695	0.0252146	-0.0941146	-0.0915195	0.213024	0.0357291	0.0553854	0.0933014	0.020339	-0.0227745	-0.205767	0.0511132	-0.0427581	-0.048303	0.0712487	0.133002	-0.211579	0.276123	0.1302	1.50604	0.0399872	-1.55939	0.50133
4.58	-0.0347232	-0.0899726	0.0353958	-0.0135937	0.0605621	-0.0774846	-0.0209686	-0.00437242	0.894597	0.00163909	-0.0152394	-0.00563529	-0.195432	0.106944	-0.0292584	-0.157462	-0.0731304	0.0658483	0.208316	0.0129303	0.097772	-0.115566	0.00430082	-0.0287347	-0.209194	0.0812161	0.101765	0.00851678	-0.0950246	-0.0742522	0.213355	0.0307698	0.0562278	0.0730086	0.0201069	-0.0250032	-0.205008	0.090921	-0.0430975	-0.0322637	0.0726061	0.128885	-0.209639	0.16148	0.140239	0.475007	0.0205081	-2.22107	0.502093
4.59	-0.0355825	-0.0811951	0.0354087	0.00782265	0.0597827	-0.0784722	-0.021012	-0.00440161	0.894614	0.0017644	-0.0152955	-0.00511475	-0.194499	0.0959109	-0.0308782	-0.136755	-0.0722992	0.104092	0.208431	0.0140694	0.0969658	-0.0541319	0.0040634	-0.0186308	-0.208397	0.0727754	0.101699	-0.00984146	-0.0957819	-0.063327	0.213624	0.0232849	0.05677	0.0365946	0.0198552	-0.0250379	-0.204052	0.0900041	-0.0432783	-0.0175837	0.0738792	0.117386	-0.208686	0.0351803	0.140837	-0.271548	-0.00275792	-2.295	0.503895
4.6	-0.0362444	-0.0589343	0.0356182	0.0280086	0.0590085	-0.0760057	-0.0210596	-0.00532232	0.894631	0.00154637	-0.0153392	-0.0036906	-0.193749	0.0740227	-0.0320485	-0.0854919	-0.0711126	0.116754	0.208551	0.00955632	0.0962581	-0.0832459	0.00393274	-0.00550765	-0.207791	0.054936	0.101481	-0.0201894	-0.0964511	-0.0586044	0.213782	0.00945763	0.0569604	0.00453034	0.0196257	-0.0211994	-0.203266	0.0672877	-0.0433663	-0.0109538	0.0750096	0.100057	-0.208702	-0.00581589	0.135796	-0.738162	-0.0243929	-2.03179	0.505373
4.61	-0.0367403	-0.0505185	0.0360135	0.0447701	0.058309	-0.0656096	-0.0211209	-0.007108	0.89464	9.41E-05	-0.0153725	-0.00312964	-0.193116	0.0680174	-0.032737	-0.0454347	-0.0700998	0.0774644	0.20861	0.00148518	0.0955824	-0.0365089	0.00395506	0.0123189	-0.207299	0.0535184	0.101217	-0.0222518	-0.0970843	-0.0580796	0.213785	-0.00597926	0.0569022	-0.0160285	0.0194615	-0.0105714	-0.202674	0.0555706	-0.0433725	0.00168633	0.0759142	0.0748281	-0.209052	0.0158936	0.126209	-1.1715	-0.0432693	-1.73056	0.505259
4.62	-0.0374406	-0.092165	0.036522	0.0509248	0.0576892	-0.064436	-0.0212106	-0.0109248	0.894635	-0.000671545	-0.0154025	-0.00283173	-0.192149	0.127104	-0.033073	-0.00789193	-0.0694632	0.0451641	0.208509	-0.0205471	0.0958074	0.0754866	0.00416404	0.0286578	-0.20647	0.11325	0.100947	-0.0153341	-0.0977981	-0.0739299	0.213572	-0.030483	0.056726	-0.019152	0.019441	0.00503989	-0.201935	0.089381	-0.0432419	0.0135043	0.0766078	0.0605047	-0.209201	0.104745	0.11274	-1.50121	-0.0585748	-1.32777	0.503008
4.63	-0.0384699	-0.115422	0.0370481	0.048901	0.0570632	-0.062065	-0.0213401	-0.0149497	0.894639	0.00194577	-0.0154287	-0.00250144	-0.190684	0.160582	-0.0330285	0.0388454	-0.069124	0.0131093	0.208273	-0.0271505	0.096793	0.100494	0.00444479	0.0225408	-0.205138	0.152451	0.100696	-0.00506062	-0.0987495	-0.080047	0.213162	-0.0466069	0.0565111	-0.0319761	0.0194971	0.00229577	-0.201028	0.0920046	-0.042944	0.0331344	0.0772032	0.0484926	-0.208697	0.200776	0.096383	-1.75233	-0.0697023	-0.906668	0.498985
4.64	-0.0395316	-0.0933258	0.037541	0.0463561	0.056549	-0.0398417	-0.0215043	-0.0175445	0.894674	0.00444356	-0.0154522	-0.00218246	-0.189109	0.135761	-0.0324732	0.0923029	-0.0690373	-0.0058738	0.208046	-0.0197264	0.0972991	-0.0083911	0.00456065	0.00367235	-0.203634	0.139383	0.100557	0.00597648	-0.099493	-0.028472	0.212654	-0.0513081	0.0556148	-0.13651	0.0194041	-0.0170582	-0.200352	0.0429278	-0.0424319	0.058379	0.0775843	0.01718	-0.207526	0.307217	0.0776264	-1.95945	-0.0771136	-0.555412	0.494302
4.65	-0.0403217	-0.0697478	0.0380499	0.0546113	0.0563744	0.00330911	-0.0216852	-0.0183595	0.894717	0.00351069	-0.0154767	-0.00290314	-0.187863	0.103564	-0.031579	0.094709	-0.0693114	-0.0604997	0.207904	-0.0113716	0.0967171	-0.0699282	0.00455255	-0.00488922	-0.202345	0.117986	0.100591	0.0262744	-0.0995051	0.0531234	0.212119	-0.0516065	0.0541903	-0.143207	0.0191748	-0.0275909	-0.200212	0.00212443	-0.0417675	0.0703756	0.0774989	-0.0383078	-0.205634	0.379858	0.0570368	-2.1085	-0.0811104	-0.225437	0.489358
4.66	-0.040928	-0.043819	0.0385889	0.053192	0.0566646	0.048282	-0.0218638	-0.0169591	0.894737	0.000596115	-0.015511	-0.00386226	-0.186952	0.0592914	-0.0307862	0.0754084	-0.0700994	-0.0956053	0.207896	0.00912257	0.096581	0.0565251	0.00445655	-0.0148545	-0.201274	0.0824967	0.100781	0.0287031	-0.098728	0.117164	0.211664	-0.035139	0.0530717	-0.0641533	0.0188822	-0.0279711	-0.200373	-0.0261325	-0.0409908	0.0889721	0.0768254	-0.0921907	-0.203622	0.372386	0.0351398	-2.21341	-0.0818782	0.0953064	0.485453
4.67	-0.0410998	0.0180273	0.0390697	0.0482506	0.0573059	0.0730827	-0.0220179	-0.0136389	0.894734	-0.000945455	-0.0155508	-0.00391985	-0.186722	-0.0252475	-0.0301646	0.0535126	-0.0710453	-0.0934854	0.208111	0.0289175	0.0976004	0.13829	0.00431654	-0.0132737	-0.200805	0.00317982	0.101004	0.0266966	-0.0974631	0.13835	0.211423	-0.0153456	0.052859	0.0208103	0.0186314	-0.0193466	-0.200994	-0.086387	-0.0400631	0.102772	0.0757137	-0.122245	-0.201872	0.332692	0.0127174	-2.18918	-0.0790453	0.506791	0.483476
4.68	-0.040656	0.0723234	0.0394835	0.0399743	0.0581245	0.0856402	-0.0221336	-0.00936561	0.89472	-0.0016704	-0.0155863	-0.00310513	-0.187314	-0.0946569	-0.029631	0.0470759	-0.0720242	-0.101388	0.208456	0.036219	0.0990405	0.132998	0.00421721	-0.00996891	-0.2011	-0.0626496	0.101344	0.0373126	-0.0961013	0.124206	0.211315	-0.00765378	0.0533039	0.0569939	0.0184842	-0.0103668	-0.202191	-0.130621	-0.0391151	0.102551	0.0743566	-0.138054	-0.200345	0.289421	-0.00833226	-1.95608	-0.0716828	0.959209	0.4835
4.69	-0.039808	0.105078	0.0397629	0.0208018	0.0590144	0.0872665	-0.022202	-0.00418842	0.894701	-0.00199646	-0.0156119	-0.00199283	-0.188437	-0.138214	-0.0290555	0.0522231	-0.0731255	-0.109477	0.20885	0.039944	0.100169	0.0949345	0.00411419	-0.0121413	-0.201887	-0.104321	0.101864	0.0501077	-0.0949173	0.09464	0.21127	-0.00194843	0.0538383	0.0513057	0.0184559	0.00230051	-0.203603	-0.13636	-0.0382754	0.0818115	0.0728923	-0.1409	-0.199206	0.115831	-0.0245726	-1.13672	-0.0583533	1.76975	0.485452
4.7	-0.0385959	0.146738	0.0397891	-0.0103924	0.059833	0.0731619	-0.0222166	0.00124761	0.894681	-0.0018994	-0.0156275	-0.00126522	-0.190006	-0.186572	-0.0283915	0.0556729	-0.0742059	-0.0922423	0.20925	0.0371731	0.100943	0.0604822	0.00396679	-0.0166916	-0.203119	-0.154957	0.102514	0.0557077	-0.0940353	0.0554778	0.211295	0.00430767	0.054414	0.0643981	0.0185523	0.0149167	-0.205016	-0.138906	-0.0376802	0.0607501	0.0715122	-0.119914	-0.199881	-0.198686	-0.0303997	-0.0920028	-0.0372381	2.33562	0.490442
4.71	-0.0368915	0.201523	0.0395376	-0.032027	0.060418	0.0437611	-0.0221786	0.0062566	0.894667	-0.00101266	-0.015641	-0.00160645	-0.1921	-0.24233	-0.027752	0.0362282	-0.074989	-0.0519025	0.20957	0.0249074	0.101361	0.0312987	0.0038215	-0.0114049	-0.204924	-0.220996	0.103347	0.0824555	-0.093509	0.0129716	0.211388	0.00892928	0.0552601	0.117514	0.0187763	0.028097	-0.206516	-0.158171	-0.037231	0.0500093	0.0704515	-0.07929	-0.203221	-0.465168	-0.0281899	0.443099	-0.0142646	2.19828	0.497358
4.72	-0.0345907	0.257409	0.039139	-0.0476626	0.0606739	0.00989553	-0.022094	0.0106197	0.894658	-0.000844289	-0.0156581	-0.00124839	-0.194783	-0.294947	-0.0273121	0.0159684	-0.0754016	-0.0179693	0.20973	0.00618292	0.101631	0.0206326	0.003744	-0.000305547	-0.207391	-0.284355	0.104507	0.0851866	-0.0934851	-0.0775209	0.211507	0.00701592	0.0564547	0.105049	0.0191222	0.0412352	-0.208274	-0.184507	-0.0369159	0.0375495	0.0698062	-0.0364955	-0.208778	-0.630297	-0.021722	0.865994	0.00611241	1.9096	0.504257
4.73	-0.0318986	0.272851	0.0386235	-0.0530042	0.0605811	-0.0241817	-0.0219678	0.0145716	0.894644	-0.00199631	-0.0156605	0.000783123	-0.197795	-0.301938	-0.0270313	-0.00782341	-0.0755501	0.00150257	0.209665	-0.016821	0.101796	0.0238964	0.00386539	0.0228795	-0.21031	-0.303634	0.105421	0.0405739	-0.0945431	-0.186398	0.211572	0.00131893	0.057868	0.1829	0.0196651	0.0621168	-0.210111	-0.172904	-0.03681	0.00606303	0.069569	0.000680393	-0.215557	-0.67082	-0.0109653	1.28498	0.02335	1.53961	0.509312
4.74	-0.0292453	0.249714	0.0381222	-0.0471711	0.060193	-0.0494778	-0.0218034	0.0181611	0.894621	-0.00243078	-0.0156454	0.00196895	-0.200695	-0.270318	-0.0270448	-0.0410403	-0.0755639	0.013438	0.209398	-0.0345002	0.101947	-0.0136463	0.00419954	0.0429368	-0.213264	-0.284865	0.10589	0.00246535	-0.096341	-0.223181	0.211598	-0.000110792	0.0597821	0.181486	0.0203594	0.0707663	-0.211617	-0.12591	-0.0370339	-0.0310517	0.0696445	0.0240057	-0.222544	-0.626476	0.00328416	1.59279	0.0366629	1.1347	0.511326
4.75	-0.0269567	0.198921	0.0376893	-0.0438438	0.0595616	-0.0762313	-0.0216084	0.0205484	0.894598	-0.00223331	-0.0156251	0.00195989	-0.203136	-0.205404	-0.0273984	-0.0639711	-0.075348	0.0470819	0.208939	-0.0551315	0.101353	-0.104392	0.00470371	0.0575002	-0.215886	-0.23197	0.106066	-0.0145206	-0.0982747	-0.217117	0.21158	-0.00727217	0.061213	0.0978364	0.0210936	0.0729737	-0.212518	-0.0579113	-0.0375546	-0.058759	0.0699639	0.0489793	-0.22907	-0.52916	0.0202421	1.84272	0.0462607	0.778183	0.510293
4.76	-0.0251265	0.166542	0.0372832	-0.0427053	0.0586137	-0.110682	-0.0213939	0.0223482	0.894578	-0.00167153	-0.0156079	0.00142527	-0.204985	-0.16341	-0.0279936	-0.0818595	-0.0746887	0.0959409	0.208307	-0.0638798	0.0997291	-0.211952	0.00530471	0.0606561	-0.218026	-0.199542	0.106075	-0.0278204	-0.100145	-0.196858	0.2115	-0.008539	0.0614674	-0.0453869	0.0217875	0.0655959	-0.212827	-0.0225444	-0.0382605	-0.075205	0.0706178	0.0842068	-0.234579	-0.374998	0.0394736	2.04411	0.0525689	0.454193	0.506699
4.77	-0.0235175	0.139569	0.0368893	-0.0417123	0.0573669	-0.133968	-0.0211621	0.0239232	0.89456	-0.00215806	-0.0155975	0.000621182	-0.206574	-0.13606	-0.0287845	-0.10045	-0.0735555	0.139166	0.207679	-0.0559369	0.0974868	-0.214818	0.00584316	0.0461625	-0.219968	-0.173835	0.105878	-0.0510591	-0.101662	-0.141607	0.211421	-0.00657077	0.060549	-0.122785	0.0223858	0.0530897	-0.21291	0.0017821	-0.0390634	-0.0842476	0.0715968	0.109668	-0.238659	-0.215435	0.0605122	2.19483	0.0557483	0.141532	0.501222
4.78	-0.0224226	0.0659436	0.0365145	-0.0393635	0.0559524	-0.146556	-0.0209172	0.0250101	0.894531	-0.00346046	-0.0155961	-0.000306963	-0.207676	-0.0665269	-0.0298206	-0.122965	-0.0720094	0.174864	0.207196	-0.0351773	0.0958626	-0.110901	0.00620177	0.0291366	-0.221435	-0.104779	0.105393	-0.0757516	-0.102627	-0.0885767	0.211399	0.00580227	0.0594621	-0.0865789	0.0228493	0.0417508	-0.212442	0.0832233	-0.0399345	-0.0965634	0.0727887	0.124947	-0.241796	-0.201281	0.0826141	2.22335	0.0555378	-0.257857	0.495613
4.79	-0.0219589	0.0251135	0.0361901	-0.0335178	0.0544212	-0.157095	-0.0206644	0.0253286	0.894498	-0.00254271	-0.0156034	-0.000870788	-0.20822	-0.032402	-0.0311197	-0.132442	-0.0701665	0.199786	0.206935	-0.0156298	0.0952105	0.00260108	0.00644409	0.0193485	-0.222365	-0.0707948	0.104602	-0.103623	-0.103351	-0.0844256	0.211519	0.0189383	0.0588409	-0.0411729	0.0232127	0.0297769	-0.211295	0.118563	-0.0408644	-0.101346	0.0741657	0.141256	-0.244815	-0.149087	0.104193	2.08264	0.0507992	-0.754598	0.492202
4.8	-0.0217606	-0.00150597	0.0358955	-0.030235	0.0528648	-0.148591	-0.0204161	0.0240737	0.894483	-0.000697682	-0.0156089	-0.00019906	-0.20852	-0.00645883	-0.0321841	-0.0804878	-0.068071	0.211502	0.20681	-0.00942638	0.0955018	0.0216565	0.00658749	0.0124967	-0.223068	-0.0377676	0.103454	-0.135482	-0.104188	-0.0954132	0.211674	0.0142352	0.0583815	-0.0630309	0.0234544	0.0200428	-0.210005	0.130044	-0.0417399	-0.0932384	0.0756456	0.139024	-0.246708	-0.0407115	0.123774	1.8119	0.0413741	-1.17726	0.489929
4.81	-0.0219579	-0.0464651	0.0357293	-0.00548501	0.0514943	-0.122435	-0.0201858	0.0218916	0.894479	-0.000445925	-0.0156099	-0.000146726	-0.208377	0.0411531	-0.0327758	-0.0406077	-0.066146	0.165735	0.206714	-0.00898646	0.0955936	0.00318129	0.00671646	0.0158712	-0.223326	0.013423	0.102083	-0.139914	-0.105105	-0.0907609	0.211757	0.00859498	0.057513	-0.108623	0.023589	0.00868219	-0.208465	0.164282	-0.0425246	-0.0851902	0.0769842	0.112284	-0.247476	-0.0288427	0.138412	1.02292	0.0264149	-1.85596	0.488655
4.82	-0.0224841	-0.0600533	0.0358591	0.0269931	0.0504472	-0.0866843	-0.0199791	0.0193264	0.894472	-0.000907891	-0.0156135	-0.000605834	-0.207905	0.0505406	-0.0331049	-0.0217918	-0.0647968	0.101172	0.206655	-0.00244123	0.0955936	-0.00230004	0.00691668	0.0216741	-0.223229	0.030657	0.100615	-0.152274	-0.105954	-0.0751788	0.211785	0.00333935	0.0561977	-0.145319	0.023614	-0.000887918	-0.20672	0.166523	-0.0431512	-0.0663162	0.0779779	0.0697884	-0.248104	-0.0738604	0.143687	0.0711122	0.0054883	-2.25422	0.488804
4.83	-0.0230138	-0.0468512	0.0363322	0.0629299	0.0498217	-0.038159	-0.019803	0.0157355	0.894461	-0.00114439	-0.0156341	-0.00412474	-0.207495	0.0303574	-0.0333787	-0.0285973	-0.0641196	0.0317683	0.206672	0.00556301	0.095716	0.0330958	0.00716721	0.0288456	-0.223094	0.0199355	0.0993159	-0.0898245	-0.10621	0.0365423	0.21175	-0.00204145	0.0554229	-0.0408039	0.023553	-0.0112364	-0.205142	0.136211	-0.043616	-0.0485277	0.0784524	0.00884792	-0.249001	-0.0869515	0.141159	-0.521234	-0.0165367	-2.10949	0.489327
4.84	-0.0233753	-0.0280605	0.0370012	0.0655396	0.0496967	0.00592413	-0.0196676	0.0111958	0.89445	-0.00104544	-0.0156978	-0.00836342	-0.207331	0.00769983	-0.0335797	-0.00455833	-0.0640766	-0.0188015	0.206772	0.0121075	0.0964005	0.108819	0.00742799	0.0205234	-0.223013	0.00982283	0.0987788	-0.0188303	-0.105477	0.0918794	0.21168	-0.00784462	0.0548551	-0.0647329	0.0234172	-0.0129872	-0.203956	0.0995407	-0.0437649	0.00339884	0.0783204	-0.0405689	-0.249874	-0.039234	0.13357	-0.998035	-0.0361358	-1.82142	0.488988
4.85	-0.0236369	-0.0273617	0.0376253	0.0602112	0.0498493	0.0163948	-0.0195806	0.00614755	0.89444	-0.000780891	-0.0157935	-0.0102933	-0.207254	0.0111424	-0.033472	0.0274086	-0.0643722	-0.0359822	0.206911	0.0135754	0.0978919	0.185252	0.00761616	0.0143547	-0.222884	0.0181346	0.0988655	0.0355184	-0.104695	0.0599676	0.211567	-0.0130356	0.054421	-0.0178016	0.0232974	-0.00955248	-0.203103	0.0793155	-0.0434489	0.0414519	0.0778599	-0.0536999	-0.250469	0.0265256	0.121586	-1.37161	-0.0523336	-1.43305	0.487629
4.86	-0.0240564	-0.0678121	0.0381895	0.0518914	0.0500088	0.0133888	-0.0195465	0.000373876	0.894436	-0.000197059	-0.0158983	-0.0105592	-0.206926	0.065183	-0.0331045	0.0476929	-0.0648406	-0.0674707	0.207049	0.00776397	0.0996308	0.152433	0.00775461	0.00904923	-0.222441	0.0749553	0.0993659	0.0711874	-0.104331	0.0273521	0.211385	-0.0264561	0.0544822	0.0172914	0.0232277	-0.0021611	-0.20231	0.100908	-0.0428605	0.0622481	0.0773647	-0.0526581	-0.250695	0.114852	0.106347	-1.66908	-0.0646676	-1.04347	0.485621
4.87	-0.0249725	-0.0988439	0.0386336	0.0369551	0.0501639	0.0170538	-0.0195735	-0.00551069	0.894439	0.000945297	-0.0160027	-0.0101757	-0.205937	0.106904	-0.0326184	0.061545	-0.0657075	-0.106611	0.207116	0.00695172	0.100912	0.0909071	0.00782268	-0.000422932	-0.221286	0.120994	0.100062	0.0856088	-0.104236	0.0176234	0.211077	-0.0318361	0.0545728	-0.00684227	0.023213	-0.00114014	-0.201239	0.106404	-0.0420465	0.085687	0.0768667	-0.0572893	-0.250225	0.238304	0.088244	-1.92551	-0.0732841	-0.67027	0.482992
4.88	-0.0258461	-0.0715465	0.0389102	0.0217033	0.0504114	0.0322539	-0.0196522	-0.0100313	0.894454	0.00170274	-0.0160996	-0.00916472	-0.204945	0.0804269	-0.0320174	0.0677112	-0.0667651	-0.106573	0.207227	0.0115346	0.101312	-0.00178833	0.00774473	-0.0131581	-0.220069	0.101816	0.100757	0.0795459	-0.10411	0.0355151	0.210758	-0.0323909	0.054314	-0.039137	0.0232091	0.00166664	-0.20055	0.0451522	-0.0409878	0.111801	0.0762503	-0.0738388	-0.248633	0.377638	0.067819	-2.11276	-0.0782903	-0.313431	0.479891
4.89	-0.02648	-0.0538953	0.0391058	0.0182059	0.0508274	0.0497125	-0.0197691	-0.0130485	0.894466	0.000379152	-0.0161872	-0.00833033	-0.204201	0.0609993	-0.031492	0.0470568	-0.0677101	-0.0818175	0.207374	0.0183193	0.100876	-0.0778688	0.00757287	-0.0210712	-0.219043	0.086307	0.101511	0.0904948	-0.103702	0.068298	0.21046	-0.0268042	0.0538934	-0.0323889	0.0231864	-0.00420766	-0.200416	0.00359366	-0.0398309	0.117335	0.0754023	-0.0964958	-0.246117	0.461481	0.0457211	-2.24409	-0.0799669	0.00297763	0.477006
4.9	-0.0269235	-0.0260324	0.0392462	0.0136075	0.0513588	0.0516193	-0.0199072	-0.0143164	0.894461	-0.00105827	-0.016266	-0.00747243	-0.203723	0.0248115	-0.0311925	0.0157516	-0.0682923	-0.0364987	0.207637	0.0337121	0.100243	-0.0401415	0.00730802	-0.0298637	-0.218233	0.0493836	0.102407	0.107307	-0.102981	0.0867919	0.210287	-0.00915173	0.0539773	0.0612168	0.0231302	-0.00808709	-0.200663	-0.0390322	-0.0386565	0.118808	0.0743773	-0.102713	-0.243219	0.473543	0.0226096	-2.29945	-0.0783941	0.347226	0.475355
4.91	-0.0269866	0.0160465	0.0393474	0.00674861	0.0518001	0.0342675	-0.0200525	-0.0146486	0.89445	-0.000947825	-0.016337	-0.00671409	-0.203724	-0.0227285	-0.0312182	-0.0176598	-0.0684715	-0.0039434	0.208022	0.0412992	0.10019	0.0175593	0.00699418	-0.0334565	-0.217881	-0.00190231	0.103606	0.139091	-0.10223	0.0652171	0.210279	0.00190703	0.0552756	0.1802	0.0230766	-0.00474452	-0.201418	-0.0930916	-0.0375493	0.113826	0.0733805	-0.0887899	-0.240271	0.460014	-0.000148379	-2.16204	-0.072666	0.810923	0.475736
4.92	-0.0267486	0.0271575	0.0393353	-0.00916432	0.0520234	0.00891357	-0.0201997	-0.0147588	0.894443	-0.00040499	-0.0164003	-0.00589854	-0.204041	-0.0296103	-0.0314703	-0.0342325	-0.0684325	0.014307	0.208418	0.0373061	0.100225	-0.0224901	0.00663608	-0.0375439	-0.217835	-0.0154226	0.105213	0.18261	-0.101747	0.031661	0.210346	0.00635978	0.0571185	0.173854	0.0230542	-0.00391528	-0.202531	-0.105282	-0.0365249	0.103119	0.0725608	-0.0656435	-0.237142	0.427763	-0.0206851	-1.80363	-0.0622882	1.32667	0.477881
4.93	-0.0264385	0.0354457	0.039059	-0.0484116	0.0519088	-0.0340663	-0.0203447	-0.0141761	0.894441	-0.000143993	-0.0164404	-0.00137145	-0.204357	-0.0306318	-0.0316865	-0.010162	-0.0681272	0.0523783	0.20876	0.0301616	0.0997646	-0.0679051	0.00618996	-0.0467766	-0.217852	-0.0223432	0.106842	0.120409	-0.101976	-0.0885658	0.210473	0.0119656	0.0579623	0.0183718	0.0230261	0.00155658	-0.203619	-0.0996085	-0.0356927	0.0743961	0.0720727	-0.0195483	-0.234615	0.203112	-0.0337922	-0.709005	-0.0442721	2.22972	0.482722
4.94	-0.0260054	0.0449436	0.0384364	-0.0728355	0.0513261	-0.0760262	-0.0204828	-0.0135529	0.894442	0.000733883	-0.0164244	0.00424716	-0.204681	-0.0312802	-0.0317013	-0.00603973	-0.0674215	0.0868734	0.209008	0.0198276	0.0989075	-0.101697	0.00567579	-0.0524897	-0.218061	-0.0312957	0.10751	0.0132625	-0.103269	-0.155011	0.210629	0.0152307	0.0580081	-0.00148803	0.0231069	0.00915326	-0.204628	-0.0938558	-0.0352295	0.0310138	0.0720997	0.0283844	-0.233941	-0.0385301	-0.0358738	0.184955	-0.0201248	2.4421	0.490268
4.95	-0.0255069	0.0482161	0.0377218	-0.0713194	0.0504589	-0.0887693	-0.0206184	-0.0136714	0.894456	0.00204167	-0.0163646	0.00724062	-0.204982	-0.0268079	-0.031871	-0.0355313	-0.066507	0.0937935	0.209134	0.00820722	0.0977937	-0.120017	0.00515155	-0.0493836	-0.218416	-0.0347893	0.107291	-0.0565608	-0.104722	-0.136182	0.210793	0.0165933	0.0579288	-0.0138069	0.0231877	0.0049294	-0.205534	-0.0870676	-0.0351816	-0.0079834	0.0724554	0.0432306	-0.235166	-0.194081	-0.0318362	0.600714	0.00270448	2.11953	0.498386
4.96	-0.0249907	0.0461542	0.0370788	-0.0609796	0.0495998	-0.0777707	-0.0207587	-0.0144796	0.894482	0.003067	-0.0162882	0.00768165	-0.20525	-0.0171131	-0.0323932	-0.0724123	-0.0656425	0.0784544	0.209129	-0.00652756	0.0965521	-0.127649	0.00470448	-0.0362917	-0.218839	-0.0313046	0.106577	-0.0885556	-0.105861	-0.103135	0.210945	0.0147269	0.0577481	-0.0222221	0.0232192	0.000492548	-0.206366	-0.0815968	-0.0355006	-0.0426207	0.0728069	0.0307493	-0.237419	-0.210346	-0.0235789	1.05975	0.0222921	1.79547	0.505146
4.97	-0.0245711	0.0293399	0.0365255	-0.0535368	0.0488802	-0.0655625	-0.0209091	-0.0156399	0.894514	0.00327822	-0.0162155	0.00688334	-0.205362	0.00998532	-0.0332554	-0.0952293	-0.0649637	0.0646756	0.208961	-0.0235071	0.0953445	-0.0849115	0.00440116	-0.0230555	-0.21917	-0.0117056	0.105653	-0.0991647	-0.106786	-0.0945637	0.211069	0.0123997	0.057523	-0.0224101	0.0232285	-0.000141576	-0.207065	-0.0634672	-0.0360976	-0.0652993	0.0730202	0.0194161	-0.239645	-0.142723	-0.0110219	1.44511	0.0381085	1.36634	0.508989
4.98	-0.0244143	-0.00761776	0.0360091	-0.05226	0.0482017	-0.0699091	-0.021072	-0.0170207	0.894548	0.00349794	-0.0161439	0.00763977	-0.20509	0.0595977	-0.0340312	-0.0495376	-0.0640918	0.109579	0.208629	-0.039523	0.0951354	-0.0102232	0.00421193	-0.0128816	-0.219218	0.0304379	0.104612	-0.106182	-0.107775	-0.104742	0.211173	0.00904236	0.0571774	-0.0547804	0.023216	-0.00279064	-0.207493	-0.0284942	-0.0368653	-0.0831896	0.073235	0.0290654	-0.241201	-0.0212209	0.00489648	1.73873	0.0496431	0.952698	0.509658
4.99	-0.0248009	-0.074158	0.0355456	-0.0414263	0.0474168	-0.0861804	-0.0212546	-0.0196404	0.894584	0.00393184	-0.0160618	0.0086715	-0.204071	0.146142	-0.0342977	0.00565693	-0.0628302	0.12829	0.208124	-0.0593928	0.0946596	-0.087327	0.00412759	-0.00182058	-0.218629	0.107518	0.103536	-0.0913837	-0.108939	-0.115985	0.211191	-0.00148257	0.056337	-0.121514	0.0231517	-0.0110402	-0.207406	0.0283663	-0.0378366	-0.113933	0.0736323	0.0507632	-0.241703	0.128463	0.023515	1.97474	0.0573594	0.596556	0.507741
5	-0.0256737	-0.0995575	0.035206	-0.0311174	0.046504	-0.0907051	-0.0214639	-0.0221466	0.894629	0.00495829	-0.0159732	0.00885009	-0.202392	0.176987	-0.0341094	0.0495572	-0.0615858	0.104642	0.207526	-0.0577794	0.0935071	-0.126729	0.00406808	-0.00978624	-0.217465	0.13755	0.102489	-0.0958612	-0.110201	-0.107041	0.211151	-0.00182979	0.0546894	-0.198768	0.0229371	-0.0298835	-0.206979	0.0302949	-0.0390338	-0.128047	0.0742375	0.0630698	-0.240732	0.316549	0.0442741	2.14893	0.0616557	0.275557	0.50394
[truncated: 2,459 more columns]
