# Supplementary material for: Analysis of abnormal posture in patients with Parkinson's disease using a computational model considering muscle tones
Source: Front Comput Neurosci. 2023 Oct 5;17:1218707. doi: 10.3389/fncom.2023.1218707 (PMC10585043; doi:10.3389/fncom.2023.1218707)
Supplement: Supplementary file 2 [file Data_Sheet_2.ZIP › result_simulation_sub5-6/Sub6_uff3.924481.sto]

221203_sub6_uff3.924481_6/1339_0.053_0.032
version=1
nRows=501
nColumns=2537
inDegrees=no
endheader
time	pelvis_tilt	pelvis_tilt_u	pelvis_list	pelvis_list_u	pelvis_rotation	pelvis_rotation_u	pelvis_tx	pelvis_tx_u	pelvis_ty	pelvis_ty_u	pelvis_tz	pelvis_tz_u	hip_flexion_r	hip_flexion_r_u	hip_adduction_r	hip_adduction_r_u	hip_rotation_r	hip_rotation_r_u	knee_angle_r	knee_angle_r_u	subtalar_angle_1_r	subtalar_angle_1_r_u	ankle_angle_r	ankle_angle_r_u	hip_flexion_l	hip_flexion_l_u	hip_adduction_l	hip_adduction_l_u	hip_rotation_l	hip_rotation_l_u	knee_angle_l	knee_angle_l_u	subtalar_angle_1_l	subtalar_angle_1_l_u	ankle_angle_l	ankle_angle_l_u	lumbar_extension	lumbar_extension_u	lumbar_bending	lumbar_bending_u	lumbar_rotation	lumbar_rotation_u	neck_extension	neck_extension_u	roll	roll_u	yaw	yaw_u	neck_extension_2
0	0.0410916	0	0.0174467	0	0.0367579	0	-0.0658289	0	0.89965	0	0	0	-0.0288497	0	-0.00616532	0	-0.0832153	0	-0.147804	0	0.0745037	0	0.115254	0	0.00458492	0	0.0371241	0	-0.132882	0	-0.251381	0	0.0634445	0	0.189859	0	-0.198658	0	-0.038598	0	0.132953	0	-0.156134	0	0.0547852	0	-0.0161606	0	0.460287
0.01	0.0388734	-0.0109029	0.0175771	0.0833336	0.0362693	-0.0394367	-0.0658625	-0.0025642	0.899406	-0.0160208	2.69E-06	-0.00247479	-0.0262585	0.0268883	-0.00619155	-0.00907404	-0.0869416	-0.563189	-0.14874	-0.104283	0.0716988	-0.651451	0.119254	0.617283	0.00675737	0.0206799	0.0377362	0.217763	-0.138032	-0.650584	-0.251481	-0.120549	0.060232	-0.722426	0.192544	0.495527	-0.196129	-0.0158534	-0.038832	-0.0886452	0.133479	0.0313607	-0.155002	-0.0257016	0.0546149	0.00350583	-0.0160865	0.0171286	0.458322
0.02	0.0393429	0.097704	0.0181396	0.0190844	0.0359071	-0.035224	-0.065884	-0.00128465	0.899347	0.00331688	-1.20E-05	-0.000129353	-0.0266901	-0.117672	-0.00541804	0.141502	-0.0911918	-0.203111	-0.149229	-0.00259454	0.0702922	0.304195	0.123517	0.227441	0.00688694	-0.0580394	0.0397002	0.134688	-0.142598	-0.223664	-0.252785	-0.115313	0.0561882	-0.082782	0.195987	0.188446	-0.196818	-0.127735	-0.0394127	0.00391041	0.133752	0.0365379	-0.155094	-0.00663615	0.054565	-0.00541549	-0.0158563	0.0349037	0.459518
0.03	0.0404041	0.0933351	0.0181089	-0.0132729	0.0355222	-0.0416697	-0.065888	0.000308674	0.899428	0.0102755	-1.64E-05	-0.00118092	-0.0278627	-0.115234	-0.00407414	0.0829665	-0.0914951	0.0698623	-0.149001	0.031357	0.0738216	0.285988	0.124359	-0.00474925	0.0062634	-0.0749032	0.0406143	0.0383363	-0.143319	0.0100858	-0.253565	-0.0434677	0.0576485	0.24755	0.196755	0.00746333	-0.198155	-0.112661	-0.0392967	0.0415163	0.1341	0.0415592	-0.155075	0.012341	0.0545223	-0.00394528	-0.0154847	0.0378351	0.460323
0.04	0.0410314	0.0291903	0.0179273	-0.0178786	0.0350897	-0.0453871	-0.0658813	0.000924835	0.899517	0.00650006	-3.56E-05	-0.00252829	-0.0285895	-0.0374857	-0.00355857	0.0152713	-0.0909022	0.0268363	-0.148732	0.0191209	0.0759948	0.166786	0.124077	-0.0317874	0.00572713	-0.0342733	0.0408176	-0.00499558	-0.143267	-0.0257253	-0.253729	0.0067875	0.05942	0.0996821	0.19668	-0.0135566	-0.198942	-0.0342689	-0.0389993	0.0362851	0.134476	0.0393135	-0.154873	0.0260481	0.0544741	-0.00439716	-0.015136	0.034425	0.460358
0.05	0.0410925	-0.0106759	0.0177367	-0.0152055	0.0346502	-0.042966	-0.06587	0.00129975	0.899551	0.000528918	-6.51E-05	-0.0032914	-0.0286905	0.00719965	-0.00354727	-0.0102159	-0.0909641	-0.0287108	-0.148586	0.0126604	0.0771125	0.0555765	0.123824	-0.0174282	0.00553015	-0.00814378	0.0407393	-0.0123583	-0.143836	-0.0804162	-0.253514	0.0310907	0.0599221	0.0131429	0.196602	-0.000466457	-0.199041	0.0134415	-0.0386911	0.0274156	0.134835	0.0325231	-0.154557	0.0300729	0.0544304	-0.00291024	-0.0148309	0.0297703	0.459948
0.06	0.0409705	-0.0104141	0.0176035	-0.00837489	0.034265	-0.0341672	-0.0658549	0.00162565	0.899537	-0.00266954	-0.000100133	-0.00368245	-0.028615	0.00579546	-0.00369074	-0.0142189	-0.0912858	-0.0299932	-0.148471	0.0103987	0.0772868	-0.00795416	0.123762	0.000658851	0.00545438	-0.00581912	0.0406461	-0.00783496	-0.144656	-0.077332	-0.253218	0.0222944	0.0598377	-0.0225873	0.196646	0.0114472	-0.198916	0.0124043	-0.0384309	0.0219436	0.135111	0.0209656	-0.154243	0.0305265	0.0544019	-0.00178007	-0.0145819	0.0238799	0.459539
0.07	0.0409553	0.00714226	0.0175435	-0.00279043	0.0339812	-0.0231502	-0.0658379	0.00173931	0.899508	-0.00271852	-0.000138331	-0.00393773	-0.0286446	-0.00928378	-0.00381811	-0.00979258	-0.0915179	-0.016301	-0.148405	0.00136658	0.0771252	-0.0196024	0.123819	0.00915986	0.00537558	-0.00843368	0.0406076	-0.00395937	-0.145319	-0.0558208	-0.253137	-0.0076161	0.0596022	-0.0195448	0.196794	0.0184002	-0.198923	-0.00899466	-0.0382211	0.0216323	0.135253	0.00782806	-0.153986	0.0224558	0.0543858	-0.00085521	-0.0143853	0.0189077	0.459317
0.08	0.0411109	0.022122	0.0175172	-0.00248601	0.0337932	-0.0151736	-0.06582	0.00185642	0.899487	-0.00142265	-0.00017913	-0.00422214	-0.0287919	-0.0176856	-0.00386989	-0.00220748	-0.0916275	-0.00652586	-0.148468	-0.0140001	0.0769796	-0.00614747	0.123929	0.0118864	0.00527718	-0.0103272	0.0405789	-0.00638236	-0.145786	-0.0395858	-0.253348	-0.031623	0.0594979	-0.000448607	0.196985	0.0185209	-0.199138	-0.0265364	-0.0380147	0.0265771	0.13527	-0.00198534	-0.153784	0.0183085	0.0543769	-0.000328786	-0.0142307	0.0146479	0.459241
0.09	0.041403	0.0425732	0.0174697	-0.00586381	0.0337247	0.00944594	-0.0657903	0.00536283	0.899479	2.41E-05	-0.000225272	-0.00525432	-0.029157	-0.0843552	-0.0038537	-0.00794692	-0.0917149	-0.015848	-0.148408	0.0623245	0.0772872	0.0897988	0.123845	-0.0356649	0.00499147	-0.0683688	0.0405067	-0.0194849	-0.14603	0.00346353	-0.25348	0.0337451	0.0598601	0.0911375	0.197022	-0.0147452	-0.1995	-0.042612	-0.037744	0.0381756	0.135139	-0.0307446	-0.153528	0.0323191	0.0543838	0.00239604	-0.0140948	0.0141829	0.459221
0.1	0.0419462	0.0611547	0.0173791	-0.0169497	0.0340836	0.0595063	-0.0657061	0.0108984	0.899498	0.00390962	-0.000283863	-0.00629759	-0.0306063	-0.189031	-0.00386855	-0.0173086	-0.091848	-0.000926906	-0.147027	0.200344	0.0783484	0.106514	0.123236	-0.0836036	0.00382472	-0.140781	0.040305	-0.0546415	-0.145291	0.137166	-0.252606	0.126667	0.0607874	0.0707542	0.196734	-0.0396672	-0.200049	-0.048712	-0.0373249	0.0600382	0.134518	-0.0872502	-0.153205	0.0355609	0.0543953	0.00154753	-0.0140137	0.00812059	0.459656
0.11	0.042436	0.032362	0.0172413	-0.0135626	0.0347943	0.0734825	-0.065586	0.0125793	0.899556	0.00739654	-0.000350678	-0.00701085	-0.0325435	-0.178976	-0.00391739	-0.0288692	-0.0916854	0.0299604	-0.144772	0.236183	0.0792628	0.0682579	0.12226	-0.106047	0.00240516	-0.118952	0.039954	-0.0483192	-0.143594	0.161865	-0.251233	0.141513	0.0614168	0.0684695	0.196248	-0.0572564	-0.20046	-0.0117298	-0.0367833	0.0528015	0.133485	-0.109084	-0.152776	0.0487098	0.0544155	0.00334268	-0.0139927	0.000947436	0.46025
0.12	0.0424903	-0.0188519	0.0172011	-4.05E-05	0.0354437	0.0526138	-0.0654612	0.0122761	0.899637	0.00836824	-0.000422206	-0.00723302	-0.0340276	-0.11171	-0.00412264	-0.0369234	-0.0914818	0.00109627	-0.142486	0.219307	0.0796441	0.012536	0.121207	-0.103111	0.00144874	-0.0654592	0.039754	-0.0176681	-0.142389	0.0616639	-0.249841	0.137759	0.0619941	0.0354597	0.195629	-0.0653613	-0.200343	0.0449661	-0.0363669	0.0264853	0.132447	-0.0960387	-0.152206	0.0661389	0.0544407	0.00275648	-0.0140402	-0.00394869	0.460723
0.13	0.0421054	-0.0522664	0.0172579	0.00803974	0.0358185	0.0225851	-0.0653412	0.0118154	0.899717	0.00739571	-0.00049411	-0.00715926	-0.0349098	-0.0659587	-0.00438715	-0.031694	-0.0917356	-0.0472688	-0.140374	0.206967	0.0795708	-0.0243634	0.120205	-0.0981598	0.000968908	-0.0361669	0.0397757	0.00821068	-0.142267	-0.0313748	-0.248445	0.143793	0.0620819	-0.0127807	0.194969	-0.0664534	-0.199713	0.0815624	-0.0361101	0.00900914	0.131636	-0.0703239	-0.151444	0.0845443	0.0544539	0.00229467	-0.0141316	-0.00500125	0.460949
0.14	0.0415233	-0.060381	0.0173566	0.0104653	0.035897	-0.00534055	-0.0652244	0.0115325	0.899783	0.00566559	-0.00056513	-0.00704794	-0.0355213	-0.0564393	-0.00459594	-0.0213181	-0.0922871	-0.054936	-0.1383	0.209114	0.0792584	-0.0371444	0.119247	-0.0924036	0.000649599	-0.0362693	0.0399948	0.0246899	-0.14277	-0.0634576	-0.246949	0.154878	0.0618187	-0.0381782	0.194317	-0.0628927	-0.198848	0.0904716	-0.035941	0.00323754	0.1311	-0.0436734	-0.150534	0.0942033	0.0544641	0.00267183	-0.0142329	-0.00544793	0.461058
0.15	0.0409318	-0.0572133	0.0174406	0.0081565	0.0357279	-0.0267735	-0.0651114	0.011019	0.899832	0.00439708	-0.000634833	-0.00693359	-0.0361031	-0.0586073	-0.00469258	-0.0102519	-0.0927516	-0.0355122	-0.1362	0.210283	0.0788622	-0.0361366	0.118343	-0.0894741	0.00031574	-0.039102	0.0403264	0.0314031	-0.143413	-0.0665196	-0.245404	0.151743	0.0613334	-0.0550276	0.193748	-0.0530494	-0.19797	0.0862253	-0.0357791	0.0058265	0.130809	-0.021837	-0.149536	0.103585	0.0544779	0.00305419	-0.0143421	-0.00521757	0.461173
0.16	0.0403836	-0.0535445	0.0174952	0.00455734	0.035372	-0.0432917	-0.0650053	0.0101801	0.899872	0.00369454	-0.000703866	-0.00686916	-0.0366879	-0.0569408	-0.00470911	-0.00344683	-0.0929957	-0.0134206	-0.134123	0.203615	0.0785651	-0.0260009	0.117459	-0.0872852	-5.18E-06	-0.0345792	0.040704	0.0318322	-0.144077	-0.069551	-0.243956	0.13676	0.0607892	-0.0512077	0.19326	-0.0439332	-0.197152	0.0806817	-0.035595	0.0105845	0.13071	-0.00440988	-0.148464	0.108546	0.0544937	0.00341188	-0.0144449	-0.00268118	0.461308
0.17	0.0398729	-0.0518304	0.0174988	0.000695439	0.0348723	-0.0561492	-0.0649085	0.00919985	0.899908	0.00362582	-0.000772242	-0.00685919	-0.0372308	-0.0501105	-0.0046715	-0.000743231	-0.0930418	0.00398711	-0.132147	0.191331	0.0783335	-0.0190472	0.116595	-0.0862894	-0.000267647	-0.0257624	0.0410402	0.0274711	-0.144793	-0.0768014	-0.242676	0.119168	0.0603118	-0.042192	0.192851	-0.0380147	-0.196393	0.0774248	-0.0353587	0.0156716	0.130765	0.0093703	-0.147364	0.112689	0.0545153	0.00400755	-0.0145323	-0.00236699	0.461478
0.18	0.0393287	-0.0627864	0.0174707	-0.000987842	0.0342515	-0.0683208	-0.0648203	0.00844921	0.899945	0.00365821	-0.00084118	-0.00693051	-0.0376602	-0.0319192	-0.00464667	-0.00277734	-0.0929202	0.0208402	-0.130274	0.182811	0.0781917	-0.00836133	0.115728	-0.086556	-0.000418056	-0.00928455	0.0413229	0.0249736	-0.145611	-0.0880688	-0.241531	0.111018	0.0599801	-0.0240724	0.192478	-0.036872	-0.195608	0.0892945	-0.0350914	0.0156083	0.130949	0.0217866	-0.146241	0.110851	0.0545459	0.00547886	-0.0146076	-0.00054264	0.461636
0.19	0.0385782	-0.0906846	0.0174274	-0.00166378	0.0335003	-0.0829757	-0.0647405	0.00746781	0.899982	0.00372176	-0.000910572	-0.0069286	-0.0377889	0.00832693	-0.00466578	-0.00300488	-0.0926299	0.037266	-0.12851	0.168237	0.0781671	0.00255316	0.114863	-0.084434	-0.000312413	0.0238364	0.0415624	0.0259486	-0.146573	-0.105069	-0.240449	0.104952	0.0597925	-0.0146345	0.192113	-0.0358236	-0.194592	0.119459	-0.0348234	0.0105248	0.131272	0.0364239	-0.145115	0.112163	0.0545891	0.00660997	-0.0146761	-5.62E-05	0.46176
0.2	0.0375849	-0.10824	0.0173738	-0.00161561	0.0325806	-0.101197	-0.0646708	0.00655649	0.900019	0.00389167	-0.000979345	-0.00682938	-0.0375415	0.0382122	-0.00470982	-0.00157072	-0.0921783	0.0520754	-0.126909	0.152693	0.0781958	0.00452873	0.114032	-0.0815739	7.18E-05	0.0420937	0.0417686	0.0264235	-0.147756	-0.127398	-0.2394	0.105495	0.0596613	-0.0107819	0.191747	-0.0374815	-0.193312	0.136954	-0.0345713	0.00608719	0.131778	0.0556154	-0.143974	0.118628	0.05464	0.00650082	-0.0147392	0.000222722	0.461858
0.21	0.0365097	-0.107238	0.0173167	-0.00198632	0.0314929	-0.115367	-0.0646082	0.00607165	0.90006	0.00424828	-0.00104743	-0.00679852	-0.0371132	0.0431528	-0.00475277	0.00115135	-0.0915934	0.0644067	-0.12543	0.14498	0.0782585	0.0081311	0.113218	-0.0812156	0.000521087	0.0370271	0.0419632	0.0246373	-0.149107	-0.135938	-0.23831	0.112809	0.0595575	-0.00932775	0.191359	-0.0400905	-0.191959	0.133556	-0.0343358	0.00605377	0.13247	0.0720142	-0.142714	0.131639	0.0546884	0.00715553	-0.0147991	0.00194563	0.46185
0.22	0.0355223	-0.0931569	0.0172665	-6.55E-05	0.0303082	-0.119727	-0.0645487	0.00585088	0.900103	0.00436497	-0.00111622	-0.00697598	-0.0367477	0.0282899	-0.00478404	2.22E-05	-0.090898	0.0734337	-0.12398	0.145897	0.0783331	0.00752379	0.112403	-0.0816463	0.000833307	0.0177833	0.0421697	0.0248828	-0.150453	-0.127585	-0.237141	0.119917	0.0594526	-0.0112174	0.190951	-0.0412501	-0.190728	0.114974	-0.0341101	0.00715395	0.133277	0.0789073	-0.141337	0.142393	0.0547451	0.008059	-0.0148497	0.0032055	0.461809
0.23	0.0346908	-0.0771023	0.0172225	-0.000646734	0.0291379	-0.112792	-0.0644913	0.00560897	0.900146	0.00425096	-0.00118691	-0.00717472	-0.0365577	0.00936551	-0.00479177	0.00188747	-0.0901449	0.0757213	-0.122508	0.148331	0.0783991	0.00578128	0.111584	-0.0811	0.000955594	0.000289242	0.0423867	0.0212895	-0.151632	-0.105381	-0.235924	0.122369	0.0593285	-0.0135474	0.19053	-0.041795	-0.189701	0.0946783	-0.0338747	0.0124673	0.13409	0.0747592	-0.13986	0.152186	0.054811	0.00961449	-0.0148909	0.00543386	0.461781
0.24	0.0340084	-0.0636575	0.0171744	-0.00115524	0.0280816	-0.0975734	-0.0644369	0.00522542	0.900187	0.00388915	-0.00125969	-0.0073907	-0.0365444	-0.00618817	-0.00476455	0.00288198	-0.0894076	0.0706352	-0.121019	0.14857	0.0784442	0.00476679	0.110778	-0.078865	0.00092451	-0.0112477	0.0425841	0.0174353	-0.152565	-0.0817313	-0.234707	0.119987	0.0591686	-0.0187868	0.190118	-0.040292	-0.188876	0.076671	-0.0336066	0.0179202	0.134808	0.0618757	-0.138264	0.164252	0.0548922	0.0114369	-0.0149194	0.00687568	0.461741
0.25	0.0334463	-0.052488	0.0171363	-0.000620225	0.0272001	-0.078568	-0.0643872	0.00470337	0.900224	0.0036129	-0.0013348	-0.0076178	-0.0366625	-0.0167702	-0.00473105	0.00168677	-0.0887461	0.0612642	-0.119551	0.144009	0.0785063	0.00779577	0.110005	-0.0745039	0.000797122	-0.0185067	0.0427652	0.0141843	-0.153285	-0.0643256	-0.233531	0.114759	0.0589594	-0.0215641	0.189719	-0.0393104	-0.188228	0.0605395	-0.0333167	0.0220143	0.135364	0.044492	-0.13655	0.174683	0.0549864	0.0126458	-0.0149448	0.00729675	0.461697
0.26	0.0329841	-0.0419794	0.0171208	0.00195769	0.0265115	-0.0590835	-0.0643433	0.0040927	0.900259	0.00341033	-0.00141211	-0.00781699	-0.036866	-0.0242281	-0.00471699	-0.00234172	-0.0881948	0.048534	-0.118154	0.135038	0.0785798	0.00802956	0.10929	-0.0677797	0.000601072	-0.0258873	0.0429325	0.0124736	-0.153859	-0.0522105	-0.232403	0.111128	0.058741	-0.0213023	0.189316	-0.0409356	-0.187735	0.0447766	-0.0330201	0.0235894	0.135733	0.0257681	-0.134756	0.18063	0.0550901	0.0132827	-0.0149701	0.00669701	0.461694
0.27	0.0326262	-0.0302194	0.0171329	0.0032946	0.0260278	-0.0371246	-0.0643055	0.00353593	0.900292	0.00330144	-0.00149119	-0.00798003	-0.0371449	-0.0328069	-0.00472763	-0.0044874	-0.0878099	0.0286389	-0.116855	0.125147	0.0786791	0.011171	0.108642	-0.0621836	0.000321188	-0.0357594	0.0430877	0.00902827	-0.154298	-0.0371381	-0.231303	0.109626	0.0585222	-0.0220154	0.188899	-0.0420341	-0.187403	0.027733	-0.0327234	0.0268686	0.135897	0.0042262	-0.132896	0.190035	0.0551953	0.0134658	-0.0150028	0.00800275	0.46172
0.28	0.032419	-0.0117513	0.017162	0.00402453	0.0257782	-0.0118037	-0.0642723	0.00311435	0.900325	0.00330058	-0.00157217	-0.00820927	-0.0375662	-0.0514497	-0.00474874	-0.00711631	-0.0876171	0.00969827	-0.115632	0.119646	0.0788064	0.0147984	0.108051	-0.0563705	-0.000109984	-0.0536756	0.043224	0.00464008	-0.154543	-0.0134015	-0.230201	0.110421	0.0582943	-0.022872	0.188469	-0.0438328	-0.187284	0.003409	-0.0324093	0.0324555	0.135819	-0.0210445	-0.130944	0.201297	0.0552974	0.0127369	-0.0150317	0.00789492	0.461734
0.29	0.0323933	0.00627405	0.0172065	0.00445608	0.025803	0.0174471	-0.0642435	0.00263249	0.900357	0.0031573	-0.00165541	-0.00843101	-0.0381848	-0.0706801	-0.00478106	-0.00973685	-0.0876404	-0.0146532	-0.114453	0.115766	0.0789785	0.0197775	0.107506	-0.0514653	-0.000716329	-0.069158	0.0433492	0.00128981	-0.154499	0.0174852	-0.229106	0.108409	0.0580659	-0.0229351	0.188023	-0.0447714	-0.187418	-0.0203775	-0.0320696	0.038674	0.135456	-0.0508083	-0.128897	0.205649	0.0553945	0.0130761	-0.0150554	0.00962707	0.461741
0.3	0.0325209	0.0193018	0.0172682	0.00525884	0.0261246	0.0471184	-0.0642205	0.00192516	0.900388	0.0028876	-0.00174075	-0.00862508	-0.0389673	-0.0831367	-0.00482486	-0.0116377	-0.0879305	-0.0431946	-0.113322	0.109643	0.0791713	0.0186995	0.107013	-0.0464138	-0.00144352	-0.0766846	0.0434716	0.00032912	-0.154157	0.0422687	-0.228055	0.101512	0.0578269	-0.0237724	0.187575	-0.0440574	-0.187772	-0.0391996	-0.0317043	0.0437023	0.134781	-0.0815721	-0.126803	0.214428	0.0554925	0.0125827	-0.0150733	0.0102536	0.461794
0.31	0.0327423	0.0265497	0.017346	0.00712483	0.0267265	0.0725487	-0.0642056	0.00103265	0.900415	0.00252809	-0.00182775	-0.0087944	-0.0398309	-0.0872338	-0.004874	-0.0141254	-0.0885067	-0.0703679	-0.112268	0.100825	0.0793606	0.0212589	0.106579	-0.0404088	-0.00220238	-0.0768397	0.0436026	0.00326961	-0.153626	0.054864	-0.227087	0.0918701	0.0575728	-0.026202	0.187139	-0.0431938	-0.188284	-0.0520812	-0.0313151	0.0461851	0.133809	-0.108553	-0.124619	0.22203	0.0555817	0.0119264	-0.0150875	0.0107248	0.461818
0.32	0.0330064	0.028681	0.0174731	0.0122368	0.0275363	0.0886455	-0.0642004	3.12E-05	0.900438	0.00209224	-0.0019164	-0.00889527	-0.0406946	-0.0825049	-0.0049737	-0.019605	-0.0893165	-0.0893784	-0.111327	0.0873167	0.0795513	0.0163878	0.106227	-0.0309473	-0.00293308	-0.0730578	0.0437967	0.0117613	-0.153031	0.0560251	-0.226211	0.0835163	0.0573248	-0.0232693	0.18671	-0.0428173	-0.188895	-0.0592056	-0.0309496	0.0431465	0.132605	-0.126685	-0.122414	0.219384	0.0556677	0.0113944	-0.0150996	0.0104437	0.461915
0.33	0.0332716	0.0262997	0.0176418	0.0156333	0.0284746	0.0984425	-0.0642054	-0.00103737	0.900457	0.00191845	-0.00200531	-0.00889538	-0.0414904	-0.0719007	-0.00510916	-0.0218833	-0.0903388	-0.112051	-0.110523	0.0731539	0.0796926	0.0123078	0.105952	-0.0238714	-0.00359635	-0.0646733	0.0440515	0.0190948	-0.152449	0.0540494	-0.22542	0.0750136	0.0570993	-0.0212358	0.186288	-0.0424014	-0.189555	-0.061203	-0.0306109	0.0405816	0.131252	-0.137899	-0.120209	0.2202	0.0557396	0.00983167	-0.0151133	0.0110597	0.46209
0.34	0.0334985	0.0216247	0.0178491	0.0195619	0.0294478	0.0953624	-0.0642208	-0.00201602	0.900476	0.00188112	-0.00209381	-0.00880437	-0.0421594	-0.0569529	-0.005279	-0.0246376	-0.0914653	-0.109182	-0.109867	0.0576455	0.0798287	0.0151448	0.105738	-0.0176033	-0.00417014	-0.0580831	0.0443708	0.0270132	-0.151919	0.0461988	-0.224685	0.0731585	0.0569145	-0.0156663	0.185859	-0.0444682	-0.190212	-0.0601706	-0.0303099	0.0355839	0.129853	-0.135725	-0.11801	0.218403	0.0557984	0.00872114	-0.0151173	0.0116948	0.462322
0.35	0.0336606	0.0136938	0.0180805	0.0205749	0.0303412	0.0835536	-0.0642456	-0.00291346	0.900494	0.00182362	-0.00218095	-0.00860791	-0.0426572	-0.0380535	-0.00548478	-0.0252016	-0.0924971	-0.095726	-0.109369	0.0421057	0.0799934	0.0176259	0.105581	-0.0137274	-0.00465632	-0.0488227	0.0447424	0.0318058	-0.151482	0.0362427	-0.223963	0.0716453	0.0567765	-0.0119593	0.18542	-0.0437646	-0.190828	-0.054644	-0.0300473	0.0322905	0.128529	-0.123667	-0.115819	0.218343	0.0558441	0.00721776	-0.0151223	0.0111532	0.46259
0.36	0.0337357	0.00328547	0.0183153	0.020974	0.0310812	0.0651386	-0.0642791	-0.00379603	0.900511	0.00169502	-0.00226611	-0.0084185	-0.0429584	-0.0167889	-0.00571511	-0.025663	-0.093362	-0.0761642	-0.109018	0.0280802	0.0801554	0.0156039	0.105458	-0.0108409	-0.00503471	-0.0371575	0.045149	0.0371048	-0.151167	0.0225598	-0.223253	0.0695367	0.0566762	-0.00772864	0.184984	-0.0427744	-0.191369	-0.0457972	-0.0298112	0.0285803	0.127367	-0.104158	-0.113647	0.213854	0.0558777	0.00607248	-0.0151302	0.0115922	0.462889
0.37	0.0336849	-0.0116311	0.0185385	0.0203421	0.031612	0.0413594	-0.0643218	-0.0047171	0.900528	0.00163033	-0.00234922	-0.00821527	-0.0430187	0.00970028	-0.00596297	-0.0250611	-0.0940115	-0.0533684	-0.108805	0.0143511	0.0802968	0.0138929	0.105359	-0.00857469	-0.00525395	-0.019314	0.0455832	0.0426994	-0.151032	0.00150207	-0.222576	0.0652802	0.0566017	-0.00619069	0.184561	-0.0409045	-0.191785	-0.0314277	-0.0295929	0.0248501	0.126434	-0.078489	-0.111529	0.208522	0.0558989	0.00448701	-0.0151351	0.0114121	0.46324
0.38	0.0334795	-0.0288948	0.0187419	0.0184232	0.0318792	0.0128977	-0.0643739	-0.00572083	0.900543	0.0014066	-0.00243033	-0.00801494	-0.0427992	0.0395253	-0.00622678	-0.0230458	-0.0944264	-0.0298308	-0.108733	-0.000330311	0.080441	0.0137349	0.10528	-0.00697517	-0.00527603	0.00183268	0.0460404	0.0469639	-0.151149	-0.0248733	-0.221949	0.0592952	0.0565412	-0.00492613	0.184171	-0.0366769	-0.192042	-0.0140574	-0.0293903	0.0218587	0.125795	-0.0472593	-0.109441	0.20562	0.0559039	0.00299182	-0.0151373	0.011509	0.463599
0.39	0.0331074	-0.0446737	0.0189157	0.0161442	0.0318549	-0.0164366	-0.0644359	-0.0066039	0.900557	0.00135425	-0.0025096	-0.00783429	-0.0422858	0.0663294	-0.0064979	-0.0209058	-0.0946052	-0.00676618	-0.108799	-0.0121088	0.080555	0.00947711	0.105211	-0.00683024	-0.0050799	0.0218368	0.0465028	0.0493767	-0.151524	-0.0473166	-0.22139	0.0523715	0.0565063	-0.00190517	0.183818	-0.0334029	-0.192124	0.00192763	-0.0291941	0.0196708	0.125483	-0.0143624	-0.107417	0.199733	0.0558946	0.00123643	-0.0151362	0.011842	0.464007
0.4	0.0326032	-0.0563856	0.0190504	0.0123048	0.0315494	-0.0431045	-0.0645056	-0.00729541	0.900572	0.00148212	-0.00258719	-0.0076917	-0.0415405	0.08544	-0.00676307	-0.0175051	-0.0945574	0.0149807	-0.108957	-0.0185396	0.0806384	0.00988592	0.105131	-0.00949054	-0.00470999	0.0366393	0.0469401	0.0472607	-0.152098	-0.063555	-0.220891	0.0475615	0.0564973	0.000636592	0.183499	-0.0301401	-0.192064	0.0139621	-0.0289891	0.0203095	0.125498	0.0166777	-0.105442	0.196076	0.0558723	-2.05E-05	-0.0151221	0.0122731	0.464428
0.41	0.0320101	-0.0646112	0.0191392	0.00883951	0.0310059	-0.0640029	-0.0645812	-0.00774341	0.900587	0.00159997	-0.00266377	-0.00764322	-0.0406466	0.0969959	-0.00701462	-0.0156925	-0.0943058	0.0336222	-0.109151	-0.0192074	0.0807455	0.0101581	0.105021	-0.013361	-0.00422744	0.0470761	0.0473291	0.043978	-0.152815	-0.0749427	-0.220432	0.044083	0.0565096	0.00139895	0.183209	-0.0270615	-0.191911	0.0228026	-0.0287581	0.0218615	0.125801	0.0421649	-0.103508	0.190449	0.0558379	-0.00103471	-0.0151046	0.0126621	0.464858
0.42	0.0313567	-0.0686737	0.0191885	0.00564754	0.0302848	-0.0788533	-0.0646603	-0.0080191	0.900604	0.00164136	-0.00274039	-0.0076945	-0.0396756	0.100438	-0.0072574	-0.0145469	-0.0938825	0.0486209	-0.109322	-0.0145188	0.0808371	0.0095005	0.104864	-0.0178747	-0.00367305	0.0518063	0.0476676	0.0397808	-0.153636	-0.0837048	-0.219994	0.043219	0.056521	0.000706892	0.18294	-0.0263239	-0.19169	0.0273263	-0.028497	0.024469	0.126332	0.0616899	-0.101632	0.185782	0.0557981	-0.00110183	-0.0150812	0.0129714	0.465302
0.43	0.030674	-0.0700649	0.0192021	0.00191616	0.0294491	-0.0868243	-0.0647412	-0.00819393	0.90062	0.00164731	-0.00281794	-0.00780643	-0.0386911	0.0982554	-0.00748649	-0.0122367	-0.0933338	0.0585201	-0.10943	-0.00625591	0.0809291	0.00824373	0.10466	-0.023059	-0.00308998	0.053717	0.0479517	0.033707	-0.154526	-0.0871938	-0.219562	0.0427139	0.0565106	-0.0017706	0.182688	-0.0240438	-0.191437	0.0296368	-0.0281989	0.0289032	0.127026	0.0743621	-0.0997983	0.18048	0.0557577	-0.00158416	-0.0150566	0.0119811	0.465732
0.44	0.0300035	-0.0668683	0.0191804	-0.000989408	0.0285713	-0.0875656	-0.0648225	-0.00810589	0.900637	0.00176612	-0.00289686	-0.00798421	-0.0377682	0.0882086	-0.00768568	-0.0101731	-0.0927142	0.0629368	-0.109433	0.00609298	0.0809874	0.00617029	0.104399	-0.0293805	-0.00252209	0.0508508	0.0481762	0.0280304	-0.155411	-0.0836382	-0.219135	0.0425959	0.0564743	-0.00368019	0.182453	-0.0231855	-0.191196	0.0268902	-0.0278523	0.0339968	0.127808	0.0795457	-0.0980223	0.175033	0.0557147	-0.00175825	-0.0150309	0.012794	0.466165
0.45	0.0293863	-0.0588417	0.0191311	-0.00385288	0.02772	-0.0817975	-0.0649021	-0.00782611	0.900656	0.00194921	-0.00297795	-0.0082355	-0.0369812	0.0698088	-0.00785183	-0.00841196	-0.0920774	0.0622878	-0.109293	0.0230316	0.0810687	0.00949829	0.104068	-0.0367951	-0.00201508	0.0425175	0.0483478	0.021251	-0.156227	-0.0738803	-0.218708	0.0429686	0.0564355	-0.00441684	0.182221	-0.0225975	-0.191008	0.0194224	-0.0274542	0.0405441	0.128608	0.0780398	-0.0962932	0.171085	0.0556716	-0.00183141	-0.015003	0.0122991	0.46657
0.46	0.0288585	-0.0486825	0.019058	-0.00584647	0.0269573	-0.070535	-0.0649781	-0.00734532	0.900677	0.0020334	-0.00306161	-0.00850253	-0.0364011	0.0467453	-0.00798033	-0.00707406	-0.0914733	0.0568031	-0.108966	0.0428544	0.0811659	0.0102379	0.103666	-0.0426074	-0.00161324	0.0314969	0.0484671	0.01506	-0.156904	-0.0573874	-0.218273	0.0445555	0.0563756	-0.00738599	0.181994	-0.0230255	-0.190913	0.0103616	-0.0269992	0.0469181	0.129358	0.0706829	-0.0946256	0.162138	0.0556315	-0.00124304	-0.0149744	0.0119314	0.466962
0.47	0.0284537	-0.0348028	0.0189668	-0.00790748	0.0263249	-0.0559942	-0.0650485	-0.00674071	0.900698	0.00216012	-0.0031476	-0.00870237	-0.0360811	0.0189856	-0.00806371	-0.00456503	-0.0909441	0.0479339	-0.108433	0.063026	0.0812623	0.0106158	0.103205	-0.0486776	-0.00136214	0.0160227	0.0485341	0.00715398	-0.157394	-0.0382221	-0.217815	0.0467828	0.0562792	-0.010888	0.181771	-0.022218	-0.190941	-0.00229483	-0.0264885	0.0540902	0.130013	0.0598426	-0.0930414	0.152902	0.0555964	-0.000665752	-0.014945	0.0114398	0.467356
0.48	0.0281775	-0.0229252	0.0188661	-0.0103975	0.025853	-0.038584	-0.0651129	-0.00614241	0.900721	0.00238503	-0.00323557	-0.00885472	-0.0360206	-0.00524355	-0.00810054	-0.000444442	-0.0905188	0.0364946	-0.107714	0.0804543	0.0813706	0.0127619	0.102688	-0.054894	-0.00126179	0.00417227	0.0485551	-0.000725457	-0.157681	-0.0182386	-0.217343	0.0473363	0.0561585	-0.0113483	0.18154	-0.0239471	-0.191094	-0.0126815	-0.0259302	0.0613936	0.130539	0.0457936	-0.0915539	0.146184	0.0555755	0.000738888	-0.0149192	0.0102471	0.467749
0.49	0.0280011	-0.0135648	0.018749	-0.0109446	0.025561	-0.0203554	-0.0651717	-0.0056554	0.900745	0.00249327	-0.00332483	-0.00898547	-0.0361713	-0.0248759	-0.0080785	0.00139106	-0.0902216	0.0224472	-0.106839	0.0943366	0.0815088	0.0155705	0.10212	-0.0589954	-0.00127305	-0.00535474	0.0485222	-0.00556922	-0.157774	-0.000961129	-0.216868	0.0473608	0.0560225	-0.0158266	0.1813	-0.0232505	-0.191344	-0.0204689	-0.0253176	0.0660186	0.130914	0.0301702	-0.0901328	0.138288	0.0555674	0.00207804	-0.0149003	0.00984378	0.468095
0.5	0.027922	-0.00230321	0.0186366	-0.0112404	0.0254587	-0.000253446	-0.0652253	-0.00510968	0.900769	0.0022534	-0.00341523	-0.00907215	-0.0365269	-0.0476493	-0.00802497	0.00313425	-0.0900908	0.00324356	-0.105821	0.109767	0.0816755	0.0175655	0.10152	-0.0618896	-0.00139573	-0.0170844	0.0484647	-0.0101251	-0.157698	0.0152981	-0.216385	0.0479254	0.0558417	-0.0197515	0.181057	-0.0233706	-0.191687	-0.0306023	-0.0246755	0.0705674	0.131122	0.0123288	-0.0887473	0.133268	0.0555711	0.00357265	-0.0148854	0.00850461	0.468358
0.51	0.027955	0.00999586	0.0185257	-0.0111135	0.0255713	0.0224854	-0.0652732	-0.00452007	0.900791	0.00221747	-0.00350581	-0.00904982	-0.0371143	-0.0717945	-0.00792497	0.00586832	-0.0901859	-0.0222639	-0.104647	0.12484	0.0818597	0.0206225	0.100892	-0.0634915	-0.00163706	-0.0282813	0.048382	-0.0133531	-0.157451	0.0321627	-0.215908	0.046299	0.0556399	-0.0213795	0.180815	-0.0235941	-0.192138	-0.0419858	-0.0240002	0.0747231	0.131132	-0.00846701	-0.0874701	0.123626	0.0555952	0.0047782	-0.0148737	0.00774022	0.468651
0.52	0.0281133	0.0233213	0.0184267	-0.00961807	0.025918	0.0456187	-0.0653159	-0.00399866	0.900813	0.00216316	-0.00359574	-0.00894342	-0.0379387	-0.094971	-0.00777221	0.00859734	-0.0905546	-0.049638	-0.103333	0.136602	0.0820873	0.0252877	0.100239	-0.0648114	-0.00199085	-0.0395663	0.0482932	-0.0138206	-0.157037	0.0460319	-0.215466	0.0425141	0.0554183	-0.0219031	0.180581	-0.0236128	-0.192716	-0.0550388	-0.0233037	0.0773351	0.130923	-0.0300237	-0.0862602	0.120236	0.0556338	0.00618862	-0.0148696	0.00626912	0.468918
0.53	0.0284014	0.0364423	0.0183627	-0.0062882	0.0264806	0.0659962	-0.0653537	-0.00363346	0.900834	0.00193028	-0.00368454	-0.00881209	-0.0389728	-0.113867	-0.00758567	0.00970052	-0.0911791	-0.0728722	-0.101935	0.141468	0.0823419	0.0261127	0.0995898	-0.0637776	-0.00245761	-0.0510643	0.0482395	-0.0111427	-0.156503	0.0553669	-0.215062	0.0382656	0.055202	-0.0201226	0.180348	-0.0228018	-0.193429	-0.0684394	-0.022616	0.077456	0.130509	-0.0491703	-0.0850914	0.112987	0.0556856	0.00768409	-0.0148726	0.00606175	0.469135
0.54	0.0288137	0.0487141	0.0183424	-0.00222938	0.0272246	0.0817104	-0.0653881	-0.00334559	0.900852	0.00166693	-0.00377185	-0.0086565	-0.0401647	-0.126502	-0.0073773	0.0100482	-0.0920026	-0.0889427	-0.100534	0.137177	0.0826192	0.0299274	0.098978	-0.0577448	-0.0030292	-0.0616603	0.048243	-0.00611201	-0.155894	0.0593667	-0.214699	0.0339561	0.0550146	-0.018147	0.18012	-0.0221836	-0.194268	-0.0810963	-0.0219519	0.0762162	0.129922	-0.0637362	-0.0840193	0.102192	0.0557499	0.00819939	-0.0148785	0.00555437	0.469382
0.55	0.0293309	0.0572396	0.018372	0.00365393	0.0280916	0.0904408	-0.0654208	-0.00321535	0.900867	0.00130469	-0.00385779	-0.00855409	-0.0414356	-0.128633	-0.00716716	0.00732202	-0.0929484	-0.0973264	-0.0992246	0.122142	0.0829222	0.0307709	0.0984475	-0.0467416	-0.00368087	-0.0689716	0.0483232	0.00270652	-0.155274	0.0568448	-0.21438	0.0296732	0.0548535	-0.0137772	0.179901	-0.0214233	-0.195217	-0.0903774	-0.0213251	0.0718002	0.12922	-0.0714872	-0.0830029	0.101514	0.0558192	0.00847434	-0.0148804	0.00545746	0.4696
0.56	0.029924	0.0649415	0.0184541	0.00709028	0.0290105	0.0927975	-0.0654528	-0.00313117	0.900877	0.000768446	-0.00394257	-0.00841546	-0.0426957	-0.125405	-0.0069794	0.00651031	-0.0939449	-0.0988429	-0.0981066	0.0997196	0.0832327	0.031548	0.0980385	-0.0341219	-0.00438773	-0.0758291	0.0484935	0.00888791	-0.154704	0.0495882	-0.214099	0.0261719	0.0547298	-0.0116797	0.179694	-0.0191536	-0.19624	-0.0978401	-0.0207471	0.0693614	0.128476	-0.0724383	-0.0820557	0.0879973	0.0558977	0.00986615	-0.0148787	0.00503675	0.469803
0.57	0.0305838	0.0700439	0.0185784	0.0115053	0.029922	0.0893506	-0.0654845	-0.00313369	0.900883	0.000402987	-0.00402644	-0.00834558	-0.0438951	-0.115666	-0.00682706	0.00201307	-0.0949227	-0.0938613	-0.0972454	0.0714524	0.0835283	0.0310049	0.0977658	-0.0203456	-0.00514078	-0.0801748	0.0487484	0.0175016	-0.154214	0.0404563	-0.213854	0.0222766	0.054631	-0.00741941	0.179506	-0.0177599	-0.197323	-0.102597	-0.0202134	0.0648582	0.12775	-0.0677066	-0.0812025	0.080422	0.0559832	0.0102177	-0.0148837	0.00525002	0.470008
0.58	0.0312749	0.0716249	0.0187278	0.0133674	0.0307683	0.0795693	-0.0655162	-0.00313097	0.900885	4.09E-05	-0.00410937	-0.00822924	-0.044968	-0.100181	-0.00671242	-0.000182885	-0.0958145	-0.0822392	-0.096681	0.0404469	0.0838206	0.0260296	0.0976264	-0.00686386	-0.0059041	-0.0811074	0.0490703	0.0228603	-0.15383	0.0278697	-0.213648	0.0195007	0.0545693	-0.00452741	0.17934	-0.0156441	-0.19842	-0.102737	-0.019714	0.0618268	0.127104	-0.0562797	-0.08044	0.0722005	0.056075	0.0101122	-0.0148829	0.00452089	0.470195
0.59	0.0319583	0.0670335	0.0189024	0.0162549	0.0314879	0.0648012	-0.0655484	-0.00323038	0.900882	-0.000488537	-0.00419135	-0.00813983	-0.0458491	-0.0753382	-0.00665738	-0.00482154	-0.0965837	-0.0700463	-0.0964477	0.00541193	0.0840954	0.0286514	0.0976387	0.00910222	-0.00663708	-0.0743908	0.0494567	0.0300216	-0.153588	0.0128322	-0.213485	0.0131067	0.0545341	-0.00236278	0.179211	-0.0109887	-0.199485	-0.0960403	-0.0192595	0.0558999	0.1266	-0.0400238	-0.0797893	0.0573684	0.0561706	0.010488	-0.0148805	0.00358525	0.470376
0.6	0.0325806	0.058782	0.019086	0.01692	0.0320379	0.0460228	-0.0655814	-0.00341529	0.900875	-0.000876974	-0.00427183	-0.00796155	-0.046461	-0.0455786	-0.00665682	-0.00719816	-0.0972173	-0.0559235	-0.0965733	-0.0312234	0.0843604	0.0232743	0.0978027	0.0236383	-0.0072732	-0.0632794	0.0498752	0.0332731	-0.153512	-0.00283434	-0.213388	0.00600443	0.0545178	-0.00029709	0.179123	-0.00650204	-0.200452	-0.0847971	-0.018842	0.0511553	0.126285	-0.0193932	-0.0792645	0.0475133	0.0562669	0.0104583	-0.0148846	0.00225901	0.47055
0.61	0.0331132	0.0479481	0.0192695	0.0168435	0.0323957	0.0268771	-0.0656161	-0.00346393	0.900865	-0.00108701	-0.00435053	-0.0077823	-0.0467695	-0.013605	-0.00671632	-0.0101514	-0.0977102	-0.041963	-0.0970587	-0.0663534	0.0845664	0.0209095	0.0981003	0.0364496	-0.00778185	-0.0486551	0.0502996	0.0342318	-0.153577	-0.014381	-0.213363	-0.00191899	0.0545218	0.00222963	0.179075	-0.00252974	-0.201291	-0.0706692	-0.0184574	0.0467344	0.126183	0.00184375	-0.0788281	0.0379895	0.0563648	0.0103725	-0.0148869	0.00211318	0.470662
0.62	0.0335164	0.0334284	0.0194332	0.0147383	0.0325656	0.00845469	-0.0656516	-0.00354469	0.900853	-0.0013561	-0.00442757	-0.00763596	-0.0467452	0.020151	-0.00682871	-0.0120323	-0.0980536	-0.026863	-0.0978791	-0.0975468	0.0847765	0.0206462	0.0985135	0.0472724	-0.00812143	-0.0304176	0.0506887	0.0322621	-0.153755	-0.024237	-0.213412	-0.00849962	0.0545532	0.00390115	0.179066	0.00159991	-0.201952	-0.0517076	-0.0180847	0.0439842	0.126294	0.0227792	-0.0785115	0.0253267	0.056458	0.00960652	-0.0148987	-0.000765972	0.470763
0.63	0.033759	0.0153956	0.0195707	0.0121296	0.0325641	-0.00754421	-0.0656876	-0.00368828	0.900839	-0.00152561	-0.00450352	-0.00755338	-0.0463781	0.055104	-0.00700106	-0.0144248	-0.0982481	-0.0125585	-0.0989957	-0.124545	0.0849679	0.0157409	0.0990282	0.0561382	-0.00826282	-0.00833597	0.0510334	0.0303613	-0.154027	-0.0322615	-0.213527	-0.0152004	0.0545798	0.000155248	0.179095	0.00502857	-0.202401	-0.0285775	-0.0177155	0.0414412	0.126608	0.0414999	-0.0783075	0.0156079	0.0565473	0.00895315	-0.0149267	-0.00251071	0.470839
0.64	0.0338214	-0.00353578	0.0196726	0.00941618	0.0324188	-0.0200841	-0.0657237	-0.00360173	0.900823	-0.00162989	-0.00457886	-0.00753601	-0.0456879	0.0859821	-0.00722779	-0.0176023	-0.0983063	-0.000829833	-0.100337	-0.14271	0.085085	0.0102002	0.0996068	0.0603848	-0.00819132	0.0138212	0.0513154	0.0279221	-0.154391	-0.0392864	-0.213698	-0.0199135	0.0545745	-0.00102953	0.179155	0.00774395	-0.202613	-0.00440097	-0.0173352	0.0393036	0.1271	0.056807	-0.0781912	0.00681775	0.0566334	0.00858748	-0.0149627	-0.00359702	0.470859
0.65	0.0336889	-0.0237606	0.0197479	0.00761541	0.032165	-0.0295095	-0.0657591	-0.00342407	0.900807	-0.00162669	-0.00465454	-0.00762386	-0.0447103	0.113198	-0.00752213	-0.0223341	-0.0982532	0.00934094	-0.101817	-0.151652	0.0851719	0.00492171	0.100221	0.0617407	-0.00789583	0.0366593	0.0515461	0.0270362	-0.15483	-0.0449447	-0.213915	-0.0233274	0.0545555	-0.00411782	0.17924	0.0090908	-0.202574	0.0213681	-0.0169479	0.0363511	0.127732	0.0687512	-0.0781758	-0.00417408	0.056713	0.00765732	-0.0150062	-0.00417668	0.470869
0.66	0.0333626	-0.0427662	0.0198058	0.00564917	0.0318333	-0.0357395	-0.0657921	-0.00317497	0.900791	-0.00156128	-0.00473136	-0.00773053	-0.0435007	0.13402	-0.00789079	-0.0265843	-0.0981062	0.0174438	-0.103343	-0.152021	0.085184	-0.00236395	0.100837	0.0608956	-0.00739299	0.0567864	0.0517349	0.0251339	-0.155321	-0.0473038	-0.214149	-0.0239757	0.0545026	-0.00598105	0.17933	0.00939003	-0.202285	0.0457295	-0.0165582	0.0342689	0.12847	0.0772962	-0.0782532	-0.0148162	0.0567832	0.00656017	-0.0150515	-0.00539678	0.470867
0.67	0.0328479	-0.0608648	0.0198398	0.00378445	0.0314581	-0.0387672	-0.0658223	-0.0028152	0.900777	-0.00131555	-0.00480939	-0.00788114	-0.0421114	0.149417	-0.00831273	-0.0301835	-0.0978921	0.0228576	-0.104831	-0.144374	0.085147	-0.00517767	0.101419	0.0548404	-0.00669814	0.0748072	0.0518717	0.0232442	-0.155819	-0.0447235	-0.214384	-0.0221169	0.0544312	-0.00853977	0.179416	0.00749368	-0.201755	0.0689137	-0.0161526	0.032552	0.129277	0.0823317	-0.0784184	-0.0179836	0.056844	0.00492379	-0.0151086	-0.00821726	0.470861
0.68	0.0321802	-0.0729749	0.0198359	-0.000417078	0.0310744	-0.03742	-0.0658476	-0.00220721	0.900768	-0.000736414	-0.00488836	-0.00796112	-0.0406276	0.152455	-0.00874973	-0.0299504	-0.0976397	0.0247839	-0.106196	-0.126859	0.0851066	-0.00384224	0.101914	0.0442888	-0.00587236	0.084283	0.0519362	0.0171488	-0.15627	-0.0361213	-0.214577	-0.01614	0.0543407	-0.00981469	0.179482	0.00544172	-0.201023	0.0861901	-0.0157097	0.0348371	0.130121	0.0829544	-0.0786333	-0.0251099	0.0568921	0.00413763	-0.0151825	-0.00850344	0.470818
0.69	0.0314255	-0.0780072	0.0198132	-0.00212581	0.0307262	-0.0315328	-0.0658655	-0.00132786	0.900762	-0.00033361	-0.00496877	-0.0081056	-0.0391799	0.142122	-0.00920353	-0.0314307	-0.0973849	0.0232788	-0.107341	-0.0998876	0.0850528	-0.00959422	0.102305	0.032445	-0.0050068	0.0843448	0.051957	0.0135014	-0.156625	-0.0256256	-0.214693	-0.00687695	0.0542232	-0.0145266	0.179517	0.00160143	-0.200161	0.0956105	-0.0152414	0.0361413	0.130945	0.0782806	-0.0789279	-0.0311197	0.0569318	0.00281358	-0.0152595	-0.00937099	0.470789
0.7	0.0306516	-0.077457	0.0197712	-0.00455057	0.0304583	-0.0217653	-0.0658734	-0.000266977	0.900761	0.000142014	-0.0050504	-0.00822288	-0.0378918	0.12196	-0.00963976	-0.0299498	-0.0971598	0.0190976	-0.108183	-0.0669727	0.0849494	-0.00911782	0.102572	0.0197901	-0.00418046	0.0791349	0.0519389	0.00907452	-0.156871	-0.0147836	-0.21472	0.00142727	0.054071	-0.0164018	0.179519	-0.001517	-0.199241	0.0991005	-0.0147384	0.0396218	0.1317	0.0694225	-0.0792706	-0.0357064	0.0569599	0.00158511	-0.0153361	-0.0101039	0.470727
0.71	0.0299078	-0.0707291	0.0197188	-0.0052677	0.0302989	-0.010154	-0.0658703	0.000905842	0.900765	0.000450412	-0.00513322	-0.0083234	-0.0368417	0.0931715	-0.0100444	-0.0295784	-0.096991	0.0122414	-0.108679	-0.0309084	0.0848535	-0.00988833	0.102704	0.00676138	-0.00343953	0.0666808	0.0519033	0.00620436	-0.156996	-0.00224578	-0.214665	0.0101919	0.0538989	-0.0187384	0.179488	-0.00468898	-0.198322	0.0957444	-0.0142056	0.0423561	0.132352	0.0579587	-0.0796478	-0.0394741	0.0569762	0.000703982	-0.0154193	-0.0107551	0.470637
0.72	0.0292527	-0.0612955	0.0196599	-0.00624102	0.0302586	0.00150463	-0.0658552	0.002069	0.900771	0.000893445	-0.00521635	-0.00827967	-0.036104	0.0620863	-0.0104	-0.0265776	-0.096893	0.00596292	-0.10881	0.00409841	0.0847513	-0.010007	0.102702	-0.00628185	-0.00285599	0.0513811	0.0518532	0.00239246	-0.156978	0.0114389	-0.214516	0.0191275	0.0537027	-0.0200177	0.179429	-0.00743742	-0.197468	0.089171	-0.0136466	0.0456079	0.132881	0.0458629	-0.080063	-0.0430573	0.0569852	-0.000272322	-0.0155036	-0.0113815	0.470538
0.73	0.0286816	-0.051847	0.0196093	-0.00544196	0.0303234	0.0108711	-0.0658291	0.00311114	0.900782	0.00112964	-0.005299	-0.00819129	-0.0356464	0.034234	-0.0107084	-0.0241213	-0.0968623	-0.000961043	-0.108621	0.0338597	0.0846638	-0.00731005	0.102581	-0.0170873	-0.00241923	0.035436	0.0518122	0.0014375	-0.156843	0.0189477	-0.214277	0.0289242	0.053519	-0.0168605	0.179325	-0.0121851	-0.196678	0.08163	-0.0130838	0.0463187	0.133294	0.0351992	-0.0805239	-0.048912	0.0569869	-0.000915279	-0.015593	-0.0121252	0.470455
0.74	0.0282153	-0.040208	0.0195554	-0.00647536	0.03048	0.0204134	-0.0657933	0.00402657	0.900795	0.00133303	-0.00537967	-0.00792418	-0.0354691	0.00477851	-0.0109364	-0.0173985	-0.0969108	-0.0101396	-0.108146	0.0618994	0.0846006	-0.0052965	0.10236	-0.0268237	-0.00214721	0.0194224	0.0517709	-0.00129992	-0.156632	0.0268262	-0.213954	0.0351634	0.0533384	-0.018427	0.179201	-0.0129267	-0.19598	0.0711391	-0.0125097	0.0492298	0.133601	0.024199	-0.0810028	-0.0474303	0.0569784	-0.00159983	-0.0156868	-0.0118595	0.470365
0.75	0.0278753	-0.0267931	0.0194801	-0.00948128	0.0307385	0.0307473	-0.0657489	0.00483776	0.900809	0.00152936	-0.00545689	-0.00750767	-0.0355944	-0.0273036	-0.0110434	-0.00696602	-0.0970699	-0.0216711	-0.107378	0.0914714	0.084587	0.00188572	0.102028	-0.0380595	-0.00203823	0.00414871	0.051714	-0.00564461	-0.156326	0.0358077	-0.213587	0.0376485	0.0531573	-0.0171597	0.17907	-0.013074	-0.195407	0.0583837	-0.0119068	0.0542935	0.133792	0.0123741	-0.0814842	-0.0482185	0.056969	-0.00160647	-0.0157801	-0.0122006	0.470288
0.76	0.0276684	-0.0125298	0.0193897	-0.0108069	0.0310915	0.0388923	-0.0656968	0.00555757	0.900824	0.00156814	-0.00552947	-0.00696673	-0.0360247	-0.0589615	-0.0110295	0.00179041	-0.0973479	-0.0327691	-0.106324	0.118758	0.084626	0.00640221	0.101593	-0.0472937	-0.00208329	-0.0116536	0.0516529	-0.00839533	-0.155932	0.0418406	-0.213203	0.0392627	0.0529873	-0.0164278	0.178939	-0.0130005	-0.194971	0.0435276	-0.0112882	0.0569645	0.133869	0.00229269	-0.0819624	-0.0455107	0.0569583	-0.00189251	-0.0158797	-0.0128372	0.470228
0.77	0.0276065	0.00206598	0.0192912	-0.0111231	0.0315122	0.0440728	-0.0656387	0.00605122	0.900839	0.00139065	-0.00559576	-0.00625992	-0.0367506	-0.0876046	-0.0108994	0.00996586	-0.0977343	-0.0426004	-0.105019	0.140835	0.0847183	0.0117624	0.101076	-0.0546887	-0.00228576	-0.0265387	0.0515893	-0.01061	-0.155489	0.0440624	-0.212819	0.0378287	0.0528295	-0.0149107	0.178821	-0.0108621	-0.194695	0.0271652	-0.0106708	0.0578119	0.133855	-0.00509927	-0.0824104	-0.0417202	0.0569468	-0.00206589	-0.0159852	-0.0139338	0.470177
0.78	0.0276932	0.017525	0.0191937	-0.01056	0.0319689	0.0461197	-0.065576	0.00641334	0.900853	0.00134491	-0.00565426	-0.00542663	-0.037736	-0.112932	-0.010663	0.0173899	-0.0982074	-0.0489182	-0.103527	0.155993	0.0848638	0.017157	0.100498	-0.0597777	-0.00263999	-0.0418689	0.0515266	-0.0125412	-0.155033	0.0427225	-0.212452	0.0355134	0.0526934	-0.011655	0.178722	-0.00899263	-0.194588	0.00882653	-0.0100745	0.0572327	0.133779	-0.00959146	-0.0828095	-0.0378634	0.0569364	-0.00144721	-0.016099	-0.0139132	0.470126
0.79	0.027935	0.0323402	0.0191111	-0.00842628	0.0324328	0.0458266	-0.0655107	0.00660709	0.900866	0.0013334	-0.00570432	-0.00459579	-0.0389425	-0.132107	-0.0103451	0.0219774	-0.098721	-0.050808	-0.101927	0.161695	0.0850601	0.0232803	0.0998897	-0.0599625	-0.00314227	-0.0552385	0.0514807	-0.0116896	-0.154597	0.0385828	-0.212121	0.0306534	0.0526045	-0.00582233	0.178644	-0.00712518	-0.194668	-0.00987601	-0.00952058	0.0545391	0.133667	-0.012039	-0.0831437	-0.0309974	0.0569253	-0.00130241	-0.0162187	-0.0129081	0.470077
0.8	0.0283141	0.0447619	0.0190616	-0.00378645	0.0328811	0.0432133	-0.065445	0.00655347	0.900876	0.000771154	-0.00574651	-0.0038822	-0.0402913	-0.141953	-0.0099902	0.021426	-0.0992441	-0.050752	-0.10033	0.155551	0.0852947	0.0228761	0.0993062	-0.0543567	-0.00375864	-0.065988	0.0514841	-0.0060511	-0.154219	0.0302112	-0.211845	0.0245722	0.0525734	-0.00149303	0.178588	-0.00423444	-0.194917	-0.0263273	-0.00903249	0.0485796	0.133539	-0.0125748	-0.0834424	-0.0300461	0.0569168	-0.00127749	-0.0163287	-0.0122337	0.470075
0.81	0.028805	0.0551484	0.0190471	-0.00210615	0.0332963	0.0397267	-0.0653807	0.006367	0.900882	0.000415825	-0.00578194	-0.00321019	-0.0416975	-0.144668	-0.00963184	0.022221	-0.0997571	-0.0496829	-0.0988441	0.140255	0.0855108	0.0220243	0.0987988	-0.0464922	-0.00445583	-0.0738794	0.0515487	-0.00343656	-0.153927	0.0211771	-0.211631	0.0184806	0.0525753	0.00209549	0.178561	-0.0010872	-0.195308	-0.0403745	-0.00861272	0.0458109	0.133413	-0.0117792	-0.083717	-0.0261788	0.0569047	-0.00172977	-0.0164393	-0.0117552	0.470115
0.82	0.0293942	0.0636726	0.0190526	0.00150821	0.0336705	0.0350499	-0.0653186	0.00608317	0.900884	5.35E-05	-0.00581132	-0.00270281	-0.0431059	-0.141277	-0.00928327	0.0179182	-0.100258	-0.0481459	-0.0975424	0.118081	0.0857458	0.0236705	0.0983744	-0.0363551	-0.00522475	-0.0808193	0.0516557	0.00167388	-0.153712	0.0139106	-0.21147	0.0135735	0.0526019	0.00398874	0.178566	0.00152487	-0.195829	-0.0525565	-0.00824308	0.0407035	0.133298	-0.0100307	-0.0839451	-0.0200363	0.056892	-0.00156751	-0.016538	-0.0113766	0.470152
0.83	0.0300663	0.0719317	0.0190962	0.00508992	0.0339964	0.0304173	-0.0652591	0.00580873	0.900882	-0.000346447	-0.00583621	-0.00227851	-0.0444688	-0.135144	-0.00899534	0.0121574	-0.100749	-0.0472153	-0.0964896	0.0910223	0.0859792	0.0235571	0.0980694	-0.0236823	-0.00605732	-0.0883106	0.0518196	0.00497333	-0.15356	0.00731801	-0.211349	0.00975448	0.05266	0.00838808	0.178594	0.00411053	-0.196458	-0.0640641	-0.00794232	0.0358339	0.133201	-0.00826869	-0.0841378	-0.0204518	0.0568817	-0.000613106	-0.0166277	-0.00874506	0.470189
0.84	0.0308001	0.075582	0.0191672	0.00777281	0.0342723	0.0247731	-0.0652028	0.0054387	0.900877	-0.000770163	-0.0058569	-0.00188	-0.0457303	-0.119352	-0.00876637	0.00745285	-0.101219	-0.0444269	-0.0957478	0.0554574	0.0862129	0.0232814	0.0979053	-0.00797121	-0.0069301	-0.0896891	0.0520174	0.00763749	-0.153482	-0.0020049	-0.211272	0.0045736	0.0527589	0.0114289	0.178645	0.00650746	-0.197168	-0.0702172	-0.00769769	0.031136	0.133126	-0.00530891	-0.0843453	-0.0203931	0.056876	-0.00126033	-0.016702	-0.00814268	0.470272
0.85	0.0315496	0.0747491	0.019265	0.00971196	0.034483	0.0179004	-0.0651511	0.00490432	0.900868	-0.00114877	-0.00587393	-0.00151952	-0.046797	-0.0954627	-0.00860613	0.00382933	-0.101648	-0.0394067	-0.0953947	0.014114	0.0864177	0.0178843	0.0979123	0.00940522	-0.00778635	-0.0855723	0.0522445	0.00991865	-0.153506	-0.0121931	-0.211251	-0.00133696	0.0528756	0.0120099	0.178721	0.00913097	-0.197907	-0.0711631	-0.00751092	0.0263481	0.133088	-0.000894356	-0.0845367	-0.0182327	0.0568678	-0.0005137	-0.0167708	-0.00768011	0.470327
0.86	0.0322656	0.0680101	0.0193762	0.0118041	0.0346213	0.0103811	-0.0651053	0.00426012	0.900854	-0.00164432	-0.00588778	-0.00126451	-0.0475917	-0.0633973	-0.00850753	-0.000715195	-0.102016	-0.0329177	-0.0954716	-0.0303376	0.0865697	0.0131398	0.0981027	0.0290903	-0.0085633	-0.074041	0.0524813	0.013366	-0.153641	-0.0227416	-0.211304	-0.0098023	0.0530002	0.0127172	0.178827	0.0124663	-0.19862	-0.0652001	-0.0073684	0.0204327	0.133098	0.00423653	-0.0847298	-0.0209219	0.0568699	-0.000367921	-0.0168332	-0.00813332	0.470368
0.87	0.0328923	0.0571562	0.0194938	0.0114423	0.0346843	0.00304193	-0.0650657	0.00364231	0.900836	-0.00194345	-0.00589914	-0.00103571	-0.0480499	-0.0281549	-0.00847714	-0.00320956	-0.102314	-0.0257273	-0.0959856	-0.0722829	0.086684	0.00944121	0.0984705	0.0446641	-0.00919789	-0.0579624	0.0527166	0.0139152	-0.153877	-0.0305726	-0.211438	-0.0176941	0.0531229	0.0112769	0.178965	0.0156442	-0.199237	-0.0541859	-0.00726265	0.0167439	0.133163	0.00967186	-0.0849373	-0.0214218	0.0568664	-0.000378668	-0.0168974	-0.00683538	0.470386
0.88	0.033387	0.0408151	0.0196021	0.0109524	0.0346796	-0.00335735	-0.0650329	0.0029396	0.900815	-0.00225855	-0.00590869	-0.00090899	-0.0481443	0.0109589	-0.00851297	-0.00691349	-0.102536	-0.0184248	-0.0969003	-0.110556	0.0867644	0.00778025	0.0989916	0.0593213	-0.00964477	-0.0356985	0.0529267	0.0146186	-0.154179	-0.0342074	-0.211651	-0.025935	0.0532254	0.00918672	0.179133	0.0183624	-0.19971	-0.0369676	-0.00717449	0.0124163	0.133279	0.0143038	-0.0851559	-0.0223246	0.0568641	-0.000893407	-0.0169482	-0.00600274	0.470373
0.89	0.033694	0.0215377	0.0197009	0.0095403	0.0346132	-0.0092797	-0.065007	0.00228886	0.900791	-0.00247561	-0.00591718	-0.000814488	-0.0478378	0.0499993	-0.00862859	-0.0104804	-0.102684	-0.0116868	-0.0981768	-0.14291	0.0868257	0.003536	0.0996507	0.0711322	-0.00984565	-0.0111448	0.0531005	0.0135502	-0.154525	-0.0370631	-0.211943	-0.0323185	0.0533076	0.00688578	0.179327	0.0206535	-0.199976	-0.0157003	-0.00710333	0.00875449	0.133442	0.0187039	-0.0854061	-0.0268611	0.0568613	-0.000706322	-0.0169915	-0.00589526	0.47035
0.9	0.0338134	0.00173644	0.0197824	0.00768897	0.0344951	-0.0135956	-0.0649869	0.00179554	0.900767	-0.00251707	-0.00592525	-0.000817008	-0.0471767	0.0847151	-0.00882011	-0.0144139	-0.102763	-0.00534949	-0.099732	-0.166442	0.0868293	-0.00336955	0.100406	0.0783141	-0.00981272	0.0137649	0.0532226	0.0119772	-0.154902	-0.0377937	-0.212297	-0.0383431	0.0533659	0.00539237	0.179539	0.0217033	-0.200032	0.00625737	-0.00703629	0.00590645	0.133644	0.02164	-0.085668	-0.0272728	0.0568575	-0.000626796	-0.0170294	-0.00490944	0.470282
0.91	0.03373	-0.0192728	0.0198465	0.00614759	0.0343384	-0.0171608	-0.0649711	0.00138522	0.900743	-0.00235527	-0.00593387	-0.000910261	-0.0461982	0.114919	-0.00908887	-0.0188291	-0.102776	0.000677908	-0.101468	-0.179284	0.0867745	-0.00754374	0.101209	0.0817215	-0.00953826	0.0382428	0.0532955	0.0110446	-0.15529	-0.0370395	-0.212695	-0.0418151	0.0534113	0.00299218	0.179754	0.0220921	-0.199858	0.0301467	-0.00696905	0.00277733	0.133871	0.0238151	-0.0859696	-0.0331605	0.0568551	-0.000878058	-0.017057	-0.00456016	0.470209
0.92	0.0334341	-0.0407694	0.019892	0.00424998	0.0341489	-0.0203271	-0.0649588	0.0011002	0.90072	-0.00219435	-0.00594357	-0.00103583	-0.0449422	0.140904	-0.00942676	-0.0224896	-0.10273	0.0060332	-0.103292	-0.183452	0.0866844	-0.0115222	0.102027	0.080655	-0.00902611	0.0617434	0.0533203	0.00983866	-0.155677	-0.0347906	-0.213116	-0.0422121	0.0534283	0.000671803	0.179966	0.0207546	-0.199439	0.0547352	-0.00689764	0.00014179	0.13412	0.0256689	-0.0863203	-0.0368094	0.0568499	-0.00112662	-0.0170819	-0.00489521	0.470134
0.93	0.0329212	-0.0613897	0.0199175	0.00254221	0.0339309	-0.0230769	-0.0649487	0.000981081	0.9007	-0.00193559	-0.00595466	-0.00118405	-0.0434501	0.161653	-0.00982047	-0.0253498	-0.102634	0.0102375	-0.105118	-0.17957	0.0865645	-0.0126531	0.102814	0.0758741	-0.00828632	0.0829261	0.0532992	0.0090114	-0.15605	-0.0322417	-0.213532	-0.0403787	0.0534207	-0.00219582	0.180161	0.0187395	-0.198769	0.078552	-0.00681812	-0.00235883	0.134386	0.0270832	-0.0866788	-0.0386771	0.0568428	-0.000889467	-0.0171038	-0.00404004	0.469997
0.94	0.0322394	-0.0743029	0.0199276	0.000938852	0.0336946	-0.0235987	-0.0649384	0.00108023	0.900681	-0.00178141	-0.00596723	-0.00133216	-0.0418235	0.168049	-0.0102531	-0.0270421	-0.102506	0.0122109	-0.106855	-0.165583	0.0864193	-0.0163499	0.103545	0.0687279	-0.00738696	0.0945155	0.0532408	0.00730455	-0.156401	-0.028033	-0.213918	-0.0366389	0.0533826	-0.00520448	0.18034	0.0172897	-0.197899	0.094443	-0.00673063	-0.00323779	0.13466	0.0261931	-0.0870817	-0.0432632	0.0568356	-0.00155555	-0.0171236	-0.00455048	0.46986
0.95	0.0314667	-0.079761	0.0199273	-0.000198995	0.0334708	-0.0204569	-0.0649257	0.00148027	0.900666	-0.00133955	-0.0059815	-0.00150872	-0.0402005	0.161493	-0.0107015	-0.0279085	-0.102364	0.0123725	-0.108411	-0.143217	0.0862331	-0.020414	0.104192	0.0589942	-0.00641457	0.0985358	0.0531576	0.00576612	-0.1567	-0.0210758	-0.214267	-0.033445	0.0533211	-0.00676589	0.180496	0.0148374	-0.196913	0.102242	-0.00663181	-0.00268992	0.134905	0.0214212	-0.0875215	-0.0430372	0.0568255	-0.00196398	-0.0171422	-0.00402423	0.469706
0.96	0.0306836	-0.0767211	0.0199005	-0.00343351	0.033296	-0.0144912	-0.0649078	0.00213502	0.900655	-0.000900596	-0.0059974	-0.00168426	-0.0387174	0.140517	-0.0111178	-0.0255793	-0.102227	0.0116474	-0.109697	-0.1121	0.0860275	-0.0208407	0.104714	0.0451955	-0.00545832	0.0925658	0.0530362	0.000725375	-0.156917	-0.0117691	-0.214575	-0.0280613	0.053242	-0.00900319	0.180627	0.0121769	-0.195898	0.101568	-0.0064943	0.00203956	0.135088	0.0139323	-0.0879562	-0.0443214	0.0568129	-0.00199547	-0.0171518	-0.003713	0.469487
0.97	0.0299463	-0.069788	0.0198596	-0.00450951	0.0331866	-0.00740733	-0.0648825	0.00291822	0.900648	-0.000550641	-0.00601514	-0.00183177	-0.037473	0.112875	-0.0115017	-0.0247607	-0.102107	0.00890347	-0.11065	-0.0768902	0.085829	-0.0203826	0.1051	0.030849	-0.00459249	0.0808928	0.0528973	-0.00204683	-0.157025	-0.000287242	-0.214818	-0.0204702	0.0531486	-0.00982212	0.180732	0.00915177	-0.194913	0.0969565	-0.00632792	0.0050257	0.135187	0.00482542	-0.0884222	-0.0463038	0.0568002	-0.00264769	-0.0171598	-0.00408817	0.469262
0.98	0.0293071	-0.0576853	0.0198026	-0.00608327	0.033148	-0.0011452	-0.0648486	0.00386223	0.900645	-0.000267128	-0.00603374	-0.00187274	-0.0365427	0.0785007	-0.0118284	-0.0217945	-0.102022	0.00610214	-0.111235	-0.0397868	0.0856314	-0.0199542	0.105342	0.017018	-0.00388476	0.0628655	0.0527374	-0.00690344	-0.157014	0.00939191	-0.214979	-0.0115047	0.0530371	-0.0123152	0.180817	0.00774076	-0.194013	0.0864424	-0.00613059	0.00911827	0.135197	-0.00353348	-0.088912	-0.0506622	0.056783	-0.0024541	-0.0171702	-0.00347343	0.469027
0.99	0.0287887	-0.0459149	0.0197463	-0.00545602	0.033158	0.00217641	-0.0648059	0.00466958	0.900644	7.53E-05	-0.00605234	-0.00181742	-0.035938	0.0476773	-0.0120984	-0.0189111	-0.101965	0.00433567	-0.111472	-0.0078076	0.0854425	-0.0180325	0.105452	0.00505948	-0.0033649	0.0445737	0.0525792	-0.00858473	-0.156921	0.0142134	-0.215047	-0.00214669	0.0529172	-0.0111886	0.180874	0.00465125	-0.193227	0.0754768	-0.0059266	0.0101447	0.135133	-0.00935662	-0.0894258	-0.0525954	0.0567658	-0.00262783	-0.0171736	-0.0033039	0.468789
1	0.0283937	-0.0325184	0.0196864	-0.00757536	0.0331892	0.00351803	-0.0647555	0.00534684	0.900645	0.000340733	-0.0060695	-0.00157721	-0.0356314	0.0167868	-0.0122847	-0.0103659	-0.101926	0.00258532	-0.111406	0.0213403	0.0852679	-0.0155907	0.105449	-0.00653678	-0.00303509	0.025445	0.0524175	-0.0140671	-0.156793	0.0147292	-0.215025	0.00647797	0.0528036	-0.0118304	0.18091	0.00265619	-0.19256	0.0625622	-0.00571874	0.013956	0.135024	-0.012791	-0.0899537	-0.0525919	0.056748	-0.00274058	-0.0171771	-0.0039944	0.468553
1.01	0.0281368	-0.0179181	0.0195959	-0.0106819	0.0332383	0.00613973	-0.0646985	0.00600357	0.900651	0.000584371	-0.00608364	-0.00124139	-0.035626	-0.0158589	-0.0123345	0.000451008	-0.101922	-0.0029156	-0.111047	0.0513949	0.0851509	-0.0076366	0.10532	-0.0189613	-0.0028971	0.00694895	0.0522263	-0.0192892	-0.156637	0.0189748	-0.214931	0.0125003	0.0526943	-0.0103482	0.180931	0.00151783	-0.192032	0.0477125	-0.00548039	0.019027	0.134878	-0.0172208	-0.0904858	-0.0524002	0.0567317	-0.00225135	-0.0171868	-0.00421419	0.468323
1.02	0.0280362	-0.00168527	0.0194691	-0.0143865	0.0333251	0.0104093	-0.0646358	0.00656142	0.900658	0.000843179	-0.00609392	-0.000793994	-0.0359517	-0.0511602	-0.0122324	0.0122946	-0.101993	-0.0103139	-0.110379	0.0828876	0.0851113	-0.000345933	0.105064	-0.0329046	-0.00295045	-0.0106284	0.0520064	-0.0247342	-0.156419	0.0235567	-0.214798	0.0141651	0.0525914	-0.0087522	0.180954	0.00223681	-0.191673	0.0306124	-0.00520579	0.0248477	0.134679	-0.0229237	-0.0910004	-0.0484556	0.0567193	-0.00215903	-0.0172005	-0.0046834	0.468092
1.03	0.0280961	0.0133752	0.019315	-0.0164055	0.0334485	0.0128161	-0.0645683	0.00684546	0.900666	0.000817849	-0.00609938	-0.000283924	-0.0366107	-0.083235	-0.0119887	0.0217271	-0.10213	-0.0147827	-0.109404	0.111001	0.0851303	0.00323655	0.10469	-0.0417927	-0.00317421	-0.0251043	0.0517714	-0.0275782	-0.15617	0.0236451	-0.214669	0.0114274	0.0525069	-0.0073766	0.180997	0.00529734	-0.191494	0.0135281	-0.00490945	0.0280894	0.13443	-0.0266857	-0.0914752	-0.0461092	0.0567104	-0.00123225	-0.0172198	-0.00461208	0.467862
1.04	0.0282825	0.0241991	0.0191536	-0.0173347	0.0335777	0.0115664	-0.0644993	0.00693984	0.900674	0.000646055	-0.00609949	0.000287297	-0.0375315	-0.106135	-0.0116451	0.0285536	-0.102301	-0.0169421	-0.108181	0.132298	0.0851655	0.00518736	0.104224	-0.0508834	-0.00350928	-0.0335427	0.0515454	-0.0284198	-0.155942	0.018094	-0.214579	0.00593839	0.0524832	0.00744079	0.181064	0.00977362	-0.191466	-0.000113457	-0.00462184	0.028888	0.134161	-0.0265819	-0.0919137	-0.0391802	0.0567059	-0.00157564	-0.0172465	-0.00568194	0.467657
1.05	0.0285653	0.032939	0.0189898	-0.0155265	0.0336733	0.00600047	-0.064431	0.00676562	0.900679	0.00046826	-0.00609358	0.000865873	-0.0386321	-0.120486	-0.0112292	0.031022	-0.10248	-0.0160484	-0.106795	0.142896	0.0852473	0.00969226	0.103699	-0.0529509	-0.00390674	-0.0387708	0.0513298	-0.0258917	-0.155789	0.00776903	-0.21456	-0.00183062	0.0525447	0.00207877	0.181171	0.0123306	-0.191566	-0.0126659	-0.00435625	0.0258632	0.133913	-0.0222921	-0.0922715	-0.0353525	0.0567023	-0.000446906	-0.0172779	-0.00465966	0.467443
1.06	0.0289387	0.0411501	0.0188384	-0.0142717	0.0336978	-0.00215059	-0.0643652	0.00633757	0.900683	0.000259523	-0.00608202	0.00140625	-0.0398429	-0.127559	-0.0107762	0.0332767	-0.10264	-0.0130701	-0.105359	0.141766	0.0853534	0.0116521	0.103159	-0.0534251	-0.00435839	-0.0439096	0.051148	-0.0229116	-0.155751	-0.00490215	-0.21461	-0.00843673	0.0525708	0.00499819	0.181307	0.014647	-0.191791	-0.0253661	-0.00413376	0.0234362	0.133723	-0.0150976	-0.0926077	-0.0306274	0.0567017	-0.000671296	-0.0173082	-0.00555285	0.467313
1.07	0.0293862	0.04731	0.0186993	-0.0130262	0.0336378	-0.0105149	-0.0643043	0.00584307	0.900684	5.40E-05	-0.00606574	0.00181416	-0.0410839	-0.127197	-0.0103086	0.0338423	-0.102762	-0.00879408	-0.103985	0.131075	0.0854756	0.0129468	0.102644	-0.0492337	-0.00484559	-0.0473217	0.051009	-0.0193938	-0.155834	-0.0163755	-0.214726	-0.0142434	0.0526502	0.00963464	0.18147	0.017529	-0.19213	-0.0358863	-0.00395372	0.0209792	0.133608	-0.00756205	-0.092888	-0.0273768	0.0566999	-0.000398724	-0.017338	-0.00456145	0.467216
1.08	0.0298901	0.0528842	0.0185766	-0.0103647	0.033498	-0.0178548	-0.0642486	0.00528917	0.900682	-0.000314547	-0.006046	0.00209109	-0.0422957	-0.122485	-0.00985707	0.0304357	-0.102842	-0.00484894	-0.102755	0.11344	0.085599	0.0127552	0.102191	-0.0417301	-0.00536145	-0.0516522	0.0509157	-0.0148484	-0.15602	-0.0257497	-0.214887	-0.0177928	0.0527568	0.0122813	0.181656	0.0194015	-0.192561	-0.045826	-0.00381692	0.0173523	0.133564	-0.00115148	-0.0931251	-0.0213373	0.0566987	-0.000380019	-0.0173652	-0.0037278	0.467151
1.09	0.0304413	0.0562629	0.0184829	-0.00657089	0.0332945	-0.0229546	-0.0641986	0.00477449	0.900678	-0.000621742	-0.0060244	0.00219519	-0.0434405	-0.112616	-0.00946325	0.0234385	-0.102885	-0.00221533	-0.101732	0.0900478	0.0857151	0.0103332	0.101827	-0.0301401	-0.00590383	-0.0538952	0.0508729	-0.00970478	-0.156285	-0.0329537	-0.21508	-0.020362	0.0528947	0.0152266	0.181859	0.0201384	-0.193074	-0.0530932	-0.00373141	0.0126679	0.133575	0.00288527	-0.0933252	-0.0182894	0.0566995	-4.93E-05	-0.0173864	-0.00273746	0.467116
1.1	0.0310196	0.0572989	0.0184183	-0.00397354	0.0330528	-0.0258838	-0.0641538	0.00415103	0.90067	-0.000913529	-0.00600239	0.00219507	-0.0444804	-0.0985051	-0.00914799	0.0170419	-0.10291	-0.000294844	-0.100955	0.0631134	0.0858109	0.0089638	0.101572	-0.0186141	-0.00645309	-0.0528443	0.0508674	-0.00681442	-0.156624	-0.0411843	-0.215305	-0.024168	0.0530445	0.0169481	0.182076	0.0203473	-0.193642	-0.0571192	-0.00369062	0.00938585	0.133613	0.0049413	-0.0935121	-0.0174724	0.0567036	0.000154085	-0.0174019	-0.00242945	0.46712
1.11	0.0315628	0.0498738	0.0183807	-0.000667807	0.0327788	-0.0296252	-0.064116	0.00338902	0.900659	-0.0011521	-0.00598058	0.00215172	-0.0453139	-0.0712071	-0.008913	0.011339	-0.102906	0.00282125	-0.100488	0.0292795	0.0858896	0.00485929	0.101442	-0.00477247	-0.00692787	-0.0418122	0.050893	-0.00137832	-0.157058	-0.0515305	-0.215584	-0.0304417	0.0532295	0.0205683	0.182301	0.021529	-0.194195	-0.0518438	-0.00369149	0.00376952	0.133673	0.00776542	-0.0936779	-0.0174846	0.0567095	0.000401965	-0.0174107	-0.00154703	0.467136
1.12	0.0320122	0.0374656	0.0183678	-0.000138636	0.0324621	-0.0338518	-0.0640864	0.00250798	0.900646	-0.00134903	-0.0059593	0.00210874	-0.0458499	-0.0370548	-0.00875485	0.00953237	-0.102865	0.00669305	-0.100376	-0.00735029	0.0859229	0.00223307	0.101459	0.00754402	-0.00726743	-0.0250104	0.050944	0.000870286	-0.157606	-0.0612068	-0.215913	-0.0359913	0.0534519	0.0237418	0.18253	0.023491	-0.194665	-0.0403337	-0.00373389	0.000324366	0.133766	0.0115686	-0.0938479	-0.0174654	0.0567167	0.000463779	-0.0174229	-0.00226084	0.467187
1.13	0.0323237	0.0237788	0.0183613	0.000870542	0.032097	-0.039178	-0.0640653	0.00171214	0.900632	-0.00149142	-0.00593872	0.00200311	-0.0460352	-0.00238723	-0.00865653	0.00636412	-0.102772	0.0125823	-0.100625	-0.042292	0.0859276	-0.00148397	0.101603	0.0212254	-0.00742953	-0.00900722	0.0509925	0.00297117	-0.158242	-0.0663635	-0.216284	-0.0381249	0.0536995	0.0244367	0.182757	0.0227762	-0.195	-0.0274813	-0.00379777	-0.00374545	0.133904	0.0164445	-0.0940134	-0.0159515	0.056724	0.000419458	-0.0174318	-0.00120994	0.467233
1.14	0.0324949	0.00890781	0.0183635	0.00193176	0.0316823	-0.0433337	-0.064052	0.00096603	0.900615	-0.00176966	-0.00591955	0.00181139	-0.0458833	0.0316132	-0.00863109	0.00191097	-0.102619	0.0177064	-0.101208	-0.0739816	0.0859124	-0.003375	0.10188	0.0339326	-0.00743167	0.00713231	0.0510354	0.00487546	-0.158909	-0.0665334	-0.216665	-0.0379715	0.0539221	0.0197291	0.182981	0.021956	-0.195196	-0.0130428	-0.00388433	-0.00779842	0.134088	0.020147	-0.0941705	-0.0163181	0.0567319	0.000656118	-0.017439	-0.00170532	0.467272
1.15	0.0325138	-0.00672607	0.0183659	0.00132452	0.0312409	-0.0445664	-0.0640459	0.000292422	0.900597	-0.00171262	-0.00590266	0.00155069	-0.0454085	0.0632002	-0.00867728	-0.00137064	-0.10242	0.0210647	-0.102082	-0.100009	0.085861	-0.00591977	0.102265	0.0426028	-0.00726789	0.0243199	0.0510582	0.00473692	-0.159567	-0.062982	-0.217044	-0.0379724	0.0541038	0.0165065	0.183194	0.0209026	-0.195235	0.00297478	-0.00397803	-0.00957994	0.134295	0.0210775	-0.0943467	-0.0181143	0.056742	0.000694371	-0.0174453	-0.00228114	0.467339
1.16	0.0323777	-0.0219908	0.0183588	0.00013814	0.0308014	-0.0430515	-0.0640461	-0.00028309	0.900581	-0.00163797	-0.0058887	0.00122681	-0.0446443	0.0901999	-0.00878716	-0.00501736	-0.102191	0.023059	-0.103184	-0.118808	0.0857952	-0.00733724	0.102723	0.0483948	-0.00693835	0.0407149	0.051047	0.00346964	-0.160179	-0.0557953	-0.217416	-0.0365307	0.0542501	0.011572	0.18339	0.0185536	-0.195114	0.0190695	-0.00406197	-0.0102981	0.134498	0.0192143	-0.0945384	-0.0196997	0.0567537	0.000744057	-0.0174543	-0.00227616	0.467415
1.17	0.0320842	-0.0383944	0.0183519	0.000509235	0.0303837	-0.0400339	-0.0640513	-0.000758485	0.900566	-0.00134599	-0.00587835	0.000849483	-0.0436319	0.114258	-0.00897358	-0.010461	-0.101943	0.0243538	-0.104437	-0.129975	0.0857119	-0.0105267	0.103226	0.0507592	-0.00645084	0.0567839	0.0510112	0.0043047	-0.160724	-0.0477908	-0.217764	-0.0331423	0.0543439	0.00716588	0.183557	0.0150368	-0.194825	0.0364149	-0.00414206	-0.0126089	0.134676	0.0155083	-0.0947383	-0.0190171	0.0567615	0.000148625	-0.0174658	-0.00205862	0.46748
1.18	0.0316327	-0.0526825	0.0183421	0.000421387	0.0300064	-0.0352478	-0.0640602	-0.00100752	0.900553	-0.00126248	-0.0058716	0.000488101	-0.04242	0.130191	-0.00922037	-0.0143728	-0.101693	0.0230913	-0.105752	-0.130949	0.0855964	-0.0115421	0.103732	0.0497761	-0.00581413	0.069862	0.0509468	0.00390667	-0.161197	-0.0400381	-0.218072	-0.0284077	0.0543793	-0.000569164	0.183692	0.0120861	-0.194366	0.0522626	-0.00421146	-0.0138951	0.134809	0.0100412	-0.0949234	-0.0208554	0.0567705	0.000819827	-0.017473	-0.00179958	0.467498
1.19	0.0310617	-0.0621903	0.0183429	0.00097724	0.0296799	-0.0297922	-0.0640708	-0.00104466	0.900542	-0.00100723	-0.00586847	0.000163756	-0.0411016	0.136979	-0.00951868	-0.0168023	-0.101456	0.0212725	-0.107038	-0.124952	0.0854708	-0.0137098	0.104222	0.0472281	-0.00508081	0.0768339	0.0508708	0.00348958	-0.161599	-0.0323093	-0.218323	-0.0222484	0.0543345	-0.0083173	0.183791	0.00823379	-0.193775	0.0630026	-0.00428114	-0.0148799	0.134883	0.00372483	-0.0951276	-0.0228141	0.0567757	-3.90E-05	-0.0174839	-0.0018345	0.467523
1.2	0.0304274	-0.0642996	0.0183505	0.00166786	0.0294159	-0.022411	-0.0640809	-0.00100643	0.900533	-0.000657753	-0.00586827	-0.000124068	-0.0397677	0.132761	-0.00983318	-0.0179347	-0.10125	0.0167852	-0.10824	-0.11384	0.0853469	-0.010313	0.104679	0.0422641	-0.0043161	0.0755464	0.0507791	0.00220979	-0.16191	-0.0208734	-0.21851	-0.0151625	0.0542298	-0.012255	0.183851	0.00358588	-0.193111	0.0658712	-0.00434316	-0.0144666	0.134884	-0.0046431	-0.0953597	-0.0235338	0.0567777	-0.000560308	-0.0174909	-0.00223471	0.467559
1.21	0.0297998	-0.0596933	0.0183602	0.00106891	0.029239	-0.012558	-0.0640891	-0.000631452	0.900529	-0.000326327	-0.00587069	-0.000357393	-0.0385224	0.117612	-0.0101366	-0.0170223	-0.101098	0.0107356	-0.109306	-0.0970116	0.0852311	-0.0131774	0.10508	0.0364336	-0.00360007	0.0664427	0.0506673	-0.0019045	-0.162085	-0.00631384	-0.218625	-0.00686751	0.0540894	-0.016004	0.183868	-5.47E-05	-0.192449	0.0620449	-0.00438626	-0.0111518	0.13479	-0.0153442	-0.0955907	-0.0222908	0.0567743	-0.00126285	-0.0174975	-0.00170672	0.467558
1.22	0.029256	-0.04907	0.0183658	1.00E-04	0.0291735	-0.000250517	-0.0640924	-5.41E-05	0.900528	3.90E-05	-0.00587568	-0.000628114	-0.0374922	0.0920533	-0.010408	-0.0157306	-0.101011	0.00439988	-0.110164	-0.0734775	0.0851188	-0.0100166	0.105403	0.0279642	-0.00302697	0.0507594	0.050532	-0.00667608	-0.162099	0.00964729	-0.21865	0.00187828	0.053918	-0.0182325	0.183848	-0.00379926	-0.191871	0.0520671	-0.00439696	-0.00607636	0.134575	-0.0284815	-0.0958165	-0.0234517	0.0567678	-0.00108024	-0.0174957	-0.00111671	0.467514
1.23	0.0288259	-0.0360885	0.0183736	0.00167614	0.0292311	0.0114062	-0.0640896	0.000588772	0.900529	0.000155855	-0.00588336	-0.000909916	-0.0367355	0.0624367	-0.010649	-0.0176166	-0.100996	-0.00283017	-0.110771	-0.0471324	0.0850213	-0.00925923	0.105641	0.0195641	-0.00262623	0.0317532	0.0503898	-0.00801422	-0.161958	0.0220364	-0.21859	0.0110302	0.0537174	-0.0207239	0.183799	-0.00708443	-0.191406	0.0393378	-0.00437993	-0.00354469	0.134226	-0.0412744	-0.0960585	-0.0237931	0.0567582	-0.00160931	-0.0174916	-0.000781102	0.467458
1.24	0.0285175	-0.0252262	0.0183999	0.0025463	0.0293939	0.0203492	-0.0640805	0.00114659	0.900531	0.000277471	-0.00589347	-0.00108959	-0.0362631	0.0367109	-0.0108704	-0.0165635	-0.101054	-0.0091856	-0.111122	-0.0234119	0.0849331	-0.00877681	0.105799	0.0119218	-0.00240637	0.0157461	0.0502675	-0.00901994	-0.161707	0.0292	-0.218443	0.0187545	0.0535127	-0.0206132	0.183719	-0.00938495	-0.191064	0.0289626	-0.00435694	-0.00108969	0.133761	-0.0510701	-0.096306	-0.0248304	0.0567434	-0.00227988	-0.0174891	-0.00185707	0.467383
1.25	0.0283088	-0.0159558	0.0184374	0.00405829	0.0296226	0.0248519	-0.0640668	0.00157016	0.900535	0.000519787	-0.00590491	-0.00118958	-0.0360219	0.0156298	-0.0110524	-0.0152379	-0.101166	-0.0138424	-0.111257	-0.00379184	0.0848524	-0.00693144	0.105882	0.00499639	-0.00233584	0.00162422	0.0501673	-0.00768384	-0.161409	0.0304518	-0.218222	0.0258203	0.0533133	-0.0189196	0.183612	-0.0118411	-0.190822	0.0195954	-0.00432789	-0.000168267	0.133221	-0.0562559	-0.0965651	-0.0268017	0.0567263	-0.00206792	-0.0174919	-0.00219951	0.467302
1.26	0.0281922	-0.00589893	0.0184859	0.00271491	0.029884	0.0276564	-0.0640495	0.00189367	0.900542	0.000789247	-0.00591691	-0.00116753	-0.0359834	-0.00603638	-0.011189	-0.00908061	-0.101334	-0.0202505	-0.111201	0.0155097	0.0847942	-0.00399763	0.105895	-0.0031319	-0.00239635	-0.0113769	0.0501002	-0.009169	-0.161105	0.0299457	-0.217939	0.0306166	0.0531405	-0.0149494	0.183481	-0.0142097	-0.190676	0.00935052	-0.00429905	0.00366745	0.132645	-0.0589183	-0.0968335	-0.0268198	0.0567078	-0.00263088	-0.0175	-0.00218071	0.467218
1.27	0.0281873	0.00589133	0.0185078	0.000482176	0.0301707	0.0294319	-0.0640292	0.00209182	0.900551	0.00104277	-0.00592804	-0.00106592	-0.0361708	-0.0302492	-0.0112195	-0.00147295	-0.10157	-0.0264707	-0.110941	0.0363526	0.0847927	0.00392569	0.105818	-0.0118863	-0.00259071	-0.0242528	0.0500285	-0.0102473	-0.160802	0.0290472	-0.217626	0.0318556	0.0530044	-0.0118491	0.183345	-0.0134512	-0.190652	-0.00348859	-0.00423107	0.00862057	0.13205	-0.0599609	-0.0970903	-0.024264	0.0566846	-0.00277108	-0.017504	-0.00167417	0.467119
1.28	0.0282891	0.0152599	0.0185131	-0.00144611	0.0304656	0.0291656	-0.0640078	0.00221685	0.900561	0.00104825	-0.00593807	-0.000903063	-0.0365744	-0.0508431	-0.0111584	0.00585246	-0.101862	-0.0304223	-0.110479	0.0558857	0.0848481	0.00710561	0.105658	-0.0199304	-0.00289135	-0.0329205	0.0499797	-0.00947258	-0.16051	0.0265161	-0.217316	0.0303556	0.0528953	-0.00987338	0.183218	-0.0123986	-0.190753	-0.0143379	-0.00414015	0.0123944	0.131455	-0.0584357	-0.0973129	-0.0191191	0.0566567	-0.00362488	-0.0175126	-0.00298852	0.466999
1.29	0.0284882	0.0262795	0.0184991	-0.00300928	0.0307418	0.0256451	-0.0639854	0.00223544	0.900571	0.000903336	-0.00594593	-0.000650853	-0.0371745	-0.0722051	-0.0110062	0.0121618	-0.102177	-0.0308684	-0.109827	0.0740101	0.0849406	0.0105487	0.10542	-0.0269221	-0.00328256	-0.0439077	0.049948	-0.00961975	-0.160249	0.021864	-0.217022	0.0287284	0.0528103	-0.00667265	0.183112	-0.00891809	-0.190971	-0.0272416	-0.00402993	0.0153793	0.130895	-0.0532302	-0.0974888	-0.0155056	0.0566282	-0.0029968	-0.0175326	-0.00305871	0.466857
1.3	0.0287923	0.0352616	0.0184779	-0.00240147	0.0309704	0.0194323	-0.0639634	0.00216708	0.900579	0.00073172	-0.00595124	-0.000414045	-0.037956	-0.0868606	-0.0107866	0.0151735	-0.102482	-0.027818	-0.109025	0.0847504	0.085054	0.0125159	0.105121	-0.0312746	-0.00376851	-0.051523	0.0499428	-0.00672299	-0.160042	0.0133928	-0.216755	0.0248496	0.0527638	-0.00249659	0.183033	-0.00676971	-0.191317	-0.038578	-0.00391911	0.015427	0.1304	-0.0452714	-0.0976489	-0.0172265	0.0566026	-0.00278124	-0.0175611	-0.00415925	0.466752
1.31	0.0291706	0.0409058	0.0184642	-0.00134544	0.0311222	0.010649	-0.0639433	0.00190204	0.900586	0.000626456	-0.00595434	-0.000205176	-0.0388378	-0.0929574	-0.0105357	0.0166071	-0.102743	-0.0222299	-0.108159	0.0869803	0.0851771	0.0122223	0.1048	-0.0323098	-0.00430046	-0.0544208	0.0499821	-0.00259713	-0.159946	-0.00071844	-0.216539	0.0183925	0.0527664	0.00275919	0.182982	-0.0036996	-0.191761	-0.0467965	-0.00382831	0.014267	0.13	-0.0344964	-0.0978025	-0.0134527	0.0565772	-0.00273417	-0.0175903	-0.00331953	0.466682
1.32	0.0295947	0.0434115	0.0184559	-0.000739454	0.0311758	-0.000103525	-0.0639264	0.00150344	0.900591	0.000447916	-0.00595563	-6.97E-05	-0.0397442	-0.0912415	-0.010274	0.0167023	-0.102943	-0.0156495	-0.10731	0.0813161	0.085298	0.012638	0.104486	-0.0301491	-0.00484107	-0.0539553	0.0500629	0.00135668	-0.16001	-0.0177468	-0.216385	0.0121105	0.0528237	0.00919425	0.182958	-0.00139824	-0.192271	-0.0513782	-0.0037576	0.0130055	0.129718	-0.0214495	-0.0979362	-0.0140786	0.0565538	-0.00275367	-0.0176193	-0.00450895	0.466616
1.33	0.0300413	0.0452049	0.0184484	-7.63E-05	0.0311179	-0.0114578	-0.0639134	0.00111397	0.900594	0.00014909	-0.00595609	-4.05E-05	-0.0406142	-0.0861085	-0.0100206	0.0148973	-0.103072	-0.00885909	-0.106544	0.0707126	0.0854243	0.0127272	0.104193	-0.0269974	-0.0053709	-0.0539892	0.0501797	0.00509413	-0.160236	-0.0324596	-0.216285	0.00813269	0.0529478	0.0153149	0.182958	0.00126037	-0.19282	-0.055136	-0.00370179	0.011785	0.129572	-0.00766536	-0.098056	-0.0103188	0.0565251	-0.00306155	-0.0176514	-0.00329637	0.466547
1.34	0.0304986	0.0462363	0.0184443	0.000411422	0.0309515	-0.0215954	-0.0639037	0.000837038	0.900595	-3.34E-06	-0.00595654	-6.40E-05	-0.0414193	-0.0792164	-0.00979972	0.0120696	-0.103138	-0.00289629	-0.105899	0.057799	0.0855402	0.0115246	0.103946	-0.0220826	-0.0058914	-0.0540071	0.0503235	0.00645822	-0.16058	-0.041268	-0.216219	0.00490404	0.0531345	0.022886	0.182984	0.00430487	-0.19339	-0.0573865	-0.00366208	0.0108053	0.129558	0.00502472	-0.0981624	-0.0114024	0.0564969	-0.00301787	-0.0176739	-0.00224245	0.46647
1.35	0.0309661	0.0445368	0.0184435	0.00121992	0.0306953	-0.0292629	-0.0638969	0.000477828	0.900594	-0.000145979	-0.00595756	-0.000159871	-0.0421529	-0.0679283	-0.00962326	0.00755056	-0.103145	0.00296838	-0.105394	0.0419418	0.0856394	0.00927253	0.103751	-0.0164541	-0.00640627	-0.0500876	0.0504755	0.00766174	-0.16099	-0.0462781	-0.216186	0.000556259	0.0534075	0.0312871	0.18303	0.00545241	-0.19398	-0.0566098	-0.0036341	0.00944844	0.129659	0.0152479	-0.0982783	-0.0125518	0.0564686	-0.00302636	-0.0176837	-0.00138614	0.466409
1.36	0.0313776	0.0363987	0.0184419	0.000156085	0.0303728	-0.0349758	-0.0638945	4.47E-05	0.900592	-0.000257684	-0.0059597	-0.000261624	-0.0427242	-0.0481092	-0.00949968	0.00560954	-0.103094	0.00812432	-0.105066	0.023204	0.0857194	0.00730707	0.103616	-0.0102439	-0.00682766	-0.0375544	0.0506207	0.00690269	-0.161454	-0.0513199	-0.216212	-0.00571948	0.0537377	0.0342641	0.183094	0.00732703	-0.194512	-0.0479941	-0.00361134	0.00918925	0.129855	0.023839	-0.0984165	-0.0155023	0.0564447	-0.00221265	-0.0176853	-0.000371698	0.466367
1.37	0.0316981	0.0259208	0.0184297	0.000251402	0.0299986	-0.0397643	-0.0638963	-0.000436194	0.900588	-0.000445818	-0.00596285	-0.000382223	-0.0430924	-0.0262468	-0.00941904	0.0024471	-0.102991	0.0130472	-0.104923	0.00493164	0.0857665	0.00351722	0.103541	-0.00427347	-0.00711948	-0.023541	0.0507365	0.00723315	-0.161972	-0.0552582	-0.216296	-0.0107998	0.0540832	0.0350817	0.183176	0.0087184	-0.194947	-0.0371235	-0.00358223	0.00726508	0.130133	0.0313533	-0.0985763	-0.015763	0.0564247	-0.00235907	-0.0176814	0.00040938	0.466335
1.38	0.0318968	0.0115767	0.0184166	0.000151396	0.0295802	-0.043878	-0.0639032	-0.000937313	0.900583	-0.000506387	-0.00596711	-0.000485809	-0.0432232	0.000389037	-0.00938954	0.000394405	-0.102838	0.0178724	-0.10497	-0.0143781	0.0857845	0.000480526	0.103534	0.00254682	-0.00725377	-0.0054519	0.0508321	0.00792469	-0.162539	-0.0598248	-0.216428	-0.0156	0.0544207	0.0321702	0.183269	0.00943708	-0.195252	-0.0218668	-0.00355877	0.00479893	0.130481	0.0381508	-0.0987433	-0.0165554	0.0564055	-0.00221782	-0.0176728	-0.000405989	0.466292
1.39	0.0319465	-0.00314668	0.0184021	-0.000297887	0.0291252	-0.0468303	-0.0639149	-0.00138353	0.900577	-0.000689609	-0.00597265	-0.000628258	-0.0430889	0.0260524	-0.00941092	-0.00180836	-0.102637	0.0218579	-0.105204	-0.0315796	0.0857815	-0.001429	0.103592	0.00868388	-0.0072103	0.0113403	0.050906	0.00791088	-0.163156	-0.06237	-0.216593	-0.0170712	0.0547247	0.0279192	0.183362	0.0094389	-0.195394	-0.00589459	-0.00354049	0.00279109	0.130891	0.0436465	-0.0989284	-0.0193865	0.0563907	-0.00135008	-0.0176647	4.42E-05	0.466254
1.4	0.0318446	-0.019206	0.0183788	-0.00111558	0.0286549	-0.0469563	-0.063931	-0.00174211	0.900571	-0.000573433	-0.00597987	-0.000830008	-0.0427089	0.0506397	-0.00947871	-0.00425276	-0.102402	0.0242153	-0.105588	-0.0443334	0.0857443	-0.0055793	0.103697	0.0117059	-0.00699948	0.0287957	0.050949	0.0078064	-0.163776	-0.0590206	-0.216764	-0.017078	0.0549689	0.0209151	0.183449	0.00804057	-0.195369	0.0117722	-0.00351492	0.00135856	0.131342	0.0461134	-0.0991419	-0.0209474	0.0563849	-0.000680744	-0.0176562	-0.00043999	0.466233
1.41	0.0315886	-0.0337638	0.0183468	-0.00232426	0.0281949	-0.0448059	-0.06395	-0.00199944	0.900567	-0.000280425	-0.00598924	-0.00104663	-0.0421129	0.0698231	-0.00959414	-0.00668563	-0.102146	0.0253021	-0.106068	-0.0505312	0.0856867	-0.00551176	0.103821	0.011935	-0.00663206	0.0430101	0.0509607	0.00646584	-0.164354	-0.0526362	-0.216918	-0.013486	0.0551427	0.0137642	0.183514	0.00492018	-0.195172	0.0281996	-0.0034779	0.000840338	0.131806	0.0460431	-0.0993614	-0.0207698	0.0563847	-0.000242564	-0.0176479	-0.000476591	0.466194
1.42	0.0311948	-0.0457807	0.0183065	-0.00343414	0.0277688	-0.0401429	-0.0639708	-0.0020798	0.900565	-0.000108771	-0.0060008	-0.00124618	-0.0413558	0.0824216	-0.00975282	-0.00865208	-0.101892	0.0237714	-0.10658	-0.0504487	0.0856222	-0.00735195	0.103938	0.0107432	-0.0061448	0.0528064	0.0509372	0.00403967	-0.164859	-0.0430911	-0.217023	-0.00736433	0.0552203	0.00124973	0.183548	0.00234191	-0.194821	0.0422826	-0.00342606	0.000753801	0.132255	0.0430651	-0.0995846	-0.0235109	0.0563901	0.000465231	-0.01764	-0.000552812	0.466141
1.43	0.0306956	-0.055297	0.0182673	-0.00253327	0.0274021	-0.0329221	-0.0639915	-0.00204092	0.900565	0.000148892	-0.00601426	-0.00143165	-0.0405101	0.089317	-0.00994585	-0.0115587	-0.101662	0.0203828	-0.107061	-0.0450412	0.0855546	-0.00717601	0.104031	0.0080946	-0.00558504	0.0593928	0.0508866	0.00382579	-0.165267	-0.0324614	-0.217059	-0.000484572	0.0551682	-0.0120306	0.183548	-0.00167106	-0.194347	0.0535262	-0.00336629	-0.000994859	0.132657	0.0368387	-0.0998257	-0.0280008	0.0564033	0.00170887	-0.01763	-0.000264221	0.466095
1.44	0.0301183	-0.0608896	0.0182362	-0.0015368	0.0271195	-0.0235091	-0.0640112	-0.0019247	0.900567	0.000340841	-0.00602932	-0.00158063	-0.0396302	0.0895067	-0.0101556	-0.0125054	-0.101476	0.0147568	-0.107469	-0.0359781	0.0854713	-0.00956432	0.1041	0.00552519	-0.00497838	0.0620472	0.0508156	0.00276413	-0.165572	-0.0217784	-0.217033	0.00580231	0.054964	-0.0263412	0.183518	-0.00502174	-0.193778	0.0605886	-0.00330308	-0.00198135	0.132984	0.0279971	-0.100109	-0.0281264	0.056426	0.0020734	-0.0176172	-9.82E-05	0.466082
1.45	0.0295075	-0.0608168	0.0182202	-0.000400602	0.0269388	-0.0126469	-0.0640288	-0.00158303	0.900572	0.000663753	-0.00604569	-0.00169945	-0.0387827	0.0818257	-0.0103668	-0.0124534	-0.101356	0.00763183	-0.107773	-0.0238935	0.0853791	-0.008645	0.104135	0.00158892	-0.00437577	0.0578153	0.0507334	0.00111942	-0.165763	-0.0103642	-0.216939	0.013672	0.0546763	-0.029373	0.183444	-0.0100058	-0.193163	0.0616015	-0.00324099	-0.00203492	0.133212	0.0173054	-0.100394	-0.0284194	0.0564535	0.00218997	-0.0176033	-0.000725708	0.466043
1.46	0.0289121	-0.0582027	0.0182108	-0.000277165	0.0268717	-0.000956182	-0.0640427	-0.00121594	0.900582	0.00109481	-0.00606309	-0.00179864	-0.0380333	0.0704798	-0.010554	-0.0108066	-0.101307	0.000563233	-0.107948	-0.0102524	0.0853128	-0.00563036	0.104119	-0.00433484	-0.00383829	0.0505632	0.0506353	-0.00158874	-0.165838	0.000503014	-0.216759	0.0225999	0.0543796	-0.0297581	0.183317	-0.0152041	-0.192557	0.0601715	-0.0031678	-0.000456187	0.133327	0.00554794	-0.100679	-0.0291835	0.0564831	0.00319232	-0.0175914	-0.000177292	0.465984
1.47	0.0283651	-0.0504336	0.0182177	0.00111542	0.0269216	0.011128	-0.0640523	-0.000696211	0.900594	0.00131788	-0.00608191	-0.00195513	-0.0374329	0.0514435	-0.0107271	-0.0111829	-0.101337	-0.00815141	-0.107968	0.00693374	0.0852713	-0.00286841	0.104052	-0.00908532	-0.0034083	0.0367719	0.0505441	-0.00248038	-0.165802	0.0115239	-0.21648	0.0328983	0.0540844	-0.0293209	0.183143	-0.0196314	-0.191992	0.053158	-0.00309313	0.000655814	0.133322	-0.00705248	-0.100978	-0.0306184	0.0565259	0.0038792	-0.0175785	-0.000785487	0.465927
1.48	0.0279159	-0.0387931	0.0182488	0.00354827	0.0270911	0.0226864	-0.0640563	-0.000115818	0.900607	0.00137965	-0.00610249	-0.00213793	-0.037053	0.0275084	-0.0108913	-0.0127493	-0.101458	-0.0168	-0.107807	0.0255463	0.085249	-0.0012546	0.103935	-0.0140115	-0.00313744	0.0189813	0.0504798	-0.00195344	-0.165649	0.0217517	-0.216104	0.0419704	0.0538001	-0.0268136	0.182927	-0.0231675	-0.191524	0.0416781	-0.00302336	0.0012761	0.133188	-0.019455	-0.101281	-0.0304712	0.0565708	0.00424107	-0.0175724	-0.001864	0.465858
1.49	0.0275799	-0.0282737	0.0183003	0.00529935	0.0273617	0.0312184	-0.064055	0.000325811	0.900622	0.00158691	-0.00612415	-0.00220233	-0.0369021	0.0069298	-0.0110332	-0.0122784	-0.101656	-0.0232639	-0.107473	0.0407166	0.0852352	-0.00106904	0.103772	-0.018249	-0.00303631	0.00329804	0.0504453	-0.00106828	-0.165401	0.029133	-0.215641	0.0498959	0.0535407	-0.0247785	0.182678	-0.0263905	-0.191171	0.0310559	-0.00295799	0.00203775	0.132945	-0.0288135	-0.101596	-0.0315661	0.0566212	0.00448402	-0.0175758	-0.00276616	0.465792
1.5	0.0273406	-0.0184328	0.0183664	0.00596723	0.0277037	0.0370091	-0.0640501	0.000610725	0.900639	0.00170685	-0.00614614	-0.00218791	-0.0369343	-0.0106462	-0.0111413	-0.00975556	-0.101922	-0.0299064	-0.107005	0.052245	0.0852459	0.00301669	0.103567	-0.0219226	-0.00307375	-0.0104242	0.050443	-0.000714784	-0.165082	0.0340048	-0.215111	0.0558917	0.0533085	-0.0216108	0.1824	-0.0286192	-0.190917	0.020794	-0.00289607	0.00350045	0.132623	-0.0352153	-0.101913	-0.0309755	0.056672	0.00476586	-0.0175878	-0.00267583	0.465723
1.51	0.0271905	-0.00952971	0.0184362	0.0061754	0.0280895	0.0399901	-0.0640428	0.000755781	0.900657	0.00175025	-0.00616763	-0.00211142	-0.0371181	-0.0253488	-0.0112012	-0.00633644	-0.102253	-0.0356334	-0.106439	0.0609742	0.085291	0.0067939	0.103331	-0.0253483	-0.00323025	-0.021869	0.0504659	0.00034395	-0.164728	0.0346711	-0.214534	0.0594959	0.0531109	-0.0181671	0.182108	-0.0298943	-0.190761	0.0109718	-0.00283186	0.00485804	0.132252	-0.0385582	-0.102218	-0.0278414	0.0567255	0.00453239	-0.0176025	-0.00340968	0.465642
1.52	0.0271445	0.00179233	0.0185055	0.0056135	0.0284971	0.0417482	-0.0640343	0.000869483	0.900675	0.00174426	-0.00618786	-0.0019344	-0.0374599	-0.0422797	-0.0112023	-0.000921298	-0.102639	-0.0409562	-0.105784	0.0694271	0.0853857	0.0119897	0.103064	-0.0278185	-0.00350566	-0.0338065	0.050517	0.00102062	-0.16437	0.0339546	-0.213935	0.0599088	0.0529447	-0.014569	0.181815	-0.0294376	-0.190723	-0.00193819	-0.00276472	0.00727859	0.131857	-0.04034	-0.102497	-0.0269991	0.0567797	0.0049423	-0.0176241	-0.00442415	0.465551
1.53	0.0272137	0.0138023	0.0185768	0.0064185	0.0289144	0.041808	-0.0640254	0.000892212	0.900692	0.0016503	-0.00620618	-0.00173185	-0.03796	-0.0583701	-0.0111403	0.00287413	-0.103073	-0.0442156	-0.105056	0.075308	0.0855208	0.0145833	0.102774	-0.0288733	-0.00389135	-0.0452444	0.0506074	0.0041587	-0.164028	0.0303414	-0.213348	0.057217	0.0528214	-0.0105896	0.181532	-0.0271717	-0.190822	-0.0163315	-0.00270016	0.00810842	0.131453	-0.0403515	-0.102735	-0.0228493	0.0568317	0.00480759	-0.0176581	-0.00501766	0.465447
1.54	0.0274013	0.0256826	0.018657	0.00719913	0.0293218	0.039829	-0.0640167	0.000815667	0.900707	0.00137764	-0.0062224	-0.00150533	-0.0386044	-0.0722031	-0.0110286	0.00601184	-0.103523	-0.044119	-0.104285	0.0776788	0.085661	0.0140179	0.10248	-0.0288915	-0.00438031	-0.0558866	0.0507449	0.00660663	-0.163722	0.025796	-0.212793	0.0532903	0.0527276	-0.00801479	0.181271	-0.0242775	-0.191062	-0.0306189	-0.002648	0.0088308	0.131059	-0.0380697	-0.102957	-0.0224165	0.0568803	0.00418933	-0.017701	-0.00590665	0.465375
1.55	0.0277118	0.0376744	0.018743	0.00783546	0.0297022	0.0365973	-0.0640092	0.000739391	0.90072	0.00104502	-0.00623639	-0.00130388	-0.0393749	-0.0834756	-0.010879	0.00770916	-0.103965	-0.0427579	-0.103515	0.0752508	0.0858052	0.0152984	0.102202	-0.0261971	-0.00497021	-0.0654709	0.0509174	0.00820166	-0.163457	0.0208099	-0.212286	0.0475625	0.0526647	-0.00415596	0.181046	-0.020546	-0.19145	-0.0454607	-0.00260593	0.0097621	0.130697	-0.0342563	-0.10317	-0.0183797	0.0569233	0.00349033	-0.0177499	-0.00634218	0.465339
1.56	0.0281316	0.0474393	0.0188345	0.00807694	0.030045	0.0324503	-0.0640032	0.000459291	0.900729	0.000824658	-0.00624847	-0.0011096	-0.0402288	-0.0894281	-0.0107114	0.00811337	-0.104393	-0.0412855	-0.102796	0.0676196	0.0859654	0.0165876	0.101956	-0.0220626	-0.00563382	-0.0714988	0.0511187	0.00935942	-0.163247	0.0139951	-0.21185	0.0393953	0.0526506	0.00102974	0.180859	-0.0160375	-0.191974	-0.0576425	-0.00257367	0.0108259	0.130379	-0.0291823	-0.103347	-0.0153434	0.0569558	0.00243065	-0.0178041	-0.00628832	0.465295
1.57	0.028637	0.0549681	0.0189227	0.00809778	0.0303433	0.0275597	-0.064	0.000186037	0.900736	0.000503946	-0.00625888	-0.000992505	-0.041113	-0.0900557	-0.0105366	0.00763769	-0.104809	-0.0398797	-0.102178	0.0548893	0.0861303	0.017604	0.101759	-0.0163826	-0.0063349	-0.0741247	0.0513344	0.0107006	-0.163115	0.00489237	-0.211506	0.0294249	0.0526783	0.00540587	0.180718	-0.0117115	-0.192605	-0.0671579	-0.00254128	0.0118438	0.130115	-0.0230874	-0.103506	-0.0159673	0.0569813	0.00195221	-0.0178656	-0.00731333	0.465262
1.58	0.0292087	0.0599573	0.0190044	0.00656568	0.0305904	0.022385	-0.0639997	-0.000155839	0.900738	6.38E-05	-0.00626835	-0.000906533	-0.0419834	-0.0859687	-0.0103671	0.00794061	-0.105204	-0.0374448	-0.101709	0.0381112	0.0863081	0.018448	0.101627	-0.00956537	-0.00704863	-0.0732705	0.0515595	0.0102306	-0.163067	-0.00269416	-0.211261	0.0186311	0.0527416	0.00671397	0.180626	-0.00563222	-0.193318	-0.0732482	-0.00250433	0.0142702	0.129917	-0.0162799	-0.103679	-0.0177809	0.0570008	0.00101582	-0.0179292	-0.00757436	0.465266
1.59	0.0298159	0.0617503	0.0190688	0.00560314	0.0307829	0.0163654	-0.0640031	-0.000495844	0.900737	-0.000342279	-0.00627711	-0.000873022	-0.042784	-0.075868	-0.0102056	0.00659915	-0.105569	-0.0337881	-0.101428	0.0171212	0.0864771	0.0168765	0.101571	-0.00125745	-0.00773444	-0.0683713	0.0517723	0.0100609	-0.163083	-0.00787925	-0.211134	0.00645216	0.0528087	0.00830847	0.1806	0.000268953	-0.194077	-0.0759397	-0.00245097	0.0155022	0.129791	-0.00850178	-0.103853	-0.0164891	0.0570104	0.000219723	-0.0180007	-0.0077166	0.465264
1.6	0.0304266	0.0608053	0.0191344	0.00576636	0.0309135	0.0103413	-0.0640101	-0.000853725	0.900731	-0.000824685	-0.00628595	-0.000878161	-0.0434648	-0.0621242	-0.0100876	0.00381699	-0.105895	-0.029999	-0.101369	-0.00551225	0.0866264	0.0131438	0.101609	0.00868535	-0.00835765	-0.0611824	0.0519855	0.0102731	-0.163153	-0.0126775	-0.211126	-0.00513836	0.0529028	0.0102446	0.180624	0.00519587	-0.194846	-0.0753934	-0.00240239	0.015152	0.129743	-0.000687966	-0.104022	-0.0157882	0.0570078	-0.00147938	-0.0180647	-0.00747972	0.465237
1.61	0.031011	0.0559121	0.019181	0.00329477	0.0309909	0.0055173	-0.0640207	-0.00119395	0.90072	-0.0012401	-0.00629447	-0.000845939	-0.0439916	-0.0445123	-0.0099891	0.00410561	-0.106178	-0.0254415	-0.101535	-0.0276112	0.086733	0.00739906	0.10174	0.0168899	-0.0088887	-0.0486305	0.0521594	0.00702708	-0.163269	-0.0161678	-0.211238	-0.0180009	0.0530002	0.00759621	0.180708	0.0117821	-0.195586	-0.0694622	-0.00233535	0.0170382	0.12977	0.00643675	-0.104188	-0.0192327	0.0569935	-0.00188352	-0.0181243	-0.00669268	0.465187
1.62	0.0315376	0.0484329	0.019205	0.00139486	0.0310251	0.0015712	-0.0640345	-0.00149678	0.900706	-0.00148444	-0.00630314	-0.00088542	-0.0443422	-0.0256733	-0.0099161	0.00287358	-0.106413	-0.0205401	-0.101908	-0.0470849	0.0867992	0.00689555	0.101949	0.0246839	-0.00929346	-0.0338893	0.0522829	0.00445296	-0.163418	-0.0178785	-0.211473	-0.0298564	0.0530793	0.00868329	0.180847	0.0164241	-0.196258	-0.0605155	-0.00224533	0.0179757	0.129864	0.0126748	-0.104397	-0.0218154	0.056972	-0.00298811	-0.0181812	-0.00670613	0.46516
1.63	0.0319672	0.0370394	0.0192141	-2.54E-05	0.0310216	-0.00209167	-0.0640511	-0.00178997	0.90069	-0.00174371	-0.00631254	-0.000989215	-0.0444854	-0.00318573	-0.00988608	0.000588955	-0.106597	-0.0160458	-0.102471	-0.0653626	0.0868628	0.00443656	0.102235	0.0317849	-0.00953345	-0.0153315	0.0523624	0.00284878	-0.163592	-0.0203244	-0.211825	-0.0414195	0.0531623	0.00695929	0.181029	0.0205786	-0.196814	-0.0470712	-0.00214082	0.0177558	0.130019	0.0185912	-0.104632	-0.0238522	0.0569381	-0.00446927	-0.0182385	-0.00706491	0.465115
1.64	0.0322669	0.0217874	0.0191995	-0.00220758	0.0309816	-0.00604985	-0.0640706	-0.0021023	0.900671	-0.00191273	-0.00632308	-0.00113286	-0.0443956	0.0221746	-0.00989529	-0.00110605	-0.106729	-0.0108488	-0.103205	-0.0813437	0.0868814	-0.000487619	0.102578	0.0369122	-0.00957618	0.00689185	0.0523863	0.00115181	-0.163809	-0.0240785	-0.21229	-0.0514943	0.0532229	0.00525165	0.181253	0.0237317	-0.197218	-0.0289693	-0.00201218	0.0176813	0.130237	0.0248436	-0.104894	-0.0292713	0.0568977	-0.00470284	-0.0182928	-0.00687337	0.465055
1.65	0.0324071	0.00565608	0.019168	-0.00370543	0.0309	-0.0104563	-0.064093	-0.00228437	0.900652	-0.00192977	-0.00633529	-0.00130742	-0.044058	0.0461274	-0.00995731	-0.00378775	-0.106811	-0.00646942	-0.104079	-0.0924834	0.0868577	-0.00430936	0.102963	0.0387708	-0.00940443	0.0276233	0.052364	-0.000200368	-0.16407	-0.0262384	-0.21284	-0.0579493	0.0532607	0.00264527	0.181502	0.02555	-0.197433	-0.009747	-0.00186827	0.0166216	0.130517	0.0313157	-0.105213	-0.0333764	0.0568517	-0.00578748	-0.0183444	-0.00700207	0.465002
1.66	0.0323806	-0.0116845	0.0191192	-0.00531109	0.0307765	-0.0143525	-0.0641167	-0.00239689	0.900633	-0.0018415	-0.00634943	-0.00152566	-0.0434909	0.0688169	-0.0100688	-0.0063282	-0.106847	-0.00216393	-0.105042	-0.0990853	0.0868098	-0.00482291	0.103365	0.0397886	-0.00903587	0.0474054	0.0522928	-0.00176926	-0.164352	-0.025887	-0.213433	-0.0600322	0.0532853	0.00194924	0.181757	0.0250361	-0.197449	0.0109261	-0.00170856	0.0154949	0.130859	0.0370762	-0.10555	-0.0333294	0.0567962	-0.00628453	-0.0183866	-0.0057721	0.464896
1.67	0.0321774	-0.0293142	0.0190564	-0.00578299	0.0306205	-0.0172679	-0.0641407	-0.00245525	0.900616	-0.00162998	-0.00636595	-0.00178914	-0.0427115	0.0889025	-0.0102335	-0.0103839	-0.106841	0.00185691	-0.106048	-0.100753	0.0867379	-0.0110094	0.103766	0.0391202	-0.0084771	0.0657727	0.0521804	-0.00150844	-0.164633	-0.0254586	-0.214037	-0.0603464	0.0532904	-0.00095431	0.182007	0.0242108	-0.19725	0.0320877	-0.00153592	0.0131768	0.131252	0.0414244	-0.105922	-0.0379334	0.0567398	-0.0065829	-0.0184247	-0.00555295	0.464759
1.68	0.0318096	-0.0443745	0.0189904	-0.00656148	0.0304379	-0.0193912	-0.0641645	-0.00229049	0.9006	-0.0014265	-0.0063853	-0.00206218	-0.0417636	0.103155	-0.010457	-0.0130912	-0.106796	0.0047282	-0.107041	-0.0967817	0.086612	-0.0127436	0.104146	0.0364254	-0.00775669	0.0799293	0.0520458	-0.00193446	-0.164932	-0.0265227	-0.214625	-0.0570888	0.053271	-0.00380268	0.182239	0.0221557	-0.196851	0.0506637	-0.00136108	0.0115778	0.131684	0.0446619	-0.106343	-0.0441393	0.0566829	-0.00683034	-0.0184582	-0.0065398	0.46462
1.69	0.0313108	-0.0554398	0.0189151	-0.00739308	0.0302435	-0.0195251	-0.0641862	-0.00202095	0.900588	-0.00104381	-0.00640702	-0.00227434	-0.0407155	0.10939	-0.0107088	-0.0140827	-0.106731	0.00566488	-0.107963	-0.0864936	0.0864739	-0.0145952	0.104477	0.0302171	-0.0069279	0.0878204	0.0518841	-0.00284177	-0.165228	-0.0236067	-0.215164	-0.050592	0.0532232	-0.00492039	0.182443	0.0183971	-0.196287	0.0649163	-0.0011754	0.0107032	0.132138	0.0454977	-0.106786	-0.0442301	0.0566209	-0.00686712	-0.0184912	-0.00515617	0.464437
1.7	0.0307314	-0.0604689	0.0188362	-0.00703561	0.0300595	-0.0174131	-0.0642041	-0.00156175	0.900579	-0.000753935	-0.00643103	-0.00252806	-0.039655	0.105913	-0.0109698	-0.0151218	-0.106659	0.00631011	-0.108754	-0.0707991	0.086338	-0.0130066	0.104742	0.0228752	-0.00606027	0.0880857	0.0517097	-0.00250936	-0.165493	-0.0202955	-0.215627	-0.0422298	0.0531692	-0.00630893	0.18261	0.0147869	-0.195613	0.0727609	-0.000982367	0.00965585	0.132584	0.0433789	-0.10724	-0.0482158	0.0565622	-0.00618823	-0.018504	-0.00311262	0.464217
1.71	0.0301184	-0.0619388	0.0187596	-0.00696992	0.0299075	-0.0134087	-0.0642171	-0.00101718	0.900572	-0.000532088	-0.0064574	-0.00273688	-0.0386573	0.0969481	-0.0112239	-0.0144079	-0.106586	0.00591088	-0.109374	-0.0526024	0.0862035	-0.0135562	0.104937	0.0157532	-0.0052049	0.0850012	0.0515401	-0.00230889	-0.165719	-0.0162019	-0.21601	-0.0344375	0.0530866	-0.00953022	0.182742	0.0116889	-0.194879	0.0766612	-0.00078588	0.0095885	0.132996	0.0389419	-0.107726	-0.0496777	0.0565113	-0.00557899	-0.0185082	-0.0027663	0.463996
1.72	0.029517	-0.0580026	0.0186926	-0.00533951	0.0297985	-0.00873364	-0.0642243	-0.000370212	0.900569	-0.000219304	-0.00648568	-0.00291725	-0.0377837	0.0808083	-0.0114623	-0.0148424	-0.106525	0.00420426	-0.109801	-0.0320504	0.0860574	-0.0150359	0.105061	0.00886045	-0.0044168	0.0740526	0.0513896	-0.00109856	-0.165889	-0.00945287	-0.2163	-0.0234401	0.0529838	-0.0111967	0.182836	0.00718433	-0.194135	0.0747818	-0.000593416	0.00849855	0.133359	0.0330997	-0.10826	-0.0552408	0.0564693	-0.00496525	-0.0185052	-0.00295705	0.463797
1.73	0.0289794	-0.049354	0.0186441	-0.00413788	0.0297385	-0.00357026	-0.064224	0.000417381	0.900568	0.000151005	-0.00651558	-0.00304117	-0.0371039	0.0586732	-0.0116811	-0.0139421	-0.106486	0.00205781	-0.110013	-0.0101676	0.0859231	-0.0124571	0.105109	0.00114592	-0.00377099	0.0566623	0.0512691	-0.00161789	-0.165982	-0.00247338	-0.216464	-0.00950683	0.052877	-0.0105872	0.18288	0.00204684	-0.193439	0.0672984	-0.000415017	0.00849511	0.133656	0.0263499	-0.108804	-0.0531098	0.0564313	-0.00396379	-0.0185091	-0.00326336	0.463573
1.74	0.0285362	-0.0396188	0.0186084	-0.00301915	0.0297302	0.00168471	-0.0642159	0.00115468	0.900571	0.000431131	-0.00654637	-0.0031097	-0.0366508	0.0358916	-0.011864	-0.0124029	-0.106475	-0.000839611	-0.11001	0.010511	0.0858041	-0.010595	0.105084	-0.00571366	-0.00330904	0.0380631	0.0511719	-0.00214698	-0.166004	0.00291731	-0.216488	0.00448772	0.0527671	-0.0113285	0.182876	-0.00273487	-0.192826	0.058634	-0.000246556	0.00855904	0.133883	0.0190924	-0.109346	-0.0536719	0.0564117	-0.00207496	-0.0185066	-0.00281419	0.463329
1.75	0.0281837	-0.0309049	0.0185791	-0.00213759	0.0297716	0.00611763	-0.064201	0.0017759	0.900577	0.00080026	-0.00657746	-0.00310905	-0.0364056	0.0160905	-0.0119951	-0.00955478	-0.106496	-0.00409393	-0.109814	0.0285011	0.0857224	-0.00503756	0.104981	-0.0137086	-0.00301769	0.0217341	0.0510952	-0.00196516	-0.165969	0.00713729	-0.216386	0.0167872	0.0526473	-0.0113573	0.182831	-0.00780378	-0.192296	0.0505474	-8.39E-05	0.00842749	0.134038	0.012429	-0.109891	-0.053639	0.0564033	-0.00158128	-0.0185056	-0.00303847	0.46309
1.76	0.0279149	-0.0222245	0.0185671	-0.00147669	0.029852	0.00997992	-0.0641806	0.00226511	0.900587	0.00101398	-0.0066083	-0.00301246	-0.0363457	-0.00277153	-0.0120812	-0.00515661	-0.106553	-0.00778493	-0.109449	0.0447478	0.0856941	-0.00128092	0.104815	-0.0189091	-0.00288123	0.00628088	0.0510593	-0.00179951	-0.165879	0.0122027	-0.216165	0.0274206	0.0525481	-0.00916463	0.182733	-0.0110015	-0.191847	0.0417081	5.58E-05	0.00815828	0.13413	0.00627945	-0.110431	-0.0527797	0.0564067	0.000354339	-0.0184996	-0.00257408	0.462866
1.77	0.0277422	-0.0115262	0.018548	-0.00248821	0.029976	0.0147635	-0.0641559	0.00265415	0.900598	0.00117312	-0.00663736	-0.00279546	-0.0364766	-0.023559	-0.012082	0.00140428	-0.106661	-0.0137873	-0.108923	0.0604524	0.0857007	0.00277616	0.104593	-0.0250078	-0.00289844	-0.00882034	0.0510289	-0.00400353	-0.165726	0.0186751	-0.215854	0.0346208	0.0524514	-0.00902822	0.182614	-0.0131022	-0.191498	0.0302882	0.000197013	0.0099763	0.134159	-0.000554186	-0.110951	-0.0502147	0.0564279	0.00197346	-0.0184957	-0.00282536	0.462657
1.78	0.0276726	-0.00182705	0.0185272	-0.00250556	0.0301478	0.0193076	-0.0641278	0.00286929	0.900611	0.00135341	-0.00666417	-0.00255728	-0.0367999	-0.0419782	-0.012009	0.00596557	-0.10683	-0.0192285	-0.108248	0.0742179	0.0857571	0.00852877	0.104313	-0.0303026	-0.00305507	-0.0212318	0.0510123	-0.00427882	-0.1655	0.0244015	-0.215488	0.038674	0.0523683	-0.00656603	0.182479	-0.0142941	-0.191265	0.0191127	0.00033162	0.0103136	0.134118	-0.00720657	-0.111439	-0.0468926	0.0564638	0.00356471	-0.0184934	-0.00184972	0.462473
1.79	0.0277028	0.00847624	0.0185109	-0.00204469	0.0303577	0.0224622	-0.0640982	0.00295869	0.900625	0.0013376	-0.00668829	-0.00224953	-0.0372965	-0.0589931	-0.0118807	0.00908804	-0.10705	-0.023841	-0.10745	0.0846921	0.085861	0.0123104	0.103992	-0.0333927	-0.00333146	-0.0327841	0.0510159	-0.00422146	-0.165234	0.0255969	-0.215092	0.0400414	0.0523191	-0.00205512	0.182337	-0.0140343	-0.191152	0.00642399	0.000449139	0.010021	0.134018	-0.012403	-0.111878	-0.0412104	0.0565117	0.00469688	-0.0184967	-0.00291471	0.462315
1.8	0.0278322	0.0186614	0.0184998	-0.00100051	0.0305949	0.0246916	-0.0640682	0.003053	0.900638	0.00134362	-0.006709	-0.00189258	-0.0379446	-0.0736997	-0.0117031	0.011566	-0.10732	-0.0285754	-0.106565	0.0914146	0.0860138	0.0180919	0.103643	-0.0352355	-0.00371174	-0.0432602	0.051039	-0.00318057	-0.16497	0.0232806	-0.214693	0.0397553	0.0523422	0.00706311	0.182192	-0.0147428	-0.191163	-0.00680423	0.000545635	0.00893365	0.133872	-0.0166138	-0.11225	-0.0334434	0.056569	0.00576821	-0.0185055	-0.00314447	0.462173
1.81	0.0280708	0.0299474	0.0185009	-0.000279326	0.0308487	0.0259953	-0.0640384	0.00301949	0.900651	0.00116227	-0.00672599	-0.0014984	-0.038733	-0.087149	-0.0114893	0.0140502	-0.107631	-0.0314998	-0.105635	0.0934799	0.0861947	0.0184816	0.103289	-0.0347147	-0.00419953	-0.0542562	0.0510894	-0.00296612	-0.164723	0.0211028	-0.214303	0.0382179	0.0524507	0.0152031	0.182051	-0.0137189	-0.191312	-0.0210492	0.000612071	0.00832093	0.133689	-0.0196825	-0.112573	-0.0304338	0.0566389	0.00700544	-0.0185268	-0.00497337	0.462088
1.82	0.028411	0.0388504	0.0185112	0.00132948	0.0311119	0.0263467	-0.0640089	0.00282723	0.900661	0.000908696	-0.00673899	-0.00111294	-0.0396246	-0.0941874	-0.0112463	0.0143251	-0.107967	-0.0332818	-0.104713	0.0888942	0.086385	0.0205331	0.102949	-0.0320603	-0.00477651	-0.0615307	0.051162	-0.000981995	-0.164493	0.0185148	-0.213941	0.0341161	0.0526413	0.0226489	0.181927	-0.0115703	-0.191589	-0.0329342	0.00065174	0.00640913	0.133479	-0.0217486	-0.112875	-0.0285951	0.0567209	0.0078248	-0.018556	-0.00500543	0.462077
1.83	0.0288301	0.0458755	0.018546	0.00413228	0.031371	0.0255708	-0.0639817	0.00264997	0.900669	0.000686204	-0.00674859	-0.00081791	-0.0405547	-0.095468	-0.0110144	0.0114364	-0.108319	-0.0350271	-0.103875	0.0777277	0.0865822	0.0186363	0.102657	-0.0256027	-0.00540794	-0.066584	0.0512764	0.00284987	-0.164299	0.0129708	-0.213625	0.0291346	0.0529055	0.0298746	0.181819	-0.00979717	-0.191971	-0.0429871	0.000648216	0.00314606	0.133257	-0.0226923	-0.113142	-0.0248794	0.0568031	0.00784577	-0.0185978	-0.00552014	0.462107
1.84	0.0293153	0.0519685	0.0186052	0.00588225	0.0316192	0.0245175	-0.0639565	0.00248109	0.900675	0.000445729	-0.00675554	-0.000565676	-0.041486	-0.09385	-0.0108151	0.00827068	-0.108685	-0.0365324	-0.103169	0.0629434	0.0867528	0.0169293	0.102438	-0.0179988	-0.00608021	-0.0708131	0.0514317	0.00514604	-0.164166	0.00698794	-0.213354	0.0251444	0.05323	0.0341766	0.181725	-0.00852292	-0.192442	-0.0514381	0.000604262	0.00114081	0.133028	-0.0230239	-0.113369	-0.020028	0.0568854	0.00759584	-0.0186365	-0.00544951	0.462157
1.85	0.0298496	0.0551213	0.0186704	0.00618454	0.0318549	0.022693	-0.0639329	0.00223036	0.900678	0.000274818	-0.00675982	-0.00031044	-0.0423846	-0.0874398	-0.0106434	0.00566221	-0.109063	-0.036553	-0.102624	0.0451575	0.0869293	0.0180918	0.10229	-0.0110441	-0.00678052	-0.0721288	0.0515987	0.0054924	-0.164079	0.00235385	-0.213122	0.0212604	0.0535809	0.0357341	0.181649	-0.00656497	-0.192978	-0.0559133	0.000542418	0.000287581	0.132801	-0.0221662	-0.113568	-0.0189045	0.0569657	0.0073441	-0.0186784	-0.0058767	0.462228
1.86	0.0303956	0.0542912	0.018745	0.00749239	0.0320633	0.0192872	-0.0639118	0.00192837	0.900679	-5.05E-05	-0.00676177	-7.74E-05	-0.0431899	-0.0744379	-0.010519	0.00160574	-0.109429	-0.0347689	-0.102277	0.0233988	0.0870954	0.0157055	0.102227	-0.00194044	-0.00746828	-0.068433	0.0517802	0.00781924	-0.164049	-0.00416707	-0.212932	0.0159324	0.0539438	0.0356398	0.181597	-0.00339812	-0.193536	-0.0562453	0.000457913	-0.00236246	0.132591	-0.0196449	-0.113757	-0.0182442	0.0570421	0.00705364	-0.0187239	-0.00591934	0.462326
1.87	0.0309029	0.0474114	0.0188349	0.00966766	0.0322279	0.0139294	-0.0638945	0.00155523	0.900677	-0.000354123	-0.00676148	0.000142804	-0.0438239	-0.0526258	-0.0104522	-0.00249004	-0.109768	-0.0317791	-0.102168	-0.00185536	0.0872415	0.0125403	0.102259	0.00859551	-0.00807353	-0.057123	0.05198	0.0118288	-0.164092	-0.011332	-0.212813	0.00801838	0.054297	0.0352538	0.181569	-0.00152738	-0.194059	-0.0500555	0.000341821	-0.00709976	0.132417	-0.0149861	-0.113937	-0.0176643	0.0571116	0.00573344	-0.0187747	-0.00660892	0.462436
1.88	0.0313393	0.0397253	0.0189343	0.0092305	0.0323336	0.00782481	-0.063881	0.00118168	0.900672	-0.00056959	-0.00675844	0.000465138	-0.0442469	-0.0312962	-0.0104345	-0.00294579	-0.110067	-0.0266071	-0.102301	-0.0250352	0.0873362	0.00590951	0.102388	0.0173036	-0.00856649	-0.0457308	0.0521806	0.0114217	-0.164204	-0.0165305	-0.212758	0.00232161	0.0546304	0.0312755	0.181563	0.000769302	-0.194508	-0.0422931	0.000198971	-0.00907569	0.132298	-0.00894019	-0.114114	-0.0169528	0.057167	0.00459475	-0.0188322	-0.00684816	0.462546
1.89	0.031682	0.0286184	0.0190241	0.00873547	0.0323798	0.00203918	-0.0638711	0.000776711	0.900665	-0.000823713	-0.00675244	0.000714299	-0.0444459	-0.00780271	-0.0104474	-0.00463427	-0.110307	-0.0207095	-0.102652	-0.0451791	0.0873766	0.00281528	0.102598	0.0244321	-0.00892808	-0.0307953	0.052353	0.0113184	-0.164368	-0.0201766	-0.212762	-0.00328756	0.0548986	0.0220556	0.181582	0.00314472	-0.194857	-0.0305704	5.16E-05	-0.0112908	0.132238	-0.00300623	-0.114277	-0.0164534	0.0572087	0.0032819	-0.0188916	-0.00676456	0.462638
1.9	0.0318958	0.0132624	0.0191089	0.00797699	0.0323689	-0.00386594	-0.0638657	0.000314936	0.900655	-0.00103356	-0.00674431	0.000909445	-0.0443974	0.0195763	-0.0105092	-0.00624792	-0.110483	-0.0144167	-0.103198	-0.0637845	0.0873903	-0.000811934	0.10288	0.0312787	-0.00911939	-0.0107372	0.0525029	0.0115382	-0.164573	-0.0239427	-0.212825	-0.00975004	0.0550577	0.00827142	0.181623	0.0053264	-0.195066	-0.0139881	-0.000103705	-0.013782	0.132237	0.00328053	-0.114451	-0.0182067	0.0572373	0.00160682	-0.0189446	-0.00695444	0.462745
1.91	0.0319511	-0.00261879	0.0191764	0.0053684	0.0322982	-0.00967478	-0.0638648	-0.000144886	0.900644	-0.00113679	-0.00673436	0.0010793	-0.044081	0.045106	-0.0106123	-0.00671239	-0.110592	-0.00808503	-0.103913	-0.078185	0.0873608	-0.0057769	0.103218	0.0350834	-0.00910855	0.00950686	0.0526106	0.00942141	-0.164836	-0.0284329	-0.212948	-0.0152766	0.0550718	-0.00738205	0.181688	0.00797281	-0.195103	0.00330436	-0.000252138	-0.0140301	0.132303	0.00985222	-0.114609	-0.0160664	0.0572481	0.000186611	-0.0190079	-0.00683418	0.462816
1.92	0.0318399	-0.0198532	0.0192169	0.003531	0.0321729	-0.0150591	-0.0638683	-0.000490122	0.900633	-0.00111689	-0.00672341	0.00110355	-0.0435162	0.0694167	-0.0107533	-0.00893607	-0.110637	-0.00254268	-0.104745	-0.0873745	0.0872895	-0.00753455	0.103583	0.0373817	-0.00889293	0.0306683	0.0526654	0.00852709	-0.165145	-0.0307291	-0.213124	-0.0198741	0.0549098	-0.022712	0.181777	0.00968507	-0.194957	0.0221326	-0.00037929	-0.0150107	0.132433	0.0159422	-0.114754	-0.0133517	0.057242	-0.00167546	-0.0190678	-0.00654608	0.462858
1.93	0.0315618	-0.0361989	0.0192354	0.00163282	0.0319983	-0.0198484	-0.0638749	-0.000774674	0.900622	-0.00104317	-0.00671248	0.00106752	-0.0427345	0.0893683	-0.0109397	-0.0113147	-0.110629	0.0025475	-0.105638	-0.0902973	0.0872012	-0.0109236	0.103951	0.0358384	-0.00848193	0.0495779	0.052674	0.00705229	-0.165476	-0.0311969	-0.213333	-0.0220121	0.0546514	-0.0278448	0.181875	0.00992997	-0.194626	0.0403701	-0.000487216	-0.0155022	0.132619	0.0214504	-0.114894	-0.0152818	0.0572203	-0.0033379	-0.0191239	-0.00659317	0.462878
1.94	0.0311349	-0.0502697	0.019231	-0.000693602	0.0317802	-0.0237574	-0.0638836	-0.000967563	0.900612	-0.000849068	-0.00670217	0.000990975	-0.0417878	0.103464	-0.0111608	-0.012154	-0.110568	0.00742274	-0.106532	-0.0874064	0.087076	-0.0141252	0.104293	0.0318155	-0.00790647	0.0652062	0.052633	0.00460771	-0.165823	-0.0321188	-0.213557	-0.0228113	0.0543747	-0.0274029	0.181973	0.00943676	-0.194127	0.05635	-0.000571218	-0.0148942	0.132858	0.0260691	-0.115061	-0.0145474	0.0571783	-0.00549391	-0.0191775	-0.00570204	0.462914
1.95	0.0305836	-0.0600052	0.0192108	-0.00213107	0.0315289	-0.0262684	-0.0638931	-0.000957309	0.900605	-0.00054191	-0.0066929	0.000868389	-0.0407371	0.108954	-0.0114069	-0.0128261	-0.110462	0.0113109	-0.107365	-0.0774111	0.086932	-0.015035	0.104587	0.0258402	-0.00720361	0.0745471	0.0525542	0.00244813	-0.166183	-0.0320894	-0.213776	-0.0208218	0.0541145	-0.0246987	0.182056	0.00731123	-0.193487	0.0677373	-0.000635923	-0.0143355	0.133136	0.0290135	-0.115193	-0.013169	0.0571162	-0.00722545	-0.0192187	-0.0041209	0.462868
1.96	0.0299627	-0.0644551	0.0191747	-0.00354796	0.0312616	-0.0270129	-0.0639015	-0.000723729	0.900602	-0.000228672	-0.00668497	0.000721507	-0.0396782	0.105425	-0.0116508	-0.0120936	-0.110322	0.0139158	-0.108068	-0.0618563	0.0867895	-0.0139351	0.104806	0.0176223	-0.00645086	0.0765007	0.0524394	-0.000407329	-0.166533	-0.0293185	-0.21396	-0.0157969	0.05388	-0.022278	0.182117	0.00517946	-0.192765	0.0737829	-0.000676305	-0.0126792	0.133432	0.0299674	-0.11532	-0.0138065	0.0570378	-0.00876287	-0.0192479	-0.00319633	0.462795
1.97	0.0293255	-0.0632109	0.0191309	-0.00340807	0.0309994	-0.0252181	-0.0639069	-0.000352163	0.9006	-0.000123974	-0.00667866	0.000515998	-0.0386994	0.0930062	-0.0118809	-0.0123632	-0.110167	0.0143105	-0.108592	-0.0419752	0.0866456	-0.0136885	0.104946	0.0101872	-0.00571832	0.0712148	0.0523045	-0.00178873	-0.166841	-0.02409	-0.214085	-0.00885979	0.0536685	-0.0210259	0.182154	0.00225761	-0.192016	0.0735846	-0.000696243	-0.0113704	0.133722	0.0279102	-0.115455	-0.0124994	0.0569429	-0.0104651	-0.0192652	-0.0019209	0.462702
1.98	0.0287219	-0.0582741	0.0190827	-0.00462404	0.0307678	-0.0209491	-0.0639081	9.90E-05	0.900601	0.000151737	-0.00667433	0.000343103	-0.0378721	0.0757722	-0.0120816	-0.00964243	-0.110017	0.013218	-0.108909	-0.0212759	0.0865003	-0.0149096	0.105011	0.00276375	-0.00506357	0.0625688	0.0521578	-0.00491076	-0.167085	-0.0167094	-0.214143	-0.00248957	0.0534628	-0.0197873	0.182168	0.000409905	-0.191294	0.0696833	-0.000693963	-0.00776312	0.133981	0.0232827	-0.115584	-0.0126698	0.0568389	-0.0110433	-0.0192699	-0.00159908	0.462569
1.99	0.0281898	-0.0482075	0.0190344	-0.0047799	0.03059	-0.0144378	-0.0639046	0.000600531	0.900604	0.000468515	-0.00667209	0.00011872	-0.0372435	0.0517478	-0.0122452	-0.00805701	-0.109894	0.00969231	-0.109011	0.00162114	0.0863502	-0.0147689	0.104996	-0.00595435	-0.00452379	0.0480706	0.0520086	-0.00762448	-0.16724	-0.00797873	-0.214137	0.0043267	0.0532756	-0.0167118	0.182158	-0.00252765	-0.190641	0.0601897	-0.000670709	-0.00421065	0.134179	0.0159971	-0.115711	-0.0121691	0.0567273	-0.0117719	-0.0192762	-0.000989669	0.462411
2	0.0277721	-0.0358442	0.0189723	-0.00592312	0.0304844	-0.00707258	-0.0638954	0.00116052	0.900611	0.000824012	-0.0066717	-7.42E-05	-0.03687	0.0250442	-0.0123449	-0.00507555	-0.109809	0.00598923	-0.108881	0.0244992	0.0862273	-0.00979644	0.104888	-0.0151327	-0.00414389	0.0319949	0.0518423	-0.0108795	-0.167299	0.00034645	-0.21407	0.00994307	0.0531236	-0.0135404	0.182128	-0.00433978	-0.190103	0.048029	-0.000608855	0.000753913	0.134299	0.0077872	-0.115837	-0.0112172	0.0566132	-0.0119547	-0.0192708	0.00074334	0.462227
2.01	0.0274738	-0.0240655	0.0189069	-0.00617721	0.0304493	-0.000907609	-0.0638813	0.00165156	0.90062	0.00105082	-0.00667305	-0.000195198	-0.0367495	0.000382254	-0.0123898	-0.00194046	-0.109767	0.00224171	-0.108533	0.0450565	0.0861508	-0.00532731	0.104698	-0.0225949	-0.00392459	0.0164124	0.0516831	-0.0121477	-0.167275	0.00621632	-0.213945	0.0154169	0.0529931	-0.0121324	0.182077	-0.00620604	-0.18969	0.0361189	-0.000522971	0.00414895	0.134339	0.000542178	-0.115954	-0.0111737	0.0564964	-0.0117652	-0.0192512	0.00215606	0.462021
2.02	0.027286	-0.0137632	0.0188401	-0.00754489	0.0304657	0.00343146	-0.0638632	0.00194152	0.900632	0.00108489	-0.00667514	-0.000191951	-0.036852	-0.0204806	-0.0123703	0.00417504	-0.109763	-0.00116663	-0.107996	0.0619401	0.0861179	-0.001365	0.104437	-0.0286418	-0.00385265	0.00340141	0.0515353	-0.0146714	-0.167199	0.00967716	-0.213767	0.0196015	0.0528802	-0.00997904	0.182006	-0.00690481	-0.189394	0.0253815	-0.00042244	0.00793264	0.134316	-0.00472969	-0.11606	-0.0078486	0.0563838	-0.0113068	-0.0192176	0.00297127	0.461804
2.03	0.0271932	-0.00454622	0.0187647	-0.00761866	0.030518	0.00662996	-0.0638432	0.00201192	0.900643	0.00104546	-0.00667667	-0.000112909	-0.0371367	-0.0381045	-0.0122711	0.0090702	-0.1098	-0.00614328	-0.107306	0.0758213	0.0861052	-2.25E-05	0.104123	-0.033664	-0.00389772	-0.00719436	0.0513912	-0.0148774	-0.167087	0.0124313	-0.21356	0.021596	0.0527755	-0.0102957	0.181937	-0.00702466	-0.189207	0.0148934	-0.000306915	0.00966233	0.134246	-0.00901016	-0.116118	-0.00418503	0.0562784	-0.0101094	-0.0191774	0.00405624	0.461555
2.04	0.0271981	0.00583027	0.0186914	-0.00767649	0.0305982	0.0091006	-0.0638227	0.00201063	0.900653	0.00100087	-0.00667721	1.91E-05	-0.0375922	-0.0556966	-0.0121094	0.0132803	-0.109892	-0.0113752	-0.106488	0.087361	0.0861167	0.00234069	0.103768	-0.0371144	-0.00404787	-0.0178429	0.0512639	-0.0154881	-0.166945	0.0144078	-0.213346	0.0212396	0.0526825	-0.00841647	0.181873	-0.00584508	-0.189138	0.00226906	-0.000192428	0.0113131	0.134137	-0.0124941	-0.116139	-0.000561091	0.0561834	-0.00889143	-0.0191314	0.00433349	0.461316
2.05	0.0273104	0.0173125	0.0186144	-0.00788454	0.0307062	0.0119851	-0.0638032	0.00193108	0.900663	0.000965434	-0.00667606	0.000209913	-0.0382123	-0.0725444	-0.011883	0.0175696	-0.110041	-0.0169064	-0.105571	0.0956527	0.0861641	0.00780146	0.103381	-0.039596	-0.00429863	-0.0277921	0.0511434	-0.0161416	-0.166777	0.0164297	-0.213151	0.0178964	0.05261	-0.00588449	0.181822	-0.00423846	-0.189202	-0.0121013	-7.54E-05	0.0131204	0.133992	-0.016333	-0.116144	0.000413366	0.0561057	-0.00649373	-0.0190845	0.0047734	0.461141
2.06	0.0275385	0.0287814	0.0185388	-0.00770013	0.0308416	0.0145741	-0.0637853	0.00164321	0.900672	0.000816381	-0.00667281	0.000433295	-0.0389836	-0.0864561	-0.0116011	0.021155	-0.110243	-0.0214559	-0.104595	0.0984076	0.0862606	0.0117291	0.10298	-0.0398903	-0.00464538	-0.036938	0.0510355	-0.0163008	-0.166593	0.0164019	-0.212996	0.0131889	0.0525608	-0.00405699	0.181792	-0.0017324	-0.189415	-0.0270503	3.62E-05	0.0143727	0.133811	-0.019863	-0.116122	0.00560471	0.0560472	-0.00511545	-0.0190443	0.00452134	0.461016
2.07	0.027876	0.0389442	0.0184732	-0.00605386	0.0309986	0.0163031	-0.0637702	0.00133098	0.900679	0.000651106	-0.00666746	0.000628445	-0.0398674	-0.0952944	-0.0112828	0.0221786	-0.110484	-0.0242073	-0.103623	0.0949553	0.0863802	0.0121859	0.102591	-0.0373848	-0.00507307	-0.0441779	0.0509518	-0.0139164	-0.166421	0.0131433	-0.212895	0.00732862	0.0525392	-0.000134157	0.181786	0.000348667	-0.189772	-0.0409178	0.000131376	0.0136859	0.133599	-0.0227015	-0.116044	0.0113832	0.0560039	-0.00314198	-0.0189996	0.00642748	0.460901
2.08	0.0283075	0.04749	0.0184319	-0.00316408	0.0311653	0.0167342	-0.0637588	0.000954531	0.900683	0.000308164	-0.00666068	0.000719938	-0.0408125	-0.0986005	-0.0109641	0.0200805	-0.110746	-0.0261218	-0.102718	0.0848227	0.0865065	0.0126333	0.102245	-0.0310752	-0.00556236	-0.0503767	0.0509142	-0.00948596	-0.166292	0.0067729	-0.212848	0.00186188	0.0525529	0.00339403	0.181798	0.00195742	-0.190259	-0.053	0.000192489	0.0113749	0.133364	-0.0243447	-0.115913	0.0135914	0.055981	-0.00130384	-0.0189334	0.00737205	0.460801
2.09	0.0288144	0.0541505	0.0184195	-0.000708447	0.0313325	0.0166568	-0.0637515	0.000502929	0.900684	-0.000125661	-0.00665343	0.000733287	-0.0417678	-0.0969135	-0.0106755	0.0165351	-0.111029	-0.0289147	-0.101944	0.0688858	0.0866239	0.0107422	0.101975	-0.0221465	-0.00609376	-0.0545537	0.0509331	-0.00496025	-0.166238	-0.0014358	-0.212855	-0.00329541	0.052597	0.00495416	0.181827	0.00413671	-0.19085	-0.0627329	0.000215349	0.00930276	0.133116	-0.0253228	-0.115781	0.0135799	0.0559748	0.000425687	-0.0188606	0.00774055	0.460769
2.1	0.0293729	0.0577074	0.0184269	0.00102265	0.0314919	0.0149328	-0.0637487	9.94E-05	0.900682	-0.000358241	-0.00664631	0.000694863	-0.0426811	-0.0893015	-0.0104237	0.0131784	-0.111335	-0.0299349	-0.101349	0.048967	0.0867375	0.0123109	0.101787	-0.0147418	-0.00664676	-0.056208	0.0509937	-0.00186978	-0.166259	-0.00868355	-0.212909	-0.00736014	0.0526538	0.00704049	0.181874	0.00571331	-0.191516	-0.0687543	0.000210052	0.00747924	0.132867	-0.0244399	-0.115634	0.0161149	0.0559887	0.00277593	-0.0187921	0.00798102	0.460758
2.11	0.0299577	0.0586869	0.0184434	0.00208625	0.031622	0.0108869	-0.0637498	-0.000306808	0.900677	-0.000545946	-0.00663952	0.000646841	-0.0435026	-0.0770808	-0.0102117	0.010014	-0.111635	-0.0280871	-0.100972	0.0254654	0.0868557	0.0106227	0.101684	-0.00558498	-0.00720966	-0.0561976	0.0510731	-0.000113638	-0.166348	-0.0152888	-0.212989	-0.00935184	0.0527346	0.00989788	0.18194	0.00728341	-0.192227	-0.0713627	0.000185776	0.00566651	0.132639	-0.0210286	-0.115471	0.0143466	0.0560232	0.00471976	-0.0187275	0.00749404	0.460755
2.12	0.0305313	0.0560392	0.0184847	0.00443333	0.0317063	0.00634662	-0.0637553	-0.000758031	0.900669	-0.000880902	-0.00663358	0.000567945	-0.0441766	-0.0600845	-0.0100644	0.0057633	-0.111911	-0.0256261	-0.100842	0.000471151	0.0869516	0.00817262	0.101689	0.00558729	-0.00774285	-0.0521907	0.0511885	0.00359819	-0.166505	-0.0210131	-0.213093	-0.012059	0.0528663	0.0156555	0.18201	0.00792006	-0.192934	-0.0698386	0.000122894	0.00183181	0.132448	-0.017131	-0.115336	0.0140498	0.0560753	0.0058248	-0.0186639	0.00728132	0.460804
2.13	0.0310694	0.0504025	0.0185346	0.00599492	0.0317447	0.00156338	-0.0637651	-0.00116734	0.90066	-0.000988887	-0.00662834	0.000461166	-0.0446761	-0.0398717	-0.00996274	0.00225686	-0.112151	-0.021233	-0.100958	-0.0242881	0.0870328	0.00895093	0.101795	0.0155231	-0.00821784	-0.044163	0.0513122	0.00620765	-0.166717	-0.0259503	-0.21323	-0.0161007	0.0530404	0.0198252	0.182092	0.00859974	-0.193608	-0.0646434	3.95E-05	-0.00154227	0.132298	-0.012724	-0.115221	0.00991083	0.0561416	0.00788904	-0.0185972	0.00711686	0.460873
2.14	0.0315327	0.041212	0.0185923	0.0055908	0.0317321	-0.00379746	-0.0637791	-0.00164673	0.90065	-0.00105083	-0.00662426	0.000357145	-0.0449602	-0.0166631	-0.00991493	0.000709387	-0.112338	-0.0152247	-0.101317	-0.0477398	0.0871127	0.00654471	0.101993	0.0237811	-0.00858797	-0.0319924	0.0514395	0.00663168	-0.166979	-0.0300819	-0.213409	-0.0200903	0.0532552	0.0223004	0.182181	0.00970269	-0.194203	-0.0548062	-6.38E-05	-0.00336881	0.132197	-0.00727399	-0.115132	0.00855867	0.0562232	0.00866654	-0.0185356	0.00586054	0.460957
2.15	0.0318823	0.0275653	0.0186488	0.00629411	0.0316628	-0.0097614	-0.0637978	-0.00206558	0.900638	-0.00106461	-0.00662146	0.00019504	-0.0449939	0.0108573	-0.00992032	-0.00292517	-0.112461	-0.00945709	-0.101906	-0.0698922	0.0871672	0.00401037	0.102273	0.0320328	-0.008814	-0.0156413	0.0515564	0.00926827	-0.167286	-0.0338872	-0.213627	-0.0235785	0.0534814	0.0231821	0.18228	0.010258	-0.194673	-0.0400163	-0.000177749	-0.00717791	0.132154	-0.00125236	-0.115071	0.0036018	0.0563214	0.010851	-0.0184825	0.00493426	0.461048
2.16	0.0320909	0.0131882	0.0187053	0.00571918	0.0315342	-0.0155434	-0.0638205	-0.00243221	0.900627	-0.00125678	-0.00662044	3.83E-06	-0.0447646	0.0363114	-0.00998998	-0.00584012	-0.112523	-0.00342305	-0.102693	-0.0870979	0.0871858	-0.00068351	0.102621	0.0376896	-0.00887439	0.000713936	0.051662	0.00965145	-0.167641	-0.0375209	-0.213871	-0.0255522	0.0537019	0.0201816	0.182378	0.0103417	-0.194983	-0.0239146	-0.000302682	-0.00939821	0.132172	0.00490012	-0.115059	-0.00124658	0.0564317	0.0112106	-0.0184512	0.00222818	0.461162
2.17	0.0321396	-0.00393771	0.018752	0.00449605	0.0313498	-0.0206041	-0.0638465	-0.00275972	0.900615	-0.00122148	-0.00662146	-0.000218595	-0.0442805	0.0619978	-0.0101191	-0.00880591	-0.112523	0.00204496	-0.103629	-0.0992116	0.087171	-0.00181641	0.103015	0.0406676	-0.00875669	0.0195057	0.0517414	0.0093786	-0.168026	-0.0376772	-0.214131	-0.0268213	0.0538884	0.0164111	0.182477	0.0103039	-0.19511	-0.00420976	-0.000425378	-0.0112015	0.13225	0.0105437	-0.115077	-0.00598712	0.056543	0.0116056	-0.0184309	0.00136711	0.461262
2.18	0.0320208	-0.0206213	0.018779	0.00242039	0.0311248	-0.023931	-0.0638754	-0.00293424	0.900603	-0.00104803	-0.00662476	-0.000445941	-0.0435649	0.0836684	-0.0102999	-0.0112157	-0.112472	0.00630126	-0.104655	-0.104984	0.0871418	-0.00523488	0.103424	0.0402287	-0.00846053	0.0375192	0.0517773	0.00768904	-0.168402	-0.0339184	-0.214395	-0.0264652	0.0540304	0.0115696	0.182574	0.00990609	-0.195042	0.0152685	-0.000530998	-0.0115968	0.132377	0.0146515	-0.115153	-0.00911213	0.0566595	0.0113706	-0.0184218	-5.80E-06	0.461383
2.19	0.0317391	-0.0365734	0.0187867	0.00059481	0.0308767	-0.0253511	-0.0639055	-0.00308069	0.900594	-0.000811869	-0.0066305	-0.000694043	-0.0426583	0.100988	-0.0105283	-0.01351	-0.112383	0.00933624	-0.10571	-0.104903	0.0870632	-0.00872028	0.103819	0.037781	-0.00799556	0.0544081	0.0517695	0.00638814	-0.168743	-0.0298024	-0.214655	-0.0259847	0.0541224	0.00683912	0.182661	0.00815665	-0.194784	0.0338871	-0.00061535	-0.0118409	0.132536	0.0168873	-0.115243	-0.00895705	0.0567723	0.0108527	-0.0184195	-0.000602711	0.461463
2.2	0.0313131	-0.0487238	0.0187785	-0.000788703	0.0306217	-0.0254245	-0.0639361	-0.00306548	0.900586	-0.000746665	-0.00663865	-0.000921058	-0.0416153	0.110726	-0.010792	-0.0150313	-0.112268	0.0111809	-0.106733	-0.0986977	0.0869847	-0.00823852	0.10418	0.0338667	-0.0073835	0.0665474	0.0517253	0.00519693	-0.169061	-0.0273329	-0.214908	-0.0244399	0.0541583	2.92E-05	0.182736	0.00699269	-0.194354	0.0487559	-0.000678827	-0.011727	0.132712	0.0177157	-0.115364	-0.0126351	0.0568815	0.00980174	-0.0184292	-0.00239686	0.461542
2.21	0.030792	-0.0553442	0.0187543	-0.00219496	0.0303761	-0.0236752	-0.0639657	-0.00282899	0.90058	-0.000538718	-0.00664877	-0.00111042	-0.040522	0.111177	-0.0110655	-0.0148679	-0.112142	0.0115509	-0.107663	-0.0867352	0.086883	-0.0106693	0.10449	0.0289258	-0.00668417	0.0724656	0.0516459	0.00297694	-0.169351	-0.0231955	-0.215141	-0.0222607	0.054106	-0.0106068	0.182801	0.00663565	-0.193805	0.0578411	-0.000716556	-0.0104408	0.132887	0.0166336	-0.115527	-0.0178767	0.0569809	0.00904563	-0.0184514	-0.00374577	0.461629
2.22	0.0302301	-0.0568277	0.0187247	-0.00316019	0.0301564	-0.0199212	-0.0639926	-0.00251177	0.900576	-0.000330875	-0.00666092	-0.00131531	-0.0394611	0.103989	-0.0113332	-0.0137521	-0.112014	0.0111424	-0.10846	-0.0715087	0.0867686	-0.0111554	0.104748	0.0222954	-0.00596067	0.0721942	0.0515477	0.000891151	-0.169595	-0.0173486	-0.215347	-0.0185922	0.0539617	-0.0169256	0.182854	0.0044961	-0.193198	0.0614933	-0.00073561	-0.00839858	0.133039	0.013315	-0.11571	-0.0205614	0.0570695	0.00831844	-0.0184876	-0.00474463	0.461696
2.23	0.0296768	-0.0538061	0.0186828	-0.00362104	0.0299858	-0.0142801	-0.0640155	-0.00202805	0.900574	-0.000141588	-0.00667498	-0.00152528	-0.0385095	0.0894739	-0.0115723	-0.0132012	-0.1119	0.00925119	-0.109082	-0.0521398	0.0866501	-0.0122223	0.104931	0.0149013	-0.00527201	0.0663913	0.0514271	-0.00093755	-0.16977	-0.0101136	-0.215514	-0.0141146	0.053771	-0.0210264	0.182889	0.00232167	-0.192585	0.0603069	-0.000722445	-0.00586731	0.133145	0.00785149	-0.115908	-0.0200372	0.0571482	0.0067068	-0.0185325	-0.00653773	0.461735
2.24	0.0291691	-0.047443	0.0186374	-0.00434387	0.0298775	-0.00755351	-0.0640327	-0.00139577	0.900574	0.000109242	-0.00669121	-0.00172031	-0.0377287	0.0694255	-0.0117819	-0.0116151	-0.111812	0.00617026	-0.109495	-0.0297476	0.0865301	-0.0122297	0.105036	0.00650258	-0.00466734	0.0560932	0.0512974	-0.00359523	-0.169864	-0.00183804	-0.215626	-0.00804788	0.0535476	-0.022617	0.182908	0.000836214	-0.192003	0.0557488	-0.00068314	-0.00230452	0.133191	0.00118506	-0.116116	-0.0210064	0.0572079	0.00447015	-0.0185892	-0.00747458	0.461742
2.25	0.0287468	-0.0368472	0.0185996	-0.00385356	0.0298377	-0.00066513	-0.0640429	-0.000662406	0.900576	0.000359582	-0.00670957	-0.00192023	-0.0371782	0.043598	-0.0119651	-0.0111502	-0.111766	0.00220463	-0.109671	-0.00510639	0.0864091	-0.0116466	0.105061	-0.0020355	-0.0041994	0.0399861	0.0511749	-0.00592769	-0.169867	0.00603653	-0.215666	-5.56E-05	0.0533292	-0.0214247	0.182899	-0.00198312	-0.191496	0.0464034	-0.000628217	0.000624125	0.133165	-0.0059605	-0.116338	-0.0225888	0.0572483	0.00277822	-0.0186583	-0.00850833	0.461734
2.26	0.0284319	-0.0261053	0.0185549	-0.00561831	0.0298607	0.00465886	-0.064046	-4.25E-07	0.900581	0.000577641	-0.00672933	-0.00200633	-0.0368797	0.0188651	-0.0120903	-0.00639627	-0.111755	-0.000800182	-0.10961	0.0172231	0.0863103	-0.00796461	0.104998	-0.0110918	-0.00389545	0.0245114	0.0510425	-0.0101612	-0.169799	0.0104052	-0.215629	0.00765802	0.0531204	-0.0196103	0.182869	-0.00456298	-0.19109	0.0369582	-0.000543161	0.0057418	0.133077	-0.0113204	-0.116574	-0.0242177	0.0572728	0.00101016	-0.0187356	-0.00982973	0.461715
2.27	0.0282156	-0.0166627	0.0185048	-0.00539265	0.0299279	0.0081143	-0.0640429	0.000551491	0.900588	0.000830184	-0.00674992	-0.00207989	-0.0368044	-0.00266507	-0.0121522	-0.00305928	-0.111778	-0.00408969	-0.10934	0.0369555	0.086244	-0.00445962	0.104854	-0.0179236	-0.00374024	0.0102261	0.0509165	-0.0104935	-0.169687	0.013094	-0.215518	0.0148064	0.0529274	-0.0189194	0.182816	-0.0064497	-0.190776	0.0279656	-0.000434444	0.0081019	0.132943	-0.0150862	-0.116813	-0.0230163	0.0572792	-0.000730003	-0.0188231	-0.0108864	0.46168
2.28	0.0280917	-0.00752572	0.0184512	-0.00551047	0.0300192	0.00953076	-0.0640352	0.000947718	0.900597	0.000968609	-0.00677059	-0.00204461	-0.0369255	-0.0216619	-0.0121429	0.0018431	-0.111835	-0.00706212	-0.108889	0.0532769	0.0862247	0.000575591	0.10464	-0.0245202	-0.00372017	-0.00268997	0.050804	-0.0105475	-0.169552	0.0142804	-0.215345	0.0200927	0.0527535	-0.0157579	0.182747	-0.00764784	-0.190557	0.0186672	-0.000309875	0.010312	0.132784	-0.0166645	-0.117036	-0.0216483	0.0572635	-0.00270299	-0.0189243	-0.0110534	0.461619
2.29	0.0280625	0.00215122	0.0183972	-0.00574643	0.0301211	0.0104142	-0.0640242	0.00116408	0.900607	0.00102843	-0.00679059	-0.00194641	-0.037229	-0.0403159	-0.0120631	0.00694899	-0.111927	-0.0108128	-0.108281	0.0679634	0.0862459	0.00426413	0.104368	-0.0294214	-0.00382498	-0.014782	0.0507133	-0.0107234	-0.1694	0.0149101	-0.215129	0.0231312	0.0526116	-0.0123445	0.182667	-0.00785369	-0.190441	0.00792272	-0.000177905	0.0125828	0.132614	-0.0175482	-0.117233	-0.0183095	0.0572295	-0.0047522	-0.0190289	-0.0114561	0.461538
2.3	0.0281231	0.0100818	0.0183426	-0.00550679	0.0302276	0.0105082	-0.0640119	0.00133038	0.900618	0.00104738	-0.00680941	-0.00182672	-0.0376955	-0.055053	-0.0119195	0.0106297	-0.112058	-0.0141502	-0.107541	0.0795827	0.0862964	0.00656234	0.10405	-0.0335892	-0.00403245	-0.0234006	0.050644	-0.00958621	-0.169245	0.0136472	-0.214896	0.0236706	0.0524975	-0.00959161	0.18259	-0.00798379	-0.190429	-0.00151003	-4.14E-05	0.0137633	0.132439	-0.0175591	-0.117401	-0.0155438	0.0571812	-0.00564395	-0.0191287	-0.0111968	0.461461
2.31	0.0282657	0.0190503	0.018289	-0.00573957	0.0303327	0.0100195	-0.0639985	0.00134173	0.900628	0.00100038	-0.00682686	-0.00165857	-0.0383054	-0.0702645	-0.0117284	0.0135699	-0.112219	-0.0161304	-0.106689	0.0898599	0.0863754	0.0102771	0.10369	-0.0372816	-0.00432607	-0.0327805	0.0505954	-0.00981384	-0.169104	0.0111767	-0.214661	0.0231674	0.0524179	-0.00646285	0.182517	-0.00653783	-0.190518	-0.0125593	9.50E-05	0.0155341	0.132267	-0.0167435	-0.117527	-0.0093533	0.0571178	-0.00728752	-0.0192365	-0.0105668	0.461376
2.32	0.0284961	0.0275066	0.0182366	-0.00503758	0.030428	0.00852473	-0.0639854	0.00134077	0.900637	0.000892601	-0.0068426	-0.00150018	-0.0390471	-0.0819185	-0.0114996	0.0148784	-0.112393	-0.0171158	-0.105759	0.0952266	0.0864931	0.0130813	0.103303	-0.0393168	-0.00470605	-0.0410735	0.0505647	-0.00871869	-0.168991	0.00677748	-0.214436	0.0219438	0.052368	-0.00351255	0.182456	-0.00582169	-0.190717	-0.0234643	0.000228795	0.0159424	0.132108	-0.014965	-0.117612	-0.00684192	0.0570428	-0.0081065	-0.0193285	-0.00887627	0.461301
2.33	0.028805	0.0338315	0.0181936	-0.00340138	0.0305031	0.00615765	-0.063973	0.00120435	0.900646	0.000819207	-0.00685665	-0.00133503	-0.0398804	-0.0879061	-0.0112521	0.0149034	-0.112576	-0.0177425	-0.104805	0.0944981	0.086618	0.0145518	0.102907	-0.0384279	-0.00515608	-0.0467573	0.0505616	-0.00600627	-0.168933	-0.000230334	-0.214229	0.0197413	0.0523509	0.000977966	0.182404	-0.00520243	-0.191018	-0.0323216	0.000347858	0.0148036	0.131973	-0.0123259	-0.117659	-0.00200412	0.0569543	-0.00952596	-0.0194151	-0.00786281	0.461236
2.34	0.0291731	0.0397631	0.0181678	-0.00243743	0.0305535	0.00389792	-0.0639621	0.000980696	0.900653	0.000705339	-0.0068695	-0.0012303	-0.0407535	-0.0904234	-0.0110075	0.0143144	-0.112766	-0.0184587	-0.103888	0.0879888	0.0867678	0.0145063	0.102537	-0.0353201	-0.00565023	-0.0512154	0.0505972	-0.00394378	-0.168946	-0.0080693	-0.214049	0.0160804	0.0523763	0.00448317	0.182361	-0.00315982	-0.191401	-0.040503	0.000442517	0.014453	0.131863	-0.0096103	-0.117651	0.00025352	0.0568542	-0.0103064	-0.0194901	-0.00712384	0.461159
2.35	0.029587	0.0428303	0.0181546	-0.00064151	0.03058	0.0014589	-0.0639538	0.000717588	0.900659	0.000438871	-0.00688176	-0.00121914	-0.041622	-0.0864779	-0.0107809	0.0113859	-0.112961	-0.0189553	-0.103065	0.0755101	0.086911	0.0131948	0.102213	-0.0290932	-0.006166	-0.0522014	0.0506678	0.000315816	-0.169044	-0.0168877	-0.213909	0.0118775	0.052462	0.0135229	0.182332	-0.00209955	-0.19185	-0.0457069	0.000518749	0.0126722	0.131781	-0.00678428	-0.117625	0.00382095	0.0567472	-0.0107991	-0.019547	-0.00409416	0.461111
2.36	0.0300217	0.0438121	0.0181607	0.00216879	0.0305787	-0.00200631	-0.0639487	0.00038974	0.900661	8.50E-05	-0.00689418	-0.00128504	-0.0424314	-0.0775917	-0.0105981	0.00636135	-0.113155	-0.0177658	-0.102391	0.0581149	0.0870541	0.0141898	0.101955	-0.0213846	-0.0066717	-0.0511439	0.0507817	0.00541215	-0.169225	-0.0252817	-0.213816	0.00670693	0.0526399	0.0223467	0.182318	0.000435198	-0.192335	-0.0484269	0.000568082	0.00937953	0.13173	-0.00306528	-0.117589	0.00354679	0.0566409	-0.0107215	-0.0195692	-0.00118621	0.461081
2.37	0.0304592	0.0430233	0.0181866	0.00310817	0.0305365	-0.0063091	-0.0639469	2.92E-05	0.900661	-0.000136401	-0.00690689	-0.00126849	-0.0431384	-0.0648943	-0.0104673	0.00401149	-0.113327	-0.0150395	-0.101909	0.0373256	0.0871764	0.0113646	0.10178	-0.0134459	-0.00715567	-0.0482968	0.0509275	0.00681048	-0.169479	-0.0304944	-0.213762	0.00312213	0.0528995	0.029222	0.182321	0.00118911	-0.192833	-0.0489127	0.000587614	0.00763846	0.131723	0.0017855	-0.117557	0.00302664	0.0565329	-0.0105507	-0.0195756	0.000786559	0.461077
2.38	0.0308705	0.038094	0.0182159	0.00361296	0.0304515	-0.0104866	-0.0639489	-0.000443078	0.90066	-0.00015656	-0.00691937	-0.00123388	-0.0436918	-0.0461487	-0.0103707	0.00218846	-0.113464	-0.0111896	-0.101651	0.0135828	0.0872858	0.011027	0.101691	-0.00458218	-0.00758545	-0.0403785	0.0510737	0.00814914	-0.169774	-0.0333101	-0.213752	-0.00154801	0.0532278	0.0355927	0.182337	0.00255743	-0.193311	-0.044606	0.000593397	0.00550689	0.131765	0.00654189	-0.117524	0.0030674	0.056432	-0.00928818	-0.0195533	0.00374389	0.461083
2.39	0.0312169	0.0306738	0.0182561	0.00493473	0.0303267	-0.0141413	-0.0639555	-0.000829237	0.900657	-0.00038754	-0.00693185	-0.00124075	-0.0440421	-0.0247478	-0.0103255	-0.000870077	-0.113562	-0.00755412	-0.101635	-0.0101011	0.0873875	0.00870958	0.101695	0.00474259	-0.00791958	-0.0304785	0.0512252	0.010051	-0.1701	-0.0357812	-0.213784	-0.00533699	0.053597	0.0387054	0.182361	0.00263164	-0.193724	-0.0375888	0.000575531	0.00208266	0.131852	0.0106611	-0.117487	0.00383948	0.0563409	-0.00873667	-0.0195103	0.00509982	0.461079
2.4	0.0314836	0.0217212	0.0183034	0.00552525	0.0301698	-0.0167507	-0.0639661	-0.00124367	0.900652	-0.000527983	-0.00694418	-0.00123682	-0.0441826	-0.0028466	-0.0103293	-0.00316736	-0.113622	-0.0038488	-0.101846	-0.0321852	0.0874515	0.0054098	0.101791	0.0138921	-0.00814879	-0.0192681	0.051371	0.0112005	-0.170451	-0.0368975	-0.213851	-0.00846219	0.0539705	0.0369185	0.182393	0.0038424	-0.194054	-0.0284865	0.000538732	-0.000728087	0.131975	0.0138202	-0.11745	0.00380454	0.056256	-0.00818432	-0.019453	0.00685166	0.461068
2.41	0.0316432	0.00955473	0.0183521	0.00489286	0.0299926	-0.0182623	-0.0639809	-0.00167274	0.900647	-0.000548223	-0.00695657	-0.00124133	-0.044094	0.0211678	-0.0103799	-0.0043864	-0.113641	-2.07E-05	-0.102268	-0.0516784	0.0874936	0.00395204	0.101966	0.0211148	-0.008244	-0.00425798	0.0515075	0.0117746	-0.170815	-0.0370881	-0.213948	-0.011194	0.0543203	0.0333506	0.182429	0.00390397	-0.19427	-0.0154112	0.000490081	-0.00275976	0.132124	0.0159995	-0.11742	0.00227949	0.0561828	-0.00633547	-0.0193672	0.00967059	0.461054
2.42	0.0316798	-0.00324992	0.018394	0.00443005	0.0298032	-0.0189907	-0.0639996	-0.00203823	0.900639	-0.000746721	-0.00696892	-0.00124032	-0.0437784	0.0434302	-0.0104721	-0.00659568	-0.113624	0.0023321	-0.102864	-0.0668416	0.0875059	-0.00180208	0.102206	0.0261819	-0.00819394	0.0107422	0.0516223	0.0122376	-0.171183	-0.035462	-0.214068	-0.0132212	0.0546204	0.02667	0.182468	0.00423507	-0.194351	-0.00158036	0.000438803	-0.00501306	0.132292	0.0173025	-0.117395	0.00190147	0.0561233	-0.00511232	-0.0192717	0.0101574	0.461038
2.43	0.0315856	-0.0164802	0.0184284	0.00380383	0.0296124	-0.0188357	-0.0640217	-0.00232166	0.900632	-0.000678792	-0.00698134	-0.00125074	-0.0432571	0.0629847	-0.0106083	-0.0089735	-0.113585	0.00443977	-0.103583	-0.0761793	0.0874798	-0.00359312	0.102484	0.0285913	-0.00799521	0.0253494	0.0517125	0.0124032	-0.171529	-0.031872	-0.214201	-0.0135953	0.0548569	0.0200135	0.182504	0.00323311	-0.194288	0.0130033	0.000386746	-0.00716598	0.132467	0.0176615	-0.117384	0.000950527	0.0560804	-0.00330485	-0.0191636	0.0114695	0.461026
2.44	0.0313555	-0.0293695	0.0184578	0.00272292	0.0294239	-0.0185778	-0.0640462	-0.00253736	0.900626	-0.000657468	-0.00699383	-0.00123931	-0.0425529	0.0797032	-0.0107921	-0.0108346	-0.113524	0.00626717	-0.104374	-0.0812156	0.087442	-0.00378195	0.102779	0.029841	-0.00765502	0.0385014	0.0517776	0.011203	-0.171846	-0.0281902	-0.214327	-0.0117437	0.055014	0.0101868	0.182529	0.00244816	-0.194073	0.0276194	0.000331103	-0.00884262	0.132644	0.0178803	-0.117383	-0.00249286	0.0560572	-0.00104676	-0.0190424	0.011932	0.46101
2.45	0.0310094	-0.0395137	0.0184754	0.00211478	0.0292424	-0.0173721	-0.0640721	-0.00260614	0.900621	-0.000367948	-0.00700607	-0.00121491	-0.0417141	0.0900644	-0.0110061	-0.012806	-0.113448	0.00694677	-0.105187	-0.0800464	0.0873934	-0.00541052	0.103067	0.0276916	-0.00720592	0.0474211	0.0518063	0.00985493	-0.172124	-0.0226648	-0.214428	-0.00787672	0.0550388	-0.00453834	0.182542	3.35E-05	-0.193725	0.0391033	0.000280748	-0.0104268	0.132819	0.0169622	-0.117405	-0.00240219	0.0560526	0.0005856	-0.0189327	0.0104814	0.461002
2.46	0.0305767	-0.0465445	0.0184908	0.00166232	0.0290816	-0.0143486	-0.0640978	-0.00253087	0.900619	-0.000198031	-0.00701807	-0.00117549	-0.0408067	0.0938976	-0.0112457	-0.0135886	-0.113374	0.00561101	-0.105961	-0.0736137	0.0873296	-0.00683943	0.103328	0.0241095	-0.00669121	0.0526007	0.0518099	0.00799547	-0.172346	-0.0162727	-0.214486	-0.00365453	0.0549079	-0.021722	0.182534	-0.00155321	-0.193276	0.0474226	0.00022765	-0.0115102	0.132974	0.0140584	-0.117419	-0.00152683	0.056068	0.00261003	-0.0188301	0.00945275	0.460958
2.47	0.0300954	-0.049624	0.0185	0.000505642	0.0289602	-0.0095921	-0.064122	-0.00230073	0.900618	-5.22E-05	-0.00702954	-0.00110589	-0.0398988	0.090938	-0.0114844	-0.0125058	-0.113319	0.00329382	-0.10665	-0.063078	0.0872506	-0.00853699	0.103552	0.0200293	-0.0061517	0.0541285	0.0517821	0.00459938	-0.172507	-0.0101611	-0.214504	0.000196359	0.0546104	-0.0348855	0.182514	-0.00312272	-0.192767	0.0518609	0.000179987	-0.010922	0.133092	0.00933371	-0.117433	-0.00217398	0.0561024	0.00418217	-0.0187439	0.00756624	0.460901
2.48	0.0296068	-0.0475179	0.0185098	0.00140594	0.028891	-0.0038294	-0.0641433	-0.00194309	0.900619	0.000152498	-0.00704073	-0.00112061	-0.0390573	0.0802512	-0.0117127	-0.0133529	-0.113288	0.000442464	-0.107214	-0.0488539	0.0871737	-0.0075554	0.103728	0.0151767	-0.00563264	0.0488929	0.0517347	0.00324466	-0.172603	-0.00328549	-0.214477	0.00545383	0.054242	-0.0365651	0.182468	-0.006341	-0.19224	0.0504809	0.00013426	-0.0114315	0.133156	0.00311099	-0.117459	-0.00383183	0.0561526	0.00590719	-0.0186794	0.00559977	0.460845
2.49	0.0291569	-0.0418179	0.0185205	0.000700716	0.028889	0.00345949	-0.0641604	-0.00149652	0.900621	0.000306392	-0.00705191	-0.00112423	-0.0383513	0.0639248	-0.0119212	-0.0118964	-0.1133	-0.00414935	-0.10762	-0.0319007	0.0870877	-0.00839081	0.10385	0.00894661	-0.00518883	0.040017	0.0516704	-0.000794894	-0.17262	0.00483493	-0.214397	0.0104932	0.0538677	-0.0375292	0.182399	-0.00793224	-0.191745	0.0457152	9.48E-05	-0.00931376	0.13315	-0.00454891	-0.117497	-0.00419396	0.0562195	0.00734088	-0.0186299	0.00410193	0.460789
2.5	0.0287795	-0.0329987	0.018531	0.00158853	0.0289617	0.0109582	-0.0641728	-0.000965753	0.900625	0.000463546	-0.00706332	-0.00117442	-0.0378264	0.043864	-0.0120995	-0.0124733	-0.113361	-0.00939237	-0.107854	-0.0142351	0.0870144	-0.00617803	0.103912	0.0032391	-0.00485768	0.0273007	0.0515918	-0.0025207	-0.172541	0.0141959	-0.214263	0.0163417	0.0535026	-0.0348442	0.182311	-0.0102475	-0.191319	0.0374232	6.62E-05	-0.00829648	0.133063	-0.0127296	-0.117549	-0.0063261	0.0562986	0.00821981	-0.0185957	0.00242633	0.460739
2.51	0.0284973	-0.0228857	0.0185516	0.00119773	0.0291072	0.0178453	-0.0641795	-0.000425841	0.900631	0.000708974	-0.00707533	-0.00120108	-0.0375106	0.0227084	-0.0122541	-0.0104391	-0.113476	-0.014159	-0.10791	0.00273818	0.086955	-0.00617606	0.103917	-0.00239937	-0.00466414	0.0135642	0.0515172	-0.00582207	-0.172376	0.019919	-0.214071	0.0218098	0.0531806	-0.0291633	0.1822	-0.0119191	-0.190985	0.0278243	3.79E-05	-0.00566799	0.132897	-0.0201335	-0.117621	-0.00832523	0.0563871	0.00931327	-0.0185679	0.00190395	0.460697
2.52	0.0283174	-0.0128491	0.0185624	0.000461059	0.0293139	0.0230508	-0.0641815	-4.78E-05	0.90064	0.000865634	-0.00708735	-0.00121173	-0.037396	0.00329712	-0.0123541	-0.00768739	-0.113636	-0.0183545	-0.107808	0.0172477	0.0869207	-0.000981465	0.103861	-0.00818822	-0.0046059	0.00131452	0.0514327	-0.00783476	-0.172163	0.023149	-0.213836	0.0251622	0.0529067	-0.0256067	0.182074	-0.01341	-0.190755	0.01799	3.04E-05	-0.00277681	0.132667	-0.025758	-0.117703	-0.00831097	0.0564863	0.010164	-0.0185529	0.00072095	0.460658
2.53	0.0282311	-0.00405183	0.0185721	-0.000303394	0.0295603	0.0260484	-0.0641804	0.000237971	0.900648	0.000820656	-0.00709949	-0.00119122	-0.0374548	-0.0129061	-0.0124104	-0.00420073	-0.113841	-0.0224387	-0.107578	0.0287017	0.0869165	-0.00067082	0.103761	-0.0117829	-0.00465818	-0.00819944	0.0513602	-0.00868167	-0.171922	0.024494	-0.213583	0.0255472	0.0526733	-0.0218342	0.181947	-0.0126421	-0.190623	0.00902826	3.05E-05	-0.000416402	0.132391	-0.0289655	-0.117788	-0.00906461	0.056595	0.0109318	-0.0185506	-0.00164384	0.460624
2.54	0.0282285	0.00473211	0.0185714	-0.00207713	0.0298278	0.0273002	-0.0641771	0.000451321	0.900657	0.000874744	-0.007111	-0.00109091	-0.0376612	-0.0284133	-0.0124073	0.00103397	-0.114084	-0.0255683	-0.107238	0.0394063	0.0869303	0.00300789	0.103622	-0.016192	-0.00479518	-0.016266	0.051293	-0.0100957	-0.171667	0.0250473	-0.213336	0.0235794	0.0524805	-0.0171686	0.181829	-0.0113552	-0.190582	-0.000256467	4.48E-05	0.00288754	0.132093	-0.0300338	-0.117874	-0.00689767	0.0567062	0.0108977	-0.0185723	-0.00434277	0.460603
2.55	0.0283145	0.0129402	0.0185551	-0.00259319	0.0300984	0.0265041	-0.064172	0.000449549	0.900665	0.000741968	-0.00712133	-0.000972964	-0.0380144	-0.0422847	-0.0123407	0.00427066	-0.114351	-0.0270452	-0.106795	0.0486006	0.086969	0.00524081	0.103446	-0.0190566	-0.00501037	-0.0229444	0.0512294	-0.00934398	-0.171412	0.0235076	-0.213116	0.0200102	0.052325	-0.0137426	0.181734	-0.00827828	-0.19064	-0.00964077	7.61E-05	0.00456312	0.131797	-0.0289942	-0.117938	-0.0069058	0.056816	0.0108238	-0.0186183	-0.00563304	0.460578
2.56	0.0284834	0.0219433	0.0185349	-0.00293493	0.0303518	0.0237175	-0.0641668	0.000473873	0.900671	0.000636724	-0.00713034	-0.000807105	-0.0384933	-0.0555731	-0.0122261	0.0077408	-0.114631	-0.0273157	-0.106273	0.0557038	0.087035	0.00851424	0.103244	-0.0211739	-0.00528318	-0.0294137	0.0511872	-0.0082953	-0.171189	0.0175015	-0.212947	0.0140358	0.0522058	-0.0093239	0.181668	-0.00524534	-0.190797	-0.0206301	0.000108593	0.00600716	0.131521	-0.0257486	-0.117973	-0.00201203	0.0569154	0.00957002	-0.0186725	-0.00522704	0.46055
2.57	0.0287462	0.0313457	0.0185137	-0.00237979	0.0305699	0.0194728	-0.0641617	0.000448534	0.900677	0.000411422	-0.00713762	-0.000649676	-0.0390963	-0.0673623	-0.0120648	0.0102237	-0.114907	-0.0261194	-0.105691	0.0595133	0.0871297	0.0107335	0.103023	-0.0221534	-0.00562048	-0.0364128	0.0511705	-0.00612832	-0.17103	0.0104415	-0.212837	0.00824212	0.0521362	-0.00460044	0.181631	-0.0023839	-0.191068	-0.0321314	0.00013691	0.00643859	0.131285	-0.0210163	-0.11799	-0.00257528	0.057005	0.00852958	-0.0187241	-0.00574352	0.460551
2.58	0.0290964	0.039224	0.0184932	-0.0018169	0.0307383	0.014	-0.0641576	0.00039226	0.900679	0.000117675	-0.00714319	-0.000484118	-0.039791	-0.0746962	-0.0118637	0.0123122	-0.115166	-0.0243236	-0.105096	0.0583001	0.0872325	0.00985043	0.102804	-0.0201496	-0.00601444	-0.0416904	0.0511797	-0.0042357	-0.170947	0.00174833	-0.212787	0.00186821	0.0521026	-0.0012163	0.18163	0.0015659	-0.191445	-0.0420547	0.000158156	0.00667187	0.131105	-0.0149343	-0.118011	-0.00172079	0.0570804	0.00687915	-0.0187849	-0.00711529	0.4606
2.59	0.0295157	0.0455332	0.0184784	-0.00221579	0.0308507	0.00847558	-0.0641545	0.000275262	0.900679	-9.33E-05	-0.00714763	-0.000400245	-0.0405324	-0.0781033	-0.0116443	0.0142303	-0.115409	-0.0224901	-0.104536	0.0531555	0.0873324	0.0104858	0.10261	-0.0183369	-0.00644929	-0.0459619	0.0512186	-0.00373932	-0.170945	-0.006136	-0.212793	-0.00279495	0.0521099	0.00258508	0.181659	0.00426623	-0.191908	-0.0498113	0.000167173	0.00783094	0.130987	-0.00855227	-0.118019	-7.23E-05	0.0571429	0.0058467	-0.0188602	-0.0072974	0.460651
2.6	0.0299942	0.0493451	0.0184588	-0.0024237	0.0309108	0.0036979	-0.0641521	0.000163366	0.900677	-0.000230386	-0.00715175	-0.000429818	-0.0412948	-0.0772057	-0.011418	0.0133914	-0.115632	-0.0204638	-0.104043	0.0446776	0.0874352	0.0109853	0.102443	-0.0152288	-0.0069247	-0.0479799	0.051269	-0.00278151	-0.171012	-0.0120232	-0.212839	-0.00699006	0.0521505	0.00449521	0.181717	0.00722468	-0.192441	-0.0546535	0.000179083	0.00881292	0.130932	-0.00284024	-0.118025	0.00120096	0.0571919	0.00364844	-0.0189426	-0.00896561	0.460712
2.61	0.0304951	0.0497933	0.018438	-0.00209406	0.0309267	-0.000427654	-0.0641514	2.37E-05	0.900673	-0.000516251	-0.00715677	-0.000576088	-0.0420238	-0.0708146	-0.0112132	0.0106959	-0.115834	-0.0184871	-0.103651	0.0327357	0.0875504	0.0112021	0.102316	-0.00998945	-0.00739553	-0.0454162	0.0513345	-0.000615956	-0.171139	-0.0182056	-0.212934	-0.0127622	0.0522122	0.00893032	0.181804	0.00994467	-0.193005	-0.0556249	0.000192944	0.00886505	0.130932	0.0022234	-0.118011	0.000752712	0.057223	0.00216098	-0.0190226	-0.00846854	0.460749
2.62	0.0309784	0.0460162	0.0184156	-0.00176321	0.0309017	-0.00486793	-0.0641526	-0.000232713	0.900667	-0.000746143	-0.00716328	-0.000737844	-0.0426597	-0.0582064	-0.0110434	0.0077625	-0.116009	-0.0152043	-0.103394	0.0178105	0.0876529	0.00922723	0.102242	-0.00386325	-0.00781001	-0.0380307	0.0514079	0.00150039	-0.171325	-0.0236124	-0.213094	-0.0192875	0.0523498	0.0187278	0.181916	0.0123884	-0.193552	-0.0518161	0.000209928	0.00822093	0.130982	0.00772743	-0.118022	-0.00267351	0.0572368	0.000441232	-0.0191084	-0.0089569	0.460818
2.63	0.0314099	0.0400806	0.018403	-0.00091924	0.0308245	-0.0106215	-0.0641565	-0.000497415	0.900658	-0.000974544	-0.00717153	-0.000882202	-0.0431513	-0.042142	-0.010928	0.00479545	-0.116144	-0.0107745	-0.103297	0.00108332	0.0877238	0.00568824	0.102235	0.00302085	-0.00813963	-0.0296349	0.0514927	0.00304261	-0.171572	-0.0297201	-0.213306	-0.0236775	0.052581	0.0262776	0.182042	0.0139714	-0.194042	-0.0455399	0.000215368	0.00642388	0.131094	0.0145541	-0.118055	-0.0033514	0.0572299	-0.00172892	-0.0191997	-0.00921215	0.460888
2.64	0.031777	0.032743	0.018389	-0.000852442	0.0306928	-0.0157102	-0.0641629	-0.000792217	0.900648	-0.00103949	-0.00718102	-0.00102857	-0.0434783	-0.0244932	-0.0108501	0.00287676	-0.116232	-0.00585609	-0.10337	-0.0159134	0.0877694	0.00286617	0.102292	0.00873781	-0.00837741	-0.0194809	0.051566	0.0037729	-0.171884	-0.034894	-0.213564	-0.0285061	0.0528693	0.0313462	0.182188	0.015605	-0.194463	-0.0377257	0.000220321	0.00537822	0.131271	0.0208221	-0.118086	-0.00286479	0.0572021	-0.00374318	-0.0192891	-0.00900031	0.46093
2.65	0.0320599	0.0231233	0.0183769	-0.000643068	0.0305122	-0.02025	-0.064172	-0.00104497	0.900638	-0.00103234	-0.00719213	-0.00119356	-0.0436222	-0.00498287	-0.0108177	0.000474565	-0.116267	-0.000927742	-0.103609	-0.0318553	0.0877898	0.00241477	0.102406	0.0138792	-0.00850247	-0.00751018	0.0516321	0.00468434	-0.172246	-0.0384491	-0.213863	-0.0318288	0.0531998	0.0349576	0.182341	0.0154837	-0.194791	-0.0270633	0.000221918	0.00379112	0.131507	0.0264388	-0.118132	-0.0074077	0.0571561	-0.00548007	-0.0193732	-0.00874553	0.460966
2.66	0.0322395	0.0110317	0.0183618	-0.00118213	0.0302883	-0.0241448	-0.0641835	-0.00119925	0.900628	-0.000979603	-0.00720481	-0.00134005	-0.0435724	0.0158381	-0.0108265	-0.000962522	-0.116248	0.00432797	-0.103997	-0.0455631	0.087809	0.000955621	0.10257	0.0185624	-0.00850842	0.00571948	0.0516817	0.00465148	-0.172638	-0.0394007	-0.214181	-0.0322329	0.053553	0.0340845	0.182492	0.0152432	-0.195001	-0.0136753	0.000225646	0.00262933	0.131798	0.0313544	-0.118207	-0.00736937	0.057093	-0.00704534	-0.0194483	-0.00706303	0.461002
2.67	0.0322868	-0.00267673	0.018341	-0.00188225	0.0300378	-0.0256534	-0.0641968	-0.0013685	0.900618	-0.000956641	-0.00721923	-0.00152822	-0.0433121	0.0367016	-0.0108792	-0.00285304	-0.116188	0.00676311	-0.104511	-0.0563457	0.0878132	-0.00052258	0.10277	0.0211784	-0.00837134	0.0205161	0.0517087	0.00462464	-0.173026	-0.0364928	-0.214505	-0.0325848	0.0538836	0.0314201	0.182635	0.0143478	-0.19506	0.00195179	0.000235515	0.00158429	0.132126	0.0337331	-0.118294	-0.00853219	0.057019	-0.00842123	-0.0195076	-0.0061108	0.46101
2.68	0.0321931	-0.0169332	0.0183067	-0.00320313	0.0297853	-0.0247206	-0.0642115	-0.00151444	0.900609	-0.000781585	-0.00723537	-0.00170249	-0.0428568	0.055402	-0.0109692	-0.00470514	-0.116108	0.00782045	-0.105108	-0.0625681	0.0877976	-0.00257138	0.102988	0.0221354	-0.00808751	0.0354849	0.0517013	0.00386475	-0.173377	-0.0315034	-0.214825	-0.0315977	0.0541792	0.0269969	0.18277	0.0134196	-0.194958	0.0186556	0.000263729	0.00121603	0.132463	0.0335669	-0.118382	-0.0100902	0.0569332	-0.00910878	-0.0195498	-0.00372775	0.460982
2.69	0.0319613	-0.0295994	0.0182662	-0.00375015	0.0295483	-0.0226568	-0.0642269	-0.00156793	0.900602	-0.000743228	-0.00725332	-0.00185728	-0.0422356	0.0696704	-0.0111045	-0.00707369	-0.116021	0.0081639	-0.105747	-0.0640372	0.0877554	-0.00627862	0.10321	0.0214119	-0.00766436	0.0480587	0.0516687	0.0037355	-0.173693	-0.0277787	-0.215133	-0.0298565	0.0544197	0.0204693	0.182891	0.0113398	-0.194694	0.033594	0.000303518	0.000252812	0.132792	0.0319145	-0.118502	-0.0127611	0.0568363	-0.0106089	-0.0195709	-0.00191496	0.46097
2.7	0.0316194	-0.0391557	0.0182244	-0.00381394	0.0293358	-0.0199294	-0.0642421	-0.00153532	0.900595	-0.000661016	-0.00727251	-0.00195511	-0.0415055	0.0784924	-0.0112744	-0.00881925	-0.11593	0.00826184	-0.106381	-0.0617632	0.0876926	-0.0061866	0.103422	0.0201847	-0.00713902	0.0567594	0.0516164	0.00326959	-0.17398	-0.0245517	-0.215417	-0.0271501	0.0545879	0.0128401	0.182995	0.00957811	-0.194299	0.0451301	0.000349379	-0.000962554	0.133097	0.0292395	-0.118657	-0.0148661	0.0567305	-0.0111523	-0.0195764	-0.00108316	0.460971
2.71	0.031196	-0.0449663	0.0181859	-0.00257115	0.0291509	-0.0172654	-0.0642566	-0.00132643	0.90059	-0.000431681	-0.00729227	-0.00200055	-0.0407102	0.081946	-0.0114644	-0.0106742	-0.115841	0.00763566	-0.106981	-0.0570513	0.0876378	-0.0051616	0.103614	0.0181707	-0.00654838	0.0596627	0.0515501	0.00380075	-0.17424	-0.0208273	-0.215666	-0.0216664	0.0546756	0.00343348	0.183075	0.00672083	-0.193806	0.0522293	0.000394361	-0.00315473	0.133373	0.0261266	-0.118809	-0.0141093	0.0566225	-0.0109897	-0.0195706	0.000722026	0.460928
2.72	0.0307389	-0.0464802	0.0181559	-0.00218574	0.0290001	-0.0126302	-0.0642683	-0.00100643	0.900587	-0.000178951	-0.00731216	-0.00200377	-0.0399218	0.0782826	-0.0116605	-0.0104553	-0.115763	0.00547528	-0.107512	-0.0484136	0.0875775	-0.00647504	0.103777	0.0144696	-0.00596453	0.057074	0.0514776	0.00244676	-0.174444	-0.0136392	-0.215844	-0.0140934	0.0546507	-0.00909329	0.183124	0.0034403	-0.193265	0.0552368	0.000433985	-0.00359193	0.13361	0.0208435	-0.118958	-0.0157942	0.0565179	-0.0102947	-0.0195407	0.00337677	0.460859
2.73	0.0302902	-0.0431579	0.0181322	-0.00195301	0.028906	-0.00596541	-0.0642759	-0.000531344	0.900585	-0.000142681	-0.00733211	-0.00198524	-0.0392086	0.0670312	-0.0118467	-0.00995443	-0.115721	0.00137405	-0.107938	-0.0361475	0.0875047	-0.00697492	0.103909	0.011071	-0.00543733	0.0490961	0.0513983	0.000320532	-0.174571	-0.00560984	-0.215945	-0.00640486	0.0544786	-0.025929	0.18315	0.00148757	-0.19272	0.0531251	0.000474098	-0.00291629	0.133781	0.0132432	-0.119111	-0.0154326	0.0564179	-0.0100705	-0.0194901	0.00466215	0.460776
2.74	0.0298865	-0.0374498	0.0181157	-0.00144332	0.0288881	0.00230615	-0.0642787	-6.08E-05	0.900585	0.000122799	-0.00735216	-0.0020179	-0.0386228	0.0528293	-0.0120137	-0.00942749	-0.115724	-0.00328631	-0.108238	-0.0234038	0.0874441	-0.00527883	0.104001	0.00749519	-0.0050025	0.0391842	0.0513166	-0.0015691	-0.174604	0.00346247	-0.215974	0.000490299	0.0541597	-0.0356108	0.183151	-0.0011518	-0.192211	0.0486066	0.00051651	-0.00205215	0.133865	0.00368711	-0.119275	-0.0179668	0.0563244	-0.00866372	-0.0194286	0.00598694	0.460692
2.75	0.029553	-0.0283156	0.0181057	-0.00082322	0.0289535	0.010626	-0.0642764	0.000540223	0.900587	0.000155635	-0.00737241	-0.0020376	-0.0381967	0.0340658	-0.0121553	-0.0090289	-0.115779	-0.00896147	-0.108403	-0.00911332	0.0873938	-0.00504046	0.104053	0.00316851	-0.00468384	0.0254139	0.0512337	-0.00381247	-0.174546	0.011164	-0.215937	0.0074378	0.0537837	-0.0392012	0.18313	-0.00319042	-0.191764	0.0401509	0.00056227	-0.000834433	0.133852	-0.00616544	-0.11945	-0.0189742	0.0562497	-0.00685143	-0.0193503	0.00709408	0.46061
2.76	0.0293205	-0.017537	0.0181108	0.000899263	0.0290964	0.0176153	-0.0642681	0.00110085	0.90059	0.000299048	-0.00739288	-0.00206119	-0.037969	0.0140332	-0.0122783	-0.00983016	-0.115891	-0.0137892	-0.108425	0.00454447	0.0873479	-0.00353093	0.104066	-0.000330328	-0.0045188	0.00934884	0.0511616	-0.00482357	-0.174409	0.0176923	-0.215825	0.0152366	0.0533997	-0.0359025	0.183082	-0.0068398	-0.191416	0.0297261	0.000600643	-0.000795534	0.133744	-0.01499	-0.119633	-0.0191375	0.0561873	-0.00583335	-0.0192673	0.0078934	0.460531
2.77	0.0291858	-0.00899726	0.0181244	0.000801715	0.0293004	0.0227795	-0.0642546	0.00154392	0.900594	0.000456432	-0.00741322	-0.00201693	-0.0379201	-0.0013995	-0.0123701	-0.00734384	-0.116048	-0.0178857	-0.108328	0.0144376	0.0873197	-0.0015307	0.104047	-0.00365074	-0.00449927	-0.00279914	0.0510967	-0.00684705	-0.174211	0.021796	-0.215645	0.0207639	0.053053	-0.03318	0.18301	-0.0085273	-0.191164	0.0214957	0.000634993	0.000536087	0.133558	-0.0217087	-0.119814	-0.0184284	0.0561377	-0.00433461	-0.0191769	0.00769447	0.460445
2.78	0.0291297	-0.00123115	0.0181428	0.00117299	0.0295477	0.0265652	-0.0642377	0.00177166	0.900599	0.000661084	-0.0074333	-0.00198872	-0.0380075	-0.0147026	-0.012425	-0.00527656	-0.116253	-0.022714	-0.108142	0.0227057	0.0873238	0.00224297	0.103996	-0.00645476	-0.00458961	-0.0129845	0.0510456	-0.00658045	-0.173974	0.0244065	-0.215419	0.0241812	0.0527507	-0.027713	0.182918	-0.00972123	-0.190992	0.01339	0.000664667	0.000988913	0.133313	-0.0269468	-0.119986	-0.016754	0.0561075	-0.0021533	-0.0190905	0.00751028	0.460353
2.79	0.0291486	0.00587939	0.0181594	0.000685137	0.0298235	0.0283717	-0.0642186	0.00196112	0.900606	0.000729426	-0.00745281	-0.00190564	-0.0382201	-0.0272907	-0.012437	-0.0022251	-0.116498	-0.0257551	-0.107874	0.0311305	0.0873502	0.00327722	0.103916	-0.00957097	-0.00477255	-0.021623	0.0510075	-0.00702775	-0.173719	0.0246515	-0.215167	0.0264002	0.0524958	-0.0234227	0.182817	-0.0102372	-0.190901	0.00560033	0.000693088	0.0019421	0.133027	-0.0298334	-0.12014	-0.0149805	0.0561005	0.000373737	-0.019016	0.00570925	0.460263
2.8	0.0292416	0.0136748	0.0181708	3.71E-05	0.0301068	0.0280639	-0.064198	0.00210154	0.900612	0.000520741	-0.00747119	-0.00176706	-0.0385572	-0.0401113	-0.0124045	0.000638021	-0.116768	-0.0272412	-0.107521	0.0392377	0.0873974	0.00569142	0.103809	-0.0120946	-0.00504277	-0.0304142	0.050981	-0.00745819	-0.173459	0.024238	-0.214898	0.0272847	0.0522776	-0.0206397	0.18272	-0.00929812	-0.190894	-0.00356127	0.000719377	0.00289255	0.132726	-0.0303142	-0.120269	-0.0113112	0.0561154	0.0022743	-0.0189547	0.00491894	0.460178
2.81	0.0294032	0.020213	0.0181781	-7.50E-05	0.0303794	0.0263221	-0.064177	0.0021566	0.900617	0.000433212	-0.00748809	-0.0016042	-0.0390012	-0.0501791	-0.0123326	0.00295095	-0.117046	-0.0274394	-0.107097	0.0451775	0.0874649	0.00705953	0.103679	-0.013916	-0.00538271	-0.0364674	0.0509683	-0.00670502	-0.173204	0.0223596	-0.214632	0.0257731	0.0520929	-0.0153837	0.182635	-0.00801542	-0.190971	-0.0118406	0.000738825	0.00292844	0.132427	-0.0291633	-0.120356	-0.00713706	0.0561482	0.00401518	-0.0189031	0.00435509	0.460096
2.82	0.029634	0.026415	0.0181864	0.000181838	0.030629	0.0235344	-0.0641561	0.00204363	0.900621	0.000455234	-0.00750348	-0.00145855	-0.0395403	-0.0582752	-0.0122307	0.0046733	-0.117327	-0.0279581	-0.106625	0.0483724	0.0875457	0.0100126	0.103536	-0.0153362	-0.00577658	-0.0405703	0.0509777	-0.00501871	-0.172983	0.0169787	-0.214397	0.0208504	0.0519577	-0.0113213	0.18257	-0.00549003	-0.191136	-0.0201112	0.000744185	0.00246167	0.132147	-0.0267808	-0.12041	-0.00374153	0.0561963	0.00544714	-0.01886	0.00383442	0.460041
2.83	0.0299239	0.0326571	0.0181944	0.000299635	0.0308429	0.0192371	-0.0641361	0.00193835	0.900626	0.000343101	-0.00751733	-0.00130962	-0.0401427	-0.0643488	-0.0121013	0.00640011	-0.117611	-0.0273263	-0.106138	0.0480332	0.0876495	0.0101915	0.103382	-0.0149026	-0.0062029	-0.0446442	0.0510084	-0.00342641	-0.172829	0.00915255	-0.214211	0.0161601	0.0518759	-0.00518912	0.182523	-0.00322512	-0.19138	-0.0285251	0.000735459	0.00208835	0.1319	-0.0226269	-0.120418	0.00064828	0.056261	0.00707973	-0.0188247	0.00276964	0.459992
2.84	0.0302694	0.0364283	0.0182071	0.000806831	0.0310122	0.0145431	-0.0641177	0.00178434	0.900628	0.0001174	-0.00753007	-0.0012291	-0.0407864	-0.0655434	-0.0119621	0.00667385	-0.11789	-0.0268199	-0.105672	0.0438731	0.0877612	0.0117649	0.103241	-0.0124785	-0.00665517	-0.0454038	0.051068	-0.000719428	-0.172754	0.000326941	-0.214079	0.00979226	0.0518405	-0.00204075	0.182502	-0.000486464	-0.191697	-0.0341142	0.000707524	0.0010709	0.131695	-0.017904	-0.120411	0.00210974	0.0563387	0.00825159	-0.018806	0.00148515	0.459992
2.85	0.0306463	0.0383348	0.0182206	0.00137541	0.0311292	0.0087997	-0.0641011	0.00153543	0.900627	-0.000150945	-0.00754236	-0.00124641	-0.0414214	-0.0619922	-0.0118229	0.00559004	-0.118156	-0.0247191	-0.105271	0.0347726	0.0878735	0.00990875	0.103133	-0.00859571	-0.00710118	-0.0440521	0.0511529	0.00256809	-0.172777	-0.0099219	-0.214011	0.00326122	0.0518418	0.00307192	0.18251	0.00201893	-0.19206	-0.0375958	0.000666014	-0.000184299	0.131545	-0.0119745	-0.120395	0.00136492	0.0564275	0.00935774	-0.018803	-0.000410584	0.460022
2.86	0.0310229	0.0370745	0.0182302	0.000412727	0.0311855	0.00227148	-0.0640874	0.00124872	0.900625	-0.00030755	-0.00755507	-0.00131125	-0.0419878	-0.0530522	-0.0116993	0.00491665	-0.118391	-0.0206596	-0.104984	0.0221413	0.0879717	0.0112065	0.103063	-0.0050274	-0.0075071	-0.0393405	0.0512552	0.00367797	-0.1729	-0.0191607	-0.214008	-0.00268628	0.0519225	0.014583	0.182542	0.00426992	-0.192431	-0.0371131	0.000616756	-0.000120167	0.13146	-0.0048744	-0.120378	0.00230025	0.0565245	0.0100648	-0.0188131	-0.0016258	0.460074
2.87	0.0313783	0.0328852	0.0182365	0.000991082	0.0311702	-0.00524786	-0.0640767	0.000925729	0.90062	-0.000647934	-0.00756879	-0.00142215	-0.0424534	-0.0400864	-0.0116124	0.00131167	-0.118575	-0.0151386	-0.104828	0.00812369	0.0880772	0.00845011	0.103037	0.000579897	-0.0078619	-0.0328692	0.0513657	0.00586924	-0.173104	-0.0253925	-0.214052	-0.00741861	0.0521419	0.0279944	0.182596	0.007339	-0.192787	-0.0335762	0.000559283	-0.00220695	0.131451	0.00317598	-0.12035	0.0028173	0.0566268	0.0105281	-0.0188416	-0.00350153	0.460126
2.88	0.0316754	0.0264139	0.0182439	0.000861007	0.0310807	-0.0125146	-0.0640693	0.000572024	0.900613	-0.000751962	-0.00758348	-0.00150346	-0.0427724	-0.0243992	-0.0115709	-0.000220549	-0.118703	-0.00953882	-0.104818	-0.00636334	0.0881422	0.00480135	0.103068	0.00528184	-0.00812613	-0.0229792	0.051479	0.00691451	-0.173368	-0.0306138	-0.214148	-0.0130124	0.0524869	0.0406982	0.182673	0.00901527	-0.193085	-0.0273925	0.000488146	-0.00382336	0.131523	0.0112683	-0.12032	0.00290937	0.0567313	0.010257	-0.0188841	-0.00521892	0.460185
2.89	0.031902	0.0179759	0.0182487	0.00106901	0.0309206	-0.0194108	-0.0640656	0.00017097	0.900606	-0.000670704	-0.00759894	-0.00158207	-0.0429294	-0.00668522	-0.0115633	-0.0019086	-0.118767	-0.0028328	-0.104952	-0.0206266	0.0881864	0.00444228	0.103144	0.00967434	-0.00828224	-0.0110637	0.0515849	0.00875955	-0.173695	-0.0365816	-0.214303	-0.0184736	0.0529495	0.0513515	0.182765	0.0100443	-0.193313	-0.0192682	0.000409032	-0.00593154	0.131675	0.0190148	-0.120285	0.00413799	0.0568324	0.00984989	-0.0189345	-0.00407969	0.460246
2.9	0.0320388	0.00787584	0.0182516	0.000844428	0.0306934	-0.0259481	-0.0640656	-0.000177064	0.9006	-0.000574228	-0.0076152	-0.00166647	-0.0429104	0.0117229	-0.0115925	-0.00320551	-0.11876	0.0043697	-0.10522	-0.03283	0.0882308	0.00383808	0.103256	0.0129486	-0.0083163	0.001462	0.0516862	0.0099697	-0.174085	-0.0419415	-0.214502	-0.021654	0.053488	0.0556792	0.182861	0.0100201	-0.193449	-0.00897946	0.000322314	-0.00770247	0.131901	0.0264627	-0.120244	0.00421351	0.0569237	0.00838125	-0.0189807	-0.00500211	0.460307
2.91	0.0320645	-0.0032916	0.0182481	0.000501232	0.0304041	-0.0316143	-0.0640689	-0.000471904	0.900594	-0.000572789	-0.00763214	-0.00173174	-0.0427041	0.0297539	-0.0116543	-0.00461111	-0.118681	0.0105709	-0.1056	-0.042549	0.0882542	-8.38E-05	0.103396	0.015369	-0.0082199	0.0136914	0.0517759	0.0110206	-0.174526	-0.0449174	-0.21472	-0.0222257	0.0540488	0.0551933	0.182958	0.00954515	-0.193465	0.00268894	0.000234238	-0.00941881	0.132201	0.0330087	-0.120212	0.00194172	0.0570009	0.00737655	-0.0190316	-0.00430745	0.460376
2.92	0.0319784	-0.0152518	0.0182373	-0.000642221	0.0300693	-0.0350164	-0.0640749	-0.000751661	0.900589	-0.000493687	-0.00764977	-0.00177801	-0.0423315	0.0462008	-0.011748	-0.00498532	-0.118548	0.0149575	-0.106055	-0.0482181	0.0882456	-0.0010892	0.103552	0.016009	-0.00800352	0.026223	0.0518503	0.0110559	-0.174985	-0.0442788	-0.214939	-0.021441	0.0545941	0.0532823	0.183048	0.00860624	-0.193361	0.015692	0.000148593	-0.0101402	0.132554	0.0373059	-0.120186	0.00168873	0.0570648	0.00569936	-0.0190845	-0.00554779	0.460447
2.93	0.0317827	-0.0253208	0.0182152	-0.00167864	0.0297125	-0.0360807	-0.0640834	-0.000870962	0.900584	-0.000402202	-0.00766772	-0.00180406	-0.0418196	0.0579012	-0.0118656	-0.00577969	-0.118377	0.0179569	-0.106545	-0.0490881	0.0882199	-0.00270862	0.103708	0.0144387	-0.00767876	0.0357437	0.051902	0.0101016	-0.175427	-0.0407633	-0.215142	-0.0188059	0.0550875	0.0454609	0.183129	0.00757623	-0.193138	0.0265763	7.36E-05	-0.010405	0.132939	0.0390525	-0.120178	0.00192732	0.0571127	0.00372819	-0.0191442	-0.0060613	0.460528
2.94	0.0314966	-0.0334345	0.0181823	-0.00241272	0.0293577	-0.0343889	-0.0640926	-0.000972502	0.90058	-0.000251468	-0.0076856	-0.00177564	-0.0412159	0.0651355	-0.0119986	-0.00658219	-0.118182	0.0190766	-0.107026	-0.0465457	0.0882008	-0.00242251	0.103843	0.0124496	-0.00728017	0.0423123	0.0519248	0.00855931	-0.175824	-0.0340526	-0.215306	-0.0146772	0.0555057	0.037625	0.183192	0.00552806	-0.192815	0.0356803	1.23E-05	-0.0105455	0.133326	0.0377788	-0.120157	0.00358956	0.0571449	0.00258201	-0.0192076	-0.00638297	0.460571
2.95	0.0311396	-0.0383322	0.0181454	-0.00306344	0.0290364	-0.0297518	-0.0641019	-0.000955496	0.900578	-0.000141885	-0.00770293	-0.00168559	-0.0405633	0.0665997	-0.0121422	-0.00631457	-0.117989	0.017815	-0.107463	-0.0403757	0.0881651	-0.00365463	0.103952	0.0096027	-0.00683007	0.0454549	0.0519224	0.00629198	-0.176147	-0.0258207	-0.215428	-0.0100093	0.0558349	0.0266219	0.183235	0.00347703	-0.192414	0.0414524	-3.89E-05	-0.0100032	0.133683	0.0333325	-0.120123	0.00400303	0.0571622	0.000803361	-0.0192733	-0.00690333	0.460587
2.96	0.0307559	-0.0392301	0.0181038	-0.00334761	0.0287744	-0.0224979	-0.0641107	-0.000800082	0.900578	-4.43E-05	-0.007719	-0.00153582	-0.0399261	0.0627666	-0.0122773	-0.00556301	-0.117821	0.014007	-0.107831	-0.0327659	0.0881187	-0.00544738	0.104038	0.00718687	-0.00637504	0.0449505	0.0518907	0.00398385	-0.176389	-0.0173956	-0.215512	-0.00673688	0.0560244	0.00968546	0.183263	0.00213498	-0.191981	0.0427888	-7.54E-05	-0.00900652	0.133982	0.0259106	-0.120088	0.00214463	0.0571626	-0.00060955	-0.0193387	-0.00571247	0.460598
2.97	0.0303746	-0.036831	0.0180688	-0.00271142	0.0285934	-0.013679	-0.0641179	-0.000653384	0.900578	0.000143382	-0.00773375	-0.00140954	-0.039345	0.054311	-0.0124036	-0.00571633	-0.117697	0.00903772	-0.108116	-0.0235789	0.0880634	-0.00500683	0.104098	0.00448872	-0.00594321	0.0404469	0.0518464	0.00203589	-0.176546	-0.0096116	-0.21556	-0.00252409	0.0560168	-0.0113098	0.183272	-2.57E-06	-0.19155	0.040787	-0.000106231	-0.00827011	0.134196	0.0165196	-0.120067	0.00263786	0.0571445	-0.00283351	-0.019398	-0.00515488	0.46062
2.98	0.0300388	-0.0300023	0.0180309	-0.00404336	0.0285089	-0.00333105	-0.0641227	-0.000355853	0.900581	0.000225173	-0.0077469	-0.00122414	-0.0388804	0.0395391	-0.012503	-0.00369578	-0.117631	0.0026815	-0.108296	-0.012113	0.0880068	-0.00406973	0.104124	0.000519161	-0.00558613	0.0315052	0.0517744	-0.0032341	-0.176615	0.00036821	-0.215566	0.0017301	0.0557598	-0.0394512	0.183272	-0.000547275	-0.191165	0.0342796	-0.000117641	-0.00451154	0.134308	0.00560152	-0.120036	0.00339969	0.057106	-0.00482477	-0.0194452	-0.00415504	0.460612
2.99	0.0297756	-0.0219705	0.0179917	-0.00422534	0.0285337	0.00796428	-0.0641245	-4.11E-05	0.900583	0.000291571	-0.00775874	-0.00113319	-0.0385688	0.0231394	-0.012576	-0.00320521	-0.11764	-0.00521411	-0.10836	-0.000142388	0.0879688	-0.00347521	0.104117	-0.00263342	-0.00532903	0.0216525	0.0516778	-0.00733917	-0.176566	0.0121692	-0.215538	0.00458677	0.0552565	-0.0581072	0.183266	-0.00109803	-0.190857	0.0264678	-0.000109189	-0.00169423	0.134302	-0.00663841	-0.120002	0.00436883	0.0570459	-0.00681041	-0.0194805	-0.00277859	0.460594
3	0.0295991	-0.0122647	0.0179472	-0.00500807	0.0286662	0.0179559	-0.0641226	0.000408614	0.900587	0.000279949	-0.00776925	-0.000978619	-0.0384306	0.00469865	-0.0126144	-0.00183873	-0.117729	-0.0129984	-0.1083	0.0121354	0.0879389	-0.00121505	0.104075	-0.00559482	-0.00519255	0.00899297	0.0515474	-0.0132371	-0.1764	0.0218962	-0.215466	0.00994507	0.0546539	-0.0615683	0.183244	-0.00347553	-0.190638	0.0170406	-7.74E-05	0.00171208	0.134181	-0.0176203	-0.119961	0.00500655	0.0569723	-0.00789345	-0.0195067	-0.00185161	0.460554
3.01	0.0295241	-0.00266301	0.0179062	-0.00448817	0.0288901	0.0265124	-0.0641169	0.000723724	0.900589	0.000156704	-0.0077785	-0.000864092	-0.0384766	-0.0121813	-0.0126238	-0.000927353	-0.117895	-0.0203879	-0.108123	0.0222529	0.0879245	-0.00173132	0.104007	-0.00777771	-0.00519583	-0.00265663	0.0513932	-0.0166274	-0.176145	0.02894	-0.215349	0.0127662	0.0540426	-0.0604264	0.183214	-0.00336408	-0.190525	0.00743544	-3.50E-05	0.00345699	0.133955	-0.0273945	-0.119926	0.00324405	0.0568921	-0.00827408	-0.0195227	-0.00152514	0.460518
3.02	0.0295375	0.00629179	0.0178736	-0.00430527	0.029193	0.033638	-0.0641085	0.000907204	0.90059	0.000155581	-0.00778664	-0.00074398	-0.0386752	-0.0272508	-0.0126033	0.00117001	-0.118139	-0.0279719	-0.107856	0.0307956	0.0879032	-0.00179675	0.103923	-0.00971827	-0.0052988	-0.0112327	0.0512314	-0.0192218	-0.17583	0.0324773	-0.215226	0.0115216	0.0534672	-0.0536645	0.183185	-0.00313846	-0.190506	-0.00217291	9.51E-06	0.00533824	0.133638	-0.0356212	-0.119898	0.00367915	0.0568059	-0.00872886	-0.0195362	-0.000516387	0.460491
3.03	0.0296354	0.0142999	0.0178439	-0.00344423	0.0295529	0.0375006	-0.064099	0.000981055	0.900592	0.000261798	-0.00779345	-0.000632358	-0.0390054	-0.0390675	-0.0125405	0.00297039	-0.118452	-0.0335465	-0.107518	0.0363135	0.0879046	0.00262261	0.103818	-0.0113019	-0.00547922	-0.0181761	0.0510643	-0.0194488	-0.175493	0.0327726	-0.215126	0.00887834	0.0529723	-0.0450121	0.183159	-0.00277959	-0.190583	-0.011282	5.87E-05	0.00595506	0.133253	-0.0405641	-0.119856	0.00477602	0.0567154	-0.00925097	-0.019538	0.000362649	0.460457
3.04	0.0297971	0.0191522	0.0178268	-0.00222712	0.0299319	0.0376192	-0.0640895	0.000962162	0.900595	0.000361368	-0.00779935	-0.000552923	-0.0394224	-0.0453343	-0.0124538	0.0042737	-0.11881	-0.0366221	-0.107144	0.0384064	0.0879354	0.0039928	0.103704	-0.0114993	-0.00571201	-0.0221344	0.0509163	-0.0174045	-0.175171	0.028561	-0.215051	0.00629255	0.0525764	-0.0341617	0.183133	-0.00245405	-0.190735	-0.0174705	9.60E-05	0.00532959	0.132839	-0.0415884	-0.1198	0.00860003	0.0566183	-0.0099443	-0.01952	0.00362969	0.460422
3.05	0.0300123	0.0246328	0.0178233	-0.000956287	0.0302992	0.0353818	-0.0640805	0.000852058	0.900597	0.000150125	-0.0078047	-0.000518103	-0.0399033	-0.0516489	-0.0123542	0.00444476	-0.119191	-0.0378625	-0.10675	0.0398655	0.0879807	0.00480956	0.103591	-0.0113825	-0.00598473	-0.0269802	0.0508031	-0.0143144	-0.174898	0.0232167	-0.215	0.00414468	0.0522669	-0.0271249	0.183116	-0.00115615	-0.190954	-0.0244749	0.000116107	0.00458633	0.132429	-0.0400567	-0.119717	0.00784893	0.0565179	-0.00970659	-0.0194784	0.00504432	0.460374
3.06	0.0302763	0.0297161	0.0178227	-0.00100739	0.0306342	0.0314151	-0.0640724	0.000778447	0.900598	0.000102727	-0.00780981	-0.000519825	-0.040432	-0.0565547	-0.0122395	0.00527756	-0.119576	-0.0377629	-0.106354	0.0395461	0.0880305	0.00563086	0.10348	-0.0111486	-0.00629437	-0.0318015	0.0507209	-0.0122777	-0.174675	0.0181962	-0.214968	0.00275574	0.0520272	-0.0205213	0.183111	-1.77E-05	-0.191234	-0.0311296	0.000128504	0.00514579	0.132046	-0.0363517	-0.11962	0.0131791	0.0564204	-0.00937192	-0.019425	0.00630444	0.460336
3.07	0.030589	0.0335923	0.0178244	-0.000482413	0.0309234	0.0261552	-0.0640652	0.000673413	0.900599	3.73E-05	-0.0078153	-0.000584725	-0.0410032	-0.0590387	-0.0121214	0.00455253	-0.119953	-0.0361807	-0.105964	0.0377465	0.0880904	0.00712619	0.10337	-0.0104135	-0.0066426	-0.0348489	0.0506772	-0.008426	-0.174509	0.0107869	-0.214951	0.000471383	0.0518566	-0.0137501	0.183117	0.0010778	-0.191578	-0.0364274	0.00013294	0.00475292	0.131706	-0.0312308	-0.119495	0.0118679	0.0563307	-0.00804247	-0.0193608	0.00755249	0.460296
3.08	0.0309252	0.0342462	0.0178323	0.000374009	0.031151	0.0189399	-0.0640595	0.000439169	0.900598	-0.000125428	-0.00782161	-0.000664037	-0.0415728	-0.0559536	-0.0120146	0.00339915	-0.120308	-0.0330078	-0.10561	0.0323065	0.08817	0.00864993	0.103273	-0.00835793	-0.00699585	-0.0347643	0.0506804	-0.00367683	-0.174431	0.000570693	-0.21496	-0.0018016	0.0517493	-0.00712571	0.183132	0.00197242	-0.191954	-0.0381416	0.000122	0.00320687	0.131428	-0.0239551	-0.119381	0.011901	0.0562534	-0.00719467	-0.0192909	0.00803833	0.460294
3.09	0.0312588	0.0327419	0.0178423	0.000706734	0.0312954	0.00980715	-0.0640564	0.000158789	0.900596	-0.000258815	-0.00782881	-0.000785481	-0.0420884	-0.0482428	-0.0119193	0.00301285	-0.120617	-0.0273271	-0.105331	0.0231825	0.0882533	0.00785745	0.103199	-0.00646674	-0.00732865	-0.0318701	0.0507245	0.000797431	-0.17447	-0.0122397	-0.214991	-0.00491786	0.0516969	-0.00356254	0.183161	0.00392583	-0.192336	-0.0376328	9.66E-05	0.0017146	0.131235	-0.0144657	-0.11925	0.0133432	0.0561872	-0.00548837	-0.0192133	0.00860585	0.460275
3.1	0.0315595	0.0270216	0.0178567	0.00233188	0.0313429	-0.000492309	-0.0640567	-0.000218817	0.900593	-0.000549601	-0.00783752	-0.000978125	-0.0424973	-0.0337744	-0.0118468	0.000806676	-0.120861	-0.0203436	-0.105161	0.0102334	0.088318	0.00682631	0.103158	-0.00103551	-0.0076008	-0.0243018	0.0508121	0.00751924	-0.174642	-0.025277	-0.215058	-0.00878114	0.0516859	0.00133642	0.183208	0.00575885	-0.192688	-0.0326958	5.23E-05	-0.00186828	0.131142	-0.00378329	-0.119128	0.0113139	0.0561398	-0.00387047	-0.0191382	0.00788933	0.460279
3.11	0.0317916	0.0190931	0.0178764	0.00188685	0.0312839	-0.0111894	-0.0640612	-0.000645442	0.900586	-0.000784099	-0.00784817	-0.00115903	-0.0427456	-0.016359	-0.0118063	0.00118989	-0.121028	-0.0121169	-0.105127	-0.00392775	0.0883653	0.00195033	0.103172	0.00390303	-0.00777051	-0.0134208	0.0509373	0.0108561	-0.174944	-0.0363581	-0.21517	-0.0137353	0.0517024	0.00286084	0.183279	0.00841309	-0.19297	-0.0248468	-1.31E-05	-0.00357203	0.131162	0.00777722	-0.11902	0.0101862	0.0561074	-0.00234284	-0.0190666	0.00771467	0.460296
3.12	0.0319471	0.0108781	0.0178852	0.000619221	0.0311206	-0.0211518	-0.0640701	-0.00107501	0.900577	-0.000758461	-0.00786082	-0.00138342	-0.0428218	0.0012615	-0.0117854	0.00152065	-0.121104	-0.00274707	-0.105236	-0.0178702	0.0883812	0.00218918	0.103231	0.00721129	-0.00782848	-0.00165747	0.0510666	0.0122775	-0.175343	-0.0431276	-0.215331	-0.0191056	0.0517937	0.0174457	0.183372	0.00982764	-0.193174	-0.0165683	-8.08E-05	-0.00422511	0.131297	0.0187972	-0.118917	0.00907038	0.0560876	-0.00129298	-0.0189993	0.00687175	0.460311
3.13	0.0320196	0.00277403	0.0178761	-0.00105717	0.0308634	-0.0299347	-0.0640828	-0.00138568	0.90057	-0.000724633	-0.00787582	-0.00160795	-0.0427269	0.0171154	-0.0117847	0.00112361	-0.121083	0.00638543	-0.105473	-0.0292709	0.0883942	0.00140566	0.103316	0.00952655	-0.00777185	0.00891228	0.0511793	0.0116007	-0.175793	-0.0461467	-0.215536	-0.0225394	0.0520835	0.0403353	0.183472	0.0107427	-0.193291	-0.00841682	-0.000140694	-0.00425968	0.131537	0.0287222	-0.118823	0.0100108	0.0560829	0.000602233	-0.0189349	0.00721168	0.460329
3.14	0.0320047	-0.00666527	0.0178546	-0.00172237	0.0305296	-0.036512	-0.0640988	-0.00170476	0.900564	-0.000481404	-0.0078933	-0.00187717	-0.0424755	0.0327817	-0.0118168	-0.000770109	-0.120979	0.0136509	-0.105811	-0.0376843	0.0884114	0.00199188	0.10342	0.0106641	-0.00760632	0.0199938	0.0512719	0.0115367	-0.176267	-0.0468258	-0.21577	-0.0241307	0.0525699	0.0561138	0.183573	0.0099392	-0.193315	0.00154484	-0.000197069	-0.00545341	0.131865	0.0362678	-0.118749	0.00852083	0.0560975	0.00206128	-0.018881	0.00548854	0.460361
3.15	0.0318987	-0.0160852	0.0178226	-0.00205047	0.03014	-0.0409445	-0.0641171	-0.00194607	0.90056	-0.0003788	-0.00791313	-0.0020967	-0.0420871	0.0458889	-0.0118818	-0.00276014	-0.120807	0.0191037	-0.106209	-0.0420158	0.0884195	0.00150439	0.103523	0.0108617	-0.00734315	0.0296085	0.0513405	0.0116426	-0.17675	-0.0469347	-0.216006	-0.0236419	0.0531842	0.0657203	0.183662	0.00866644	-0.193242	0.0118879	-0.000248996	-0.00693184	0.132258	0.0415067	-0.118681	0.00375846	0.0561285	0.00416787	-0.018829	0.00517944	0.460385
3.16	0.0317017	-0.0250871	0.0177855	-0.00264288	0.0297227	-0.0423055	-0.0641374	-0.00206855	0.900556	-0.000254504	-0.00793496	-0.00225701	-0.0415823	0.0567531	-0.0119755	-0.00352996	-0.120594	0.022377	-0.106637	-0.0435291	0.0884286	0.000297096	0.103627	0.00993766	-0.00698764	0.0387059	0.0513929	0.0114115	-0.177228	-0.0447866	-0.216236	-0.0224346	0.0538555	0.0684091	0.183743	0.00764675	-0.193067	0.021717	-0.00029994	-0.0078926	0.132686	0.0435827	-0.118635	0.00537204	0.0561725	0.00546922	-0.0187894	0.00494935	0.460413
3.17	0.0314289	-0.0302385	0.0177416	-0.00326634	0.0293069	-0.0405585	-0.0641583	-0.0021006	0.900555	-0.000138895	-0.00795801	-0.00233872	-0.0409971	0.060688	-0.0120818	-0.00368662	-0.120354	0.0237252	-0.107062	-0.040743	0.0884248	-0.00145786	0.103713	0.00761483	-0.00656301	0.0426991	0.0514251	0.0101495	-0.177674	-0.0394816	-0.216446	-0.0193977	0.0545284	0.0655477	0.183809	0.0062222	-0.192807	0.0276995	-0.00034467	-0.00797764	0.133118	0.0423496	-0.118591	0.00475977	0.0562321	0.00645749	-0.0187559	0.00267687	0.46042
3.18	0.0311175	-0.0332798	0.0177004	-0.00262928	0.0289228	-0.0359782	-0.0641788	-0.00196765	0.900554	9.35E-05	-0.00798165	-0.00235713	-0.0403988	0.0605686	-0.0121971	-0.00461611	-0.12011	0.0231954	-0.107443	-0.0351943	0.0884061	-0.00196159	0.103779	0.00610331	-0.00611987	0.0434311	0.0514477	0.00983693	-0.178052	-0.0310787	-0.216616	-0.014576	0.0551577	0.061197	0.183854	0.0031754	-0.192501	0.031566	-0.000389424	-0.00892004	0.133522	0.0378317	-0.118549	0.00380754	0.0562993	0.00707676	-0.0187322	0.00219102	0.460417
3.19	0.0307924	-0.0318846	0.0176595	-0.00378198	0.0285989	-0.0286351	-0.0641973	-0.00171162	0.900556	0.000179515	-0.0080047	-0.00223751	-0.0398279	0.0538862	-0.0123033	-0.00262046	-0.119885	0.01992	-0.10776	-0.0274365	0.0883873	-0.000965683	0.103828	0.00318627	-0.00569494	0.0388151	0.0514521	0.00536255	-0.178333	-0.0203863	-0.216731	-0.00808257	0.0557275	0.0525538	0.183872	0.00107266	-0.192174	0.0311258	-0.000428732	-0.00709803	0.133866	0.0305012	-0.118521	0.0020862	0.0563761	0.00829825	-0.0187181	0.000872492	0.460413
3.2	0.0305071	-0.0255355	0.0176101	-0.00389648	0.0283646	-0.018199	-0.0642126	-0.00133074	0.900559	0.000459457	-0.00802626	-0.00209376	-0.0393584	0.0406405	-0.0123808	-0.00251181	-0.119712	0.0136298	-0.107988	-0.0177685	0.0883902	0.00158292	0.103845	-0.000313291	-0.00535523	0.0284484	0.051423	0.00185674	-0.17849	-0.00715323	-0.216775	-0.000676827	0.056207	0.0434887	0.183866	-0.00219422	-0.191882	0.0251835	-0.000448446	-0.00530922	0.13412	0.0196069	-0.118505	0.00161054	0.0564615	0.00907505	-0.0187144	0.000545834	0.46041
3.21	0.0302879	-0.0184586	0.0175733	-0.0022409	0.0282426	-0.00642985	-0.0642238	-0.000944883	0.900565	0.000753403	-0.00804625	-0.00188756	-0.0390308	0.0258643	-0.0124513	-0.00419194	-0.119607	0.0063376	-0.108112	-0.00707471	0.0884126	0.00312468	0.103828	-0.00286179	-0.00512752	0.0168868	0.0513926	0.000612807	-0.178513	0.00477261	-0.216746	0.00680956	0.0565911	0.0325145	0.183826	-0.00593168	-0.191656	0.0185183	-0.000469379	-0.00534574	0.134253	0.00689675	-0.118497	-0.000154631	0.0565531	0.00883271	-0.0187175	-0.00139601	0.460405
3.22	0.030144	-0.0104145	0.0175585	-0.000995239	0.0282376	0.00549576	-0.0642308	-0.00043827	0.900573	0.000759597	-0.00806354	-0.00155623	-0.0388616	0.00939974	-0.0125206	-0.00493267	-0.119583	-0.00233916	-0.108125	0.00465949	0.0884383	0.00204904	0.103786	-0.00537352	-0.00502838	0.00377751	0.0513688	-0.00220442	-0.178424	0.0138367	-0.216635	0.0152802	0.0568291	0.0136059	0.183749	-0.00885672	-0.191504	0.0109945	-0.000502557	-0.0049981	0.134258	-0.00610734	-0.118505	-0.00151448	0.0566366	0.00834107	-0.0187408	-0.00265672	0.460397
3.23	0.0300757	-0.00292044	0.0175579	0.000456745	0.0283527	0.0172567	-0.0642329	-1.69E-05	0.900581	0.00078979	-0.00807733	-0.00120281	-0.0388539	-0.00653719	-0.0125718	-0.00536363	-0.119653	-0.0117059	-0.108019	0.0164967	0.0884583	0.00215059	0.103718	-0.00817323	-0.0050562	-0.00811366	0.0513391	-0.00433245	-0.178244	0.0218147	-0.216447	0.0222513	0.0568233	-0.0159763	0.18365	-0.0103362	-0.191423	0.00417918	-0.000540509	-0.00505958	0.13413	-0.019084	-0.118535	-0.00396992	0.0567224	0.00845769	-0.0187627	-0.00294275	0.460393
3.24	0.0300845	0.00526377	0.0175731	0.000854605	0.0285795	0.0279526	-0.0642308	0.00041962	0.900588	0.00072202	-0.00808728	-0.000780004	-0.0390079	-0.0228726	-0.0126036	-0.00407789	-0.11982	-0.0212785	-0.107797	0.0279269	0.0884759	0.00138164	0.103629	-0.0102998	-0.00520322	-0.0189062	0.0513046	-0.0078882	-0.177982	0.0288264	-0.216202	0.026597	0.0564852	-0.051252	0.183548	-0.0113217	-0.191416	-0.00362472	-0.000586432	-0.00397417	0.133879	-0.0308316	-0.118568	-0.00391045	0.0568034	0.0079574	-0.0187983	-0.00405918	0.46037
3.25	0.0301622	0.0115962	0.0175833	-0.00015156	0.0289026	0.0359807	-0.0642251	0.000743901	0.900595	0.000581021	-0.00809267	-0.000324798	-0.0393011	-0.0354119	-0.0125868	-0.00046105	-0.120078	-0.029444	-0.107473	0.0363111	0.0884961	0.00172691	0.103518	-0.0120141	-0.00544501	-0.0266415	0.051242	-0.01244	-0.177653	0.0337312	-0.215923	0.0293888	0.0558529	-0.0723781	0.183439	-0.011312	-0.191474	-0.00937971	-0.000620581	-0.00190822	0.133525	-0.0396331	-0.11862	-0.00594594	0.0568829	0.00732716	-0.0188374	-0.00478723	0.460359
3.26	0.0303043	0.0170637	0.0175949	-1.60E-05	0.0292885	0.0407621	-0.0642166	0.00086597	0.900599	0.000446953	-0.00809389	8.88E-05	-0.0397093	-0.0449099	-0.0125357	0.00128165	-0.120412	-0.0359843	-0.107078	0.0415474	0.0885141	0.00196244	0.103396	-0.0119374	-0.00577027	-0.0326438	0.051159	-0.0152533	-0.177291	0.0355261	-0.215626	0.0298217	0.0550833	-0.0788611	0.183332	-0.0103494	-0.1916	-0.0150623	-0.000654044	-0.00146803	0.133099	-0.0452001	-0.118658	-0.00215154	0.0569521	0.00619657	-0.018882	-0.00475763	0.460326
3.27	0.0304852	0.0206808	0.0176089	0.000746276	0.0297063	0.042227	-0.0642076	0.000975585	0.900603	0.000416988	-0.00809119	0.000417399	-0.0401794	-0.0500527	-0.0124586	0.00200054	-0.120804	-0.0408454	-0.10665	0.0435775	0.0885397	0.00237847	0.103269	-0.0123177	-0.00613578	-0.0360432	0.0510618	-0.016046	-0.176925	0.0333765	-0.215333	0.0290695	0.0543031	-0.0756879	0.183232	-0.0101125	-0.191768	-0.019126	-0.000691827	-0.00215323	0.132632	-0.04732	-0.11869	-0.00395671	0.0570075	0.00481208	-0.0189274	-0.00533412	0.460302
3.28	0.0307051	0.0238447	0.0176406	0.00322088	0.030121	0.040349	-0.0641984	0.000926243	0.900607	0.000403373	-0.00808601	0.000580865	-0.0406959	-0.0526991	-0.0123872	-0.00057166	-0.121229	-0.042473	-0.106213	0.0428938	0.0885547	0.00167082	0.103151	-0.0114917	-0.00653428	-0.0382243	0.0509781	-0.0136587	-0.176604	0.0257282	-0.215058	0.0258852	0.053598	-0.0646778	0.183136	-0.00993739	-0.191981	-0.0236525	-0.000752483	-0.00463614	0.132161	-0.0461063	-0.118732	-0.00442071	0.0570456	0.00278011	-0.018981	-0.00613379	0.460306
3.29	0.0309382	0.0239285	0.0176907	0.00453879	0.0305022	0.0356576	-0.0641905	0.000714065	0.900611	0.000451549	-0.00807961	0.000674383	-0.0412088	-0.0498915	-0.012334	-0.00142697	-0.121662	-0.0427007	-0.105802	0.038993	0.0885844	0.00415335	0.103041	-0.0103323	-0.00692282	-0.0360337	0.0509252	-0.010004	-0.176383	0.0139129	-0.214823	0.0212779	0.053025	-0.0513116	0.183045	-0.00922443	-0.192216	-0.024783	-0.000838241	-0.00638085	0.131719	-0.0416783	-0.118775	-0.00353872	0.0570664	0.00154355	-0.0190349	-0.00522913	0.460329
3.3	0.0311703	0.0236201	0.0177498	0.00455051	0.030826	0.0293475	-0.0641846	0.000481212	0.900616	0.000429867	-0.00807287	0.000683839	-0.0416897	-0.0466988	-0.0122898	-0.000581545	-0.122088	-0.0407855	-0.105431	0.0350803	0.088629	0.00471311	0.102937	-0.00986248	-0.00728337	-0.0340232	0.0509085	-0.00664566	-0.176281	0.00361875	-0.214625	0.018032	0.0525905	-0.0366804	0.182956	-0.0080308	-0.192458	-0.0253128	-0.000939849	-0.00665871	0.131332	-0.0351895	-0.118811	-0.0023933	0.0570724	-0.000727035	-0.019083	-0.00505414	0.460351
3.31	0.0313896	0.0208593	0.017807	0.0050436	0.0310781	0.0211492	-0.0641808	0.000303443	0.900619	0.000220028	-0.00806644	0.00059514	-0.0421226	-0.0396793	-0.0122458	-0.000791546	-0.12248	-0.0361739	-0.105105	0.0293439	0.0886698	0.00468137	0.102844	-0.00824757	-0.00760497	-0.0295568	0.0509257	-0.00152763	-0.176274	-0.00499399	-0.214464	0.0143173	0.0522692	-0.0273593	0.182885	-0.00649982	-0.192691	-0.0231215	-0.0010453	-0.00789926	0.131021	-0.0266485	-0.118844	-0.00310913	0.0570601	-0.00199443	-0.0191257	-0.00424252	0.460375
3.32	0.0315724	0.0157659	0.0178556	0.00396365	0.0312405	0.0112773	-0.0641795	-4.24E-05	0.90062	9.06E-05	-0.008061	0.000465303	-0.0424643	-0.028184	-0.012202	0.000592324	-0.122812	-0.0289445	-0.104852	0.0203406	0.0887122	0.00398969	0.102769	-0.00658571	-0.00785794	-0.0213002	0.050973	0.00250305	-0.176354	-0.0137383	-0.214348	0.00886081	0.0520396	-0.019138	0.182837	-0.00343488	-0.19289	-0.0181919	-0.00114813	-0.00774668	0.130807	-0.0159417	-0.118876	-0.00354255	0.0570333	-0.00326586	-0.0191673	-0.00427744	0.4604
3.33	0.0316906	0.00783717	0.0179005	0.00451945	0.0312944	-0.000468456	-0.064182	-0.000465862	0.90062	-0.000161745	-0.0080575	0.000230081	-0.0426649	-0.0117194	-0.0121782	-0.000423244	-0.123061	-0.0202481	-0.104706	0.0083959	0.0887406	0.00255371	0.102726	-0.00238692	-0.00800476	-0.0102328	0.0510561	0.00851962	-0.176534	-0.0241423	-0.214287	0.0030596	0.0518873	-0.0110315	0.18281	-0.00134624	-0.193023	-0.010603	-0.00125515	-0.00986227	0.130709	-0.00333396	-0.118921	-0.00428108	0.0569934	-0.00534258	-0.0192036	-0.00387598	0.460443
3.34	0.0317228	-0.00159937	0.0179404	0.00407208	0.0312258	-0.0131398	-0.0641891	-0.000937859	0.900617	-0.000384352	-0.00805633	-7.69E-06	-0.0426857	0.00749588	-0.0121786	-0.000599213	-0.123215	-0.0103431	-0.104692	-0.00555694	0.0887457	-0.00267038	0.102727	0.00208051	-0.00801983	0.00331037	0.0511644	0.0126295	-0.17684	-0.0374995	-0.214291	-0.00387328	0.0517993	-0.00528935	0.182814	0.00115726	-0.19307	-0.00136667	-0.00136545	-0.0110402	0.130744	0.0105449	-0.118959	-0.00344168	0.0569323	-0.00672527	-0.0192336	-0.00227861	0.460472
3.35	0.0316604	-0.0118164	0.0179645	0.00165996	0.0310344	-0.0247351	-0.0642011	-0.00143207	0.900613	-0.000462488	-0.00805797	-0.000323567	-0.0425171	0.0264707	-0.0121985	0.000934138	-0.123265	-7.17E-06	-0.10481	-0.0178265	0.0887204	-0.00164035	0.102758	0.00445348	-0.0078906	0.0183571	0.0512828	0.0148575	-0.177284	-0.0492843	-0.214365	-0.0112613	0.0517806	0.000341929	0.18284	0.00437335	-0.19302	0.009061	-0.00146637	-0.00989697	0.130917	0.0237292	-0.118994	-0.00300117	0.0568601	-0.00819147	-0.0192444	-0.000685877	0.460502
3.36	0.0315072	-0.0196759	0.017963	-0.000506478	0.0307351	-0.0348031	-0.0642177	-0.00187988	0.900607	-0.000485531	-0.00806339	-0.000744262	-0.0421789	0.0409489	-0.012234	0.000844002	-0.123214	0.00936797	-0.105034	-0.0266753	0.0887066	-0.00137198	0.102813	0.00633113	-0.00761984	0.0307517	0.0513959	0.0161195	-0.177832	-0.0569293	-0.214513	-0.0185349	0.0517931	0.00286129	0.182903	0.00780474	-0.192878	0.0168278	-0.00154256	-0.00832742	0.131214	0.0353656	-0.119024	-0.00327772	0.0567744	-0.00888932	-0.0192396	0.00118624	0.460528
3.37	0.0312885	-0.024931	0.0179259	-0.00423545	0.0303475	-0.0426033	-0.0642384	-0.00224644	0.900602	-0.000669437	-0.00807279	-0.00114324	-0.0417165	0.0507497	-0.0122712	0.00262419	-0.123071	0.0179294	-0.105335	-0.0328312	0.0886909	-0.00169428	0.102877	0.00628406	-0.00723847	0.0402859	0.0514784	0.0133437	-0.17843	-0.0578802	-0.214732	-0.0249648	0.0518216	0.00165145	0.183002	0.0117521	-0.192673	0.0223663	-0.00157921	-0.00447241	0.131617	0.0448373	-0.119056	-0.00393585	0.0566829	-0.00935761	-0.0192173	0.00247993	0.460568
3.38	0.0310302	-0.0281619	0.0178535	-0.00695225	0.0298974	-0.0471456	-0.064262	-0.00238364	0.900595	-0.000664319	-0.00808627	-0.00157019	-0.041179	0.0561285	-0.0123052	0.00325838	-0.12285	0.0245469	-0.10568	-0.0355059	0.0886749	-0.000525526	0.10294	0.0060402	-0.00679078	0.0456816	0.051514	0.00991285	-0.179008	-0.0524805	-0.214997	-0.0276503	0.0518657	0.0100528	0.183126	0.0130198	-0.19243	0.0256567	-0.00157283	-0.00106445	0.132098	0.0506992	-0.119091	-0.0030538	0.056587	-0.010038	-0.0191876	0.00250226	0.460606
3.39	0.0307477	-0.0299503	0.0177564	-0.00886844	0.0294235	-0.0476736	-0.0642863	-0.00247344	0.90059	-0.000449866	-0.00810392	-0.00197372	-0.0406068	0.0578302	-0.0123374	0.00369059	-0.122578	0.0280928	-0.106034	-0.034772	0.0886615	-0.00119402	0.10299	0.00421822	-0.00631043	0.0487804	0.0515017	0.00552419	-0.179515	-0.0447048	-0.215284	-0.0292757	0.0520509	0.0282082	0.183259	0.012839	-0.192165	0.0279359	-0.00153014	0.00185073	0.132617	0.0521715	-0.119106	-0.00110985	0.056488	-0.00978367	-0.0191527	0.00364435	0.460609
3.4	0.0304642	-0.0278896	0.0176537	-0.00865503	0.0289598	-0.0449532	-0.0643102	-0.00231884	0.900585	-0.000435342	-0.00812557	-0.00235401	-0.0400478	0.0533436	-0.0123785	0.00195079	-0.122284	0.0287173	-0.106366	-0.031101	0.0886492	-0.0018313	0.103026	0.00319473	-0.00583508	0.0458666	0.0514549	0.00233803	-0.179951	-0.0376268	-0.215569	-0.0282471	0.0524165	0.043039	0.183382	0.0122371	-0.191898	0.0258785	-0.00146905	0.0032005	0.133131	0.0498046	-0.119116	-0.00105028	0.056392	-0.00946574	-0.0191131	0.00448811	0.460599
3.41	0.0302085	-0.0245633	0.0175566	-0.00837516	0.0285398	-0.0392782	-0.0643326	-0.00220004	0.900582	-0.000212627	-0.00815087	-0.00268656	-0.0395485	0.0464912	-0.0124219	0.0018917	-0.121992	0.0280654	-0.106653	-0.0261026	0.0886402	-0.000608375	0.103049	0.00157861	-0.00540389	0.0410755	0.0513864	-0.000572078	-0.180315	-0.0304144	-0.215837	-0.025491	0.0528986	0.0518674	0.183492	0.0101488	-0.191661	0.0227057	-0.00139765	0.00487104	0.133604	0.044155	-0.119131	-0.00115838	0.0562994	-0.00929801	-0.0190684	0.00357893	0.460586
3.42	0.0300002	-0.017651	0.017471	-0.00738433	0.0281911	-0.0301868	-0.064353	-0.00189278	0.900581	2.00E-05	-0.00817932	-0.00299776	-0.0391398	0.0343028	-0.0124631	0.000829496	-0.121729	0.0228822	-0.106884	-0.0192012	0.0886324	0.000181179	0.10306	0.000217811	-0.00504592	0.0310845	0.0513106	-0.00258498	-0.180587	-0.0189799	-0.21607	-0.0205453	0.0534392	0.0551499	0.183577	0.00723464	-0.191475	0.0156309	-0.00132021	0.00653027	0.134001	0.034669	-0.119142	-0.00109788	0.0562155	-0.00763101	-0.0190238	0.00488733	0.46056
3.43	0.0298791	-0.0072081	0.0173867	-0.00782508	0.0279502	-0.0179587	-0.0643697	-0.00142748	0.900583	0.000258629	-0.00821031	-0.00319972	-0.0388869	0.0158157	-0.0124835	0.000879534	-0.121529	0.0157603	-0.107025	-0.00849241	0.0886519	0.00376009	0.103044	-0.00300962	-0.00482043	0.0159467	0.0512196	-0.00700839	-0.180715	-0.00348333	-0.216237	-0.0125354	0.0539822	0.0522387	0.183632	0.00430593	-0.191381	0.0054479	-0.00122092	0.0104649	0.134288	0.0219328	-0.119156	-0.00202278	0.0561458	-0.00651957	-0.0189729	0.00498292	0.460532
3.44	0.0298674	0.00419607	0.0173089	-0.00667302	0.0278434	-0.00368284	-0.0643813	-0.000913066	0.900586	0.000397944	-0.00824302	-0.00333965	-0.0388322	-0.00433349	-0.0124868	-0.000722291	-0.121418	0.0062596	-0.107051	0.00299379	0.0887003	0.0067775	0.103001	-0.00529667	-0.00476281	-0.000855471	0.0511226	-0.00941834	-0.180666	0.0140946	-0.216317	-0.00377762	0.0544731	0.0454549	0.183659	0.000971692	-0.1914	-0.00600032	-0.00110411	0.0126708	0.134433	0.00669505	-0.119177	-0.00286815	0.0560853	-0.00524252	-0.0189206	0.00573447	0.460498
3.45	0.0299624	0.014038	0.0172466	-0.00573628	0.027882	0.0108421	-0.0643881	-0.000453558	0.900591	0.00045149	-0.00827629	-0.00330085	-0.0389709	-0.0219682	-0.0124781	-0.00117459	-0.121405	-0.00341438	-0.106969	0.0128722	0.0887667	0.0069918	0.102939	-0.00698502	-0.00486526	-0.0147202	0.051032	-0.0115739	-0.180445	0.0278294	-0.216316	0.00303487	0.0548964	0.0387595	0.183655	-0.00154198	-0.19153	-0.0157189	-0.000982842	0.0143752	0.134422	-0.00888877	-0.119184	0.00013573	0.056042	-0.00330248	-0.0188591	0.0057905	0.460432
3.46	0.0301445	0.0227432	0.0172049	-0.00285728	0.028056	0.0231441	-0.0643906	-0.000129178	0.900596	0.000447631	-0.00830868	-0.00316557	-0.0392692	-0.0369722	-0.0124614	-0.00367486	-0.121487	-0.0120512	-0.106798	0.0208679	0.0888461	0.00837498	0.102863	-0.00777511	-0.00509198	-0.0268116	0.0509556	-0.0104302	-0.180122	0.033487	-0.21626	0.00810788	0.0552419	0.0310763	0.183627	-0.00379781	-0.19175	-0.0246868	-0.000868816	0.013094	0.134262	-0.0226321	-0.11919	-0.00225391	0.0560187	-0.000943285	-0.018809	0.00401525	0.460364
3.47	0.0303893	0.0269449	0.0172073	0.00181381	0.028336	0.0320846	-0.0643907	9.71E-05	0.9006	0.000449854	-0.00833915	-0.0029105	-0.0396814	-0.0442396	-0.0124635	-0.00690464	-0.121654	-0.0203081	-0.106569	0.02456	0.0889147	0.00543924	0.102793	-0.00603311	-0.00540203	-0.033101	0.0509285	-0.00596446	-0.179763	0.0341584	-0.216168	0.0107367	0.0555217	0.0248603	0.183575	-0.00673588	-0.192035	-0.0296232	-0.000796792	0.0084688	0.133978	-0.0333116	-0.119205	-0.00152702	0.0560175	0.000713916	-0.0187713	0.00358459	0.460305
3.48	0.0306748	0.0308268	0.0172483	0.00399139	0.0286844	0.0373453	-0.0643889	0.000225776	0.900604	0.000449434	-0.00836617	-0.0024754	-0.040165	-0.0505082	-0.012475	-0.00661006	-0.121902	-0.0281478	-0.106306	0.0275773	0.0889663	0.00586321	0.102729	-0.00626317	-0.00577406	-0.0398076	0.0509411	-0.00488652	-0.179414	0.0315556	-0.21604	0.0151913	0.055727	0.0147072	0.183497	-0.00873351	-0.192362	-0.0339739	-0.000769533	0.00586566	0.13361	-0.0399393	-0.119233	-0.00337966	0.0560332	0.00235541	-0.0187351	0.0037085	0.460262
3.49	0.0309891	0.0330879	0.0173057	0.00538068	0.0290719	0.0401855	-0.064386	0.000237962	0.900608	0.000419293	-0.00838864	-0.00202186	-0.0406896	-0.0530658	-0.0124703	-0.00567688	-0.122233	-0.0370516	-0.106029	0.027227	0.0890323	0.00747107	0.102671	-0.00526352	-0.00619719	-0.0441306	0.050972	-0.00341018	-0.179095	0.0280962	-0.215872	0.0186215	0.0557754	-0.00558449	0.183408	-0.009704	-0.192721	-0.036692	-0.000768218	0.00352382	0.13319	-0.0439698	-0.119271	-0.00389567	0.0560654	0.00383479	-0.0186992	0.00291476	0.46023
3.5	0.0313256	0.0354193	0.0173762	0.00585428	0.0294794	0.0416968	-0.0643831	0.000273294	0.900612	0.000245794	-0.00840648	-0.00155054	-0.0412328	-0.0549593	-0.0124547	-0.00436559	-0.122651	-0.0448274	-0.105766	0.0256465	0.0890938	0.00588799	0.102629	-0.00380911	-0.0066555	-0.0473191	0.0510253	-0.00261591	-0.178809	0.0244808	-0.215679	0.0198225	0.0555881	-0.0319959	0.183319	-0.00867227	-0.193105	-0.0396678	-0.000792434	0.00216202	0.132737	-0.0464039	-0.119314	-0.00429071	0.0561127	0.00550432	-0.0186659	0.00347357	0.460208
3.51	0.0316751	0.0359711	0.0174487	0.00582044	0.0298978	0.0419671	-0.0643803	0.000224944	0.900614	0.000146162	-0.00842003	-0.00117055	-0.041782	-0.0546872	-0.0124255	-0.00319675	-0.123127	-0.0481272	-0.105517	0.0237662	0.0891634	0.00841454	0.102594	-0.00311454	-0.00712745	-0.0476566	0.0510905	-0.00158288	-0.178554	0.0208151	-0.215481	0.0195473	0.0551395	-0.0557321	0.183238	-0.0077555	-0.193504	-0.0403732	-0.000830493	0.00103621	0.132266	-0.0473527	-0.119371	-0.00573855	0.0561775	0.00689628	-0.0186328	0.00237539	0.460199
3.52	0.0320216	0.0338847	0.0175199	0.00655202	0.0303068	0.0393667	-0.0643779	0.000178868	0.900615	6.30E-05	-0.00843001	-0.000864393	-0.0423122	-0.049779	-0.0123892	-0.0035648	-0.123618	-0.0480455	-0.105296	0.019191	0.0892476	0.00892614	0.102572	-0.000873513	-0.00758698	-0.044418	0.0511647	0.00108443	-0.178354	0.0131425	-0.215297	0.0170206	0.0545272	-0.0631554	0.183173	-0.00637042	-0.193899	-0.0383385	-0.000880501	-0.0016034	0.131799	-0.0453597	-0.119438	-0.00845346	0.0562549	0.00827408	-0.0186137	0.00136319	0.460193
3.53	0.0323246	0.0270731	0.017599	0.00769203	0.0306672	0.0325789	-0.0643769	5.54E-05	0.900614	-0.000240625	-0.00843729	-0.000625586	-0.0427542	-0.037	-0.0123711	-0.00453131	-0.12409	-0.0447031	-0.105143	0.0105855	0.0893174	0.00443498	0.10258	0.00251932	-0.00798291	-0.035938	0.0512608	0.00486929	-0.178258	0.00173716	-0.21514	0.0140521	0.0539149	-0.0583197	0.183116	-0.00535729	-0.194244	-0.0312258	-0.000958337	-0.0057444	0.131376	-0.0389932	-0.119522	-0.00873827	0.0563439	0.009079	-0.0186085	-0.000812804	0.460192
3.54	0.0325434	0.0168886	0.0176854	0.00754157	0.0309439	0.0228612	-0.0643779	-0.000232926	0.90061	-0.000472774	-0.00844267	-0.000463467	-0.0430445	-0.019209	-0.0123805	-0.0041264	-0.124512	-0.0385104	-0.105087	-0.0001004	0.0893401	0.000728121	0.10262	0.00583109	-0.00826691	-0.0227295	0.0513765	0.00772946	-0.178287	-0.0113764	-0.21502	0.00892302	0.0533664	-0.0511341	0.183074	-0.00310367	-0.194494	-0.0202347	-0.00106738	-0.00911008	0.131034	-0.0292241	-0.11962	-0.0106902	0.0564396	0.00945187	-0.0186143	-0.00111734	0.460192
3.55	0.0326558	0.00571374	0.0177711	0.00768316	0.0311051	0.00973548	-0.0643819	-0.000519766	0.900604	-0.000569881	-0.00844716	-0.0004386	-0.043145	0.000740703	-0.0124182	-0.00477103	-0.124853	-0.0290646	-0.105148	-0.0122114	0.0893478	7.74E-05	0.102699	0.00936225	-0.008408	-0.00878329	0.0515021	0.0110191	-0.178465	-0.0247038	-0.214953	0.00393036	0.0529017	-0.0419947	0.183053	-0.00138037	-0.194625	-0.00852344	-0.00120036	-0.0129296	0.130809	-0.0158239	-0.119733	-0.0143369	0.0565372	0.00995555	-0.0186232	-0.00167353	0.460197
3.56	0.0326564	-0.00548161	0.0178359	0.00512066	0.0311315	-0.00396443	-0.0643887	-0.00079676	0.900599	-0.000409024	-0.00845162	-0.000470457	-0.0430452	0.0200548	-0.0124685	-0.00295059	-0.125088	-0.0182371	-0.105326	-0.023234	0.0893489	0.000726634	0.1028	0.0105225	-0.0084072	0.00500873	0.0516121	0.0105731	-0.178755	-0.0325659	-0.21493	0.000386587	0.0525357	-0.031698	0.183049	0.000160439	-0.194631	0.00376372	-0.00133428	-0.013424	0.130724	-0.00122438	-0.11987	-0.0131435	0.0566332	0.00895201	-0.0186365	-0.00240188	0.460217
3.57	0.0325484	-0.0160945	0.0178718	0.00241316	0.031026	-0.0163728	-0.0643976	-0.000998198	0.900596	-0.000291813	-0.00845722	-0.000659766	-0.0427606	0.0369808	-0.0125313	-0.00208446	-0.125214	-0.00784694	-0.105603	-0.0314225	0.0893581	0.00190987	0.102909	0.0109081	-0.00827746	0.0173464	0.0516941	0.00973259	-0.179114	-0.0372024	-0.214934	-0.00157363	0.0522674	-0.0227366	0.183052	0.000722521	-0.194516	0.0157552	-0.00145597	-0.0131891	0.130781	0.0123018	-0.12001	-0.0149522	0.0567232	0.0087013	-0.0186522	-0.00252197	0.460229
3.58	0.0323382	-0.0263148	0.017874	-0.000516575	0.0308136	-0.0255534	-0.0644082	-0.00109738	0.900593	-0.000267356	-0.00846513	-0.00094214	-0.0423215	0.0509831	-0.0126027	-0.00115859	-0.125242	0.00105434	-0.105941	-0.035529	0.0893824	0.00273219	0.103011	0.00995495	-0.00802412	0.0302128	0.0517426	0.00883191	-0.17951	-0.0394929	-0.214969	-0.00546075	0.0520673	-0.0179342	0.183072	0.00333527	-0.194283	0.0275887	-0.00155299	-0.0120356	0.13096	0.0227953	-0.120163	-0.0164705	0.0568097	0.00788128	-0.0186745	-0.00403696	0.460247
3.59	0.0320438	-0.0334449	0.0178496	-0.00216783	0.0305244	-0.0320614	-0.0644196	-0.00108653	0.90059	-0.000286499	-0.00847616	-0.00127933	-0.0417729	0.0594911	-0.0126848	-0.00143164	-0.125187	0.00866311	-0.1063	-0.0360613	0.0893943	0.000303276	0.103104	0.00864224	-0.0076631	0.0396785	0.0517632	0.00863137	-0.179934	-0.0414434	-0.215042	-0.00934526	0.0519043	-0.0146709	0.183113	0.00447617	-0.193952	0.0359618	-0.00162585	-0.0113698	0.131229	0.0304883	-0.120326	-0.0167209	0.056887	0.00721594	-0.0187084	-0.00407766	0.460262
3.6	0.03169	-0.0385834	0.0178063	-0.00395565	0.0301837	-0.0360809	-0.0644306	-0.00105261	0.900587	-0.000360098	-0.00849083	-0.00165444	-0.0411603	0.0643076	-0.0127713	-0.000724428	-0.125056	0.015591	-0.106651	-0.034265	0.0893866	-0.00134835	0.103182	0.00727877	-0.00722004	0.0474618	0.0517613	0.00741844	-0.180374	-0.0419759	-0.215156	-0.013705	0.0517762	-0.0115619	0.183173	0.00684569	-0.193549	0.0424672	-0.0016778	-0.00983009	0.131563	0.0356992	-0.12052	-0.0202824	0.0569588	0.00611	-0.0187475	-0.00589965	0.460308
3.61	0.031292	-0.0416311	0.0177412	-0.00636601	0.0298128	-0.0381545	-0.0644411	-0.0010255	0.900583	-0.000393061	-0.00850912	-0.00202617	-0.0405069	0.0662786	-0.0128473	0.00145864	-0.124865	0.0205258	-0.106983	-0.0318443	0.0893669	-0.00226928	0.103246	0.0052959	-0.00670994	0.0530468	0.0517281	0.00456326	-0.180818	-0.0412971	-0.215313	-0.0176158	0.0516612	-0.0115974	0.183254	0.00932906	-0.193091	0.0467849	-0.00170077	-0.00691868	0.131938	0.0390069	-0.120712	-0.0196936	0.057017	0.00473259	-0.0187971	-0.00588505	0.460331
3.62	0.0308789	-0.040841	0.0176614	-0.00732919	0.0294317	-0.0380298	-0.0644505	-0.000805141	0.900579	-0.000312584	-0.00853151	-0.00245941	-0.039852	0.0630843	-0.0129136	0.00172614	-0.124638	0.0227518	-0.107286	-0.0278183	0.0893498	-0.00111256	0.10329	0.00317475	-0.0061731	0.052326	0.0516694	0.00248914	-0.181239	-0.0364181	-0.215497	-0.0180756	0.0515644	-0.00861511	0.183343	0.00874898	-0.192613	0.0467792	-0.00169711	-0.00456238	0.132334	0.0397988	-0.120897	-0.0182554	0.0570557	0.00267644	-0.0188541	-0.00678293	0.460343
3.63	0.0305031	-0.0347036	0.0175688	-0.00896866	0.0290714	-0.0337155	-0.0644569	-0.000474009	0.900576	-0.000274285	-0.00855827	-0.00290812	-0.0392736	0.051653	-0.012965	0.00243913	-0.124403	0.0219046	-0.10753	-0.0204465	0.0893346	-0.00220641	0.103313	0.00120087	-0.0056859	0.0455838	0.0515834	-0.00186406	-0.181586	-0.0269371	-0.215675	-0.0177727	0.0514713	-0.00929373	0.18344	0.0102574	-0.192169	0.0414313	-0.00166209	1.09E-05	0.13272	0.0363258	-0.121073	-0.0168455	0.0570782	0.000830354	-0.0189094	-0.00627076	0.460343
3.64	0.0302154	-0.0242247	0.0174617	-0.011185	0.0287791	-0.0247414	-0.0644592	-2.88E-05	0.900573	-0.000251368	-0.00858984	-0.00339546	-0.0388503	0.0330937	-0.0129898	0.00382445	-0.124194	0.0183094	-0.107682	-0.00933044	0.0893168	-0.000917848	0.103309	-0.00315647	-0.00529992	0.0349485	0.0514687	-0.00720827	-0.181814	-0.0133793	-0.215852	-0.0180312	0.0514298	0.00340461	0.183542	0.0111514	-0.191814	0.0315591	-0.0015843	0.00649816	0.133045	0.0280546	-0.12125	-0.0169953	0.0570815	-0.000949824	-0.0189608	-0.00628913	0.460349
3.65	0.0300399	-0.0114246	0.0173414	-0.0114145	0.0285882	-0.0141237	-0.0644566	0.000522753	0.900571	-9.03E-05	-0.00862607	-0.00385438	-0.0386257	0.011214	-0.0129842	0.00244562	-0.124031	0.0135599	-0.107715	0.00278791	0.0893253	0.00256805	0.103268	-0.00458888	-0.00504156	0.0205021	0.0513285	-0.0107492	-0.181891	0.000842132	-0.216021	-0.0159947	0.0515582	0.021537	0.18364	0.00939179	-0.191576	0.0188686	-0.00146122	0.0111689	0.133274	0.0175907	-0.121409	-0.0146986	0.0570673	-0.0024128	-0.0190126	-0.00550083	0.460338
3.66	0.0299943	0.00162978	0.0172259	-0.0110457	0.0285046	-0.00342067	-0.0644485	0.00108331	0.900571	9.78E-05	-0.00866639	-0.00419605	-0.0386251	-0.010911	-0.0129649	0.00144044	-0.123922	0.00835039	-0.107623	0.0152184	0.0893502	0.00435798	0.103199	-0.00873151	-0.00494222	0.00481539	0.0511829	-0.0139245	-0.181831	0.0120563	-0.216162	-0.0126281	0.0518524	0.0359946	0.183725	0.00815526	-0.191474	0.00577772	-0.00131444	0.0148786	0.133395	0.00673606	-0.121544	-0.0127083	0.0570373	-0.00388502	-0.0190631	-0.00614837	0.460309
3.67	0.0300718	0.0133873	0.0171284	-0.00893988	0.0285181	0.00531084	-0.0644351	0.00156175	0.900572	0.000123343	-0.00870961	-0.00441654	-0.0388335	-0.0301787	-0.0129377	-0.000283185	-0.123863	0.00384373	-0.107418	0.0255196	0.0894	0.00483708	0.103104	-0.0105707	-0.00499862	-0.0104201	0.0510517	-0.0140392	-0.181673	0.0186732	-0.216265	-0.00820163	0.0522702	0.0466814	0.183789	0.0053724	-0.1915	-0.00626986	-0.00116432	0.01582	0.133415	-0.00260064	-0.121671	-0.0133462	0.0569928	-0.0053101	-0.0191126	-0.00550906	0.460289
3.68	0.0302509	0.0225811	0.0170505	-0.0071942	0.0286112	0.0125284	-0.0644177	0.00192239	0.900574	0.000155062	-0.00875435	-0.00450748	-0.0392077	-0.0447362	-0.0128953	-0.000497298	-0.123858	-0.00225637	-0.107127	0.0324599	0.0894542	0.00628181	0.102997	-0.0111462	-0.00518592	-0.0223948	0.0509475	-0.012958	-0.181461	0.0216764	-0.216328	-0.00463816	0.0527654	0.0519884	0.183834	0.00422365	-0.191632	-0.0160763	-0.00101914	0.0163386	0.133347	-0.0104722	-0.121807	-0.0115222	0.0569376	-0.00624363	-0.0191601	-0.00555432	0.46029
3.69	0.0305139	0.0302747	0.0169915	-0.00549964	0.0287672	0.0180979	-0.0643973	0.00212778	0.900575	0.000149389	-0.0087994	-0.00447714	-0.0397118	-0.0562118	-0.0128383	-0.00087288	-0.123921	-0.0091789	-0.106778	0.0372199	0.0895159	0.00694352	0.102883	-0.0114761	-0.00547975	-0.0323839	0.0508779	-0.0110928	-0.18122	0.0236021	-0.216357	-0.0017129	0.0532917	0.0539113	0.183866	0.00284763	-0.191855	-0.0245079	-0.000883877	0.0162535	0.13321	-0.0167346	-0.121923	-0.0120025	0.0568733	-0.00687181	-0.0192086	-0.00573097	0.460281
3.7	0.0308447	0.0364869	0.0169521	-0.00314846	0.0289677	0.0210332	-0.0643754	0.0022358	0.900576	0.00015225	-0.00884371	-0.00435595	-0.0403172	-0.0651719	-0.0127765	-0.00263851	-0.124047	-0.0140052	-0.106385	0.0412021	0.0895918	0.00772811	0.102763	-0.0124698	-0.00585772	-0.0411194	0.0508482	-0.00783677	-0.180967	0.0223487	-0.216359	0.00181524	0.0538414	0.0557413	0.183886	0.00127613	-0.192156	-0.0317661	-0.000765074	0.0146342	0.133021	-0.0204731	-0.122024	-0.00949722	0.0568027	-0.00743899	-0.0192563	-0.00494358	0.460275
3.71	0.0312282	0.0405256	0.0169404	-0.00103775	0.0291832	0.0218731	-0.0643523	0.00230953	0.900578	0.000163113	-0.00888621	-0.00411236	-0.0409974	-0.0704553	-0.0127271	-0.00373319	-0.124216	-0.0186625	-0.105964	0.042878	0.0896761	0.00966567	0.102644	-0.012227	-0.00630847	-0.0473896	0.0508687	-0.00489413	-0.180732	0.0195213	-0.216325	0.00458239	0.0543951	0.0552969	0.183894	0.000471743	-0.192518	-0.0371639	-0.000678657	0.0125214	0.132805	-0.0220536	-0.122104	-0.00662613	0.0567251	-0.0082895	-0.019298	-0.00409982	0.460267
3.72	0.0316426	0.0423154	0.0169474	0.0018947	0.0293955	0.0203759	-0.0643292	0.00225896	0.900581	0.000454792	-0.00892538	-0.0037162	-0.041713	-0.0714331	-0.0126788	-0.00540837	-0.124441	-0.0246702	-0.105536	0.0419409	0.0897772	0.0119652	0.102522	-0.0119789	-0.00680271	-0.0511984	0.0509253	-0.000581345	-0.180539	0.0133697	-0.216265	0.00751335	0.0549626	0.0584039	0.183886	-0.00208762	-0.192921	-0.0403989	-0.000620623	0.00854925	0.132586	-0.021381	-0.122161	-0.00451232	0.0566425	-0.00824785	-0.0193275	-0.00290639	0.460259
3.73	0.0320576	0.0410031	0.0169905	0.00530261	0.0295822	0.0170376	-0.0643068	0.00223453	0.900586	0.000465284	-0.00896036	-0.00325072	-0.0424141	-0.0675875	-0.0126589	-0.00777648	-0.12472	-0.02892	-0.10513	0.0386064	0.089892	0.0104181	0.102406	-0.0107322	-0.00731385	-0.0529033	0.0510407	0.00481542	-0.180422	0.00351235	-0.216164	0.0118989	0.0555505	0.0578347	0.183847	-0.00430695	-0.193331	-0.0405471	-0.000617401	0.00308347	0.132384	-0.0188763	-0.122198	-0.00269857	0.0565589	-0.00855491	-0.0193494	-0.00160863	0.460252
3.74	0.0324487	0.0365283	0.0170564	0.00723757	0.0297324	0.013031	-0.0642854	0.0020825	0.90059	0.000425434	-0.00899012	-0.00270881	-0.0430642	-0.0596768	-0.0126529	-0.00775284	-0.125024	-0.0297048	-0.104762	0.0336698	0.0899843	0.00814477	0.102307	-0.00792537	-0.007821	-0.0510909	0.0511996	0.0089874	-0.180413	-0.00748318	-0.216018	0.016698	0.0560798	0.0468059	0.183787	-0.00641412	-0.193722	-0.0366248	-0.000658413	-0.0015851	0.132211	-0.0154079	-0.122224	-0.00267952	0.0564761	-0.00781991	-0.0193529	0.000938107	0.460253
3.75	0.0327733	0.0282681	0.0171384	0.00822362	0.0298317	0.00709438	-0.0642661	0.00181119	0.900594	0.000417193	-0.00901427	-0.00212015	-0.0435987	-0.045247	-0.0126615	-0.00689452	-0.125319	-0.027495	-0.104464	0.0248948	0.0900703	0.00886916	0.102239	-0.0056429	-0.0082749	-0.0444562	0.0513949	0.0129252	-0.180521	-0.0190281	-0.21583	0.0204457	0.0564639	0.0291777	0.183713	-0.00788173	-0.194042	-0.0286531	-0.000741148	-0.00616281	0.132084	-0.00974484	-0.122243	0.000339887	0.0563997	-0.00761644	-0.0193273	0.0033514	0.460252
3.76	0.0329952	0.0156044	0.0172229	0.00866293	0.0298664	0.000245893	-0.0642502	0.00136514	0.900598	0.000294281	-0.00903269	-0.00157178	-0.0439553	-0.0242342	-0.0126784	-0.00607934	-0.125575	-0.0228268	-0.104272	0.0130168	0.0901618	0.00880352	0.102194	-0.00294475	-0.0086271	-0.0317701	0.0516102	0.0170309	-0.180741	-0.0281591	-0.215617	0.0218038	0.056638	0.00461545	0.183631	-0.00826892	-0.194255	-0.0156962	-0.000853746	-0.0109612	0.132018	-0.00295346	-0.122254	-0.00264954	0.0563271	-0.00699601	-0.0192896	0.00346053	0.460251
3.77	0.0330828	0.0014521	0.0173092	0.00849196	0.0298288	-0.00701546	-0.0642387	0.00094672	0.900599	1.12E-05	-0.00904585	-0.00106424	-0.044092	-0.00153541	-0.0127208	-0.00559915	-0.125776	-0.0168883	-0.104202	0.000894882	0.0902272	0.00392939	0.102188	0.00171168	-0.00883586	-0.0167104	0.0518361	0.0193237	-0.181048	-0.0344531	-0.215396	0.0216782	0.0565371	-0.0258171	0.183553	-0.006441	-0.194324	-0.00119084	-0.000997036	-0.0153168	0.132026	0.00450209	-0.122274	-1.61E-05	0.0562623	-0.00591277	-0.0192519	0.00450762	0.460261
3.78	0.033032	-0.0119989	0.0173777	0.00605627	0.0297243	-0.0133345	-0.0642315	0.000496685	0.900597	-0.000195086	-0.0090541	-0.000611409	-0.044008	0.019511	-0.0127739	-0.00330859	-0.125912	-0.0103783	-0.104247	-0.0101631	0.0902453	0.000706484	0.102222	0.00497927	-0.00888588	0.000195816	0.0520309	0.0176863	-0.181411	-0.0384587	-0.215197	0.0177166	0.0560926	-0.0606461	0.183508	-0.00351378	-0.194245	0.0129003	-0.00114738	-0.016749	0.132105	0.0114107	-0.122262	0.000382987	0.0562092	-0.00440097	-0.0191979	0.00640135	0.460228
3.79	0.0328512	-0.0241089	0.0174233	0.00364928	0.0295605	-0.0190233	-0.0642287	0.000122661	0.900595	-0.000217715	-0.00905863	-0.000297723	-0.0437185	0.0385482	-0.0128386	-0.00163453	-0.125978	-0.0037335	-0.104398	-0.0199066	0.090255	0.000579399	0.10228	0.00646124	-0.00877223	0.0160052	0.052181	0.0148289	-0.181812	-0.0407192	-0.215043	0.0131469	0.0554133	-0.0722877	0.183481	-0.00226162	-0.194029	0.025544	-0.00129547	-0.0176812	0.132249	0.0177091	-0.122251	0.002416	0.0561698	-0.00346318	-0.0191304	0.00660622	0.460209
3.8	0.0325615	-0.0348233	0.017438	0.00114989	0.0293473	-0.0233011	-0.0642292	-0.00017389	0.900593	-0.000224151	-0.00906033	-7.70E-05	-0.0432579	0.0546662	-0.0129023	-1.65E-05	-0.125981	0.00162853	-0.104636	-0.0277382	0.0902599	0.000665754	0.102351	0.00801928	-0.00852588	0.0295477	0.0522623	0.0108333	-0.182231	-0.0406905	-0.214925	0.0104876	0.0546846	-0.0726435	0.183463	-0.00173846	-0.193697	0.0370076	-0.00142851	-0.0180018	0.132452	0.0225184	-0.122219	0.00333375	0.0561413	-0.00190181	-0.0190594	0.00766855	0.460176
3.81	0.0321726	-0.0428342	0.0174294	-0.000668682	0.0291013	-0.0255393	-0.064232	-0.000378822	0.90059	-0.0003351	-0.00906076	-3.38E-05	-0.0426518	0.0659047	-0.0129716	0.00072487	-0.125936	0.00559741	-0.104938	-0.0322107	0.090259	-0.00119071	0.102434	0.00883068	-0.00816474	0.0394717	0.0522835	0.00707357	-0.182655	-0.0400224	-0.21483	0.00808735	0.0539687	-0.0696076	0.183455	-0.00034341	-0.193258	0.0458742	-0.00154972	-0.0180773	0.132693	0.0251083	-0.122188	0.00293967	0.0561273	-0.00103019	-0.0189838	0.0077436	0.460151
3.82	0.0317233	-0.0477606	0.0174055	-0.002625	0.0288512	-0.0239203	-0.0642362	-0.000446774	0.900586	-0.000389278	-0.00906144	-0.000127117	-0.0419627	0.0722844	-0.013046	0.00213143	-0.12586	0.00743611	-0.105274	-0.0346032	0.0902376	-0.00287217	0.102524	0.00929968	-0.00772774	0.0476826	0.0522544	0.00294686	-0.183042	-0.0321845	-0.214767	0.00405592	0.0533082	-0.0626714	0.183459	0.000597909	-0.192752	0.0513563	-0.00165928	-0.0167817	0.132942	0.0237636	-0.122154	0.00346526	0.0561197	-0.000284276	-0.0189124	0.00728305	0.460119
3.83	0.0312341	-0.0495787	0.0173656	-0.00397952	0.0286348	-0.0193105	-0.0642411	-0.000447027	0.900584	-0.000147613	-0.00906368	-0.000334845	-0.0412274	0.073102	-0.013114	0.00256688	-0.125776	0.00720874	-0.105619	-0.0331008	0.0902019	-0.00233393	0.102609	0.00715677	-0.00722537	0.0522931	0.0521728	-0.00100277	-0.183337	-0.021735	-0.214751	-0.000170545	0.0527307	-0.0529869	0.183471	0.000956758	-0.192204	0.0538723	-0.00174787	-0.0151002	0.133158	0.0192506	-0.122116	0.00350638	0.0561294	0.00218126	-0.0188376	0.00717317	0.460087
3.84	0.0307536	-0.046817	0.0173143	-0.00516928	0.0284764	-0.0123147	-0.0642448	-0.000351698	0.900582	-0.00015172	-0.00906846	-0.000629468	-0.0405277	0.0668001	-0.0131759	0.00255273	-0.125701	0.00543537	-0.10593	-0.0285885	0.0901796	-0.00356821	0.102675	0.00632821	-0.00671791	0.0518067	0.0520461	-0.00522237	-0.183526	-0.010322	-0.214771	-0.00395483	0.052246	-0.0446466	0.183489	0.00247984	-0.191663	0.0515295	-0.00181317	-0.0122662	0.133318	0.0122744	-0.122076	0.00405921	0.0561535	0.00283308	-0.0187788	0.0051385	0.460051
3.85	0.0303205	-0.0396899	0.0172556	-0.00600761	0.0283968	-0.00365639	-0.0642469	-0.00014174	0.90058	-0.00015588	-0.00907641	-0.000981863	-0.0399196	0.0545884	-0.013229	0.00224053	-0.12566	0.000955018	-0.106185	-0.0221468	0.0901425	-0.00369381	0.102734	0.00552898	-0.00624569	0.0464954	0.0518827	-0.00940257	-0.183597	0.00159999	-0.214828	-0.00717846	0.0518238	-0.0393494	0.183519	0.00318482	-0.191173	0.0443065	-0.0018537	-0.00875796	0.133398	0.00350934	-0.122031	0.00562877	0.0561892	0.00446299	-0.0187305	0.0038967	0.46001
3.86	0.029974	-0.0287165	0.0171897	-0.00697267	0.0284102	0.00601762	-0.0642466	0.000202179	0.900579	-9.77E-05	-0.00908806	-0.00136191	-0.0394539	0.0373248	-0.0132647	0.00201069	-0.125673	-0.00516137	-0.106372	-0.0142401	0.090105	-0.00378996	0.102784	0.00362845	-0.00585309	0.0362509	0.0516916	-0.0135197	-0.183546	0.0128451	-0.214914	-0.00903827	0.0514602	-0.0337863	0.18356	0.00375535	-0.190776	0.0331797	-0.00186502	-0.00421303	0.133385	-0.00630213	-0.121987	0.006643	0.0562386	0.00525698	-0.0186945	0.00384563	0.459976
3.87	0.0297606	-0.0137826	0.0171175	-0.00803059	0.0285201	0.0152909	-0.0642424	0.000580224	0.900579	-6.69E-05	-0.00910373	-0.00177058	-0.039192	0.015163	-0.0132772	0.00203031	-0.12575	-0.0107447	-0.10647	-0.00523038	0.0900978	0.00109142	0.102807	0.000964508	-0.00560118	0.0209225	0.0514842	-0.0178225	-0.183388	0.0215213	-0.215008	-0.00932939	0.0511429	-0.0295699	0.183602	0.00453393	-0.190523	0.0177113	-0.00184557	0.00117008	0.133274	-0.0157723	-0.121929	0.00499095	0.0562965	0.00618544	-0.0186653	0.00236361	0.459933
3.88	0.0296887	0.00011101	0.0170468	-0.00725383	0.0287165	0.0232545	-0.0642346	0.000945894	0.900578	-0.000145551	-0.0091235	-0.00218349	-0.0391417	-0.00549508	-0.0132709	0.000515725	-0.125882	-0.0154794	-0.106481	0.00351613	0.0901152	0.00138081	0.102811	0.000184328	-0.00550044	0.00632147	0.0512807	-0.0183156	-0.183146	0.0278713	-0.215103	-0.00963856	0.0508685	-0.0259928	0.183649	0.00502403	-0.190424	0.00293057	-0.00180492	0.00418412	0.133073	-0.024195	-0.12188	0.00713356	0.0563584	0.0062923	-0.0186523	0.00168843	0.459916
3.89	0.029753	0.0136804	0.0169865	-0.00686388	0.0289824	0.0291647	-0.0642236	0.00123422	0.900576	-0.000227878	-0.00914733	-0.00255965	-0.0392959	-0.0256054	-0.0132517	0.000136661	-0.126054	-0.01811	-0.106403	0.0122666	0.0901287	0.00159702	0.102806	-0.000822005	-0.00554047	-0.00745289	0.051102	-0.0186335	-0.18285	0.0313611	-0.215207	-0.0110866	0.0506326	-0.0218079	0.183707	0.00654374	-0.190474	-0.0115486	-0.00175594	0.00729382	0.132796	-0.0304832	-0.121811	0.00895248	0.0564208	0.00606356	-0.0186419	0.00139713	0.459882
3.9	0.0299442	0.0258629	0.0169302	-0.00619812	0.0292933	0.0321486	-0.06421	0.00142517	0.900573	-0.00040483	-0.00917463	-0.00289628	-0.0396349	-0.0427464	-0.0132106	-0.000575546	-0.126248	-0.0198139	-0.106245	0.019092	0.0901473	0.00249823	0.102788	-0.00231821	-0.00570565	-0.0195523	0.0509466	-0.0178634	-0.18252	0.0328904	-0.215328	-0.0132181	0.050429	-0.0183554	0.183782	0.00818572	-0.190665	-0.024903	-0.0016963	0.00947893	0.132471	-0.0338043	-0.121713	0.0093904	0.0564835	0.00678361	-0.0186369	0.000613445	0.459831
3.91	0.030242	0.0354424	0.0168804	-0.00588574	0.0296154	0.0313004	-0.0641952	0.00151248	0.900568	-0.000678098	-0.00920506	-0.00318683	-0.0401174	-0.0549533	-0.0131565	-0.000695633	-0.126455	-0.0201023	-0.106037	0.0225583	0.0901738	0.00285594	0.102767	-0.00192684	-0.0059693	-0.0285057	0.0508218	-0.0165497	-0.182192	0.0293735	-0.215474	-0.0158125	0.0502753	-0.0107979	0.183877	0.0105089	-0.190975	-0.0355536	-0.00163481	0.0111396	0.132133	-0.0331567	-0.12163	0.00729415	0.0565494	0.00646784	-0.0186446	-0.00106489	0.459828
3.92	0.0306337	0.0434938	0.0168335	-0.00528092	0.0299094	0.0266706	-0.0641801	0.00148658	0.900561	-0.000695563	-0.0092384	-0.00346542	-0.0407096	-0.0634218	-0.0130927	-0.00152501	-0.126656	-0.0184474	-0.105806	0.0232946	0.0902078	0.00432673	0.102748	-0.00214651	-0.00631867	-0.0361907	0.0507296	-0.0139885	-0.181916	0.0219792	-0.215641	-0.0181551	0.0502986	0.018002	0.183986	0.0117468	-0.191394	-0.045318	-0.00157319	0.0119627	0.131821	-0.0286465	-0.121547	0.0112537	0.0566109	0.00591053	-0.0186655	-0.00179776	0.459845
3.93	0.0310939	0.0488953	0.016795	-0.00375272	0.0301407	0.0188539	-0.0641657	0.00134142	0.900555	-0.00060127	-0.00927441	-0.00372151	-0.0413645	-0.0672807	-0.0130321	-0.00286036	-0.126838	-0.0163661	-0.10558	0.0217442	0.0902653	0.0067555	0.102728	-0.00213733	-0.0067239	-0.0414916	0.0506846	-0.00921409	-0.181726	0.0113417	-0.21583	-0.0196049	0.0506394	0.0493737	0.184097	0.0108326	-0.191896	-0.0525253	-0.00152339	0.0108907	0.13157	-0.0209727	-0.121442	0.0103272	0.0566706	0.00600113	-0.0186929	-0.00234266	0.459856
3.94	0.0315977	0.0520492	0.0167694	-0.00186456	0.0302826	0.00916646	-0.0641531	0.00125972	0.90055	-0.000491281	-0.00931256	-0.00390642	-0.0420399	-0.0677447	-0.0129801	-0.00422004	-0.126999	-0.0141779	-0.105378	0.0185199	0.0903404	0.00839765	0.102709	-0.00153817	-0.00716504	-0.0457147	0.050699	-0.00319832	-0.181657	-0.00213376	-0.216027	-0.0193436	0.0512657	0.0756181	0.184198	0.0101985	-0.192457	-0.0574009	-0.00149549	0.00878756	0.131406	-0.0113838	-0.121333	0.0114261	0.0567234	0.00493617	-0.0187246	-0.00262251	0.459885
3.95	0.0321234	0.0521881	0.016764	0.000242035	0.0303258	-0.000537402	-0.0641417	0.00103643	0.900545	-0.000361235	-0.00935226	-0.00402608	-0.0427091	-0.064429	-0.012947	-0.00555542	-0.127144	-0.0132393	-0.105209	0.0146274	0.0904252	0.00894279	0.102694	-0.00132452	-0.00762813	-0.0471863	0.0507877	0.00379067	-0.181715	-0.01434	-0.216213	-0.0182457	0.0520992	0.0902484	0.184297	0.00968825	-0.193049	-0.0588603	-0.00150073	0.00582698	0.131339	-0.00169832	-0.121219	0.0115773	0.0567681	0.00395255	-0.0187539	-0.00243767	0.459921
3.96	0.0326328	0.0489947	0.0167754	0.00276466	0.0302686	-0.0108217	-0.0641324	0.000850843	0.900542	-0.000227853	-0.00939267	-0.00405115	-0.0433202	-0.0565926	-0.0129329	-0.00759326	-0.127278	-0.011704	-0.10509	0.00913167	0.090524	0.0106158	0.102686	-0.00058145	-0.00807577	-0.046236	0.0509433	0.0109481	-0.181903	-0.0273047	-0.216383	-0.0152911	0.0530707	0.103227	0.184384	0.00763993	-0.193629	-0.0565844	-0.00153732	0.00157369	0.131374	0.00858017	-0.121108	0.0106199	0.0568002	0.00306981	-0.0187912	-0.00300363	0.459964
3.97	0.0330855	0.0407971	0.0167998	0.0031685	0.0301091	-0.0207872	-0.0641252	0.000622985	0.90054	-0.000208433	-0.00943248	-0.00388918	-0.0438205	-0.0422032	-0.0129383	-0.006079	-0.127383	-0.00794771	-0.105037	0.000909555	0.0906212	0.00919442	0.102688	0.00154087	-0.00847706	-0.0397154	0.0511492	0.014957	-0.182213	-0.0389504	-0.216518	-0.0122197	0.0541414	0.109191	0.184451	0.00704035	-0.194148	-0.0482648	-0.00160529	-0.00143697	0.131513	0.0189512	-0.121012	0.00978101	0.0568239	0.0019331	-0.0188321	-0.00388939	0.460015
3.98	0.033443	0.0287704	0.0168299	0.0045299	0.0298548	-0.0296768	-0.0641209	0.000236674	0.900538	-0.00014064	-0.00947043	-0.00368189	-0.0441587	-0.0230757	-0.0129563	-0.00614689	-0.12744	-0.00209243	-0.10507	-0.0081706	0.0907015	0.00631548	0.102707	0.00321137	-0.00878836	-0.0287397	0.0513847	0.0201751	-0.182633	-0.0479682	-0.216624	-0.00937906	0.0552365	0.110493	0.184508	0.00469234	-0.194566	-0.0359917	-0.00169808	-0.00614592	0.13175	0.0281964	-0.120925	0.00863262	0.0568371	0.000671332	-0.0188803	-0.00446998	0.460066
3.99	0.0336618	0.0136521	0.0168646	0.00539518	0.0295167	-0.0375522	-0.0641204	-0.000153452	0.900537	-4.30E-05	-0.00950565	-0.00337091	-0.0442855	-0.000958931	-0.0129976	-0.00637727	-0.127426	0.00561225	-0.105194	-0.01692	0.0907678	0.0065769	0.102743	0.0047336	-0.00896111	-0.0145075	0.0516392	0.0243358	-0.183142	-0.0558149	-0.216703	-0.00619124	0.056346	0.110941	0.184542	0.00209006	-0.194833	-0.020051	-0.00181552	-0.0108747	0.132075	0.0365618	-0.120844	0.00612442	0.0568352	-0.000673526	-0.0189251	-0.00343847	0.460111
4	0.0337271	-0.00197356	0.016907	0.00581204	0.0291056	-0.04404	-0.0641236	-0.000460409	0.900538	0.000148886	-0.00953735	-0.00295805	-0.0441964	0.0202877	-0.0130759	-0.00687918	-0.127327	0.0136558	-0.105396	-0.0231901	0.0908339	0.00664232	0.102793	0.00520352	-0.00898732	-0.000420123	0.0519057	0.0266729	-0.183724	-0.0606839	-0.216742	-0.00182443	0.0574461	0.107776	0.184547	-0.000276518	-0.194932	-0.00342361	-0.00196091	-0.0152924	0.132477	0.0435916	-0.120783	0.00351792	0.0568228	-0.00109037	-0.0189647	-0.00333362	0.460163
4.01	0.0336418	-0.0168908	0.0169499	0.0057868	0.0286422	-0.0477681	-0.0641299	-0.000763911	0.90054	0.000281198	-0.00956433	-0.00242975	-0.0439105	0.0392865	-0.0131823	-0.00676061	-0.127157	0.0193408	-0.105649	-0.0274868	0.0908928	0.00535003	0.102844	0.00508797	-0.00887681	0.0131992	0.0521619	0.027531	-0.184345	-0.0617394	-0.216736	0.00243635	0.0584708	0.0954228	0.184527	-0.00235284	-0.194864	0.0125792	-0.00212504	-0.0189359	0.132938	0.0477916	-0.120761	0.00295471	0.0568048	-0.0027448	-0.0190048	-0.00398757	0.460244
4.02	0.0334111	-0.0304194	0.0169889	0.00563798	0.0281584	-0.0482218	-0.0641385	-0.000971513	0.900545	0.000556689	-0.00958561	-0.00181808	-0.043448	0.0547334	-0.0133062	-0.00657449	-0.126936	0.0231562	-0.105931	-0.0286939	0.0909447	0.00560656	0.102884	0.00342169	-0.00863549	0.0247812	0.0523913	0.0268083	-0.184958	-0.0578394	-0.216685	0.00823441	0.0593152	0.0737015	0.184482	-0.00638939	-0.194636	0.0272489	-0.00229966	-0.022069	0.133424	0.0484889	-0.120726	0.00356027	0.0567738	-0.00347331	-0.0190381	-0.00246494	0.460279
4.03	0.033055	-0.0417185	0.0170239	0.00390294	0.0276901	-0.0444105	-0.0641488	-0.00104128	0.900551	0.000519288	-0.00960029	-0.00110886	-0.0428505	0.0659442	-0.0134389	-0.00400779	-0.126692	0.0234109	-0.106216	-0.027867	0.0909804	0.0020181	0.102913	0.00268024	-0.0082939	0.0343498	0.0525859	0.0229541	-0.185508	-0.0484546	-0.216575	0.0140794	0.0598758	0.0368692	0.18441	-0.00840757	-0.194267	0.0404162	-0.00248078	-0.0228546	0.133895	0.044893	-0.120706	0.002273	0.0567344	-0.00471975	-0.0190666	-0.00281271	0.460317
4.04	0.0326007	-0.049832	0.0170358	0.00148607	0.0272851	-0.0359083	-0.0641589	-0.00102941	0.900556	0.000497849	-0.0096078	-0.000399037	-0.0421666	0.0716735	-0.0135466	-0.000587343	-0.126461	0.0205006	-0.106476	-0.0244924	0.0909915	0.000257914	0.10293	0.00132729	-0.00788489	0.0406382	0.0527106	0.0169292	-0.185943	-0.0340582	-0.216404	0.0200357	0.0600051	-0.0140454	0.184323	-0.00881938	-0.193783	0.0507238	-0.00263993	-0.0218968	0.134305	0.0363973	-0.120704	-0.0020748	0.0566864	-0.00518031	-0.0190872	-0.00174471	0.46035
4.05	0.0320893	-0.0528204	0.0170281	-0.00168497	0.026985	-0.023581	-0.0641683	-0.000861387	0.90056	0.000445858	-0.00960863	0.000240996	-0.0414548	0.0708201	-0.0136278	0.00323819	-0.126275	0.0143106	-0.106698	-0.0199982	0.0909875	-0.00163948	0.102938	0.000412191	-0.00744753	0.0429772	0.0527614	0.00850089	-0.186228	-0.0187851	-0.216186	0.0236291	0.0595473	-0.0743226	0.18424	-0.00905066	-0.193226	0.0555331	-0.00277367	-0.0186967	0.134609	0.0239031	-0.120732	-0.00335355	0.0566329	-0.00565768	-0.0190938	0.000326998	0.460389
4.06	0.0315646	-0.0523214	0.0169951	-0.00393855	0.0268253	-0.00821969	-0.0641758	-0.00066523	0.900564	0.000344587	-0.00960354	0.000746699	-0.0407724	0.0650833	-0.0136726	0.0050456	-0.126166	0.00532759	-0.10687	-0.0140375	0.0909688	-0.00214624	0.102935	-0.00085469	-0.00701685	0.0426795	0.052728	0.000502651	-0.186357	-0.00301167	-0.21594	0.0252371	0.058588	-0.116737	0.184152	-0.008221	-0.192646	0.0566074	-0.00286806	-0.0153837	0.134772	0.00801894	-0.120769	-0.00349824	0.0565761	-0.00610948	-0.019084	0.0010952	0.460404
4.07	0.0310708	-0.0461934	0.0169532	-0.00466742	0.0268269	0.00841691	-0.0641806	-0.000333435	0.900567	0.000184273	-0.00959422	0.0010932	-0.0401831	0.0520888	-0.0137011	0.00461412	-0.126156	-0.00514332	-0.106972	-0.00602874	0.0909376	-0.00381479	0.102925	-0.00131578	-0.00662999	0.0370077	0.0526238	-0.00711445	-0.186334	0.0124797	-0.215688	0.0251721	0.0573122	-0.133666	0.18407	-0.00880059	-0.192092	0.051259	-0.00293493	-0.0124434	0.134767	-0.00957604	-0.120796	-0.00215923	0.0565147	-0.00622602	-0.019061	0.00373455	0.460385
4.08	0.0306509	-0.0365761	0.016902	-0.00611471	0.0269954	0.0246739	-0.0641817	0.000121549	0.900569	0.000220673	-0.0095816	0.00139617	-0.039744	0.0342437	-0.0137045	0.00538084	-0.126257	-0.0161503	-0.106984	0.004096	0.0908929	-0.00428884	0.102901	-0.00352317	-0.00632751	0.0283194	0.0524405	-0.0173085	-0.186149	0.0276871	-0.215444	0.0239946	0.0559703	-0.132645	0.183991	-0.00799138	-0.19161	0.042527	-0.00297114	-0.00809391	0.134586	-0.0267976	-0.120815	-0.00237192	0.056454	-0.00608368	-0.0190279	0.00284751	0.460342
4.09	0.030348	-0.0227046	0.0168527	-0.0058629	0.0273196	0.0398094	-0.064178	0.000585094	0.900571	0.00022872	-0.00956662	0.00159456	-0.0395115	0.0112342	-0.0136852	0.00463325	-0.126473	-0.0280368	-0.106886	0.0155012	0.0908575	-0.00248349	0.102857	-0.00561993	-0.00615602	0.0147744	0.052189	-0.0258618	-0.185801	0.0440282	-0.21521	0.0224863	0.0546924	-0.121559	0.183915	-0.00769259	-0.191248	0.0288121	-0.00298856	-0.00489588	0.134236	-0.0431714	-0.120845	-0.002866	0.0563956	-0.0057108	-0.0189895	0.00417138	0.460314
4.1	0.0301822	-0.00845005	0.0168086	-0.00582938	0.0277882	0.0530314	-0.0641696	0.00107224	0.900574	0.000373588	-0.00954998	0.00173183	-0.0395054	-0.0118227	-0.0136343	0.00575428	-0.126809	-0.0389993	-0.106676	0.0267937	0.0908312	-0.00273391	0.102791	-0.00795278	-0.00612514	0.0021033	0.0518813	-0.0333477	-0.185295	0.0564404	-0.215006	0.0187222	0.0535511	-0.106035	0.183844	-0.00741311	-0.191028	0.0145339	-0.00299096	-0.00143883	0.133729	-0.0575247	-0.12088	-0.00363752	0.0563414	-0.00520221	-0.018948	0.00394702	0.460286
4.11	0.0301629	0.0055957	0.0167746	-0.00468715	0.0283709	0.0626995	-0.0641567	0.00143429	0.900578	0.000426353	-0.00953228	0.00178591	-0.0397278	-0.0329783	-0.0135488	0.00604483	-0.127253	-0.0489613	-0.106361	0.035812	0.0908089	-0.000884224	0.102705	-0.00964978	-0.00623712	-0.0103216	0.0515427	-0.0368972	-0.184687	0.0632143	-0.214839	0.0143286	0.0525783	-0.0882093	0.183778	-0.00659084	-0.190962	-2.50E-06	-0.00298651	0.000558512	0.133097	-0.0682908	-0.120928	-0.00541485	0.0562928	-0.00483503	-0.0188976	0.00517844	0.460268
4.12	0.0302651	0.0165171	0.0167558	-0.00274139	0.029025	0.0670371	-0.064141	0.00164131	0.900581	0.000222687	-0.00951443	0.00174642	-0.0401248	-0.0474077	-0.0134388	0.00521926	-0.127787	-0.0560601	-0.105979	0.0398215	0.0908081	0.000512414	0.10261	-0.00902521	-0.0064561	-0.020021	0.0512078	-0.0361321	-0.18404	0.0624393	-0.214718	0.0101892	0.0517812	-0.0721593	0.183721	-0.00485534	-0.191025	-0.0119644	-0.00298559	0.000851602	0.132384	-0.0735283	-0.120969	-0.0027962	0.0562479	-0.00427694	-0.0188378	0.00635932	0.460231
4.13	0.0304623	0.025336	0.0167647	0.000247839	0.0296962	0.0664902	-0.064124	0.00164067	0.900583	0.000143603	-0.00949785	0.00155323	-0.0406387	-0.0570128	-0.0133365	0.00209105	-0.128373	-0.0589023	-0.105575	0.0406518	0.0908136	0.000541715	0.102527	-0.00755883	-0.00674912	-0.0269957	0.050923	-0.030406	-0.183433	0.054778	-0.214642	0.00485286	0.0511344	-0.0566952	0.183683	-0.00320758	-0.191194	-0.0222928	-0.00300701	-0.000420659	0.131644	-0.0736249	-0.120993	-0.0014853	0.0562091	-0.00351281	-0.0187757	0.00558274	0.460179
4.14	0.0307367	0.032056	0.0167978	0.00231368	0.0303358	0.0605787	-0.064108	0.00158774	0.900584	5.23E-05	-0.00948362	0.00127221	-0.0412309	-0.0629393	-0.0132527	-0.000757098	-0.128959	-0.0557614	-0.105173	0.0397712	0.0908083	-0.000221626	0.102458	-0.00620908	-0.00708479	-0.0318295	0.0507129	-0.0230265	-0.182929	0.0417556	-0.214622	-0.000542863	0.050652	-0.0399195	0.183659	-0.00145813	-0.191455	-0.0308225	-0.00305075	-0.00126969	0.130931	-0.0677811	-0.120986	0.00127758	0.0561773	-0.00261471	-0.018722	0.00553519	0.460113
4.15	0.0310783	0.0369161	0.0168406	0.00240407	0.0308895	0.0495622	-0.0640936	0.00131042	0.900583	-0.00013882	-0.0094725	0.00094036	-0.0418751	-0.0646058	-0.0131857	-0.00205169	-0.129489	-0.0480419	-0.104791	0.0356873	0.0908136	0.00170436	0.102401	-0.00518275	-0.00745438	-0.0346568	0.0505858	-0.0153702	-0.182572	0.0256254	-0.214652	-0.00553654	0.0503289	-0.0254301	0.183655	0.000905584	-0.191801	-0.0375084	-0.00310612	-0.000546878	0.130305	-0.0561668	-0.120961	0.00270268	0.0561582	-0.00125338	-0.0186683	0.00531017	0.460069
4.16	0.0314475	0.0387763	0.016876	0.00247389	0.0313091	0.0338766	-0.0640825	0.000946983	0.900581	-0.000370815	-0.00946494	0.000554335	-0.0425024	-0.0616064	-0.0131303	-0.00382025	-0.129935	-0.0395659	-0.104462	0.0300275	0.0908304	0.00166014	0.102348	-0.00486935	-0.0078162	-0.0356259	0.0505393	-0.00647354	-0.182383	0.0088202	-0.214725	-0.0088057	0.0501258	-0.0152385	0.183679	0.00411858	-0.192188	-0.0410648	-0.00316098	-0.000748862	0.129822	-0.0395143	-0.120932	0.00386253	0.0561475	-0.000999248	-0.018622	0.00452378	0.460056
4.17	0.0318364	0.0396124	0.0169159	0.00308816	0.0315534	0.0150637	-0.0640749	0.000598516	0.900576	-0.000627057	-0.00946148	0.000169329	-0.043098	-0.056659	-0.0131052	-0.00533853	-0.130285	-0.0288028	-0.104192	0.0232786	0.0908373	-9.57E-05	0.102312	-0.00247316	-0.00817607	-0.0362578	0.0505915	0.00240596	-0.18237	-0.00994469	-0.214819	-0.011097	0.0500204	-0.00656509	0.183731	0.00705647	-0.192608	-0.043812	-0.00323443	-0.00206919	0.129525	-0.0195237	-0.120891	0.00502225	0.0561389	-0.000803912	-0.0185792	0.00473299	0.460054
4.18	0.0322312	0.0385436	0.0169425	0.00255644	0.031604	-0.00501872	-0.064071	0.000124874	0.900568	-0.000808226	-0.00946147	-0.000183944	-0.0436336	-0.0483367	-0.0130847	-0.00525127	-0.130516	-0.0154771	-0.104	0.0141142	0.0908241	-0.00195939	0.102294	-0.000448758	-0.00851617	-0.033537	0.0507078	0.00891045	-0.182551	-0.029493	-0.214948	-0.0156329	0.0499845	-0.000382176	0.183823	0.011542	-0.193048	-0.044365	-0.00331146	-0.00272343	0.129436	0.00207864	-0.120822	0.00689027	0.0561345	0.000585999	-0.0185339	0.00549883	0.460042
4.19	0.0325888	0.0310172	0.0169618	0.00219445	0.0314486	-0.026033	-0.0640727	-0.00046971	0.90056	-0.000786894	-0.00946545	-0.000617162	-0.0440407	-0.0307086	-0.0130813	-0.00454903	-0.130592	0.00176804	-0.103919	0.00134051	0.0908063	-0.00182935	0.102298	0.0014108	-0.00877788	-0.022588	0.0508811	0.0155856	-0.182939	-0.0507528	-0.215132	-0.0220388	0.0500287	0.010976	0.183947	0.0136226	-0.193459	-0.0376874	-0.00340154	-0.00469669	0.129567	0.0246813	-0.120757	0.00533678	0.0561427	0.00147132	-0.0184907	0.00380446	0.460064
4.2	0.0328486	0.0193756	0.0169655	0.000580015	0.0310823	-0.0470394	-0.0640803	-0.00106338	0.900551	-0.000884065	-0.00947378	-0.00104198	-0.0442426	-0.0086555	-0.0130963	-0.00332178	-0.130491	0.0186761	-0.10397	-0.0116697	0.090782	-0.00360178	0.102321	0.00323681	-0.00889581	-0.00774421	0.0510845	0.0196214	-0.18355	-0.0719453	-0.215376	-0.0272564	0.0502973	0.0471108	0.184089	0.0155047	-0.193771	-0.0264028	-0.00349752	-0.00591763	0.129928	0.0475192	-0.12069	0.00761663	0.0561574	0.00167686	-0.0184695	0.00172691	0.46008
4.21	0.0329876	0.00621501	0.016945	-0.000988299	0.0305137	-0.0662003	-0.0640939	-0.00165643	0.900543	-0.000736433	-0.00948634	-0.00146157	-0.0442183	0.0143946	-0.0131266	-0.00183728	-0.13023	0.0326933	-0.104147	-0.0236795	0.0907572	-0.00177695	0.10236	0.00436152	-0.00885578	0.00817625	0.0512892	0.0218105	-0.184355	-0.0869443	-0.215666	-0.0307326	0.0509783	0.087847	0.184242	0.0154466	-0.193961	-0.0132412	-0.00358905	-0.00727565	0.13051	0.0684252	-0.120614	0.00734498	0.0561783	0.00283382	-0.0184588	0.00127378	0.460093
4.22	0.0330034	-0.0057453	0.0169003	-0.00339774	0.0297754	-0.0806009	-0.064113	-0.002104	0.900536	-0.00047218	-0.00950286	-0.00181456	-0.0439788	0.0336152	-0.0131654	0.000769785	-0.12985	0.0421036	-0.104431	-0.0321734	0.0907414	-0.00312231	0.1024	0.00313935	-0.00867079	0.0215763	0.0514732	0.0204997	-0.185266	-0.0922851	-0.215979	-0.0317153	0.0520154	0.116997	0.184392	0.0150454	-0.194023	-0.000911544	-0.00367183	-0.00714763	0.13128	0.084567	-0.120542	0.00492226	0.0562079	0.00322976	-0.0184539	0.000521702	0.460124
4.23	0.0329095	-0.0155819	0.0168305	-0.00470348	0.0289294	-0.0876248	-0.0641358	-0.0023943	0.900533	-0.000154054	-0.00952261	-0.00213374	-0.0435722	0.0470396	-0.0132038	0.00180244	-0.129394	0.0473509	-0.104774	-0.0354061	0.0907268	0.00131162	0.102423	0.00123029	-0.00837229	0.0312817	0.0516166	0.0190004	-0.186189	-0.0888276	-0.216288	-0.0299189	0.0532729	0.133487	0.18453	0.0127855	-0.19397	0.00933269	-0.00373689	-0.00727447	0.132175	0.0929451	-0.120482	0.0045551	0.0562394	0.00336745	-0.0184497	0.00103234	0.460165
4.24	0.0327254	-0.0243512	0.0167456	-0.00605826	0.0280524	-0.0872252	-0.0641608	-0.00255177	0.900533	0.000100078	-0.00954502	-0.00233686	-0.0430558	0.0563576	-0.0132435	0.00338326	-0.128894	0.0510107	-0.105127	-0.0349863	0.0907467	0.00094449	0.102425	-0.00109125	-0.00799198	0.0394977	0.0517232	0.0166856	-0.187057	-0.0803844	-0.216575	-0.027425	0.054626	0.136093	0.18465	0.0113855	-0.19382	0.019001	-0.00378502	-0.00669254	0.133113	0.0936083	-0.120442	0.00445087	0.0562687	0.00283696	-0.0184457	0.000772352	0.460218
4.25	0.0324664	-0.0304299	0.0166491	-0.00763102	0.0272115	-0.0806211	-0.0641869	-0.00259599	0.900535	0.00043499	-0.00956883	-0.00239569	-0.0424722	0.0603188	-0.01327	0.0063214	-0.128369	0.0516668	-0.105457	-0.0314123	0.0907691	0.0039923	0.102402	-0.00305453	-0.00755557	0.0436614	0.0517936	0.0134839	-0.187826	-0.0678673	-0.21682	-0.0216238	0.0559701	0.131809	0.184744	0.00806966	-0.193589	0.0260047	-0.00381343	-0.00520615	0.134026	0.0877066	-0.120393	0.00524979	0.0562996	0.00332078	-0.0184409	0.000513283	0.460239
4.26	0.0321603	-0.0327919	0.016549	-0.00695381	0.0264673	-0.0679097	-0.0642125	-0.00252088	0.90054	0.000508416	-0.00959263	-0.00234318	-0.0418708	0.0585502	-0.0132821	0.00589101	-0.127867	0.0465067	-0.105743	-0.025726	0.0908164	0.00495384	0.102365	-0.00411645	-0.00710393	0.0427601	0.0518328	0.0118425	-0.188445	-0.0508731	-0.217003	-0.0146262	0.0572314	0.120574	0.184807	0.00451103	-0.193305	0.0291763	-0.00382499	-0.00523247	0.134846	0.0749101	-0.12034	0.0047199	0.0563364	0.0038135	-0.0184418	0.00070909	0.460244
4.27	0.0318384	-0.0326859	0.0164644	-0.00613481	0.0258762	-0.0501816	-0.0642364	-0.00223934	0.900547	0.000775709	-0.00961513	-0.00211588	-0.0413045	0.0529818	-0.0132969	0.00576874	-0.127437	0.0373477	-0.105967	-0.0187815	0.0908739	0.00660604	0.102312	-0.00588973	-0.0066772	0.0388217	0.0518598	0.00923048	-0.188878	-0.0313454	-0.217109	-0.00637193	0.058378	0.108662	0.184824	-0.000363674	-0.192998	0.0300693	-0.00383522	-0.00489429	0.135508	0.0565852	-0.120299	0.00341135	0.0563717	0.00341643	-0.0184415	-0.000265923	0.460252
4.28	0.0315382	-0.0280041	0.0164003	-0.00453534	0.0254812	-0.0285273	-0.0642569	-0.00184433	0.900556	0.00102307	-0.00963459	-0.00172583	-0.040831	0.0401778	-0.0133092	0.00436839	-0.127118	0.0245463	-0.106108	-0.00876283	0.0909491	0.00687084	0.102246	-0.00701731	-0.00632673	0.0288367	0.051873	0.00592395	-0.1891	-0.00873604	-0.217119	0.00418221	0.0593897	0.0933141	0.184788	-0.00580059	-0.192709	0.026374	-0.00384626	-0.00462639	0.135963	0.0337397	-0.120278	0.00106826	0.0564077	0.00383874	-0.0184429	-0.000358409	0.460267
4.29	0.0313039	-0.0191046	0.0163575	-0.0023387	0.0253189	-0.00422773	-0.0642724	-0.0012499	0.900567	0.00116791	-0.00964921	-0.00117964	-0.0405214	0.0209443	-0.013312	0.00202185	-0.126948	0.00843025	-0.106132	0.0041033	0.0910112	0.00674777	0.102162	-0.00950512	-0.00610774	0.0136859	0.0518659	0.00165127	-0.189079	0.0141884	-0.217024	0.0156663	0.0602083	0.0695742	0.1847	-0.0113516	-0.192479	0.0182579	-0.00385634	-0.00430689	0.136172	0.00774486	-0.12028	-0.000931261	0.0564456	0.00373391	-0.0184503	-0.00114521	0.460285
4.3	0.0311668	-0.00772856	0.0163483	-0.000406242	0.0253995	0.0203512	-0.0642816	-0.00059976	0.900579	0.00129192	-0.00965766	-0.000474477	-0.0404218	-0.00168592	-0.0133156	0.000370734	-0.126946	-0.00845059	-0.106023	0.0180283	0.0910829	0.00644518	0.102063	-0.0111059	-0.00606086	-0.00409387	0.0518501	-0.0036282	-0.188838	0.0347319	-0.21681	0.0269324	0.0607318	0.0320099	0.184559	-0.0160846	-0.192343	0.00775425	-0.00387983	-0.00358484	0.136118	-0.0188413	-0.120305	-0.00355704	0.0564798	0.00301711	-0.0184585	-0.000563944	0.460299
4.31	0.0311439	0.00395901	0.0163695	0.00257274	0.0257199	0.0435731	-0.064284	7.00E-05	0.900592	0.00134158	-0.0096582	0.000373219	-0.0405544	-0.0244372	-0.0133096	-0.0022426	-0.127122	-0.0264721	-0.105774	0.0319009	0.0911394	0.00666626	0.101948	-0.0122605	-0.00620009	-0.0215488	0.0518188	-0.00764563	-0.188394	0.0524002	-0.216491	0.0365954	0.0607852	-0.0229024	0.184384	-0.0195689	-0.192317	-0.00344485	-0.0039167	-0.00443004	0.1358	-0.0444425	-0.120347	-0.00512725	0.05651	0.00282665	-0.0184578	9.72E-06	0.460302
4.32	0.0312156	0.0115614	0.016415	0.00296994	0.0262579	0.0635046	-0.0642803	0.000623325	0.900605	0.00125259	-0.00964973	0.00133287	-0.0408861	-0.0409538	-0.0132821	-0.00064468	-0.127484	-0.044724	-0.1054	0.0424219	0.0911941	0.00431788	0.101819	-0.0136173	-0.00649546	-0.0337152	0.0517643	-0.0141844	-0.187786	0.0655888	-0.216081	0.0453879	0.0602593	-0.0819692	0.18417	-0.0227365	-0.19238	-0.00958534	-0.00396628	-0.00368305	0.135242	-0.0664282	-0.120408	-0.00718531	0.056541	0.00294693	-0.0184579	-0.00117223	0.460294
4.33	0.0313551	0.0175282	0.0164763	0.00525044	0.0269706	0.0784079	-0.0642716	0.0010502	0.900615	0.000835893	-0.00963215	0.00215383	-0.0413638	-0.0530387	-0.0132313	-0.00216187	-0.128021	-0.0608642	-0.104936	0.0493486	0.0912291	0.00277591	0.101688	-0.0119209	-0.0069112	-0.0433141	0.051678	-0.0172664	-0.187078	0.0713692	-0.215596	0.0512358	0.0591594	-0.131483	0.183949	-0.0232994	-0.192502	-0.0148737	-0.00402543	-0.00549906	0.134487	-0.0835561	-0.120477	-0.00832788	0.0565678	0.00245745	-0.0184666	-0.00157548	0.460265
4.34	0.0315423	0.0225523	0.0165605	0.0057881	0.0278053	0.0879941	-0.0642597	0.00134155	0.900622	0.000493083	-0.0096066	0.00294772	-0.0419395	-0.062082	-0.0131783	-0.00147531	-0.128699	-0.0721317	-0.104419	0.0535986	0.0912292	-0.00186018	0.101578	-0.0107276	-0.00740441	-0.0490591	0.0515774	-0.0214265	-0.186329	0.0725117	-0.215073	0.0527136	0.0577341	-0.14973	0.183722	-0.0227043	-0.192665	-0.0197571	-0.00410754	-0.00587382	0.13359	-0.0948222	-0.120547	-0.0060697	0.0565899	0.00221756	-0.0184767	-0.000923206	0.460219
4.35	0.0317692	0.0260373	0.016654	0.00769447	0.0287017	0.0906586	-0.0642463	0.00133882	0.900626	0.000388254	-0.00957393	0.00354252	-0.0425769	-0.0657769	-0.0131154	-0.0032118	-0.129464	-0.0786135	-0.103885	0.0531415	0.0911981	-0.00292751	0.101483	-0.0097948	-0.0079359	-0.0505833	0.0514501	-0.0221812	-0.185604	0.0666059	-0.214565	0.048323	0.0562326	-0.146562	0.183511	-0.0205979	-0.192869	-0.0235003	-0.00420369	-0.00832078	0.132614	-0.0990081	-0.120616	-0.00818526	0.0566093	0.00167504	-0.0184788	-0.000475708	0.460185
4.36	0.0320212	0.0273534	0.0167708	0.00959533	0.0295883	0.0860599	-0.0642337	0.00122519	0.90063	0.00045007	-0.00953617	0.00399357	-0.0432304	-0.0645012	-0.0130731	-0.0048478	-0.130269	-0.0793606	-0.10337	0.049462	0.0911781	-0.00179851	0.101392	-0.00841361	-0.00846236	-0.0485843	0.0513319	-0.0208793	-0.18496	0.0566188	-0.214118	0.041273	0.0548485	-0.128276	0.183312	-0.0194053	-0.193102	-0.0257921	-0.00433562	-0.0113422	0.131633	-0.0954629	-0.120697	-0.00799926	0.0566225	0.00073888	-0.0184823	-0.000745124	0.460183
4.37	0.0322836	0.0274278	0.0169053	0.0122895	0.0303919	0.0745134	-0.0642223	0.00104242	0.900635	0.000433807	-0.0094948	0.00424047	-0.0438634	-0.0606517	-0.0130527	-0.00785318	-0.131049	-0.0741368	-0.102896	0.044808	0.091153	-0.00220925	0.101313	-0.00698473	-0.00897203	-0.0474678	0.0512314	-0.0167999	-0.184435	0.0434355	-0.213722	0.0374674	0.0536865	-0.103775	0.183122	-0.0187613	-0.19335	-0.0270802	-0.00450275	-0.0155743	0.130727	-0.0846072	-0.120775	-0.00734713	0.0566267	-0.000319784	-0.0184819	-0.000632269	0.460193
4.38	0.0325303	0.0235698	0.0170572	0.013589	0.0310533	0.0579419	-0.0642132	0.000758624	0.900639	0.000415405	-0.00945167	0.00435307	-0.0444288	-0.0504232	-0.0130648	-0.00890939	-0.131759	-0.0658298	-0.102486	0.0371203	0.0911097	-0.00565564	0.101251	-0.00549782	-0.00944022	-0.0419415	0.0511732	-0.0115181	-0.184068	0.024885	-0.21337	0.0332755	0.0527605	-0.081257	0.182947	-0.0169307	-0.193587	-0.0239857	-0.00470824	-0.0189485	0.129959	-0.068027	-0.120849	-0.00743827	0.0566183	-0.0013678	-0.0184802	-0.00012493	0.460209
4.39	0.0327187	0.0151646	0.0172102	0.0140202	0.0315281	0.0375258	-0.0642077	0.000362061	0.900643	0.000344623	-0.0094085	0.00424264	-0.0448568	-0.0327476	-0.0130955	-0.00878805	-0.132364	-0.0537893	-0.102171	0.0255387	0.0910478	-0.00578106	0.101206	-0.00318115	-0.00981577	-0.0309271	0.0511643	-0.00326326	-0.183913	0.00248691	-0.213065	0.0277171	0.0520607	-0.0588554	0.182791	-0.0145659	-0.193763	-0.0161191	-0.00493639	-0.021915	0.129381	-0.0469626	-0.120919	-0.00700848	0.0566022	-0.00197449	-0.0184762	5.23E-05	0.460232
4.4	0.0328074	0.00333443	0.0173555	0.0132568	0.0317869	0.0148348	-0.0642074	-0.000300434	0.900646	0.000158118	-0.00936718	0.00398564	-0.0450768	-0.00902606	-0.0131506	-0.007842	-0.132837	-0.0395746	-0.101989	0.0100929	0.0909959	-0.00560729	0.101185	-5.94E-05	-0.010039	-0.0148259	0.0512211	0.00625982	-0.183997	-0.0212889	-0.212824	0.0204697	0.0515735	-0.039404	0.182658	-0.0123641	-0.193838	-0.00458711	-0.00517757	-0.0238827	0.12903	-0.0229558	-0.120992	-0.00778668	0.0565839	-0.00199816	-0.0184677	1.34E-05	0.460271
4.41	0.0327668	-0.0110348	0.0174725	0.00993257	0.0318139	-0.00889145	-0.0642143	-0.00107923	0.900646	0.00010591	-0.00932904	0.0036337	-0.0450369	0.018174	-0.0132139	-0.00388868	-0.133144	-0.0213278	-0.101972	-0.00655888	0.0909257	-0.00814389	0.101195	0.00197604	-0.0100654	0.00536504	0.0513286	0.0136534	-0.184323	-0.0440637	-0.212666	0.011205	0.0512563	-0.0239929	0.18256	-0.0081607	-0.19378	0.0099676	-0.00540775	-0.0231738	0.128928	0.002943	-0.121086	-0.00774216	0.0565596	-0.00327673	-0.0184664	-0.000155534	0.46035
4.42	0.0325985	-0.0225435	0.0175443	0.00569917	0.0316061	-0.0317396	-0.0642286	-0.00176982	0.900646	-0.000150434	-0.00929484	0.00319398	-0.0447418	0.0405809	-0.0132714	8.83E-05	-0.133257	-0.00244621	-0.102109	-0.0204425	0.0908598	-0.0070081	0.101224	0.00364862	-0.00989383	0.0226484	0.0514622	0.0184055	-0.18487	-0.062461	-0.2126	0.00174613	0.0510725	-0.0132489	0.182511	-0.00188427	-0.193593	0.0212897	-0.00560554	-0.0206086	0.129089	0.0284765	-0.121152	-0.00589078	0.0565259	-0.00365948	-0.0184584	0.000595145	0.460402
4.43	0.0323272	-0.0329027	0.0175725	0.0023493	0.0311873	-0.0512319	-0.0642497	-0.00243826	0.900644	-0.000223519	-0.00926555	0.00266425	-0.0442412	0.0594859	-0.0133261	0.00290022	-0.133189	0.0147831	-0.102366	-0.0306604	0.0907868	-0.00687485	0.101265	0.0044878	-0.00954855	0.039687	0.0516095	0.0226002	-0.185578	-0.0752058	-0.212634	-0.00935309	0.0509916	-0.00329693	0.182517	0.003709	-0.193306	0.0312064	-0.0057667	-0.0182962	0.129489	0.0507803	-0.121193	-0.00274525	0.0564843	-0.00477575	-0.0184471	0.00106591	0.460451
4.44	0.0319723	-0.0395768	0.0175567	-0.00147	0.0305921	-0.0672399	-0.0642771	-0.00297823	0.900643	-0.000160202	-0.00924168	0.00210525	-0.0435787	0.0719746	-0.0133711	0.0053441	-0.132947	0.0314462	-0.102706	-0.0369981	0.0907266	-0.00509331	0.101303	0.00347925	-0.00904814	0.0525327	0.0517474	0.0227465	-0.1864	-0.0831969	-0.212777	-0.0193532	0.0509926	0.004333	0.182575	0.00829695	-0.19294	0.0375	-0.0058839	-0.0145031	0.130097	0.0697613	-0.12121	-0.000231672	0.0564333	-0.00526018	-0.0184347	0.00142263	0.460497
4.45	0.0315705	-0.0430155	0.017495	-0.00621547	0.0298599	-0.0786376	-0.0643091	-0.00339632	0.900639	-0.000478017	-0.00922349	0.0015287	-0.0428204	0.0784077	-0.0133997	0.00907392	-0.132545	0.0466572	-0.103092	-0.0400537	0.0906683	-0.00604919	0.101334	0.00321509	-0.00844782	0.0613803	0.0518439	0.0181874	-0.18728	-0.0862034	-0.213012	-0.0280118	0.0510492	0.00615256	0.182682	0.0139382	-0.192535	0.0407308	-0.00594819	-0.00862668	0.130872	0.084145	-0.121199	0.00167588	0.0563796	-0.0054586	-0.0184204	0.0012416	0.46054
4.46	0.0311445	-0.0444152	0.0173834	-0.010421	0.029042	-0.0845726	-0.0643446	-0.00367702	0.900633	-0.000636691	-0.00921125	0.000883492	-0.0420111	0.0809011	-0.0133967	0.0122752	-0.132012	0.0567775	-0.103498	-0.0408964	0.0906062	-0.00560357	0.10136	0.0020992	-0.00778185	0.0671477	0.05187	0.0121706	-0.188163	-0.0832204	-0.213328	-0.0345751	0.051108	0.00572079	0.182842	0.0176352	-0.192113	0.0422503	-0.00594659	-0.00249164	0.131765	0.092664	-0.121172	0.00383635	0.0563219	-0.00583989	-0.0184077	0.00127083	0.460582
4.47	0.0307237	-0.042235	0.0172367	-0.0136033	0.0282007	-0.0832378	-0.0643822	-0.00375968	0.900627	-0.000754668	-0.00920605	0.000140525	-0.0412032	0.0774328	-0.0133721	0.0137034	-0.131414	0.0594583	-0.103902	-0.0390696	0.0905517	-0.00529561	0.101377	0.00155349	-0.00709356	0.0686056	0.0518331	0.00636192	-0.188987	-0.073817	-0.213703	-0.0403875	0.0511961	0.0153778	0.183037	0.0208471	-0.191703	0.0401456	-0.00588535	0.00393494	0.132703	0.0933735	-0.121134	0.00388487	0.0562651	-0.00552691	-0.0183966	0.00119385	0.460618
4.48	0.0303543	-0.0329597	0.0170632	-0.0160099	0.0274093	-0.0752477	-0.0644192	-0.0036562	0.90062	-0.000713502	-0.00920843	-0.000604125	-0.0404802	0.0628277	-0.0133258	0.0140379	-0.13082	0.0571679	-0.10426	-0.0322147	0.0905065	-0.00348903	0.101377	-0.000710591	-0.00644318	0.0608151	0.051735	-0.00151542	-0.189685	-0.0582322	-0.214121	-0.0427146	0.0514827	0.0425146	0.183248	0.0214018	-0.191352	0.0306672	-0.00576152	0.0113513	0.133611	0.0868381	-0.121083	0.00632415	0.0562065	-0.00601143	-0.018386	0.00227908	0.460634
4.49	0.0300978	-0.0203732	0.0168755	-0.017219	0.0267294	-0.0608356	-0.064454	-0.00332297	0.900615	-0.00035831	-0.00921803	-0.00130519	-0.0399356	0.0426615	-0.0132539	0.0140909	-0.130274	0.0496758	-0.104536	-0.0226782	0.0904877	0.000142543	0.101347	-0.00417057	-0.00591239	0.0485943	0.0515776	-0.00930572	-0.190183	-0.0353288	-0.214553	-0.0433554	0.0520341	0.0665454	0.183454	0.0199992	-0.19113	0.0177439	-0.00558155	0.0182355	0.134417	0.0731424	-0.121008	0.00798605	0.0561485	-0.00526762	-0.0183664	0.0021261	0.46062
4.5	0.0299858	-0.00275078	0.0166874	-0.0173064	0.0262219	-0.0409881	-0.0644842	-0.00269174	0.900613	-4.68E-05	-0.00923424	-0.00192049	-0.039632	0.0133984	-0.0131609	0.0122786	-0.129827	0.0383898	-0.104694	-0.00769566	0.0904939	0.00231496	0.10129	-0.00886084	-0.00555485	0.0274812	0.0513747	-0.017188	-0.190425	-0.00936107	-0.214965	-0.0379385	0.0527699	0.0785766	0.183635	0.0165273	-0.191064	0.00014952	-0.00535576	0.0248758	0.135053	0.053278	-0.120938	0.00668342	0.0560974	-0.00470622	-0.0183507	0.00202647	0.460607
4.51	0.0300612	0.0159488	0.0165109	-0.0160186	0.0259262	-0.0188457	-0.0645073	-0.0019261	0.900613	9.03E-05	-0.00925599	-0.00241543	-0.0396447	-0.0175118	-0.0130504	0.00942379	-0.129501	0.0266518	-0.104696	0.00716098	0.0905399	0.00529954	0.101202	-0.00962341	-0.00544473	0.00389149	0.0511481	-0.0224359	-0.190417	0.0113874	-0.215304	-0.0307444	0.0535554	0.076202	0.183788	0.0142713	-0.191198	-0.0187026	-0.00509541	0.0299201	0.135472	0.03034	-0.120848	0.0077844	0.0560503	-0.00393238	-0.0183403	0.00167736	0.460556
4.52	0.0303081	0.0327414	0.0163622	-0.0133785	0.0258554	0.0035409	-0.064523	-0.00125004	0.900614	0.000146976	-0.00928192	-0.00273363	-0.0399527	-0.0458013	-0.012933	0.00631046	-0.129303	0.0136995	-0.10455	0.0215969	0.0905952	0.00595875	0.101095	-0.0113392	-0.00556335	-0.018293	0.0509303	-0.0248657	-0.190198	0.0306887	-0.215569	-0.0227299	0.0542905	0.070139	0.183909	0.0109917	-0.191511	-0.0356525	-0.00482261	0.0325438	0.135654	0.0064739	-0.120769	0.00645168	0.0560132	-0.00283169	-0.018328	0.00193679	0.460506
4.53	0.030699	0.0456503	0.0162484	-0.00987821	0.0259977	0.0237724	-0.0645325	-0.000662805	0.900616	0.000209071	-0.0093098	-0.00281628	-0.0405122	-0.0678456	-0.0128095	0.00334733	-0.129245	-0.0011719	-0.104278	0.0326581	0.0906508	0.00635039	0.100974	-0.0123356	-0.00587942	-0.036272	0.0507337	-0.0253159	-0.189797	0.0463332	-0.215757	-0.0148472	0.0549528	0.0620823	0.183991	0.00667818	-0.191972	-0.048618	-0.00455414	0.0326426	0.135605	-0.0156723	-0.120716	0.00422382	0.055992	-0.00155687	-0.018315	0.000466898	0.460471
4.54	0.0311907	0.0526902	0.0161766	-0.00605513	0.0263282	0.0413081	-0.0645369	-0.000283316	0.900618	0.000163954	-0.00933764	-0.00272824	-0.0412539	-0.0805598	-0.0126901	0.00069617	-0.129354	-0.0190375	-0.103916	0.0388755	0.0907165	0.00682629	0.100853	-0.0114699	-0.00634235	-0.0469185	0.0505677	-0.023656	-0.189256	0.0560229	-0.215875	-0.00931034	0.0555305	0.0534728	0.184036	0.003119	-0.192536	-0.0557526	-0.00430779	0.0306381	0.135345	-0.0354083	-0.120664	0.00577514	0.0559779	-0.000758362	-0.0183105	0.0010541	0.460415
4.55	0.0317355	0.0572568	0.016155	-0.00153542	0.0268116	0.0543816	-0.0645382	-6.19E-05	0.90062	0.000171327	-0.00936379	-0.00248127	-0.0420966	-0.0878872	-0.0125922	-0.0027478	-0.129638	-0.0349125	-0.103512	0.0411757	0.0907848	0.00796655	0.100746	-0.00951623	-0.00688557	-0.054706	0.0504521	-0.0197319	-0.188657	0.0577617	-0.215943	-0.00430714	0.0560184	0.0438633	0.184049	-0.000448275	-0.193154	-0.0607386	-0.00410374	0.0265001	0.134906	-0.0509286	-0.120618	0.00444441	0.0559763	0.000482124	-0.0183069	0.000199226	0.460357
4.56	0.0323191	0.0615725	0.0161816	0.00300126	0.027398	0.0624159	-0.0645379	0.000117296	0.900622	0.000148584	-0.00938654	-0.0020489	-0.0429961	-0.0921436	-0.0125211	-0.00617484	-0.130068	-0.0487823	-0.103106	0.0394099	0.0908647	0.00792321	0.100665	-0.00690371	-0.00749309	-0.062383	0.0503888	-0.0155992	-0.18806	0.0556829	-0.215963	0.000608536	0.0564141	0.0353726	0.184032	-0.003568	-0.193811	-0.0660649	-0.00395139	0.0214284	0.134339	-0.0614667	-0.120573	0.00483069	0.055987	0.00177621	-0.0183073	0.000653637	0.460296
4.57	0.0329292	0.0621716	0.0162604	0.00805808	0.028043	0.0665532	-0.0645368	0.000149103	0.900624	0.000232223	-0.00940445	-0.001514	-0.0439102	-0.0896252	-0.0124836	-0.00943564	-0.130631	-0.061195	-0.102741	0.0332986	0.0909412	0.00678598	0.100614	-0.00317994	-0.00815087	-0.0664335	0.0503886	-0.00950725	-0.187491	0.05082	-0.215934	0.00581133	0.056708	0.0216527	0.183978	-0.00714866	-0.1945	-0.067637	-0.00386528	0.0144615	0.133685	-0.0681832	-0.120535	0.00288627	0.0560135	0.00348056	-0.0183009	0.000689104	0.460258
4.58	0.0335326	0.060378	0.0163759	0.0113151	0.0287103	0.0668603	-0.0645353	0.000148719	0.900627	0.000149076	-0.00941651	-0.000930577	-0.0447876	-0.0841297	-0.0124658	-0.0109966	-0.131291	-0.0674519	-0.102439	0.0266535	0.0910188	0.00835794	0.100597	0.000714017	-0.00883057	-0.0688247	0.0504412	-0.00421618	-0.186996	0.040287	-0.215843	0.0127031	0.0568071	-0.00384912	0.183893	-0.00971667	-0.19518	-0.0661944	-0.00383602	0.00854374	0.132986	-0.0707209	-0.120506	0.00282453	0.0560505	0.00420501	-0.0182975	0.000248836	0.460229
4.59	0.0340992	0.0538443	0.0165266	0.0143292	0.0293589	0.0631431	-0.0645341	0.000138797	0.900627	-7.71E-06	-0.00942309	-0.000400912	-0.0455867	-0.0722655	-0.0124815	-0.0126771	-0.131988	-0.0697189	-0.10221	0.0185266	0.0910815	0.00417336	0.100628	0.00481175	-0.00950224	-0.0658556	0.0505606	0.00303098	-0.186631	0.0252039	-0.215685	0.0185103	0.0566042	-0.0383919	0.183789	-0.0110149	-0.195815	-0.05922	-0.0038685	0.00169938	0.132282	-0.0690052	-0.120494	-1.23E-05	0.0560994	0.00556503	-0.0182961	0.000981735	0.46021
4.6	0.0345646	0.0397745	0.0166921	0.0149283	0.0299488	0.0549587	-0.0645339	-0.000145321	0.900626	-0.000322799	-0.0094245	8.56E-05	-0.0462184	-0.0499197	-0.0125154	-0.0110195	-0.132696	-0.0696364	-0.102077	0.00679597	0.0911222	0.0035664	0.100689	0.00805266	-0.0100826	-0.05254	0.0507313	0.0097846	-0.186435	0.00773529	-0.215487	0.020626	0.0560412	-0.0715069	0.183684	-0.0101565	-0.196332	-0.0435394	-0.00394664	-0.00417285	0.131619	-0.0621148	-0.120507	-0.00320471	0.0561615	0.00648782	-0.0182769	0.00203744	0.460205
4.61	0.0348582	0.0195303	0.0168578	0.015546	0.0304265	0.0405975	-0.0645374	-0.000542053	0.900621	-0.000454988	-0.0094215	0.000474219	-0.0465729	-0.0172259	-0.0125655	-0.00944809	-0.133371	-0.063384	-0.10209	-0.0105921	0.0911518	0.00200715	0.100798	0.013646	-0.0104708	-0.0304314	0.0509403	0.017807	-0.186434	-0.01181	-0.215294	0.0183969	0.0552433	-0.0831202	0.183596	-0.00929322	-0.196651	-0.0215471	-0.00406225	-0.0113927	0.131059	-0.0486393	-0.120557	-0.00634373	0.0562309	0.0070144	-0.0182553	0.0014904	0.460218
4.62	0.0349457	-0.00169173	0.0170158	0.0142522	0.0307339	0.0213782	-0.0645451	-0.00101356	0.900616	-0.00051998	-0.00941512	0.000768752	-0.0465889	0.0171439	-0.0126442	-0.00727228	-0.133944	-0.049997	-0.102282	-0.0283831	0.0911618	-0.000289189	0.100954	0.0174294	-0.0106228	-0.00689945	0.0511689	0.0220302	-0.186635	-0.0298003	-0.215123	0.0156553	0.0544449	-0.0755091	0.183511	-0.00819363	-0.196736	0.00166966	-0.00421332	-0.0168729	0.130664	-0.0296193	-0.120639	-0.00893209	0.0563081	0.0080285	-0.0182361	0.000987097	0.460239
4.63	0.0348211	-0.0222271	0.0171532	0.0124302	0.0308386	0.000572005	-0.0645574	-0.00139375	0.900611	-0.000459685	-0.00940669	0.000890315	-0.046261	0.0496226	-0.0127554	-0.00612311	-0.134357	-0.0331417	-0.102643	-0.0434919	0.0911588	0.00105011	0.101138	0.0190936	-0.0105326	0.0157932	0.0513882	0.0242047	-0.187009	-0.0437783	-0.214982	0.0130343	0.05374	-0.0642624	0.183436	-0.00759655	-0.196581	0.0243401	-0.00438636	-0.0213185	0.130473	-0.00855516	-0.120731	-0.0130382	0.0563909	0.00833159	-0.0182184	0.00088016	0.460246
4.64	0.0345143	-0.0389182	0.017258	0.00952862	0.0307415	-0.0189481	-0.0645728	-0.00164072	0.900607	-0.00032799	-0.0093976	0.000878701	-0.0456454	0.0750997	-0.0128904	-0.00454922	-0.134592	-0.0154181	-0.103134	-0.0542376	0.0911633	0.000815331	0.101335	0.0193673	-0.0102392	0.0343945	0.0515746	0.0235442	-0.187511	-0.0534567	-0.214865	0.0102353	0.0531506	-0.0534944	0.183372	-0.0058393	-0.196216	0.0432418	-0.0045625	-0.023344	0.13049	0.011689	-0.120867	-0.0168353	0.0564757	0.00858928	-0.0182055	0.000379612	0.460285
4.65	0.0340583	-0.052637	0.0173294	0.00635468	0.030463	-0.0353841	-0.0645902	-0.00171499	0.900605	-0.000141278	-0.00938947	0.000726235	-0.0448009	0.0949079	-0.0130426	-0.00247422	-0.134652	0.000807703	-0.103715	-0.0609952	0.0911681	0.000158111	0.10153	0.0186342	-0.00977897	0.0498942	0.0517211	0.022017	-0.18811	-0.0607856	-0.214773	0.00799112	0.0526776	-0.0414838	0.18332	-0.00481641	-0.195677	0.0588632	-0.00473187	-0.0236836	0.130702	0.0291414	-0.121032	-0.0164445	0.0565625	0.00793053	-0.018202	-0.00132101	0.460332
4.66	0.0334816	-0.0629706	0.0173602	0.00248094	0.030049	-0.0464221	-0.0646078	-0.0016949	0.900605	2.22E-05	-0.00938357	0.000436371	-0.0437927	0.106943	-0.0131912	0.00016699	-0.134561	0.0145859	-0.104331	-0.0614421	0.0911636	-0.000940455	0.101703	0.015679	-0.0091826	0.0620758	0.0518181	0.0189186	-0.188754	-0.0613801	-0.214706	0.00565085	0.0523099	-0.0320874	0.18328	-0.00310182	-0.194995	0.0717439	-0.00487347	-0.0217808	0.131062	0.0414812	-0.121196	-0.0173144	0.0566407	0.00718707	-0.0182092	-0.00205714	0.460353
4.67	0.0328222	-0.0702796	0.0173546	-0.000527781	0.0295511	-0.052303	-0.0646242	-0.00157696	0.900605	4.07E-05	-0.00938126	1.30E-05	-0.042697	0.11317	-0.0133306	0.00200856	-0.134344	0.0253084	-0.10493	-0.0580387	0.0911551	-0.00107448	0.101845	0.0128587	-0.00849187	0.0713252	0.0518683	0.0164328	-0.189385	-0.0573996	-0.214664	0.00262867	0.052019	-0.0263484	0.183259	-0.00122984	-0.194207	0.0816386	-0.00497952	-0.019443	0.131519	0.0486584	-0.121391	-0.0200207	0.0567147	0.00657304	-0.0182198	-0.00250161	0.460403
4.68	0.0321152	-0.0718675	0.0173189	-0.0032307	0.0290214	-0.0530288	-0.0646383	-0.00128392	0.900605	1.32E-05	-0.0093836	-0.00048564	-0.0415761	0.110647	-0.013455	0.0034772	-0.134043	0.0314724	-0.105477	-0.0508127	0.0911325	-0.00252396	0.101955	0.00886245	-0.00773997	0.074781	0.0518733	0.0124798	-0.18996	-0.0491527	-0.214655	-0.000504846	0.0517792	-0.0214167	0.183257	0.000425746	-0.193353	0.0853469	-0.00504455	-0.0156185	0.132023	0.0507431	-0.121589	-0.0206905	0.0567794	0.00572905	-0.0182365	-0.00368632	0.460437
4.69	0.0314245	-0.0665056	0.0172495	-0.00742385	0.028513	-0.048357	-0.0646488	-0.000784592	0.900604	-0.000162522	-0.00939101	-0.00100183	-0.0405245	0.0979881	-0.0135451	0.00619213	-0.133699	0.03397	-0.105937	-0.0405345	0.0911049	-0.0038278	0.10203	0.00622396	-0.00699737	0.071142	0.0518196	0.0045094	-0.190427	-0.0357931	-0.214677	-0.00356801	0.0515736	-0.0211222	0.183277	0.00360131	-0.1925	0.0818823	-0.00505279	-0.00816904	0.132523	0.0476407	-0.1218	-0.0204969	0.056834	0.00470727	-0.0182591	-0.00323523	0.460475
4.7	0.0308362	-0.0516474	0.0171544	-0.00893202	0.0280734	-0.0394118	-0.0646532	-7.35E-05	0.900603	-0.000112384	-0.00940417	-0.00162494	-0.0396662	0.0721845	-0.0136089	0.00399753	-0.133339	0.0355796	-0.10627	-0.0252581	0.0910532	-0.00576368	0.102074	0.00238464	-0.00636486	0.0560395	0.0517103	-0.00255033	-0.190739	-0.0188964	-0.21472	-0.00486582	0.0513587	-0.0211867	0.183325	0.00525989	-0.191747	0.0678292	-0.00500233	-0.00141244	0.132968	0.0397625	-0.122006	-0.0208592	0.0568801	0.00361715	-0.0182909	-0.00494117	0.460514
4.71	0.0304258	-0.0305214	0.017042	-0.01169	0.0277425	-0.0269979	-0.0646496	0.000801304	0.900603	0.000143225	-0.00942352	-0.00224068	-0.0391127	0.0370047	-0.0136468	0.00323269	-0.132969	0.0364054	-0.10643	-0.00608061	0.0910103	-0.00216212	0.102067	-0.00364274	-0.00593021	0.034042	0.0515518	-0.0126475	-0.190853	0.000450106	-0.214771	-0.0051503	0.0511612	-0.0192103	0.183384	0.00667706	-0.191176	0.0472171	-0.00489392	0.00816327	0.133313	0.0283786	-0.1222	-0.0180706	0.0569126	0.00198527	-0.0183277	-0.00540875	0.460549
4.72	0.0302429	-0.00688828	0.0169149	-0.0128661	0.0275451	-0.0131463	-0.0646367	0.00174058	0.900605	0.000161574	-0.00944895	-0.00282669	-0.0389356	-0.00164541	-0.0136528	0.00111614	-0.132619	0.0323198	-0.10639	0.0143361	0.0910098	0.000922424	0.102003	-0.00882073	-0.00575432	0.00833674	0.0513469	-0.021185	-0.190772	0.017142	-0.214818	-0.00388723	0.050969	-0.0188101	0.183454	0.0072713	-0.190843	0.0238336	-0.00472635	0.0163772	0.133531	0.0150383	-0.122381	-0.0175214	0.0569287	0.000617032	-0.0183769	-0.00669992	0.460585
4.73	0.0302746	0.0121932	0.0167827	-0.0132391	0.0274865	0.000433766	-0.0646152	0.00255534	0.900606	9.37E-05	-0.00947983	-0.00333042	-0.0391149	-0.0333748	-0.0136223	0.000701268	-0.132338	0.0234293	-0.10616	0.0313534	0.0910205	0.000814606	0.101893	-0.0125662	-0.00582273	-0.0118873	0.0511151	-0.0266244	-0.190536	0.0284214	-0.214856	-0.00407885	0.0507955	-0.0136852	0.183532	0.00871735	-0.190731	0.00504803	-0.00451342	0.0226261	0.133613	0.00162468	-0.122545	-0.0153055	0.0569332	-0.000455497	-0.0184407	-0.00774284	0.46061
4.74	0.0304838	0.0292672	0.0166516	-0.0129712	0.0275526	0.0115234	-0.0645865	0.00315061	0.900606	-0.000160769	-0.00951516	-0.00372814	-0.0395833	-0.0602307	-0.0135484	0.00131059	-0.132168	0.0117278	-0.10578	0.0441884	0.0910314	0.001713	0.101754	-0.0151908	-0.00608472	-0.0297981	0.0508752	-0.0296553	-0.190209	0.0336984	-0.214899	-0.00438801	0.0507489	0.00620242	0.183622	0.00910573	-0.190805	-0.0123279	-0.00426789	0.0272862	0.133569	-0.00956483	-0.122659	-0.00987524	0.0569234	-0.0015298	-0.0185088	-0.0074238	0.460592
4.75	0.0308507	0.0448087	0.0165375	-0.0110919	0.0277151	0.0198415	-0.0645526	0.00356394	0.900604	-0.000174025	-0.00955411	-0.00404627	-0.0402921	-0.0830534	-0.0134468	0.000468746	-0.132112	0.00171156	-0.105293	0.0535006	0.0910474	0.00190723	0.101601	-0.0162266	-0.00651328	-0.0461941	0.050657	-0.0297822	-0.189836	0.0361794	-0.214949	-0.0054475	0.0509195	0.0273352	0.183715	0.00990963	-0.191048	-0.0289774	-0.0040152	0.0294908	0.133426	-0.0183489	-0.122749	-0.00769791	0.056902	-0.00324036	-0.0185805	-0.00805063	0.460588
4.76	0.0313597	0.0569589	0.0164478	-0.00853348	0.0279438	0.024865	-0.0645151	0.00386578	0.900602	-0.000140172	-0.00959583	-0.00429084	-0.0412075	-0.100334	-0.0133313	-0.00123916	-0.132147	-0.00609355	-0.104721	0.0605295	0.0910779	0.00486294	0.101435	-0.017335	-0.00708948	-0.0593944	0.0504781	-0.0270354	-0.189446	0.0357388	-0.215005	-0.00570413	0.0512919	0.0460151	0.183805	0.00884986	-0.191448	-0.0426537	-0.00376999	0.0297986	0.13321	-0.0239881	-0.12282	-0.0047826	0.0568632	-0.00486449	-0.0186589	-0.00857757	0.460608
4.77	0.0319719	0.0657891	0.0163818	-0.00626047	0.0282057	0.0265681	-0.0644757	0.00400728	0.900602	-7.38E-05	-0.0096394	-0.00441746	-0.0422663	-0.11197	-0.0132095	-0.00265737	-0.13226	-0.0137047	-0.104095	0.0644659	0.091152	0.00899193	0.101259	-0.017648	-0.00777249	-0.0696531	0.0503545	-0.0227427	-0.189075	0.031218	-0.215057	-0.00469394	0.0518355	0.0612537	0.183879	0.00726831	-0.191967	-0.0533015	-0.00353963	0.029321	0.132953	-0.0262453	-0.122857	-0.0011917	0.0568112	-0.00571474	-0.0187396	-0.0079236	0.460626
4.78	0.0326498	0.0697194	0.0163399	-0.00353173	0.0284667	0.0248219	-0.0644359	0.00400402	0.900601	-5.65E-05	-0.00968374	-0.00444969	-0.0434071	-0.115653	-0.0130922	-0.0046419	-0.132445	-0.0204213	-0.103446	0.0645792	0.0912462	0.0097552	0.101081	-0.017632	-0.0085302	-0.0759072	0.0502987	-0.0158927	-0.188763	0.0222854	-0.215088	-0.00182762	0.0524917	0.0694015	0.183942	0.00613141	-0.192566	-0.059011	-0.00333339	0.026835	0.13269	-0.0250729	-0.122851	0.00271537	0.0567506	-0.00638798	-0.0188187	-0.00851436	0.460631
4.79	0.0333401	0.068196	0.0163257	-0.000696657	0.0286948	0.0204975	-0.0643971	0.0037316	0.900601	-3.23E-05	-0.00972805	-0.00439354	-0.0445451	-0.111351	-0.0129948	-0.00631542	-0.132703	-0.0287449	-0.102816	0.061296	0.0913523	0.00984041	0.100909	-0.0165212	-0.00930241	-0.0756389	0.0503286	-0.00678007	-0.188572	0.00715624	-0.215097	-0.000481358	0.0532161	0.0755717	0.183997	0.0048726	-0.193191	-0.0590321	-0.00316421	0.0228049	0.132453	-0.0212482	-0.1228	0.00802403	0.0566798	-0.00722915	-0.0189033	-0.0080139	0.46062
4.8	0.033999	0.063518	0.0163384	0.00178683	0.0288707	0.0142471	-0.0643612	0.00344291	0.900602	0.000174254	-0.00977101	-0.00416086	-0.0456173	-0.102169	-0.0129217	-0.00690174	-0.133044	-0.036013	-0.102229	0.0554953	0.091456	0.0117159	0.10075	-0.0151941	-0.0100342	-0.0718669	0.0504458	0.00190686	-0.188544	-0.0100068	-0.215094	0.000865052	0.0540084	0.0826776	0.184036	0.00350958	-0.193793	-0.0558393	-0.00303864	0.0180057	0.132266	-0.0153585	-0.122708	0.0104296	0.0566049	-0.00736158	-0.0189783	-0.00605029	0.4606
4.81	0.0345818	0.0518694	0.0163763	0.00537155	0.0289668	0.00467673	-0.0643288	0.00300925	0.900604	0.000214089	-0.00981114	-0.00384655	-0.0465507	-0.0817959	-0.012872	-0.00831022	-0.133427	-0.0372606	-0.101723	0.0439904	0.0915887	0.0127383	0.100606	-0.0120678	-0.010683	-0.0613613	0.0506425	0.0129224	-0.188701	-0.0283912	-0.215072	0.00305135	0.0548725	0.0905541	0.18405	-8.70E-05	-0.19432	-0.0452443	-0.00296406	0.0100918	0.132153	-0.00625906	-0.122609	0.0122763	0.056529	-0.00774024	-0.0190379	-0.00518209	0.460606
4.82	0.0350082	0.0327725	0.0164405	0.0071126	0.0289524	-0.00735259	-0.064302	0.0023459	0.900606	0.00015465	-0.00984737	-0.00337244	-0.0472206	-0.050402	-0.0128593	-0.006702	-0.133786	-0.0317554	-0.101362	0.0273697	0.0917025	0.0102969	0.1005	-0.00865003	-0.0111647	-0.0424393	0.050915	0.02173	-0.189046	-0.0455056	-0.215027	0.00498534	0.0557938	0.0916475	0.184036	-0.00123936	-0.194686	-0.0261724	-0.00295148	0.0023661	0.132148	0.00568227	-0.122499	0.0102827	0.0564528	-0.00731393	-0.0190828	-0.00268923	0.460618
4.83	0.035232	0.0110367	0.0165234	0.010438	0.028806	-0.0214092	-0.0642822	0.00161416	0.900608	0.000137857	-0.00987855	-0.00285145	-0.0475585	-0.0152376	-0.0128888	-0.00818507	-0.134052	-0.0201639	-0.101175	0.0095757	0.0917898	0.00739056	0.100441	-0.0027039	-0.0114313	-0.0214293	0.0512378	0.0312203	-0.189565	-0.0607	-0.214961	0.00726318	0.0566856	0.0865312	0.184008	-0.00308028	-0.194838	-0.00478139	-0.00299917	-0.00788972	0.132273	0.0195231	-0.122375	0.0148354	0.0563727	-0.00822299	-0.0191119	-0.00119718	0.460618
4.84	0.0352405	-0.0103827	0.0166256	0.0113489	0.0285195	-0.0347662	-0.0642694	0.000948426	0.900609	0.000146464	-0.00990395	-0.00221043	-0.0475525	0.018616	-0.012971	-0.00731426	-0.134185	-0.00617794	-0.101161	-0.00698841	0.0918546	0.00545803	0.100434	0.0015779	-0.0114758	-0.000178987	0.0515916	0.0356282	-0.190225	-0.0712731	-0.214871	0.00961289	0.0574925	0.0729013	0.183959	-0.00455307	-0.194765	0.0165984	-0.00311103	-0.0155169	0.132538	0.0329932	-0.122211	0.0174181	0.0562908	-0.00742099	-0.0191165	0.00156857	0.460583
4.85	0.0350351	-0.0314812	0.0167213	0.0103068	0.0281122	-0.0454286	-0.0642634	0.000255303	0.900611	0.000256429	-0.00992287	-0.00156902	-0.0472104	0.0512105	-0.0130805	-0.00494344	-0.134174	0.00696602	-0.101309	-0.0225623	0.0919018	0.0044216	0.100465	0.00454115	-0.011297	0.0219634	0.0519291	0.0367197	-0.190978	-0.0768415	-0.214765	0.0109398	0.0581017	0.0467874	0.183902	-0.00616176	-0.194466	0.0383829	-0.0032567	-0.0207631	0.132926	0.0439283	-0.122051	0.0145735	0.0562206	-0.00607882	-0.0190959	0.00449549	0.460582
4.86	0.0346297	-0.0512008	0.0167958	0.00753883	0.027618	-0.0519406	-0.0642641	-0.000333348	0.900614	0.000364222	-0.00993547	-0.000949676	-0.0465606	0.0803418	-0.0132017	-0.00124524	-0.134043	0.0167927	-0.101602	-0.0358766	0.0919413	0.0036669	0.100525	0.00729655	-0.0109077	0.0433288	0.0522222	0.0349846	-0.191771	-0.0769387	-0.214649	0.0116143	0.0584172	0.0152454	0.183835	-0.00622892	-0.193955	0.0589941	-0.00341366	-0.0233063	0.133405	0.0507872	-0.121872	0.0197938	0.0561551	-0.00613382	-0.0190606	0.00550189	0.460569
4.87	0.0340535	-0.0654242	0.0168368	0.00407454	0.0270877	-0.0527473	-0.0642696	-0.000760042	0.900617	0.000206265	-0.0099425	-0.000467822	-0.0456622	0.10002	-0.0133221	0.00172646	-0.133832	0.0222991	-0.102003	-0.0438824	0.0919677	0.00209202	0.100603	0.00876577	-0.0103418	0.0588708	0.0524477	0.0304444	-0.192539	-0.0692748	-0.214524	0.0127121	0.0583669	-0.0270183	0.183771	-0.00564717	-0.193263	0.0743687	-0.00355914	-0.0236071	0.133924	0.0518221	-0.121662	0.0209661	0.0560985	-0.00432741	-0.0190058	0.00762682	0.460531
4.88	0.0333581	-0.0736425	0.0168389	0.000610269	0.0265779	-0.0484581	-0.0642784	-0.000975976	0.900618	6.04E-05	-0.00994484	-4.87E-05	-0.0446016	0.110567	-0.0134279	0.00431226	-0.13358	0.0250272	-0.102468	-0.0481715	0.0919772	-0.000778128	0.100696	0.00977027	-0.00965555	0.0681838	0.052586	0.0236031	-0.1932	-0.0554352	-0.214394	0.0136127	0.0578258	-0.0790922	0.183734	-0.00364117	-0.192442	0.0835644	-0.00367663	-0.0222529	0.134427	0.047541	-0.12144	0.0233946	0.0560557	-0.00336226	-0.0189284	0.0090755	0.460494
4.89	0.0326138	-0.0762736	0.0168114	-0.00328968	0.0261369	-0.0390019	-0.0642881	-0.000969848	0.900617	-0.000181768	-0.00994371	0.000263336	-0.0434854	0.112274	-0.0135193	0.00737157	-0.133315	0.0241105	-0.102953	-0.0487301	0.0919572	-0.00336128	0.100799	0.0108928	-0.00892739	0.0721452	0.0526365	0.0139539	-0.193705	-0.0373807	-0.214257	0.0141325	0.0569235	-0.0983703	0.183698	-0.00355445	-0.191566	0.0871318	-0.00376666	-0.0188462	0.134862	0.0379025	-0.121201	0.024353	0.0560262	-0.00180019	-0.018843	0.0104293	0.460455
4.9	0.0318723	-0.0716508	0.0167484	-0.00660301	0.0258176	-0.0246745	-0.0642972	-0.000833752	0.900614	-0.000365591	-0.0099402	0.000407888	-0.0423938	0.10372	-0.0135781	0.00882206	-0.133084	0.0186326	-0.103426	-0.0452713	0.0919143	-0.00511851	0.100906	0.0101073	-0.00820732	0.069739	0.0525782	0.00269443	-0.194011	-0.0160096	-0.214128	0.0116048	0.0558592	-0.111832	0.183685	-0.000956546	-0.190692	0.0831632	-0.00381216	-0.0141	0.135174	0.0230947	-0.12095	0.0251301	0.0560106	-0.000382301	-0.0187489	0.0110379	0.460417
4.91	0.0312074	-0.0613308	0.016672	-0.00744776	0.0256613	-0.0065984	-0.064304	-0.000486823	0.900611	-0.000164531	-0.00993601	0.000422902	-0.0414385	0.086067	-0.0136238	0.00744069	-0.132929	0.0091503	-0.10384	-0.0370968	0.0918634	-0.0051787	0.101003	0.00903185	-0.00756854	0.0608796	0.0524294	-0.00731571	-0.194077	0.0103832	-0.21402	0.00959619	0.0547703	-0.104429	0.183677	-0.00108786	-0.189901	0.0729698	-0.00382829	-0.0105627	0.135314	0.00404526	-0.120679	0.0266366	0.0560101	0.00148467	-0.0186528	0.0107337	0.460379
4.92	0.0306845	-0.0422183	0.0165963	-0.00804043	0.0256959	0.0132751	-0.0643061	9.89E-05	0.90061	-9.47E-05	-0.0099319	0.000389601	-0.0407187	0.056222	-0.013656	0.00554953	-0.13289	-0.00361387	-0.104152	-0.024568	0.0918099	-0.00506709	0.101092	0.00790412	-0.00708801	0.0413382	0.0521979	-0.0198105	-0.193874	0.0345609	-0.213925	0.00965293	0.0537736	-0.0948213	0.183665	-0.00181442	-0.189261	0.0534137	-0.00382357	-0.00546068	0.135253	-0.0168874	-0.120407	0.0270966	0.056026	0.00271639	-0.0185602	0.0108955	0.46036
4.93	0.0303634	-0.0206884	0.0165147	-0.00929293	0.0259393	0.034849	-0.064302	0.000725366	0.900611	0.000211383	-0.00992845	0.000285248	-0.040316	0.0228295	-0.0136523	0.005123	-0.132991	-0.0180511	-0.104328	-0.0104121	0.0917783	-0.000176654	0.101149	0.0045204	-0.00683183	0.0202654	0.0518816	-0.0317178	-0.193429	0.0572854	-0.213837	0.00821674	0.0528809	-0.0834322	0.183646	-0.00273603	-0.188835	0.0313608	-0.00378457	0.00128847	0.134973	-0.0394333	-0.120136	0.028214	0.0560548	0.00390435	-0.0184707	0.0100269	0.460354
4.94	0.0302586	0.001463	0.016438	-0.0087188	0.0263927	0.0547481	-0.0642915	0.00137555	0.900614	0.00027047	-0.00992643	0.000118864	-0.0402539	-0.011735	-0.01362	0.00300416	-0.133244	-0.0320219	-0.104356	0.00513589	0.0917948	0.00197861	0.101172	0.00108373	-0.0068091	-0.00228471	0.0515129	-0.0396216	-0.192762	0.0752544	-0.213761	0.00765777	0.0521007	-0.0731244	0.183622	-0.00283277	-0.188642	0.00853268	-0.00372102	0.00599908	0.134472	-0.0603958	-0.119844	0.030342	0.0560964	0.00516727	-0.0184	0.00767731	0.460335
4.95	0.030373	0.0229466	0.0163806	-0.00657488	0.0270222	0.0698467	-0.0642747	0.00196714	0.900616	0.000132918	-0.00992598	-3.91E-05	-0.0405358	-0.0446573	-0.0135668	0.000146025	-0.133616	-0.0410141	-0.104229	0.0198655	0.0918076	0.000370921	0.101176	0.000184633	-0.00702559	-0.0247576	0.0511296	-0.0433742	-0.191946	0.0842173	-0.213689	0.00673869	0.0514135	-0.0646947	0.1836	-0.00226035	-0.188684	-0.0140525	-0.00365231	0.00849581	0.133782	-0.0765164	-0.119516	0.0327172	0.0561455	0.00640384	-0.0183455	0.00696436	0.460279
4.96	0.0306915	0.0420162	0.0163524	-0.00334608	0.0277701	0.0783829	-0.0642527	0.00231952	0.900615	-0.000186018	-0.00992732	-0.000238818	-0.0411244	-0.0716633	-0.0135038	-0.0035274	-0.134062	-0.0458519	-0.103974	0.0301748	0.0918117	0.000915798	0.101172	-0.000328846	-0.00745462	-0.0441056	0.050769	-0.0424488	-0.191075	0.0842457	-0.213633	0.00413005	0.0508127	-0.0553315	0.18359	-0.000374443	-0.188946	-0.0347273	-0.00359608	0.00897723	0.132963	-0.0858872	-0.119202	0.0311226	0.0562116	0.00745625	-0.0182975	0.00522123	0.460261
4.97	0.0311661	0.0552421	0.0163639	0.000267219	0.0285666	0.0795552	-0.0642288	0.00241192	0.900613	-0.000329339	-0.009931	-0.000492287	-0.0419276	-0.0879554	-0.0134519	-0.00707749	-0.134542	-0.0479656	-0.103647	0.0345333	0.0918186	0.000594352	0.101171	0.000119231	-0.00801919	-0.0551765	0.0504752	-0.0367753	-0.190242	0.0750348	-0.213627	-0.00233774	0.0503173	-0.0422573	0.183599	0.00133837	-0.18938	-0.0501793	-0.00357131	0.00772579	0.132086	-0.0875147	-0.11888	0.0344273	0.0562824	0.0075387	-0.018262	0.00502238	0.460257
4.98	0.0317545	0.06495	0.0163998	0.0021289	0.0293359	0.073307	-0.0642056	0.00222423	0.900609	-0.000460294	-0.00993722	-0.00076912	-0.0428585	-0.0970628	-0.0134058	-0.00917662	-0.135041	-0.0490658	-0.103301	0.0337985	0.091829	0.000992875	0.101176	0.00146081	-0.00865934	-0.0622613	0.0502572	-0.0297955	-0.189533	0.0596991	-0.213688	-0.0094612	0.0499575	-0.0301831	0.183631	0.00444762	-0.189948	-0.0621356	-0.00356961	0.00737216	0.131235	-0.0810604	-0.118519	0.0364755	0.0563542	0.00813462	-0.0182336	0.00410187	0.460235
4.99	0.0324242	0.0711128	0.0164479	0.00309677	0.0300074	0.0600691	-0.0641851	0.00188968	0.900603	-0.000761362	-0.00994651	-0.00108737	-0.0438469	-0.0991259	-0.0133714	-0.0108119	-0.135537	-0.0467249	-0.102985	0.0283702	0.0918357	-9.53E-05	0.1012	0.00393908	-0.00933967	-0.0665326	0.0501277	-0.021063	-0.189001	0.0389382	-0.21381	-0.0149758	0.0497181	-0.0182468	0.18369	0.00808307	-0.190616	-0.0704183	-0.00358515	0.00692169	0.130485	-0.0671185	-0.118168	0.0350482	0.0564303	0.00833201	-0.0182164	0.00332146	0.460274
5	0.0331415	0.0739651	0.0164972	0.00329468	0.0305174	0.0413853	-0.0641686	0.00143234	0.900594	-0.00100895	-0.0099593	-0.0014756	-0.0448301	-0.0958997	-0.0133504	-0.0116646	-0.135986	-0.0398034	-0.102735	0.0211221	0.0918489	0.00234406	0.101241	0.00438281	-0.010031	-0.0679987	0.0500954	-0.0111367	-0.1887	0.0140975	-0.21398	-0.0190474	0.0495767	-0.00935594	0.183784	0.010588	-0.191348	-0.0754954	-0.00361373	0.00648697	0.129906	-0.0472933	-0.117812	0.0376901	0.0565048	0.00809178	-0.018207	0.00231883	0.460335
[truncated: 2,487 more columns]
