# Supplementary material for: Analysis of abnormal posture in patients with Parkinson's disease using a computational model considering muscle tones
Source: Front Comput Neurosci. 2023 Oct 5;17:1218707. doi: 10.3389/fncom.2023.1218707 (PMC10585043; doi:10.3389/fncom.2023.1218707)
Supplement: Supplementary file 2 [file Data_Sheet_2.ZIP › result_simulation_sub5-6/Sub6_uff5.883440.sto]

221214_sub6_uff5.883440_3/4391_0.492_0.308
version=1
nRows=501
nColumns=2509
inDegrees=no
endheader
time	pelvis_tilt	pelvis_tilt_u	pelvis_list	pelvis_list_u	pelvis_rotation	pelvis_rotation_u	pelvis_tx	pelvis_tx_u	pelvis_ty	pelvis_ty_u	pelvis_tz	pelvis_tz_u	hip_flexion_r	hip_flexion_r_u	hip_adduction_r	hip_adduction_r_u	hip_rotation_r	hip_rotation_r_u	knee_angle_r	knee_angle_r_u	subtalar_angle_1_r	subtalar_angle_1_r_u	ankle_angle_r	ankle_angle_r_u	hip_flexion_l	hip_flexion_l_u	hip_adduction_l	hip_adduction_l_u	hip_rotation_l	hip_rotation_l_u	knee_angle_l	knee_angle_l_u	subtalar_angle_1_l	subtalar_angle_1_l_u	ankle_angle_l	ankle_angle_l_u	lumbar_extension	lumbar_extension_u	lumbar_bending	lumbar_bending_u	lumbar_rotation	lumbar_rotation_u	neck_extension	neck_extension_u	roll	roll_u	yaw	yaw_u	neck_extension_2
0	0.0215769	0	0.0138621	0	0.0493831	0	-0.0658289	0	0.899958	0	0	0	0.0102769	0	0.00490043	0	-0.0409892	0	-0.161835	0	0.078857	0	0.115595	0	0.0719255	0	0.046873	0	-0.10499	0	-0.287353	0	0.0569119	0	0.184191	0	-0.268416	0	-0.0315141	0	0.0543521	0	-0.173748	0	0.0522616	0	-0.0181462	0	0.415507
0.01	0.0266935	0.488047	0.0145866	0.0793427	0.0478445	-0.0448488	-0.0656172	0.0107494	0.900132	-0.0177924	4.44E-05	0.00299548	0.00297223	-0.685713	0.00542094	0.103114	-0.041947	-0.274776	-0.1586	0.254929	0.0770287	-1.06543	0.11442	0.0696944	0.0633563	-0.715767	0.0474631	0.0654728	-0.107542	-0.204755	-0.282197	0.296408	0.0522069	-1.13047	0.181739	-0.000606121	-0.274361	-0.601364	-0.032318	-0.0351967	0.0558027	0.0535634	-0.168965	0.144799	0.0510324	-0.0514661	-0.0183876	0.112565	0.411651
0.02	0.0240043	-0.425605	0.0148627	0.0320907	0.04932	0.230474	-0.0657022	-0.0128931	0.899662	-0.0481651	4.12E-05	-0.00333921	0.00566835	0.445896	0.00739307	0.213901	-0.0453843	-0.214778	-0.158392	-0.00726282	0.0686153	-0.48301	0.116101	0.169342	0.067437	0.651106	0.0495574	0.350876	-0.107897	0.100799	-0.283958	-0.343484	0.0452338	-0.344281	0.183333	0.185982	-0.271451	0.472364	-0.0323024	-0.0151849	0.0542745	-0.256452	-0.170384	-0.103073	0.0507357	-0.0246052	-0.0170603	0.117517	0.415506
0.03	0.0235933	0.165746	0.0153379	0.0232675	0.0509405	0.0874196	-0.065764	-0.00388217	0.899414	-0.00714244	6.29E-06	-0.00273132	0.00562399	-0.215857	0.00917082	0.16687	-0.0448081	0.259207	-0.157652	0.055672	0.066414	-0.0336093	0.117018	0.0423902	0.0694617	-0.0593254	0.0519249	0.145729	-0.106048	0.271895	-0.286385	-0.209828	0.0439534	0.0657238	0.184549	0.0818666	-0.271327	-0.228783	-0.032206	0.0422101	0.0525464	-0.0793931	-0.169924	0.067779	0.0505758	-0.0053414	-0.0158961	0.11801	0.416304
0.04	0.0239364	-0.0800262	0.01526	-0.0244019	0.0512156	-0.0285083	-0.0658405	-0.00988151	0.899395	0.00229744	-1.25E-05	-0.00123379	0.00576194	0.191888	0.0106956	0.118777	-0.0420784	0.216069	-0.15839	-0.170416	0.0668503	0.0916762	0.117406	0.0366622	0.0707389	0.252499	0.0526472	0.0417839	-0.103753	0.137596	-0.289037	-0.277631	0.0452495	0.138807	0.185293	0.0566878	-0.272079	0.0644775	-0.0317774	0.0350484	0.0523929	0.043937	-0.170177	-0.0707088	0.0505955	0.00461687	-0.0148925	0.0759944	0.417912
0.05	0.0234307	-0.00128693	0.0150397	-0.017188	0.0506166	-0.0705107	-0.0659154	-0.0044648	0.89946	0.00907453	-2.23E-05	-0.000974149	0.00735432	0.0809184	0.0113189	0.024852	-0.0413388	-0.0657927	-0.15998	-0.121294	0.0680316	0.140735	0.117547	-0.0114898	0.072436	0.059854	0.0524975	-0.0334423	-0.103709	-0.0743339	-0.290934	-0.0931582	0.0465942	0.124147	0.18553	-0.00599436	-0.271742	-0.019059	-0.0315307	0.0188476	0.053135	0.0792129	-0.17049	0.00491691	0.0506194	-0.000498607	-0.0142737	0.0516529	0.418385
0.06	0.0234964	-0.00252521	0.0148575	-0.0165116	0.0501453	-0.0207973	-0.0659413	-0.00122288	0.899535	0.00477594	-3.49E-05	-0.00150319	0.00785319	0.0389409	0.0112745	-0.0216798	-0.0427593	-0.166739	-0.160835	-0.0559147	0.0693083	0.0988109	0.117381	-0.0134659	0.0725503	-0.00214956	0.0519894	-0.055747	-0.104677	-0.100847	-0.291246	0.0167538	0.047403	0.0292482	0.185382	-0.0171299	-0.271975	-0.00767745	-0.0313298	0.0222416	0.0536134	0.0130692	-0.170398	0.00417203	0.0506115	-2.50E-05	-0.0137921	0.0451776	0.41802
0.07	0.0234789	0.00660051	0.0147475	-0.00477119	0.0501262	0.011092	-0.0659431	0.000735019	0.899558	0.000316018	-5.01E-05	-0.00140477	0.00804984	-0.00295414	0.0109699	-0.0315277	-0.0439869	-0.0700898	-0.161148	-0.00960082	0.0698908	0.0198861	0.117323	0.00162377	0.0722546	-0.0505757	0.0515171	-0.0420716	-0.105561	-0.0744489	-0.290721	0.0804109	0.0472653	-0.0419491	0.185187	-0.0211466	-0.272048	-0.015132	-0.0311609	0.0117107	0.0534746	-0.0332945	-0.17031	0.0133762	0.0506134	-0.000153261	-0.0133962	0.0350117	0.417582
0.08	0.023604	0.0137437	0.0147515	0.00270293	0.0503001	0.0210348	-0.0659346	0.00060611	0.89955	-0.00138729	-6.26E-05	-0.00112124	0.00787908	-0.0188172	0.0107218	-0.016866	-0.0443306	-0.0123344	-0.161153	0.00234591	0.0698303	-0.0236158	0.117393	0.0102816	0.0716304	-0.0555163	0.0512742	-0.0195125	-0.106062	-0.0321379	-0.289894	0.0733522	0.0467502	-0.0534891	0.185014	-0.0137168	-0.272281	-0.0255273	-0.0311015	0.00441792	0.0530419	-0.0473025	-0.170184	0.0101584	0.0505978	-0.00231114	-0.0130856	0.0294085	0.417266
0.09	0.0228152	-0.240472	0.0147704	-0.00711595	0.0505711	0.0395394	-0.0659392	-0.00233821	0.899524	-0.00625449	-7.39E-05	-0.00126545	0.00876374	0.274153	0.010586	-0.000117291	-0.0444217	-0.000831586	-0.161264	-0.0290523	0.0693196	-0.103851	0.117407	-0.0033523	0.0722621	0.266782	0.0512398	0.0289186	-0.106077	0.0573685	-0.289497	-0.0125116	0.0461715	-0.0711149	0.184832	-0.00631942	-0.271449	0.276365	-0.0310982	-0.012308	0.052509	-0.071638	-0.17057	-0.126422	0.0506052	0.00147913	-0.0127945	0.0199427	0.417683
0.1	0.0193118	-0.331052	0.0146237	-0.0128386	0.0507962	-0.0198854	-0.0659792	-0.00283891	0.89946	-0.00210386	-8.32E-05	-0.000363014	0.0128295	0.376047	0.0105185	0.0113155	-0.0440331	0.0980492	-0.161758	-0.0258253	0.0686841	0.000283232	0.117447	-0.0123968	0.0764014	0.379292	0.0512164	0.0341391	-0.105524	0.0536946	-0.290089	-0.0427606	0.0461672	0.0317197	0.184937	-0.000116281	-0.267382	0.383534	-0.0310924	-0.0307548	0.0521082	-0.00522898	-0.171982	-0.0915539	0.0506242	0.00194358	-0.0126249	0.00494221	0.419103
0.11	0.0170359	-0.156223	0.0145157	-0.0135066	0.0501673	-0.087968	-0.065974	0.00312864	0.899501	0.00860185	-8.24E-05	0.000320385	0.0151388	0.121393	0.0104832	0.00802336	-0.0428406	0.111834	-0.161352	0.100013	0.0689347	0.0387654	0.116925	-0.0871477	0.0787108	0.12664	0.0510721	-0.0120556	-0.105504	-0.0149989	-0.289886	0.0655576	0.0464369	0.0380775	0.184626	-0.0508406	-0.264699	0.18705	-0.0312737	-0.0250626	0.0526595	0.0798683	-0.172397	-0.015019	0.050679	0.00614716	-0.0125448	0.00702464	0.419721
0.12	0.0156901	-0.122998	0.0143239	-0.0183164	0.049342	-0.0707501	-0.0659309	0.00530047	0.8996	0.0105058	-8.15E-05	-0.000286056	0.0159008	0.0394905	0.010525	0.00206771	-0.0422771	-0.00352257	-0.159928	0.182192	0.069491	0.0681956	0.115843	-0.122776	0.0796216	0.0672277	0.0508085	-0.013314	-0.105982	-0.0773474	-0.289017	0.109432	0.0469631	0.0601803	0.184037	-0.0669302	-0.263019	0.155585	-0.0313509	-0.0119821	0.0534885	0.0661046	-0.172474	-0.000429844	0.0507502	0.00823462	-0.0124558	0.0100771	0.42036
0.13	0.0145765	-0.100278	0.0141713	-0.0102352	0.0488069	-0.0373563	-0.0658668	0.00757611	0.899704	0.0102173	-8.82E-05	-0.000933856	0.015932	-0.0336881	0.0104633	-0.0120877	-0.0427145	-0.0633631	-0.157702	0.262419	0.0701599	0.0596177	0.114529	-0.137169	0.0799979	0.0077378	0.0507153	0.00170713	-0.106944	-0.0921219	-0.28763	0.168783	0.0475326	0.0504878	0.183294	-0.0791588	-0.261553	0.136011	-0.0313886	-0.0119056	0.054005	0.0287422	-0.172389	0.0143559	0.050828	0.00684962	-0.0123668	0.008242	0.420892
0.14	0.013734	-0.0667141	0.014115	-5.75E-06	0.0485554	-0.0150956	-0.0657803	0.00952748	0.899804	0.00997827	-9.83E-05	-0.00104553	0.0152159	-0.107588	0.0103602	-0.0127667	-0.0432148	-0.0322962	-0.154741	0.324102	0.0706261	0.0306155	0.113099	-0.146313	0.0797603	-0.0566511	0.0508196	0.0144702	-0.107596	-0.0392252	-0.285688	0.215009	0.0479104	0.0276103	0.182478	-0.0850557	-0.260336	0.102675	-0.031458	-0.0154229	0.0541966	0.0043336	-0.172188	0.0251743	0.0508779	0.0035665	-0.0123022	0.00708616	0.421279
0.15	0.0132243	-0.0383511	0.0141418	0.00591835	0.0484935	0.00210511	-0.0656807	0.0100587	0.899905	0.0098987	-0.000108453	-0.00103072	0.0138678	-0.155222	0.0103498	-0.0018046	-0.0433856	-0.00931544	-0.151336	0.351548	0.0707983	0.00824226	0.111609	-0.15006	0.0790066	-0.0924409	0.0510984	0.0261983	-0.107738	-0.00219503	-0.283466	0.223737	0.0481322	0.0190632	0.181616	-0.0868796	-0.259472	0.0715389	-0.031556	-0.0141471	0.0541824	-0.0119498	-0.171862	0.0367227	0.050896	0.00135933	-0.0122409	0.00957846	0.421554
0.16	0.0129178	-0.0230705	0.0142185	0.00995026	0.048577	0.0127218	-0.0655814	0.00969603	0.900001	0.00946623	-0.000119063	-0.0011151	0.0122129	-0.174125	0.0104501	0.00505549	-0.0434464	-0.00752392	-0.147787	0.35515	0.0708499	0.00185841	0.1101	-0.149035	0.0780786	-0.0997194	0.0515067	0.0350154	-0.107627	0.0119555	-0.281302	0.208158	0.048302	0.0161729	0.180773	-0.0827105	-0.25884	0.053314	-0.0316491	-0.0124433	0.0540312	-0.0200694	-0.171496	0.038902	0.0508976	0.000108054	-0.0121598	0.00986986	0.421833
0.17	0.0127654	-0.0082235	0.014325	0.0100852	0.0487195	0.015339	-0.0654871	0.00922969	0.900093	0.00887295	-0.000130526	-0.00116075	0.0104056	-0.18678	0.0105978	0.0084721	-0.0435199	-0.0114497	-0.144262	0.349582	0.0708744	0.0047918	0.108619	-0.146251	0.0770852	-0.106443	0.0519593	0.0317409	-0.107433	0.0158773	-0.279303	0.192672	0.0484898	0.0201061	0.179967	-0.0779486	-0.258401	0.0352966	-0.031729	-0.0075641	0.0538473	-0.0185395	-0.171052	0.0484321	0.0508895	-0.000435022	-0.0120778	0.0111702	0.422045
0.18	0.0127226	0.00495093	0.0144307	0.0119118	0.0488583	0.0116337	-0.0653947	0.00947112	0.900177	0.00804639	-0.000142537	-0.00127229	0.00850803	-0.200237	0.0107476	0.00346789	-0.0436463	-0.0199691	-0.140784	0.348026	0.070981	0.0151098	0.107161	-0.145493	0.0760302	-0.119255	0.052362	0.0267075	-0.107286	-0.00426903	-0.277413	0.189285	0.0486701	0.0166105	0.179208	-0.0761368	-0.258084	0.0226972	-0.031778	-0.00663184	0.053702	-0.0117137	-0.170581	0.0435853	0.0508802	-0.000523865	-0.0119922	0.00973169	0.42222
0.19	0.0129406	0.0360629	0.0145601	0.0126903	0.0489857	0.0178352	-0.0652922	0.0111189	0.900256	0.00775094	-0.000156756	-0.00160591	0.00628857	-0.241036	0.0108631	0.00161349	-0.0439839	-0.0580174	-0.137255	0.356646	0.0711158	0.0120404	0.1057	-0.143974	0.0746593	-0.156671	0.0527581	0.0232876	-0.107368	-0.0179583	-0.275488	0.193378	0.0488195	0.0116844	0.178455	-0.0721712	-0.258016	-0.00545201	-0.0318172	-0.000562806	0.0535869	-0.015329	-0.170176	0.0389794	0.0508561	-0.00289648	-0.0119256	0.00893772	0.422355
0.2	0.0133555	0.0465612	0.0147021	0.0152521	0.0492265	0.0284459	-0.0651723	0.0128735	0.90033	0.00714093	-0.000175053	-0.00201224	0.00380213	-0.253875	0.0109697	-0.00275081	-0.0447007	-0.0808939	-0.133686	0.353658	0.0712918	0.0240362	0.104279	-0.137223	0.0730757	-0.166219	0.0531859	0.0274863	-0.107367	0.00232749	-0.273596	0.185758	0.0489219	0.00937201	0.177767	-0.0655581	-0.258078	-0.00587124	-0.0318134	0.00100594	0.0533718	-0.0250973	-0.169967	0.010038	0.0508316	-0.00210794	-0.0118571	0.00603552	0.422469
0.21	0.0138965	0.0623128	0.0148744	0.0173496	0.0494904	0.0239607	-0.0650335	0.014876	0.900399	0.00660414	-0.000195962	-0.00212256	0.00120438	-0.264197	0.0110304	-0.00698458	-0.0453529	-0.0524766	-0.130224	0.336087	0.0715766	0.0318869	0.102964	-0.124711	0.0713526	-0.185047	0.0536425	0.0243617	-0.107193	0.0116819	-0.271747	0.183516	0.0489849	0.00159372	0.177144	-0.0585396	-0.258173	-0.0131151	-0.0318192	-3.07E-05	0.0531428	-0.0190792	-0.16991	0.00190439	0.0508063	-0.00325959	-0.0118185	0.0018892	0.422415
0.22	0.0145547	0.0672702	0.0150495	0.0174143	0.0497078	0.0207367	-0.0648764	0.0163988	0.900462	0.00599143	-0.000217347	-0.00217633	-0.00141201	-0.254394	0.0110774	-0.00798968	-0.0457306	-0.0324772	-0.127009	0.303948	0.0719348	0.0403595	0.101781	-0.110452	0.0695041	-0.186816	0.0540591	0.0200754	-0.10698	0.00966511	-0.269955	0.173105	0.0489733	-0.0011505	0.176581	-0.0531218	-0.258301	-0.00936256	-0.0318233	-2.52E-05	0.0529746	-0.0148093	-0.169941	-0.00979528	0.0507811	-0.0018688	-0.0118039	0.00025207	0.4222
0.23	0.0151988	0.0608915	0.0152205	0.0168991	0.0499079	0.0194872	-0.0647075	0.0172239	0.900516	0.00476355	-0.000239288	-0.00220746	-0.00381656	-0.223334	0.0111071	-0.00953386	-0.0459973	-0.0270317	-0.124198	0.255699	0.0723615	0.0441038	0.100782	-0.0879892	0.0677362	-0.16983	0.0544266	0.0162076	-0.106802	0.00710996	-0.268325	0.151539	0.0489885	0.00196113	0.176112	-0.0410949	-0.258333	0.00379133	-0.0318212	-0.000225158	0.052832	-0.0133078	-0.170043	-0.00931568	0.0507615	-0.00174094	-0.0118033	-0.000952949	0.421872
0.24	0.015774	0.0545298	0.0153954	0.0170895	0.0500824	0.0156639	-0.064534	0.0174169	0.900557	0.00347981	-0.000261529	-0.00222191	-0.00586887	-0.185472	0.0110884	-0.0127352	-0.0462253	-0.0230708	-0.121931	0.196405	0.0727614	0.0343731	0.100033	-0.0617305	0.0661576	-0.149447	0.0547415	0.0122053	-0.106662	0.00325911	-0.266935	0.125509	0.0490109	0.000523458	0.175756	-0.0300324	-0.258248	0.012689	-0.031828	-0.00159269	0.0527186	-0.00948139	-0.170121	-0.00389568	0.050744	-0.00198695	-0.0118225	-0.00369909	0.421448
0.25	0.0162783	0.045567	0.015563	0.0162197	0.0502119	0.0109128	-0.0643617	0.0170264	0.900586	0.002267	-0.000283679	-0.00222143	-0.00751864	-0.141976	0.0110256	-0.0155355	-0.0464129	-0.0180933	-0.120278	0.133507	0.0730622	0.0262648	0.0995462	-0.0347644	0.0647935	-0.124973	0.054984	0.00761781	-0.106578	-0.00128314	-0.265815	0.0982622	0.0489841	-0.00724141	0.17551	-0.0193948	-0.258083	0.0211229	-0.0318363	-0.0021041	0.0526534	-0.00475627	-0.1701	0.00748215	0.0507252	-0.00154886	-0.0118606	-0.00392538	0.420973
0.26	0.0166902	0.0368643	0.0157224	0.0155911	0.0503026	0.00839271	-0.0641949	0.0162919	0.900604	0.00121657	-0.000306249	-0.00230375	-0.00873498	-0.0999031	0.0109114	-0.0189345	-0.0465623	-0.015124	-0.119246	0.0732762	0.0733097	0.0231175	0.0993201	-0.0097598	0.0636696	-0.101701	0.0551627	0.00472813	-0.10654	-0.00314518	-0.264956	0.0737158	0.0488789	-0.0133883	0.175359	-0.0101669	-0.257845	0.0263292	-0.0318446	-0.00223798	0.0526264	-0.00270859	-0.169946	0.024144	0.0507098	-0.00101676	-0.0119086	-0.00357248	0.420509
0.27	0.0170259	0.0294822	0.0158783	0.0154482	0.0503764	0.00683497	-0.0640367	0.0152586	0.900611	0.000305989	-0.000329643	-0.00236314	-0.00955045	-0.0597807	0.0107476	-0.0211834	-0.0466914	-0.0122191	-0.118802	0.0144905	0.073515	0.0180641	0.099343	0.014796	0.0627525	-0.0820902	0.0552963	0.0028885	-0.106519	-0.00275199	-0.264318	0.054034	0.0487295	-0.0154154	0.175288	-0.00356029	-0.25758	0.0274887	-0.0318531	-0.00248851	0.0526105	-0.00208949	-0.169596	0.0447662	0.0506973	-0.000825077	-0.0119547	-0.00198431	0.420064
0.28	0.0172389	0.0148406	0.0160315	0.015394	0.0504297	0.00411101	-0.0638922	0.0135597	0.900609	-0.000772886	-0.000353303	-0.00236604	-0.00988641	-0.00686222	0.0105537	-0.0206732	-0.0467809	-0.00591536	-0.118987	-0.0519534	0.0736645	0.0119151	0.0996237	0.0416707	0.0620926	-0.0528264	0.0553979	0.00369653	-0.106508	-0.00227818	-0.26389	0.0319987	0.048569	-0.0157596	0.175292	0.0043101	-0.257259	0.0343244	-0.0318666	-0.00387948	0.0526054	-0.000704001	-0.169061	0.0632929	0.0506825	-0.000783733	-0.0119949	-0.000722976	0.419701
0.29	0.0173215	0.000620109	0.0161905	0.0149311	0.0504571	0.00279911	-0.0637672	0.0113331	0.900596	-0.0018431	-0.000377152	-0.00239806	-0.00969872	0.0479155	0.0103398	-0.018409	-0.0468093	-0.000142922	-0.119853	-0.12159	0.0737332	0.00213812	0.100179	0.0689781	0.0617144	-0.0216991	0.0554933	0.00604715	-0.106504	-0.00034213	-0.263685	0.00729697	0.0484193	-0.0161989	0.175368	0.0117478	-0.256903	0.0378188	-0.0318954	-0.00390449	0.0526131	-0.000714227	-0.168292	0.091201	0.0506631	-0.00126409	-0.0120298	0.00181167	0.419389
0.3	0.0172374	-0.0156078	0.0163464	0.0149734	0.0504814	0.00261498	-0.0636674	0.008583	0.900571	-0.00299653	-0.000401703	-0.00249201	-0.00892678	0.106219	0.0101207	-0.0165536	-0.0467915	0.0051326	-0.121429	-0.19287	0.0737086	-0.00560784	0.10101	0.0965045	0.061699	0.0150527	0.0555952	0.0120724	-0.106497	0.00151132	-0.263761	-0.0227868	0.0482714	-0.0132666	0.175523	0.0202051	-0.256492	0.0417065	-0.0319227	-0.00431505	0.0526106	-0.00197341	-0.167271	0.113275	0.0506435	-0.000612134	-0.0120485	0.00406596	0.419144
0.31	0.0170189	-0.0282416	0.0164988	0.0153525	0.0505014	0.00196628	-0.0635968	0.00549894	0.900534	-0.00422174	-0.000426962	-0.00256178	-0.00760818	0.1591	0.00989684	-0.0156308	-0.0467285	0.00975104	-0.123699	-0.260169	0.0736074	-0.0150802	0.102112	0.122387	0.0620337	0.0493775	0.0557122	0.0182942	-0.106496	0.00279945	-0.264148	-0.0544819	0.0481226	-0.0162661	0.175769	0.027969	-0.256081	0.0401443	-0.0319461	-0.00460374	0.052602	-0.00244343	-0.166018	0.13752	0.0506227	-0.000329735	-0.0120588	0.00654435	0.418995
0.32	0.0166765	-0.0388104	0.0166466	0.0140518	0.0505208	0.00265429	-0.0635578	0.00234496	0.900485	-0.00554265	-0.000452652	-0.00256533	-0.00578437	0.204399	0.00966594	-0.0131308	-0.0466454	0.0102728	-0.126601	-0.317353	0.073377	-0.0293916	0.103459	0.144518	0.0627156	0.0813961	0.0558447	0.0221584	-0.106494	0.00528996	-0.264853	-0.0855608	0.0479332	-0.0212168	0.176101	0.037181	-0.25569	0.0364314	-0.0319638	-0.00278957	0.0525861	-0.003602	-0.164521	0.157649	0.0506042	0.000536857	-0.0120592	0.00850819	0.418914
0.33	0.0162431	-0.0480547	0.0167896	0.0130178	0.0505463	0.00362187	-0.0635496	-0.000642194	0.900424	-0.00656656	-0.000478278	-0.00252527	-0.00356189	0.240578	0.00943	-0.0115811	-0.04656	0.0103004	-0.130004	-0.36023	0.0730421	-0.0338889	0.105002	0.16054	0.0636906	0.109598	0.0559885	0.0251239	-0.106492	0.00692318	-0.265845	-0.112371	0.0477239	-0.0208448	0.176515	0.0449059	-0.25535	0.0320022	-0.0319759	-0.00152267	0.0525563	-0.00486903	-0.162856	0.176367	0.050592	0.000821605	-0.0120597	0.00807001	0.418947
0.34	0.015732	-0.0536698	0.0169219	0.0131723	0.0505859	0.0049916	-0.0635695	-0.00324921	0.900353	-0.00758858	-0.000503208	-0.00245881	-0.00104269	0.263115	0.00918847	-0.0130091	-0.0464832	0.00938431	-0.133747	-0.385869	0.072718	-0.0316713	0.106671	0.171794	0.0649151	0.129798	0.0561261	0.0279351	-0.106489	0.0078182	-0.267077	-0.133079	0.0475336	-0.0173028	0.177006	0.0525629	-0.255062	0.0258461	-0.031977	-0.00158074	0.0525093	-0.00657172	-0.161049	0.184829	0.0505875	0.0022107	-0.012069	0.0073629	0.419054
0.35	0.0151696	-0.0581193	0.0170409	0.0111592	0.050647	0.00708832	-0.0636129	-0.00534954	0.900275	-0.00806941	-0.000526862	-0.00226739	0.00165186	0.275784	0.008944	-0.0116761	-0.046429	0.00662282	-0.137667	-0.396073	0.0723835	-0.0338961	0.108409	0.174826	0.0663266	0.146564	0.056247	0.0267254	-0.106485	0.00806182	-0.268497	-0.149808	0.0473595	-0.0160274	0.177555	0.0567729	-0.254829	0.0210464	-0.0319649	0.000573663	0.0524421	-0.00817152	-0.159155	0.189523	0.0505913	0.00379242	-0.0121	0.00635806	0.4192
0.36	0.0145805	-0.0590196	0.0171501	0.0101726	0.0507156	0.00717073	-0.0636745	-0.0068737	0.900192	-0.00848002	-0.000548372	-0.002032	0.00441792	0.277327	0.00869604	-0.0118737	-0.0463923	0.00509783	-0.141626	-0.393501	0.0720792	-0.0277047	0.110156	0.172892	0.0678593	0.154669	0.0563481	0.0254753	-0.106505	0.00561199	-0.270045	-0.15927	0.0472085	-0.0152239	0.178138	0.0601788	-0.25465	0.0149593	-0.0319497	0.000919121	0.052369	-0.00765938	-0.157269	0.188983	0.050616	0.00539927	-0.0121415	0.00400347	0.419406
0.37	0.0140012	-0.0563498	0.0172411	0.0082716	0.0507949	0.00870495	-0.0637482	-0.00773538	0.900107	-0.00841961	-0.000567362	-0.00176958	0.00714054	0.267536	0.00845767	-0.0111125	-0.0463842	0.00121359	-0.145494	-0.378339	0.071827	-0.0226927	0.111858	0.165475	0.0694318	0.155059	0.0564186	0.0225455	-0.106539	0.00480022	-0.271657	-0.16244	0.0470377	-0.0172914	0.178736	0.0597161	-0.254536	0.00813451	-0.0319225	0.00264486	0.0522915	-0.0082155	-0.155387	0.183374	0.0506579	0.00789292	-0.0122004	0.00299758	0.41958
0.38	0.0134528	-0.0526293	0.0173196	0.00658746	0.0508843	0.00932578	-0.0638278	-0.0080415	0.900024	-0.00819196	-0.000583901	-0.00150953	0.0097335	0.251397	0.00822404	-0.0106824	-0.0464077	-0.00137965	-0.149165	-0.354378	0.0716277	-0.0189925	0.113464	0.154257	0.0709796	0.150165	0.0564687	0.0194261	-0.106589	0.00235036	-0.27327	-0.159079	0.0468751	-0.015104	0.179327	0.0581738	-0.254479	0.00325595	-0.0318908	0.00369336	0.0522112	-0.00789373	-0.153605	0.173124	0.0507247	0.0100851	-0.0122697	0.00138714	0.419764
0.39	0.0129524	-0.047509	0.0173832	0.00513646	0.0509766	0.00945931	-0.0639079	-0.00789189	0.899944	-0.00777702	-0.00059777	-0.00125495	0.0121297	0.229176	0.008002	-0.0103834	-0.0464451	-0.00245468	-0.152556	-0.322679	0.0714484	-0.0173989	0.114943	0.140616	0.0724465	0.140777	0.0564967	0.0165411	-0.106655	0.00190235	-0.274824	-0.151388	0.0467324	-0.0133208	0.179898	0.0552486	-0.254471	-0.00104848	-0.031855	0.00419936	0.0521347	-0.00711628	-0.151931	0.163187	0.0508219	0.0131714	-0.0123409	0.00119552	0.419899
0.4	0.0124887	-0.0446809	0.0174184	0.00315868	0.0510711	0.00906715	-0.0639849	-0.00744166	0.899871	-0.00696008	-0.000608733	-0.000967017	0.0143037	0.206033	0.00780958	-0.00984498	-0.0464953	-0.00361085	-0.155601	-0.285158	0.0712976	-0.0138582	0.11626	0.122614	0.0738253	0.131951	0.0564896	0.013239	-0.106717	0.000907677	-0.276293	-0.14111	0.0466075	-0.0118373	0.180433	0.0510778	-0.25448	-0.000720486	-0.0318022	0.00453651	0.052068	-0.00591906	-0.150367	0.148824	0.0509528	0.0171934	-0.0124077	0.00113486	0.419967
0.41	0.012079	-0.0377409	0.0174412	0.00143509	0.0511583	0.00857397	-0.0640552	-0.00659311	0.899806	-0.00590514	-0.000616957	-0.00068896	0.0161921	0.173041	0.0076252	-0.00997886	-0.0465518	-0.00502549	-0.158224	-0.238144	0.0711741	-0.0108902	0.117383	0.101114	0.0750625	0.114631	0.0564673	0.00926907	-0.106779	0.000261021	-0.277618	-0.12393	0.046502	-0.00914587	0.180908	0.0442567	-0.25451	-0.00380973	-0.0317546	0.00492668	0.0520144	-0.00470229	-0.148953	0.134896	0.0511237	0.0206045	-0.0124781	-0.000328557	0.420003
0.42	0.0117282	-0.0315611	0.0174408	-0.000620435	0.0512445	0.00838631	-0.0641157	-0.00545574	0.899754	-0.00462832	-0.000622402	-0.000419372	0.0177396	0.13621	0.00746068	-0.0099056	-0.0466242	-0.00700115	-0.160336	-0.1829	0.0710627	-0.0111363	0.118275	0.0769059	0.0761246	0.0957124	0.0564171	0.00456791	-0.10684	-0.000892713	-0.278755	-0.102504	0.0464227	-0.00662894	0.18131	0.0361586	-0.254554	-0.00507198	-0.0316992	0.00540142	0.0519703	-0.0038893	-0.147663	0.123889	0.0513359	0.0251301	-0.012544	0.00044892	0.419969
0.43	0.0114468	-0.0239275	0.0174202	-0.00312896	0.0513273	0.00802395	-0.0641636	-0.00411471	0.899715	-0.00316674	-0.000625073	-0.000127029	0.0188879	0.09355	0.00731532	-0.00907019	-0.0467146	-0.00951068	-0.161856	-0.119984	0.0709564	-0.00954921	0.118914	0.0500141	0.0769674	0.072324	0.0563396	-0.00122246	-0.106904	-0.00263827	-0.27965	-0.0758779	0.0463553	-0.00521009	0.18162	0.0255345	-0.254617	-0.00709127	-0.0316403	0.00636591	0.051935	-0.00292474	-0.146479	0.111855	0.0515947	0.0296165	-0.0125967	0.00108657	0.419868
0.44	0.0112494	-0.0155645	0.0173741	-0.00605605	0.051404	0.00704428	-0.0641973	-0.0026166	0.899691	-0.00154975	-0.000624809	0.000179917	0.0195895	0.0479458	0.00720162	-0.00724639	-0.0468284	-0.0119402	-0.162725	-0.0534664	0.0708654	-0.00816569	0.119276	0.0218405	0.0775518	0.0463777	0.056229	-0.00792667	-0.106973	-0.0048945	-0.280264	-0.0466131	0.0463021	-0.00523657	0.181832	0.0154978	-0.254709	-0.00987132	-0.0315728	0.00776878	0.0519108	-0.00124867	-0.145438	0.0974326	0.0519006	0.0337759	-0.0126405	0.000484259	0.419762
0.45	0.0111196	-0.00947704	0.0173071	-0.00693802	0.0514649	0.00482782	-0.0642157	-0.00107739	0.899684	0.000132187	-0.00062163	0.000461018	0.0198562	0.00565918	0.00712147	-0.00652315	-0.046958	-0.0136073	-0.162933	0.0114597	0.0708098	-0.00289949	0.119355	-0.00567995	0.077882	0.0209848	0.0560932	-0.0115574	-0.10705	-0.00716519	-0.280574	-0.0147136	0.0462583	-0.00350736	0.18193	0.00336091	-0.254809	-0.010055	-0.0315047	0.00637916	0.0519067	0.000855093	-0.144496	0.0873051	0.0522424	0.0364618	-0.01269	-0.00093528	0.4196
0.46	0.0110604	-0.00228369	0.0172342	-0.00784876	0.0515031	0.00258187	-0.0642186	0.00050846	0.899693	0.00181752	-0.000615658	0.000728553	0.0197045	-0.0349083	0.00707832	-0.00317676	-0.0471018	-0.015118	-0.162517	0.0711603	0.070786	-0.000337074	0.119166	-0.0331791	0.0779382	-0.00697062	0.0559518	-0.0155697	-0.107128	-0.00787828	-0.280551	0.0197296	0.0462225	-0.00452581	0.181905	-0.00882253	-0.254919	-0.01174	-0.0314519	0.00552452	0.0519197	0.00264406	-0.143672	0.0797128	0.0525958	0.0363207	-0.0127557	-0.00269359	0.419424
0.47	0.0110683	0.00435073	0.0171615	-0.00675156	0.0515229	0.00165021	-0.064206	0.00198228	0.899719	0.00329119	-0.0006074	0.000886242	0.0191741	-0.0710451	0.0070802	-0.00131291	-0.0472534	-0.0159057	-0.161542	0.122857	0.0708068	0.00390488	0.118724	-0.0544324	0.0777171	-0.0345457	0.0558153	-0.016312	-0.107198	-0.00772118	-0.280182	0.0544552	0.0461814	-0.00419347	0.181752	-0.0213974	-0.255038	-0.0125917	-0.0314149	0.00344052	0.0519416	0.00222026	-0.142959	0.0648317	0.0529481	0.0351751	-0.0128201	-0.00342129	0.419253
0.48	0.0111328	0.0102674	0.0171034	-0.00467077	0.0515392	0.00171361	-0.064179	0.00344299	0.899759	0.00471448	-0.000598531	0.000860714	0.0183127	-0.102803	0.00711344	-0.000339935	-0.0474066	-0.0160714	-0.160086	0.167954	0.0708437	0.0046096	0.118083	-0.0733359	0.077235	-0.0607739	0.0557069	-0.0154231	-0.107249	-0.00778206	-0.279473	0.0876593	0.0461385	-0.00339747	0.181471	-0.0342093	-0.255158	-0.0132295	-0.0313968	0.00154976	0.0519513	0.000534661	-0.142346	0.0557902	0.0532795	0.032889	-0.0128838	-0.0024175	0.419074
0.49	0.0112652	0.0161801	0.0170679	-0.00256504	0.0515628	0.0031137	-0.0641381	0.00471637	0.899812	0.00584816	-0.000590788	0.000658608	0.017142	-0.130876	0.00716957	0.000466819	-0.0475653	-0.0172722	-0.15821	0.2062	0.0709018	0.00796368	0.117262	-0.0900472	0.0764923	-0.08463	0.0556427	-0.0130973	-0.107286	-0.00807559	-0.278445	0.116915	0.0461078	-0.00354881	0.181068	-0.0458622	-0.255294	-0.0139454	-0.0313928	0.00096278	0.0519383	-0.00231859	-0.141846	0.0434442	0.053585	0.0293049	-0.0129324	-0.00188245	0.418924
0.5	0.0114419	0.0201857	0.0170607	0.00157094	0.0515981	0.00356635	-0.064085	0.00587181	0.899876	0.00678042	-0.00058599	0.000266963	0.0157265	-0.153019	0.00723158	-0.0022961	-0.0477326	-0.0180769	-0.155989	0.237376	0.0709971	0.0111106	0.116294	-0.102907	0.0755439	-0.10466	0.0556393	-0.00718783	-0.107318	-0.00839165	-0.277148	0.142692	0.0460787	-0.00158353	0.180556	-0.0563922	-0.255424	-0.0132831	-0.0313995	-0.00130352	0.0519005	-0.00419962	-0.141433	0.036282	0.0538539	0.025313	-0.0129651	-0.000142293	0.418773
0.51	0.0116598	0.0237307	0.0170855	0.00402584	0.0516338	0.00343388	-0.0640208	0.0069274	0.899947	0.00742531	-0.000585493	-0.000188565	0.014105	-0.17113	0.00728487	-0.00366253	-0.0479055	-0.018927	-0.153488	0.261929	0.0711186	0.0128512	0.115215	-0.112675	0.0744104	-0.121531	0.055705	-0.00312189	-0.107326	-0.00662643	-0.275612	0.163771	0.046056	-0.00235776	0.179955	-0.0641598	-0.255549	-0.0121469	-0.0314143	-0.00108989	0.0518536	-0.00442573	-0.141111	0.0266708	0.0540775	0.0205583	-0.012981	0.000590534	0.418644
0.52	0.0119123	0.0257774	0.017153	0.00791282	0.0516638	0.00338657	-0.063947	0.00779868	0.900024	0.00785617	-0.000590258	-0.000742833	0.0123209	-0.183806	0.00730921	-0.00698868	-0.0480909	-0.0213487	-0.150775	0.279731	0.0712457	0.0125556	0.114053	-0.119054	0.0731264	-0.134383	0.0558499	0.00286219	-0.107319	-0.00543284	-0.273887	0.180419	0.0460456	-0.000746941	0.17928	-0.0704949	-0.255666	-0.0099418	-0.0314451	-0.00209638	0.0518067	-0.00465767	-0.140896	0.0175844	0.0542511	0.0143823	-0.0129911	9.82E-05	0.418561
0.53	0.0121828	0.0293303	0.0172517	0.0117362	0.0517005	0.00373465	-0.0638648	0.00863604	0.900103	0.00791127	-0.000600571	-0.00132434	0.0104241	-0.195779	0.00731229	-0.010794	-0.0482967	-0.0216902	-0.147908	0.292846	0.0713638	0.0122492	0.112839	-0.122858	0.0717361	-0.147171	0.0560557	0.007852	-0.107287	-0.00445918	-0.27202	0.193533	0.0460357	-0.00199994	0.178557	-0.0740568	-0.25576	-0.00998254	-0.0314728	-0.0024309	0.0517545	-0.00493028	-0.140748	0.0120683	0.0543634	0.00842763	-0.012994	0.000819414	0.418471
0.54	0.0124787	0.029554	0.0173887	0.0155413	0.0517359	0.00388816	-0.0637744	0.00939481	0.900184	0.00810635	-0.000616662	-0.00190467	0.00843464	-0.200044	0.00727921	-0.0150756	-0.0484978	-0.0218854	-0.144943	0.298607	0.0715075	0.0182965	0.111602	-0.123604	0.0702426	-0.154115	0.0563216	0.0131122	-0.107247	-0.00474851	-0.270034	0.202955	0.0460258	0.000854251	0.177793	-0.0779738	-0.255842	-0.00651462	-0.0315047	-0.00305912	0.0517031	-0.0048245	-0.140666	0.00486997	0.0544088	0.000584947	-0.0130031	-0.0016869	0.418404
0.55	0.0127705	0.028713	0.0175622	0.0186813	0.0517709	0.00339322	-0.0636775	0.00995935	0.900265	0.00803962	-0.00063856	-0.0024692	0.00643387	-0.197467	0.00720477	-0.0187093	-0.0487005	-0.0212796	-0.141969	0.293897	0.071735	0.0255272	0.110375	-0.120818	0.0686998	-0.158266	0.0566422	0.0170458	-0.107215	-0.00625378	-0.267965	0.209928	0.0460651	0.00753564	0.177002	-0.0793013	-0.255886	-0.00259485	-0.0315392	-0.00301063	0.0516568	-0.00380049	-0.140639	0.000771257	0.0543755	-0.00722517	-0.013019	-0.00220508	0.418363
0.56	0.0130539	0.0268772	0.0177601	0.0210996	0.0517958	0.00217197	-0.0635765	0.0102111	0.900343	0.00767693	-0.000665627	-0.00295262	0.00448677	-0.187991	0.00709923	-0.021599	-0.0488884	-0.0191025	-0.139093	0.279082	0.0719965	0.0265053	0.109189	-0.114557	0.0671375	-0.157422	0.0569949	0.0201769	-0.107195	-0.00720699	-0.265858	0.210304	0.0461602	0.0104241	0.176207	-0.0791921	-0.255899	0.000732437	-0.031566	-0.00265816	0.0516286	-0.00190367	-0.140643	-0.0001094	0.0542671	-0.0143078	-0.0130446	-0.00224746	0.418343
0.57	0.0132931	0.0203715	0.0179873	0.0240761	0.0518117	0.00193408	-0.0634752	0.00997611	0.900416	0.00698232	-0.000697455	-0.00342129	0.00269307	-0.167161	0.00695029	-0.0255179	-0.0490579	-0.0173661	-0.136424	0.252928	0.0722875	0.0324828	0.1081	-0.102097	0.0656408	-0.146784	0.057384	0.0251285	-0.107178	-0.00579841	-0.263791	0.202473	0.0462682	0.010447	0.175428	-0.0766783	-0.255858	0.00734882	-0.0315952	-0.00335796	0.0516149	-0.00134586	-0.140646	0.000516111	0.0540852	-0.0222379	-0.0130766	-0.0042821	0.418347
0.58	0.0134655	0.0130573	0.0182369	0.0259758	0.0518287	0.00183848	-0.0633781	0.00936687	0.900483	0.00624666	-0.000733747	-0.0038241	0.00113653	-0.139638	0.00675796	-0.0283952	-0.0492096	-0.014736	-0.134065	0.216772	0.0726412	0.0366639	0.10715	-0.0866043	0.0642746	-0.131938	0.057802	0.0290693	-0.107145	-0.00357768	-0.261825	0.190039	0.0463932	0.0131993	0.174677	-0.0723286	-0.25576	0.0129503	-0.03162	-0.00299321	0.0516064	-0.000775258	-0.140622	0.00441734	0.0538307	-0.0286822	-0.0131103	-0.00295797	0.418394
0.59	0.0135395	0.00190253	0.018504	0.0267532	0.0518403	0.00142085	-0.0632892	0.00839501	0.90054	0.00528686	-0.000773858	-0.0041694	-9.03E-05	-0.102874	0.0065211	-0.0301437	-0.0493324	-0.011632	-0.132119	0.171919	0.0729999	0.0334446	0.106376	-0.0681184	0.0631029	-0.109373	0.0582396	0.0320505	-0.107106	-0.00224619	-0.260011	0.1719	0.0465171	0.0130757	0.173986	-0.065438	-0.255588	0.0210236	-0.0316408	-0.00217914	0.0516091	0.000356535	-0.140534	0.0130448	0.0535068	-0.0353386	-0.0131482	-0.0027639	0.418472
0.6	0.0135172	-0.00714717	0.018782	0.0277876	0.0518477	0.00106712	-0.063211	0.00717048	0.900588	0.00436201	-0.000816835	-0.00440726	-0.000956465	-0.0661065	0.00624509	-0.032311	-0.0494292	-0.0088994	-0.13064	0.123258	0.0733067	0.0289382	0.105798	-0.0480738	0.0621549	-0.0863959	0.0586838	0.0349848	-0.107073	-0.00231406	-0.258399	0.149177	0.0466682	0.0163687	0.173368	-0.0574754	-0.255362	0.0245655	-0.0316545	-0.00183229	0.0516262	0.00150534	-0.140347	0.025868	0.0531257	-0.0404963	-0.0131767	-0.000956739	0.418589
0.61	0.0133882	-0.0185217	0.0190565	0.0269175	0.0518583	0.00187083	-0.063147	0.00559926	0.900625	0.00309963	-0.000861628	-0.00453745	-0.00142627	-0.0247362	0.00594519	-0.0322163	-0.0495031	-0.00627836	-0.129667	0.0712154	0.073558	0.0223243	0.105433	-0.0262104	0.0614824	-0.0558534	0.0591183	0.0370609	-0.107057	-0.00256044	-0.257056	0.11861	0.0468327	0.0163038	0.172843	-0.0468605	-0.255088	0.0297964	-0.0316499	-3.22E-05	0.0516524	0.00188684	-0.140044	0.0344124	0.0526936	-0.0446844	-0.0131954	0.00043095	0.418762
0.62	0.0131465	-0.0297367	0.0193198	0.0246465	0.0518776	0.00265376	-0.0631	0.00379222	0.90065	0.00185322	-0.000907075	-0.00450683	-0.00147782	0.0176164	0.00562685	-0.0305897	-0.049552	-0.00362607	-0.129225	0.0175238	0.0737554	0.0158415	0.105291	-0.00356181	0.0611337	-0.021996	0.0595421	0.0384509	-0.107058	-0.00139174	-0.256047	0.0826982	0.0470077	0.0182062	0.172427	-0.0357197	-0.254772	0.0334118	-0.0316273	0.00226925	0.0516842	0.00265108	-0.139642	0.0478658	0.0522285	-0.0472598	-0.0132086	0.00117037	0.419019
0.63	0.0128006	-0.0400073	0.0195442	0.0217079	0.0518991	0.00182757	-0.0630713	0.00191596	0.900662	0.000540173	-0.000951067	-0.004299	-0.00111742	0.0580644	0.00532346	-0.0285704	-0.0495733	0.000130504	-0.129306	-0.0339416	0.073888	0.0111747	0.105353	0.0172303	0.0611197	0.0116983	0.0599237	0.039269	-0.107067	-0.00107277	-0.255404	0.0455184	0.0471784	0.0165274	0.172138	-0.0225851	-0.254435	0.035104	-0.0315684	0.00382683	0.0517344	0.00518528	-0.139086	0.0603442	0.0517441	-0.0470806	-0.0132171	0.00300443	0.419302
0.64	0.0123458	-0.0515388	0.0197405	0.0173521	0.0519191	0.00277465	-0.0630619	-5.70E-05	0.90066	-0.00092129	-0.000992085	-0.00388302	-0.000353916	0.0981061	0.00501948	-0.0242347	-0.0495771	-0.000175788	-0.129888	-0.0821512	0.0739396	-0.00012678	0.105629	0.0369232	0.0614591	0.0491676	0.060281	0.0390365	-0.10708	0.00261041	-0.255153	0.00478904	0.0473052	0.00986459	0.171993	-0.00805562	-0.254075	0.0378317	-0.0315005	0.00594519	0.0518019	0.0061127	-0.138411	0.0767893	0.0512589	-0.0473295	-0.0132251	0.00334766	0.419651
0.65	0.0117965	-0.0585736	0.0198831	0.011668	0.0519468	0.00264861	-0.0630726	-0.00209368	0.900643	-0.00230593	-0.0010276	-0.00319566	0.000785357	0.132802	0.00475939	-0.0169852	-0.049579	0.00157683	-0.130941	-0.129047	0.0739154	-0.00497847	0.106096	0.056362	0.0621516	0.0821763	0.0605806	0.0358488	-0.107087	0.00372855	-0.255314	-0.0365308	0.0473989	0.00938908	0.171999	0.00814793	-0.253714	0.0354824	-0.0314049	0.00834958	0.0518826	0.00813089	-0.137603	0.0866884	0.050791	-0.0440466	-0.0132236	0.00387209	0.420045
0.66	0.0111763	-0.0641422	0.0199711	0.00540835	0.0519692	0.00218471	-0.0631034	-0.00404778	0.900614	-0.00353204	-0.00105523	-0.00229658	0.00227627	0.164998	0.00455687	-0.00802328	-0.0495537	0.00449781	-0.132464	-0.174069	0.0738264	-0.0123503	0.106745	0.072924	0.0631675	0.112975	0.0608114	0.0307669	-0.107109	0.00421302	-0.255883	-0.076288	0.0474835	0.00770101	0.172155	0.0224236	-0.253378	0.031715	-0.0312962	0.0104122	0.0519855	0.0101014	-0.136669	0.0954707	0.0503561	-0.0402494	-0.0132272	0.00535214	0.420469
0.67	0.0104972	-0.0714589	0.019997	-0.000677174	0.0519903	0.00253672	-0.0631528	-0.00582163	0.900573	-0.00475451	-0.00107345	-0.00132646	0.00408394	0.196254	0.00442698	0.000427928	-0.0495024	0.00698155	-0.134415	-0.214366	0.0736582	-0.0205068	0.107554	0.0878681	0.0644761	0.14343	0.0609573	0.0254951	-0.107143	0.00500497	-0.256828	-0.112465	0.047542	0.00378561	0.172452	0.0368557	-0.253072	0.0309253	-0.0311733	0.0113972	0.0521007	0.0105131	-0.135659	0.105983	0.049966	-0.0347063	-0.0132116	0.0078161	0.420933
0.68	0.0097776	-0.0731067	0.019964	-0.00633688	0.0520239	0.00436757	-0.0632182	-0.00718272	0.90052	-0.00575334	-0.0010818	-0.000329262	0.00613647	0.214214	0.00436515	0.00794787	-0.049439	0.00702478	-0.136706	-0.242093	0.0734114	-0.0275008	0.108495	0.0991242	0.066032	0.164771	0.0610182	0.0193873	-0.107185	0.00561973	-0.258111	-0.143759	0.0475648	0.00159068	0.172883	0.0490978	-0.252801	0.0255415	-0.0310422	0.0122923	0.0522079	0.00910435	-0.1346	0.108818	0.04964	-0.0277658	-0.0131781	0.00960859	0.421421
0.69	0.00904192	-0.0729924	0.0198759	-0.0116596	0.0520755	0.00580862	-0.0632953	-0.0081535	0.900458	-0.00659186	-0.00108014	0.000678734	0.00833968	0.223662	0.00436827	0.0146723	-0.0493797	0.00670924	-0.139219	-0.258302	0.0731232	-0.0294624	0.109523	0.106251	0.0677779	0.180836	0.0609946	0.0125013	-0.107235	0.00592447	-0.259683	-0.169912	0.0475772	0.000549673	0.17343	0.0602535	-0.252574	0.0204999	-0.0309073	0.0126213	0.0522992	0.00789601	-0.133526	0.10532	0.0493879	-0.0195837	-0.0131229	0.0122472	0.421912
0.7	0.00832692	-0.0701043	0.0197342	-0.0173785	0.0521403	0.00688407	-0.0633794	-0.0085642	0.90039	-0.00708021	-0.00106849	0.00166155	0.0105826	0.223088	0.00443409	0.0212387	-0.049328	0.00537291	-0.141829	-0.262041	0.0728261	-0.02944	0.110592	0.106871	0.0696362	0.190388	0.0608824	0.00401905	-0.107289	0.00599993	-0.261486	-0.190179	0.0475898	-0.000224823	0.174076	0.0690156	-0.252409	0.0148868	-0.0307706	0.0135047	0.0523782	0.00715745	-0.13248	0.100549	0.0492216	-0.0104725	-0.0130403	0.0149189	0.422386
0.71	0.00765395	-0.0652995	0.0195431	-0.021212	0.0522077	0.00624354	-0.0634649	-0.00848531	0.900317	-0.00733039	-0.00104725	0.00257252	0.0127737	0.214057	0.00455515	0.0248857	-0.0492863	0.00477432	-0.144417	-0.25488	0.0725347	-0.0291795	0.111651	0.104014	0.0715403	0.192481	0.0606834	-0.00306499	-0.107356	0.00359437	-0.263454	-0.202402	0.0475556	-0.0053096	0.174795	0.0739325	-0.252301	0.00959204	-0.0306373	0.0121793	0.0524538	0.00762663	-0.13153	0.0897929	0.0491515	-0.00133012	-0.0129283	0.0165713	0.422857
0.72	0.00702651	-0.0593697	0.0193062	-0.026028	0.05227	0.00563708	-0.0635475	-0.00797972	0.900244	-0.00727663	-0.0010172	0.00342126	0.0148566	0.198996	0.00472729	0.0298014	-0.0492566	0.00330592	-0.146894	-0.239147	0.0722484	-0.0267053	0.11266	0.0967289	0.0734392	0.188921	0.0604045	-0.0115862	-0.107442	0.00166959	-0.265507	-0.206879	0.0474847	-0.00731462	0.175553	0.0766926	-0.252231	0.005205	-0.03051	0.0123074	0.0525325	0.00800118	-0.130681	0.0779676	0.0491763	0.00878027	-0.012792	0.019046	0.423267
0.73	0.0064577	-0.0539281	0.0190206	-0.0302053	0.0523231	0.00425446	-0.0636235	-0.00718653	0.900172	-0.00719872	-0.000979062	0.00418224	0.0167727	0.180587	0.00495728	0.0337827	-0.0492309	0.00433151	-0.149179	-0.21677	0.0720007	-0.0236269	0.113585	0.0874823	0.0752774	0.18253	0.0600466	-0.0191629	-0.107537	0.00113128	-0.267579	-0.206239	0.0474295	-0.00419239	0.176336	0.0788048	-0.252194	0.00323181	-0.0303821	0.0118095	0.0526157	0.008653	-0.129978	0.0617188	0.0493053	0.019003	-0.0126306	0.0201965	0.423633
0.74	0.00595532	-0.0457865	0.0187065	-0.0330302	0.0523612	0.00326795	-0.0636903	-0.00612123	0.900102	-0.00683964	-0.000934044	0.00480455	0.0184735	0.154999	0.00522269	0.036455	-0.0491943	0.00404771	-0.151206	-0.186924	0.0717705	-0.0228168	0.114407	0.0753528	0.0770136	0.169949	0.0596372	-0.0254837	-0.107627	0.00184459	-0.269616	-0.200512	0.0473932	-0.0022639	0.177124	0.0780904	-0.252186	-0.000834112	-0.0302726	0.010651	0.0527015	0.00828975	-0.129412	0.0489908	0.0495383	0.0289209	-0.0124507	0.0213102	0.423913
0.75	0.00554561	-0.0352957	0.018354	-0.036669	0.0523931	0.00237798	-0.0637448	-0.00477448	0.900037	-0.0062389	-0.000883311	0.00529981	0.0198857	0.122664	0.00554107	0.039965	-0.0491717	0.00231722	-0.152896	-0.149779	0.0715471	-0.0206414	0.115091	0.0602304	0.0785933	0.152542	0.0591695	-0.0326257	-0.107705	0.000791436	-0.271576	-0.190862	0.0473762	-0.00199252	0.177908	0.0768963	-0.252223	-0.00614264	-0.03016	0.0113853	0.0527798	0.00778459	-0.128996	0.0317041	0.0498719	0.0390189	-0.0122546	0.0221118	0.424132
0.76	0.00525716	-0.0232146	0.0179832	-0.0373865	0.0524101	0.000869664	-0.0637847	-0.00314623	0.899978	-0.00545216	-0.000828473	0.00563616	0.0209415	0.0854659	0.00588895	0.0398966	-0.0491668	-0.000658931	-0.154185	-0.107395	0.0713467	-0.0196556	0.115617	0.044099	0.079961	0.13013	0.0586748	-0.0362989	-0.107783	-0.000100585	-0.273416	-0.176133	0.0473849	0.00317444	0.178659	0.0722236	-0.252328	-0.0126388	-0.0300606	0.00952592	0.0528512	0.00694916	-0.128749	0.0150806	0.0503029	0.0475827	-0.0120488	0.0211657	0.424294
0.77	0.00508434	-0.0115898	0.0175889	-0.0407075	0.0524168	-0.000455747	-0.0638068	-0.00119967	0.899928	-0.00454544	-0.00077059	0.00590089	0.0216164	0.0454886	0.00627762	0.0434229	-0.0491946	-0.00322872	-0.155021	-0.059179	0.071156	-0.0194576	0.115959	0.0235498	0.0810923	0.105267	0.0581465	-0.0436336	-0.107848	-0.000568564	-0.275087	-0.15652	0.0474212	0.00186616	0.179365	0.0680637	-0.25248	-0.0162982	-0.0299611	0.0109883	0.052911	0.00625339	-0.128659	-3.39E-05	0.0508151	0.0553588	-0.011848	0.0200087	0.424373
0.78	0.00503611	0.00190036	0.017182	-0.0412156	0.0524053	-0.00219472	-0.0638078	0.00108031	0.899888	-0.00343179	-0.000710773	0.00604394	0.0218691	0.000504275	0.00669833	0.0439474	-0.0492377	-0.00533861	-0.155353	-0.00634567	0.0709751	-0.018684	0.116104	0.00406794	0.0819429	0.07477	0.0575966	-0.04809	-0.107911	-0.00214712	-0.276536	-0.131711	0.0474423	0.00421417	0.180013	0.0606127	-0.252674	-0.0209702	-0.0298699	0.00997419	0.0529626	0.00522099	-0.128739	-0.0190482	0.0514025	0.0611367	-0.0116616	0.0157191	0.424384
0.79	0.0051159	0.0142206	0.0167675	-0.0407115	0.0523775	-0.0044164	-0.0637845	0.00363768	0.89986	-0.00229572	-0.000649848	0.00609734	0.0216755	-0.0436836	0.00715647	0.0447154	-0.0493055	-0.00734617	-0.155149	0.0467589	0.0708065	-0.0154995	0.116042	-0.0167091	0.0824824	0.0433699	0.0570314	-0.0514467	-0.10797	-0.00408201	-0.277721	-0.103987	0.0474811	0.004397	0.180588	0.0525667	-0.252897	-0.0227981	-0.0297856	0.00807643	0.053001	0.0043191	-0.129039	-0.0444864	0.052043	0.0659445	-0.0115033	0.0119125	0.424358
0.8	0.00531523	0.0256539	0.0163631	-0.0400425	0.0523146	-0.00870451	-0.0637346	0.00636869	0.899843	-0.000919074	-0.000588673	0.00610194	0.0210574	-0.0846711	0.00764255	0.046165	-0.0493775	-0.00769445	-0.154437	0.0956219	0.0706706	-0.00998377	0.115778	-0.0369167	0.0826967	0.0105859	0.0564707	-0.0552726	-0.108041	-0.00802467	-0.278607	-0.0723687	0.0475186	0.00498282	0.181072	0.0435201	-0.253126	-0.0226797	-0.0297276	0.00602447	0.0530422	0.00547534	-0.12957	-0.0626083	0.0527201	0.0682697	-0.0113878	0.00685576	0.42427
0.81	0.00562028	0.0352754	0.0159744	-0.0376032	0.0522127	-0.0117599	-0.0636566	0.00923274	0.899841	0.000345214	-0.000528602	0.00587657	0.0200473	-0.122242	0.00815262	0.0457026	-0.0494506	-0.00879858	-0.153252	0.141145	0.0705898	-0.00670138	0.115319	-0.0547836	0.0825836	-0.0215901	0.0559218	-0.0561651	-0.108138	-0.0122785	-0.279166	-0.0390737	0.0475555	0.0022804	0.181458	0.0334763	-0.253338	-0.0194186	-0.0296941	0.00327924	0.0530914	0.00494867	-0.130326	-0.0856175	0.0534104	0.0669223	-0.0113087	0.000406743	0.424114
0.82	0.00602948	0.0466465	0.0156167	-0.0334307	0.0520853	-0.0141124	-0.0635491	0.0122733	0.89985	0.00157284	-0.000471684	0.00548096	0.0186576	-0.160704	0.00866833	0.0432908	-0.0495306	-0.00952269	-0.151625	0.183924	0.0705323	-0.004502	0.114697	-0.0692691	0.0821307	-0.0578327	0.0554086	-0.0556625	-0.108256	-0.0159994	-0.279378	-0.00257219	0.0475739	0.00114212	0.181737	0.0216786	-0.253521	-0.0178352	-0.0296866	-2.90E-05	0.0531281	0.00357894	-0.13128	-0.110702	0.0540821	0.0652635	-0.0112697	-0.00413883	0.423849
0.83	0.00654703	0.0553539	0.0153057	-0.0290011	0.0519382	-0.0154859	-0.0634116	0.0152217	0.899873	0.00292392	-0.000419503	0.00493351	0.0169062	-0.192554	0.00917197	0.0401574	-0.0496157	-0.0103886	-0.149601	0.220098	0.0705022	-0.000575078	0.113932	-0.0833269	0.0813265	-0.0904256	0.0549454	-0.0544452	-0.108388	-0.0198356	-0.279229	0.0323792	0.0475874	0.00167558	0.1819	0.0100377	-0.253684	-0.0133422	-0.0297105	-0.00236321	0.0531493	0.00147756	-0.132447	-0.12778	0.0547194	0.0600197	-0.0112747	-0.00858765	0.423524
0.84	0.00714193	0.0630047	0.0150437	-0.0230677	0.0517734	-0.018054	-0.0632448	0.0181382	0.899908	0.00412297	-0.000373883	0.00417424	0.0148575	-0.221014	0.00964584	0.0339262	-0.0496956	-0.00944268	-0.147239	0.251969	0.0705209	0.00363961	0.113036	-0.0952894	0.0802057	-0.123212	0.0545327	-0.0518577	-0.108557	-0.0264997	-0.278723	0.0694193	0.0475826	-0.00196889	0.181947	-0.00197396	-0.253789	-0.00855256	-0.029757	-0.00571698	0.053156	0.000797475	-0.133816	-0.142579	0.0553007	0.0524095	-0.011313	-0.0139754	0.423143
0.85	0.00781421	0.069442	0.0148499	-0.0157395	0.0515859	-0.0188756	-0.0630496	0.0208376	0.899954	0.00495241	-0.000336556	0.00325284	0.0125275	-0.24641	0.0100561	0.0249973	-0.0497732	-0.011745	-0.144572	0.280621	0.0705758	0.00634769	0.112034	-0.104264	0.0787627	-0.153503	0.0541902	-0.0472968	-0.108766	-0.0298729	-0.277851	0.104073	0.0475625	-0.00245005	0.181873	-0.0124635	-0.253849	-0.00316838	-0.0298377	-0.00915072	0.0531549	-0.00138005	-0.135337	-0.155312	0.0557987	0.0426488	-0.0113867	-0.0181921	0.422696
0.86	0.00853956	0.0756406	0.0147227	-0.00903072	0.0514084	-0.0166963	-0.0628288	0.0232823	0.900007	0.00578108	-0.000309367	0.00215185	0.00996155	-0.269568	0.0103948	0.016587	-0.0498828	-0.0152587	-0.141636	0.305686	0.0706476	0.00866888	0.110952	-0.111887	0.0770548	-0.1797	0.053927	-0.0413641	-0.10898	-0.0315613	-0.27666	0.132813	0.0475399	-0.00300863	0.181696	-0.0221377	-0.25385	0.000853912	-0.0299329	-0.0100102	0.0531206	-0.00562716	-0.136969	-0.167398	0.0561918	0.0317492	-0.0114886	-0.0207911	0.422194
0.87	0.00932393	0.0795573	0.0146671	-0.00139058	0.0512455	-0.0162805	-0.0625852	0.0253561	0.900069	0.00641334	-0.000293578	0.000980024	0.00718178	-0.286181	0.0106547	0.00697157	-0.0500057	-0.0148035	-0.13848	0.323967	0.0707673	0.0148201	0.109801	-0.11645	0.0751139	-0.200384	0.0537597	-0.0331236	-0.109201	-0.0332266	-0.275212	0.15601	0.0475197	0.0004302	0.181423	-0.0311611	-0.253817	0.00566226	-0.0300383	-0.0119154	0.053056	-0.0074123	-0.13868	-0.175122	0.0564689	0.0191163	-0.0116155	-0.0237042	0.421666
0.88	0.010132	0.0809573	0.014682	0.00552738	0.0510784	-0.0180262	-0.0623228	0.027046	0.900134	0.00664266	-0.000289407	-0.000174561	0.00427313	-0.29456	0.010832	-0.00202973	-0.0501142	-0.0120893	-0.135182	0.333176	0.0709616	0.0255692	0.108617	-0.118517	0.0730046	-0.216033	0.0536912	-0.0251518	-0.109418	-0.033997	-0.273548	0.175981	0.0475197	0.000179185	0.181074	-0.0382305	-0.253726	0.0111895	-0.0301535	-0.0131571	0.0529872	-0.00607968	-0.140446	-0.175381	0.0566097	0.00504435	-0.011769	-0.0267356	0.42114
0.89	0.0109256	0.0784236	0.0147623	0.0107014	0.0508887	-0.0194774	-0.0620464	0.0281541	0.9002	0.00663836	-0.000296943	-0.0013127	0.00134463	-0.291938	0.0109201	-0.00944855	-0.050191	-0.010131	-0.131858	0.330788	0.0712302	0.0265895	0.107445	-0.117011	0.0707958	-0.223861	0.0537202	-0.0178563	-0.109632	-0.0318916	-0.27171	0.190689	0.0475068	-0.00194805	0.18067	-0.0425444	-0.253559	0.0189213	-0.0302764	-0.0126201	0.052941	-0.00444613	-0.14221	-0.173943	0.0566058	-0.0102005	-0.0119491	-0.0285928	0.420622
0.9	0.0116902	0.0721214	0.0148999	0.0164619	0.0506914	-0.0193059	-0.0617619	0.0286063	0.900266	0.00651795	-0.000315686	-0.00240087	-0.00152936	-0.279179	0.0109247	-0.0174794	-0.0502551	-0.0090649	-0.128605	0.318366	0.0714946	0.0261698	0.106305	-0.112354	0.0685403	-0.223424	0.053838	-0.00889781	-0.109811	-0.0278418	-0.269752	0.199662	0.0474824	-0.00268882	0.180219	-0.0476843	-0.25333	0.0271952	-0.0303962	-0.0129473	0.0529047	-0.00462029	-0.143925	-0.165306	0.0564498	-0.0255989	-0.0121481	-0.0302562	0.420136
0.91	0.0123775	0.0638928	0.0150855	0.0209034	0.0504983	-0.0186925	-0.0614765	0.0283499	0.900329	0.00625417	-0.00034451	-0.0033437	-0.0042351	-0.258584	0.0108563	-0.0232879	-0.0503022	-0.00604879	-0.125524	0.296217	0.0717894	0.0334843	0.105241	-0.101573	0.0663355	-0.216775	0.0540273	-0.0018232	-0.109955	-0.0247657	-0.267739	0.202499	0.0474562	-0.00248223	0.179735	-0.0495076	-0.253019	0.0339876	-0.030506	-0.0121631	0.0528676	-0.0047639	-0.145532	-0.153752	0.0561402	-0.0402431	-0.0123627	-0.0307413	0.419697
0.92	0.0129678	0.0529898	0.0153173	0.0255139	0.0503124	-0.0176338	-0.0611974	0.0273753	0.90039	0.00581145	-0.000382221	-0.00418215	-0.00669403	-0.229665	0.0107127	-0.029665	-0.0503219	-0.00368302	-0.122708	0.265567	0.0721449	0.0350381	0.104286	-0.0887681	0.0642384	-0.203823	0.0542818	0.00613235	-0.110079	-0.0221333	-0.26572	0.200575	0.0474482	0.000301782	0.179226	-0.0509065	-0.252644	0.0400624	-0.0306102	-0.0122117	0.0528304	-0.0052094	-0.146979	-0.133719	0.0556859	-0.0543617	-0.0125884	-0.0299819	0.419329
0.93	0.013454	0.0422417	0.0155846	0.0284819	0.0501457	-0.0151238	-0.060931	0.0257685	0.900445	0.00522587	-0.000427553	-0.00487007	-0.0088526	-0.196738	0.0105039	-0.0338595	-0.0503321	-0.00252132	-0.120231	0.228273	0.0724694	0.0313149	0.103472	-0.0743397	0.0622903	-0.187214	0.054588	0.0126118	-0.110172	-0.0179012	-0.263743	0.193712	0.0474454	-0.000187633	0.178715	-0.0513664	-0.252231	0.0425145	-0.0307005	-0.0105231	0.0527847	-0.00645114	-0.14821	-0.109245	0.0550896	-0.0678146	-0.0128131	-0.0286555	0.419043
0.94	0.0138073	0.0278116	0.0158828	0.0309932	0.0499998	-0.0132606	-0.0606841	0.023526	0.900492	0.00429537	-0.000479315	-0.00544038	-0.0106328	-0.155429	0.010232	-0.0377091	-0.0503244	0.000314893	-0.118165	0.184059	0.0727739	0.0291793	0.10282	-0.0557344	0.0605645	-0.162313	0.0549455	0.0198477	-0.110239	-0.0141669	-0.261869	0.180079	0.0474664	0.0032529	0.178222	-0.0473123	-0.25178	0.0463087	-0.0307796	-0.00954866	0.0527324	-0.00669967	-0.149197	-0.084278	0.0543626	-0.0802187	-0.0130326	-0.0263919	0.418867
0.95	0.0139951	0.0098522	0.0162008	0.0321751	0.0498683	-0.0122948	-0.0604623	0.0207792	0.900531	0.00343605	-0.000535808	-0.00581571	-0.0119585	-0.106055	0.00990398	-0.0399877	-0.0502931	0.00333916	-0.116575	0.133266	0.0730558	0.0268981	0.102361	-0.0369446	0.0591391	-0.129386	0.0553399	0.0260466	-0.110285	-0.010834	-0.260165	0.160418	0.0475167	0.00618607	0.17777	-0.0432579	-0.251281	0.0517692	-0.0308476	-0.00846328	0.0526854	-0.00556163	-0.149915	-0.0571488	0.053513	-0.091309	-0.0132402	-0.0226183	0.418804
0.96	0.0140056	-0.00868651	0.016519	0.0325933	0.0497365	-0.013812	-0.06027	0.0176162	0.900561	0.00257131	-0.00059478	-0.00596024	-0.0127709	-0.0510869	0.00954665	-0.0403884	-0.0502291	0.00848019	-0.115529	0.0741534	0.0733041	0.0226447	0.102105	-0.0135471	0.0580568	-0.0936669	0.0557411	0.0309681	-0.110327	-0.0100954	-0.258675	0.137565	0.0475704	0.00504732	0.177363	-0.0388299	-0.250739	0.0559845	-0.0308961	-0.00803516	0.0526638	-0.00171842	-0.15036	-0.0272757	0.0525614	-0.09994	-0.0134173	-0.0177577	0.418862
0.97	0.0138241	-0.027769	0.0168308	0.0305117	0.0495888	-0.0144703	-0.060111	0.0141432	0.900583	0.00169559	-0.00065425	-0.00591476	-0.0130054	0.00779683	0.00917275	-0.036953	-0.0501293	0.0103858	-0.115107	0.00986949	0.0735005	0.0166188	0.10207	0.00792077	0.0573509	-0.0552097	0.0561384	0.0330155	-0.110387	-0.0100102	-0.257423	0.112431	0.0476123	0.00433205	0.177004	-0.0323053	-0.250156	0.0596952	-0.0309327	-0.00575903	0.0526843	0.00155112	-0.150501	0.00197519	0.0515309	-0.106094	-0.0135569	-0.0110253	0.419004
0.98	0.0134497	-0.0473693	0.0171292	0.0301432	0.0494463	-0.0126641	-0.0599876	0.0105143	0.900595	0.000715025	-0.000712877	-0.00580419	-0.0126424	0.068168	0.00879483	-0.035681	-0.0500242	0.0109365	-0.11534	-0.0567157	0.0736604	0.0138608	0.102272	0.0343144	0.0570443	-0.0142277	0.0565319	0.0393722	-0.110464	-0.0079338	-0.256441	0.08368	0.0476727	0.00852975	0.176707	-0.0267383	-0.249538	0.0631917	-0.0309552	-0.00588758	0.0527223	0.00155019	-0.150341	0.0317835	0.0504572	-0.107481	-0.0136302	-0.00224774	0.419229
0.99	0.0129059	-0.0617933	0.0174134	0.0279594	0.0493381	-0.00838011	-0.0599008	0.00686856	0.900597	-0.000386866	-0.0007699	-0.00558966	-0.0117112	0.121439	0.00841701	-0.0317522	-0.0499273	0.0104383	-0.116226	-0.120376	0.0737565	0.005217	0.102729	0.057907	0.0571365	0.0239438	0.0569289	0.0431549	-0.110532	-0.00517043	-0.255768	0.0505892	0.0477449	0.00705247	0.176495	-0.0174224	-0.248915	0.0610882	-0.0309644	-0.00380665	0.0527485	-0.00043778	-0.149915	0.0577364	0.0493844	-0.105057	-0.0136286	0.00703926	0.419555
1	0.0122166	-0.0762044	0.017672	0.023927	0.0492699	-0.00482644	-0.05985	0.00333848	0.900587	-0.00159569	-0.00082398	-0.00518669	-0.0102548	0.172339	0.00805624	-0.0258911	-0.0498323	0.0111693	-0.117732	-0.179633	0.0737698	-0.0017455	0.103416	0.0792355	0.0576253	0.0644709	0.0573175	0.0447737	-0.110599	-0.00270605	-0.255449	0.0131844	0.047827	0.00874726	0.17638	-0.00557705	-0.248307	0.0603406	-0.0309556	-0.00101854	0.0527579	-0.00103962	-0.149239	0.0796147	0.0483502	-0.0994556	-0.0135491	0.0148358	0.419949
1.01	0.0113822	-0.089527	0.0178991	0.0212332	0.0492264	-0.00356592	-0.0598334	5.35E-05	0.900564	-0.00289104	-0.000873383	-0.0046728	-0.00830286	0.218492	0.00771734	-0.0220835	-0.0497262	0.0132174	-0.119804	-0.232899	0.0737176	-0.00657632	0.104324	0.100908	0.0585217	0.10346	0.0576867	0.0476133	-0.110671	-0.00123768	-0.255507	-0.0240038	0.0478841	0.00428388	0.176375	0.00480326	-0.2477	0.0600255	-0.030936	-0.00108328	0.0527736	0.000749467	-0.148352	0.0976683	0.0473797	-0.0919067	-0.013414	0.0210365	0.420397
1.02	0.0104383	-0.0989478	0.0180846	0.0161478	0.0492011	-0.00110909	-0.0598476	-0.00279967	0.90053	-0.00408371	-0.000916989	-0.00404384	-0.00594299	0.254551	0.00741018	-0.0161494	-0.0496118	0.0130789	-0.122355	-0.275958	0.073624	-0.0136309	0.105421	0.117983	0.0597768	0.137282	0.0580186	0.0460991	-0.110739	0.00202382	-0.255933	-0.0600906	0.0479112	0.000635893	0.176484	0.0168045	-0.247114	0.0574287	-0.0309016	0.00137029	0.0528067	0.00207064	-0.147298	0.116173	0.0464941	-0.0816511	-0.0132275	0.026766	0.420873
1.03	0.00942122	-0.103721	0.0182284	0.0121332	0.0492001	0.00116612	-0.0598875	-0.00511038	0.900484	-0.00506875	-0.00095387	-0.00330994	-0.0032746	0.279306	0.00713612	-0.0114623	-0.0495022	0.0123395	-0.125284	-0.308168	0.0734634	-0.018645	0.106668	0.130455	0.0613281	0.163161	0.0583056	0.0442633	-0.110802	0.00292311	-0.256696	-0.0917057	0.0478982	-0.0022461	0.176707	0.0280152	-0.246564	0.0522263	-0.0308581	0.00188672	0.0528489	0.00319821	-0.146116	0.123885	0.0457391	-0.0658914	-0.0129792	0.0331223	0.421346
1.04	0.00836843	-0.105243	0.0183285	0.00869742	0.0492269	0.00429617	-0.0599478	-0.00684888	0.900429	-0.0059069	-0.000982944	-0.00253388	-0.000402115	0.293851	0.00690252	-0.0080138	-0.0494096	0.0102833	-0.128481	-0.328967	0.0732606	-0.0212804	0.108021	0.138912	0.0631073	0.182343	0.0585366	0.0416103	-0.110872	0.00354931	-0.257757	-0.118929	0.0478723	-0.00243229	0.177036	0.0375938	-0.246066	0.0462983	-0.0308103	0.00144181	0.0528958	0.00318847	-0.144838	0.128365	0.045156	-0.0467706	-0.0126718	0.0392193	0.421777
1.05	0.00732173	-0.103482	0.0183827	0.00290008	0.0492949	0.00901936	-0.0600224	-0.00793205	0.900367	-0.00641886	-0.00100401	-0.00169519	0.00255552	0.297147	0.00671157	-0.00215883	-0.0493471	0.00662668	-0.131822	-0.336851	0.0730392	-0.022012	0.109429	0.140989	0.0650371	0.195575	0.0587015	0.0346205	-0.110939	0.00511374	-0.259071	-0.142161	0.0478503	-0.00133741	0.177461	0.0458922	-0.245639	0.0400001	-0.030756	0.00376192	0.0529345	0.0020261	-0.143532	0.131219	0.0447729	-0.0257798	-0.0123144	0.044002	0.422179
1.06	0.00631965	-0.0970716	0.0183949	-0.00134837	0.0494019	0.0123396	-0.060104	-0.0082962	0.9003	-0.00680848	-0.00101699	-0.000892602	0.00547767	0.287806	0.0065588	0.00141643	-0.0493142	0.00376371	-0.135172	-0.331827	0.0728301	-0.019313	0.11084	0.139824	0.0670329	0.198533	0.058799	0.0278782	-0.111002	0.00554235	-0.260574	-0.157777	0.0478325	-0.00374266	0.177957	0.0532852	-0.245288	0.0317509	-0.0307014	0.00410059	0.0529638	0.00190188	-0.142266	0.123813	0.0446125	-0.00324145	-0.0119176	0.0464139	0.422551
1.07	0.00538659	-0.0895071	0.0183675	-0.00440053	0.0495347	0.0140505	-0.0601865	-0.0081424	0.900231	-0.00701944	-0.00102203	-0.000126699	0.00827744	0.272525	0.00644446	0.00354998	-0.0493005	0.00274811	-0.138431	-0.318799	0.0726448	-0.0172638	0.112217	0.134344	0.069025	0.196226	0.0588286	0.0219632	-0.111066	0.00545823	-0.262203	-0.167622	0.0477809	-0.0045527	0.17851	0.0576857	-0.245013	0.0248288	-0.0306527	0.00273019	0.0529952	0.00285508	-0.141052	0.116373	0.0446857	0.0207551	-0.011499	0.0477938	0.422837
1.08	0.0045431	-0.0799418	0.0182998	-0.00957887	0.0496867	0.0163272	-0.0602657	-0.0076636	0.90016	-0.00701146	-0.00101951	0.000625469	0.0108899	0.251097	0.00637414	0.0084541	-0.0492981	0.000951537	-0.141524	-0.299023	0.072475	-0.0161549	0.113523	0.126144	0.07096	0.190098	0.0587907	0.0131468	-0.111116	0.00752836	-0.263911	-0.174274	0.0477539	-0.0034688	0.179111	0.0625224	-0.244813	0.0172758	-0.0306086	0.00411156	0.0530321	0.00324314	-0.139945	0.105527	0.0450052	0.0457679	-0.0110665	0.0485636	0.423063
1.09	0.00379637	-0.0690891	0.0181911	-0.0129252	0.0498565	0.0178063	-0.0603391	-0.00700606	0.90009	-0.00698437	-0.00100998	0.00128129	0.0132727	0.2249	0.00634889	0.0107524	-0.0493103	-0.000887389	-0.144389	-0.273075	0.0723162	-0.0152738	0.114736	0.115296	0.0728151	0.18056	0.0586866	0.00635843	-0.111147	0.00846465	-0.265674	-0.178204	0.04772	-0.002401	0.179749	0.0653615	-0.244687	0.00889008	-0.0305672	0.00359414	0.05307	0.00338983	-0.138922	0.0993369	0.0455759	0.0694847	-0.0106359	0.0460341	0.42319
1.1	0.00315731	-0.0578557	0.018043	-0.0171138	0.0500433	0.0194799	-0.0604051	-0.0061627	0.900021	-0.0067358	-0.000994099	0.00189065	0.0153796	0.195078	0.00636616	0.0139227	-0.0493476	-0.00412471	-0.146967	-0.241434	0.0721643	-0.0148012	0.115834	0.103171	0.0745614	0.169225	0.0585174	-0.00176862	-0.111156	0.010156	-0.267465	-0.179557	0.0477094	0.000548165	0.180415	0.0678955	-0.244639	0.000884221	-0.030526	0.00448678	0.0531014	0.00278907	-0.137987	0.0863306	0.0463582	0.0882152	-0.0102497	0.038864	0.423244
1.11	0.00264291	-0.044648	0.0178555	-0.0205074	0.0502402	0.0197187	-0.0604621	-0.00520425	0.899955	-0.00643322	-0.00097241	0.00243054	0.0171618	0.16034	0.00642836	0.0161645	-0.049414	-0.00689484	-0.149201	-0.204626	0.0720065	-0.0166325	0.116798	0.0887081	0.0761601	0.153211	0.0582823	-0.00931134	-0.111151	0.00940243	-0.26925	-0.176935	0.0477313	0.00361104	0.181095	0.0684195	-0.244681	-0.00875833	-0.0304814	0.00481846	0.0531264	0.00264487	-0.137177	0.0726934	0.0473154	0.104511	-0.00993018	0.0325058	0.423276
1.12	0.00225032	-0.0337508	0.0176347	-0.0248414	0.0504369	0.0197768	-0.0605087	-0.00407395	0.899892	-0.00601998	-0.000945854	0.00288076	0.0185976	0.125554	0.00652745	0.0193152	-0.0495078	-0.0103978	-0.151047	-0.163335	0.0718284	-0.0182526	0.117609	0.0720395	0.0775934	0.137922	0.057996	-0.0169467	-0.11114	0.00998363	-0.270992	-0.171224	0.0477747	0.00423567	0.181776	0.0680461	-0.244806	-0.0146416	-0.0304384	0.00632635	0.0531452	0.00193704	-0.136503	0.0589652	0.048424	0.118285	-0.00967497	0.0245436	0.423291
1.13	0.00195605	-0.024851	0.017376	-0.0269656	0.0506225	0.016673	-0.0605425	-0.00264715	0.899835	-0.00549967	-0.000915199	0.00324516	0.0196846	0.0903708	0.00666829	0.0196821	-0.0496271	-0.0117425	-0.152454	-0.117508	0.0716328	-0.0215278	0.118243	0.0543789	0.0788619	0.120872	0.0576615	-0.0215523	-0.111121	0.00852738	-0.272652	-0.159825	0.0478158	0.00422916	0.182445	0.0658873	-0.244971	-0.0172067	-0.0303911	0.0047129	0.0531621	0.00314271	-0.136	0.0406816	0.0496671	0.130547	-0.00949495	0.0157731	0.423307
1.14	0.00175157	-0.015049	0.0170829	-0.0307372	0.0507689	0.0122136	-0.0605604	-0.000891366	0.899785	-0.00452701	-0.000880939	0.00358932	0.0204067	0.0511976	0.00685179	0.0229951	-0.049755	-0.0126891	-0.153376	-0.0663335	0.0714073	-0.0230794	0.118681	0.0325162	0.0799387	0.0998363	0.0572838	-0.028571	-0.111101	0.00713195	-0.274173	-0.143262	0.0478516	0.00447712	0.183085	0.0620362	-0.245152	-0.0189328	-0.0303466	0.00502674	0.0532004	0.00556908	-0.135697	0.018221	0.0510228	0.140815	-0.00939546	0.00678177	0.42332
1.15	0.00164033	-0.00666121	0.0167559	-0.0337986	0.0508668	0.0071769	-0.060559	0.00125805	0.899746	-0.00317598	-0.00084347	0.00386913	0.0207341	0.0111388	0.00708428	0.0255986	-0.0498837	-0.0124836	-0.153769	-0.011272	0.0711888	-0.0196521	0.118892	0.00921498	0.0807882	0.076726	0.056865	-0.0347833	-0.111087	0.00506666	-0.275501	-0.121011	0.0478971	0.00650251	0.18367	0.0544722	-0.245337	-0.0176274	-0.0303051	0.00429559	0.0532622	0.00770148	-0.1356	-0.0028629	0.0524684	0.148212	-0.009381	-0.00272649	0.423296
1.16	0.00162091	0.00350853	0.0163969	-0.0371735	0.0509195	0.00300363	-0.0605339	0.00382585	0.899721	-0.00185102	-0.000803414	0.00411692	0.0206385	-0.0339521	0.00737055	0.0297643	-0.0500109	-0.0126303	-0.153586	0.0485192	0.0709943	-0.0191787	0.11886	-0.0155732	0.0813733	0.0483056	0.0564079	-0.0421074	-0.111077	0.00227838	-0.276578	-0.0932308	0.0479513	0.00390912	0.184184	0.0473605	-0.245508	-0.0164089	-0.0302645	0.00471515	0.0533382	0.00864491	-0.135736	-0.0288926	0.053973	0.15243	-0.00945585	-0.0131207	0.423236
1.17	0.00171306	0.0139909	0.0160262	-0.0380137	0.0509252	-0.00164453	-0.0604815	0.00667683	0.89971	-0.000388852	-0.000761444	0.00429323	0.0200849	-0.0784989	0.00770489	0.0330912	-0.0501339	-0.0131348	-0.152811	0.105978	0.070833	-0.0132617	0.118585	-0.0400519	0.0816432	0.0170246	0.055938	-0.0466667	-0.111092	-0.00174288	-0.277356	-0.0622484	0.0480056	0.00565168	0.184609	0.0375681	-0.245673	-0.0151592	-0.0302424	0.00268935	0.0534221	0.00919727	-0.136095	-0.0450903	0.055506	0.152814	-0.00962142	-0.0238077	0.423091
1.18	0.00189502	0.0225917	0.0156515	-0.0370276	0.0508845	-0.00633891	-0.0604001	0.00961756	0.899712	0.000731683	-0.000717966	0.00437783	0.0191212	-0.117862	0.00809521	0.035453	-0.0502527	-0.0122983	-0.151493	0.156877	0.0707196	-0.00995442	0.118082	-0.0595964	0.0816097	-0.0132875	0.0554617	-0.0490767	-0.111128	-0.00589302	-0.27782	-0.0304172	0.0480562	0.00385432	0.184942	0.028673	-0.245801	-0.010614	-0.0302419	-0.000786681	0.0535115	0.00916348	-0.136654	-0.0688195	0.0570311	0.150195	-0.00987483	-0.0333528	0.422848
1.19	0.00216478	0.0322975	0.0152877	-0.0352537	0.050803	-0.00994853	-0.0602885	0.012684	0.899725	0.00193164	-0.000674325	0.00431156	0.0177803	-0.155202	0.00853194	0.0377852	-0.0503578	-0.0106789	-0.149698	0.201416	0.0706208	-0.00832859	0.117401	-0.0768709	0.0812694	-0.0453301	0.0549944	-0.0510156	-0.11119	-0.0105483	-0.277963	0.00204054	0.0480807	0.00152932	0.185184	0.0190186	-0.245883	-0.00779774	-0.0302673	-0.00349065	0.0535958	0.00799336	-0.137389	-0.0817838	0.0585034	0.141365	-0.0102142	-0.0436222	0.42249
1.2	0.00254136	0.0422448	0.0149509	-0.0313812	0.0506913	-0.0126969	-0.0601465	0.0157167	0.89975	0.00302773	-0.000632378	0.0040317	0.0160716	-0.189548	0.00899622	0.0367256	-0.0504418	-0.00885386	-0.147488	0.239692	0.070567	-0.00279002	0.11656	-0.0912598	0.0805989	-0.0774949	0.0545495	-0.0511574	-0.111286	-0.0158043	-0.277785	0.0336787	0.0480942	0.00170945	0.185331	0.00974335	-0.245946	-0.00549055	-0.0303181	-0.00661796	0.0536622	0.00576021	-0.138289	-0.0977883	0.0598432	0.123389	-0.010662	-0.0565632	0.422061
1.21	0.0030142	0.0524076	0.0146509	-0.027339	0.050556	-0.0149182	-0.0599743	0.0187128	0.899785	0.00409335	-0.000593978	0.00360173	0.0140378	-0.221656	0.009465	0.0346908	-0.0505087	-0.00810599	-0.144923	0.27317	0.0705798	0.00501645	0.115583	-0.103536	0.079611	-0.110333	0.0541343	-0.0518313	-0.111413	-0.0206133	-0.277288	0.0662683	0.048102	0.000459413	0.185381	-0.000255622	-0.245984	-0.00356528	-0.0303886	-0.00819464	0.0537066	0.0034264	-0.139318	-0.112829	0.060974	0.100268	-0.0112146	-0.0659334	0.421566
1.22	0.00359061	0.0622188	0.0144123	-0.020257	0.0503985	-0.0161886	-0.0597723	0.0216742	0.899831	0.00495014	-0.000561221	0.00290804	0.0116877	-0.251777	0.00989823	0.0277881	-0.050571	-0.00954846	-0.142039	0.303397	0.070652	0.00859904	0.114495	-0.113871	0.0782915	-0.143136	0.0537761	-0.0484965	-0.11157	-0.0241119	-0.276462	0.09879	0.048102	0.000856361	0.185328	-0.0108666	-0.246009	-0.0024158	-0.0304899	-0.0114065	0.053726	5.79E-05	-0.140488	-0.121873	0.0618531	0.0724009	-0.0118451	-0.0733073	0.421065
1.23	0.00426035	0.0714107	0.0142404	-0.0140598	0.0502442	-0.0148003	-0.0595413	0.0245134	0.899884	0.00553513	-0.00053644	0.00203055	0.00904054	-0.280625	0.0102782	0.0212489	-0.0506569	-0.0127606	-0.138858	0.332411	0.0707536	0.0115364	0.113309	-0.122877	0.0766613	-0.173257	0.053488	-0.0449	-0.111733	-0.0262651	-0.275323	0.127995	0.0481028	-0.000179657	0.185176	-0.0190723	-0.246016	-0.000896342	-0.0306078	-0.0117494	0.053699	-0.00509565	-0.141787	-0.134989	0.062454	0.0438795	-0.012519	-0.0775808	0.420584
1.24	0.00501053	0.0785665	0.014144	-0.0058747	0.0500953	-0.0148549	-0.0592826	0.0271673	0.899944	0.00632099	-0.000521228	0.00102354	0.00612473	-0.304967	0.010587	0.0120301	-0.0507595	-0.0142275	-0.135405	0.357522	0.0708989	0.0179852	0.112039	-0.129884	0.0747578	-0.199772	0.0532929	-0.0372052	-0.111909	-0.0288081	-0.273905	0.154226	0.0481235	0.00395371	0.18493	-0.0293914	-0.246004	0.00165406	-0.0307408	-0.0138266	0.0536324	-0.0082293	-0.143156	-0.142013	0.0627572	0.0128871	-0.0132212	-0.0795259	0.420081
1.25	0.00582969	0.0828161	0.0141218	0.00119326	0.0499419	-0.0161578	-0.0589988	0.0295324	0.900009	0.0067447	-0.000516219	-1.58E-05	0.00298228	-0.32178	0.010824	0.00371159	-0.0508681	-0.0136768	-0.131732	0.375006	0.0711289	0.0287409	0.11071	-0.134154	0.0726123	-0.221144	0.0531962	-0.0299283	-0.112085	-0.0290265	-0.27224	0.177774	0.0481628	0.00301475	0.184596	-0.0367383	-0.245969	0.0061409	-0.0308823	-0.0144821	0.0535467	-0.00893815	-0.144596	-0.14426	0.0627378	-0.0208205	-0.0139357	-0.0804931	0.419603
1.26	0.00667353	0.0863908	0.0141649	0.00803034	0.049764	-0.0196105	-0.0586934	0.0314784	0.900078	0.00688759	-0.000521576	-0.00104365	-0.000277329	-0.330972	0.010987	-0.00487392	-0.050955	-0.010687	-0.127943	0.380848	0.0714613	0.0363921	0.109358	-0.134317	0.0702887	-0.240849	0.0531906	-0.0229078	-0.112257	-0.0303347	-0.270351	0.199895	0.0481808	0.000992608	0.184193	-0.0433201	-0.245877	0.00924245	-0.0310238	-0.0150596	0.0534697	-0.00687495	-0.146056	-0.145971	0.0623842	-0.0541467	-0.0146413	-0.0786041	0.419132
1.27	0.00754062	0.0860736	0.0142816	0.0148636	0.049558	-0.0207805	-0.0583714	0.0328236	0.900148	0.00707359	-0.000537165	-0.00205953	-0.00358733	-0.329702	0.0110586	-0.0136566	-0.0510247	-0.0110554	-0.124151	0.376099	0.0718278	0.0371368	0.10802	-0.131798	0.0678055	-0.253117	0.0532842	-0.0148663	-0.112429	-0.029736	-0.268258	0.217962	0.0481853	7.61E-05	0.18372	-0.0502667	-0.245755	0.0132767	-0.031174	-0.0153132	0.0534062	-0.00702931	-0.147491	-0.136512	0.0616891	-0.0889809	-0.0153277	-0.075452	0.418694
1.28	0.00839251	0.0828042	0.0144586	0.021243	0.0493521	-0.0199678	-0.0580394	0.0334563	0.900218	0.00690915	-0.000562565	-0.00301171	-0.00684827	-0.319275	0.0110494	-0.021916	-0.0510995	-0.0107426	-0.120453	0.361213	0.0722114	0.0402277	0.106732	-0.124356	0.0652418	-0.257954	0.0534598	-0.00694688	-0.112585	-0.0285531	-0.266015	0.229865	0.0481768	-0.00191731	0.183196	-0.0546244	-0.245595	0.0174715	-0.0313151	-0.015172	0.0533309	-0.0091035	-0.14884	-0.130916	0.0606774	-0.115741	-0.0159447	-0.0633033	0.418309
1.29	0.00918574	0.0761839	0.0147084	0.0278532	0.0491592	-0.0176606	-0.0577051	0.0332653	0.900285	0.0066656	-0.000597444	-0.0039321	-0.0099467	-0.298526	0.0109349	-0.0309944	-0.0511694	-0.010359	-0.116964	0.335355	0.0726208	0.0407712	0.105543	-0.113151	0.0626906	-0.254619	0.0537324	0.00234928	-0.112717	-0.0247078	-0.263688	0.235212	0.0481534	-0.00153867	0.182629	-0.0593613	-0.245383	0.0215377	-0.0314656	-0.0155793	0.0532301	-0.0124355	-0.150094	-0.11347	0.0594285	-0.137227	-0.0164286	-0.0475328	0.418047
1.3	0.00991045	0.0649967	0.0150083	0.0326404	0.0489913	-0.0158951	-0.0573767	0.0322614	0.900348	0.00601882	-0.000640886	-0.00473484	-0.0128086	-0.265822	0.0107373	-0.0380156	-0.0512331	-0.00792831	-0.113783	0.29804	0.0730224	0.0382813	0.104482	-0.0977291	0.0602071	-0.241448	0.0540731	0.0105206	-0.112813	-0.0218767	-0.261339	0.233488	0.0481297	-0.00328192	0.182035	-0.0602047	-0.245149	0.0270484	-0.031602	-0.0150036	0.0531015	-0.0143531	-0.151178	-0.0987635	0.057999	-0.151643	-0.0167471	-0.0294383	0.417914
1.31	0.0104737	0.0457061	0.0153498	0.0363868	0.0488295	-0.0164184	-0.0570625	0.030431	0.900404	0.00511651	-0.0006916	-0.00538606	-0.0152561	-0.217302	0.0104561	-0.0435168	-0.0512673	-0.00378791	-0.111036	0.249386	0.0733725	0.0319049	0.103597	-0.0783531	0.0579449	-0.214197	0.0544745	0.019201	-0.112898	-0.0196931	-0.25905	0.223653	0.0480876	-0.00130462	0.181446	-0.0586488	-0.244817	0.0390532	-0.031732	-0.0153033	0.0529722	-0.0130911	-0.152123	-0.0853327	0.0564397	-0.162553	-0.016905	-0.0130013	0.417984
1.32	0.0108216	0.0222257	0.0157191	0.0381157	0.0486475	-0.0196154	-0.0567701	0.0279378	0.90045	0.00415996	-0.000747596	-0.00578727	-0.0171629	-0.157541	0.0101101	-0.0452448	-0.0512581	0.00218183	-0.108828	0.189869	0.073672	0.027632	0.102922	-0.0543675	0.056008	-0.178254	0.0549192	0.0258974	-0.11298	-0.0183477	-0.256888	0.207766	0.0480991	0.00118631	0.180878	-0.0548344	-0.244353	0.0531367	-0.0318574	-0.0152398	0.0528792	-0.00812378	-0.15294	-0.0716578	0.0547867	-0.169868	-0.0169188	0.0012513	0.418273
1.33	0.0109227	-0.00219817	0.0160992	0.0382843	0.0484291	-0.0229233	-0.0565057	0.0248466	0.900488	0.00330362	-0.000806616	-0.00597924	-0.0184265	-0.0905852	0.00972698	-0.0439681	-0.0511858	0.00962944	-0.107269	0.120331	0.073915	0.0217365	0.102499	-0.0287621	0.054472	-0.136617	0.0553801	0.030892	-0.113072	-0.0165918	-0.254919	0.185089	0.0481023	-0.000827263	0.180354	-0.0495758	-0.243744	0.066073	-0.0319753	-0.0146334	0.0528467	-0.00254177	-0.153608	-0.0564279	0.0530809	-0.172967	-0.0168032	0.014173	0.418745
1.34	0.0107706	-0.028995	0.0164831	0.0389105	0.0481897	-0.0236072	-0.0562754	0.0211348	0.900516	0.00235687	-0.000867133	-0.00610399	-0.018981	-0.0154763	0.00931687	-0.0434798	-0.0510557	0.0148656	-0.106457	0.0412088	0.0741185	0.0191718	0.102358	0.00104741	0.0533952	-0.0868871	0.0558516	0.038655	-0.11317	-0.015218	-0.253219	0.153857	0.0480914	-0.00038863	0.179887	-0.0436705	-0.243009	0.0793274	-0.032086	-0.0150827	0.0528617	0.000135966	-0.154116	-0.0378158	0.0513579	-0.172646	-0.0165765	0.0258866	0.41938
1.35	0.0103532	-0.0539713	0.0168586	0.036762	0.0479579	-0.0218705	-0.0560841	0.0170928	0.900534	0.00126893	-0.000928087	-0.00606531	-0.0187724	0.060062	0.00888976	-0.0398755	-0.0508969	0.01747	-0.106461	-0.0418897	0.0742768	0.0131376	0.102521	0.0314911	0.0528384	-0.0354286	0.0563298	0.0438026	-0.113282	-0.0132915	-0.251859	0.117606	0.048104	0.00265934	0.179495	-0.0342889	-0.242151	0.0891211	-0.0321806	-0.012919	0.0528967	0.00111111	-0.154425	-0.0137509	0.0496547	-0.168265	-0.0162518	0.0362473	0.420116
1.36	0.00969401	-0.0785478	0.0172199	0.0341918	0.047745	-0.0194425	-0.0559347	0.012756	0.90054	-0.000192151	-0.000987916	-0.00583113	-0.0178107	0.136372	0.00845182	-0.0355506	-0.0507151	0.0201186	-0.107307	-0.127151	0.0743548	0.00275541	0.103013	0.0661096	0.0528051	0.0190222	0.0568107	0.0488767	-0.1134	-0.00973778	-0.250883	0.0760708	0.048147	0.00488985	0.179199	-0.0231622	-0.241209	0.0980452	-0.0322616	-0.0114098	0.0529414	0.00178125	-0.154523	0.00181893	0.0480142	-0.159968	-0.0158363	0.0452146	0.420927
1.37	0.00878747	-0.102533	0.0175411	0.0304773	0.0475589	-0.0173578	-0.0558294	0.00829958	0.900531	-0.00167289	-0.00104438	-0.0054122	-0.0160833	0.21157	0.0080344	-0.0306634	-0.0505063	0.0243662	-0.109	-0.210907	0.074348	-0.00125549	0.103834	0.0974067	0.0533382	0.0759132	0.0572617	0.0526969	-0.113516	-0.00756307	-0.250356	0.0291245	0.0481897	0.00608291	0.179039	-0.00880731	-0.240181	0.106052	-0.0323133	-0.0100801	0.053001	0.00338392	-0.15439	0.02635	0.0464703	-0.147629	-0.0153489	0.0535913	0.421743
1.38	0.00767316	-0.121609	0.0178252	0.0269531	0.0473935	-0.0149806	-0.0557682	0.00394106	0.900506	-0.00322552	-0.00109565	-0.00481626	-0.013654	0.278094	0.00762764	-0.0266772	-0.0502673	0.0268463	-0.111501	-0.288725	0.0743154	-0.00606472	0.104968	0.129194	0.0544172	0.129744	0.057683	0.055933	-0.113644	-0.00491457	-0.250317	-0.022095	0.0482746	0.0104727	0.179031	0.00684806	-0.239107	0.108527	-0.0323534	-0.00987327	0.0530796	0.0050914	-0.154042	0.052504	0.0450594	-0.133105	-0.014805	0.0585633	0.422547
1.39	0.00639744	-0.132973	0.0180597	0.0199845	0.0472665	-0.00983958	-0.0557498	-0.000201619	0.900465	-0.00491696	-0.00113985	-0.00399421	-0.0106138	0.331005	0.00724939	-0.0183822	-0.0500234	0.0264518	-0.114738	-0.35744	0.0742168	-0.0132529	0.106398	0.1576	0.0560109	0.176917	0.0580514	0.0530387	-0.11376	-0.000486212	-0.250804	-0.074812	0.0483784	0.0107463	0.179193	0.0235869	-0.238036	0.10389	-0.0323752	-0.00568483	0.0531655	0.00491282	-0.153444	0.0778226	0.0438049	-0.115763	-0.0142202	0.0631655	0.423266
1.4	0.0050508	-0.135984	0.0182288	0.0142842	0.0471941	-0.00440336	-0.0557705	-0.00386285	0.900408	-0.0064591	-0.00117525	-0.00307558	-0.00712129	0.367983	0.00692412	-0.0123743	-0.049783	0.026185	-0.118602	-0.413544	0.0740677	-0.0173309	0.108074	0.177852	0.058013	0.212571	0.0583398	0.0498925	-0.11387	0.0012947	-0.251805	-0.12446	0.0484677	0.00606303	0.179532	0.0422407	-0.237058	0.0909143	-0.0323648	-0.00319487	0.0532436	0.00403356	-0.152593	0.100084	0.0427334	-0.0960145	-0.0136082	0.0658083	0.423872
1.41	0.00369017	-0.135102	0.0183451	0.0087919	0.0471879	0.00352053	-0.0558252	-0.00696636	0.900336	-0.00796784	-0.00120098	-0.00206534	-0.00331901	0.391472	0.00663979	-0.00649473	-0.0495691	0.0211363	-0.122954	-0.453942	0.073852	-0.0253868	0.109945	0.194348	0.0603363	0.241501	0.0585601	0.0460909	-0.113976	0.00495266	-0.253286	-0.170508	0.0485221	0.00471528	0.180036	0.0583528	-0.236218	0.0761362	-0.0323425	-0.00106679	0.0532928	0.000225205	-0.151521	0.120026	0.0418613	-0.0746282	-0.0129891	0.0676361	0.424362
1.42	0.00237336	-0.127531	0.0184037	0.00198019	0.0472678	0.0124933	-0.0559071	-0.00925787	0.90025	-0.00914393	-0.00121643	-0.00100262	0.000627049	0.396684	0.00640987	0.000668839	-0.0494152	0.0147585	-0.127617	-0.475296	0.0735811	-0.0283152	0.111944	0.202796	0.0628766	0.257794	0.0587028	0.0385946	-0.114053	0.00974828	-0.255182	-0.207322	0.0485487	0.000490591	0.180688	0.0721837	-0.235552	0.0573239	-0.0323042	0.0025121	0.0532917	-0.0045783	-0.150261	0.135675	0.0412485	-0.0432435	-0.0123282	0.075092	0.424724
1.43	0.00114594	-0.117506	0.0184018	-0.00279769	0.0474289	0.0194381	-0.0560077	-0.0107013	0.900154	-0.0100618	-0.00122136	1.81E-05	0.00455821	0.388962	0.00623964	0.00458686	-0.0493204	0.00928268	-0.1324	-0.478845	0.0732916	-0.027952	0.113996	0.205844	0.0655214	0.2651	0.0587622	0.0327004	-0.114097	0.0124867	-0.257398	-0.234946	0.0485551	-0.000462351	0.181471	0.0839529	-0.235073	0.039815	-0.0322533	0.00284402	0.0532429	-0.00801981	-0.148899	0.143071	0.0409836	-0.00663474	-0.0116055	0.0797683	0.424992
1.44	2.67E-05	-0.105112	0.0183477	-0.00871095	0.0476504	0.0246869	-0.0561185	-0.0113502	0.90005	-0.0106296	-0.00121614	0.00103322	0.00836086	0.370244	0.00612116	0.0100877	-0.0492728	0.00520218	-0.137143	-0.467808	0.07303	-0.0237152	0.116036	0.200687	0.0681954	0.264909	0.0587456	0.0237149	-0.114112	0.0162429	-0.259854	-0.255128	0.0485584	-0.00065766	0.182357	0.0929059	-0.234758	0.0237758	-0.0322046	0.00432998	0.0531631	-0.00973799	-0.147518	0.137358	0.0410843	0.0284204	-0.0108597	0.0788177	0.425178
1.45	-0.000963571	-0.0914014	0.0182386	-0.0129497	0.0479104	0.0271758	-0.056233	-0.0114585	0.899943	-0.0107978	-0.00120113	0.00195211	0.0119438	0.344507	0.00606059	0.0129583	-0.0492534	0.00264883	-0.141723	-0.446691	0.0728092	-0.0203479	0.117999	0.190534	0.0708297	0.258755	0.0586441	0.016015	-0.114091	0.0186442	-0.262478	-0.268426	0.0485613	0.00183818	0.183316	0.0979443	-0.234596	0.00885863	-0.0321549	0.0038568	0.0530715	-0.00960799	-0.146172	0.127064	0.0415018	0.0568501	-0.0101627	0.070624	0.425279
1.46	-0.00181238	-0.0769812	0.0180753	-0.0188502	0.048199	0.0303669	-0.0563465	-0.0111875	0.899835	-0.0108244	-0.00117727	0.00278548	0.0152378	0.312236	0.00605694	0.0175931	-0.049273	-0.00244446	-0.146044	-0.415796	0.0726048	-0.019958	0.119844	0.177552	0.0733739	0.249122	0.0584586	0.0057475	-0.114032	0.0224624	-0.265214	-0.277443	0.0485823	0.00175329	0.184329	0.103196	-0.234577	-0.00465539	-0.0320999	0.00611424	0.0529708	-0.0107513	-0.144937	0.117896	0.0421774	0.0803586	-0.00956033	0.0603967	0.425339
1.47	-0.00249806	-0.0607828	0.01786	-0.0239056	0.0485139	0.032265	-0.0564557	-0.0106276	0.899727	-0.0107579	-0.0011455	0.0035522	0.0181628	0.273114	0.00610784	0.0211843	-0.0493422	-0.0075612	-0.150007	-0.376019	0.0724083	-0.0203241	0.121543	0.161506	0.0757714	0.234114	0.0581887	-0.00430903	-0.113936	0.0242551	-0.26801	-0.280987	0.0486023	0.00365871	0.18538	0.106025	-0.234708	-0.018526	-0.0320354	0.00773932	0.0528528	-0.0118131	-0.14385	0.0971042	0.0430791	0.101461	-0.00905791	0.0491739	0.425384
1.48	-0.00306356	-0.0500612	0.0175982	-0.0279371	0.048833	0.0310076	-0.0565581	-0.00976516	0.89962	-0.0105718	-0.00110666	0.00420113	0.020729	0.236258	0.00620554	0.0232668	-0.0494484	-0.00999101	-0.153544	-0.329681	0.0721914	-0.0235547	0.123066	0.142471	0.0780401	0.221465	0.0578474	-0.011877	-0.113831	0.0227753	-0.27082	-0.279115	0.0486626	0.00828798	0.18645	0.107042	-0.23492	-0.0240491	-0.0319694	0.00738489	0.052729	-0.0110463	-0.142967	0.0739206	0.0441786	0.119976	-0.00865537	0.0392561	0.425432
1.49	-0.00349118	-0.0339026	0.0172918	-0.033186	0.0491251	0.0272761	-0.0566491	-0.00834723	0.899517	-0.0100158	-0.00106172	0.00477399	0.0228644	0.18744	0.00635256	0.027436	-0.0495672	-0.0111527	-0.156562	-0.27258	0.071942	-0.0261308	0.124386	0.120233	0.0801117	0.197441	0.0574413	-0.021912	-0.113728	0.0212457	-0.273564	-0.26858	0.048746	0.00740323	0.18752	0.10647	-0.23521	-0.0332758	-0.0319032	0.00891918	0.0526224	-0.00816984	-0.142351	0.0455751	0.0454541	0.13629	-0.0083412	0.0288227	0.425509
1.5	-0.00376998	-0.020547	0.0169315	-0.0385256	0.0493727	0.0222602	-0.0567239	-0.00651029	0.899422	-0.00901935	-0.00101131	0.00529817	0.0245147	0.138678	0.00657029	0.0323637	-0.0496991	-0.0128461	-0.158985	-0.210621	0.07167	-0.0270923	0.125465	0.0945006	0.0819325	0.173224	0.0569663	-0.0311876	-0.113631	0.0189123	-0.276175	-0.25282	0.0488263	0.00904774	0.188568	0.102961	-0.235565	-0.0368452	-0.0318259	0.0100813	0.0525443	-0.00505252	-0.142043	0.0149129	0.046889	0.150773	-0.00811751	0.0187485	0.425596
1.51	-0.00390986	-0.0070229	0.0165252	-0.0426037	0.049563	0.0161567	-0.056777	-0.0040257	0.899338	-0.00767247	-0.000956204	0.00571722	0.0256515	0.084998	0.00685509	0.0359332	-0.0498375	-0.0131978	-0.160749	-0.14081	0.0714001	-0.0270352	0.126267	0.0653414	0.0834677	0.142918	0.0564365	-0.0393607	-0.113544	0.0156802	-0.278583	-0.227618	0.0489236	0.0101763	0.189564	0.0959598	-0.235947	-0.0378876	-0.0317476	0.00958316	0.0524963	-0.00204708	-0.142062	-0.0216881	0.0484601	0.162714	-0.00797972	0.00812363	0.425652
1.52	-0.00391793	0.00679872	0.0160748	-0.0462631	0.0496921	0.00950705	-0.0568024	-0.000957784	0.89927	-0.00594402	-0.00089687	0.00612478	0.0262373	0.0266649	0.00721017	0.0396154	-0.0499712	-0.0121684	-0.16178	-0.0642244	0.0711161	-0.0296349	0.126766	0.0347617	0.0846753	0.107401	0.0558506	-0.0488486	-0.11347	0.0123655	-0.280708	-0.194939	0.0490146	0.00884864	0.19048	0.0860898	-0.236319	-0.0366546	-0.0316703	0.00855532	0.052477	0.00079371	-0.142445	-0.0562317	0.0501345	0.170878	-0.00793569	-0.0030556	0.425667
1.53	-0.00377906	0.0207715	0.0155884	-0.0498906	0.0497502	0.0024062	-0.0567946	0.00258347	0.89922	-0.00393351	-0.000833551	0.00649996	0.0262172	-0.0346087	0.00763422	0.0435991	-0.0500876	-0.0110483	-0.162018	0.0168623	0.0708288	-0.0261762	0.126936	0.000467943	0.0854823	0.0670763	0.055206	-0.0597325	-0.113416	0.00700232	-0.282464	-0.155015	0.0490917	0.00691061	0.191283	0.073576	-0.236678	-0.0337101	-0.0316017	0.00768131	0.0524894	0.00380013	-0.143206	-0.0984937	0.0518729	0.175139	-0.00799057	-0.0158176	0.425626
1.54	-0.00351685	0.0319952	0.0150789	-0.0518927	0.0497335	-0.00530881	-0.05675	0.00634732	0.899192	-0.00177909	-0.000766825	0.00682972	0.0256112	-0.0913664	0.00811983	0.0475989	-0.0501934	-0.0113403	-0.161458	0.0944948	0.0705976	-0.020555	0.126774	-0.0325292	0.0858791	0.0265215	0.0545112	-0.0695468	-0.113409	-0.00145001	-0.283795	-0.110307	0.0491496	0.00505213	0.191953	0.0598331	-0.236983	-0.0270794	-0.0315544	0.00501929	0.0525327	0.00680257	-0.144324	-0.128784	0.0536343	0.174625	-0.00815361	-0.0285308	0.425472
1.55	-0.00312648	0.0455888	0.0145644	-0.0502678	0.0496398	-0.0128608	-0.0566673	0.0101811	0.899184	0.000294573	-0.000697348	0.00701641	0.0244385	-0.147274	0.00866663	0.0489817	-0.0502947	-0.0108446	-0.160151	0.165358	0.0704329	-0.0140177	0.126287	-0.0624424	0.08583	-0.0194734	0.0537802	-0.0759006	-0.113478	-0.0130265	-0.284653	-0.0614001	0.0491853	0.00183207	0.192475	0.0443662	-0.237237	-0.0235502	-0.0315403	-0.00019951	0.0526049	0.00874815	-0.145751	-0.156672	0.0553749	0.170547	-0.00841866	-0.0395768	0.425183
1.56	-0.00261058	0.0574067	0.0140693	-0.0481819	0.0494863	-0.0171809	-0.056547	0.0138339	0.899197	0.00222487	-0.000627084	0.00697358	0.0227464	-0.196144	0.00925558	0.0508689	-0.0503888	-0.0108212	-0.158186	0.226504	0.0702999	-0.0113212	0.125541	-0.0878623	0.0853298	-0.0631175	0.0530415	-0.0814186	-0.113629	-0.0225543	-0.285023	-0.0127864	0.0491796	-0.0024291	0.192843	0.0290793	-0.237445	-0.0192696	-0.0315695	-0.00372632	0.0526803	0.00732851	-0.147424	-0.176679	0.0570551	0.162217	-0.00876686	-0.0482224	0.424752
1.57	-0.00196543	0.0707976	0.0136133	-0.0430177	0.0492992	-0.0196925	-0.0563911	0.017309	0.899228	0.00393875	-0.000558686	0.00664666	0.0205772	-0.242377	0.00986738	0.0492416	-0.0504696	-0.0094917	-0.155653	0.279273	0.070236	-0.00254035	0.124559	-0.108222	0.0843836	-0.107852	0.0523214	-0.0828603	-0.113842	-0.0290076	-0.284916	0.0343574	0.0491445	-0.00377912	0.19306	0.0128246	-0.23763	-0.0183189	-0.0316401	-0.00802775	0.0527318	0.00383209	-0.149273	-0.189526	0.0586435	0.150918	-0.00917549	-0.054921	0.424189
1.58	-0.0011974	0.0809184	0.0132212	-0.0361302	0.0490961	-0.0205306	-0.0562017	0.0205325	0.899273	0.00516359	-0.000495596	0.00592668	0.0179756	-0.281004	0.0104631	0.0441065	-0.0505395	-0.0100531	-0.152628	0.32441	0.0702207	-0.00131093	0.123395	-0.124263	0.0830108	-0.147264	0.0516596	-0.0800427	-0.11408	-0.0324258	-0.284352	0.0775887	0.0491033	-0.00522666	0.193125	-0.000122551	-0.237797	-0.0151302	-0.0317548	-0.0120335	0.0527406	-0.00095251	-0.151243	-0.200078	0.0601059	0.136604	-0.00962904	-0.05917	0.423512
1.59	-0.000344145	0.0886814	0.0128989	-0.0280904	0.0488896	-0.0208613	-0.0559819	0.0233679	0.899331	0.00622053	-0.000441224	0.00490142	0.015023	-0.313053	0.0110188	0.0364564	-0.0506141	-0.0113177	-0.149186	0.362693	0.0702353	0.00387135	0.122079	-0.137476	0.0812909	-0.179733	0.0510807	-0.0733682	-0.114335	-0.0361199	-0.283392	0.113451	0.0490496	-0.00494647	0.193059	-0.0126884	-0.237922	-0.011288	-0.0318982	-0.0153853	0.0527041	-0.0053495	-0.153275	-0.203468	0.061412	0.11874	-0.0101175	-0.0645641	0.422728
1.6	0.000569267	0.0929137	0.012652	-0.0202662	0.0486794	-0.021434	-0.0557357	0.0257906	0.899397	0.0070129	-0.000397925	0.00371702	0.0117881	-0.336703	0.011514	0.0280993	-0.0506983	-0.0123721	-0.145399	0.393646	0.0703023	0.00964447	0.120638	-0.149753	0.0792967	-0.203897	0.0506049	-0.0651	-0.114599	-0.0368297	-0.28211	0.141575	0.0489945	-0.00524291	0.19288	-0.0219194	-0.237997	-0.0052414	-0.0320601	-0.0171826	0.0526324	-0.00822807	-0.155306	-0.20178	0.0624884	0.0905994	-0.0106829	-0.0741409	0.421861
1.61	0.00150532	0.0944846	0.0124878	-0.0121491	0.0484559	-0.0236091	-0.055467	0.02788	0.89947	0.0075736	-0.000367055	0.00244971	0.0083543	-0.353684	0.0119252	0.0185557	-0.0507803	-0.0117709	-0.14134	0.417984	0.0704278	0.0161558	0.119102	-0.157902	0.0771086	-0.222661	0.0502464	-0.055793	-0.114856	-0.0368762	-0.28057	0.165711	0.0489615	-0.000550677	0.192602	-0.0322187	-0.237998	0.00197596	-0.0322386	-0.018769	0.0525478	-0.00829818	-0.157315	-0.201038	0.0632504	0.0571728	-0.0113475	-0.0834135	0.420969
1.62	0.0024492	0.093814	0.0123979	-0.00575584	0.0482069	-0.0266394	-0.0551793	0.0295685	0.899548	0.007876	-0.000348752	0.00121636	0.00477532	-0.363579	0.012255	0.0108376	-0.0508475	-0.00941791	-0.13707	0.434419	0.0706654	0.0324598	0.117492	-0.163386	0.0747631	-0.23681	0.0499936	-0.0482065	-0.11511	-0.0377341	-0.278805	0.186667	0.0489803	0.00399826	0.192243	-0.0390374	-0.237927	0.00944455	-0.0324205	-0.0182943	0.0524744	-0.00638119	-0.159265	-0.192337	0.0636644	0.0212197	-0.0120958	-0.0904722	0.420085
1.63	0.00337609	0.0903358	0.0123776	0.0018614	0.0479165	-0.0314311	-0.0548779	0.0305942	0.899628	0.0081135	-0.000342647	1.53E-05	0.00114729	-0.361351	0.0124996	0.00110138	-0.0508724	-0.00473003	-0.132709	0.435393	0.0711034	0.0521951	0.115856	-0.16276	0.0723082	-0.245729	0.0498437	-0.0378161	-0.115383	-0.0409723	-0.276842	0.204936	0.0490437	0.00878045	0.191814	-0.0464294	-0.237784	0.0169162	-0.0326028	-0.0196441	0.0524328	-0.00282302	-0.161127	-0.178684	0.0637101	-0.016934	-0.0129131	-0.0958913	0.419248
1.64	0.00425097	0.0835605	0.012424	0.00809661	0.0475898	-0.0334817	-0.0545701	0.0307821	0.899708	0.00790668	-0.000348032	-0.00108824	-0.00239589	-0.345975	0.0126556	-0.00646482	-0.0508638	-0.00235366	-0.128421	0.419701	0.0716471	0.0567233	0.114254	-0.156125	0.0698185	-0.246185	0.0497977	-0.0279043	-0.11566	-0.0386498	-0.274733	0.215967	0.0491454	0.0122782	0.191328	-0.0511693	-0.237565	0.0242721	-0.0327843	-0.019367	0.0524186	-0.00197166	-0.162833	-0.156672	0.0633735	-0.0538255	-0.0137698	-0.0953237	0.418465
1.65	0.00505266	0.0759204	0.0125372	0.0146415	0.0472582	-0.0320801	-0.0542651	0.0300471	0.899786	0.00764121	-0.000364331	-0.00216431	-0.00573592	-0.320197	0.0127217	-0.0140513	-0.0508325	-2.46E-05	-0.124371	0.387814	0.0722419	0.0603621	0.112753	-0.143616	0.0673706	-0.240003	0.0498626	-0.0156837	-0.115896	-0.0320711	-0.27255	0.219372	0.0492847	0.0168729	0.190794	-0.0558575	-0.237293	0.0276388	-0.0329642	-0.0191775	0.052396	-0.00483812	-0.164311	-0.138275	0.0627141	-0.0807443	-0.0145796	-0.084392	0.417752
1.66	0.00575716	0.0639968	0.0127083	0.0201536	0.0469525	-0.0288129	-0.0539731	0.0281788	0.899858	0.00678072	-0.000390757	-0.00311176	-0.00875075	-0.280044	0.0127029	-0.0206014	-0.050779	0.00332889	-0.120723	0.339424	0.0728046	0.0496389	0.111411	-0.122877	0.0650563	-0.221908	0.050034	-0.0034029	-0.116064	-0.0246361	-0.270389	0.211689	0.0494671	0.0178053	0.190242	-0.0546842	-0.236989	0.0311475	-0.0331343	-0.0183804	0.0523364	-0.00925333	-0.16556	-0.10929	0.0618195	-0.100753	-0.0152671	-0.0677194	0.417201
1.67	0.00633975	0.0509509	0.0129363	0.0256556	0.0466792	-0.0256077	-0.0537044	0.0253962	0.899921	0.0057212	-0.00042597	-0.00391559	-0.0113282	-0.231405	0.0125943	-0.0270904	-0.0506964	0.00666463	-0.117618	0.27945	0.0732314	0.0362789	0.110298	-0.098491	0.0629659	-0.197131	0.0503054	0.00900825	-0.116177	-0.018735	-0.268343	0.195809	0.0496403	0.0177206	0.189707	-0.0520944	-0.236671	0.0312747	-0.0333004	-0.0181153	0.0522357	-0.0129854	-0.166549	-0.0811404	0.060743	-0.117487	-0.0158031	-0.0516512	0.416857
1.68	0.00676281	0.0322832	0.0132089	0.0283983	0.0464357	-0.022805	-0.0534683	0.0217063	0.899971	0.00435791	-0.000468614	-0.00458431	-0.0133532	-0.169206	0.0123996	-0.0315262	-0.0505883	0.0101064	-0.115176	0.207253	0.0735611	0.0305096	0.10946	-0.068461	0.0611979	-0.160089	0.0506557	0.0186566	-0.116247	-0.0133311	-0.2665	0.171543	0.0498295	0.0198736	0.189212	-0.046048	-0.236335	0.034492	-0.0334567	-0.0158871	0.0521048	-0.0150702	-0.167285	-0.057092	0.0595132	-0.130368	-0.0161901	-0.0349104	0.416763
1.69	0.00698077	0.0104175	0.0135053	0.0310452	0.0462123	-0.0217832	-0.0532722	0.0174515	0.900007	0.00298219	-0.000516893	-0.00504327	-0.0147145	-0.0990246	0.0121227	-0.0372492	-0.0504459	0.0148957	-0.113494	0.128127	0.0738143	0.0188696	0.108934	-0.0366078	0.0598486	-0.116045	0.0510466	0.0273848	-0.116293	-0.00953356	-0.264931	0.141749	0.0500386	0.0214151	0.188784	-0.03962	-0.235962	0.0391859	-0.0335921	-0.0152486	0.0519662	-0.0147521	-0.167766	-0.0378875	0.058169	-0.139617	-0.0164344	-0.0202849	0.41692
1.7	0.0069617	-0.0154662	0.0138008	0.0295234	0.0459909	-0.0231217	-0.0531206	0.0128434	0.90003	0.00163306	-0.000568034	-0.00516424	-0.015338	-0.020696	0.011791	-0.0366313	-0.0502652	0.0207517	-0.112632	0.043378	0.0739656	0.0132841	0.108723	-0.00618088	0.058977	-0.0652902	0.0514302	0.0301257	-0.116335	-0.0092079	-0.263676	0.109265	0.0502102	0.0125173	0.188431	-0.0317837	-0.235525	0.0475442	-0.0336975	-0.0121836	0.0518499	-0.0107026	-0.168079	-0.0202007	0.0567431	-0.145439	-0.0165572	-0.00762479	0.417369
1.71	0.00666317	-0.0438118	0.0140947	0.0289862	0.0457409	-0.0260365	-0.053016	0.0080618	0.900041	0.000481406	-0.000619326	-0.00503459	-0.0151385	0.0631245	0.0114112	-0.0360299	-0.050034	0.0249953	-0.112647	-0.046373	0.0740824	0.00764088	0.108827	0.0269468	0.0586364	-0.012108	0.0517974	0.03373	-0.116419	-0.0102535	-0.262746	0.0771209	0.0503061	0.00593054	0.188148	-0.0247632	-0.234983	0.0582627	-0.0337954	-0.012301	0.05179	-0.00517833	-0.168223	-0.0079851	0.0552762	-0.147695	-0.0165734	0.00252227	0.418026
1.72	0.00608984	-0.070862	0.0143819	0.0281358	0.0454741	-0.0262747	-0.0529591	0.00333606	0.900041	-0.000424633	-0.000668487	-0.00477017	-0.01411	0.145155	0.0110072	-0.03337	-0.0497875	0.0263437	-0.11356	-0.135497	0.0741081	-0.000493623	0.109257	0.0581956	0.0588147	0.0387427	0.0521357	0.036526	-0.116527	-0.00960063	-0.262124	0.0474699	0.0503124	-0.00485172	0.187928	-0.0186268	-0.234343	0.0680152	-0.0338906	-0.0124525	0.0517773	-0.00235499	-0.168238	0.00637486	0.053799	-0.147049	-0.0164954	0.0129202	0.418858
1.73	0.00526842	-0.0937876	0.0146557	0.0270679	0.0452204	-0.0237125	-0.0529483	-0.00111961	0.900031	-0.00147194	-0.000714573	-0.00445009	-0.0122998	0.219452	0.0105988	-0.0305057	-0.0495363	0.027893	-0.115341	-0.219698	0.0740865	-0.00366335	0.109998	0.089512	0.0594688	0.083358	0.0524396	0.0391286	-0.11666	-0.0104337	-0.261784	0.0206245	0.0502148	-0.0137368	0.187764	-0.0138758	-0.233627	0.0741952	-0.0339758	-0.012121	0.051781	-0.00221021	-0.168135	0.0167421	0.0523451	-0.142675	-0.0163198	0.0233154	0.4198
1.74	0.00424159	-0.111885	0.0149253	0.0267868	0.0450076	-0.0181561	-0.0529808	-0.00531244	0.900011	-0.0025455	-0.000757785	-0.00418386	-0.00979545	0.283765	0.0101758	-0.0290251	-0.0492795	0.0282725	-0.117925	-0.295827	0.0740307	-0.00857332	0.111042	0.118124	0.0605478	0.123783	0.0527325	0.0439844	-0.116829	-0.0113337	-0.261721	-0.00849389	0.050063	-0.0184376	0.187661	-0.00641168	-0.232869	0.0763792	-0.0340592	-0.0119937	0.0517746	-0.00469989	-0.167931	0.0264214	0.0509526	-0.134799	-0.0160484	0.0329727	0.420796
1.75	0.00306062	-0.124078	0.0151938	0.0265051	0.0448576	-0.0113758	-0.0530532	-0.00911019	0.89998	-0.00369355	-0.000798395	-0.00393157	-0.00670869	0.335172	0.00973845	-0.0274124	-0.0490337	0.0265945	-0.121218	-0.360716	0.0739027	-0.015749	0.112357	0.143363	0.0620086	0.15837	0.0530367	0.0497731	-0.117012	-0.00908353	-0.261957	-0.0390767	0.0498548	-0.021607	0.187628	0.000392642	-0.232112	0.0737227	-0.0341409	-0.0114143	0.0517399	-0.00748651	-0.16763	0.0369598	0.0496532	-0.124109	-0.0156897	0.0413686	0.421787
1.76	0.0017802	-0.130793	0.0154572	0.025756	0.0447791	-0.00426405	-0.0531611	-0.0123618	0.899937	-0.00491087	-0.000836573	-0.00369205	-0.00316917	0.373147	0.00929506	-0.0259363	-0.0488143	0.0237706	-0.125098	-0.412754	0.073722	-0.0214387	0.11391	0.164991	0.0637943	0.186654	0.0533574	0.054835	-0.117171	-0.00347637	-0.262504	-0.0699536	0.0496339	-0.0242429	0.187678	0.00999149	-0.231396	0.0674146	-0.0342143	-0.0100735	0.0516772	-0.00965765	-0.167249	0.0430262	0.0484713	-0.110801	-0.0152589	0.0483549	0.422741
1.77	0.000468076	-0.131048	0.0157063	0.0244351	0.0447728	0.00297161	-0.0532986	-0.0150133	0.899882	-0.00611874	-0.000871891	-0.00335982	0.000665561	0.394857	0.00885953	-0.0242105	-0.0486369	0.0182243	-0.129417	-0.448581	0.073461	-0.0312286	0.115639	0.180299	0.065823	0.207233	0.0536838	0.0576575	-0.117288	0.00162666	-0.263359	-0.100814	0.0493739	-0.0280868	0.187831	0.0200606	-0.230771	0.056579	-0.0342703	-0.00803804	0.0515942	-0.0112046	-0.166801	0.0492479	0.047431	-0.0957888	-0.0147719	0.0532222	0.423629
1.78	-0.000812774	-0.123999	0.0159514	0.0238063	0.0448381	0.01048	-0.0534588	-0.0168898	0.899816	-0.00706875	-0.000904037	-0.0030453	0.00462607	0.397677	0.00842162	-0.0238523	-0.0485246	0.0106018	-0.134	-0.464853	0.0731287	-0.0336898	0.117486	0.187384	0.0680058	0.216458	0.0540206	0.0588335	-0.117367	0.00588871	-0.264499	-0.126477	0.0490799	-0.0297477	0.188072	0.0284606	-0.230279	0.0406152	-0.0343224	-0.00637965	0.0514927	-0.0127343	-0.166327	0.0510487	0.0465433	-0.0804944	-0.0142441	0.0567024	0.424451
1.79	-0.00200988	-0.114218	0.0161761	0.021655	0.044984	0.0181986	-0.0536338	-0.0179484	0.899741	-0.00778549	-0.000932717	-0.00267144	0.00854932	0.387572	0.00800182	-0.0227252	-0.0484935	0.00243662	-0.138662	-0.464772	0.0727747	-0.0358548	0.119378	0.190159	0.0702449	0.218356	0.0543363	0.0564355	-0.117414	0.00820009	-0.265867	-0.145165	0.0487938	-0.0263608	0.188397	0.0354055	-0.229946	0.0253951	-0.0343503	-0.00325762	0.0513681	-0.014231	-0.165832	0.0519256	0.0458145	-0.0636704	-0.0136854	0.0591311	0.425136
1.8	-0.00309664	-0.103303	0.0163868	0.0198405	0.0451922	0.023491	-0.0538155	-0.0182853	0.899661	-0.00822465	-0.000957511	-0.00225796	0.0123143	0.368392	0.0075909	-0.0218978	-0.0485265	-0.00333944	-0.143246	-0.450511	0.0724302	-0.0324627	0.12125	0.183964	0.0724543	0.213484	0.0546314	0.0528603	-0.117451	0.00894123	-0.267378	-0.15618	0.0485474	-0.0219713	0.188781	0.0412395	-0.229763	0.012358	-0.0343692	-0.00165517	0.0512351	-0.0136993	-0.165354	0.0465953	0.0452587	-0.046521	-0.013113	0.0592303	0.425672
1.81	-0.00408149	-0.0932364	0.0165699	0.0172355	0.0454512	0.028124	-0.0539982	-0.0182058	0.899578	-0.00835784	-0.000977833	-0.00180098	0.0158675	0.344781	0.00720847	-0.0204255	-0.0486103	-0.00799925	-0.14764	-0.427131	0.0721204	-0.0283793	0.12305	0.175346	0.0746063	0.207594	0.0548841	0.0481249	-0.11747	0.011139	-0.26898	-0.164031	0.048353	-0.0164298	0.189216	0.0448975	-0.229693	0.00244852	-0.0343705	0.000315302	0.0511045	-0.012994	-0.164895	0.045364	0.0448724	-0.0294293	-0.0125501	0.0572037	0.426023
1.82	-0.00497018	-0.0844339	0.0167237	0.0137797	0.0457521	0.0317918	-0.054178	-0.0177258	0.899495	-0.0081138	-0.000993601	-0.00134608	0.0191668	0.318112	0.00685478	-0.0182249	-0.0487317	-0.0115876	-0.151761	-0.395834	0.0718577	-0.0231273	0.124741	0.161619	0.07669	0.201349	0.0550964	0.0430221	-0.117459	0.0145118	-0.27065	-0.169467	0.048219	-0.0113546	0.189687	0.047558	-0.229711	-0.00463049	-0.0343568	0.00250493	0.0509794	-0.0119992	-0.164457	0.0448805	0.0446494	-0.0153957	-0.0120284	0.0497111	0.426178
1.83	-0.00576118	-0.0722122	0.016841	0.0097743	0.046081	0.0335058	-0.0543512	-0.0168166	0.899415	-0.00786347	-0.0010046	-0.000860972	0.0221652	0.282402	0.00653686	-0.0157956	-0.0488835	-0.0145329	-0.155525	-0.355091	0.071641	-0.0193059	0.126283	0.145053	0.0786786	0.187819	0.0552649	0.0365814	-0.117409	0.0176016	-0.272346	-0.168709	0.0481428	-0.00422253	0.19017	0.0488915	-0.229803	-0.0137984	-0.0343243	0.0050918	0.0508657	-0.00973578	-0.164014	0.0423773	0.0445461	-0.00354599	-0.0115926	0.0419832	0.426119
1.84	-0.00642822	-0.0592853	0.0169182	0.00577696	0.0464177	0.0336553	-0.0545126	-0.0153581	0.89934	-0.00725748	-0.0010109	-0.00040405	0.0247776	0.240046	0.0062595	-0.013732	-0.0490555	-0.0166271	-0.158834	-0.304311	0.0714541	-0.0165729	0.127637	0.124314	0.080499	0.168657	0.0553926	0.0309384	-0.117326	0.0190886	-0.273998	-0.160609	0.0481215	-0.00216867	0.190646	0.0475335	-0.229982	-0.0215452	-0.0342739	0.0070895	0.0507753	-0.00706541	-0.163593	0.0371143	0.0445769	0.011018	-0.0112146	0.0375008	0.425913
1.85	-0.00693295	-0.039804	0.0169588	0.00181172	0.0467527	0.0337354	-0.0546562	-0.0132543	0.899272	-0.00634914	-0.00101308	-1.76E-05	0.0268969	0.183832	0.00602171	-0.0114019	-0.0492486	-0.0200846	-0.161575	-0.242026	0.0712765	-0.0177963	0.128767	0.0993865	0.0820627	0.137824	0.0554994	0.0255408	-0.117215	0.0212262	-0.27553	-0.145244	0.0481142	0.0020385	0.191096	0.043677	-0.230262	-0.0339141	-0.0342119	0.00937591	0.0507052	-0.00544377	-0.163282	0.0223145	0.0447604	0.026178	-0.0108728	0.0339526	0.425662
1.86	-0.00722844	-0.0168892	0.0169482	-0.00288075	0.0470884	0.0330225	-0.0547756	-0.0105133	0.899214	-0.00513021	-0.00101111	0.000416661	0.0284147	0.118813	0.00585418	-0.00753268	-0.0494685	-0.0214575	-0.163651	-0.171715	0.0711059	-0.0155474	0.129633	0.0724843	0.0832793	0.0995098	0.0555744	0.0179287	-0.117058	0.0230572	-0.276881	-0.123638	0.0481318	0.00214301	0.19151	0.0384204	-0.230669	-0.0471685	-0.0341214	0.0121365	0.0506437	-0.00412148	-0.163149	0.000576281	0.045096	0.041126	-0.0105599	0.0299191	0.425412
1.87	-0.00728973	0.00462809	0.0168982	-0.00711872	0.0474098	0.0313263	-0.054865	-0.00727596	0.89917	-0.00369825	-0.00100469	0.000878806	0.0292625	0.052315	0.00575458	-0.00325559	-0.0496945	-0.0229431	-0.164995	-0.0964733	0.0709452	-0.0164322	0.130217	0.0432805	0.0840816	0.0594292	0.0556236	0.0097986	-0.11687	0.0230325	-0.27799	-0.0977184	0.0481689	0.00457559	0.191864	0.0317946	-0.2312	-0.0561031	-0.0340213	0.0135859	0.0505901	-0.00308297	-0.163283	-0.0281221	0.0455725	0.053569	-0.0102779	0.0250347	0.425186
1.88	-0.00714599	0.0252458	0.0168	-0.0120907	0.0477087	0.0282536	-0.0549195	-0.00357284	0.899141	-0.00192648	-0.000993193	0.00143351	0.0294471	-0.01545	0.0057421	0.00283698	-0.0499347	-0.0249868	-0.165568	-0.0179592	0.0707763	-0.0143711	0.130499	0.0120693	0.0844731	0.0175322	0.0556205	-0.00169685	-0.116672	0.0200129	-0.278821	-0.0673105	0.0482199	0.00698098	0.192146	0.0238603	-0.231795	-0.0614588	-0.0339078	0.0150758	0.0505459	-0.00139056	-0.1637	-0.0586572	0.0461708	0.0648716	-0.0100382	0.0189198	0.424922
1.89	-0.00680267	0.0445546	0.0166588	-0.0153064	0.0479615	0.0220162	-0.0549354	0.000421479	0.899131	-0.000118729	-0.000976058	0.00199289	0.0289713	-0.080074	0.00582056	0.00790824	-0.0501878	-0.0262685	-0.165366	0.0571462	0.070669	-0.00748725	0.130467	-0.0179603	0.0844238	-0.0264913	0.0555519	-0.0127675	-0.116502	0.0125469	-0.279322	-0.0322332	0.0482971	0.00848188	0.192342	0.0150616	-0.232427	-0.0637551	-0.0337928	0.0137137	0.0505278	0.00232582	-0.164446	-0.0939638	0.0468736	0.0737205	-0.00984944	0.0116738	0.424637
1.9	-0.00626001	0.0646512	0.0164896	-0.0173548	0.0481465	0.0153439	-0.0549105	0.00457149	0.899139	0.00172724	-0.000953408	0.00249012	0.0278632	-0.1423	0.0059868	0.0131716	-0.0504575	-0.0286755	-0.164444	0.126024	0.0706137	-0.00135884	0.13014	-0.0470028	0.0839082	-0.07308	0.0554246	-0.0231195	-0.116386	0.0048919	-0.279456	0.0054762	0.048391	0.0130784	0.192443	0.00433818	-0.233084	-0.0667438	-0.0336947	0.0116545	0.0505467	0.00563295	-0.165499	-0.120517	0.0476519	0.0800221	-0.0097205	0.00494593	0.424266
1.91	-0.00553793	0.0804227	0.0163087	-0.0182455	0.048275	0.0107703	-0.0548445	0.00865249	0.899163	0.00313153	-0.000926744	0.00279703	0.0261841	-0.195148	0.00623064	0.0180728	-0.05074	-0.0295013	-0.162881	0.185361	0.070619	0.000929811	0.129552	-0.0692192	0.0829463	-0.114159	0.0552626	-0.0307026	-0.116303	0.00101771	-0.27922	0.0413153	0.0485377	0.0155807	0.192448	-0.00327054	-0.23374	-0.0639965	-0.0336216	0.00937515	0.0505835	0.0058468	-0.166868	-0.15073	0.0484857	0.0834216	-0.00963874	-0.00207822	0.423832
1.92	-0.00463599	0.100675	0.0161327	-0.0167089	0.0483636	0.00728568	-0.0547375	0.0127303	0.899202	0.0045972	-0.000898245	0.0028667	0.0239734	-0.249225	0.0065359	0.0202669	-0.0510197	-0.029051	-0.16076	0.23766	0.0706481	0.00675531	0.128762	-0.0887478	0.0815439	-0.160248	0.0550901	-0.0357047	-0.116241	-0.00380101	-0.278628	0.0772247	0.0487232	0.0240078	0.192366	-0.013488	-0.234397	-0.0673114	-0.0335745	0.00675298	0.0506131	0.00443855	-0.168502	-0.17705	0.0493455	0.085283	-0.00959798	-0.0056515	0.423299
1.93	-0.00354914	0.115361	0.0159777	-0.0137044	0.0484209	0.0043993	-0.0545908	0.0165668	0.899253	0.00574723	-0.000870107	0.0027037	0.0212706	-0.291617	0.00688084	0.0201568	-0.0512877	-0.0282282	-0.158166	0.279921	0.0707836	0.0218652	0.127793	-0.105386	0.0797044	-0.198774	0.0549275	-0.038013	-0.116202	-0.00862215	-0.27769	0.110146	0.0489829	0.0285307	0.192194	-0.0230211	-0.235066	-0.0648778	-0.0335548	0.00349862	0.0506238	0.0020521	-0.170411	-0.200141	0.0502185	0.0848998	-0.00958382	-0.0105971	0.422728
1.94	-0.00233375	0.12751	0.0158552	-0.0110079	0.0484506	0.00157921	-0.0544067	0.0202043	0.899315	0.00646685	-0.000844713	0.0023472	0.0181823	-0.327916	0.0072345	0.018866	-0.0515482	-0.0282748	-0.155184	0.315568	0.0711006	0.039681	0.126684	-0.116187	0.0775046	-0.233484	0.0547905	-0.0403167	-0.116188	-0.0130336	-0.276435	0.140678	0.0492991	0.0331936	0.191936	-0.0293826	-0.235695	-0.060547	-0.033562	0.00188032	0.0506127	0.000247617	-0.172533	-0.225473	0.0510796	0.0830133	-0.0095993	-0.0140296	0.422098
1.95	-0.0010195	0.134715	0.015772	-0.00625582	0.0484497	-0.00165094	-0.0541881	0.023445	0.899383	0.00710357	-0.000824047	0.0017811	0.0147774	-0.354206	0.00757171	0.0139029	-0.051801	-0.027615	-0.151882	0.343551	0.0715855	0.0567642	0.125476	-0.124883	0.0749979	-0.259712	0.0546885	-0.0385682	-0.116206	-0.0177437	-0.274896	0.165874	0.0496363	0.0349149	0.191609	-0.0364575	-0.236262	-0.0527805	-0.033592	-0.00132227	0.0505896	-0.000838232	-0.174844	-0.237646	0.0519147	0.0793371	-0.00964185	-0.017609	0.421434
1.96	0.000339181	0.136441	0.0157273	-0.0023472	0.0484168	-0.00512687	-0.0539392	0.0262804	0.899457	0.00760285	-0.000809513	0.0011066	0.0111566	-0.371137	0.00787686	0.00898313	-0.0520446	-0.0263361	-0.14833	0.366142	0.0722124	0.0663354	0.124182	-0.133292	0.0722818	-0.276452	0.0546235	-0.0367468	-0.116257	-0.0221188	-0.273137	0.185029	0.0499805	0.0334303	0.191221	-0.0409789	-0.236728	-0.0405397	-0.033637	-0.0032687	0.0505655	-0.000595896	-0.177289	-0.248293	0.0527052	0.073653	-0.0097174	-0.0229878	0.420757
1.97	0.00170188	0.135438	0.0157278	0.00232468	0.0483372	-0.0110259	-0.053664	0.0286672	0.899536	0.008041	-0.000802016	0.000382494	0.00739516	-0.381445	0.0081299	0.00230744	-0.0522603	-0.0225888	-0.144578	0.38298	0.0729171	0.0743637	0.122814	-0.139257	0.0694237	-0.289321	0.0546028	-0.0337195	-0.11635	-0.0277117	-0.271191	0.203545	0.0503287	0.0348674	0.190771	-0.0476856	-0.237069	-0.0280617	-0.0337024	-0.00620048	0.0505632	0.0027695	-0.179799	-0.254373	0.0534316	0.0663948	-0.00983848	-0.0278309	0.420056
1.98	0.00301061	0.125404	0.0157655	0.00612519	0.0481953	-0.0175952	-0.0533686	0.0302554	0.899617	0.00811809	-0.000801877	-0.000375027	0.0036121	-0.374192	0.00832709	-0.00388027	-0.0524284	-0.0166017	-0.140717	0.386722	0.0736941	0.0807431	0.121412	-0.139354	0.0665065	-0.288731	0.0546171	-0.0298698	-0.116488	-0.031384	-0.269089	0.216513	0.0506443	0.027384	0.190278	-0.0513597	-0.23725	-0.00943762	-0.0337807	-0.00852498	0.0506069	0.00728011	-0.182304	-0.247546	0.0540733	0.0572795	-0.0100103	-0.0330268	0.419341
1.99	0.00421361	0.113687	0.0158512	0.0103929	0.0479937	-0.0219457	-0.0530628	0.0306862	0.899697	0.00788203	-0.00080981	-0.00119728	-4.93E-05	-0.355626	0.00844145	-0.0105747	-0.0525392	-0.0122455	-0.136894	0.375	0.0744985	0.0780184	0.120037	-0.134632	0.063632	-0.280672	0.0546853	-0.0240302	-0.116644	-0.0300329	-0.266889	0.221748	0.0508921	0.0235501	0.189747	-0.0548048	-0.237265	0.00504804	-0.0338814	-0.0104266	0.0506936	0.0097387	-0.184685	-0.225963	0.0546143	0.0459372	-0.0102326	-0.0370013	0.418612
2	0.00527789	0.0975028	0.0159671	0.0138845	0.0477649	-0.023627	-0.052759	0.0298581	0.899773	0.0074301	-0.000825524	-0.00195049	-0.00345508	-0.322339	0.00849496	-0.0155373	-0.0526123	-0.00756788	-0.133271	0.346929	0.0752406	0.0708015	0.118738	-0.123733	0.0609016	-0.261325	0.0547875	-0.0177794	-0.116785	-0.0280244	-0.264684	0.218035	0.0510819	0.0132797	0.189198	-0.0546964	-0.237142	0.0181888	-0.0339776	-0.0110627	0.0507957	0.00961349	-0.186829	-0.198668	0.055041	0.0345176	-0.010498	-0.039954	0.417918
2.01	0.00616192	0.0784243	0.0161281	0.0178111	0.0475243	-0.0236951	-0.0524699	0.0277753	0.899843	0.00647964	-0.000848822	-0.00268507	-0.00646026	-0.276086	0.0084668	-0.0207118	-0.0526317	-0.00161623	-0.130012	0.302855	0.0759029	0.0594382	0.117581	-0.106305	0.0584232	-0.232528	0.0549433	-0.00985108	-0.116918	-0.0248119	-0.262559	0.205664	0.0511741	0.00558565	0.188652	-0.0538278	-0.236899	0.0280764	-0.0340855	-0.0118554	0.0508941	0.00793771	-0.188603	-0.156296	0.0553399	0.0212073	-0.0108114	-0.0422575	0.417248
2.02	0.00682986	0.0539702	0.0163249	0.0204684	0.0472931	-0.0221089	-0.0522076	0.0245192	0.899901	0.00510874	-0.000879155	-0.00334197	-0.00893623	-0.215695	0.00836311	-0.0241116	-0.0526007	0.00354399	-0.127265	0.245148	0.0763479	0.0297789	0.116634	-0.0831378	0.0563005	-0.191428	0.0551403	-0.00217103	-0.117027	-0.0200826	-0.260606	0.183524	0.0511766	-0.0063753	0.188138	-0.0482921	-0.236557	0.0389581	-0.0341917	-0.0113428	0.0509708	0.00518724	-0.189956	-0.111916	0.0555004	0.00807155	-0.0111667	-0.0433228	0.416683
2.03	0.00724894	0.0290268	0.0165442	0.0236827	0.0470726	-0.0218611	-0.0519824	0.0204131	0.899945	0.00366689	-0.000915308	-0.00388774	-0.0107759	-0.149187	0.00819648	-0.0286365	-0.0525148	0.0107157	-0.125139	0.179002	0.0764974	-0.00105429	0.115926	-0.057124	0.0546239	-0.145786	0.0553575	0.00614621	-0.117123	-0.0178475	-0.258905	0.156357	0.0510374	-0.021398	0.187681	-0.0429724	-0.236125	0.0458036	-0.0342873	-0.0122372	0.051032	0.00429063	-0.190833	-0.0630623	0.0555515	0.00108375	-0.0115326	-0.0385424	0.41624
2.04	0.00741497	0.00400469	0.0167782	0.0237069	0.0468579	-0.020631	-0.0518017	0.0156171	0.899974	0.00225763	-0.000956123	-0.00425429	-0.0119315	-0.0793727	0.00796598	-0.0301446	-0.0523703	0.0158228	-0.123701	0.108601	0.0763217	-0.0288851	0.115493	-0.0309943	0.0534299	-0.0960979	0.0555793	0.0104796	-0.117218	-0.0147316	-0.257497	0.124191	0.0507528	-0.0325787	0.187294	-0.0350763	-0.235634	0.0499712	-0.0343719	-0.0100539	0.0510891	0.00367278	-0.191222	-0.0139293	0.0555499	-0.00161246	-0.0118703	-0.0333922	0.415964
2.05	0.00732936	-0.0216846	0.017014	0.0235114	0.0466596	-0.0183456	-0.0516717	0.0103056	0.899989	0.00088512	-0.00100023	-0.00454653	-0.0123783	-0.00676557	0.00767331	-0.0331792	-0.0521894	0.0195659	-0.122983	0.0350321	0.0759991	-0.0349755	0.115324	-0.00295056	0.0527534	-0.0424539	0.0557904	0.0155043	-0.117315	-0.012238	-0.256435	0.0872331	0.0504066	-0.0363543	0.186989	-0.0258028	-0.235115	0.0524474	-0.0344385	-0.00829129	0.0511394	0.00244747	-0.191155	0.0292506	0.055532	-0.00201812	-0.0121794	-0.0277798	0.415897
2.06	0.00699085	-0.0465369	0.0172425	0.0218441	0.0464947	-0.0138962	-0.051597	0.00460621	0.899993	-0.000272138	-0.00104678	-0.0047174	-0.0121027	0.0652744	0.00731311	-0.0351606	-0.0519886	0.020085	-0.123002	-0.0383034	0.0756191	-0.0415933	0.115428	0.0229641	0.0526304	0.0138679	0.0559895	0.0205233	-0.117413	-0.00814031	-0.255765	0.0456522	0.0500502	-0.0350742	0.186768	-0.0167882	-0.234585	0.0526659	-0.0344825	-0.00531905	0.0511704	-0.000154674	-0.190631	0.0753576	0.0555063	-0.0014792	-0.0124643	-0.0229857	0.415996
2.07	0.00641985	-0.0693465	0.0174435	0.017946	0.0463769	-0.00972349	-0.0515797	-0.00115281	0.899985	-0.00125537	-0.00109365	-0.00459842	-0.0111332	0.133983	0.00691667	-0.0329898	-0.051805	0.0176668	-0.123739	-0.109141	0.0751911	-0.042701	0.11578	0.0471892	0.0530629	0.0695161	0.0561628	0.0236503	-0.117503	-0.00525799	-0.255522	0.00229054	0.0497354	-0.0274962	0.186647	-0.00716909	-0.234075	0.0502525	-0.0344905	-0.00135543	0.0511769	-0.00155962	-0.18967	0.119203	0.0554891	0.00032381	-0.0127318	-0.0205171	0.416242
2.08	0.00562941	-0.0882293	0.0176098	0.0140853	0.0462902	-0.00747253	-0.0516197	-0.00679419	0.899966	-0.00235987	-0.00113781	-0.00418964	-0.00949127	0.196752	0.00651264	-0.0288556	-0.0516525	0.0154182	-0.12517	-0.176386	0.0747738	-0.0399084	0.11636	0.0689312	0.0540423	0.120143	0.0563094	0.0268126	-0.117605	-0.0036858	-0.255713	-0.0399336	0.0494987	-0.0216255	0.186627	0.00308605	-0.233596	0.0449282	-0.034474	0.00111811	0.051181	-0.000714181	-0.188324	0.150659	0.0554859	0.00180819	-0.0130053	-0.0195321	0.41663
2.09	0.00465251	-0.106478	0.0177296	0.0102107	0.0462241	-0.00543733	-0.0517145	-0.0120759	0.899937	-0.00351694	-0.00117679	-0.00360726	-0.00723655	0.255743	0.00613576	-0.0233544	-0.0515128	0.0151923	-0.127253	-0.238943	0.074381	-0.0400508	0.117155	0.0893613	0.0555183	0.168454	0.0564242	0.0309447	-0.117716	-0.00117779	-0.256315	-0.0800699	0.0493059	-0.0159009	0.186711	0.0132655	-0.233165	0.0408388	-0.034433	0.00230011	0.0511947	0.000211603	-0.186656	0.179938	0.0554922	0.00369114	-0.0132893	-0.0187144	0.417119
2.1	0.00351463	-0.121037	0.017797	0.00455379	0.0461911	-0.00143487	-0.0518592	-0.0167329	0.899896	-0.00475606	-0.001209	-0.00284823	-0.00444489	0.304006	0.00581026	-0.0145363	-0.0513828	0.0146017	-0.129908	-0.2905	0.0739575	-0.0418457	0.11814	0.107519	0.0574462	0.210894	0.0565073	0.0324458	-0.117811	0.0033576	-0.257306	-0.117559	0.0491561	-0.0138628	0.186908	0.0259594	-0.232784	0.0362006	-0.0343674	0.00524073	0.0512056	-0.000686989	-0.184742	0.202567	0.0555109	0.00534108	-0.0135792	-0.0179949	0.417692
2.11	0.00226161	-0.129285	0.0178213	-2.67E-05	0.0461963	0.00264107	-0.0520465	-0.0205922	0.899843	-0.00575818	-0.00123335	-0.00201331	-0.0012365	0.338123	0.0055367	-0.0067918	-0.0512586	0.0133502	-0.13302	-0.329916	0.0735628	-0.0377838	0.119287	0.121007	0.0597486	0.243632	0.0565697	0.03344	-0.11789	0.00660104	-0.258651	-0.151182	0.049034	-0.0108129	0.187214	0.035644	-0.232466	0.0282373	-0.0342923	0.00687567	0.0512038	-0.00192175	-0.182662	0.215397	0.0555456	0.00668412	-0.0138701	-0.0172502	0.41831
2.12	0.000948609	-0.13227	0.0178012	-0.00320653	0.0462421	0.00629805	-0.0522679	-0.0234984	0.899781	-0.00652742	-0.00124911	-0.00116067	0.00225001	0.357932	0.00532236	-0.00150421	-0.0511566	0.0106881	-0.136457	-0.355013	0.0731894	-0.0358116	0.120544	0.129342	0.0623346	0.26624	0.0565999	0.0340015	-0.117961	0.00840216	-0.260311	-0.17909	0.0489275	-0.00900913	0.187616	0.0441348	-0.232231	0.0191902	-0.0342069	0.00690471	0.0511874	-0.00297963	-0.180496	0.219721	0.0555896	0.00772454	-0.0141572	-0.0165235	0.418947
2.13	-0.000361704	-0.128928	0.0177406	-0.00815851	0.0463275	0.0106881	-0.0525127	-0.0252636	0.899712	-0.0070714	-0.00125629	-0.000294232	0.00585118	0.360717	0.00516453	0.00547504	-0.0510939	0.00552488	-0.140063	-0.363401	0.0728551	-0.0323368	0.121853	0.13073	0.0650824	0.277246	0.0565912	0.0295555	-0.118023	0.0100287	-0.262211	-0.199982	0.0488309	-0.00982967	0.1881	0.0518788	-0.232099	0.00842922	-0.0341136	0.00952067	0.051156	-0.0042997	-0.178328	0.214649	0.0556401	0.008586	-0.014433	-0.0141334	0.419572
2.14	-0.00161123	-0.120773	0.0176457	-0.0114629	0.0464506	0.0140477	-0.0527694	-0.0258935	0.899639	-0.0073552	-0.0012551	0.000539128	0.00940078	0.348017	0.00505833	0.0104562	-0.0510847	-0.000314146	-0.143669	-0.355006	0.0725029	-0.0379081	0.12315	0.126856	0.0678711	0.276431	0.0565409	0.0250066	-0.118081	0.0103771	-0.264273	-0.211336	0.0487621	-0.00471017	0.188637	0.0564738	-0.232081	-0.00263794	-0.0340164	0.0103795	0.0511097	-0.00496786	-0.176242	0.201249	0.0556985	0.00864627	-0.014678	-0.0122224	0.42016
2.15	-0.00278292	-0.113262	0.0175134	-0.0152102	0.0466072	0.0171227	-0.053028	-0.0257004	0.899564	-0.00760016	-0.00124551	0.0013839	0.012788	0.32813	0.00501552	0.0161217	-0.051128	-0.00421211	-0.147121	-0.333458	0.0721062	-0.0397871	0.124383	0.117984	0.0706307	0.273287	0.0564368	0.0189676	-0.118127	0.0115915	-0.266428	-0.219467	0.0486968	-0.00711542	0.189225	0.0612152	-0.232147	-0.00844443	-0.0339112	0.0114437	0.0510533	-0.0055755	-0.174298	0.18305	0.0557593	0.0093133	-0.014893	-0.00936239	0.420669
2.16	-0.00387573	-0.103837	0.0173455	-0.0182086	0.0467808	0.0171953	-0.0532816	-0.024921	0.89949	-0.00741089	-0.00122748	0.00221717	0.0159487	0.301184	0.00504185	0.0212234	-0.0511821	-0.00288218	-0.150312	-0.303404	0.0717306	-0.0332198	0.125511	0.106198	0.0733339	0.264857	0.056278	0.0128611	-0.118158	0.0124651	-0.268643	-0.222455	0.0486399	-0.004057	0.18984	0.0616401	-0.232261	-0.0138437	-0.0338033	0.0111562	0.0510005	-0.0035803	-0.172551	0.166874	0.0558252	0.00904513	-0.0150744	-0.00699648	0.421092
2.17	-0.00487135	-0.0944094	0.0171407	-0.0228468	0.046947	0.0161188	-0.053525	-0.0237111	0.899417	-0.00697103	-0.00120113	0.00304084	0.0188212	0.27081	0.00513854	0.0275784	-0.0512148	-0.000848631	-0.153172	-0.267647	0.071422	-0.0269879	0.126508	0.091968	0.0759248	0.253209	0.0560568	0.00384824	-0.118174	0.0129072	-0.270865	-0.220525	0.0486013	-0.00345993	0.190465	0.0623473	-0.232424	-0.0171966	-0.033693	0.0127268	0.0509738	-0.00060873	-0.170962	0.147719	0.0558885	0.00866785	-0.0152163	-0.00436354	0.421369
2.18	-0.00575738	-0.0829861	0.0168986	-0.0254408	0.0470965	0.0141359	-0.0537544	-0.0221048	0.89935	-0.00642135	-0.00116702	0.00375856	0.0213583	0.234752	0.00529985	0.0304014	-0.0512311	-0.000336851	-0.155641	-0.225989	0.0711725	-0.0225623	0.127347	0.0754425	0.0783488	0.23446	0.0557717	-0.00329098	-0.11819	0.0109035	-0.273027	-0.210976	0.0485748	-0.000994251	0.191082	0.0605889	-0.232631	-0.0217804	-0.0335795	0.0120575	0.0509749	0.00197109	-0.169564	0.130464	0.0559532	0.0082029	-0.0153179	-0.000482881	0.421545
2.19	-0.0065211	-0.0688543	0.0166206	-0.0290652	0.0472312	0.0130268	-0.0539659	-0.0201203	0.89929	-0.00573132	-0.00112598	0.00441374	0.0235096	0.19145	0.00551761	0.0336948	-0.0512554	-0.00232948	-0.157661	-0.176816	0.0709525	-0.021125	0.128005	0.0560614	0.0805513	0.20895	0.0554244	-0.0126961	-0.118212	0.0087167	-0.275064	-0.194949	0.0485642	-0.000724427	0.191678	0.0574741	-0.232885	-0.0280001	-0.0334609	0.0132229	0.0509926	0.00306269	-0.168348	0.112037	0.0560113	0.00750922	-0.0153766	0.00278954	0.421623
2.2	-0.00713435	-0.0529581	0.0163167	-0.0319835	0.0473548	0.012181	-0.0541552	-0.0176718	0.899238	-0.00469001	-0.0010792	0.00494337	0.0251962	0.141517	0.00577602	0.0358059	-0.0513075	-0.00643289	-0.159151	-0.119946	0.0707421	-0.0196894	0.128456	0.0338564	0.0824573	0.177177	0.0550302	-0.0212395	-0.118239	0.0073053	-0.276903	-0.171807	0.0485684	0.00138203	0.192222	0.0508086	-0.233204	-0.0345909	-0.0333433	0.0140927	0.0510121	0.003002	-0.167326	0.0907124	0.0560667	0.00690932	-0.0153887	0.00628717	0.421637
2.21	-0.00757155	-0.0339224	0.0159898	-0.0333915	0.0474635	0.0101554	-0.0543175	-0.0146823	0.899197	-0.00333128	-0.0010277	0.00534386	0.026346	0.0840372	0.00607652	0.0364729	-0.0513962	-0.0101049	-0.160037	-0.0561063	0.0705535	-0.0175461	0.128666	0.00824057	0.0839972	0.137222	0.0546032	-0.0274396	-0.118263	0.00499685	-0.278475	-0.141299	0.048589	0.00251478	0.192693	0.0427778	-0.233599	-0.0429134	-0.033227	0.0134888	0.0510302	0.00328934	-0.166527	0.0679984	0.0561155	0.00478774	-0.0153655	0.00683904	0.42161
2.22	-0.00780931	-0.0129086	0.0156495	-0.0342629	0.0475567	0.00909655	-0.054447	-0.0111369	0.899172	-0.00172833	-0.000972623	0.00564385	0.02689	0.0200234	0.00641965	0.0376378	-0.0515201	-0.0140306	-0.16025	0.0145717	0.0703808	-0.0162444	0.128613	-0.018786	0.0851063	0.0918253	0.0541664	-0.0328121	-0.118273	0.00538842	-0.279718	-0.106272	0.0486144	0.00372848	0.193068	0.0325878	-0.234073	-0.0508724	-0.0331174	0.0130963	0.0510425	0.00211095	-0.165994	0.0404223	0.0561373	0.000731682	-0.0153311	0.00566236	0.421567
2.23	-0.0078324	0.00923213	0.0153014	-0.0349408	0.0476354	0.00679918	-0.0545384	-0.00705796	0.899164	6.28E-05	-0.000914964	0.00587965	0.0267815	-0.0463929	0.00681585	0.0403999	-0.0516766	-0.0171163	-0.159743	0.0864558	0.070246	-0.00974636	0.128282	-0.0465648	0.0857369	0.0419976	0.0537333	-0.0382544	-0.118255	0.00420796	-0.280585	-0.0663615	0.0486619	0.005492	0.193335	0.0211908	-0.23462	-0.0578606	-0.0330146	0.0127421	0.0510428	0.00192908	-0.165721	0.0121573	0.0561167	-0.00393614	-0.0152937	0.00487752	0.421466
2.24	-0.00762931	0.0306945	0.0149562	-0.0341118	0.0476795	0.00276865	-0.0545873	-0.00269309	0.899173	0.00175145	-0.000855211	0.00605312	0.0260166	-0.109818	0.00727198	0.0431504	-0.051848	-0.0186303	-0.158539	0.153662	0.0701725	-0.00518642	0.12768	-0.0731706	0.0858469	-0.00947831	0.0533136	-0.0426712	-0.118232	0.00197526	-0.281034	-0.0235011	0.048713	0.00428593	0.19348	0.00826722	-0.235231	-0.0621703	-0.0329292	0.0107309	0.0510472	0.00290107	-0.165764	-0.0170553	0.0560493	-0.00989367	-0.0152547	0.00265092	0.421349
2.25	-0.00721623	0.0519893	0.0146331	-0.0313664	0.047691	0.000429994	-0.0545913	0.00190015	0.899198	0.00323768	-0.00079463	0.00604752	0.0246351	-0.170734	0.00777688	0.044464	-0.0520381	-0.0218938	-0.156688	0.215404	0.0701428	-0.00105929	0.126837	-0.0948624	0.0854402	-0.061641	0.0529242	-0.0454681	-0.118199	0.000261776	-0.281048	0.0201531	0.0487572	0.00491948	0.193503	-0.00315291	-0.235873	-0.0650941	-0.0328745	0.00797793	0.0510499	0.00154855	-0.166097	-0.0508002	0.0559262	-0.0161554	-0.0152113	0.00206641	0.421162
2.26	-0.00658561	0.0742864	0.0143392	-0.0277035	0.0476832	-0.00158462	-0.0545489	0.00660617	0.899238	0.00474599	-0.000735031	0.00584366	0.0226618	-0.228633	0.00832389	0.0444983	-0.0522494	-0.0231694	-0.154261	0.268964	0.0701628	0.00711384	0.125792	-0.113746	0.0845057	-0.115364	0.0525662	-0.0481837	-0.118175	-0.00594898	-0.280629	0.0638109	0.0488247	0.00859406	0.193412	-0.0149418	-0.236547	-0.0689047	-0.032843	0.00568514	0.0510338	-0.00025	-0.166724	-0.0755962	0.0557411	-0.0227249	-0.0151562	0.00235419	0.420914
2.27	-0.00573399	0.0951889	0.0140991	-0.0202803	0.0476606	-0.0024503	-0.0544593	0.0113413	0.899293	0.00612515	-0.000678908	0.00533278	0.0201294	-0.281493	0.00887422	0.0386386	-0.0524682	-0.0252366	-0.151333	0.31561	0.0703159	0.0235627	0.124569	-0.129212	0.0830404	-0.167052	0.0522648	-0.0458696	-0.118191	-0.0122147	-0.279782	0.10528	0.0489517	0.0165676	0.193206	-0.0270887	-0.237252	-0.0711609	-0.0328473	0.000816631	0.0509914	-0.0037419	-0.167639	-0.101379	0.055496	-0.0292367	-0.0150735	0.00436369	0.420614
2.28	-0.0046714	0.11629	0.0139227	-0.0141695	0.0476406	-0.00168376	-0.0543224	0.0160093	0.89936	0.00731384	-0.000629196	0.00456637	0.0170767	-0.331942	0.00939985	0.0329147	-0.052714	-0.0291072	-0.147962	0.357465	0.0706514	0.0426035	0.123198	-0.144016	0.0810687	-0.217063	0.0520361	-0.0444167	-0.118227	-0.0163413	-0.278531	0.143711	0.0491694	0.0265051	0.192885	-0.0368851	-0.237976	-0.0732178	-0.0328793	-0.000684876	0.0509087	-0.00782683	-0.16881	-0.130602	0.0551881	-0.0355104	-0.0149456	0.00804118	0.420248
2.29	-0.00342533	0.132988	0.0138177	-0.00647891	0.0476224	-0.00213748	-0.0541398	0.0205032	0.899437	0.00816935	-0.000588473	0.00354414	0.0135656	-0.374148	0.00987161	0.0235442	-0.0529841	-0.0315236	-0.144209	0.393003	0.0711488	0.0563869	0.121709	-0.154098	0.0786457	-0.260082	0.0519016	-0.0387569	-0.118285	-0.0202362	-0.276921	0.177762	0.0494634	0.0325533	0.192467	-0.0465234	-0.238696	-0.0712646	-0.0329349	-0.00337115	0.0507932	-0.0101955	-0.170208	-0.150019	0.0548204	-0.0417261	-0.0147778	0.0106356	0.419817
2.3	-0.0020116	0.147817	0.0137809	0.000140487	0.0475962	-0.00330242	-0.0539133	0.0247382	0.899522	0.00875732	-0.000558352	0.00244347	0.00963891	-0.41159	0.0102812	0.0151074	-0.0532742	-0.0340517	-0.140119	0.423533	0.071775	0.0678721	0.120121	-0.160795	0.0758149	-0.29805	0.0518653	-0.0333764	-0.118349	-0.0218473	-0.274993	0.206693	0.0498067	0.0350958	0.191968	-0.0534621	-0.239399	-0.0681634	-0.0330041	-0.00453576	0.0506659	-0.0106475	-0.17182	-0.170476	0.0544034	-0.0465948	-0.0145694	0.0130329	0.419362
2.31	-0.000482302	0.15711	0.0138143	0.00702107	0.0475573	-0.00487991	-0.0536463	0.0286044	0.899611	0.00894778	-0.000539631	0.00129672	0.00538731	-0.439272	0.0106165	0.00571911	-0.0535818	-0.0355035	-0.135752	0.448126	0.072517	0.0788388	0.118469	-0.166239	0.0726645	-0.327031	0.0519322	-0.0271204	-0.118404	-0.0225247	-0.272801	0.230907	0.0501664	0.0355857	0.191402	-0.0590241	-0.240041	-0.0603679	-0.0330877	-0.00621408	0.0505394	-0.0100618	-0.173611	-0.184196	0.0539427	-0.050566	-0.0143279	0.0156092	0.41889
2.32	0.00111509	0.160556	0.0139168	0.0125582	0.0474899	-0.00864599	-0.0533431	0.0319089	0.899702	0.00903588	-0.00053251	0.000158443	0.000914795	-0.453262	0.0108667	-0.00257788	-0.0538787	-0.0331816	-0.131198	0.460108	0.0733344	0.0836215	0.116792	-0.167618	0.0692692	-0.347175	0.0520919	-0.0224253	-0.118467	-0.0256846	-0.270383	0.251381	0.0505225	0.0339056	0.190789	-0.0626572	-0.240589	-0.0487863	-0.0331879	-0.00729298	0.0504377	-0.00645086	-0.175519	-0.193623	0.0534494	-0.0534746	-0.0140599	0.0178667	0.418401
2.33	0.0027047	0.155459	0.0140779	0.0183536	0.0473764	-0.013861	-0.0530112	0.0342893	0.899791	0.00877242	-0.00053648	-0.000926661	-0.00360406	-0.447427	0.0110307	-0.0116469	-0.0541387	-0.0287127	-0.126612	0.45435	0.0741437	0.077617	0.115134	-0.162531	0.0657473	-0.353646	0.0523214	-0.0166938	-0.118568	-0.0305777	-0.267794	0.264884	0.0508527	0.0293935	0.190142	-0.0646643	-0.240992	-0.0316467	-0.0333	-0.00970141	0.0503848	-0.00139594	-0.177471	-0.193902	0.0529351	-0.0549417	-0.0137618	0.020795	0.417909
2.34	0.00420127	0.140999	0.014293	0.0247278	0.0472136	-0.0181922	-0.0526612	0.0354735	0.899877	0.00824867	-0.000551161	-0.00200355	-0.00796977	-0.420531	0.0110978	-0.0223128	-0.0543484	-0.0230424	-0.122173	0.430292	0.0748678	0.065036	0.113561	-0.150517	0.0622479	-0.343208	0.0526085	-0.00856091	-0.118703	-0.0321679	-0.265118	0.268553	0.0511089	0.0229035	0.189485	-0.0662532	-0.241202	-0.00987743	-0.0334254	-0.0133324	0.050386	0.00251351	-0.179392	-0.184822	0.0524113	-0.0549135	-0.0134422	0.0229178	0.417435
2.35	0.00550889	0.119214	0.0145596	0.0286069	0.0470194	-0.020128	-0.0523067	0.035203	0.899956	0.00747575	-0.000576215	-0.00297916	-0.0119685	-0.374957	0.0110505	-0.0302802	-0.0545093	-0.0175736	-0.118063	0.389101	0.0754457	0.0479517	0.112134	-0.133882	0.0589517	-0.316387	0.0529463	-0.00261342	-0.118834	-0.0284003	-0.262465	0.260467	0.0513413	0.0226485	0.188826	-0.064891	-0.241175	0.0131996	-0.0335638	-0.0143632	0.0504246	0.0046796	-0.181159	-0.162678	0.0518923	-0.053123	-0.0131087	0.0259513	0.416977
2.36	0.00656796	0.0915034	0.014861	0.0322303	0.0468085	-0.0216289	-0.0519622	0.0334449	0.900024	0.00618582	-0.000610059	-0.00376141	-0.0154313	-0.31266	0.0109004	-0.0375751	-0.0546087	-0.00971582	-0.114448	0.331135	0.0758014	0.0218482	0.110909	-0.109417	0.0560022	-0.275092	0.0533013	0.00386783	-0.118945	-0.0253497	-0.259951	0.240546	0.0515213	0.0131049	0.188205	-0.0595283	-0.24092	0.0357286	-0.0337013	-0.0161009	0.0504911	0.00673563	-0.182654	-0.133331	0.0514017	-0.0488979	-0.0127557	0.0286151	0.416567
2.37	0.00734351	0.0626459	0.0151912	0.0343689	0.046586	-0.0221172	-0.0516419	0.0304159	0.900079	0.00475435	-0.000650835	-0.00437125	-0.0182233	-0.240637	0.0106528	-0.0427755	-0.054633	-0.00126142	-0.111482	0.2603	0.075907	-0.000836491	0.109955	-0.0813417	0.0535128	-0.225769	0.0536641	0.00977327	-0.119051	-0.0221373	-0.257683	0.211626	0.0515751	-0.00262158	0.187649	-0.0520831	-0.240469	0.0524428	-0.0338402	-0.0165309	0.0505854	0.00861736	-0.183777	-0.0904505	0.0509525	-0.0431189	-0.0124006	0.0310003	0.416237
2.38	0.00782519	0.0328761	0.0155333	0.0342302	0.0463692	-0.0207882	-0.0513576	0.0262696	0.90012	0.00327429	-0.000696879	-0.00480013	-0.0202589	-0.161107	0.010323	-0.0451633	-0.0545863	0.00653483	-0.109278	0.179094	0.0758264	-0.0147611	0.109302	-0.0486714	0.0515596	-0.169195	0.0540197	0.0143191	-0.11914	-0.0164903	-0.255748	0.174529	0.0514979	-0.0138532	0.187174	-0.041821	-0.23987	0.0650764	-0.0339671	-0.0148778	0.0506964	0.00960318	-0.184459	-0.044706	0.0505648	-0.0355855	-0.0120485	0.0325276	0.416023
2.39	0.00800809	0.00317713	0.0158678	0.0324317	0.0461608	-0.0205914	-0.0511195	0.0212164	0.900145	0.00180843	-0.000745799	-0.00493323	-0.0214692	-0.0754953	0.00993454	-0.0445577	-0.0544664	0.0149965	-0.107931	0.0891471	0.0756389	-0.0212255	0.108978	-0.0163189	0.0501943	-0.109015	0.0543451	0.0171443	-0.119211	-0.0132344	-0.254206	0.13341	0.0513209	-0.0199188	0.186798	-0.0323333	-0.239168	0.0732802	-0.0340723	-0.0128832	0.0508282	0.0122705	-0.184677	0.000291146	0.0502548	-0.0266491	-0.0117139	0.0322727	0.415972
2.4	0.00789028	-0.027618	0.0161775	0.0303434	0.0459511	-0.0205807	-0.0509359	0.0153849	0.900155	0.000293445	-0.000794649	-0.00482774	-0.0217901	0.0167822	0.0095179	-0.0427935	-0.0542697	0.0231269	-0.107529	-0.00971117	0.075417	-0.0232181	0.108993	0.0200531	0.0494503	-0.0443681	0.0546214	0.0209731	-0.119298	-0.0121657	-0.253094	0.0881086	0.0510976	-0.0243393	0.186526	-0.0218351	-0.238398	0.0792686	-0.034154	-0.0120286	0.0509925	0.0149082	-0.184415	0.0518023	0.0500343	-0.0172179	-0.0114089	0.0307027	0.416083
2.41	0.00747416	-0.0557521	0.0164557	0.0255784	0.0457598	-0.0166802	-0.0508135	0.0090054	0.900151	-0.00109803	-0.000841449	-0.00452199	-0.0211859	0.108188	0.00908905	-0.0362509	-0.0540267	0.0261688	-0.108133	-0.111334	0.075173	-0.0241886	0.109379	0.0569062	0.049364	0.0216741	0.0548533	0.023362	-0.119395	-0.00760288	-0.252462	0.0376132	0.0508435	-0.0267618	0.186368	-0.0102219	-0.23759	0.0803579	-0.0342137	-0.00811656	0.0511678	0.0139198	-0.183674	0.0982139	0.0498922	-0.00996056	-0.0111626	0.0258326	0.416351
2.42	0.00678572	-0.0811662	0.016697	0.022875	0.0456154	-0.0115607	-0.0507566	0.00236704	0.900133	-0.0024951	-0.000884747	-0.00412373	-0.0196749	0.196246	0.00866519	-0.0320698	-0.053769	0.0274911	-0.109754	-0.211713	0.0749324	-0.0245879	0.110131	0.0935809	0.0499381	0.0860005	0.0550523	0.0297065	-0.11948	-0.00235064	-0.252349	-0.014935	0.0505934	-0.0217169	0.186328	0.00192866	-0.236792	0.0774612	-0.0342488	-0.00699919	0.0513211	0.0109785	-0.182457	0.141335	0.0498054	-0.0051718	-0.0110021	0.0186007	0.416756
2.43	0.00587323	-0.100935	0.0168964	0.0182458	0.0455308	-0.00535274	-0.0507659	-0.00418855	0.900101	-0.00397381	-0.000923084	-0.00353313	-0.0173338	0.274096	0.00825931	-0.0254442	-0.0535183	0.0267193	-0.112343	-0.304968	0.0746826	-0.0257296	0.11124	0.128949	0.0511258	0.144294	0.0552216	0.0334977	-0.119534	0.00403363	-0.25276	-0.0669386	0.0504164	-0.0138538	0.186417	0.0143609	-0.236054	0.0692395	-0.0342583	-0.0039134	0.0514385	0.00740246	-0.180823	0.179853	0.0497525	-0.00123915	-0.0109335	0.0115079	0.41731
2.44	0.00478699	-0.115978	0.017049	0.0128558	0.0455043	4.56E-05	-0.0508386	-0.0102492	0.900054	-0.00539396	-0.000954902	-0.0028217	-0.0142719	0.339574	0.00788387	-0.0177402	-0.0532811	0.0255123	-0.115803	-0.384708	0.0744282	-0.0249524	0.112666	0.156054	0.0528543	0.1941	0.0553564	0.0352474	-0.119567	0.00765078	-0.253666	-0.113771	0.050252	-0.0195809	0.18664	0.0290824	-0.235416	0.0584274	-0.0342444	-0.000621089	0.0515213	0.00483122	-0.178843	0.212282	0.0497324	0.00164305	-0.0109541	0.00400082	0.417996
2.45	0.00358063	-0.124504	0.0171604	0.00945628	0.045536	0.00674459	-0.0509683	-0.0155402	0.899992	-0.00684182	-0.000979612	-0.00211743	-0.0106348	0.387841	0.00753656	-0.0129548	-0.0530768	0.020136	-0.119983	-0.447813	0.0741699	-0.0271757	0.114363	0.180358	0.0550267	0.232507	0.0554688	0.0388172	-0.119594	0.0112578	-0.25501	-0.154175	0.0500456	-0.0195579	0.186989	0.0406951	-0.234903	0.0440669	-0.0342167	0.0009038	0.0515672	0.000592123	-0.176601	0.236533	0.049737	0.00402408	-0.0110587	-0.00235713	0.418787
2.46	0.002312	-0.128606	0.0172328	0.00509104	0.0456435	0.0146649	-0.0511466	-0.0199527	0.899918	-0.00803545	-0.000997067	-0.00136167	-0.00659386	0.420263	0.00722453	-0.00690451	-0.0529451	0.0123372	-0.124696	-0.491746	0.0738885	-0.0287753	0.116251	0.195962	0.0575411	0.262918	0.0555637	0.0397491	-0.11959	0.016768	-0.256737	-0.190426	0.0498825	-0.0145939	0.187455	0.0524883	-0.234536	0.0303902	-0.0341736	0.0037388	0.0515594	-0.00455951	-0.174202	0.242598	0.0497628	0.00665144	-0.0112287	-0.00688553	0.419656
2.47	0.00101121	-0.129748	0.0172718	0.00241305	0.0458194	0.0203042	-0.0513632	-0.023138	0.899832	-0.00895089	-0.00100713	-0.000625336	-0.00229723	0.437257	0.00694497	-0.0031701	-0.0528829	0.00601242	-0.129748	-0.514819	0.0735809	-0.031942	0.118259	0.203502	0.0603188	0.284041	0.0556388	0.0404852	-0.119562	0.0191301	-0.258787	-0.218421	0.0497324	-0.0153172	0.188029	0.0616336	-0.234291	0.0186702	-0.0341225	0.00425403	0.0515054	-0.00751263	-0.171741	0.245786	0.04981	0.00842728	-0.0114515	-0.0126152	0.420547
2.48	-0.000278745	-0.126963	0.0172841	-3.49E-06	0.0460444	0.0245546	-0.0516057	-0.02515	0.899738	-0.00976236	-0.00100974	9.76E-05	0.00208643	0.438121	0.00669767	-1.39E-05	-0.0528887	-0.0011616	-0.134933	-0.518197	0.073235	-0.0369131	0.120316	0.204741	0.063255	0.295429	0.0556887	0.0390815	-0.119529	0.0199777	-0.261084	-0.239232	0.0495832	-0.0135472	0.188681	0.0684542	-0.234155	0.00960021	-0.0340716	0.00458717	0.0514277	-0.00877658	-0.169336	0.234229	0.0498731	0.00990846	-0.0117216	-0.0171068	0.421424
2.49	-0.00153034	-0.122356	0.0172675	-0.00363472	0.0463105	0.0283729	-0.0518618	-0.0258864	0.899639	-0.0101163	-0.00100532	0.000794817	0.00640047	0.423805	0.00648891	0.00445083	-0.0529661	-0.00808039	-0.140034	-0.499073	0.0728277	-0.04202	0.122324	0.195391	0.0662586	0.298997	0.0557036	0.0347322	-0.119485	0.0213676	-0.263544	-0.251578	0.0494454	-0.0140925	0.189391	0.0734367	-0.234093	0.00472387	-0.0340155	0.00633283	0.0513383	-0.00919274	-0.167076	0.212376	0.0499525	0.0114776	-0.0120133	-0.019	0.42224
2.5	-0.00274759	-0.118662	0.0172132	-0.00646357	0.0465987	0.0286679	-0.0521205	-0.0257549	0.899538	-0.0101013	-0.000993763	0.00151241	0.0105429	0.40231	0.00633563	0.00800389	-0.0530824	-0.00911699	-0.14487	-0.4662	0.0724187	-0.0375759	0.124212	0.181443	0.0692828	0.298852	0.0556668	0.0303658	-0.119436	0.0217542	-0.2661	-0.258271	0.0493357	-0.00938492	0.19014	0.0764914	-0.234044	0.00513332	-0.0339472	0.00606951	0.0512605	-0.00634978	-0.165026	0.191262	0.050044	0.0122477	-0.0123241	-0.0216669	0.422934
2.51	-0.00390608	-0.109871	0.0171333	-0.0100385	0.0468766	0.0270579	-0.0523744	-0.0249205	0.899439	-0.0097551	-0.000975186	0.00221281	0.0144184	0.369376	0.00622645	0.0122905	-0.0531937	-0.00852277	-0.149327	-0.42326	0.0720531	-0.0349432	0.125946	0.163851	0.0722545	0.289311	0.0555883	0.0232728	-0.11938	0.0223017	-0.268687	-0.258275	0.0492624	-0.00690437	0.190906	0.0771713	-0.233996	0.0025419	-0.033885	0.00691915	0.0512218	-0.00158929	-0.163224	0.173451	0.0501398	0.0114569	-0.0126389	-0.0226387	0.423483
2.52	-0.00495639	-0.0993116	0.0170125	-0.0141548	0.0471392	0.0254077	-0.052618	-0.0237778	0.899344	-0.00921567	-0.00094955	0.00289791	0.0179252	0.331352	0.00618112	0.0162447	-0.0532999	-0.00819413	-0.153318	-0.374728	0.0717225	-0.0301082	0.127485	0.142819	0.0750855	0.275051	0.0554432	0.0149635	-0.119321	0.0202657	-0.271251	-0.253726	0.0491965	-0.00463718	0.191683	0.0772331	-0.233991	-0.00046604	-0.0338088	0.00834816	0.0512251	0.00236707	-0.161579	0.152506	0.0502385	0.012408	-0.0129321	-0.0196885	0.423797
2.53	-0.00589919	-0.0876976	0.0168518	-0.0176036	0.0473842	0.0236616	-0.0528489	-0.0223685	0.899255	-0.00855366	-0.000917049	0.00357753	0.0210415	0.289712	0.00618927	0.0183146	-0.0534007	-0.00838326	-0.156808	-0.322298	0.0714293	-0.0279884	0.128814	0.121388	0.0777492	0.256393	0.0552316	0.00606725	-0.119285	0.0167794	-0.273748	-0.244017	0.0491697	-0.00124027	0.192448	0.0747071	-0.234015	-0.00401091	-0.0337226	0.0089137	0.0512605	0.00493314	-0.160149	0.133609	0.0503398	0.0114605	-0.0131906	-0.0175541	0.423975
2.54	-0.00670788	-0.073075	0.0166481	-0.0228064	0.0476141	0.0225501	-0.0530647	-0.0207482	0.899174	-0.00767783	-0.000877605	0.00430577	0.0237104	0.241954	0.0062505	0.0222825	-0.0535127	-0.0108	-0.159749	-0.264948	0.0711405	-0.0296285	0.129917	0.0983036	0.0801788	0.231593	0.0549402	-0.00625799	-0.119267	0.0131176	-0.276116	-0.228677	0.0491557	-0.0019954	0.193188	0.0723244	-0.234095	-0.0110105	-0.0336225	0.0117692	0.0513135	0.00602361	-0.15887	0.121259	0.0504304	0.0104824	-0.0134155	-0.0139305	0.423965
2.55	-0.00736819	-0.05759	0.0164096	-0.0252115	0.0478297	0.0211108	-0.0532634	-0.0189677	0.899102	-0.00662784	-0.000831424	0.00493711	0.0258909	0.191166	0.00635151	0.0221326	-0.0536513	-0.0146251	-0.162098	-0.204091	0.070844	-0.0296709	0.130785	0.0743743	0.0823311	0.202456	0.0545768	-0.015583	-0.119271	0.00991065	-0.278307	-0.207893	0.0491387	0.000193522	0.193882	0.0650996	-0.234249	-0.0191354	-0.0335188	0.0113558	0.0513676	0.0056061	-0.157721	0.105862	0.0505175	0.00988531	-0.0135869	-0.00891622	0.423804
2.56	-0.00786813	-0.0415943	0.0161347	-0.0283816	0.0480304	0.0192607	-0.0534432	-0.0169139	0.899042	-0.00523894	-0.000779068	0.00549866	0.0275451	0.136901	0.0064935	0.0226244	-0.0538238	-0.0173218	-0.163812	-0.137789	0.0705441	-0.0299727	0.131393	0.0471534	0.0841592	0.169045	0.0541436	-0.0255819	-0.119281	0.00805507	-0.280261	-0.18095	0.0491182	-0.00323905	0.194498	0.0562218	-0.234485	-0.0271958	-0.0334089	0.0117593	0.0514122	0.00484763	-0.156739	0.0906288	0.0506104	0.0119736	-0.0136901	-0.00187996	0.423571
2.57	-0.00820634	-0.0252027	0.0158348	-0.031312	0.04821	0.0172055	-0.0536003	-0.0144678	0.898998	-0.00354051	-0.000721593	0.00596348	0.0286352	0.0780978	0.00666308	0.0231638	-0.0540152	-0.019646	-0.164829	-0.0645553	0.0702461	-0.029441	0.131711	0.0158378	0.0856189	0.130536	0.0536637	-0.0348155	-0.119278	0.00839602	-0.281905	-0.146429	0.049085	-0.00295391	0.195006	0.0454716	-0.2348	-0.0346763	-0.033306	0.0119964	0.0514438	0.00365765	-0.155885	0.0760695	0.0507356	0.0156338	-0.0137179	0.00485012	0.423231
2.58	-0.008373	-0.00909923	0.0155074	-0.0335102	0.0483659	0.0141416	-0.0537311	-0.0116492	0.898973	-0.0015666	-0.000659806	0.00635476	0.0291153	0.0171983	0.0068761	0.0244547	-0.0542228	-0.021176	-0.165088	0.0125669	0.0699723	-0.0238728	0.131708	-0.016258	0.0866579	0.0889618	0.0531445	-0.0424843	-0.119257	0.00635837	-0.283171	-0.106596	0.0490388	-0.00414318	0.195394	0.0317668	-0.23519	-0.0402707	-0.0332046	0.0115593	0.0514626	0.00291977	-0.155211	0.0589799	0.0509014	0.0194984	-0.0136793	0.00977287	0.422854
2.59	-0.00837349	0.00910033	0.0151715	-0.0339856	0.0484807	0.00918311	-0.0538319	-0.00845672	0.898967	0.000546847	-0.000594616	0.00667864	0.0289867	-0.0447963	0.0071364	0.0274487	-0.0544477	-0.023891	-0.164586	0.0867785	0.0697604	-0.0173367	0.131392	-0.0481185	0.0872502	0.0411821	0.0526209	-0.0479707	-0.119242	0.0028827	-0.284006	-0.0608947	0.0490127	-0.000684024	0.195631	0.0164278	-0.235634	-0.0472296	-0.0331249	0.00948378	0.051479	0.00366522	-0.154727	0.0400594	0.0511062	0.0226619	-0.0135877	0.0130105	0.422421
2.6	-0.008196	0.0263431	0.0148334	-0.0329358	0.0485466	0.00462903	-0.0538998	-0.00509119	0.898982	0.00245039	-0.000526689	0.00686318	0.0282643	-0.102187	0.0074723	0.0314448	-0.0546853	-0.0241333	-0.163378	0.153795	0.0696261	-0.0106989	0.130768	-0.0759719	0.0873628	-0.00646284	0.052105	-0.0508455	-0.119229	0.000518491	-0.284381	-0.014123	0.0490067	-0.000886377	0.195722	0.00111677	-0.236133	-0.0518684	-0.0330677	0.00665277	0.0514984	0.00342229	-0.154437	0.0199683	0.0513428	0.0251259	-0.0134553	0.0158455	0.421922
2.61	-0.00784289	0.0439335	0.0145138	-0.0303807	0.0485734	0.0015179	-0.0539336	-0.00166546	0.899015	0.00415666	-0.000458073	0.00679214	0.026991	-0.155391	0.00787653	0.0346312	-0.054911	-0.0228579	-0.161546	0.211432	0.0695494	-0.00307153	0.129892	-0.0985743	0.0869956	-0.0543475	0.0516277	-0.0517381	-0.119221	-0.00286416	-0.284295	0.0309939	0.0489866	-0.00292847	0.195674	-0.0111989	-0.236679	-0.0564293	-0.0330416	0.00380355	0.0515057	0.00115513	-0.154335	0.00288532	0.0516032	0.0270635	-0.0132835	0.0198772	0.421351
2.62	-0.00730492	0.0630531	0.0142352	-0.0256697	0.0485799	0.000918934	-0.0539327	0.00183489	0.899064	0.00565292	-0.000391693	0.00641345	0.0251941	-0.206763	0.0083258	0.0355036	-0.0551208	-0.0227825	-0.159171	0.262003	0.0696123	0.017936	0.128809	-0.117851	0.0861458	-0.102876	0.0512205	-0.0494833	-0.11922	-0.00519963	-0.283762	0.0741007	0.0490061	0.00774629	0.195486	-0.0255453	-0.237278	-0.062463	-0.0330514	0.00109043	0.0514741	-0.00381484	-0.154419	-0.0163954	0.0518768	0.027303	-0.0130721	0.0222268	0.420721
2.63	-0.00659633	0.0786174	0.0140011	-0.0211578	0.0485896	0.00105151	-0.0538971	0.00524891	0.899127	0.00693055	-0.000330501	0.0057664	0.0229314	-0.249653	0.0088073	0.0352327	-0.0553321	-0.0229434	-0.156337	0.304099	0.0699364	0.0470189	0.127542	-0.135139	0.0848593	-0.143887	0.0508929	-0.045927	-0.119222	-0.00860184	-0.282837	0.11012	0.0491461	0.019596	0.195171	-0.0369394	-0.237912	-0.0643406	-0.0330797	-4.98E-05	0.051388	-0.00891978	-0.154685	-0.0375483	0.0521626	0.0287997	-0.0128238	0.0242636	0.420048
2.64	-0.00573942	0.093972	0.0138274	-0.0136475	0.048587	-0.00139439	-0.0538277	0.00861618	0.899202	0.00785396	-0.000277317	0.00483026	0.0202651	-0.288991	0.00927962	0.0293611	-0.0555303	-0.0219817	-0.153115	0.339709	0.0705201	0.0680669	0.126129	-0.146715	0.083189	-0.183014	0.0506743	-0.0372918	-0.119244	-0.012019	-0.281572	0.142128	0.049403	0.0315803	0.194748	-0.0472007	-0.238556	-0.0663112	-0.0331344	-0.00383721	0.0512647	-0.0110737	-0.155116	-0.0541458	0.0524563	0.0287407	-0.0125619	0.0236257	0.419329
2.65	-0.00472773	0.107779	0.0137102	-0.00973709	0.0485672	-0.0027695	-0.0537253	0.0118167	0.899285	0.008706	-0.000234264	0.00378366	0.0172145	-0.324018	0.00973304	0.0270221	-0.055734	-0.0242888	-0.149557	0.370865	0.0712939	0.0861725	0.124603	-0.157674	0.08116	-0.215524	0.0505669	-0.031789	-0.119258	-0.0118507	-0.280023	0.166615	0.0497774	0.0432271	0.19424	-0.0545564	-0.239223	-0.0666864	-0.0331996	-0.00251633	0.0511232	-0.0125691	-0.1557	-0.0667643	0.0527426	0.0275185	-0.0123052	0.0217419	0.418598
2.66	-0.00358859	0.118394	0.0136451	-0.00430392	0.0485198	-0.00673772	-0.0535917	0.0148821	0.899374	0.00905193	-0.000202471	0.0026056	0.0138411	-0.35193	0.0101586	0.0215455	-0.0559416	-0.0238294	-0.14572	0.395406	0.0722343	0.101058	0.122991	-0.164063	0.0788358	-0.243163	0.0505676	-0.0244451	-0.119272	-0.0141461	-0.278251	0.18755	0.0502466	0.0487028	0.19367	-0.0596527	-0.239883	-0.0642176	-0.033268	-0.00339014	0.0509805	-0.0112615	-0.156439	-0.0772731	0.0530181	0.0253061	-0.0120679	0.0180337	0.417889
2.67	-0.00236201	0.126256	0.0136317	0.00132478	0.048428	-0.011521	-0.0534281	0.017813	0.899466	0.00923529	-0.000182202	0.00144592	0.0102249	-0.373374	0.0105447	0.0152481	-0.0561345	-0.0223607	-0.14167	0.413545	0.0733074	0.113274	0.121331	-0.166864	0.0762733	-0.266724	0.0506621	-0.0182498	-0.119296	-0.0162192	-0.276282	0.206188	0.0507483	0.0513239	0.193052	-0.06388	-0.240497	-0.0588518	-0.0333422	-0.00491863	0.0508599	-0.0088166	-0.157286	-0.0942371	0.0532707	0.0226295	-0.0118688	0.0127587	0.417184
2.68	-0.00109596	0.125659	0.013671	0.00650586	0.0482897	-0.0163962	-0.053237	0.0203347	0.899558	0.0092043	-0.000173668	0.000264882	0.0064657	-0.378584	0.0108751	0.0084438	-0.0563057	-0.0194896	-0.137497	0.419012	0.0744809	0.118198	0.119665	-0.165649	0.0735411	-0.277938	0.0508341	-0.0126856	-0.119336	-0.0201973	-0.274152	0.219592	0.0512523	0.0500509	0.192409	-0.0653327	-0.24102	-0.0457702	-0.0334251	-0.00647264	0.0507678	-0.00602625	-0.158252	-0.0975337	0.0534837	0.0179436	-0.0117232	0.00700141	0.416525
2.69	0.000163286	0.123719	0.0137584	0.010472	0.0480972	-0.0217725	-0.0530231	0.0223197	0.899649	0.00899593	-0.000176789	-0.000890677	0.00269199	-0.37419	0.0111414	0.00263065	-0.0564357	-0.0148987	-0.133337	0.410551	0.0756542	0.115272	0.118034	-0.160292	0.0707145	-0.284684	0.0510621	-0.00951469	-0.119429	-0.0265157	-0.2719	0.228904	0.0517467	0.0480958	0.191751	-0.0654046	-0.241419	-0.0338541	-0.0335146	-0.00687372	0.0507139	-0.00230288	-0.159295	-0.103618	0.0536536	0.0130191	-0.0116285	0.000486039	0.415927
2.7	0.00134767	0.111776	0.013886	0.0159315	0.0478575	-0.0263492	-0.0527943	0.0232904	0.899736	0.00841609	-0.000191329	-0.00202674	-0.00093062	-0.349092	0.0113355	-0.00606514	-0.0565206	-0.00963602	-0.129346	0.385258	0.0767527	0.103098	0.116483	-0.147865	0.0679207	-0.274277	0.0513293	-0.00299437	-0.119567	-0.0287169	-0.269607	0.228354	0.0522472	0.0513913	0.191091	-0.0645231	-0.241659	-0.0150519	-0.0336048	-0.00979238	0.0506952	0.000181444	-0.160299	-0.0998166	0.0537716	0.00816972	-0.0115909	-0.00409764	0.415341
2.71	0.00237904	0.0927005	0.0140622	0.018914	0.0475822	-0.0286124	-0.0525612	0.0231286	0.899816	0.00758261	-0.000216912	-0.00307685	-0.00422774	-0.307648	0.0114259	-0.0126647	-0.056556	-0.00480228	-0.125679	0.346178	0.0776832	0.0810467	0.115083	-0.131319	0.0653126	-0.247875	0.0516343	0.000864841	-0.119709	-0.026752	-0.267381	0.215318	0.05272	0.0419072	0.190463	-0.0605328	-0.241699	0.0061665	-0.0337087	-0.0100354	0.0507011	0.00128303	-0.161233	-0.082341	0.0538292	0.00124691	-0.0116048	-0.00811494	0.414847
2.72	0.00322134	0.0746711	0.0142647	0.0223063	0.0472838	-0.031028	-0.0523353	0.0218904	0.899886	0.00642483	-0.000252247	-0.00396751	-0.00707985	-0.260485	0.0114255	-0.0202943	-0.0565386	0.00179949	-0.122459	0.296373	0.0783279	0.045767	0.113866	-0.111304	0.062995	-0.218094	0.0519366	0.0045495	-0.119862	-0.0276943	-0.265314	0.196819	0.0530667	0.0274063	0.189881	-0.0554036	-0.241563	0.0199709	-0.0338027	-0.0108604	0.0507278	0.00303763	-0.161943	-0.0600561	0.0538242	-0.00414431	-0.0116594	-0.0108644	0.41442
2.73	0.00385136	0.0505025	0.014494	0.0238207	0.04697	-0.0314572	-0.0521274	0.0195244	0.899943	0.00488802	-0.000295612	-0.00466131	-0.00939563	-0.200159	0.0113295	-0.0249964	-0.0564681	0.00732102	-0.119792	0.236383	0.0785526	-0.00327731	0.112884	-0.0850583	0.0610424	-0.175583	0.0522316	0.00736639	-0.120031	-0.0265331	-0.263476	0.170217	0.0532671	0.0112653	0.189369	-0.0471756	-0.241279	0.0350708	-0.0338936	-0.0102718	0.0507707	0.00368244	-0.162396	-0.0275856	0.0537552	-0.0106532	-0.011759	-0.0136661	0.414143
2.74	0.00424644	0.0275863	0.0147339	0.024535	0.0466546	-0.0314636	-0.0519477	0.0162683	0.899984	0.00327351	-0.000344587	-0.00512016	-0.0110942	-0.135989	0.011158	-0.0286108	-0.0563453	0.0140202	-0.117763	0.167979	0.0783353	-0.039612	0.112179	-0.0546475	0.0595265	-0.130887	0.0524972	0.00948614	-0.12022	-0.0270065	-0.261928	0.138771	0.0532529	-0.0142922	0.188944	-0.0374866	-0.240879	0.043606	-0.0339701	-0.009319	0.0508264	0.00469099	-0.162492	0.010612	0.0536216	-0.0161975	-0.0118989	-0.0148109	0.414004
2.75	0.00440692	0.00371199	0.0149826	0.0244271	0.0463452	-0.02991	-0.0518043	0.0123225	0.900008	0.00162188	-0.000397552	-0.00543578	-0.0121252	-0.0667023	0.0109097	-0.0316205	-0.0561582	0.0205904	-0.116449	0.0939645	0.0778189	-0.0600491	0.111769	-0.0266254	0.0584767	-0.0829975	0.0527372	0.0118466	-0.120426	-0.0246398	-0.260704	0.106009	0.052981	-0.0385191	0.188607	-0.02862	-0.240406	0.0497555	-0.0340366	-0.00769912	0.05089	0.0047118	-0.162186	0.0508004	0.0534256	-0.0221638	-0.0120688	-0.0158713	0.414037
2.76	0.00434623	-0.0177424	0.0152251	0.0245442	0.0460549	-0.0280187	-0.0517029	0.00784817	0.900018	0.000235601	-0.000453014	-0.00562236	-0.012473	0.00269721	0.0105932	-0.0356357	-0.0559173	0.0262929	-0.115893	0.0161879	0.0771674	-0.0704528	0.111649	0.00257362	0.0578863	-0.0374718	0.0529427	0.0153464	-0.120629	-0.0225732	-0.259802	0.073749	0.0524985	-0.0548573	0.188363	-0.019706	-0.239906	0.0504156	-0.0340807	-0.0067693	0.0509547	0.00466363	-0.161499	0.0892059	0.053172	-0.0269698	-0.0122592	-0.0148696	0.414282
2.77	0.00406193	-0.0391652	0.0154629	0.0224389	0.045786	-0.0251504	-0.0516487	0.00292558	0.900014	-0.00082929	-0.000509127	-0.00555224	-0.0121018	0.0750353	0.0102124	-0.0350876	-0.0556464	0.0279335	-0.116143	-0.066149	0.076443	-0.0711707	0.111832	0.0318444	0.0577731	0.0101561	0.0531232	0.0168339	-0.120839	-0.0200362	-0.259233	0.0396777	0.0519306	-0.0561193	0.188197	-0.0121271	-0.239401	0.0494113	-0.034114	-0.0041439	0.051018	0.00423228	-0.160424	0.12445	0.0528709	-0.0301676	-0.0124579	-0.0126983	0.41471
2.78	0.0035619	-0.0605147	0.0156713	0.0198447	0.045552	-0.0217243	-0.0516453	-0.0022745	0.900002	-0.00172903	-0.000563681	-0.00533609	-0.0109977	0.148424	0.00981124	-0.0332349	-0.0553732	0.0292458	-0.117229	-0.150035	0.0757518	-0.0656676	0.112303	0.0609102	0.058145	0.0590699	0.0532587	0.0193894	-0.121051	-0.0188201	-0.259012	0.00437188	0.0513882	-0.0536951	0.188098	-0.00553579	-0.23891	0.047302	-0.0341163	-0.00186419	0.0510722	0.00331299	-0.158976	0.161687	0.0525467	-0.030434	-0.0126441	-0.00891773	0.415287
2.79	0.00285939	-0.0807454	0.0158651	0.0181571	0.0453523	-0.0173084	-0.0516942	-0.00745803	0.899981	-0.00253368	-0.000615534	-0.00501656	-0.00918304	0.217843	0.00937949	-0.0316412	-0.0550975	0.0279839	-0.119132	-0.228856	0.0751194	-0.0600281	0.113058	0.0892666	0.0589903	0.10576	0.0533815	0.0246114	-0.121272	-0.0153332	-0.259134	-0.0289482	0.0508906	-0.0447683	0.188053	-0.00136931	-0.238453	0.0446244	-0.0341137	-0.00122158	0.0511146	0.00133059	-0.157176	0.194654	0.0522217	-0.0300649	-0.0128112	-0.00522099	0.415969
2.8	0.00197551	-0.0965838	0.0160263	0.0157059	0.0452105	-0.0116452	-0.0517934	-0.0122927	0.89995	-0.00357582	-0.000663469	-0.00459206	-0.00673053	0.27587	0.00895346	-0.0284983	-0.054859	0.0252106	-0.121763	-0.296085	0.074561	-0.0504293	0.114071	0.11389	0.0602765	0.146025	0.0534855	0.0292856	-0.121468	-0.0108789	-0.259585	-0.0602134	0.0504492	-0.0433488	0.188085	0.0063974	-0.238036	0.0392644	-0.0340873	0.000231142	0.0511267	-0.00142714	-0.155097	0.22001	0.0519036	-0.0279555	-0.0129543	-0.00232774	0.416751
2.81	0.000949629	-0.108659	0.0161736	0.0135541	0.045123	-0.00556392	-0.0519381	-0.0165325	0.899909	-0.00467712	-0.000707151	-0.00413117	-0.00375263	0.321861	0.00851991	-0.0251621	-0.0546516	0.0210132	-0.125004	-0.349668	0.074097	-0.0435065	0.115316	0.133088	0.0619373	0.180287	0.0536041	0.0342677	-0.121643	-0.00613168	-0.26033	-0.0892673	0.0500476	-0.0377954	0.188194	0.0155996	-0.237676	0.033036	-0.0340622	0.00140214	0.0511119	-0.004139	-0.152812	0.238673	0.0515988	-0.0269918	-0.0130879	-0.000429809	0.4176
2.82	-0.000181353	-0.116612	0.0163024	0.0118918	0.0450978	0.000477767	-0.0521215	-0.0199997	0.899857	-0.00557124	-0.000746166	-0.00364735	-0.000373821	0.354776	0.00809788	-0.0218743	-0.0544947	0.0160837	-0.12871	-0.388713	0.0737133	-0.0341247	0.116734	0.14778	0.0639224	0.208659	0.0537352	0.0391139	-0.121787	-0.001375	-0.261363	-0.116824	0.0497196	-0.0283075	0.188386	0.021913	-0.237377	0.0264636	-0.0340318	0.00212148	0.0510696	-0.00630643	-0.150386	0.248421	0.0513083	-0.0251831	-0.0132014	0.00228715	0.418459
2.83	-0.00136666	-0.119568	0.0164175	0.010371	0.0451286	0.00578177	-0.0523349	-0.0225201	0.899797	-0.00643791	-0.000780442	-0.00319403	0.00326205	0.37336	0.00769068	-0.0189319	-0.0543844	0.0113824	-0.132731	-0.412895	0.0734083	-0.0268967	0.118271	0.156756	0.0661493	0.227937	0.0538806	0.042445	-0.121902	0.00226826	-0.262653	-0.140304	0.0494876	-0.0202137	0.188647	0.0294754	-0.237149	0.01937	-0.0340004	0.0027905	0.0510085	-0.00724336	-0.147924	0.245246	0.0510364	-0.023199	-0.0132919	0.00425449	0.419323
2.84	-0.00255763	-0.117372	0.01651	0.00847299	0.0452104	0.0103834	-0.0525683	-0.0239834	0.89973	-0.00697691	-0.000809902	-0.00270974	0.00701283	0.377063	0.00731559	-0.0157959	-0.0543268	0.00555223	-0.136917	-0.421628	0.0731523	-0.0263227	0.119865	0.160437	0.0685235	0.237223	0.0540214	0.0432386	-0.121997	0.00417911	-0.264147	-0.157256	0.0493052	-0.0142033	0.188973	0.0352558	-0.236998	0.0113528	-0.0339567	0.00401729	0.0509421	-0.00705148	-0.145482	0.239159	0.0507835	-0.0207328	-0.0133603	0.00683901	0.420116
2.85	-0.00369971	-0.110844	0.0165848	0.00651193	0.0453399	0.0153558	-0.052811	-0.0244196	0.899658	-0.00739051	-0.000834446	-0.00218739	0.0107202	0.365842	0.00697417	-0.0119454	-0.0543395	-0.00241081	-0.141104	-0.413483	0.0728445	-0.0340043	0.12146	0.157203	0.0709402	0.238385	0.0541557	0.0418938	-0.12207	0.00754824	-0.265787	-0.170733	0.0492086	-0.00679191	0.189358	0.0425352	-0.236933	0.00301625	-0.0339053	0.00544054	0.0508732	-0.00701358	-0.143136	0.231302	0.0505528	-0.0189323	-0.0134067	0.00782944	0.420817
2.86	-0.00477755	-0.103752	0.0166448	0.00392323	0.045513	0.0195226	-0.0530543	-0.0241615	0.899583	-0.0076207	-0.000853619	-0.00160304	0.0142817	0.346932	0.00667307	-0.00724301	-0.0544099	-0.00654384	-0.145148	-0.393386	0.0724804	-0.039256	0.122999	0.149488	0.0733571	0.237667	0.0542775	0.0386409	-0.122114	0.0104618	-0.267549	-0.182311	0.0491604	-0.00313833	0.189797	0.0466595	-0.236931	-0.0019953	-0.0338524	0.00708418	0.0508071	-0.0061802	-0.140915	0.214287	0.0503421	-0.0172067	-0.0134421	0.00849382	0.421368
2.87	-0.00578395	-0.0953433	0.0166689	0.00106666	0.0457191	0.021299	-0.0532926	-0.0233887	0.899507	-0.0075758	-0.000866469	-0.000949106	0.0176285	0.321271	0.00644215	-0.00249617	-0.0544957	-0.00604688	-0.148943	-0.363845	0.0720913	-0.0356531	0.124442	0.137951	0.0757528	0.232981	0.0543524	0.0339025	-0.122134	0.0113504	-0.269418	-0.190414	0.0491381	-0.000720234	0.190279	0.0490716	-0.23697	-0.00632148	-0.0337787	0.00806405	0.0507568	-0.00330382	-0.138828	0.200041	0.0501683	-0.0115233	-0.0134404	0.0123319	0.421757
2.88	-0.0066859	-0.0849479	0.0166639	-0.00252857	0.045937	0.0226107	-0.0535207	-0.02217	0.899432	-0.00736739	-0.000872564	-0.000265387	0.0206736	0.288738	0.00627086	0.00219903	-0.0545793	-0.00734975	-0.1524	-0.326485	0.071744	-0.0327733	0.125758	0.124328	0.0780502	0.222085	0.0543832	0.0273502	-0.122142	0.0124849	-0.271333	-0.192029	0.0491084	-0.0066801	0.190786	0.0517412	-0.237066	-0.0111869	-0.0337	0.00941992	0.0507357	-0.000604114	-0.136919	0.183228	0.0500624	-0.00459	-0.0133958	0.015648	0.422038
2.89	-0.00747188	-0.0701404	0.0166176	-0.0063121	0.046168	0.0233588	-0.0537346	-0.0205505	0.89936	-0.0069221	-0.000872078	0.000359625	0.0233633	0.247257	0.00616415	0.00553716	-0.0546749	-0.00815256	-0.155449	-0.281695	0.0714408	-0.0274574	0.126915	0.105991	0.0801945	0.201124	0.0543604	0.0203423	-0.122137	0.0115872	-0.273222	-0.184323	0.0490338	-0.00638946	0.191302	0.0508162	-0.237217	-0.0196899	-0.0336042	0.0111498	0.0507344	0.00166052	-0.135179	0.164751	0.0500328	0.00341782	-0.0133088	0.0185991	0.422208
2.9	-0.00810278	-0.0555913	0.0165356	-0.0101827	0.0464019	0.0235468	-0.0539306	-0.0185887	0.899294	-0.00622288	-0.000865592	0.000936429	0.0256155	0.203021	0.00610748	0.00835823	-0.0547769	-0.00966876	-0.158021	-0.232022	0.0711858	-0.0238782	0.127885	0.0865422	0.082094	0.176697	0.054302	0.0138335	-0.122124	0.0125039	-0.275002	-0.170684	0.0489827	-0.0039769	0.191799	0.0478052	-0.237457	-0.0264479	-0.0334999	0.0125121	0.0507503	0.00324779	-0.133613	0.146334	0.0500827	0.0106697	-0.0131891	0.020487	0.422302
2.91	-0.00857185	-0.0373522	0.0164181	-0.0129235	0.0466362	0.0234042	-0.0541047	-0.0161558	0.899237	-0.00523418	-0.000853504	0.00146706	0.0273882	0.150322	0.00610101	0.00993684	-0.0548947	-0.0116754	-0.160059	-0.174788	0.070961	-0.020969	0.128645	0.0649158	0.0837055	0.144165	0.0542147	0.0079552	-0.122077	0.0144625	-0.276613	-0.150639	0.0489452	-0.00342169	0.192258	0.043089	-0.237774	-0.0356723	-0.0333888	0.0128713	0.0507754	0.00389921	-0.132262	0.123206	0.0502077	0.0175471	-0.0130448	0.0214548	0.422366
2.92	-0.00885352	-0.0179074	0.016265	-0.0164422	0.0468675	0.0227127	-0.054252	-0.013195	0.899191	-0.00392833	-0.000836137	0.00198974	0.0286108	0.0922642	0.00615428	0.0132144	-0.0550311	-0.013935	-0.161493	-0.110868	0.070759	-0.0191357	0.129169	0.0396205	0.0849646	0.107063	0.054097	0.000292167	-0.121994	0.0154576	-0.278001	-0.125547	0.0489185	-0.000794533	0.192665	0.0371975	-0.238179	-0.043675	-0.03327	0.0139472	0.0508036	0.00435622	-0.131138	0.0980414	0.0504035	0.0244522	-0.0128794	0.022623	0.422382
2.93	-0.00892998	0.00354108	0.0160801	-0.0201204	0.0470869	0.0213779	-0.0543666	-0.00963473	0.899159	-0.00241551	-0.000813882	0.00247492	0.0292247	0.0282433	0.00627358	0.0174485	-0.0551918	-0.0173897	-0.162256	-0.0410647	0.0705929	-0.0155173	0.129431	0.0122269	0.0858154	0.0645424	0.0539513	-0.00876952	-0.12189	0.0142114	-0.27911	-0.0956175	0.048928	0.0023699	0.193005	0.0304113	-0.238662	-0.0514578	-0.033148	0.0152735	0.050833	0.00483468	-0.130297	0.069865	0.0506686	0.0307923	-0.0127017	0.021144	0.422373
2.94	-0.00879079	0.0248299	0.0158714	-0.0219654	0.0472846	0.0186329	-0.054443	-0.00558742	0.899143	-0.000857417	-0.000787148	0.00289939	0.0291883	-0.037445	0.00645808	0.0202538	-0.0553787	-0.0206583	-0.162305	0.0312783	0.0704695	-0.00965086	0.129417	-0.0150271	0.0862158	0.0189581	0.0537789	-0.0169742	-0.121781	0.0117666	-0.279898	-0.0616112	0.0489706	0.00443188	0.193258	0.0220337	-0.23921	-0.0565298	-0.0330324	0.014166	0.0508666	0.00570713	-0.129773	0.0330155	0.0510005	0.0366835	-0.01252	0.0198403	0.422327
2.95	-0.0084395	0.0457763	0.0156437	-0.0236555	0.0474518	0.0150585	-0.0544775	-0.00126549	0.899142	0.000776485	-0.000756024	0.00331454	0.028509	-0.100257	0.00671896	0.0251467	-0.055603	-0.0247138	-0.161652	0.0982284	0.0703989	-0.00328383	0.129135	-0.0412923	0.0861472	-0.0276409	0.0535727	-0.0262868	-0.121678	0.00729431	-0.280338	-0.0258618	0.0490097	0.00432997	0.193425	0.0120694	-0.239799	-0.0599662	-0.0329277	0.0132374	0.0509093	0.0069059	-0.129589	0.00363829	0.0513827	0.0403763	-0.0123477	0.0175245	0.422224
2.96	-0.0078745	0.0682891	0.0154115	-0.0216912	0.0475796	0.0111736	-0.0544679	0.00317067	0.899157	0.00217791	-0.000721437	0.00356101	0.0272207	-0.160862	0.00705369	0.0263251	-0.0558502	-0.0268131	-0.160367	0.157547	0.0703973	0.00209062	0.128607	-0.0628896	0.0855937	-0.0773336	0.0533418	-0.0320342	-0.121604	0.00151866	-0.280411	0.0109082	0.0490596	0.00604406	0.193499	0.0032679	-0.240422	-0.0643618	-0.0328444	0.00905934	0.0509603	0.00704507	-0.129714	-0.0322432	0.051808	0.0441174	-0.0121703	0.0159653	0.422033
2.97	-0.00708628	0.0899529	0.0151929	-0.0210431	0.0476836	0.00979433	-0.0544141	0.00760935	0.899185	0.00344264	-0.000685299	0.00360105	0.0253523	-0.216131	0.00744212	0.0291414	-0.056122	-0.029628	-0.158533	0.208005	0.0704177	0.0028924	0.127892	-0.0797424	0.0845473	-0.12488	0.053106	-0.0391525	-0.121545	-0.00176393	-0.280125	0.0462218	0.0491112	0.00524829	0.193491	-0.0048938	-0.241086	-0.0678942	-0.0327878	0.00832164	0.0509974	0.00477199	-0.130155	-0.0584229	0.0522569	0.0451982	-0.0120023	0.0141781	0.421774
2.98	-0.006083	0.110236	0.0149948	-0.0177097	0.0477691	0.00732317	-0.0543161	0.0119293	0.899225	0.00446792	-0.000650119	0.00339547	0.022959	-0.264856	0.00786725	0.027667	-0.0563998	-0.0293324	-0.156239	0.249396	0.0704913	0.0129933	0.127015	-0.0944256	0.083021	-0.17122	0.052875	-0.0425964	-0.121509	-0.00734205	-0.279487	0.0810001	0.0491662	0.00668137	0.193403	-0.0132065	-0.241783	-0.0702524	-0.0327498	0.00559566	0.0510115	0.00291252	-0.13088	-0.0897856	0.0527231	0.0460748	-0.0118278	0.0123879	0.421445
2.99	-0.00491027	0.123552	0.014842	-0.0131863	0.0478331	0.0058381	-0.0541764	0.0159964	0.899275	0.00530951	-0.000618447	0.0029164	0.0201383	-0.301372	0.00828154	0.0234313	-0.056679	-0.0314135	-0.153576	0.282205	0.0707091	0.0313058	0.126016	-0.104435	0.081081	-0.207253	0.0526848	-0.0424954	-0.121492	-0.0096526	-0.278525	0.110945	0.0492627	0.0125922	0.193236	-0.0208608	-0.242471	-0.0655867	-0.0327476	0.0024672	0.0510039	1.83E-05	-0.131883	-0.112394	0.0531827	0.0437101	-0.0116713	0.00832849	0.42107
3	-0.00360009	0.136686	0.0147335	-0.00892936	0.0478864	0.00475606	-0.0539966	0.0199048	0.899332	0.00607808	-0.000592576	0.00224162	0.0169571	-0.335328	0.00867019	0.0185924	-0.0569774	-0.0333329	-0.150603	0.310883	0.0711127	0.0492773	0.124918	-0.11438	0.0787878	-0.240953	0.0525387	-0.0421179	-0.121477	-0.012506	-0.277282	0.136601	0.0494295	0.0197108	0.192997	-0.0269173	-0.243118	-0.0617081	-0.0327651	0.00109461	0.0509683	-0.00245064	-0.133151	-0.141298	0.0536226	0.0408044	-0.0115274	0.00597505	0.420674
3.01	-0.00219901	0.144363	0.0146696	-0.00323184	0.0479192	0.00130221	-0.0537795	0.0234818	0.899395	0.00664774	-0.000574174	0.00141747	0.0134997	-0.359628	0.00902117	0.0110192	-0.0572732	-0.0313437	-0.147382	0.333513	0.0716614	0.0597311	0.123748	-0.120507	0.0762226	-0.266251	0.052443	-0.038347	-0.121492	-0.017156	-0.275808	0.158311	0.049648	0.0246811	0.192699	-0.0332881	-0.243685	-0.0529744	-0.0327958	-0.00203923	0.0509242	-0.00210647	-0.134624	-0.156188	0.0540267	0.0368844	-0.0114077	0.00316285	0.420226
3.02	-0.000722121	0.149786	0.0146547	0.000369302	0.0479139	-0.00250832	-0.0535281	0.026733	0.899464	0.0070082	-0.000564301	0.000551029	0.00980642	-0.379349	0.00931776	0.00548055	-0.0575454	-0.0296472	-0.143947	0.352862	0.0723125	0.0692852	0.122517	-0.1256	0.0734183	-0.287014	0.0524031	-0.0369636	-0.121527	-0.0193191	-0.27413	0.176921	0.0499038	0.0261794	0.192346	-0.0372927	-0.24417	-0.0432794	-0.0328422	-0.00248694	0.0508961	-9.01E-05	-0.136293	-0.173189	0.0543849	0.0307018	-0.0113148	-0.0026436	0.419793
3.03	0.000776016	0.148655	0.0146853	0.00637879	0.0478628	-0.00811309	-0.0532464	0.0294647	0.899536	0.00724	-0.000563379	-0.000384691	0.00596937	-0.386886	0.00955288	-0.00361393	-0.057787	-0.0254426	-0.140354	0.363499	0.0730527	0.0781882	0.121251	-0.126406	0.0704558	-0.299158	0.0524145	-0.0314381	-0.121581	-0.0226413	-0.27228	0.192795	0.0501681	0.0276744	0.191952	-0.0422201	-0.244532	-0.0291796	-0.0329005	-0.00630123	0.0508999	0.00348882	-0.138083	-0.183762	0.0546811	0.0240745	-0.0112655	-0.00715578	0.419337
3.04	0.00223778	0.14091	0.0147646	0.0093815	0.0477557	-0.0130926	-0.052942	0.0312273	0.899607	0.00705991	-0.000571719	-0.00128547	0.0021245	-0.378089	0.00971039	-0.00933523	-0.0579832	-0.0210518	-0.136728	0.359067	0.0738293	0.0758236	0.120002	-0.123075	0.0674229	-0.29985	0.0524804	-0.028548	-0.12166	-0.024585	-0.270291	0.203423	0.0504274	0.0230511	0.191523	-0.0441674	-0.244742	-0.0115829	-0.0329768	-0.0067612	0.0509476	0.00717761	-0.139952	-0.184596	0.0548992	0.0153756	-0.0112629	-0.0121951	0.418916
3.05	0.00358156	0.126319	0.0148821	0.0138269	0.0476001	-0.0175304	-0.052626	0.0317674	0.899676	0.00665609	-0.000589097	-0.00216872	-0.00154127	-0.351955	0.00979016	-0.0167829	-0.0581291	-0.0153423	-0.133228	0.338521	0.0745473	0.0657414	0.118809	-0.11392	0.064462	-0.287411	0.0525866	-0.0224722	-0.12176	-0.0257674	-0.26824	0.205311	0.0506372	0.0191471	0.191078	-0.0449905	-0.244761	0.00740552	-0.0330598	-0.00918304	0.0510343	0.00988368	-0.141773	-0.179672	0.0550324	0.00666024	-0.0113006	-0.0158395	0.418503
3.06	0.00475502	0.105757	0.0150343	0.0176974	0.0474121	-0.0198961	-0.0523117	0.0308619	0.899739	0.00601132	-0.000614833	-0.00297433	-0.00487471	-0.309356	0.00978958	-0.0233283	-0.0582199	-0.00905063	-0.13001	0.301931	0.0751743	0.0561463	0.117734	-0.0984164	0.0616963	-0.260873	0.0527244	-0.0156284	-0.121865	-0.0242564	-0.266219	0.196693	0.0508029	0.0150297	0.190638	-0.0428077	-0.244595	0.0258026	-0.0331464	-0.0110365	0.0511443	0.0105985	-0.143466	-0.155319	0.0550704	-0.00290581	-0.0113811	-0.0184776	0.41816
3.07	0.00570248	0.0833279	0.0152226	0.0204021	0.0472092	-0.0203249	-0.0520131	0.0286667	0.899795	0.00510735	-0.000648131	-0.00366192	-0.00771665	-0.256152	0.0097006	-0.0277427	-0.0582535	-0.00298872	-0.127234	0.251802	0.07566	0.0384509	0.116834	-0.0797777	0.0592612	-0.225348	0.0528949	-0.00932204	-0.121962	-0.0207478	-0.264335	0.178835	0.0509459	0.0138736	0.190225	-0.039632	-0.244256	0.0399587	-0.0332397	-0.0112263	0.0512589	0.0099155	-0.144891	-0.127846	0.0550081	-0.0127068	-0.0114969	-0.0200829	0.417888
3.08	0.00641486	0.0583694	0.015438	0.0227143	0.0470043	-0.0203675	-0.0517422	0.0253559	0.89984	0.00386856	-0.000687799	-0.00424206	-0.00998422	-0.193587	0.00953329	-0.0316984	-0.058228	0.00363322	-0.125011	0.191589	0.0759087	0.00992542	0.116142	-0.057337	0.0572258	-0.181843	0.0530879	-0.00194625	-0.12205	-0.0189818	-0.262665	0.153998	0.0510572	0.00781627	0.189855	-0.0345689	-0.24379	0.0512378	-0.03333	-0.0113954	0.0513704	0.00935862	-0.146004	-0.0928382	0.0548433	-0.0226218	-0.011645	-0.0213088	0.417758
3.09	0.00686816	0.0316912	0.0156684	0.0238976	0.046801	-0.0200187	-0.0515091	0.021141	0.89987	0.00235353	-0.000732302	-0.00464594	-0.0115956	-0.124883	0.00930021	-0.0339766	-0.0581443	0.0100029	-0.123424	0.125176	0.075842	-0.0225599	0.115704	-0.0307699	0.0556642	-0.132314	0.0532923	0.00499958	-0.122146	-0.0166984	-0.261275	0.123501	0.0510677	-0.00605314	0.189547	-0.0274632	-0.243223	0.0602921	-0.0334101	-0.0108193	0.0514815	0.00909469	-0.146752	-0.0535453	0.0545803	-0.0314705	-0.011817	-0.0210635	0.417788
3.1	0.00706668	0.00753016	0.0158993	0.0229667	0.0466036	-0.0191808	-0.0513215	0.0162793	0.899886	0.00095613	-0.000779709	-0.00481765	-0.0125226	-0.0566821	0.00901676	-0.034294	-0.0580081	0.0157743	-0.122517	0.0561034	0.0755237	-0.0364576	0.115526	-0.00563807	0.0546002	-0.0834106	0.0534909	0.00918234	-0.122236	-0.012871	-0.260198	0.0916492	0.0509299	-0.0206862	0.189313	-0.0198956	-0.242597	0.0632668	-0.0334708	-0.00832437	0.0515945	0.00921468	-0.147123	-0.0164509	0.0542295	-0.0396373	-0.012007	-0.0210603	0.418011
3.11	0.00701355	-0.0189676	0.0161286	0.0224958	0.0464181	-0.01691	-0.0511855	0.0108389	0.899889	-0.000349293	-0.00082841	-0.00488209	-0.01275	0.0154996	0.00867234	-0.0362879	-0.0578211	0.0203359	-0.122311	-0.0146896	0.0751196	-0.0451496	0.115602	0.0209226	0.0540524	-0.0290174	0.053684	0.0150959	-0.122315	-0.00813297	-0.259458	0.0554852	0.0506853	-0.0270464	0.189155	-0.011784	-0.241946	0.0662421	-0.0335186	-0.00714501	0.0517045	0.00784946	-0.147091	0.0260668	0.0537921	-0.0481759	-0.0122159	-0.0205432	0.418397
3.12	0.00671141	-0.041025	0.0163347	0.0185332	0.0462667	-0.0130915	-0.0511058	0.00507086	0.89988	-0.00131938	-0.000876453	-0.00466642	-0.0122764	0.082483	0.00829289	-0.0333295	-0.0576167	0.0210004	-0.122801	-0.0834737	0.0746629	-0.0440177	0.115921	0.0433791	0.0540452	0.0228337	0.0538479	0.0167232	-0.12238	-0.00531684	-0.259091	0.0177369	0.0504046	-0.02953	0.189075	-0.0040946	-0.241293	0.0628034	-0.0335343	-0.00243203	0.051795	0.00590881	-0.146647	0.06215	0.0532696	-0.0545954	-0.0124364	-0.0190786	0.418922
3.13	0.00618444	-0.0641268	0.0165153	0.0165167	0.0461457	-0.0104612	-0.0510852	-0.000975743	0.899863	-0.00223952	-0.000921397	-0.0042732	-0.0111198	0.152109	0.00789349	-0.0313502	-0.0574163	0.0200529	-0.123993	-0.154381	0.0742358	-0.0409637	0.116469	0.0660532	0.0545676	0.0768132	0.0539871	0.0221385	-0.122463	-0.00477765	-0.259112	-0.0219199	0.0501174	-0.0267251	0.189071	0.00322311	-0.240677	0.0596169	-0.0335296	-0.0016045	0.0518697	0.00472353	-0.145834	0.101771	0.0526851	-0.0606016	-0.0126614	-0.0173469	0.419594
3.14	0.00543827	-0.0843534	0.0166536	0.01283	0.04606	-0.00706837	-0.0511248	-0.00691315	0.899836	-0.00314594	-0.000961029	-0.00366025	-0.00928987	0.216068	0.00751152	-0.0259488	-0.0572429	0.0182831	-0.125874	-0.220835	0.0738466	-0.0361732	0.117236	0.0873842	0.0556193	0.127154	0.0540912	0.0262303	-0.122551	-0.0017905	-0.259526	-0.0601945	0.0498707	-0.0225033	0.189147	0.0111575	-0.240103	0.0543404	-0.0334957	0.000457121	0.0519276	0.00319351	-0.14465	0.134651	0.0520438	-0.0641476	-0.0128849	-0.0149421	0.420334
3.15	0.004499	-0.101676	0.0167561	0.00803522	0.0460083	-0.00331777	-0.051222	-0.0124239	0.899799	-0.0042022	-0.000994082	-0.00292017	-0.00684859	0.272006	0.00715102	-0.0184238	-0.0570851	0.0170981	-0.128385	-0.27915	0.0734891	-0.0347275	0.11821	0.106264	0.0571511	0.171414	0.0541796	0.0287237	-0.122629	0.00235848	-0.260299	-0.0935401	0.0496484	-0.0218045	0.189301	0.0195541	-0.239581	0.0484978	-0.0334488	0.00318374	0.0519682	0.00154811	-0.14315	0.162579	0.0513663	-0.0665817	-0.0130932	-0.0109204	0.421117
3.16	0.00341042	-0.114763	0.0168264	0.0047506	0.0459938	0.00105841	-0.051371	-0.0172403	0.899751	-0.00532121	-0.0010196	-0.00215601	-0.00390582	0.316459	0.00681871	-0.0126428	-0.0569423	0.0148384	-0.131424	-0.326148	0.0731612	-0.0317478	0.119367	0.122841	0.059082	0.208107	0.0542588	0.0320531	-0.122692	0.00633142	-0.261383	-0.12324	0.0494321	-0.0223773	0.189538	0.0283281	-0.239131	0.0415889	-0.0333972	0.00407342	0.051988	-0.000891004	-0.141408	0.184117	0.0506722	-0.0672804	-0.0132725	-0.00673855	0.421922
3.17	0.00221926	-0.12329	0.0168651	0.00246636	0.0460302	0.00631404	-0.0515639	-0.021185	0.899694	-0.00610791	-0.00103728	-0.00137596	-0.000590278	0.347432	0.00652393	-0.0079207	-0.0568387	0.010077	-0.134861	-0.35885	0.072844	-0.0315582	0.120655	0.132991	0.0613404	0.23768	0.0543236	0.0350746	-0.122738	0.00904619	-0.262754	-0.1508	0.0492293	-0.017971	0.189852	0.0351638	-0.238761	0.0335892	-0.0333398	0.00406426	0.0519747	-0.00409592	-0.13951	0.197493	0.049982	-0.0655586	-0.0134048	-0.000452117	0.422724
3.18	0.000968	-0.125954	0.0168748	-0.000113722	0.046118	0.0109298	-0.0517912	-0.0240899	0.899629	-0.00661656	-0.00104707	-0.000596169	0.0029609	0.362257	0.00626992	-0.00320973	-0.056785	0.00536243	-0.138545	-0.375348	0.0725483	-0.0266405	0.122019	0.137563	0.0638483	0.2566	0.0543665	0.0349563	-0.122774	0.0107172	-0.264379	-0.172455	0.049066	-0.0141886	0.190235	0.040508	-0.238472	0.0245764	-0.0332794	0.00450833	0.0519315	-0.00609809	-0.137541	0.200398	0.0493226	-0.0608579	-0.0134701	0.00668827	0.423487
3.19	-0.000286588	-0.124102	0.0168577	-0.00390374	0.0462475	0.015021	-0.052042	-0.0258621	0.899561	-0.00700359	-0.00104921	0.000175554	0.00658749	0.362021	0.00605709	0.00246474	-0.0567803	-0.000185543	-0.142312	-0.375073	0.0722723	-0.0299855	0.123395	0.13522	0.0664898	0.265481	0.0543796	0.0311475	-0.122809	0.0108414	-0.266181	-0.186854	0.0489638	-0.00811571	0.190663	0.0453523	-0.238274	0.016308	-0.0332179	0.00639734	0.0518728	-0.00696939	-0.135582	0.19302	0.0487208	-0.0539877	-0.0134621	0.0140823	0.424185
3.2	-0.00150269	-0.11749	0.016809	-0.00560208	0.0464102	0.0173511	-0.0523047	-0.0265144	0.89949	-0.00711609	-0.00104382	0.000903878	0.010142	0.346865	0.00589604	0.00556532	-0.0568298	-0.00545711	-0.145993	-0.358501	0.0719489	-0.0339434	0.124721	0.128129	0.0691655	0.26354	0.0543484	0.0281057	-0.122854	0.00909781	-0.26809	-0.193578	0.0488838	-0.00736842	0.191128	0.047228	-0.238157	0.00751428	-0.0331505	0.00559434	0.0518093	-0.00642092	-0.133705	0.179388	0.0482019	-0.0445795	-0.0133767	0.0208953	0.424774
3.21	-0.0026599	-0.112741	0.0167331	-0.00979694	0.0465943	0.0191288	-0.05257	-0.0264297	0.899419	-0.00700172	-0.0010312	0.00162655	0.0135211	0.32744	0.00579027	0.0119723	-0.0569231	-0.00831621	-0.149453	-0.33178	0.0716167	-0.0312585	0.125954	0.116699	0.0718095	0.261136	0.0542761	0.021728	-0.122902	0.0100182	-0.270049	-0.197159	0.0488132	-0.00673932	0.191614	0.049549	-0.238098	0.00495091	-0.0330846	0.00723357	0.0517528	-0.00494844	-0.131983	0.164065	0.047783	-0.0338649	-0.0132168	0.0278815	0.425249
3.22	-0.00374488	-0.103662	0.0166256	-0.0115894	0.0467828	0.018655	-0.0528312	-0.0257227	0.899351	-0.0066725	-0.00101168	0.00227355	0.0166566	0.2986	0.00574635	0.0147454	-0.0570175	-0.00672043	-0.152602	-0.297082	0.0713189	-0.026564	0.127055	0.102419	0.0743736	0.249602	0.0541578	0.0174447	-0.122939	0.0106009	-0.27201	-0.194306	0.04875	-0.00640162	0.192106	0.0486115	-0.238078	0.000125043	-0.0330177	0.00590328	0.0517188	-0.00213278	-0.130441	0.143366	0.0474885	-0.0209343	-0.0129847	0.0332278	0.425592
3.23	-0.00473141	-0.0929125	0.0164893	-0.0158416	0.0469731	0.0195816	-0.0530829	-0.0245646	0.899286	-0.00610022	-0.000985981	0.0028674	0.0194776	0.263777	0.00575757	0.0198771	-0.0570984	-0.00639078	-0.155372	-0.255777	0.0710666	-0.0236743	0.128003	0.0858838	0.0767965	0.234166	0.0539978	0.00962857	-0.122949	0.0127528	-0.273924	-0.188002	0.0486805	-0.00660737	0.192589	0.047853	-0.238106	-0.00469224	-0.0329522	0.00785942	0.0517032	-0.000911552	-0.129096	0.125338	0.0473255	-0.0076	-0.012695	0.0378539	0.425809
3.24	-0.00560121	-0.0798368	0.0163228	-0.0180247	0.047165	0.0191765	-0.053321	-0.0229908	0.899228	-0.0054304	-0.000954743	0.00338321	0.0219271	0.223325	0.00582052	0.021539	-0.0571716	-0.00610496	-0.157702	-0.209255	0.0708401	-0.0215981	0.128775	0.0678653	0.0790262	0.211842	0.0537926	0.00305436	-0.122947	0.0118528	-0.275742	-0.174997	0.048621	-0.00524907	0.193054	0.0451797	-0.238186	-0.0109462	-0.0328851	0.00726348	0.0516972	0.000285619	-0.127951	0.104294	0.0473102	0.00710451	-0.0123564	0.0400455	0.425916
3.25	-0.00633582	-0.0659496	0.0161273	-0.0208676	0.0473568	0.0193842	-0.0535417	-0.0211111	0.899179	-0.00450426	-0.000918591	0.00382878	0.023952	0.178485	0.00592947	0.0232513	-0.0572551	-0.00864772	-0.159537	-0.156809	0.0706284	-0.0210472	0.129348	0.0466795	0.0810085	0.186117	0.0535397	-0.00517531	-0.122936	0.0116012	-0.277408	-0.15755	0.0485777	-0.00381047	0.193478	0.0400465	-0.238327	-0.0171697	-0.0328172	0.00775294	0.0516944	0.000239862	-0.127001	0.085288	0.047445	0.0225321	-0.0119909	0.0415389	0.425927
3.26	-0.00692343	-0.0506652	0.0159009	-0.023637	0.0475463	0.0185509	-0.053742	-0.0189118	0.89914	-0.00325368	-0.000878135	0.00423479	0.025504	0.128874	0.00608171	0.0242277	-0.0573672	-0.011918	-0.160817	-0.0984854	0.0704283	-0.018178	0.129699	0.0226119	0.0826966	0.154842	0.0532314	-0.014096	-0.122915	0.0104236	-0.278869	-0.133553	0.0485442	-0.00258488	0.193839	0.0323675	-0.238535	-0.0239757	-0.0327453	0.00812042	0.0516905	0.000544707	-0.126243	0.0643789	0.047744	0.0393327	-0.0116086	0.0415664	0.425853
3.27	-0.00737094	-0.0370675	0.0156535	-0.0253038	0.0477232	0.0172824	-0.0539188	-0.0163849	0.899115	-0.00178582	-0.000834375	0.00448356	0.0265602	0.0777938	0.00626157	0.0234942	-0.0575139	-0.0164468	-0.16149	-0.0346196	0.0702518	-0.0167371	0.129798	-0.00323386	0.0840619	0.122025	0.0528858	-0.0207829	-0.122892	0.00894288	-0.280065	-0.104194	0.0485281	-0.000440634	0.194109	0.0217019	-0.238793	-0.0277688	-0.0326811	0.0072917	0.0516881	0.000415314	-0.125676	0.0445875	0.0482066	0.0545178	-0.0112361	0.039209	0.425705
3.28	-0.00766248	-0.019803	0.0153921	-0.0266471	0.0478881	0.0157079	-0.0540682	-0.0134229	0.899105	-0.000225712	-0.000788719	0.00463558	0.0270659	0.0197298	0.00646681	0.0237027	-0.0577098	-0.0218532	-0.161494	0.0338437	0.0701019	-0.0132992	0.12963	-0.0302059	0.0850512	0.0813071	0.0525237	-0.026849	-0.122859	0.00775556	-0.280935	-0.0686759	0.0485326	0.00138916	0.194276	0.011151	-0.239104	-0.0342108	-0.032626	0.00687278	0.0516789	0.000177282	-0.125335	0.0191681	0.0488187	0.0686369	-0.0108795	0.0354289	0.425508
3.29	-0.00776935	-0.00124181	0.0151204	-0.0268276	0.0480254	0.0121931	-0.0541864	-0.0101846	0.899112	0.00159373	-0.000741888	0.00470718	0.0269862	-0.0380601	0.00672132	0.0257198	-0.0579423	-0.0245668	-0.160825	0.0989519	0.0700099	-0.00573081	0.129189	-0.0575984	0.0856034	0.0370405	0.0521605	-0.0306089	-0.122827	0.00476443	-0.281431	-0.0307161	0.0485724	0.0085055	0.194331	-0.000594156	-0.239485	-0.0413599	-0.0325809	0.005432	0.0516741	0.00128999	-0.125225	-0.000714666	0.0495672	0.0811707	-0.0105508	0.0313305	0.425239
3.3	-0.00769505	0.0161632	0.0148552	-0.0252021	0.0481309	0.00953098	-0.0542714	-0.006796	0.899135	0.00301439	-0.000695	0.00463174	0.0263499	-0.091717	0.00703081	0.0279784	-0.0581959	-0.026721	-0.159534	0.157947	0.0699927	0.000394788	0.128491	-0.0798144	0.085718	-0.0059743	0.0518306	-0.030687	-0.122786	0.00467753	-0.281551	0.00661626	0.0486993	0.0166963	0.194271	-0.0113145	-0.239923	-0.0453473	-0.0325581	0.00287524	0.0516713	0.000608804	-0.125346	-0.029232	0.0504323	0.091427	-0.0102554	0.0261729	0.424892
3.31	-0.00744725	0.0338015	0.0146111	-0.0236384	0.0482133	0.00707125	-0.0543216	-0.00319946	0.899172	0.00442347	-0.000649643	0.00442298	0.0252008	-0.141427	0.00739671	0.0320405	-0.0584592	-0.026554	-0.157697	0.208357	0.0700284	0.0104113	0.127596	-0.0986833	0.0854082	-0.0489881	0.0515588	-0.0309924	-0.12272	0.00505072	-0.281305	0.0428753	0.0489006	0.0243216	0.194107	-0.0221077	-0.240394	-0.0488839	-0.0325611	0.00165654	0.0516558	-0.000376146	-0.125736	-0.0507564	0.0513812	0.0977668	-0.0100138	0.0192325	0.424483
3.32	-0.00703099	0.0492451	0.0143931	-0.0197475	0.0482673	0.00404264	-0.0543351	0.000501755	0.899222	0.00559543	-0.000607344	0.00400323	0.0235887	-0.184324	0.0078169	0.0325949	-0.0586979	-0.0236026	-0.155399	0.250222	0.0702642	0.0354885	0.126521	-0.115151	0.0846814	-0.0894501	0.0513471	-0.0286046	-0.122641	0.00309134	-0.280704	0.0772667	0.0491839	0.0323695	0.193841	-0.0320485	-0.240883	-0.0485112	-0.0325847	-0.00130372	0.0516305	-0.00136103	-0.126386	-0.0827531	0.0523914	0.102016	-0.00981453	0.0128175	0.423993
3.33	-0.00646433	0.0640513	0.0142158	-0.0150027	0.0482931	0.00138266	-0.0543112	0.004303	0.899283	0.00662504	-0.000570173	0.00338671	0.0215703	-0.223209	0.00825773	0.0305864	-0.0589118	-0.0227283	-0.152717	0.28535	0.0707222	0.0550895	0.125309	-0.127097	0.0835631	-0.128637	0.0512053	-0.0259884	-0.122571	-0.00110173	-0.279765	0.110387	0.0495303	0.0377743	0.193482	-0.041303	-0.24136	-0.0472097	-0.0326327	-0.00389108	0.0515966	-0.00252135	-0.127323	-0.105475	0.0534237	0.102316	-0.00967747	0.0048457	0.423447
3.34	-0.00575272	0.0779461	0.0140874	-0.0102154	0.0483047	0.000985024	-0.0542492	0.00806229	0.899354	0.00743405	-0.000540223	0.00257101	0.0191763	-0.258975	0.00869135	0.0268609	-0.0591316	-0.0251454	-0.149706	0.316206	0.0713639	0.0712002	0.123982	-0.137046	0.0820766	-0.163658	0.0511396	-0.0226526	-0.122526	-0.00528026	-0.278521	0.13757	0.0499421	0.0443903	0.193037	-0.0477967	-0.241818	-0.0445702	-0.0326994	-0.00509082	0.0515408	-0.00542374	-0.128508	-0.133504	0.054449	0.0998558	-0.00960302	-0.00332854	0.42282
3.35	-0.0049066	0.0902428	0.0140113	-0.00494729	0.0483062	-0.000785599	-0.05415	0.0117787	0.899433	0.00809244	-0.000519133	0.0016253	0.0164399	-0.29056	0.0090957	0.0211542	-0.0593615	-0.0256055	-0.146408	0.342658	0.0721373	0.0823311	0.122568	-0.144651	0.0802571	-0.19572	0.0511546	-0.0184816	-0.12251	-0.0104659	-0.277017	0.162321	0.0504022	0.0485727	0.192522	-0.0542261	-0.242246	-0.0404823	-0.0327783	-0.00632791	0.0514673	-0.00629054	-0.12996	-0.156111	0.0554359	0.0941105	-0.00960143	-0.0124608	0.422164
3.36	-0.00393729	0.104206	0.0139896	0.000495131	0.0482868	-0.00306942	-0.0540135	0.0155238	0.899515	0.0084309	-0.000507973	0.000591676	0.0133926	-0.322569	0.00945683	0.0147025	-0.0595912	-0.0260794	-0.142863	0.366322	0.0730049	0.0919618	0.121096	-0.149523	0.0781287	-0.229013	0.0512517	-0.0143368	-0.122519	-0.0131017	-0.275274	0.185803	0.050908	0.0514639	0.191951	-0.0591067	-0.242632	-0.0385644	-0.0328662	-0.00693342	0.0513931	-0.00579102	-0.131625	-0.176122	0.0563523	0.0849547	-0.00968224	-0.0224909	0.421453
3.37	-0.00283668	0.115338	0.014021	0.00574664	0.0482449	-0.00528916	-0.0538402	0.0190974	0.8996	0.00849151	-0.000507542	-0.000507577	0.0100468	-0.347938	0.00977024	0.0077693	-0.0598246	-0.026948	-0.139111	0.383267	0.073967	0.0984139	0.119592	-0.15072	0.075694	-0.256944	0.0514291	-0.00985508	-0.12254	-0.0157573	-0.273318	0.204901	0.0514014	0.045693	0.191347	-0.0614739	-0.242991	-0.033768	-0.0329557	-0.00726149	0.0513281	-0.0048908	-0.133503	-0.197356	0.0571668	0.0735304	-0.0098464	-0.0321014	0.420742
3.38	-0.00165134	0.122113	0.0141121	0.012129	0.048177	-0.00851999	-0.0536325	0.0223806	0.899684	0.00831073	-0.000518211	-0.00161505	0.00650279	-0.362202	0.0100134	-0.00121044	-0.0600587	-0.0264645	-0.135246	0.3887	0.0749299	0.0917322	0.118103	-0.147494	0.0730297	-0.277883	0.0516908	-0.00403441	-0.122571	-0.0179397	-0.271192	0.219987	0.0518322	0.0404151	0.190725	-0.0629606	-0.243279	-0.0259331	-0.0330552	-0.00920978	0.0512777	-0.00299492	-0.135556	-0.212177	0.0578499	0.0586963	-0.0101002	-0.0417883	0.420025
3.39	-0.000410734	0.124453	0.0142545	0.0165401	0.048074	-0.0120858	-0.0533945	0.0251116	0.899766	0.00804165	-0.000539453	-0.00262924	0.00286072	-0.364344	0.01019	-0.00782978	-0.0602731	-0.0232807	-0.131384	0.381812	0.07581	0.0840077	0.116657	-0.140766	0.0701939	-0.290183	0.0520105	-0.00161907	-0.122617	-0.0206975	-0.268941	0.229693	0.0522105	0.0344393	0.190098	-0.0626664	-0.243486	-0.0156569	-0.0331571	-0.00931395	0.0512556	-0.000228219	-0.13772	-0.220656	0.0583751	0.0417074	-0.01043	-0.0490047	0.419313
3.4	0.000811347	0.119343	0.0144423	0.0217948	0.0479379	-0.0152475	-0.0531332	0.0269797	0.899844	0.00756526	-0.000570692	-0.00361549	-0.000720736	-0.350373	0.0102886	-0.0169439	-0.0604478	-0.0187511	-0.12766	0.361627	0.0765824	0.0682386	0.115296	-0.131301	0.0673091	-0.289735	0.0523635	0.00197015	-0.122691	-0.0240093	-0.266631	0.231895	0.0525057	0.0240222	0.189476	-0.0615182	-0.243561	-0.0012959	-0.0332579	-0.0108815	0.0512611	0.0017791	-0.139961	-0.224791	0.0587206	0.0222609	-0.0108287	-0.0565857	0.418666
3.41	0.00197426	0.112178	0.0146821	0.026415	0.0477772	-0.0165322	-0.052858	0.027926	0.899916	0.00673778	-0.000611602	-0.00454326	-0.00412729	-0.328152	0.0102812	-0.0260493	-0.060581	-0.0150555	-0.124189	0.331513	0.0771254	0.0376368	0.114066	-0.114373	0.0644614	-0.282831	0.0527456	0.00452176	-0.122789	-0.0248662	-0.264322	0.229364	0.0526669	0.00752064	0.188865	-0.060284	-0.243511	0.0100087	-0.0333653	-0.0111996	0.0512845	0.00218989	-0.142146	-0.209826	0.058859	0.000594254	-0.0112896	-0.0605259	0.418046
3.42	0.00302808	0.0984408	0.0149632	0.0296665	0.0476128	-0.0162202	-0.0525786	0.02778	0.899978	0.00566402	-0.000661289	-0.00534853	-0.00724567	-0.292457	0.0101688	-0.0337099	-0.060686	-0.0119135	-0.121066	0.291741	0.0773292	0.00342449	0.113006	-0.095618	0.0617532	-0.263352	0.0531372	0.00650198	-0.122891	-0.0240864	-0.26208	0.218812	0.0526511	-0.0112504	0.188286	-0.0553926	-0.243331	0.0233017	-0.0334665	-0.0104913	0.0513082	0.00142279	-0.144193	-0.194413	0.0587807	-0.0213856	-0.0117866	-0.0627334	0.41752
3.43	0.00394257	0.0841109	0.0152784	0.0330527	0.0474482	-0.0162068	-0.052306	0.0265517	0.900029	0.00458557	-0.000718074	-0.00597696	-0.00997825	-0.249681	0.00995553	-0.0413757	-0.0607543	-0.00743697	-0.11839	0.24216	0.0772379	-0.0192104	0.112155	-0.0730391	0.0592629	-0.239021	0.0535243	0.00881485	-0.122997	-0.023258	-0.259966	0.203151	0.0524498	-0.0266223	0.187753	-0.0505356	-0.243048	0.0312315	-0.0335591	-0.0103674	0.0513321	0.00138483	-0.146013	-0.168163	0.058479	-0.0431378	-0.012308	-0.0627317	0.417117
3.44	0.00469601	0.066374	0.0156101	0.0341821	0.0472933	-0.0147106	-0.052051	0.0243017	0.900069	0.00338946	-0.000780051	-0.00640877	-0.0122396	-0.197775	0.00966006	-0.0459881	-0.0607864	-0.0028239	-0.116253	0.184798	0.0769419	-0.0357745	0.111535	-0.0510951	0.057066	-0.205241	0.0538841	0.00988776	-0.123099	-0.020989	-0.258049	0.179947	0.0521323	-0.0377255	0.187282	-0.0439229	-0.24269	0.0379726	-0.033629	-0.00820914	0.0513544	0.000687168	-0.147558	-0.137441	0.0579624	-0.0638723	-0.0128363	-0.0608396	0.416894
3.45	0.00526785	0.0465993	0.0159542	0.035121	0.0471502	-0.0136193	-0.051823	0.0211295	0.900097	0.00220036	-0.000845646	-0.00668686	-0.0139601	-0.139057	0.0092827	-0.0505534	-0.0607736	0.0019091	-0.114718	0.12067	0.0765597	-0.0402888	0.111149	-0.0252682	0.0552256	-0.166015	0.054221	0.012879	-0.123203	-0.0202471	-0.25638	0.152749	0.0517119	-0.0446738	0.186875	-0.0373583	-0.242286	0.0424497	-0.0336805	-0.00680432	0.0513757	0.000718062	-0.14876	-0.0999233	0.0572337	-0.084558	-0.0133698	-0.0590526	0.41684
3.46	0.00562023	0.0227319	0.0162975	0.0338721	0.0470141	-0.0134003	-0.0516315	0.0170318	0.900114	0.00110505	-0.000912761	-0.00671521	-0.0150421	-0.0697562	0.00884215	-0.0505631	-0.0607241	0.00624392	-0.11387	0.047316	0.0761388	-0.042741	0.111023	0.00138594	0.0538259	-0.117821	0.0545366	0.01617	-0.123326	-0.0197246	-0.25501	0.120016	0.0512719	-0.0423221	0.186537	-0.0288258	-0.241834	0.0475989	-0.0337117	-0.00446903	0.051405	0.00211872	-0.149574	-0.0585248	0.056298	-0.104937	-0.0138981	-0.0557829	0.416945
3.47	0.00571445	-0.00512981	0.0166224	0.0324765	0.0468794	-0.013462	-0.0514852	0.0121055	0.90012	8.10E-06	-0.00097896	-0.00652075	-0.0153817	0.00957792	0.00837222	-0.0488462	-0.0606316	0.0119385	-0.1138	-0.0349444	0.0757312	-0.0382787	0.111182	0.031155	0.0529559	-0.0605486	0.0548298	0.0227331	-0.123462	-0.0166917	-0.254002	0.0804748	0.0508751	-0.0365744	0.186287	-0.0206314	-0.241326	0.0542434	-0.0337166	-0.00344909	0.0514515	0.00365167	-0.149973	-0.0192048	0.0551669	-0.120928	-0.014395	-0.0471881	0.417193
3.48	0.00551994	-0.034089	0.0169205	0.0285144	0.0467472	-0.0129608	-0.051391	0.00667257	0.900114	-0.0011517	-0.00104228	-0.00612523	-0.0148964	0.0932811	0.00788968	-0.0432391	-0.0604927	0.0170149	-0.114583	-0.121866	0.0753719	-0.0339158	0.111646	0.0613759	0.0526952	0.00181585	0.0551071	0.0276297	-0.123586	-0.0113551	-0.253421	0.0358087	0.0505369	-0.0301756	0.186134	-0.0103342	-0.24075	0.0605681	-0.0337006	-0.000920515	0.0515148	0.00503944	-0.149971	0.0204174	0.0539101	-0.128603	-0.0148011	-0.0331432	0.417584
3.49	0.00504744	-0.0614854	0.01718	0.0231629	0.0466214	-0.0118215	-0.0513524	0.00103901	0.900096	-0.00239442	-0.00110075	-0.00552674	-0.0135866	0.174376	0.00741332	-0.0356248	-0.0603156	0.0201874	-0.11623	-0.206868	0.0750496	-0.0319288	0.112411	0.0909748	0.0530551	0.0643011	0.0553621	0.0315248	-0.123695	-0.00642924	-0.253298	-0.0114069	0.0502789	-0.0212531	0.186092	0.00187264	-0.240127	0.0651013	-0.0336634	0.00212376	0.0515926	0.00619691	-0.149612	0.0545288	0.0525999	-0.131638	-0.0150826	-0.0193689	0.418124
3.5	0.00430412	-0.0866702	0.0173882	0.0193474	0.0465073	-0.0107839	-0.0513696	-0.00443392	0.900065	-0.00376822	-0.00115229	-0.00476371	-0.0114846	0.248758	0.00696431	-0.02971	-0.0601147	0.0227789	-0.118692	-0.284054	0.0747423	-0.0281673	0.113465	0.118857	0.0540375	0.123765	0.0555824	0.0370362	-0.123797	-0.00322441	-0.253647	-0.0582544	0.0500922	-0.0152355	0.186175	0.0140928	-0.239459	0.0681952	-0.0336031	0.00212601	0.0516831	0.00727153	-0.148921	0.0839064	0.0512779	-0.130268	-0.0152458	-0.0063642	0.418771
3.51	0.00332884	-0.107858	0.017549	0.013246	0.0464133	-0.00804498	-0.0514398	-0.00953851	0.90002	-0.00522004	-0.0011953	-0.00382931	-0.00868693	0.312887	0.00654611	-0.0208799	-0.0599046	0.0232858	-0.121878	-0.351172	0.0744827	-0.0238932	0.114786	0.143894	0.0555906	0.178103	0.0557691	0.0385509	-0.123895	0.000504486	-0.254457	-0.10366	0.0499641	-0.010725	0.186388	0.0287104	-0.238771	0.0693196	-0.0335329	0.00422818	0.0517796	0.00733502	-0.147976	0.107435	0.0499739	-0.126698	-0.0153015	0.00527467	0.419525
3.52	0.00217733	-0.122235	0.0176535	0.00782584	0.0463493	-0.00449413	-0.0515581	-0.0140343	0.899961	-0.00655322	-0.0012285	-0.00280373	-0.0053192	0.362384	0.00617595	-0.0130318	-0.0596864	0.0243355	-0.125672	-0.406017	0.0742449	-0.0227622	0.116327	0.163137	0.0576373	0.223588	0.0559061	0.0391442	-0.123992	0.00286913	-0.255711	-0.147056	0.0498659	-0.00892117	0.18674	0.0416744	-0.238099	0.0657001	-0.0334477	0.00564025	0.051873	0.00673483	-0.14684	0.124242	0.0487156	-0.121225	-0.015258	0.0144874	0.420346
3.53	0.000904114	-0.132143	0.0177104	0.00267585	0.046323	-0.000183568	-0.0517183	-0.0178903	0.899889	-0.00782911	-0.00125136	-0.00174111	-0.00150988	0.40025	0.0058481	-0.00582022	-0.0594673	0.022955	-0.129959	-0.449342	0.0740224	-0.0232529	0.118042	0.178476	0.0601018	0.262022	0.0559982	0.0387183	-0.12409	0.00578256	-0.257387	-0.188027	0.0497801	-0.00763776	0.187221	0.0545724	-0.237472	0.0606963	-0.0333594	0.00657031	0.0519575	0.00555755	-0.145572	0.133663	0.0475254	-0.113002	-0.0151275	0.0233598	0.421187
3.54	-0.000444475	-0.136543	0.0177187	-0.00205365	0.0463462	0.00489742	-0.0519131	-0.0208807	0.899804	-0.00899062	-0.00126353	-0.000668034	0.00261074	0.422887	0.0055712	0.000752375	-0.0592823	0.0186845	-0.134605	-0.477091	0.07375	-0.0308458	0.119884	0.187541	0.0629046	0.290623	0.0560374	0.0365505	-0.124173	0.00901576	-0.259449	-0.223342	0.0497037	-0.00943738	0.187826	0.0666356	-0.236903	0.0537111	-0.033266	0.00734526	0.0520223	0.00376277	-0.144235	0.136646	0.0464217	-0.103382	-0.0149191	0.0309225	0.422006
3.55	-0.00179913	-0.133356	0.0176806	-0.00653977	0.0464198	0.00999126	-0.0521321	-0.0227391	0.89971	-0.0098817	-0.00126496	0.000404182	0.00685944	0.424963	0.00535111	0.00688081	-0.059141	0.0139004	-0.139429	-0.48395	0.0733819	-0.0413771	0.121782	0.189327	0.0659144	0.304809	0.0560162	0.0319424	-0.124243	0.0104585	-0.261819	-0.249346	0.0496047	-0.0113164	0.188541	0.0761506	-0.236424	0.0431311	-0.0331686	0.00822523	0.0520661	0.00213636	-0.142891	0.133731	0.0454244	-0.0919475	-0.0146382	0.0372382	0.422756
3.56	-0.00309812	-0.125915	0.0176054	-0.00956433	0.0465411	0.0145158	-0.0523639	-0.0234626	0.899608	-0.0103141	-0.00125586	0.00142371	0.0110412	0.409741	0.00518584	0.0109603	-0.0590477	0.00903168	-0.144212	-0.469264	0.0729322	-0.0452692	0.123656	0.183117	0.0689998	0.307751	0.0559371	0.0271269	-0.124308	0.0114726	-0.264404	-0.26595	0.0494868	-0.0105803	0.189342	0.0828555	-0.236053	0.032766	-0.0330768	0.0074969	0.0520925	0.00080978	-0.14159	0.126634	0.0445522	-0.0778808	-0.0142949	0.0437084	0.423397
3.57	-0.00429824	-0.114582	0.0174825	-0.0143954	0.0467042	0.0175911	-0.052598	-0.0232602	0.899503	-0.0105621	-0.00123651	0.00243522	0.0149933	0.380657	0.00509301	0.0166046	-0.0589936	0.00655672	-0.148756	-0.438192	0.0725006	-0.0405943	0.125433	0.170536	0.07205	0.300912	0.0557803	0.018053	-0.124353	0.0133495	-0.267111	-0.273975	0.0493867	-0.00926452	0.190195	0.0867107	-0.23579	0.0224588	-0.0329787	0.00844667	0.0521082	0.00114583	-0.1404	0.113136	0.0438597	-0.0556229	-0.0138552	0.054775	0.423922
3.58	-0.00538675	-0.101469	0.0173166	-0.0189729	0.0468873	0.019281	-0.0528272	-0.0224954	0.899398	-0.0102785	-0.00120741	0.00338714	0.0186328	0.344123	0.00506702	0.0215529	-0.0589562	0.00411369	-0.152944	-0.397733	0.0721171	-0.0358902	0.127066	0.154536	0.075001	0.287794	0.0555493	0.00855973	-0.124378	0.0148578	-0.269864	-0.275242	0.0492823	-0.0107301	0.191075	0.0882574	-0.235616	0.0125947	-0.032886	0.00876038	0.0521305	0.00227665	-0.139315	0.101227	0.0434241	-0.0282102	-0.0133006	0.0647376	0.424282
3.59	-0.00632582	-0.0855028	0.0171052	-0.0230077	0.0470878	0.0211099	-0.0530465	-0.0213096	0.899298	-0.00971569	-0.00116936	0.00420982	0.0218663	0.300083	0.00510979	0.0249691	-0.0589534	-0.000316035	-0.156685	-0.349642	0.0717804	-0.0316094	0.128516	0.135014	0.0777689	0.267407	0.0552441	-0.000591382	-0.124382	0.0151327	-0.272596	-0.269662	0.0491792	-0.00884515	0.191961	0.0878037	-0.23555	0.000940435	-0.0327945	0.00877926	0.0521549	0.00226366	-0.138397	0.0844936	0.0432713	7.77E-05	-0.0126566	0.0710184	0.424561
3.6	-0.0071063	-0.0692222	0.0168462	-0.0283877	0.0473108	0.0234648	-0.0532528	-0.0198765	0.899205	-0.00891636	-0.00112339	0.00496764	0.0246441	0.251979	0.00521903	0.0293626	-0.0589965	-0.00503228	-0.159912	-0.294936	0.0714711	-0.0291723	0.129755	0.111667	0.0803084	0.243718	0.0548641	-0.0120218	-0.124368	0.0151368	-0.275246	-0.258682	0.0491074	-0.00565401	0.192834	0.0856805	-0.235593	-0.00973355	-0.0326991	0.0106042	0.0521674	0.000946575	-0.137626	0.072064	0.0434049	0.0288809	-0.0119568	0.0749336	0.424739
3.61	-0.00771837	-0.0530153	0.0165435	-0.0325517	0.0475461	0.0240682	-0.0534432	-0.0181611	0.899121	-0.00783835	-0.00107036	0.00563386	0.0269196	0.200484	0.00538635	0.0317567	-0.0590756	-0.00875514	-0.16256	-0.234066	0.0711915	-0.0264195	0.130753	0.0869974	0.082566	0.215192	0.0544133	-0.0223774	-0.124348	0.0136806	-0.277742	-0.239735	0.0490683	-0.00254957	0.193665	0.0802506	-0.235748	-0.0194841	-0.0326045	0.0106502	0.0521669	1.03E-06	-0.136991	0.054578	0.0438407	0.0594505	-0.0112313	0.0745837	0.424838
3.62	-0.00817017	-0.0361007	0.0162003	-0.0357664	0.047785	0.0240462	-0.0536148	-0.0160686	0.899048	-0.00656976	-0.00101134	0.00614952	0.028663	0.14368	0.00560495	0.0327299	-0.059202	-0.0147697	-0.164564	-0.165423	0.0709204	-0.0272892	0.131489	0.0594645	0.0845095	0.181445	0.0538994	-0.0314413	-0.12432	0.0130825	-0.280016	-0.21368	0.0490551	0.000249367	0.194431	0.0721288	-0.235994	-0.0290296	-0.0325144	0.0100958	0.0521512	-0.00138203	-0.136496	0.0406568	0.0445647	0.0856514	-0.0105335	0.0684019	0.424861
3.63	-0.00843951	-0.0174851	0.015828	-0.0390749	0.0480176	0.0230412	-0.053763	-0.0134757	0.89899	-0.00507955	-0.000948046	0.00650735	0.0298025	0.0806312	0.0058679	0.0346336	-0.0593886	-0.0211699	-0.165842	-0.089496	0.0706513	-0.0271601	0.131937	0.0287559	0.0860704	0.141629	0.0533506	-0.0396732	-0.124276	0.0124674	-0.281994	-0.181348	0.049074	0.00239186	0.195106	0.0626659	-0.23634	-0.0381883	-0.0324346	0.0103488	0.0521205	-0.0023725	-0.136172	0.0206087	0.0455254	0.106813	-0.00991625	0.0578272	0.424837
3.64	-0.00851409	0.00203235	0.0154198	-0.0420125	0.0482299	0.0197603	-0.0538826	-0.0103679	0.898949	-0.00316603	-0.000881658	0.00676154	0.0302909	0.014149	0.00619833	0.0373891	-0.0596229	-0.0247587	-0.166336	-0.00955729	0.0704044	-0.022239	0.132064	-0.00365724	0.0871961	0.0966749	0.0527717	-0.0470417	-0.124219	0.0111091	-0.283615	-0.142358	0.0491	0.00154096	0.195673	0.0506865	-0.236773	-0.0459169	-0.0323525	0.0102011	0.0520835	-0.00178154	-0.136095	-0.00576621	0.0466882	0.125145	-0.00939759	0.0456988	0.424806
3.65	-0.00841299	0.0185062	0.0149965	-0.0428859	0.0483978	0.0141244	-0.0539693	-0.00692345	0.898927	-0.00116343	-0.00081309	0.00695753	0.0301447	-0.0473847	0.00659241	0.0408064	-0.0598835	-0.0271118	-0.166046	0.066678	0.0702112	-0.0160049	0.131874	-0.0343732	0.087873	0.0515829	0.0521916	-0.0523126	-0.124149	0.0101229	-0.284824	-0.0987836	0.0491256	0.00294945	0.196104	0.0361519	-0.23725	-0.0479921	-0.0322916	0.00746632	0.0520568	8.43E-05	-0.136275	-0.0367577	0.0480195	0.140587	-0.00899951	0.0330264	0.424719
3.66	-0.00816118	0.0313894	0.0145669	-0.0420669	0.0485037	0.00774038	-0.0540202	-0.00326821	0.898926	0.000869876	-0.00074278	0.00705261	0.0294232	-0.100684	0.00706739	0.0446451	-0.0601533	-0.0272885	-0.165031	0.134524	0.0700988	-0.00633601	0.131375	-0.0639321	0.0881045	0.00939627	0.0516127	-0.0558793	-0.124075	0.00674305	-0.285592	-0.0547183	0.04916	0.00434912	0.196399	0.0227543	-0.237723	-0.0448117	-0.0322589	0.00323759	0.0520515	0.00172823	-0.13677	-0.0662391	0.0494924	0.152514	-0.00870332	0.0212985	0.424592
3.67	-0.00778024	0.0451932	0.0141547	-0.040467	0.0485495	0.00215794	-0.054034	0.000536354	0.898944	0.00273062	-0.000672579	0.00696154	0.0281944	-0.150531	0.00760916	0.0489888	-0.0604086	-0.0252318	-0.163385	0.193018	0.070061	-0.00179099	0.130623	-0.0858817	0.0879104	-0.0343878	0.0510569	-0.0597465	-0.124023	0.00106666	-0.285917	-0.0101953	0.0492104	0.00501588	0.196555	0.00905999	-0.238155	-0.0418098	-0.0322674	4.49E-05	0.0520573	0.00230693	-0.137584	-0.0953041	0.0510659	0.160238	-0.00850841	0.0105152	0.424389
3.68	-0.00725656	0.0588036	0.0137692	-0.036046	0.048541	-0.00313969	-0.0540094	0.00436921	0.89898	0.00436531	-0.000604609	0.006572	0.0264912	-0.195215	0.00821009	0.0493049	-0.0606238	-0.0203498	-0.161201	0.242384	0.0701184	0.0167795	0.129651	-0.10747	0.0872696	-0.0784849	0.0505263	-0.0605723	-0.12402	-0.00720642	-0.285794	0.0341591	0.0492797	0.00983813	0.196573	-0.00517059	-0.238558	-0.0380562	-0.0323086	-0.00448095	0.052068	0.00205291	-0.138694	-0.128145	0.0527048	0.164806	-0.00839464	0.00055591	0.424083
3.69	-0.00662404	0.0689057	0.013442	-0.0294153	0.0484878	-0.00624865	-0.0539465	0.00817955	0.89903	0.00561736	-0.000542551	0.00577428	0.0243897	-0.232585	0.00881056	0.0445881	-0.0607969	-0.0191119	-0.158564	0.284323	0.0703887	0.0365638	0.128505	-0.121385	0.0862296	-0.117029	0.050065	-0.0566525	-0.124073	-0.0131674	-0.285246	0.0746096	0.0494197	0.0185731	0.196457	-0.0180811	-0.238889	-0.0306378	-0.0323982	-0.00932695	0.0520679	-0.000401446	-0.140077	-0.153373	0.0543651	0.164457	-0.00836234	-0.00858658	0.423652
3.7	-0.00587705	0.0794663	0.0131705	-0.0237524	0.0484234	-0.00673558	-0.0538464	0.011814	0.899092	0.00679367	-0.000489896	0.00469334	0.0219087	-0.267923	0.00939227	0.0395469	-0.0609774	-0.0208818	-0.155525	0.321897	0.0708893	0.0614463	0.127209	-0.136528	0.0848207	-0.151326	0.0496829	-0.0519957	-0.124151	-0.016875	-0.284332	0.107045	0.0496552	0.0293324	0.196228	-0.0281652	-0.239162	-0.0243297	-0.0325057	-0.0105798	0.0520347	-0.00424129	-0.141725	-0.174895	0.0560097	0.161112	-0.00840047	-0.0177262	0.423139
3.71	-0.00502104	0.0915926	0.012969	-0.0168025	0.0483387	-0.0103097	-0.0537105	0.015328	0.899165	0.00771799	-0.000449087	0.00345792	0.0190873	-0.301305	0.00992266	0.0321099	-0.0611515	-0.0191985	-0.152149	0.35297	0.0716089	0.0797262	0.125797	-0.145968	0.0830822	-0.186158	0.0494096	-0.0452542	-0.124252	-0.0204227	-0.283109	0.13713	0.0500009	0.0401953	0.195896	-0.0385583	-0.239378	-0.0207217	-0.0326356	-0.0128125	0.0519832	-0.00404317	-0.143581	-0.195538	0.0576111	0.155134	-0.00851967	-0.0277001	0.422529
3.72	-0.00405212	0.101923	0.0128231	-0.0111835	0.0482164	-0.0143514	-0.0535407	0.0186011	0.899246	0.00843372	-0.000420866	0.00214797	0.0159526	-0.33012	0.0104125	0.0255412	-0.0613044	-0.0173317	-0.148485	0.379761	0.072472	0.0909817	0.124287	-0.155402	0.0810292	-0.216658	0.0492327	-0.0388636	-0.124364	-0.0223886	-0.281608	0.163187	0.0504432	0.0477225	0.19548	-0.0452274	-0.239556	-0.0164537	-0.0327677	-0.0131908	0.0519455	-0.00225117	-0.145564	-0.206203	0.0591323	0.145209	-0.00873171	-0.0383421	0.421806
3.73	-0.00298906	0.109302	0.0127409	-0.006022	0.0480607	-0.0163493	-0.0533394	0.0216195	0.899332	0.00872061	-0.000406103	0.000800692	0.0125453	-0.353611	0.0108391	0.0186197	-0.0614397	-0.0171351	-0.144573	0.40225	0.0734395	0.102082	0.122712	-0.16004	0.0786993	-0.241622	0.0491675	-0.0324859	-0.12447	-0.0217161	-0.279858	0.185627	0.0509246	0.047759	0.195003	-0.0495263	-0.239686	-0.0103584	-0.0329068	-0.0123765	0.0519213	-0.00208019	-0.147654	-0.210195	0.0605143	0.125713	-0.00907441	-0.0548918	0.421021
3.74	-0.00186211	0.114095	0.0127253	0.00185183	0.0478821	-0.0194637	-0.0531101	0.0241269	0.899419	0.00880936	-0.000405085	-0.000580143	0.00893767	-0.367666	0.0111873	0.00769266	-0.0615597	-0.0146374	-0.140485	0.413289	0.0745136	0.110531	0.12111	-0.160062	0.076155	-0.261421	0.0492105	-0.0232534	-0.124574	-0.0240832	-0.277907	0.204028	0.0514022	0.0478124	0.19448	-0.0551507	-0.239759	-0.00414532	-0.0330506	-0.0146558	0.0519009	-0.0012236	-0.149775	-0.217919	0.061672	0.10074	-0.00957284	-0.070706	0.420191
3.75	-0.000714505	0.114192	0.0127678	0.00684153	0.0476724	-0.0227924	-0.0528593	0.0259334	0.899508	0.00883231	-0.000417216	-0.00183529	0.00525747	-0.368293	0.0114552	0.000122205	-0.0616518	-0.0117575	-0.136358	0.410487	0.075604	0.106675	0.11952	-0.156979	0.0734694	-0.273216	0.0493352	-0.0184315	-0.1247	-0.0278694	-0.275794	0.219025	0.0518624	0.0443889	0.193913	-0.0589419	-0.239754	0.00406542	-0.0331913	-0.0139383	0.051896	0.00039483	-0.151903	-0.211526	0.0625513	0.070997	-0.0102148	-0.0832499	0.419385
3.76	0.00040825	0.109991	0.0128697	0.0138291	0.0474297	-0.0255578	-0.0525941	0.0269456	0.899595	0.00856228	-0.000441801	-0.00307909	0.00163242	-0.356527	0.0116295	-0.01059	-0.061712	-0.00875076	-0.132325	0.394592	0.0766405	0.0990763	0.117985	-0.148866	0.0707142	-0.277333	0.0495307	-0.0109166	-0.124858	-0.0303381	-0.273547	0.229627	0.0522824	0.0399576	0.193308	-0.0626853	-0.239658	0.0126202	-0.0333335	-0.0156326	0.051907	0.000737219	-0.153973	-0.20185	0.0631252	0.0388654	-0.0109696	-0.0928701	0.418636
3.77	0.0014562	0.0984217	0.0130397	0.0196064	0.0471739	-0.0250878	-0.0523237	0.0269842	0.899678	0.00812747	-0.000478822	-0.00430254	-0.00180761	-0.329375	0.0116841	-0.0200785	-0.0617533	-0.0076315	-0.128513	0.366585	0.0775381	0.0777369	0.116552	-0.137225	0.0679909	-0.267707	0.0498048	-0.00311056	-0.125009	-0.0261313	-0.271232	0.232178	0.0526477	0.0328522	0.192672	-0.0645383	-0.239464	0.0247829	-0.0334836	-0.0155709	0.0519106	-0.00189025	-0.155884	-0.18331	0.063358	0.0033338	-0.0118106	-0.0982773	0.417941
3.78	0.00239408	0.087398	0.0132597	0.0252461	0.0469285	-0.0242703	-0.0520575	0.0261016	0.899756	0.00746501	-0.000527284	-0.00536883	-0.00496484	-0.297822	0.0116388	-0.0288538	-0.0617821	-0.00473398	-0.125015	0.330944	0.0781906	0.0500919	0.115252	-0.120224	0.0653875	-0.254527	0.0501322	0.00419473	-0.125125	-0.0237133	-0.26892	0.229189	0.0529442	0.0253785	0.19203	-0.0641616	-0.239178	0.0310543	-0.0336178	-0.0152401	0.0518883	-0.00428088	-0.157608	-0.157387	0.0632321	-0.0327917	-0.0126987	-0.100383	0.417382
3.79	0.00319789	0.0721325	0.0135323	0.0302468	0.0466884	-0.0237296	-0.0518049	0.024298	0.899825	0.00634317	-0.000585424	-0.00625067	-0.00775667	-0.25621	0.0114911	-0.036125	-0.0617774	-0.000639537	-0.12192	0.287137	0.0785073	0.0118352	0.11413	-0.102243	0.0629747	-0.231971	0.050509	0.0115612	-0.125232	-0.0221892	-0.266673	0.219445	0.0531296	0.0100898	0.191393	-0.0631273	-0.238824	0.0376806	-0.0337457	-0.015046	0.05185	-0.00556179	-0.159044	-0.125708	0.0627426	-0.0681249	-0.0136037	-0.0974894	0.416937
3.8	0.00385367	0.0579458	0.0138497	0.0329129	0.0464609	-0.0211491	-0.0515743	0.0216939	0.899882	0.00509914	-0.000651444	-0.0069224	-0.0101232	-0.211909	0.011251	-0.0403747	-0.0617444	0.00185978	-0.119294	0.237341	0.0784365	-0.02443	0.113215	-0.0806585	0.0608103	-0.205795	0.0509234	0.0163105	-0.125329	-0.0188388	-0.26455	0.203782	0.0531385	-0.00944617	0.190779	-0.0593646	-0.238432	0.0392327	-0.0338641	-0.0122168	0.0517985	-0.00761535	-0.160144	-0.0927886	0.0619333	-0.0948947	-0.0144574	-0.0853954	0.416642
3.81	0.00433938	0.0374348	0.014195	0.036322	0.0462603	-0.0186974	-0.051374	0.0182331	0.899927	0.00369667	-0.000723476	-0.0074674	-0.0119901	-0.154673	0.0109321	-0.0463218	-0.0616847	0.00578452	-0.117214	0.177793	0.0780721	-0.0448857	0.112535	-0.0556038	0.0589677	-0.168128	0.0513577	0.0243108	-0.125414	-0.0171802	-0.262622	0.180795	0.0529371	-0.0290265	0.190213	-0.0533379	-0.238012	0.0444337	-0.0339619	-0.0119625	0.0517275	-0.00937463	-0.160929	-0.0617455	0.0608977	-0.114015	-0.0151803	-0.0690578	0.416575
3.82	0.00460786	0.0163987	0.0145588	0.0363696	0.0460831	-0.0166173	-0.0512113	0.0142349	0.899958	0.00265319	-0.000799758	-0.00776545	-0.0132582	-0.0938901	0.0105315	-0.0490243	-0.0615953	0.00951199	-0.115753	0.114314	0.0775601	-0.0563079	0.112101	-0.0323308	0.0575402	-0.126593	0.0518037	0.0281158	-0.125504	-0.0151177	-0.260948	0.154351	0.0525712	-0.0426717	0.18971	-0.0480088	-0.237539	0.0478546	-0.0340428	-0.00898082	0.0516486	-0.00925973	-0.16142	-0.0307925	0.0596867	-0.12892	-0.0157573	-0.0522287	0.416746
3.83	0.00466359	-0.00767699	0.0149141	0.0355028	0.0459183	-0.016687	-0.0510911	0.00974084	0.899979	0.00167446	-0.000877728	-0.00779713	-0.0139029	-0.0259965	0.0100762	-0.0505228	-0.0614738	0.0134168	-0.114948	0.04508	0.0770171	-0.0537137	0.111898	-0.00714705	0.0565384	-0.0800369	0.0522241	0.0314181	-0.125602	-0.0156684	-0.259545	0.12586	0.052103	-0.0499988	0.189267	-0.0419648	-0.23704	0.0533694	-0.0340913	-0.00720528	0.0515848	-0.00655242	-0.161637	-0.0055517	0.0583487	-0.139061	-0.0161872	-0.0366137	0.417161
3.84	0.00445177	-0.0356243	0.0152609	0.0336299	0.0457442	-0.0176953	-0.0510173	0.00498193	0.899992	0.000957387	-0.000954704	-0.00755027	-0.0138222	0.0492321	0.00956884	-0.049019	-0.061332	0.0145312	-0.114865	-0.0291007	0.0765043	-0.0471733	0.111947	0.0169635	0.0560351	-0.029063	0.0526187	0.0339695	-0.125733	-0.0154456	-0.258427	0.0978485	0.0516268	-0.0444283	0.18887	-0.0377102	-0.236459	0.0628327	-0.0341308	-0.00646801	0.0515594	-0.00274495	-0.161634	0.0104896	0.0569186	-0.146331	-0.0164882	-0.0232987	0.417805
3.85	0.00396409	-0.062482	0.015582	0.0306063	0.0455661	-0.0173645	-0.0509919	0.000116279	0.899997	0.000118545	-0.00102817	-0.00712724	-0.0129843	0.12432	0.0090457	-0.0449317	-0.0611922	0.0152152	-0.115539	-0.105363	0.0760531	-0.0422558	0.112257	0.0435529	0.0560427	0.0220049	0.0529663	0.03533	-0.125884	-0.0151661	-0.257598	0.0677157	0.0511858	-0.043326	0.188529	-0.0306589	-0.235786	0.0714079	-0.0341542	-0.0051423	0.051571	-3.81E-05	-0.161479	0.0245236	0.0554295	-0.150181	-0.0166695	-0.010975	0.418654
3.86	0.0032264	-0.0860973	0.0158776	0.0282368	0.0454033	-0.014599	-0.0510145	-0.00461489	0.899995	-0.000681125	-0.00109703	-0.00664683	-0.0114255	0.193519	0.00851755	-0.0409294	-0.0610511	0.0155602	-0.116958	-0.177697	0.0756698	-0.0343349	0.112822	0.0688706	0.0565451	0.0704568	0.0532803	0.0395372	-0.126066	-0.0154456	-0.257071	0.0365154	0.0507912	-0.0355883	0.188237	-0.0254478	-0.235046	0.0771619	-0.0341671	-0.00471973	0.0515992	0.000252066	-0.161171	0.0352075	0.0539166	-0.150912	-0.0167368	0.000364952	0.419611
3.87	0.00226889	-0.104726	0.0161441	0.0258756	0.0452823	-0.0095991	-0.0510831	-0.00902811	0.899983	-0.0015227	-0.0011608	-0.00610626	-0.00921229	0.252478	0.00799909	-0.0365481	-0.0609141	0.0157065	-0.119065	-0.241876	0.0753489	-0.0293305	0.113627	0.0913239	0.0575243	0.114691	0.0535755	0.0447598	-0.126258	-0.0123888	-0.256875	0.00284335	0.0504428	-0.0317751	0.188021	-0.0180628	-0.234257	0.0792871	-0.0341657	-0.00407399	0.0516214	-0.00117313	-0.160769	0.0473309	0.0524116	-0.147675	-0.0166948	0.0121028	0.420647
3.88	0.00115466	-0.117681	0.0163936	0.0229575	0.0452121	-0.00410068	-0.0511934	-0.0129045	0.899962	-0.00262754	-0.00121922	-0.00555506	-0.00647123	0.29905	0.00748484	-0.0313528	-0.0607788	0.0154089	-0.121763	-0.295782	0.0750909	-0.0224348	0.114651	0.112082	0.0589131	0.152257	0.0538825	0.0497903	-0.126429	-0.00627853	-0.257014	-0.0310664	0.0501682	-0.0237937	0.187887	-0.0080086	-0.23347	0.0779875	-0.0341659	-0.00283249	0.0516318	-0.0021639	-0.160301	0.0509979	0.0509535	-0.141837	-0.0165488	0.0222079	0.421713
3.89	-5.31E-05	-0.123357	0.0166118	0.0205357	0.0451969	0.0011766	-0.0513391	-0.0161271	0.89993	-0.00381459	-0.00127183	-0.00497389	-0.00333557	0.331288	0.00699996	-0.0272491	-0.06065	0.0145087	-0.124944	-0.338766	0.0748898	-0.0191143	0.115864	0.129357	0.0606358	0.180788	0.0541909	0.0545733	-0.126554	-0.00039334	-0.257488	-0.0640879	0.0499517	-0.0191763	0.187858	0.00255527	-0.232723	0.0712503	-0.0341522	-0.00199272	0.0516344	-0.0023931	-0.159796	0.0538229	0.049573	-0.132292	-0.0163021	0.0319575	0.422748
3.9	-0.00128746	-0.122581	0.0168048	0.0175407	0.0452384	0.00720997	-0.0515137	-0.0186672	0.899886	-0.0049876	-0.00131846	-0.00433345	5.98E-05	0.349998	0.0065424	-0.0223731	-0.0605449	0.0107621	-0.128505	-0.371297	0.074686	-0.0226419	0.117232	0.142966	0.0626113	0.201437	0.0545067	0.0568489	-0.126635	0.00546203	-0.258294	-0.0970517	0.0497861	-0.0160107	0.187942	0.0153117	-0.232062	0.0606952	-0.0341321	-0.000289206	0.0516305	-0.00292678	-0.159285	0.0525007	0.0482988	-0.120293	-0.0159652	0.0402839	0.423718
3.91	-0.00248909	-0.116617	0.016961	0.0143789	0.0453439	0.0137753	-0.0517096	-0.0203888	0.899832	-0.00594156	-0.00135837	-0.0036472	0.00357882	0.355207	0.00613252	-0.0179184	-0.0604876	0.00499075	-0.132326	-0.39054	0.074443	-0.026734	0.118708	0.151135	0.0647535	0.214033	0.0548035	0.0564309	-0.126674	0.00915476	-0.259412	-0.12612	0.049617	-0.0151952	0.188142	0.0253772	-0.23152	0.0477096	-0.0340942	0.00153155	0.051615	-0.00401022	-0.158787	0.0483504	0.0471552	-0.106551	-0.0155536	0.0464642	0.42458
3.92	-0.00360668	-0.105744	0.017087	0.0117399	0.0455176	0.0208138	-0.0519185	-0.0212317	0.899769	-0.0066839	-0.00139117	-0.00290659	0.00707807	0.345342	0.00576404	-0.0144589	-0.0604946	-0.00221405	-0.136259	-0.393392	0.0741446	-0.0333391	0.120233	0.153853	0.0669734	0.21744	0.0550726	0.0534313	-0.126684	0.0129342	-0.260799	-0.1501	0.0494984	-0.0094752	0.188442	0.0344663	-0.231119	0.0330356	-0.0340473	0.00272639	0.0515798	-0.00588344	-0.158341	0.0420636	0.0461565	-0.091512	-0.0150822	0.0513999	0.425325
3.93	-0.00460168	-0.0929795	0.0171779	0.00680297	0.0457591	0.0268801	-0.0521314	-0.0212372	0.8997	-0.00714843	-0.00141618	-0.00207162	0.0104161	0.324338	0.00544964	-0.00810867	-0.0605658	-0.00731264	-0.140138	-0.380664	0.0737713	-0.0392053	0.12175	0.149175	0.0691829	0.214779	0.0552876	0.0450414	-0.126663	0.0144589	-0.262395	-0.168146	0.0494051	-0.0103661	0.188831	0.0428823	-0.230862	0.0200546	-0.033989	0.00588496	0.0515238	-0.00666568	-0.15796	0.0347596	0.0453133	-0.0756226	-0.0145675	0.0549036	0.4259
3.94	-0.0054669	-0.0800162	0.0172276	0.00261387	0.0460432	0.0299992	-0.0523415	-0.0207204	0.899627	-0.00730166	-0.00143272	-0.0012232	0.0135145	0.297296	0.00520091	-0.00297362	-0.0606598	-0.00831852	-0.143836	-0.357504	0.0733779	-0.0374826	0.123201	0.139757	0.0713325	0.208177	0.0554315	0.0368546	-0.126642	0.0146382	-0.264143	-0.180808	0.0493201	-0.00711849	0.189293	0.04961	-0.230728	0.00894532	-0.0339206	0.00716999	0.0514686	-0.00531426	-0.157662	0.029379	0.0446362	-0.0591962	-0.014022	0.0563892	0.426303
3.95	-0.00619838	-0.0650915	0.0172297	-0.00199065	0.0463577	0.0327998	-0.0525445	-0.0198222	0.899554	-0.00729735	-0.00144079	-0.000397624	0.0163124	0.262563	0.00502319	0.0016254	-0.0607676	-0.0106858	-0.147253	-0.324722	0.0730244	-0.033363	0.124546	0.128203	0.0733871	0.196374	0.0554998	0.028265	-0.126596	0.0173324	-0.265993	-0.188463	0.0492548	-0.00442453	0.189812	0.0543292	-0.230702	-0.00297694	-0.0338397	0.00887173	0.0514213	-0.00449995	-0.157403	0.0255069	0.044124	-0.0426325	-0.0134635	0.0572182	0.426484
3.96	-0.00679686	-0.0539069	0.0171821	-0.00778631	0.0466954	0.0344161	-0.0527374	-0.0186899	0.899482	-0.00699754	-0.00144071	0.000428588	0.0187695	0.229158	0.00491183	0.00692052	-0.060901	-0.0133621	-0.150317	-0.287027	0.0727118	-0.0288051	0.125757	0.112673	0.0753183	0.186136	0.0554958	0.0188072	-0.126513	0.0201785	-0.267899	-0.19154	0.0492274	-0.00200464	0.19037	0.0568461	-0.230775	-0.00951943	-0.0337472	0.0108843	0.0513777	-0.00353855	-0.157174	0.0229111	0.0437917	-0.021863	-0.0128905	0.060235	0.426474
3.97	-0.00727521	-0.0401367	0.0170791	-0.0122327	0.0470345	0.0334076	-0.0529169	-0.0171395	0.899414	-0.00668615	-0.00143271	0.0011555	0.0208667	0.188759	0.00486688	0.00953391	-0.0610528	-0.0151189	-0.152968	-0.242006	0.072443	-0.0252385	0.126802	0.0952547	0.0770994	0.16755	0.0554185	0.0108388	-0.126414	0.0196118	-0.269791	-0.186253	0.0492054	-0.00385229	0.190944	0.0579245	-0.230917	-0.0180854	-0.033646	0.0107149	0.0513493	-0.0013841	-0.156958	0.0202826	0.0437021	0.00419828	-0.0122794	0.0626403	0.426286
3.98	-0.00760049	-0.0235983	0.0169249	-0.0174231	0.0473636	0.0325469	-0.0530787	-0.0151314	0.89935	-0.00600968	-0.0014177	0.00182072	0.0225229	0.140767	0.00488342	0.0132834	-0.0612304	-0.0188503	-0.155128	-0.189211	0.0722066	-0.0220642	0.127654	0.0744597	0.0786537	0.142844	0.0552817	0.00212839	-0.126299	0.0207859	-0.271604	-0.1758	0.0491614	-0.00350648	0.191517	0.0569098	-0.231152	-0.0276099	-0.0335416	0.0118141	0.0513334	-0.000331972	-0.156791	0.0120002	0.0438576	0.0268742	-0.0116752	0.0591131	0.426
3.99	-0.00775386	-0.00539645	0.0167182	-0.0224706	0.0476798	0.0306295	-0.0532178	-0.0125928	0.899295	-0.00502238	-0.00139639	0.002426	0.0236768	0.0871438	0.0049727	0.0176371	-0.0614388	-0.0212344	-0.15673	-0.130192	0.0719868	-0.021462	0.128286	0.0514386	0.0799296	0.113097	0.0550911	-0.00690856	-0.126157	0.0213483	-0.27329	-0.160284	0.0491341	-0.000749777	0.192077	0.0540569	-0.231476	-0.0365187	-0.0334299	0.0127549	0.0513236	0.000636509	-0.156735	-0.00265373	0.0442253	0.0468333	-0.0111175	0.0530311	0.425667
4	-0.00770124	0.0156537	0.0164689	-0.0275248	0.0479708	0.0281305	-0.053329	-0.00960884	0.89925	-0.00382196	-0.00136926	0.00300328	0.0242542	0.0273256	0.0051359	0.0229918	-0.061667	-0.024288	-0.157712	-0.0661125	0.0717831	-0.0197767	0.128674	0.0262656	0.0808519	0.0768131	0.0548533	-0.0178269	-0.125995	0.0210633	-0.27479	-0.139705	0.0491424	0.00182804	0.192596	0.0502462	-0.231906	-0.0461994	-0.0333208	0.0139889	0.0513199	0.00123881	-0.156866	-0.0233781	0.0447826	0.0637449	-0.0106179	0.0453461	0.42534
4.01	-0.0074493	0.0343603	0.0161677	-0.0318044	0.048235	0.0248907	-0.0534086	-0.00625156	0.899219	-0.00248664	-0.00133642	0.00354729	0.0242435	-0.0314833	0.00539392	0.0276737	-0.0619209	-0.0261239	-0.158042	3.08E-05	0.0716045	-0.0163381	0.128802	3.47E-05	0.0814003	0.0403675	0.0545444	-0.0290452	-0.125831	0.0171835	-0.276065	-0.114836	0.0491607	0.003458	0.19307	0.0438799	-0.23241	-0.0515246	-0.0332019	0.0141668	0.0513167	0.00139727	-0.157213	-0.0482842	0.0455015	0.0790322	-0.0101917	0.0367459	0.424992
4.02	-0.00701477	0.0522932	0.0158387	-0.0339899	0.0484582	0.0202322	-0.0534531	-0.0026223	0.8992	-0.00114876	-0.00129873	0.00399818	0.0236481	-0.0900634	0.00571684	0.0300531	-0.0621864	-0.0282108	-0.157704	0.0668619	0.0714474	-0.0152219	0.128671	-0.0258059	0.0815609	0.00147207	0.0541818	-0.0392665	-0.12569	0.0125969	-0.277068	-0.0854853	0.0492061	0.00479491	0.193473	0.036445	-0.232953	-0.0548046	-0.0331	0.0120882	0.0513148	0.00210606	-0.157824	-0.0772151	0.0463601	0.0911949	-0.00984291	0.0272076	0.424632
4.03	-0.00642062	0.0663781	0.0154816	-0.0360586	0.0486283	0.0138921	-0.0534613	0.00097603	0.899195	0.000194813	-0.00125653	0.00440631	0.0225089	-0.140672	0.0061145	0.0338163	-0.0624729	-0.029917	-0.156726	0.126949	0.071326	-0.00919054	0.128285	-0.0502687	0.0813394	-0.0342855	0.0537525	-0.0497043	-0.125584	0.00593266	-0.277772	-0.0546748	0.0492416	0.00293669	0.193805	0.028822	-0.2335	-0.0530239	-0.0330124	0.00969781	0.051327	0.00402545	-0.158723	-0.10186	0.0473315	0.101048	-0.00957258	0.0190899	0.424252
4.04	-0.00568356	0.0817508	0.0151173	-0.0359763	0.0487348	0.00792591	-0.0534336	0.00454924	0.899204	0.00152187	-0.00121109	0.00464125	0.0208825	-0.189421	0.00656863	0.0356726	-0.0627666	-0.0305804	-0.15518	0.18096	0.071262	-0.00515292	0.127667	-0.0718837	0.0807426	-0.0726044	0.0532804	-0.0580087	-0.125524	-0.000453725	-0.278158	-0.0225223	0.0492655	0.00342605	0.194054	0.0205677	-0.234033	-0.0532023	-0.0329567	0.00640044	0.0513549	0.00495828	-0.159874	-0.13068	0.048388	0.10769	-0.00936891	0.0107387	0.423812
4.05	-0.00480928	0.0921115	0.0147578	-0.0360802	0.0487881	0.00312953	-0.0533711	0.00789484	0.899225	0.00259128	-0.00116441	0.00465576	0.018813	-0.227693	0.00706972	0.0386309	-0.0630577	-0.0297457	-0.15314	0.225379	0.0712225	-0.0019275	0.12686	-0.0889527	0.0797808	-0.103956	0.0527833	-0.0646072	-0.125506	-0.00666984	-0.278232	0.00717801	0.049299	0.00257037	0.194225	0.0135032	-0.234549	-0.048469	-0.0329299	0.00461176	0.0513858	0.00472767	-0.161289	-0.152914	0.0494988	0.111455	-0.00922726	0.00344337	0.423343
4.06	-0.00384055	0.101888	0.0144098	-0.0328403	0.0487889	-0.00293047	-0.053276	0.0111143	0.899257	0.00361769	-0.00111871	0.00444416	0.016395	-0.261367	0.00760742	0.0372614	-0.0633159	-0.0252325	-0.150693	0.262908	0.0712324	0.00359383	0.12589	-0.103372	0.0785105	-0.13579	0.0522786	-0.0663985	-0.125545	-0.0147273	-0.278008	0.0379572	0.049318	0.00165313	0.194319	0.00551025	-0.235009	-0.0437659	-0.0329274	8.11E-05	0.0514197	0.00519726	-0.162939	-0.179122	0.0506448	0.113804	-0.00913637	-0.00260156	0.422835
4.07	-0.00278054	0.109693	0.0141	-0.0288889	0.0487367	-0.00686355	-0.0531493	0.0141839	0.899298	0.00451859	-0.00107636	0.00398548	0.0136631	-0.289996	0.0081432	0.0346195	-0.0635332	-0.023071	-0.147901	0.29465	0.071286	0.00720985	0.124794	-0.113869	0.0769314	-0.164901	0.0518036	-0.0669105	-0.125633	-0.0187142	-0.277478	0.0679822	0.0493259	0.00204635	0.19433	-0.00367218	-0.235416	-0.0382876	-0.0329652	-0.00341587	0.0514529	0.00374628	-0.164796	-0.193591	0.0517902	0.111744	-0.00911057	-0.0099625	0.422287
4.08	-0.0016565	0.114918	0.0138315	-0.0244077	0.0486545	-0.00977789	-0.0529933	0.0169817	0.899346	0.00511995	-0.00103955	0.00333965	0.0106749	-0.312579	0.00866357	0.0304693	-0.0637336	-0.021364	-0.144819	0.321021	0.0713686	0.00948902	0.1236	-0.123995	0.0750843	-0.190084	0.0513623	-0.0664952	-0.125741	-0.0223461	-0.276657	0.0960433	0.0493472	0.00272382	0.194253	-0.0116929	-0.235756	-0.0307105	-0.0330286	-0.00604774	0.0514672	0.00174213	-0.166815	-0.211841	0.0529076	0.10791	-0.00913586	-0.0163936	0.421711
4.09	-0.000492724	0.115928	0.0136253	-0.0174398	0.0485383	-0.012899	-0.0528111	0.0193766	0.899401	0.00580094	-0.00101038	0.00246777	0.00748719	-0.327335	0.00912611	0.0216824	-0.0639044	-0.0192389	-0.141499	0.342011	0.0715024	0.0174138	0.122321	-0.130996	0.0730074	-0.209272	0.0509777	-0.0622245	-0.125885	-0.0273011	-0.275562	0.121551	0.0493853	0.00432136	0.19409	-0.0210888	-0.236019	-0.0212855	-0.0331288	-0.0104347	0.0514697	0.00019954	-0.168943	-0.218369	0.0539713	0.100758	-0.00922158	-0.022691	0.42111
4.1	0.000668004	0.113681	0.0134879	-0.0109844	0.0483992	-0.0148844	-0.0526078	0.0211766	0.899462	0.00639373	-0.000990798	0.00144768	0.00417874	-0.334366	0.00950489	0.0126957	-0.0640617	-0.0180796	-0.138	0.356239	0.0717325	0.0297218	0.120982	-0.135981	0.0707795	-0.221206	0.0506606	-0.0572874	-0.12606	-0.0298895	-0.274241	0.141368	0.0494549	0.00876156	0.193839	-0.0282271	-0.236184	-0.0113968	-0.0332597	-0.0129431	0.0514576	-0.001379	-0.171139	-0.218358	0.0549533	0.0909839	-0.00935966	-0.0289332	0.420516
4.11	0.0017815	0.108514	0.0134086	-0.00400565	0.0482283	-0.0197837	-0.0523905	0.0221499	0.899527	0.00670675	-0.000981617	0.000362163	0.000861982	-0.329853	0.00980104	0.00291527	-0.0641858	-0.0128163	-0.134422	0.35695	0.0721209	0.0468091	0.119611	-0.13656	0.0684815	-0.227727	0.0504036	-0.049986	-0.126266	-0.0346989	-0.272739	0.158697	0.0495683	0.0141481	0.193509	-0.0366525	-0.236239	-0.00201533	-0.0334032	-0.0160528	0.0514499	0.000600858	-0.173284	-0.211429	0.0558352	0.0807364	-0.00955231	-0.033762	0.419892
4.12	0.00281143	0.0970406	0.0133927	0.000810828	0.0480134	-0.0226517	-0.0521679	0.0222416	0.899595	0.00670435	-0.000983551	-0.000762089	-0.00233614	-0.310015	0.0100024	-0.00366173	-0.064264	-0.00946579	-0.130914	0.343108	0.0726185	0.0509511	0.118263	-0.132075	0.0661824	-0.222673	0.0502318	-0.0415627	-0.126498	-0.034037	-0.271091	0.16949	0.0497068	0.0139043	0.193113	-0.0418884	-0.236186	0.0101235	-0.0335632	-0.0161368	0.0514634	0.00130593	-0.175284	-0.19114	0.056595	0.0675734	-0.00980126	-0.0379378	0.41925
4.13	0.00373894	0.0856345	0.013436	0.00797135	0.0477781	-0.0240361	-0.0519486	0.0214362	0.899661	0.00631469	-0.000996948	-0.00191896	-0.00532019	-0.283014	0.0101145	-0.0120836	-0.0643089	-0.0052944	-0.1276	0.317171	0.0731123	0.0472806	0.116994	-0.120144	0.0639533	-0.213675	0.0501634	-0.027481	-0.12671	-0.0301783	-0.269362	0.17436	0.0498602	0.0157411	0.192667	-0.0467653	-0.236051	0.017162	-0.033728	-0.0182358	0.051478	0.000351098	-0.17707	-0.163341	0.0572223	0.0536421	-0.0100994	-0.0420335	0.418642
4.14	0.00451155	0.0691543	0.0135406	0.0132668	0.0475403	-0.023422	-0.051742	0.0197966	0.89972	0.0055853	-0.00102169	-0.00301848	-0.00795635	-0.243441	0.0101352	-0.0178361	-0.0643132	-0.000668515	-0.124612	0.279281	0.0735574	0.0391859	0.115867	-0.10383	0.0619072	-0.19362	0.0502171	-0.0134692	-0.126874	-0.0235366	-0.267633	0.171104	0.0500183	0.0148583	0.192196	-0.0473125	-0.235817	0.0261832	-0.0338981	-0.0181462	0.051479	-0.00183393	-0.178538	-0.129884	0.057696	0.0380816	-0.0104511	-0.0448034	0.418045
4.15	0.00513369	0.0533972	0.0136987	0.0187527	0.0473112	-0.0222406	-0.0515552	0.0174308	0.899773	0.00481395	-0.00105696	-0.00402645	-0.0101897	-0.1991	0.0100718	-0.0239421	-0.0642729	0.00420488	-0.122046	0.232695	0.0738904	0.0274792	0.114912	-0.0859207	0.0600819	-0.170158	0.0503835	0.000803083	-0.126982	-0.0163593	-0.265963	0.162027	0.0501536	0.0124413	0.191723	-0.0474309	-0.235529	0.0306718	-0.0340635	-0.0181781	0.0514609	-0.0039551	-0.179662	-0.0919258	0.0580094	0.0217775	-0.01085	-0.0477409	0.417523
4.16	0.00557471	0.0345643	0.013902	0.0226121	0.0470975	-0.0205646	-0.0513955	0.0144376	0.899816	0.00395706	-0.0011016	-0.00488818	-0.0119341	-0.146919	0.00992404	-0.0288214	-0.0641951	0.00808671	-0.119986	0.178722	0.0741184	0.0202053	0.114157	-0.0649608	0.0585547	-0.139152	0.0506451	0.0128782	-0.127035	-0.0108305	-0.264419	0.146715	0.0502597	0.00950937	0.191262	-0.0453683	-0.235185	0.0355158	-0.0342189	-0.0170499	0.0514235	-0.00565561	-0.180382	-0.0499432	0.0581562	0.00660946	-0.0112918	-0.0482395	0.417067
4.17	0.00584025	0.0171879	0.0141452	0.026297	0.0468988	-0.0187227	-0.051268	0.0109521	0.899852	0.00323265	-0.0011541	-0.00559184	-0.0131613	-0.0934745	0.00968707	-0.0343402	-0.0640873	0.0105687	-0.118486	0.120503	0.0742917	0.0148757	0.113617	-0.0422917	0.057344	-0.107955	0.0509825	0.0236246	-0.127065	-0.00725782	-0.263033	0.129615	0.0503506	0.00971397	0.190816	-0.0434304	-0.23482	0.0364288	-0.0343658	-0.0162052	0.0513748	-0.00687045	-0.180686	-0.0106333	0.0581688	-0.00447875	-0.0117406	-0.0447043	0.416726
4.18	0.00591815	-0.00124793	0.0144029	0.02566	0.0467198	-0.0173201	-0.0511776	0.00710071	0.899881	0.00243385	-0.0012122	-0.00596924	-0.0138272	-0.0362084	0.00938871	-0.0338523	-0.0639659	0.0129724	-0.11759	0.0585498	0.0744196	0.0122338	0.113299	-0.0213666	0.0564826	-0.0732881	0.0513505	0.0274104	-0.127081	-0.00544858	-0.261833	0.110391	0.0504366	0.00718595	0.190399	-0.0395661	-0.23444	0.0374276	-0.0344849	-0.0119531	0.0513195	-0.00638579	-0.180606	0.0250868	0.0580824	-0.0121745	-0.0121682	-0.0402181	0.416558
4.19	0.00582116	-0.0179472	0.0146743	0.0271818	0.0465422	-0.0169271	-0.0511268	0.00301106	0.899901	0.0016954	-0.00127323	-0.00616608	-0.0139176	0.0218495	0.0090389	-0.0348526	-0.0638125	0.0162282	-0.117339	-0.0080137	0.0745257	0.00991008	0.113215	0.00289778	0.0559606	-0.0399575	0.0517321	0.0329436	-0.127116	-0.00611853	-0.260826	0.0904224	0.0504787	0.0010963	0.190013	-0.0370742	-0.234067	0.0353732	-0.034592	-0.0112688	0.0512776	-0.00528295	-0.1802	0.0549131	0.0579241	-0.0187042	-0.0125749	-0.036491	0.416604
4.2	0.00556142	-0.0336974	0.0149531	0.02741	0.0463911	-0.0119371	-0.0511183	-0.00130179	0.899914	0.000784839	-0.00133578	-0.00632031	-0.0134281	0.0796695	0.00865411	-0.0340124	-0.0636609	0.0140769	-0.117763	-0.0762015	0.0746312	0.00899913	0.113375	0.0284409	0.0557867	-0.00456018	0.0521211	0.0382301	-0.127162	-0.00383731	-0.26004	0.0660317	0.0504464	-0.00744193	0.189659	-0.0325017	-0.233723	0.0321782	-0.0346825	-0.0086949	0.0512248	-0.00862599	-0.179498	0.0822901	0.0576976	-0.0244998	-0.0129495	-0.0301036	0.416842
4.21	0.00516872	-0.0447851	0.0152296	0.0282281	0.0463	-0.0063543	-0.0511523	-0.00548379	0.899917	-0.000166739	-0.00139902	-0.00631274	-0.0123982	0.13055	0.00825248	-0.033227	-0.0635429	0.0116132	-0.118854	-0.141495	0.0746753	0.00104276	0.113793	0.0546542	0.0559492	0.0263093	0.0525141	0.0441786	-0.127198	-0.00157272	-0.259508	0.0402905	0.0503306	-0.0155944	0.18936	-0.027363	-0.233436	0.0240209	-0.0347442	-0.00704003	0.0511281	-0.0123529	-0.17854	0.110191	0.0574155	-0.029088	-0.0132807	-0.0249192	0.417239
4.22	0.00465078	-0.0592947	0.0155051	0.0269574	0.046259	-0.00189218	-0.0512279	-0.00956721	0.899909	-0.00139318	-0.00146148	-0.00617424	-0.0108498	0.183328	0.00784074	-0.0295915	-0.0634506	0.00968133	-0.120583	-0.203101	0.0746519	-0.00680248	0.114449	0.0769135	0.0564472	0.0624995	0.0529167	0.0484374	-0.127235	-0.000662661	-0.259247	0.0119431	0.0501272	-0.0253744	0.189123	-0.0196047	-0.233205	0.0225215	-0.0347895	-0.00461114	0.0510025	-0.0141238	-0.17738	0.122403	0.0570923	-0.0324596	-0.0135691	-0.0196995	0.417777
4.23	0.00400193	-0.0700311	0.0157727	0.0263248	0.0462552	0.00129243	-0.0513419	-0.013139	0.899891	-0.00235273	-0.00152227	-0.00597705	-0.00881917	0.225703	0.00742402	-0.0277155	-0.0633769	0.00801914	-0.122877	-0.253918	0.0745715	-0.00890162	0.115318	0.0966374	0.0572861	0.0928785	0.0533232	0.0529079	-0.127283	0.000306083	-0.259261	-0.0147631	0.0498567	-0.0286549	0.188959	-0.0123812	-0.232994	0.0192263	-0.0348203	-0.00344955	0.0508681	-0.0140412	-0.1761	0.130405	0.0567365	-0.035029	-0.0138145	-0.0147242	0.41842
4.24	0.00326027	-0.0785112	0.0160282	0.0254996	0.046285	0.0045263	-0.0514888	-0.0161374	0.899863	-0.00311676	-0.00158086	-0.0057563	-0.00641436	0.258965	0.00700563	-0.0266089	-0.0633281	0.00507597	-0.125622	-0.293255	0.0744728	-0.00997366	0.116364	0.111333	0.0584099	0.119372	0.0537244	0.0561244	-0.127327	0.00204937	-0.259538	-0.0396593	0.0495648	-0.0273002	0.18887	-0.00603277	-0.232817	0.0165863	-0.0348357	-0.00249944	0.0507353	-0.0135428	-0.174754	0.135143	0.0563593	-0.0362869	-0.0140109	-0.00999439	0.419115
4.25	0.00245465	-0.0820752	0.0162662	0.0226441	0.0463462	0.00754329	-0.0516621	-0.0183709	0.899829	-0.00372996	-0.00163666	-0.005405	-0.00373856	0.27855	0.00659035	-0.0233289	-0.0633131	0.00170321	-0.128693	-0.318415	0.0743315	-0.0181677	0.117534	0.120488	0.0597648	0.138241	0.0541075	0.0547153	-0.12737	0.00306674	-0.260049	-0.0615694	0.0492923	-0.0261683	0.18885	0.00121348	-0.232671	0.0124607	-0.0348341	0.000523786	0.0506124	-0.0118808	-0.173418	0.133861	0.0559709	-0.0369637	-0.0141614	-0.00480403	0.419836
4.26	0.00163446	-0.0814024	0.0164817	0.0202705	0.0464352	0.0106139	-0.0518535	-0.0197788	0.899789	-0.0040873	-0.00168886	-0.00501911	-0.000933815	0.284686	0.00619075	-0.0209363	-0.0633307	-0.00197802	-0.13194	-0.328649	0.0741427	-0.0188053	0.118764	0.124145	0.061262	0.148779	0.0544557	0.0522675	-0.12742	0.00331738	-0.26075	-0.0780058	0.0490485	-0.023076	0.188889	0.00631984	-0.232573	0.00769131	-0.0348139	0.00262211	0.0505064	-0.0102034	-0.172137	0.122358	0.0555866	-0.0362824	-0.0142645	-0.00149387	0.420532
4.27	0.000834703	-0.0779749	0.0166761	0.0186227	0.0465594	0.0143692	-0.0520548	-0.020356	0.899746	-0.00448594	-0.0017371	-0.00462027	0.00187352	0.279144	0.00580738	-0.0201124	-0.0633897	-0.00664942	-0.135215	-0.324504	0.0739484	-0.0208312	0.120005	0.123418	0.0628277	0.152742	0.0547702	0.0499224	-0.127472	0.00311798	-0.261593	-0.0899204	0.048821	-0.0209916	0.188979	0.0112989	-0.232522	0.00349597	-0.0347795	0.00362463	0.0504105	-0.00946169	-0.170952	0.108645	0.0552118	-0.034834	-0.0143318	0.00140729	0.421157
4.28	9.50E-05	-0.0707434	0.0168495	0.0156229	0.046723	0.0181308	-0.0522582	-0.020242	0.8997	-0.0046176	-0.00178115	-0.00416395	0.00456008	0.262603	0.00544504	-0.0175129	-0.0634951	-0.010893	-0.138386	-0.308827	0.0737256	-0.0223697	0.121213	0.117541	0.0643855	0.150252	0.0550503	0.0449839	-0.127521	0.00357453	-0.262533	-0.0985762	0.0486261	-0.017648	0.189115	0.0161931	-0.232528	-0.00187959	-0.034732	0.0060861	0.0503203	-0.00838516	-0.169915	0.0972914	0.0548521	-0.0337965	-0.014371	0.0028147	0.421702
4.29	-0.000580015	-0.0632557	0.0169968	0.0137349	0.0469107	0.0191694	-0.0524581	-0.0196871	0.899653	-0.00464732	-0.00182045	-0.00368145	0.00707784	0.243299	0.00511533	-0.0161437	-0.0636191	-0.0107854	-0.14138	-0.289056	0.0735121	-0.0203442	0.122356	0.110042	0.0659106	0.145164	0.0552922	0.041525	-0.127576	0.00262059	-0.263546	-0.104399	0.0484728	-0.0126175	0.189287	0.0189637	-0.232566	-0.00523007	-0.0346729	0.00619839	0.0502497	-0.00517508	-0.169048	0.0761876	0.0545145	-0.0315808	-0.0143783	0.00403614	0.422149
4.3	-0.00118273	-0.0560323	0.0171127	0.00935905	0.0471083	0.0202118	-0.0526511	-0.0188887	0.899606	-0.00460204	-0.00185457	-0.00313442	0.00939643	0.221998	0.00482621	-0.0120301	-0.0637297	-0.00861477	-0.144157	-0.265445	0.0733146	-0.0184177	0.123411	0.0997787	0.0673809	0.140118	0.0554928	0.0352777	-0.127617	0.00566133	-0.264615	-0.109395	0.0483577	-0.00958527	0.189496	0.022345	-0.232629	-0.00685249	-0.0346014	0.00874098	0.0502119	-0.00206654	-0.168352	0.0614966	0.0541942	-0.0297499	-0.0143802	0.00432129	0.422476
4.31	-0.00170845	-0.0474891	0.0171836	0.0054876	0.0473104	0.0198339	-0.0528347	-0.017782	0.899561	-0.0043176	-0.00188301	-0.00255097	0.0114842	0.196185	0.0045907	-0.0092255	-0.0638115	-0.00600394	-0.146671	-0.236363	0.0731551	-0.013752	0.124354	0.0882294	0.0687798	0.131687	0.0556374	0.0293442	-0.127627	0.00731807	-0.265723	-0.111494	0.0482884	-0.00475499	0.189737	0.0255061	-0.232711	-0.0096577	-0.0345078	0.0100074	0.0502051	0.00147339	-0.167795	0.049824	0.0538999	-0.0271793	-0.0143628	0.00500224	0.422665
4.32	-0.00212864	-0.0376503	0.0172209	0.000562161	0.0475072	0.0200435	-0.0530063	-0.0165293	0.899519	-0.00420059	-0.00190548	-0.00192964	0.0132782	0.166167	0.00439281	-0.00555486	-0.0638836	-0.00750514	-0.148867	-0.202682	0.073015	-0.0138536	0.125178	0.0755302	0.0700563	0.121178	0.0557365	0.021182	-0.127617	0.00946995	-0.266839	-0.112181	0.0482349	-0.00538652	0.190002	0.0274732	-0.23284	-0.013037	-0.0344099	0.0123879	0.0502284	0.00377252	-0.167362	0.0359011	0.0536283	-0.0260107	-0.0143409	0.00394384	0.422744
4.33	-0.00246775	-0.0287715	0.0172042	-0.00313286	0.047703	0.0186664	-0.0531646	-0.0150678	0.899479	-0.00369568	-0.00192145	-0.00126854	0.0147834	0.13456	0.00425466	-0.00375379	-0.0639654	-0.00731797	-0.150706	-0.163926	0.0728814	-0.0128489	0.125857	0.0598343	0.0712312	0.109283	0.0557611	0.0139766	-0.127592	0.00848217	-0.267955	-0.1097	0.048188	-0.00437133	0.190288	0.0283089	-0.23298	-0.0152614	-0.0342876	0.0125474	0.0502725	0.00642763	-0.167074	0.0248769	0.0533805	-0.0228314	-0.0143134	0.00419761	0.42275
4.34	-0.00270605	-0.0178484	0.0171521	-0.00789449	0.0478834	0.0177538	-0.0533071	-0.013354	0.899445	-0.00306008	-0.00193088	-0.000589026	0.0159424	0.0967401	0.00415365	-0.000696278	-0.0640505	-0.00942251	-0.152125	-0.118255	0.0727459	-0.0142806	0.126372	0.0413083	0.0722494	0.0923536	0.0557258	0.00381734	-0.127563	0.00866615	-0.269019	-0.101887	0.0481331	-0.0078706	0.190566	0.0270278	-0.233153	-0.0189131	-0.0341671	0.0140867	0.0503396	0.00815217	-0.166886	0.0137681	0.0531571	-0.0210225	-0.0142887	0.00286489	0.422655
4.35	-0.00283921	-0.00773345	0.0170524	-0.0125302	0.0480547	0.016751	-0.0534315	-0.0114789	0.899418	-0.00237863	-0.00193348	9.04E-05	0.0167152	0.0568693	0.00410856	0.00242336	-0.0641618	-0.0124565	-0.153059	-0.0674856	0.0726052	-0.0138725	0.126688	0.0210798	0.0730759	0.073331	0.0556129	-0.00611343	-0.127533	0.00686948	-0.269978	-0.0889451	0.0480518	-0.00785762	0.190824	0.0247795	-0.233358	-0.0208929	-0.0340354	0.014982	0.0504192	0.00906258	-0.166823	-0.00142035	0.0529616	-0.0183114	-0.0142644	0.00180067	0.422526
4.36	-0.0028691	0.00258263	0.0169067	-0.0166539	0.048214	0.0152717	-0.0535355	-0.00929843	0.8994	-0.00120104	-0.00192939	0.000739352	0.0170734	0.013609	0.00412159	0.00511784	-0.0642997	-0.0149096	-0.153456	-0.011082	0.0724676	-0.0132188	0.126784	-0.00230995	0.0736826	0.0509684	0.055427	-0.0156268	-0.127511	0.00462419	-0.270781	-0.0712513	0.0479778	-0.00658153	0.191045	0.0196226	-0.233585	-0.0234057	-0.0338967	0.0152188	0.0505064	0.00981416	-0.166875	-0.00747311	0.0527857	-0.0166806	-0.0142547	0.000331005	0.422334
4.37	-0.00278725	0.0151789	0.0167252	-0.0199119	0.0483581	0.0138615	-0.0536169	-0.00694082	0.899394	1.46E-05	-0.00191911	0.0013223	0.01698	-0.0345683	0.00418743	0.00748476	-0.0644617	-0.0179417	-0.153268	0.0493437	0.0723396	-0.0128627	0.12664	-0.0258127	0.074032	0.0232624	0.0551869	-0.0236801	-0.127492	0.0033935	-0.27138	-0.0485774	0.0479362	-0.0032077	0.191204	0.0129541	-0.233842	-0.0279026	-0.0337622	0.0148371	0.0505965	0.00994833	-0.167015	-0.0212514	0.0526316	-0.0147277	-0.0142434	9.23E-05	0.422082
4.38	-0.002578	0.0263407	0.016508	-0.0228383	0.0484894	0.0120324	-0.0536742	-0.00451978	0.899401	0.00138995	-0.00190319	0.00184219	0.0164034	-0.0809323	0.00431879	0.0107177	-0.0646546	-0.0204568	-0.152468	0.10959	0.072222	-0.00971793	0.126244	-0.0524065	0.0740899	-0.00399511	0.0549019	-0.0302077	-0.127469	0.00139207	-0.271745	-0.0242501	0.047908	-0.000290661	0.191296	0.00526241	-0.234147	-0.0309282	-0.0336281	0.0141086	0.0506835	0.0100471	-0.167237	-0.0256565	0.0524926	-0.0132401	-0.014229	0.00055926	0.421778
4.39	-0.00225891	0.0375058	0.0162659	-0.0256741	0.0485955	0.00942058	-0.0537073	-0.00211185	0.899421	0.00256377	-0.00188225	0.00233624	0.0153799	-0.124941	0.00451523	0.0157326	-0.0648659	-0.0228393	-0.151087	0.165455	0.0721547	-0.00470778	0.125599	-0.0762878	0.0738642	-0.0323713	0.054594	-0.0365834	-0.127453	-0.000491117	-0.271854	0.00199411	0.0479228	0.00204234	0.191312	-0.00151543	-0.234479	-0.0341135	-0.0335071	0.0136695	0.0507754	0.0105608	-0.167532	-0.0318972	0.0523692	-0.0123883	-0.0142063	0.00119931	0.421437
4.4	-0.00183392	0.0481141	0.0160123	-0.0253499	0.0486754	0.00707806	-0.0537168	0.000182181	0.899452	0.00362637	-0.00185712	0.00267045	0.0139456	-0.164485	0.00477579	0.018182	-0.065097	-0.0251061	-0.149184	0.214057	0.0721122	-0.0034848	0.124737	-0.0956674	0.0733571	-0.0603613	0.0542835	-0.0383165	-0.127439	-0.00155898	-0.271704	0.0279626	0.0479607	0.00673318	0.191256	-0.0100224	-0.234842	-0.0377058	-0.0334078	0.0105231	0.0508668	0.00975245	-0.167852	-0.0342818	0.0522568	-0.0114959	-0.0141643	0.00372056	0.421032
4.41	-0.00129737	0.0583852	0.0157554	-0.0248527	0.0487426	0.00621585	-0.0537042	0.00230287	0.899493	0.00462472	-0.00182913	0.00287648	0.0121324	-0.199564	0.00510068	0.0214294	-0.0653453	-0.0255483	-0.146831	0.254934	0.0720877	-0.0012116	0.123693	-0.112153	0.0725723	-0.0864842	0.0539794	-0.0403021	-0.127406	-0.000610353	-0.27131	0.0512542	0.0480432	0.010878	0.191124	-0.0175437	-0.235249	-0.0418	-0.0333264	0.00857482	0.0509383	0.00717778	-0.168209	-0.033539	0.0521508	-0.010467	-0.0140948	0.00678096	0.420618
4.42	-0.000676159	0.0650432	0.015512	-0.0236157	0.0488013	0.00541997	-0.0536713	0.00427807	0.899543	0.00534291	-0.00179987	0.0029398	0.0100083	-0.227415	0.00546698	0.0235505	-0.0655865	-0.0248949	-0.1441	0.290017	0.0721071	0.00296981	0.122491	-0.126724	0.0715456	-0.10877	0.0536978	-0.0414689	-0.127358	-0.00115246	-0.27068	0.074887	0.0481793	0.015662	0.19091	-0.0253958	-0.235678	-0.0421258	-0.0332721	0.00644248	0.0509805	0.0043242	-0.168576	-0.0394748	0.0520555	-0.00969048	-0.0139922	0.00956273	0.420193
4.43	8.49E-06	0.0720527	0.0152926	-0.0206401	0.0488505	0.00464314	-0.053619	0.00614919	0.899601	0.00596148	-0.00177098	0.00281384	0.00762441	-0.25317	0.00585467	0.0230049	-0.0658251	-0.0259358	-0.141045	0.32055	0.0721445	0.00509407	0.121163	-0.138565	0.0702967	-0.132136	0.0534451	-0.0408909	-0.127311	-0.00293653	-0.269811	0.0989942	0.0483627	0.0204792	0.190618	-0.0325562	-0.236112	-0.0440204	-0.033246	0.00382135	0.050995	0.00155357	-0.16893	-0.034536	0.0519639	-0.00960803	-0.0138605	0.0129738	0.419739
4.44	0.000740382	0.074109	0.0151028	-0.0169846	0.0488938	0.00375605	-0.0535488	0.00788031	0.899663	0.0064902	-0.0017441	0.00254109	0.00501967	-0.27104	0.00624981	0.0209818	-0.0660762	-0.0272341	-0.137707	0.34648	0.0722037	0.00591337	0.119725	-0.148195	0.0688498	-0.148504	0.0532282	-0.0383288	-0.127278	-0.00628778	-0.268715	0.120099	0.0485798	0.0222542	0.190258	-0.0396702	-0.236537	-0.0405307	-0.0332423	0.000865991	0.0509823	-0.000898129	-0.16929	-0.0353635	0.0518768	-0.00873403	-0.0136937	0.0161838	0.419317
4.45	0.00149333	0.0761887	0.0149593	-0.0120809	0.0489242	0.00248951	-0.0534616	0.00952069	0.899731	0.00704553	-0.00172085	0.00208137	0.00224403	-0.286916	0.00662145	0.0166987	-0.0663382	-0.0289445	-0.134127	0.368933	0.0722941	0.0125807	0.118195	-0.15642	0.0672433	-0.164687	0.0530696	-0.0340021	-0.12727	-0.00894131	-0.267407	0.140575	0.0488245	0.0266423	0.189822	-0.0475384	-0.236931	-0.0379504	-0.0332729	-0.00237061	0.050952	-0.00247754	-0.169613	-0.0328845	0.0517981	-0.00808712	-0.0134967	0.019476	0.418882
4.46	0.00225402	0.0749479	0.0148595	-0.00668771	0.048941	-6.97E-05	-0.0533592	0.0109201	0.899804	0.00738225	-0.00170277	0.00149721	-0.000656644	-0.29386	0.00696298	0.0112698	-0.0666071	-0.0277874	-0.130361	0.381839	0.0724976	0.0272653	0.1166	-0.16103	0.0655075	-0.175666	0.05297	-0.0278577	-0.127278	-0.0120461	-0.265915	0.158239	0.0491009	0.0282219	0.189323	-0.0535687	-0.237286	-0.0325605	-0.0333238	-0.00568817	0.0509128	-0.00234854	-0.169917	-0.0260704	0.051723	-0.00778289	-0.0132761	0.0213323	0.418473
4.47	0.00298073	0.0707009	0.0148148	-0.0018851	0.0489205	-0.00390394	-0.0532444	0.0119492	0.899878	0.00751147	-0.00169113	0.000804581	-0.00356765	-0.2901	0.00724851	0.00641536	-0.0668501	-0.0250017	-0.126536	0.38173	0.0728117	0.0342901	0.114986	-0.160955	0.0636998	-0.1818	0.0529492	-0.0214039	-0.127318	-0.0148389	-0.264255	0.173237	0.0493795	0.0278683	0.188759	-0.0589186	-0.237565	-0.0248404	-0.0334056	-0.00789057	0.0508911	-0.000422012	-0.170163	-0.0231438	0.0516506	-0.00744344	-0.013037	0.0238223	0.418078
4.48	0.00366307	0.0637686	0.0148223	0.00412333	0.0488675	-0.00650854	-0.0531217	0.0124895	0.899953	0.00733412	-0.0016869	1.97E-05	-0.00640602	-0.275839	0.00747402	-0.00016507	-0.0670654	-0.0221145	-0.122778	0.367787	0.0731743	0.0373377	0.113408	-0.153797	0.0618591	-0.181389	0.053008	-0.0121448	-0.12737	-0.0143929	-0.262469	0.182426	0.0496442	0.0253563	0.188149	-0.0632469	-0.237779	-0.0169415	-0.0335055	-0.0107555	0.0508858	0.000212745	-0.170312	-0.00891249	0.0515819	-0.00672369	-0.0127804	0.0262356	0.417693
4.49	0.00424784	0.0537289	0.0148841	0.00834289	0.0488016	-0.00652552	-0.0529966	0.0124354	0.900024	0.00697852	-0.00169082	-0.000801031	-0.0090393	-0.251701	0.00762891	-0.00439692	-0.0672575	-0.0199864	-0.119221	0.342442	0.0735644	0.0399453	0.11192	-0.14311	0.060093	-0.17233	0.0531536	-0.00389297	-0.127401	-0.0109481	-0.260635	0.183402	0.0498877	0.0236254	0.18751	-0.0640272	-0.23789	-0.0075093	-0.0336197	-0.0108152	0.0508781	-0.00111731	-0.170345	0.00259958	0.0515096	-0.00763732	-0.0125155	0.0264081	0.41736
4.5	0.00472042	0.0406725	0.0149958	0.0134338	0.0487313	-0.00737387	-0.0528748	0.0118166	0.900091	0.00629795	-0.00170282	-0.00159308	-0.0113873	-0.217311	0.00770988	-0.0102858	-0.0674143	-0.014736	-0.115977	0.305386	0.0739658	0.0385761	0.110565	-0.12806	0.0584632	-0.155512	0.0533763	0.00586399	-0.127419	-0.00975304	-0.258826	0.177466	0.050117	0.0216466	0.186869	-0.0633131	-0.237906	0.00247935	-0.0337399	-0.0122737	0.0508651	-0.00139558	-0.170239	0.0207319	0.0514333	-0.00760627	-0.0122576	0.0262623	0.417086
4.51	0.00505802	0.0259649	0.0151511	0.0171086	0.0486535	-0.00800431	-0.0527622	0.0106019	0.900149	0.00534373	-0.00172221	-0.00226005	-0.0133651	-0.175476	0.00771477	-0.0144648	-0.0675258	-0.0110568	-0.113148	0.258528	0.0743358	0.035066	0.109393	-0.106741	0.0570409	-0.131677	0.0536585	0.0134576	-0.127437	-0.00887553	-0.257117	0.163302	0.0503071	0.0148174	0.186252	-0.0599883	-0.237831	0.0116901	-0.0338622	-0.0124071	0.0508552	-0.00104787	-0.169927	0.0418528	0.0513532	-0.00756842	-0.0120142	0.0255892	0.416841
4.52	0.00523699	0.010024	0.0153318	0.0188096	0.0485648	-0.00975146	-0.0526648	0.00877799	0.900196	0.00418401	-0.0017475	-0.00277027	-0.0148772	-0.124831	0.00766426	-0.0156353	-0.0676045	-0.0064737	-0.11085	0.198966	0.0746799	0.0335966	0.108444	-0.0816961	0.0559	-0.101711	0.0539684	0.0187152	-0.127466	-0.00966727	-0.255586	0.141879	0.050392	0.00119455	0.185692	-0.0524018	-0.237661	0.0197617	-0.0339738	-0.0113243	0.05086	0.00115413	-0.169397	0.0641071	0.0512779	-0.00644612	-0.0117871	0.0248664	0.416662
4.53	0.005247	-0.00884109	0.015532	0.0209567	0.0484535	-0.0118892	-0.0525893	0.00619732	0.900232	0.00297332	-0.00177727	-0.0031681	-0.0158277	-0.0616116	0.00756322	-0.0167736	-0.0676323	-0.000772756	-0.109225	0.123205	0.0750186	0.0337964	0.107777	-0.0491629	0.055103	-0.062939	0.0542958	0.025798	-0.127525	-0.00953174	-0.254312	0.11141	0.0503607	-0.00709061	0.185214	-0.0425792	-0.237415	0.0283415	-0.0340787	-0.011759	0.0508937	0.00362924	-0.168622	0.0897243	0.0512073	-0.0059541	-0.0115943	0.0218193	0.416553
4.54	0.00506993	-0.0255888	0.0157372	0.020449	0.0483308	-0.0127029	-0.0525426	0.00309792	0.900255	0.00164507	-0.00181026	-0.00342185	-0.0161111	0.00628884	0.0074275	-0.0145038	-0.067609	0.00581638	-0.108422	0.0357007	0.0753293	0.0284459	0.107449	-0.0146778	0.0547239	-0.0221795	0.0546217	0.0292843	-0.127582	-0.00615592	-0.253379	0.0756682	0.0502554	-0.0138858	0.184841	-0.0315831	-0.237096	0.0326261	-0.0341672	-0.00940219	0.0509486	0.00526165	-0.167581	0.117346	0.0511421	-0.00471619	-0.0114326	0.0203579	0.41651
4.55	0.0047381	-0.0403748	0.0159316	0.0193116	0.0482022	-0.0128268	-0.0525284	-0.000263473	0.900265	0.000196879	-0.00184517	-0.00357466	-0.0157081	0.0756202	0.00727294	-0.0121009	-0.0675158	0.0134507	-0.108531	-0.0580588	0.0755769	0.0220089	0.107481	0.022384	0.0547473	0.0180913	0.0549228	0.0318719	-0.127632	-0.0036389	-0.252813	0.0376972	0.0500927	-0.0169011	0.184586	-0.0191054	-0.236759	0.0332461	-0.0342276	-0.0069839	0.0510184	0.00605009	-0.166255	0.142723	0.0510867	-0.00304455	-0.0113114	0.017423	0.416523
4.56	0.00426655	-0.0541535	0.0161169	0.0177541	0.0480817	-0.0106316	-0.0525483	-0.00373553	0.900258	-0.00142026	-0.00188118	-0.00361676	-0.0146192	0.143605	0.00708902	-0.0097093	-0.0673612	0.0182672	-0.109584	-0.151616	0.0757429	0.0118831	0.107903	0.0604765	0.0551728	0.059315	0.0552005	0.0337753	-0.127675	2.21E-05	-0.252639	-0.0034285	0.0499244	-0.0167093	0.184466	-0.00500719	-0.236423	0.0327271	-0.0342688	-0.0045809	0.051085	0.00433587	-0.164705	0.168338	0.0510456	-0.00181267	-0.011239	0.0138526	0.416651
4.57	0.00367433	-0.0638389	0.0162878	0.0162106	0.0479882	-0.00791386	-0.0526023	-0.00701228	0.900236	-0.00306308	-0.00191716	-0.00356376	-0.012886	0.203294	0.00688107	-0.00816072	-0.0671736	0.0217095	-0.111542	-0.2385	0.0758272	0.00505786	0.108693	0.0968913	0.0559921	0.0958444	0.0554427	0.0345709	-0.127708	0.00164481	-0.252879	-0.0442402	0.0497561	-0.0175347	0.184481	0.00877505	-0.23611	0.0289511	-0.0342903	-0.00263883	0.0511289	0.00214496	-0.162942	0.18405	0.0510157	-0.000303544	-0.0112133	0.00937028	0.416866
4.58	0.00300545	-0.0700757	0.0164434	0.0142534	0.0479203	-0.00527875	-0.0526876	-0.00997349	0.900198	-0.00462119	-0.00195233	-0.00344884	-0.0106041	0.254009	0.00664744	-0.00693527	-0.0669606	0.023177	-0.114323	-0.315879	0.0758429	-0.00390538	0.10983	0.128706	0.0571463	0.127473	0.0556453	0.0340985	-0.127759	0.00131398	-0.253516	-0.083185	0.0495798	-0.0186528	0.184631	0.021748	-0.235853	0.0228068	-0.0342976	-0.000662154	0.0511503	0.000347519	-0.161021	0.197691	0.0509976	0.000877004	-0.0112376	0.00544878	0.417172
4.59	0.00229508	-0.0717938	0.0165702	0.0122518	0.0478824	-0.00251841	-0.0528003	-0.0124791	0.900145	-0.00589933	-0.00198588	-0.00325318	-0.00787452	0.292261	0.00640899	-0.00560796	-0.0667519	0.022264	-0.117813	-0.379843	0.0757589	-0.0130173	0.111258	0.155472	0.0585827	0.152224	0.055794	0.0333973	-0.127828	0.000693373	-0.254531	-0.119371	0.0493961	-0.0180371	0.184919	0.0352	-0.235671	0.0136097	-0.0342791	0.00104416	0.0511509	-0.0014497	-0.15898	0.207104	0.0509919	0.00280251	-0.0113025	0.00208201	0.417536
4.6	0.00157565	-0.0710404	0.0166754	0.00951602	0.0478754	0.000826328	-0.0529356	-0.0144603	0.90008	-0.0070201	-0.00201734	-0.00303267	-0.00481413	0.319024	0.00616297	-0.00381291	-0.0665635	0.0196234	-0.121867	-0.42828	0.0756205	-0.0149406	0.112922	0.174915	0.0602437	0.171673	0.0559039	0.0314978	-0.127909	0.0016857	-0.255892	-0.151163	0.0492151	-0.0170101	0.185332	0.0467062	-0.235579	0.00477266	-0.0342479	0.00339568	0.0511284	-0.00359462	-0.156876	0.209407	0.0509982	0.0036551	-0.0114077	-0.000714185	0.417953
4.61	0.000886861	-0.0651139	0.0167609	0.00738676	0.0478981	0.0039225	-0.0530871	-0.0157238	0.900005	-0.00799932	-0.00204665	-0.00280771	-0.00155994	0.330153	0.00591143	-0.00290556	-0.0664011	0.0162425	-0.126322	-0.459209	0.0754395	-0.0226966	0.114758	0.188831	0.0620464	0.181105	0.0559844	0.0298682	-0.127988	0.00309921	-0.257535	-0.176811	0.0490579	-0.013517	0.185856	0.0576558	-0.235588	-0.00705099	-0.034207	0.00522399	0.051084	-0.00542542	-0.154752	0.210943	0.051011	0.00425661	-0.0115389	-0.00348629	0.418386
4.62	0.000270496	-0.0576602	0.0168231	0.00522451	0.0479554	0.00756649	-0.0532477	-0.0162819	0.899921	-0.00887388	-0.00207361	-0.00257141	0.00173855	0.329041	0.00566924	-0.0019268	-0.0662813	0.0115383	-0.130995	-0.471894	0.0751692	-0.0310857	0.11669	0.195228	0.0639061	0.184986	0.0560336	0.0274472	-0.128051	0.00475425	-0.259405	-0.196509	0.0489158	-0.0162029	0.186479	0.0669051	-0.235713	-0.0171248	-0.0341511	0.00705454	0.0510142	-0.00781914	-0.152652	0.207705	0.0510361	0.00551688	-0.0116898	-0.0055246	0.41881
4.63	-0.000272078	-0.0518225	0.016866	0.00322159	0.0480511	0.0114491	-0.0534104	-0.0161795	0.899828	-0.00951755	-0.00209837	-0.00237709	0.00497158	0.319447	0.00543631	-0.00155492	-0.0662114	0.00620949	-0.135698	-0.466768	0.0748356	-0.0340441	0.118653	0.195585	0.065784	0.187535	0.0560584	0.0253234	-0.128099	0.00626226	-0.261448	-0.212106	0.0487271	-0.0197448	0.187184	0.0749307	-0.23592	-0.0214139	-0.0340851	0.00828351	0.0509151	-0.0104979	-0.150652	0.194133	0.051073	0.00674784	-0.0118578	-0.00681424	0.419225
4.64	-0.000770956	-0.0462743	0.0168862	0.000981085	0.0481712	0.0119234	-0.0535696	-0.0155905	0.899731	-0.0098273	-0.00212068	-0.00208627	0.0080915	0.303654	0.00521779	-0.000961918	-0.0661757	0.0048809	-0.140288	-0.449549	0.0745028	-0.0306375	0.120584	0.188917	0.0676858	0.187079	0.0560531	0.0218838	-0.128139	0.00677066	-0.263627	-0.222188	0.0485373	-0.0166744	0.187952	0.0781207	-0.23614	-0.0227397	-0.0340102	0.00866693	0.0508044	-0.00949859	-0.148761	0.180887	0.0511347	0.0104019	-0.0120186	-0.0062303	0.419564
4.65	-0.0012086	-0.0404217	0.0168719	-0.0027852	0.0482832	0.00984143	-0.0537211	-0.0146707	0.899633	-0.00986014	-0.00213961	-0.00172536	0.0110236	0.282793	0.00503153	0.00110162	-0.0661433	0.00495924	-0.144661	-0.4238	0.0742154	-0.0259908	0.122424	0.177903	0.0695554	0.183338	0.0559949	0.0154526	-0.128175	0.00577497	-0.265886	-0.227887	0.0483799	-0.0154788	0.188765	0.0823679	-0.236372	-0.0227471	-0.0339223	0.00999962	0.0507202	-0.00551921	-0.147032	0.166545	0.0512375	0.0144744	-0.0121713	-0.00648424	0.419859
4.66	-0.00158858	-0.0343251	0.0168272	-0.00699423	0.0483664	0.0071635	-0.0538623	-0.0135098	0.899535	-0.00959662	-0.00215509	-0.00135117	0.0137292	0.257176	0.00486889	0.00330921	-0.0661133	0.00317314	-0.148739	-0.389984	0.0739689	-0.0226938	0.124144	0.164235	0.0713632	0.176135	0.0558882	0.00812935	-0.128233	0.00292578	-0.26817	-0.227879	0.0482259	-0.0156003	0.189605	0.0851485	-0.236598	-0.0222175	-0.0338316	0.0115315	0.0506807	-0.00112427	-0.145419	0.155823	0.051385	0.01892	-0.0123097	-0.00449792	0.420036
4.67	-0.00188928	-0.0249555	0.0167411	-0.00981295	0.0484282	0.0054484	-0.0539908	-0.0121463	0.899441	-0.00918418	-0.00216661	-0.000959801	0.0161372	0.223414	0.00474585	0.00347839	-0.0661077	0.00030981	-0.152434	-0.347879	0.0737507	-0.020395	0.125702	0.1471	0.0730556	0.161888	0.055719	0.00169046	-0.128312	8.23E-05	-0.270428	-0.222225	0.0480964	-0.0107082	0.190456	0.0847944	-0.236835	-0.0250811	-0.0337268	0.0114862	0.0506756	0.00130438	-0.143931	0.144592	0.051582	0.0235969	-0.0124333	-0.00470634	0.420134
4.68	-0.00210133	-0.0173042	0.0166195	-0.013974	0.0484804	0.00479731	-0.0541051	-0.0106884	0.899352	-0.00859464	-0.00217412	-0.000545337	0.0181953	0.187914	0.00465685	0.00538329	-0.0661266	-0.00167775	-0.155674	-0.29923	0.0735453	-0.0205814	0.127078	0.127089	0.0745911	0.147462	0.0554942	-0.0065801	-0.128405	-0.0023629	-0.272604	-0.212332	0.0479931	-0.0100597	0.191298	0.0830056	-0.237093	-0.0255527	-0.0336145	0.0128158	0.0506839	0.00230155	-0.142541	0.134426	0.0518125	0.0260024	-0.0125471	-0.0045601	0.420136
4.69	-0.00223234	-0.00815498	0.0164578	-0.0181679	0.0485201	0.00331035	-0.0542044	-0.00915733	0.89927	-0.00776035	-0.00217711	-5.78E-05	0.0198822	0.147958	0.00461174	0.00762955	-0.0661538	-0.00216758	-0.158404	-0.245364	0.0733355	-0.0205784	0.128245	0.105393	0.0759559	0.129107	0.0552065	-0.0154562	-0.128522	-0.00526136	-0.274661	-0.19821	0.0478913	-0.00857576	0.192114	0.079027	-0.237361	-0.0275233	-0.033494	0.0138094	0.0507055	0.00370041	-0.141246	0.122942	0.0520651	0.0276727	-0.0126638	-0.00534448	0.420078
4.7	-0.00226908	0.00133368	0.0162587	-0.0222359	0.0485469	0.00194261	-0.0542879	-0.00753332	0.899199	-0.00654854	-0.00217549	0.000410542	0.0211528	0.104696	0.00460938	0.00950348	-0.0661872	-0.00307576	-0.160564	-0.186018	0.0731338	-0.0199581	0.129175	0.0801462	0.0771093	0.10733	0.05486	-0.0245923	-0.128649	-0.00725676	-0.27655	-0.178506	0.04782	-0.00641999	0.192875	0.0730714	-0.237655	-0.0299496	-0.0333689	0.0148062	0.0507359	0.0045656	-0.140075	0.10888	0.0523298	0.0284358	-0.0127794	-0.00552164	0.42001
4.71	-0.00221813	0.00948213	0.0160215	-0.0246147	0.0485521	-0.000912628	-0.0543545	-0.00578011	0.89914	-0.0051955	-0.00216918	0.000860472	0.0219906	0.0608309	0.00465213	0.0094704	-0.0662219	-0.00326348	-0.162111	-0.122578	0.0729223	-0.0217054	0.12985	0.0540222	0.0780296	0.083951	0.054454	-0.0317299	-0.128788	-0.0100209	-0.27822	-0.15408	0.0477434	-0.00715862	0.193569	0.063952	-0.237965	-0.0313347	-0.0332414	0.0132122	0.0507801	0.00617157	-0.139024	0.100632	0.0526058	0.0294169	-0.0128911	-0.00557849	0.419913
4.72	-0.00207501	0.0192857	0.0157535	-0.0292026	0.0485347	-0.00216605	-0.054403	-0.00388865	0.899095	-0.00363911	-0.00215834	0.00130502	0.0223651	0.0121845	0.004737	0.0127607	-0.0662674	-0.00552797	-0.162999	-0.0543262	0.0726991	-0.022212	0.130248	0.024917	0.0786832	0.0567278	0.0539986	-0.042078	-0.128926	-0.0104407	-0.27962	-0.125223	0.0476576	-0.0102429	0.194166	0.0540265	-0.238296	-0.0339109	-0.0331204	0.0147077	0.0508334	0.00640317	-0.138097	0.0839816	0.0528859	0.0289636	-0.0129995	-0.00617928	0.419809
4.73	-0.00183575	0.0278012	0.0154506	-0.0313827	0.0485045	-0.00434836	-0.0544324	-0.00198564	0.899068	-0.00185661	-0.0021433	0.00170436	0.0222547	-0.0348364	0.00487544	0.0138881	-0.0663286	-0.00648067	-0.163197	0.0140332	0.0725017	-0.0171334	0.130346	-0.0046281	0.0790427	0.0278487	0.0534906	-0.0494963	-0.129056	-0.0125539	-0.280708	-0.0914874	0.0475621	-0.0100395	0.194641	0.0411912	-0.238655	-0.0355775	-0.0329965	0.0135206	0.0508841	0.00675262	-0.13729	0.0750353	0.0531613	0.0280997	-0.0131033	-0.00592941	0.419697
4.74	-0.0015158	0.0350109	0.0151317	-0.0320608	0.0484407	-0.00823608	-0.0544428	-0.000131421	0.899058	-5.37E-05	-0.00212425	0.00208032	0.0216959	-0.0772177	0.0050613	0.0159637	-0.0663971	-0.00798459	-0.162737	0.0766021	0.07235	-0.0126286	0.130156	-0.0336742	0.0790971	-0.0020415	0.0529529	-0.0549888	-0.129204	-0.0162064	-0.281436	-0.0542467	0.0474553	-0.0102982	0.194986	0.0273778	-0.239023	-0.0362261	-0.0328927	0.0105875	0.0509476	0.00836087	-0.136618	0.063062	0.0534246	0.0257083	-0.0131983	-0.00626779	0.419594
4.75	-0.00112998	0.0412195	0.0148143	-0.0310139	0.0483434	-0.0107124	-0.0544356	0.00155119	0.899066	0.00159078	-0.00210214	0.00229904	0.0207443	-0.114353	0.00529647	0.0179831	-0.0664776	-0.00906793	-0.16169	0.131056	0.0722497	-0.00864376	0.129695	-0.0570523	0.0788539	-0.0314399	0.052413	-0.0574408	-0.129362	-0.017239	-0.281785	-0.015978	0.0473754	-0.00442404	0.195188	0.012929	-0.239391	-0.036233	-0.0328217	0.00714335	0.0510201	0.00798243	-0.136068	0.0476294	0.0536594	0.0222891	-0.0132808	-0.00479913	0.419488
4.76	-0.000704143	0.0436401	0.0145084	-0.0292646	0.0482332	-0.0115542	-0.0544124	0.00308699	0.899089	0.00305933	-0.0020788	0.00233163	0.0194712	-0.142798	0.00557979	0.0205577	-0.0665625	-0.00846695	-0.160142	0.177188	0.0721794	-0.00540351	0.129018	-0.077366	0.0783447	-0.0564741	0.0518933	-0.0574246	-0.129504	-0.0171348	-0.281757	0.0217585	0.0473694	0.00386835	0.195246	-0.00151892	-0.239737	-0.0323614	-0.0327778	0.00424387	0.0510773	0.00569891	-0.135627	0.0367485	0.0538517	0.0175586	-0.0133414	-0.00222275	0.419371
4.77	-0.000243706	0.0471957	0.014236	-0.0252591	0.0481123	-0.0124233	-0.054374	0.00458024	0.899127	0.00455906	-0.00205642	0.00211829	0.0179199	-0.1692	0.00588928	0.020592	-0.0666265	-0.00655339	-0.158162	0.217316	0.0721606	0.00178763	0.128145	-0.095264	0.0775728	-0.0833376	0.0514288	-0.0543478	-0.129638	-0.0174605	-0.281346	0.0603256	0.047456	0.014496	0.195155	-0.0170601	-0.240055	-0.0303232	-0.0327716	0.000547348	0.0511137	0.0034353	-0.13532	0.0252633	0.0539925	0.0112389	-0.0133687	0.000220876	0.419278
4.78	0.000252613	0.0513826	0.0140168	-0.0179623	0.0479916	-0.0113447	-0.0543212	0.00596158	0.89918	0.0059658	-0.00203766	0.00158088	0.0161145	-0.194504	0.00619615	0.0157326	-0.0666844	-0.00781016	-0.155801	0.254119	0.0722047	0.00681795	0.127099	-0.112273	0.0765441	-0.109786	0.0510529	-0.0455023	-0.129755	-0.0162609	-0.280559	0.0959526	0.0476611	0.0277905	0.194907	-0.0326769	-0.240354	-0.0296385	-0.0328051	-0.00454955	0.0511185	-0.000785499	-0.135128	0.0114713	0.054068	0.00429934	-0.013355	0.00434411	0.4192
4.79	0.000778527	0.0541629	0.0138668	-0.0124066	0.0478897	-0.00897985	-0.0542552	0.00721858	0.899245	0.0071116	-0.00202532	0.000859942	0.0140783	-0.216059	0.00647125	0.0123599	-0.0667659	-0.010777	-0.153097	0.286598	0.0722978	0.011599	0.125911	-0.125613	0.0752922	-0.131993	0.0508027	-0.0367632	-0.129843	-0.0140368	-0.27944	0.127241	0.0480122	0.0407022	0.194512	-0.0456006	-0.240632	-0.0274477	-0.0328756	-0.00590975	0.0510796	-0.00481115	-0.135031	0.00539241	0.0540671	-0.00394841	-0.0132989	0.00836199	0.419115
4.8	0.00133918	0.0577514	0.0137782	-0.00555936	0.0478048	-0.00845453	-0.0541771	0.00837365	0.899321	0.00796038	-0.00202092	7.58E-06	0.0118282	-0.235702	0.00671631	0.00668979	-0.0668638	-0.0116918	-0.150091	0.314069	0.0724332	0.0150525	0.124604	-0.135904	0.0738321	-0.153799	0.0506808	-0.0253774	-0.129907	-0.0140872	-0.278024	0.155996	0.0484595	0.0479808	0.193992	-0.0583797	-0.240898	-0.0266755	-0.0329604	-0.00800146	0.0510127	-0.00614577	-0.135037	-0.00494043	0.0539966	-0.0108722	-0.0131995	0.0102314	0.419059
4.81	0.00193709	0.0616413	0.0137538	0.00126466	0.0477216	-0.00826212	-0.054088	0.00940952	0.899404	0.00858438	-0.00202511	-0.000868337	0.00939068	-0.253097	0.00692035	0.000402049	-0.0669719	-0.0132708	-0.146833	0.337074	0.0726123	0.0205147	0.123193	-0.144927	0.0721795	-0.173925	0.050698	-0.0132959	-0.12996	-0.0129335	-0.276338	0.180898	0.0489882	0.0577698	0.193358	-0.0692153	-0.241158	-0.0269112	-0.0330585	-0.00948226	0.0509422	-0.00622384	-0.135121	-0.0102302	0.0538527	-0.017887	-0.0130761	0.0140083	0.419004
4.82	0.00255989	0.0624838	0.0137997	0.00816126	0.0476404	-0.00822265	-0.0539897	0.0102087	0.899492	0.00890697	-0.00203801	-0.00171072	0.00681008	-0.262449	0.00706627	-0.00618392	-0.0670941	-0.0144469	-0.143382	0.351394	0.07288	0.0348469	0.121714	-0.14934	0.0703676	-0.188626	0.0508595	-0.00136077	-0.129987	-0.0116146	-0.274421	0.202211	0.0495871	0.061232	0.192628	-0.0769223	-0.241408	-0.0242158	-0.0331737	-0.0112395	0.0508728	-0.00587969	-0.135261	-0.0172282	0.0536425	-0.0247216	-0.0129252	0.014554	0.418964
4.83	0.00318518	0.0614581	0.0139093	0.0131984	0.0475593	-0.00782494	-0.053885	0.0106424	0.899582	0.00905672	-0.00205909	-0.00247946	0.00417382	-0.262489	0.00715457	-0.0108535	-0.0672205	-0.0143891	-0.139853	0.352432	0.0732904	0.045383	0.12022	-0.148633	0.0684442	-0.19785	0.0511485	0.00819631	-0.129999	-0.0102971	-0.272311	0.218164	0.0501879	0.0592012	0.19183	-0.0821566	-0.241632	-0.0209629	-0.0332981	-0.0106956	0.0508101	-0.00525161	-0.135446	-0.0200518	0.0533604	-0.0317691	-0.0127654	0.0157344	0.418948
4.84	0.00378971	0.0578466	0.0140804	0.0212154	0.0474815	-0.00727483	-0.0537783	0.010607	0.899672	0.00902933	-0.00208755	-0.00320829	0.00158087	-0.252378	0.00717723	-0.019557	-0.0673411	-0.0140164	-0.136376	0.340715	0.0737665	0.0490318	0.118754	-0.14288	0.0664709	-0.200886	0.0515506	0.0208299	-0.129997	-0.00876295	-0.27007	0.22835	0.0507805	0.059774	0.190979	-0.087869	-0.241821	-0.0169803	-0.03343	-0.0139935	0.0507523	-0.00553014	-0.135672	-0.0238439	0.0530206	-0.0371312	-0.0125963	0.0155623	0.418997
4.85	0.00431914	0.048447	0.01431	0.0258398	0.0474221	-0.00517759	-0.0536744	0.0101273	0.899762	0.00878782	-0.00212259	-0.00379705	-0.000839096	-0.229475	0.00712868	-0.0243357	-0.0674705	-0.0140789	-0.133078	0.317391	0.0742698	0.0508247	0.117367	-0.134016	0.0645522	-0.19283	0.0520482	0.0292784	-0.129966	-0.00600625	-0.267772	0.231437	0.0513661	0.0567934	0.190088	-0.0906375	-0.241935	-0.00826854	-0.0335671	-0.013618	0.0506862	-0.00649536	-0.135884	-0.0192778	0.0526189	-0.0425618	-0.0124234	0.0173429	0.419062
4.86	0.00475062	0.0369608	0.0145963	0.0310922	0.0473727	-0.004184	-0.0535773	0.00923182	0.899846	0.00810492	-0.00216322	-0.00430114	-0.00300161	-0.198581	0.00699807	-0.0306018	-0.0675874	-0.0127452	-0.130065	0.283943	0.0747555	0.0439832	0.116102	-0.118759	0.0627377	-0.179534	0.0526229	0.0374207	-0.129926	-0.00457307	-0.265461	0.229292	0.0519113	0.0516864	0.189181	-0.0902672	-0.241967	0.00086785	-0.033712	-0.0146064	0.0506231	-0.00607729	-0.136044	-0.0128595	0.0521732	-0.0468878	-0.0122353	0.0183688	0.419158
4.87	0.00504762	0.0223569	0.0149273	0.0346569	0.047337	-0.00262819	-0.0534911	0.0079491	0.899923	0.00718778	-0.00220817	-0.00466006	-0.00481365	-0.15957	0.0067914	-0.0347073	-0.067699	-0.0120087	-0.12743	0.242287	0.0751574	0.0371363	0.115	-0.101226	0.0611112	-0.158188	0.0532463	0.0433073	-0.129876	-0.00264178	-0.263211	0.220053	0.0523803	0.0390418	0.188287	-0.0884452	-0.241895	0.0117522	-0.0338557	-0.0143299	0.0505676	-0.00544334	-0.136139	-0.00498369	0.0516898	-0.0497878	-0.0120435	0.01912	0.419305
4.88	0.00519842	0.00681968	0.0152902	0.0377759	0.0473124	-0.00202296	-0.0534194	0.00632057	0.899991	0.00630296	-0.00225603	-0.00488305	-0.00622112	-0.115629	0.00651678	-0.0389521	-0.0677942	-0.00902778	-0.125242	0.194022	0.0754992	0.0317063	0.114089	-0.0806435	0.0597186	-0.132408	0.0538896	0.0481846	-0.129828	-0.00283764	-0.261079	0.205183	0.0526854	0.0212266	0.187426	-0.0835492	-0.241724	0.0215701	-0.0339904	-0.0144002	0.0505283	-0.00331953	-0.136125	0.0108716	0.0511861	-0.0507455	-0.0118508	0.0194873	0.419487
4.89	0.00519833	-0.00777998	0.0156774	0.0393052	0.0472972	-0.000452675	-0.0533658	0.00434928	0.900049	0.00522955	-0.00230559	-0.00500773	-0.00717859	-0.0691006	0.00617479	-0.0418666	-0.0678688	-0.00701832	-0.123568	0.139412	0.0758264	0.030444	0.113395	-0.0573342	0.0585998	-0.104211	0.0545363	0.0507409	-0.129791	-0.0012398	-0.259121	0.185464	0.0528176	0.00301305	0.186614	-0.0774892	-0.24147	0.0286081	-0.0341161	-0.0130331	0.0505128	-0.00152278	-0.135974	0.0209262	0.0506796	-0.0500089	-0.0116569	0.0204937	0.419722
4.9	0.00505542	-0.0209614	0.0160695	0.039005	0.047299	0.00133006	-0.0533332	0.00216035	0.900095	0.00412019	-0.00235564	-0.00499934	-0.00766145	-0.0212328	0.00578049	-0.0433136	-0.0679246	-0.00500777	-0.122466	0.0802044	0.0760893	0.0224115	0.112942	-0.0333404	0.05777	-0.075553	0.0551552	0.050613	-0.129753	-0.00123947	-0.257375	0.162895	0.0527149	-0.0249769	0.185869	-0.0701288	-0.241158	0.0326973	-0.0342175	-0.0104138	0.0505192	0.000517899	-0.135694	0.0358885	0.0501893	-0.0472107	-0.011463	0.0208117	0.420034
4.91	0.00478398	-0.0338857	0.0164552	0.0391504	0.0473244	0.00412386	-0.0533234	-0.000246886	0.900131	0.00296773	-0.00240505	-0.00490342	-0.00766267	0.0280873	0.00534507	-0.0447321	-0.0679725	-0.00486011	-0.121973	0.0181508	0.0762756	0.0151994	0.112728	-0.00930336	0.0572336	-0.0447582	0.0557352	0.0523224	-0.129745	-0.00304558	-0.255871	0.137148	0.0523263	-0.048526	0.185199	-0.063905	-0.240817	0.035123	-0.0342912	-0.00915191	0.0505414	0.00123104	-0.135245	0.0549585	0.0497341	-0.0426988	-0.0112765	0.0207892	0.420392
4.92	0.00438824	-0.0450086	0.0168303	0.0374976	0.0473811	0.00716783	-0.0533384	-0.00277683	0.900154	0.00168787	-0.00245285	-0.00467438	-0.00717219	0.0764033	0.00488196	-0.042976	-0.0680289	-0.00538822	-0.122109	-0.0457869	0.0764036	0.008558	0.112758	0.0158199	0.0570101	-0.013597	0.0562809	0.0524707	-0.129759	-0.00217945	-0.254646	0.10748	0.0517617	-0.0623409	0.184619	-0.0533899	-0.240461	0.0350338	-0.0343423	-0.00681	0.0505697	0.00201127	-0.134646	0.0676502	0.0493277	-0.0366066	-0.0111066	0.0194261	0.42083
4.93	0.00389106	-0.0535063	0.0171922	0.0352198	0.0474727	0.0113494	-0.0533793	-0.00539387	0.900164	0.000400079	-0.00249808	-0.00435704	-0.00620764	0.121658	0.00440829	-0.0389906	-0.0680929	-0.00617416	-0.122886	-0.108943	0.0764492	-0.000909594	0.113046	0.0409357	0.0571009	0.017737	0.0567937	0.0520943	-0.129763	0.00261845	-0.253742	0.0728276	0.0511426	-0.0618348	0.184139	-0.0418519	-0.240123	0.0318063	-0.0343767	-0.00409315	0.0505999	0.00164514	-0.133882	0.0815981	0.0489886	-0.0289409	-0.0109505	0.0198725	0.421311
4.94	0.003308	-0.0624506	0.017525	0.0325263	0.0476048	0.0149518	-0.0534461	-0.00794302	0.900162	-0.000887215	-0.00253965	-0.0039851	-0.00479638	0.165499	0.00395381	-0.0342432	-0.0681556	-0.00486773	-0.12428	-0.168836	0.0763918	-0.00888822	0.113576	0.0646918	0.0575128	0.0514386	0.0572567	0.0520802	-0.129739	0.00609297	-0.253202	0.0351432	0.0505178	-0.0598794	0.183788	-0.029589	-0.239814	0.0298528	-0.0343838	-0.00204146	0.0506275	0.00163292	-0.132986	0.0959669	0.0487311	-0.0203347	-0.010802	0.0185546	0.421846
4.95	0.00266115	-0.0664811	0.0178267	0.0289417	0.0477747	0.0188787	-0.0535369	-0.0101531	0.900147	-0.00200723	-0.00257727	-0.00356427	-0.00300045	0.198156	0.00352139	-0.0293531	-0.0682149	-0.00558203	-0.126224	-0.218446	0.0762834	-0.0119912	0.11433	0.0852996	0.0582295	0.0796182	0.0576689	0.0497988	-0.129702	0.0086986	-0.253042	-0.00275061	0.0499508	-0.0523284	0.183566	-0.0165537	-0.239548	0.0235936	-0.0343686	0.000818852	0.050651	0.00135364	-0.131997	0.104381	0.0485657	-0.0103088	-0.010675	0.0167659	0.422422
4.96	0.0019834	-0.0680657	0.0180946	0.0244345	0.047981	0.0224228	-0.0536478	-0.0119392	0.900121	-0.00314718	-0.0026106	-0.0030942	-0.000916837	0.221709	0.00311449	-0.0234822	-0.0682848	-0.00727403	-0.12861	-0.256641	0.076142	-0.0163882	0.115271	0.101297	0.0592041	0.10351	0.0580267	0.0462602	-0.129653	0.0120329	-0.253248	-0.0379281	0.0494772	-0.0434018	0.183471	-0.00275651	-0.239342	0.0174132	-0.034334	0.00403082	0.0506705	0.00139877	-0.130947	0.107658	0.048505	0.0002769	-0.010564	0.015136	0.423017
4.97	0.00130258	-0.0659387	0.0183235	0.0209926	0.0482215	0.0256973	-0.0537738	-0.0131318	0.900084	-0.00411671	-0.00263932	-0.00264005	0.00135346	0.233383	0.0027404	-0.0197712	-0.0683776	-0.010177	-0.131314	-0.281178	0.0759541	-0.0234122	0.116351	0.112394	0.0603836	0.120136	0.0583273	0.0432896	-0.129587	0.0147851	-0.25379	-0.0692429	0.0490975	-0.0322599	0.183505	0.00964551	-0.239203	0.00986434	-0.0342792	0.00578076	0.0506871	0.00114765	-0.129877	0.105877	0.0485533	0.0114896	-0.0104743	0.0128885	0.423604
4.98	0.000674136	-0.0582725	0.0185026	0.0157582	0.0484951	0.0287511	-0.0539084	-0.0136772	0.900039	-0.00478985	-0.00266306	-0.00211825	0.00366346	0.230187	0.00241917	-0.014115	-0.068503	-0.013616	-0.134182	-0.290197	0.0756874	-0.0271997	0.117505	0.116651	0.061675	0.128304	0.0585602	0.0375352	-0.129504	0.0163199	-0.25462	-0.0960272	0.0488028	-0.0248987	0.183665	0.0210191	-0.239163	-0.000984829	-0.0341954	0.0092884	0.0507002	0.00121982	-0.128823	0.0997054	0.0487178	0.0239732	-0.0104049	0.0111723	0.424155
4.99	0.000107317	-0.0530483	0.0186342	0.010665	0.0487975	0.0315307	-0.0540458	-0.0136912	0.899987	-0.00554461	-0.00268162	-0.00157558	0.0059276	0.222896	0.0021471	-0.00942547	-0.0686663	-0.0176439	-0.137086	-0.288171	0.0754204	-0.0266915	0.118687	0.118996	0.063046	0.136822	0.0587383	0.0329805	-0.129414	0.0181977	-0.255708	-0.12024	0.0486138	-0.0121058	0.18394	0.0328803	-0.239203	-0.00601253	-0.0340922	0.0115507	0.0507101	0.000832811	-0.127834	0.0919295	0.0490027	0.0356476	-0.0103617	0.00777979	0.424651
5	-0.000383309	-0.0439698	0.0187121	0.00404322	0.0491154	0.0316878	-0.0541798	-0.0130368	0.89993	-0.00590157	-0.0026945	-0.000952138	0.00806333	0.205587	0.00193212	-0.00300292	-0.0688548	-0.0186306	-0.13991	-0.275531	0.0751467	-0.0282124	0.119854	0.113746	0.0644494	0.138023	0.0588558	0.0252349	-0.129313	0.0185519	-0.257008	-0.139654	0.0485314	-0.00570704	0.18432	0.0436173	-0.239303	-0.0125007	-0.03397	0.0146467	0.0507225	0.002976	-0.126978	0.0796854	0.0494085	0.0474037	-0.0103425	0.004487	0.425097
[truncated: 2,459 more columns]
