# Supplementary material for: Analysis of abnormal posture in patients with Parkinson's disease using a computational model considering muscle tones
Source: Front Comput Neurosci. 2023 Oct 5;17:1218707. doi: 10.3389/fncom.2023.1218707 (PMC10585043; doi:10.3389/fncom.2023.1218707)
Supplement: Supplementary file 2 [file Data_Sheet_2.ZIP › result_simulation_sub5-6/Sub6_uff7.945196.sto]

221217_sub6_uff7.945196_2/0448_999999.999_1.028
version=1
nRows=501
nColumns=2537
inDegrees=no
endheader
time	pelvis_tilt	pelvis_tilt_u	pelvis_list	pelvis_list_u	pelvis_rotation	pelvis_rotation_u	pelvis_tx	pelvis_tx_u	pelvis_ty	pelvis_ty_u	pelvis_tz	pelvis_tz_u	hip_flexion_r	hip_flexion_r_u	hip_adduction_r	hip_adduction_r_u	hip_rotation_r	hip_rotation_r_u	knee_angle_r	knee_angle_r_u	subtalar_angle_1_r	subtalar_angle_1_r_u	ankle_angle_r	ankle_angle_r_u	hip_flexion_l	hip_flexion_l_u	hip_adduction_l	hip_adduction_l_u	hip_rotation_l	hip_rotation_l_u	knee_angle_l	knee_angle_l_u	subtalar_angle_1_l	subtalar_angle_1_l_u	ankle_angle_l	ankle_angle_l_u	lumbar_extension	lumbar_extension_u	lumbar_bending	lumbar_bending_u	lumbar_rotation	lumbar_rotation_u	neck_extension	neck_extension_u	roll	roll_u	yaw	yaw_u	neck_extension_2
0	0.0354665	0	0.0145477	0	0.0513436	0	-0.0658289	0	0.899803	0	0	0	-0.00109224	0	5.16E-05	0	-0.000497767	0	-0.162571	0	0.0768608	0	0.118028	0	0.0642272	0	0.0558108	0	-0.0782766	0	-0.286952	0	0.0614171	0	0.183264	0	-0.275192	0	-0.0179218	0	0.00149904	0	-0.216307	0	0.0534679	0	-0.0141945	0	0.490532
0.01	0.0414817	0.536741	0.0148937	0.0617054	0.0514426	0.103798	-0.0656254	0.00638839	0.900073	-0.0109466	-2.76E-05	-0.0074445	-0.00992384	-0.738059	0.00135648	0.201036	0.00124724	0.3528	-0.158073	0.257154	0.0757846	-0.336499	0.11302	-0.0318919	0.055588	-0.5999	0.0575038	0.38134	-0.0769906	0.264979	-0.282314	0.0246525	0.0501442	-0.77785	0.175056	-0.000939092	-0.282298	-0.669398	-0.0177778	0.00856623	0.00133893	-0.100604	-0.210001	0.189143	0.0535293	0.0350034	-0.0129343	0.105734	0.484545
0.02	0.0381065	-0.51515	0.0150045	-0.0201518	0.0526039	0.0693378	-0.0657616	-0.0153562	0.899657	-0.042203	-9.98E-05	-0.00531656	-0.00564855	0.671474	0.00414826	0.329937	0.00538014	0.437405	-0.159397	-0.214158	0.0723606	-0.387062	0.114568	0.20006	0.0619512	0.811663	0.062468	0.520951	-0.0732856	0.525609	-0.286416	-0.448841	0.0445335	-0.603909	0.1767	0.187394	-0.27861	0.587674	-0.01756	0.0283409	0.000277004	-0.0574728	-0.212193	-0.194516	0.0536274	-0.00716655	-0.0125834	-0.0144521	0.489361
0.03	0.0374089	0.157842	0.0149744	0.0103233	0.0524963	-0.0642114	-0.0658048	0.000842302	0.899462	-0.00421503	-0.000136189	-0.00287072	-0.0045915	-0.165035	0.00716659	0.234364	0.00940274	0.326082	-0.160053	-0.0104556	0.0701866	0.0114945	0.115611	0.0397983	0.064092	-0.128921	0.0661301	0.270031	-0.0677217	0.564722	-0.288547	-0.0927302	0.0421978	0.109643	0.177977	0.0726991	-0.277945	-0.200312	-0.0174081	0.000100061	0.000589926	0.0850969	-0.211917	0.0789382	0.0536734	0.0146909	-0.0126733	-0.00857761	0.489725
0.04	0.0374779	-0.11185	0.0148757	-0.0256161	0.0519735	-0.0249111	-0.0658302	-0.00457012	0.899443	0.000913446	-0.000164056	-0.00277253	-0.0041246	0.2045	0.00876705	0.0948839	0.0111679	0.0236073	-0.160973	-0.138207	0.0717062	0.209689	0.115949	0.0237396	0.064991	0.231515	0.0679348	0.104178	-0.0641371	0.140485	-0.290124	-0.189909	0.0437081	0.129955	0.178544	0.0333466	-0.278136	0.122888	-0.0172964	0.0267877	0.00128146	0.0361929	-0.21232	-0.0994965	0.0537838	0.00665144	-0.0128642	-0.0265279	0.490849
0.05	0.0368599	0.00115338	0.0146528	-0.0124635	0.051976	0.0158559	-0.0658516	0.0005144	0.899499	0.00866691	-0.000189677	-0.0022165	-0.00288214	0.0282191	0.00927213	0.0120351	0.0104127	-0.133495	-0.161946	-0.0510042	0.0735434	0.155873	0.115962	-0.0186585	0.0664229	0.027993	0.0682793	0.000808417	-0.0643927	-0.119688	-0.291355	-0.043581	0.0450188	0.139702	0.178574	-0.0261169	-0.27747	-0.00517826	-0.0170295	0.0177616	0.00132591	-0.0221677	-0.212761	0.00357945	0.0538677	0.00952681	-0.0131076	-0.0272838	0.491066
0.06	0.0368358	-0.0204079	0.014598	-0.00428045	0.0522083	0.0275439	-0.0658383	0.00155509	0.899572	0.00486392	-0.000208189	-0.00159921	-0.002659	0.037428	0.00922257	-0.0127001	0.00902654	-0.128458	-0.162322	-0.0316697	0.0747821	0.0852774	0.115798	-0.0108059	0.0664868	0.0108251	0.068143	-0.0195981	-0.0658092	-0.138174	-0.291387	0.0242721	0.0461313	0.0655821	0.178262	-0.0286919	-0.277466	0.0235899	-0.0169479	0.00286508	0.000970582	-0.0438871	-0.212703	-0.000892119	0.0539468	0.00579674	-0.0133804	-0.0228788	0.490517
0.07	0.0366406	-0.00770451	0.014572	-0.00129072	0.052468	0.0217507	-0.065819	0.00226534	0.899599	0.000840184	-0.0002245	-0.00181658	-0.00236711	0.00919799	0.00911953	-0.00819421	0.00802118	-0.0677279	-0.162533	-0.00901081	0.07529	0.0262744	0.115763	0.00113453	0.0664417	-0.0265345	0.0679864	-0.00758777	-0.066885	-0.0699729	-0.290937	0.0614209	0.0463104	-0.0169278	0.178023	-0.0186717	-0.27724	0.00883826	-0.0169376	-0.0017682	0.000549463	-0.0379091	-0.212613	0.0203099	0.0539848	0.00322309	-0.0135798	-0.0155643	0.490018
0.08	0.0366173	-0.00239979	0.0145757	-0.000648714	0.052638	0.0130502	-0.0657988	0.00146063	0.899592	-0.00181853	-0.000245714	-0.00244146	-0.00235696	0.00242497	0.009077	0.000367744	0.00764439	-0.0129722	-0.162585	-0.00652929	0.0754482	0.00722667	0.115831	0.0118146	0.0661306	-0.0238587	0.0680399	0.0128089	-0.0671367	0.00993974	-0.290362	0.0445193	0.0460025	-0.0384135	0.177917	-0.0024285	-0.277229	-0.000243647	-0.0169645	-0.00195067	0.000237513	-0.0248482	-0.212398	0.0172168	0.0540068	0.00203067	-0.0137082	-0.00766142	0.489667
0.09	0.0363678	-0.0695757	0.0145664	-0.00225116	0.0527372	0.00907418	-0.0657754	0.00485355	0.89957	-0.00255759	-0.00027436	-0.00339164	-0.00226447	0.0164571	0.0090763	-0.00322398	0.00758087	-0.0161148	-0.16231	0.100594	0.075583	0.0398382	0.115636	-0.0565848	0.0660423	0.00633416	0.0682389	0.0267564	-0.0669468	0.00962221	-0.289724	0.116697	0.046138	0.19547	0.177627	-0.0540753	-0.276929	0.0944801	-0.0169847	-0.00259041	4.57E-05	-0.0174305	-0.212411	-0.0539139	0.0540359	0.00313083	-0.0137353	0.00204391	0.489752
0.1	0.0355954	-0.0105809	0.0146037	0.018517	0.0528643	0.0112792	-0.065698	0.0112105	0.899578	0.00822358	-0.000311754	-0.00416245	-0.00257005	-0.164736	0.00896616	-0.0244581	0.00720243	-0.0496182	-0.160341	0.307347	0.0767551	0.20129	0.114749	-0.134929	0.0658799	-0.128643	0.0685382	0.0307498	-0.0668691	-0.000384729	-0.288055	0.230552	0.0498613	0.446912	0.177061	-0.0828434	-0.275773	0.0452428	-0.0170563	-0.0188526	-0.000134251	-0.0172782	-0.213438	-0.0880599	0.0539811	-0.0156096	-0.0137187	-0.00636132	0.490786
0.11	0.0369353	0.193425	0.0149473	0.0397169	0.0529206	0.00572648	-0.0655544	0.0149993	0.899752	0.022904	-0.000358939	-0.00519305	-0.00638663	-0.479008	0.00861823	-0.0349512	0.00682109	-0.0292678	-0.156158	0.481353	0.0796877	0.365611	0.11282	-0.234041	0.0626819	-0.393858	0.0690453	0.0313449	-0.0666269	0.022269	-0.285128	0.308303	0.0549173	0.547324	0.175924	-0.131092	-0.277029	-0.198302	-0.0173078	-0.0241735	-0.000248622	-0.00375644	-0.213586	0.010997	0.0538046	-0.0209089	-0.013662	0.0128307	0.490683
0.12	0.03795	0.0281316	0.0152534	0.0240134	0.0529876	0.00750612	-0.0654322	0.0101703	0.899978	0.0223674	-0.000412698	-0.00542604	-0.010085	-0.286878	0.00827307	-0.0294823	0.00657538	-0.0338741	-0.15145	0.469575	0.0830468	0.267908	0.110435	-0.245639	0.0600414	-0.171933	0.0696035	0.0446209	-0.0660523	0.0346079	-0.282495	0.241838	0.0599136	0.427097	0.174665	-0.132047	-0.277956	-0.00836394	-0.0174533	-0.00863135	-0.000283659	0.00110368	-0.213909	-0.0483549	0.0534436	-0.0439395	-0.0136427	-0.00192792	0.490547
0.13	0.0384051	0.0735655	0.0155537	0.0382189	0.0530325	0.00523943	-0.0653278	0.0108612	0.90021	0.0232934	-0.000465182	-0.00496005	-0.013348	-0.379327	0.00794635	-0.0333378	0.00614824	-0.0545156	-0.146372	0.548108	0.0851782	0.164733	0.107854	-0.26842	0.0579822	-0.260829	0.0702349	0.0551485	-0.0658036	-0.0072447	-0.279759	0.31123	0.0636158	0.317875	0.173256	-0.148206	-0.278265	-0.0661436	-0.0175864	-0.0205968	-0.000266582	0.000732553	-0.213964	0.0378861	0.0531194	-0.0221028	-0.0135099	0.0224891	0.489519
0.14	0.0389665	0.0262516	0.0159372	0.033771	0.0531304	0.0188062	-0.0652272	0.00892557	0.900416	0.0173025	-0.00051055	-0.00408681	-0.017034	-0.33958	0.00763027	-0.0223896	0.00556487	-0.0675417	-0.140743	0.569618	0.0863487	0.0596482	0.105198	-0.258416	0.0555526	-0.2129	0.070975	0.0588854	-0.0656946	-0.00341687	-0.276563	0.319688	0.0661153	0.166932	0.17183	-0.134349	-0.278744	-0.0142038	-0.0177795	-0.013847	-0.000339657	-0.0144508	-0.213605	0.0269395	0.0528565	-0.032129	-0.0133416	0.0148499	0.48797
0.15	0.0391497	0.0225016	0.0162497	0.0283809	0.0533044	0.012507	-0.0651465	0.00730117	0.900562	0.0122376	-0.000546131	-0.00296054	-0.0203698	-0.338861	0.00746063	-0.00885191	0.00494797	-0.0540527	-0.134995	0.578461	0.0865124	-0.0211964	0.102672	-0.246683	0.053529	-0.21181	0.0716879	0.0561466	-0.0656725	-0.0261109	-0.273324	0.327912	0.0669704	0.0156627	0.170512	-0.125649	-0.27882	-0.0149163	-0.0178802	-0.00827804	-0.000478184	-0.0064926	-0.213339	0.0318412	0.0525518	-0.0265545	-0.0131847	0.0184807	0.486807
0.16	0.039367	0.0136899	0.0164925	0.0184734	0.0533312	-0.00209053	-0.0650854	0.00466336	0.900665	0.00852317	-0.00056911	-0.00165538	-0.0236904	-0.314413	0.00742377	0.00456943	0.00455672	-0.0339853	-0.129285	0.558591	0.0860848	-0.0621142	0.100247	-0.235812	0.0515324	-0.179545	0.0723423	0.047889	-0.0658857	-0.0397046	-0.270162	0.293592	0.0666273	-0.0829413	0.169274	-0.117705	-0.278998	-0.0119299	-0.0179351	-0.00113491	-0.000433151	0.0130508	-0.213056	0.017887	0.0523108	-0.020589	-0.0130195	0.0173631	0.486162
0.17	0.0394181	0.000759228	0.0166149	0.00700366	0.0533088	-0.000424185	-0.0650533	0.00192928	0.900741	0.00727492	-0.000579042	-0.000285412	-0.0266436	-0.281741	0.00751146	0.0145721	0.00422478	-0.0384598	-0.123845	0.530737	0.0853602	-0.0828088	0.0979196	-0.227905	0.0500528	-0.128227	0.0728635	0.0357784	-0.0661441	-0.0325312	-0.267541	0.234691	0.0654988	-0.130261	0.168162	-0.106761	-0.279053	-0.00362915	-0.0178939	0.00833915	-0.000290603	0.0139638	-0.212949	0.00606709	0.0521501	-0.0109788	-0.0128712	0.0115237	0.486178
0.18	0.039483	0.0217821	0.016653	0.00211376	0.0532952	-0.00414587	-0.0650426	0.000356717	0.900817	0.00814473	-0.000573499	0.0014111	-0.0294434	-0.288368	0.00767514	0.019899	0.00386186	-0.0359532	-0.118655	0.506624	0.0845745	-0.0698823	0.0956238	-0.227816	0.0488478	-0.130255	0.0732164	0.0187323	-0.0663586	-0.0315859	-0.265398	0.201438	0.0641358	-0.143419	0.167183	-0.094114	-0.279188	-0.0348814	-0.0177997	0.00889101	-0.000148689	0.0167381	-0.212799	0.0309815	0.0520902	-0.00127339	-0.0128163	0.000483689	0.486361
0.19	0.03971	0.00313659	0.0166131	-0.0102653	0.0532354	-0.00649913	-0.0650526	-0.00299712	0.900895	0.00659764	-0.000550299	0.0032479	-0.0321448	-0.220515	0.00794562	0.0366748	0.00352831	-0.0383061	-0.113908	0.426241	0.0839905	-0.0529616	0.0934245	-0.203489	0.0476944	-0.0715386	0.0733839	0.0029112	-0.0666056	-0.0344736	-0.263626	0.139752	0.0627135	-0.149897	0.166315	-0.0738585	-0.279591	-0.0223341	-0.0176789	0.014704	2.57E-05	0.0173301	-0.212293	0.0577889	0.0521346	0.0183436	-0.0128482	0.00812503	0.486135
0.2	0.0394901	-0.0339889	0.016454	-0.0200665	0.0531742	-0.00813673	-0.0651077	-0.0078164	0.900946	0.00366731	-0.000507879	0.00526145	-0.0336866	-0.101946	0.00839068	0.0532351	0.00312642	-0.0406814	-0.110326	0.289653	0.0834533	-0.0581509	0.0916417	-0.14969	0.0475351	0.02148	0.073393	-0.00473118	-0.0669689	-0.0398865	-0.262686	0.0546384	0.0610853	-0.17024	0.165703	-0.0462771	-0.279576	0.00975244	-0.0175321	0.0137756	0.000178306	0.0138688	-0.211743	0.0514519	0.0525385	0.0661202	-0.0126136	0.0440435	0.485862
0.21	0.0391891	-0.0305909	0.0162265	-0.0250153	0.0530911	-0.00793993	-0.0652039	-0.0114073	0.900969	0.000849292	-0.000446136	0.00695541	-0.0343895	-0.0343837	0.00897202	0.0623296	0.00280166	-0.0249772	-0.108067	0.162555	0.0828946	-0.0513317	0.0904026	-0.094679	0.0478633	0.0494586	0.0732699	-0.0146517	-0.067358	-0.0290301	-0.262397	0.00435867	0.059393	-0.165975	0.165362	-0.0206269	-0.27957	-0.00272039	-0.0174173	0.0101189	0.000293551	0.00672339	-0.211272	0.0304461	0.0534698	0.11685	-0.0120307	0.0715113	0.485919
0.22	0.0387886	-0.0484887	0.0159411	-0.0299091	0.0530542	-0.00286356	-0.0653371	-0.0152484	0.900961	-0.00240872	-0.000370347	0.00810799	-0.0342655	0.0588548	0.00962465	0.0654464	0.00265498	-0.00226685	-0.107104	0.0288809	0.0824709	-0.0349169	0.0897665	-0.0305561	0.0486195	0.103316	0.0730348	-0.0198301	-0.0676042	-0.0113737	-0.262633	-0.0519624	0.0577381	-0.161996	0.165314	0.0103742	-0.279515	0.0121374	-0.0173142	0.00849366	0.000296554	-0.00520909	-0.211229	-0.0227749	0.0547387	0.134308	-0.0113736	0.0577733	0.486737
0.23	0.0382986	-0.0474558	0.0156274	-0.0323332	0.0530352	-0.00383278	-0.0655077	-0.0188261	0.900926	-0.0043934	-0.000284554	0.00896541	-0.0333109	0.129329	0.0102847	0.0654379	0.00274861	0.0209583	-0.107464	-0.0993176	0.0821922	-0.0206511	0.0897461	0.026216	0.0498121	0.136082	0.0727286	-0.0253145	-0.0677621	-0.00308969	-0.263423	-0.106599	0.0562332	-0.132882	0.165515	0.0317413	-0.27942	0.00444858	-0.0172434	0.00577579	0.00022233	-0.00904671	-0.211618	-0.0584322	0.0561757	0.151611	-0.0108124	0.0481101	0.488157
0.24	0.0377955	-0.0549807	0.0152873	-0.034154	0.0529973	-0.00687527	-0.0657131	-0.0221619	0.900873	-0.00621635	-0.00019257	0.00934823	-0.0316459	0.204669	0.0109312	0.0609093	0.00299696	0.0301911	-0.109067	-0.219415	0.0820598	-0.00459054	0.0902709	0.0790111	0.0513635	0.179094	0.0723381	-0.0301943	-0.067873	0.00215605	-0.264781	-0.164167	0.055041	-0.104739	0.165938	0.0541201	-0.279369	0.00804045	-0.0171886	0.00402943	0.000132314	-0.00862019	-0.21235	-0.0889457	0.0577254	0.1533	-0.0104148	0.0203609	0.489925
0.25	0.0372331	-0.0559309	0.0149484	-0.0324317	0.0529184	-0.0110997	-0.0659474	-0.0245343	0.900803	-0.00763461	-9.85E-05	0.00940559	-0.0292978	0.261297	0.0115018	0.0511126	0.00327765	0.0305519	-0.111779	-0.319618	0.0820893	0.0128107	0.0912799	0.122025	0.053283	0.205356	0.0718883	-0.0336931	-0.0679822	0.00435951	-0.266647	-0.206926	0.0542267	-0.0487611	0.166554	0.0718018	-0.279289	0.00575882	-0.0171642	0.000751323	5.96E-05	-0.00655436	-0.213307	-0.101084	0.0591598	0.126449	-0.0103536	-0.0194963	0.491696
0.26	0.0366877	-0.0536629	0.0146578	-0.0263338	0.052815	-0.0102683	-0.0662015	-0.0262294	0.900721	-0.00873455	-5.42E-06	0.00919552	-0.0264585	0.306271	0.011944	0.0373917	0.00354329	0.0294851	-0.11542	-0.407129	0.0822624	0.024248	0.0927144	0.161354	0.0553963	0.222005	0.0714142	-0.0338923	-0.0680491	0.0140824	-0.268878	-0.239903	0.0541178	0.0273865	0.167315	0.0823199	-0.279261	0.000130849	-0.0171925	-0.0042566	-1.94E-05	-0.0104461	-0.214236	-0.0860184	0.060231	0.0872051	-0.0106348	-0.0439161	0.492977
0.27	0.0361344	-0.0563411	0.0144222	-0.0207962	0.0527386	-0.00718613	-0.0664704	-0.027439	0.900627	-0.00982797	8.41E-05	0.00870413	-0.0231535	0.352944	0.0122626	0.024911	0.00381616	0.0345558	-0.119915	-0.489597	0.0825281	0.0295145	0.0945434	0.20036	0.0576942	0.239363	0.0709287	-0.0326121	-0.0680302	0.0207165	-0.271416	-0.264938	0.0546847	0.0821457	0.168176	0.0877995	-0.279252	0.00106686	-0.0172504	-0.00629857	-0.000154962	-0.0158667	-0.214991	-0.0694617	0.0608929	0.0407699	-0.0111404	-0.0683417	0.493555
0.28	0.0355861	-0.0505284	0.014258	-0.0109283	0.0526767	-0.00668642	-0.0667463	-0.0274623	0.900525	-0.0106182	0.000167253	0.00787477	-0.01947	0.376842	0.0124402	0.00683145	0.0041605	0.0433583	-0.125139	-0.548555	0.0828074	0.027724	0.0967015	0.227206	0.0600731	0.233678	0.0704708	-0.0262502	-0.0679921	0.0196973	-0.27411	-0.268661	0.0556186	0.101597	0.169091	0.0913218	-0.279254	-0.00436277	-0.0173289	-0.00932841	-0.000326686	-0.0179865	-0.215744	-0.0822827	0.0608829	-0.0542407	-0.0120538	-0.127044	0.493774
0.29	0.0351489	-0.0374973	0.014233	0.00579338	0.052612	-0.00453181	-0.0670135	-0.0257483	0.900417	-0.0107014	0.000240764	0.00678222	-0.0157263	0.368035	0.0123865	-0.020294	0.00456322	0.043062	-0.130747	-0.565626	0.0830678	0.0259702	0.0990602	0.239948	0.0622486	0.202897	0.0701298	-0.0127885	-0.0679589	0.0196433	-0.276688	-0.245242	0.0567406	0.12287	0.169979	0.0843625	-0.27935	-0.0137024	-0.0174726	-0.0185016	-0.000522399	-0.0224141	-0.216701	-0.104039	0.0599215	-0.132047	-0.0133395	-0.127714	0.49393
0.3	0.0348254	-0.0268757	0.0143385	0.0154125	0.0526217	0.00713495	-0.0672568	-0.02267	0.900311	-0.0102759	0.000302107	0.00544821	-0.0121744	0.338058	0.0121031	-0.0401259	0.00486884	0.026076	-0.136309	-0.540919	0.0833427	0.0333232	0.101451	0.234447	0.0641087	0.168657	0.0699127	-0.00472586	-0.0678681	0.0224881	-0.278978	-0.211232	0.0580437	0.135637	0.17078	0.0733761	-0.279492	-0.0145047	-0.0176531	-0.0177948	-0.000803625	-0.0328651	-0.217971	-0.146864	0.0584185	-0.166194	-0.0143264	-0.0816104	0.494051
0.31	0.0346295	-0.0116392	0.0145507	0.0260505	0.052713	0.010271	-0.0674642	-0.0187301	0.900215	-0.00886028	0.000350045	0.00421009	-0.0090243	0.29044	0.0116156	-0.0589769	0.0050264	0.0154042	-0.141481	-0.492568	0.0837349	0.0439465	0.10372	0.217253	0.0655953	0.128328	0.0698186	0.00566451	-0.067785	0.0141313	-0.28092	-0.178163	0.0594346	0.144861	0.171479	0.0642261	-0.279655	-0.0187996	-0.0178441	-0.0205926	-0.00114309	-0.0314497	-0.219624	-0.175787	0.0566905	-0.182896	-0.0148558	-0.046519	0.494139
0.32	0.034556	-0.00407622	0.0148393	0.029823	0.0527874	0.00662593	-0.067632	-0.0148657	0.900134	-0.00742778	0.000387544	0.00334304	-0.00630625	0.254659	0.0110037	-0.0638056	0.00513258	0.012355	-0.14618	-0.448706	0.08413	0.0397361	0.105808	0.197066	0.0667465	0.103156	0.0698296	0.0111226	-0.0677435	0.0119742	-0.282579	-0.156146	0.0609258	0.148955	0.172076	0.0564595	-0.279827	-0.0138946	-0.0180452	-0.0183678	-0.00140119	-0.0191957	-0.221542	-0.202455	0.0548539	-0.188026	-0.0150964	-0.0255466	0.494017
0.33	0.0345478	0.00238345	0.0151557	0.0330211	0.0528289	0.0045007	-0.0677616	-0.0110422	0.900065	-0.00649417	0.000417206	0.00259936	-0.0039142	0.223395	0.0103707	-0.0646323	0.00522454	0.0112041	-0.150474	-0.411046	0.0845559	0.0474808	0.107697	0.179869	0.0676808	0.0813449	0.0699191	0.0194608	-0.067684	0.0130102	-0.284048	-0.137517	0.0622747	0.117449	0.172599	0.04678	-0.279937	-0.00820147	-0.018217	-0.0158331	-0.00153846	-0.00862799	-0.223673	-0.213674	0.0530046	-0.188482	-0.0151986	-0.019094	0.493575
0.34	0.0346087	0.00869586	0.0154926	0.0340844	0.0528782	0.00888061	-0.0678532	-0.00730156	0.9	-0.0065206	0.000440388	0.00206858	-0.00183272	0.194003	0.0097552	-0.0602452	0.00530195	0.00819172	-0.154411	-0.37769	0.0849172	0.0263081	0.109441	0.167799	0.0683977	0.0605278	0.0700992	0.0263979	-0.0675947	0.015747	-0.285331	-0.119863	0.0632369	0.0742865	0.173045	0.0419814	-0.279995	-0.00183296	-0.0183472	-0.0103308	-0.00160372	-0.00583756	-0.225921	-0.232206	0.0511603	-0.186663	-0.0152599	-0.0179425	0.492705
0.35	0.0347121	0.0139165	0.0158373	0.03436	0.0529868	0.014663	-0.0679087	-0.00383268	0.899933	-0.00697827	0.000459262	0.00174977	-3.64E-06	0.170225	0.00919836	-0.0530623	0.00537037	0.0102906	-0.158056	-0.352973	0.0850367	-0.00565251	0.111102	0.164741	0.0689402	0.0418498	0.0703557	0.0320009	-0.0674613	0.0171777	-0.286445	-0.102974	0.0636181	-0.00151182	0.173433	0.0371238	-0.27997	0.00465206	-0.0184209	-0.00484077	-0.00166395	-0.00603014	-0.228341	-0.247526	0.0493546	-0.180717	-0.0153497	-0.025419	0.491522
0.36	0.0349003	0.023441	0.0161898	0.0346652	0.0531317	0.0160996	-0.0679313	-0.000722341	0.899862	-0.00739163	0.00047629	0.00169003	0.00157657	0.146504	0.00871753	-0.0445147	0.00548877	0.0156613	-0.161493	-0.334928	0.0847796	-0.0369087	0.11272	0.157864	0.0692657	0.0194845	0.0706777	0.0359294	-0.0673389	0.0105873	-0.287389	-0.0864422	0.06317	-0.0835904	0.173753	0.0285638	-0.279931	0.00398351	-0.0184557	-0.00261329	-0.00171148	-0.00302648	-0.230936	-0.267537	0.0477738	-0.127395	-0.0153672	0.0109914	0.490261
0.37	0.0351625	0.0308012	0.0165251	0.0314053	0.0532836	0.0171398	-0.0679231	0.00240126	0.899785	-0.0078176	0.000493477	0.00173063	0.00293149	0.120897	0.0083286	-0.0355803	0.00562766	0.012159	-0.164723	-0.308573	0.084389	-0.0406825	0.114263	0.150494	0.0693814	-0.00305249	0.0710162	0.0325592	-0.0672781	0.00351059	-0.288156	-0.0660954	0.0621036	-0.129053	0.174029	0.029319	-0.279879	0.0051257	-0.0184746	-0.00157134	-0.00172054	0.000443503	-0.233707	-0.287249	0.0472382	0.0169159	-0.0146072	0.111529	0.489168
0.38	0.0355263	0.0438543	0.0168393	0.0290956	0.0534645	0.0217537	-0.0678828	0.00559803	0.89971	-0.00712896	0.000510571	0.00169727	0.00396407	0.0837545	0.00799636	-0.0307428	0.00567142	-0.00251847	-0.16763	-0.2725	0.083913	-0.0524767	0.115722	0.140503	0.0692313	-0.0314193	0.0713359	0.027478	-0.0672508	0.000991482	-0.288711	-0.0464177	0.0606846	-0.147608	0.174313	0.0296119	-0.279849	-0.000475582	-0.0184892	0.000321904	-0.00171453	0.000376004	-0.236679	-0.311883	0.0479288	0.0984334	-0.0132463	0.119009	0.488479
0.39	0.0360293	0.0554359	0.0171335	0.029487	0.0536857	0.0234221	-0.067813	0.00828009	0.899643	-0.00620658	0.000527264	0.00163456	0.00462893	0.0522584	0.00770716	-0.0296581	0.00559298	-0.0101747	-0.170197	-0.242936	0.0833539	-0.0594724	0.117066	0.130447	0.0688114	-0.0527976	0.0716138	0.0241371	-0.0672139	-0.000252748	-0.289117	-0.0360808	0.059189	-0.148044	0.17461	0.0294694	-0.279892	-0.00607625	-0.0184796	-0.000215741	-0.00170494	0.00239016	-0.23991	-0.334994	0.0491361	0.130899	-0.0120285	0.0912048	0.48834
0.4	0.036612	0.0631104	0.0174272	0.0277383	0.0539121	0.0241265	-0.067719	0.0105109	0.899585	-0.00553883	0.000543307	0.00157155	0.00503785	0.0273246	0.0074302	-0.0262824	0.00546645	-0.0144027	-0.172496	-0.215705	0.0827025	-0.067322	0.118309	0.118325	0.0682405	-0.0656959	0.0718617	0.0177987	-0.0671741	-0.000446309	-0.28946	-0.0325757	0.0577447	-0.142216	0.174902	0.0320456	-0.279954	-0.00780004	-0.0184717	0.00186686	-0.00166662	0.00523497	-0.2433	-0.343997	0.050567	0.146165	-0.0111038	0.0604022	0.488553
0.41	0.0372758	0.0699539	0.0177163	0.0276793	0.0541508	0.026473	-0.0676027	0.0127077	0.899532	-0.00497214	0.000557752	0.00131618	0.00517403	-0.000374956	0.00716682	-0.0258814	0.00529819	-0.0196124	-0.174493	-0.182537	0.0820513	-0.0619006	0.11943	0.105957	0.0675193	-0.0802459	0.0720745	0.0144636	-0.0671383	-0.00232493	-0.289738	-0.0236923	0.0563309	-0.136181	0.175181	0.027301	-0.280041	-0.00885339	-0.0184524	0.0028046	-0.00161392	0.00477917	-0.246791	-0.353826	0.052113	0.154774	-0.0104669	0.0322259	0.489005
0.42	0.037998	0.0760516	0.0179958	0.0270355	0.0544245	0.0301903	-0.0674651	0.0147855	0.899486	-0.00421311	0.000569592	0.00103032	0.00503009	-0.0298894	0.00691759	-0.0247332	0.00506807	-0.0266796	-0.176132	-0.144196	0.081389	-0.069331	0.120417	0.0917563	0.0666513	-0.0960873	0.0722525	0.0106767	-0.067097	-0.00200277	-0.289912	-0.0107733	0.05502	-0.126177	0.175443	0.0244719	-0.280126	-0.00901539	-0.0184096	0.00473097	-0.00158215	0.00173147	-0.250384	-0.364	0.0537292	0.160359	-0.0100663	0.0106482	0.489687
0.43	0.0387821	0.0822963	0.0182712	0.0262451	0.0547244	0.0309206	-0.0673073	0.0167366	0.899448	-0.00342335	0.000578659	0.000786365	0.00458111	-0.0606329	0.00667897	-0.0230613	0.00477349	-0.03228	-0.177369	-0.103079	0.0806633	-0.0723216	0.121258	0.0769532	0.0656077	-0.114724	0.0724063	0.00652826	-0.0670459	-0.00333337	-0.289932	0.00726806	0.0538436	-0.109326	0.175661	0.0199413	-0.280214	-0.00899373	-0.0183511	0.00609335	-0.00157396	0.00102161	-0.254122	-0.383787	0.0553897	0.163653	-0.00983908	-0.00450778	0.490694
0.44	0.0396143	0.0849142	0.0185435	0.025589	0.0550096	0.0281835	-0.0671306	0.0186066	0.899419	-0.00221265	0.000585417	0.00055649	0.00384023	-0.0882835	0.00644841	-0.0222075	0.00443349	-0.0372658	-0.178188	-0.0588932	0.080071	-0.0286783	0.121925	0.0551669	0.0643814	-0.131078	0.0725388	0.00323402	-0.0670164	-0.00917604	-0.289756	0.028064	0.0528553	-0.0801262	0.175818	0.0126221	-0.280289	-0.00510728	-0.0182906	0.00628458	-0.00155333	0.00346793	-0.258046	-0.404897	0.0570512	0.160058	-0.00969832	-0.00784144	0.492141
0.45	0.0404618	0.0841386	0.0188184	0.025513	0.0552708	0.0271271	-0.066934	0.0207642	0.899406	-0.000367834	0.000589029	0.000176069	0.00279058	-0.122282	0.00619725	-0.0253019	0.00402818	-0.0461353	-0.178483	0.00365594	0.0801575	0.0355336	0.122325	0.0229806	0.0629745	-0.149774	0.0726627	0.000689391	-0.067033	-0.012761	-0.289318	0.0603755	0.052397	-0.0113033	0.175849	-0.00481192	-0.280301	0.00440345	-0.0182396	0.00636529	-0.00151427	0.00399042	-0.262306	-0.442486	0.058629	0.133853	-0.00954284	-0.0247877	0.494335
0.46	0.0412583	0.0766147	0.0190834	0.0268737	0.0555276	0.0258005	-0.0667162	0.0227321	0.899417	0.00276635	0.000589294	-0.000106762	0.0014094	-0.154706	0.00593225	-0.0275924	0.00355899	-0.0465544	-0.178082	0.0763723	0.0806427	0.0652486	0.122405	-0.00736474	0.061404	-0.16498	0.0727744	0.00309733	-0.0670246	-0.00614417	-0.288522	0.0990564	0.0526062	0.0563657	0.175724	-0.022795	-0.280177	0.0190984	-0.0181676	0.00610674	-0.00147166	0.00421614	-0.266634	-0.409786	0.0595362	0.0368623	-0.00980116	-0.069792	0.496812
0.47	0.0420372	0.0819769	0.0193786	0.0307688	0.0557617	0.0237205	-0.0664807	0.0242507	0.899463	0.00628905	0.000587351	-0.000314266	-0.000361149	-0.201378	0.00565049	-0.0283533	0.00314919	-0.0371732	-0.176941	0.151192	0.0815457	0.112498	0.122157	-0.0410906	0.0596203	-0.193712	0.0729502	0.0092399	-0.0668726	0.00974994	-0.287334	0.137103	0.0534974	0.111669	0.175434	-0.0365254	-0.279994	0.0150347	-0.018115	0.00397791	-0.0014236	0.00413213	-0.270434	-0.351863	0.0593139	-0.0860196	-0.0105404	-0.119671	0.498623
0.48	0.0428683	0.0844706	0.0196874	0.0284992	0.0559848	0.0233769	-0.0662334	0.0250708	0.89954	0.00903559	0.000583891	-0.000331509	-0.00257347	-0.239539	0.00539207	-0.0211962	0.00282035	-0.0318114	-0.17509	0.217811	0.0827489	0.126499	0.121592	-0.0732197	0.0575851	-0.212925	0.0731874	0.0103909	-0.0665752	0.0181019	-0.285805	0.167379	0.0548108	0.144967	0.174987	-0.0539071	-0.279857	0.0133146	-0.0180607	0.0069935	-0.00138786	0.00257991	-0.273808	-0.326852	0.0581277	-0.147363	-0.0115346	-0.111765	0.500093
0.49	0.0436933	0.0811971	0.0199774	0.0272364	0.0561901	0.0201473	-0.0659811	0.0253143	0.899639	0.0104169	0.000581129	-0.00018816	-0.00510922	-0.267014	0.00519464	-0.0164445	0.00253222	-0.029339	-0.17261	0.277468	0.0840746	0.13187	0.120724	-0.100673	0.0554113	-0.222339	0.0734534	0.0132618	-0.0662403	0.0160323	-0.284009	0.190984	0.0563187	0.153277	0.174418	-0.0627926	-0.279709	0.0165909	-0.0179994	0.00562201	-0.00135673	0.00318991	-0.276984	-0.305932	0.0565558	-0.171769	-0.0123635	-0.0904975	0.501614
0.5	0.0444968	0.0795808	0.0202349	0.0233043	0.0563675	0.0177392	-0.065729	0.0250471	0.899745	0.0107988	0.00058088	0.00014527	-0.00791582	-0.293015	0.00506868	-0.00833069	0.00224596	-0.0312512	-0.16956	0.331854	0.0853084	0.113486	0.119606	-0.124025	0.0531547	-0.228647	0.073728	0.0126353	-0.0659306	0.013198	-0.282011	0.207018	0.0578653	0.150572	0.173781	-0.0652281	-0.279546	0.016237	-0.0179345	0.00644644	-0.00131864	0.0034342	-0.279976	-0.287308	0.0548108	-0.183177	-0.0130001	-0.0704606	0.503193
0.51	0.0452649	0.0744912	0.0204514	0.017801	0.0565256	0.0157369	-0.065483	0.0240558	0.899853	0.010649	0.000584683	0.000658595	-0.0109344	-0.309241	0.00502056	0.000932779	0.00193595	-0.0337447	-0.166011	0.376356	0.0863175	0.0844851	0.11828	-0.142211	0.0508941	-0.223655	0.073999	0.0108311	-0.0656452	0.011114	-0.279914	0.211266	0.0593146	0.141721	0.173123	-0.0664157	-0.279379	0.0174293	-0.0178649	0.00813263	-0.001282	0.00341701	-0.282742	-0.266027	0.052982	-0.188744	-0.0134696	-0.053932	0.504782
0.52	0.0459612	0.0664727	0.0206077	0.0125264	0.0566597	0.0124016	-0.0652496	0.0226002	0.899959	0.0105805	0.000594552	0.00132231	-0.0140624	-0.317312	0.00506495	0.00846588	0.00160855	-0.0351684	-0.162063	0.413394	0.08709	0.0681125	0.116763	-0.161395	0.0487342	-0.210342	0.0742388	0.0089984	-0.0653923	0.00683414	-0.277824	0.207438	0.0606428	0.120291	0.172463	-0.0669617	-0.279185	0.0203106	-0.0177813	0.00818825	-0.00123895	0.00446814	-0.285346	-0.251059	0.0511122	-0.191867	-0.0138112	-0.042096	0.50647
0.53	0.046592	0.060442	0.0206904	0.00307679	0.0567681	0.00974692	-0.0650312	0.0211385	0.900064	0.0105578	0.000611952	0.00220838	-0.0172871	-0.328402	0.00520292	0.0198691	0.00124648	-0.0416222	-0.15774	0.452219	0.0875836	0.0196527	0.115043	-0.181672	0.0466959	-0.198553	0.0744233	0.000909228	-0.0652109	-0.00215731	-0.275778	0.203482	0.0616973	0.0870836	0.171783	-0.0702717	-0.278977	0.0208615	-0.0176777	0.0121844	-0.00118675	0.0054935	-0.287836	-0.238893	0.0492109	-0.194803	-0.0140611	-0.0327079	0.508275
0.54	0.0471755	0.0567695	0.0206839	-0.00448803	0.056839	0.00413886	-0.064825	0.0202496	0.900168	0.0102994	0.000639477	0.00331745	-0.0206584	-0.347051	0.00544796	0.0291931	0.000793161	-0.0532692	-0.152986	0.500392	0.0875028	-0.0357122	0.11308	-0.208746	0.0447251	-0.196419	0.0745184	-0.00678668	-0.0651847	-0.0240588	-0.273717	0.211388	0.0622376	0.0157939	0.171044	-0.0779778	-0.278768	0.020685	-0.0175566	0.0105432	-0.00111333	0.00849171	-0.290204	-0.224794	0.0473871	-0.159386	-0.0141486	0.00650807	0.510144
0.55	0.0476923	0.0473762	0.0205919	-0.0143307	0.0568629	0.000772411	-0.0646259	0.0196512	0.90027	0.0100168	0.000679044	0.00460001	-0.024192	-0.360244	0.00579668	0.0412981	0.000212748	-0.0663417	-0.14774	0.548433	0.0869621	-0.0738005	0.110858	-0.232002	0.0427911	-0.189165	0.0745302	-0.0158799	-0.0653887	-0.042539	-0.271559	0.220479	0.0620158	-0.0512927	0.170246	-0.081844	-0.278518	0.0284826	-0.0174653	0.00840251	-0.00101696	0.00899596	-0.292263	-0.181906	0.046262	-0.0766817	-0.0137716	0.0339293	0.511724
0.56	0.0480933	0.0344317	0.0203905	-0.0256997	0.0568764	-0.000587276	-0.0644345	0.0184646	0.900369	0.00979391	0.000731886	0.00599644	-0.0277858	-0.356606	0.00628568	0.0564725	-0.000435463	-0.062574	-0.142105	0.572184	0.0861161	-0.0935545	0.108461	-0.242073	0.0409838	-0.168725	0.0744393	-0.0255758	-0.0656566	-0.0344886	-0.269379	0.212352	0.0613682	-0.0783918	0.169477	-0.0703659	-0.278166	0.0395686	-0.0173783	0.00825092	-0.000932805	0.00710357	-0.293807	-0.133399	0.0458791	0.0113285	-0.0133901	0.0438416	0.512598
0.57	0.0484071	0.027739	0.0200911	-0.0344328	0.0568512	-0.00794139	-0.0642604	0.0161394	0.900466	0.00941503	0.000799143	0.00748871	-0.0312686	-0.335138	0.00691828	0.0702667	-0.000909014	-0.0352642	-0.136444	0.552642	0.0851924	-0.0936266	0.106033	-0.238609	0.0393945	-0.142085	0.0742526	-0.0333839	-0.0658085	-0.0204685	-0.267388	0.182494	0.0604944	-0.0941933	0.168832	-0.0561295	-0.277768	0.040435	-0.0173187	0.00493128	-0.000842052	0.010484	-0.295026	-0.120107	0.0465869	0.113121	-0.0127741	0.0527982	0.513229
0.58	0.0486738	0.0243721	0.0197215	-0.0397193	0.0567456	-0.0158438	-0.0641145	0.0128731	0.900554	0.00784733	0.000880929	0.00887943	-0.0344491	-0.297009	0.00766007	0.0788493	-0.00111007	-0.011992	-0.131171	0.496087	0.0842999	-0.0896894	0.103718	-0.218495	0.0380975	-0.109633	0.0739816	-0.0397816	-0.0658809	-0.0141496	-0.26578	0.136342	0.0595361	-0.0962575	0.168344	-0.037646	-0.277394	0.0353876	-0.0172951	0.00203234	-0.000712795	0.0132178	-0.296184	-0.120088	0.047941	0.148377	-0.0123477	0.0229019	0.514173
0.59	0.0488839	0.0176745	0.0192997	-0.0426627	0.0565813	-0.0205845	-0.0640047	0.00902536	0.900619	0.00512337	0.000976067	0.0101119	-0.037142	-0.240938	0.00847172	0.082271	-0.001146	-0.00151769	-0.126613	0.412696	0.0833857	-0.0926627	0.101691	-0.183287	0.0371817	-0.0682213	0.0736132	-0.0460594	-0.0659532	-0.0148859	-0.264688	0.0816742	0.0585717	-0.0961206	0.168064	-0.0162662	-0.277052	0.032673	-0.0172879	-0.00044582	-0.000581422	0.0110884	-0.297315	-0.112615	0.0495077	0.159424	-0.0121518	0.00853246	0.515458
0.6	0.0490378	0.0126291	0.0188537	-0.0439355	0.0563737	-0.0255016	-0.0639344	0.00501439	0.900655	0.00219007	0.00108281	0.0111951	-0.0392397	-0.177972	0.00930184	0.0827202	-0.00111308	0.00428656	-0.122974	0.312742	0.0824799	-0.0923484	0.100057	-0.139493	0.0366656	-0.0289281	0.0731505	-0.0527377	-0.0660929	-0.0213702	-0.264146	0.0274979	0.057619	-0.0949959	0.168016	0.00627112	-0.276749	0.0272494	-0.0173052	-0.00325161	-0.000480192	0.0081608	-0.298361	-0.0974795	0.0511478	0.165067	-0.0120258	0.00730519	0.516913
0.61	0.0491511	0.00804612	0.0184032	-0.0438655	0.0561153	-0.0305583	-0.0639047	0.000967099	0.900664	-0.000219815	0.00119917	0.0120393	-0.0406931	-0.111793	0.0101205	0.0808061	-0.00102714	0.0106979	-0.12038	0.206178	0.0815769	-0.0870983	0.0988682	-0.0960672	0.0365274	0.00923613	0.0726047	-0.0582718	-0.0663292	-0.0271603	-0.264143	-0.0253938	0.056685	-0.0881445	0.168182	0.0239771	-0.27651	0.0215397	-0.0173539	-0.00593385	-0.000409703	0.00526311	-0.299269	-0.0877183	0.0528164	0.166206	-0.0118915	0.0114656	0.518376
0.62	0.0492054	0.00162831	0.0179614	-0.0414991	0.0558124	-0.0335923	-0.0639143	-0.00283275	0.900652	-0.00206085	0.00132236	0.0125426	-0.0414839	-0.047309	0.010897	0.0744793	-0.000872013	0.0186513	-0.11883	0.105142	0.0807363	-0.0819753	0.0981163	-0.0525098	0.0367668	0.0468259	0.0719949	-0.059839	-0.0666272	-0.028016	-0.264643	-0.0746643	0.0558763	-0.0726792	0.168526	0.0425442	-0.276308	0.018657	-0.0174335	-0.00953669	-0.000375535	0.000350162	-0.300044	-0.070503	0.0544859	0.165641	-0.0116992	0.0184433	0.519788
0.63	0.0492254	0.0016911	0.0175386	-0.0398964	0.0554886	-0.0354499	-0.06396	-0.00618226	0.900626	-0.00317617	0.00144946	0.0128565	-0.0416952	0.00316193	0.0116184	0.0699439	-0.000631183	0.0293061	-0.118232	0.0166954	0.0799596	-0.0739376	0.097766	-0.0166515	0.0373344	0.0729566	0.0713487	-0.0616897	-0.0669323	-0.024744	-0.265609	-0.116195	0.0552569	-0.0498777	0.169019	0.0559761	-0.276167	0.00925742	-0.0175363	-0.0107659	-0.000396211	-0.00460776	-0.300647	-0.0585505	0.0561476	0.165203	-0.0114392	0.0264548	0.52107
0.64	0.049229	-0.00226629	0.0171266	-0.0375306	0.0551396	-0.0391258	-0.0640373	-0.009212	0.900589	-0.00418739	0.001579	0.0129971	-0.0414045	0.0544288	0.0123001	0.0645585	-0.000286747	0.0397142	-0.118481	-0.0655675	0.0793152	-0.0515135	0.0977591	0.0160974	0.0381551	0.0983057	0.0706684	-0.0615261	-0.0672226	-0.022869	-0.266946	-0.149241	0.054911	-0.017894	0.16963	0.064069	-0.276096	0.00522531	-0.0176415	-0.0113678	-0.000455996	-0.00705767	-0.301108	-0.0356589	0.0576907	0.129392	-0.0112405	-0.0044496	0.522231
0.65	0.0491965	-0.00754766	0.0167471	-0.0342836	0.0547446	-0.0438231	-0.0641422	-0.0116495	0.90054	-0.00550488	0.00170914	0.0130091	-0.0406327	0.101434	0.0129144	0.0579117	9.82E-05	0.0377253	-0.119504	-0.138328	0.0789402	-0.0266919	0.0980643	0.0458983	0.0391906	0.117909	0.0699846	-0.0606289	-0.0675581	-0.0315269	-0.268552	-0.170311	0.0548636	0.0054267	0.170297	0.0689513	-0.276065	0.00385646	-0.0177482	-0.00953008	-0.00053196	-0.00797116	-0.301272	-0.00202859	0.0585578	0.0309755	-0.0115847	-0.0744063	0.523044
0.66	0.0490926	-0.0131499	0.0164161	-0.027735	0.0543059	-0.0464123	-0.0642693	-0.0136415	0.900482	-0.00611487	0.00183809	0.0127787	-0.0393866	0.144843	0.0134367	0.0467072	0.000449091	0.0378592	-0.121234	-0.205826	0.0787784	-0.00817328	0.0986865	0.0779329	0.0404239	0.133639	0.0693263	-0.0547859	-0.06798	-0.0326156	-0.270342	-0.18551	0.0550946	0.0430828	0.171012	0.0724134	-0.27601	0.00570343	-0.0178411	-0.00870288	-0.000627492	-0.0119323	-0.301274	0.00325199	0.0582113	-0.0902056	-0.0126462	-0.116084	0.523713
0.67	0.0489926	-0.00937154	0.0161529	-0.0200162	0.0538572	-0.0457214	-0.0644119	-0.0147187	0.900419	-0.00629808	0.00196416	0.0123976	-0.03782	0.167766	0.0138472	0.0343209	0.000857	0.049893	-0.123559	-0.255962	0.0787321	0.000212449	0.0995868	0.100192	0.0417069	0.129135	0.0687162	-0.0489107	-0.0683401	-0.0207891	-0.272206	-0.184133	0.055742	0.0849157	0.171742	0.0700715	-0.27599	-0.000503265	-0.0179281	-0.00943625	-0.000782966	-0.0191235	-0.30127	0.00405767	0.056957	-0.154707	-0.0135889	-0.0654094	0.524337
0.68	0.0489226	-0.00554814	0.0159742	-0.012204	0.0534242	-0.041872	-0.0645607	-0.0148146	0.900357	-0.0061599	0.00208506	0.0117179	-0.0360839	0.176039	0.0141142	0.0192376	0.00139647	0.0612172	-0.126273	-0.281466	0.078808	0.0139799	0.100675	0.115112	0.0429035	0.114663	0.068182	-0.0421026	-0.0685783	-0.0123837	-0.273969	-0.166445	0.0566552	0.0894957	0.172427	0.0645919	-0.276005	-0.00216048	-0.0180317	-0.0103637	-0.00101681	-0.0275199	-0.301296	-0.00999857	0.0552122	-0.190591	-0.0139088	-0.000174495	0.524685
0.69	0.0488987	-0.000639139	0.0158643	-0.00512853	0.0530305	-0.0385946	-0.064705	-0.0139136	0.900297	-0.00554642	0.00219811	0.0108389	-0.0343539	0.167943	0.0142375	0.00369087	0.00199117	0.0614866	-0.129099	-0.27968	0.0790339	0.0391517	0.101842	0.114773	0.0439146	0.0920041	0.0677222	-0.0349886	-0.0687914	-0.0171921	-0.275497	-0.138105	0.0575106	0.0845031	0.173031	0.054184	-0.276028	-0.00178287	-0.0181327	-0.0109757	-0.00132045	-0.0318743	-0.301535	-0.038387	0.0531947	-0.211334	-0.0136289	0.0503771	0.524833
0.7	0.048911	0.00266514	0.0158243	0.00016242	0.0526601	-0.0353506	-0.0648367	-0.0123545	0.900247	-0.00438314	0.00230131	0.00975352	-0.0327507	0.149728	0.0142007	-0.0109346	0.00254406	0.0523812	-0.131799	-0.256494	0.079562	0.0633665	0.102963	0.105878	0.0447122	0.0715156	0.0673496	-0.0287311	-0.0690398	-0.0209883	-0.276737	-0.110878	0.0583194	0.0759194	0.173519	0.0424873	-0.276022	0.00294392	-0.0182403	-0.009719	-0.00164199	-0.0322888	-0.30212	-0.0783346	0.0510194	-0.223641	-0.0129289	0.0804397	0.524957
0.71	0.0489681	0.00701621	0.0158245	0.00359481	0.0523224	-0.033059	-0.0649505	-0.0103391	0.90021	-0.00305973	0.00239288	0.00855452	-0.0313973	0.120457	0.0140424	-0.021794	0.00299555	0.0429838	-0.134164	-0.214696	0.0802857	0.0855419	0.103934	0.0869069	0.0453099	0.0522921	0.0670489	-0.0224526	-0.0692976	-0.022113	-0.277731	-0.0886531	0.0590347	0.0673383	0.173887	0.0316591	-0.275978	0.00699827	-0.0183191	-0.00690009	-0.00195005	-0.0282624	-0.30314	-0.118659	0.0487727	-0.226871	-0.0120136	0.0888321	0.525204
0.72	0.0490613	0.00991003	0.0158502	0.00596901	0.0519824	-0.035776	-0.065043	-0.00814139	0.900186	-0.00191815	0.0024731	0.00751183	-0.030353	0.0890842	0.0137953	-0.0290604	0.00340007	0.0423198	-0.136066	-0.166114	0.0812346	0.0999813	0.104711	0.0676076	0.0457333	0.0357572	0.0668158	-0.0166041	-0.0695555	-0.0241717	-0.27852	-0.0696168	0.0596345	0.0538716	0.174165	0.0240329	-0.275885	0.0121811	-0.0183704	-0.00513891	-0.00218069	-0.0171196	-0.304475	-0.141842	0.0465237	-0.225254	-0.0111014	0.0790406	0.52544
0.73	0.0492056	0.0186226	0.0158925	0.00718629	0.0516016	-0.0394796	-0.0651136	-0.00601282	0.900171	-0.00102089	0.00254449	0.00678095	-0.0296336	0.0544226	0.0135108	-0.0286036	0.00382845	0.0456314	-0.137503	-0.122886	0.0821255	0.0772996	0.105309	0.0509757	0.0459744	0.0136334	0.066645	-0.012889	-0.0698154	-0.0239807	-0.279123	-0.0512739	0.0601054	0.0352085	0.174381	0.0175299	-0.27577	0.0091903	-0.0184092	-0.00375836	-0.00228452	-0.00482635	-0.305984	-0.15312	0.0443029	-0.221728	-0.0103259	0.0621017	0.525571
0.74	0.0494339	0.0246558	0.0159444	0.00686641	0.0512107	-0.0369245	-0.0651636	-0.00397026	0.900162	-0.000953094	0.0026091	0.00616409	-0.0292384	0.0259262	0.0132538	-0.0227844	0.00427128	0.0420969	-0.138543	-0.0862929	0.0827514	0.0453946	0.105741	0.036509	0.046001	-0.00600513	0.0665286	-0.0100314	-0.0700538	-0.024318	-0.279538	-0.0312017	0.0602789	-0.00467065	0.174522	0.0112562	-0.27569	0.00840876	-0.0184398	-0.00354407	-0.00230088	-0.000381391	-0.30758	-0.161427	0.0423124	-0.14435	-0.00951832	0.122246	0.525613
0.75	0.0497364	0.0344856	0.0159871	0.00440483	0.0508796	-0.0278503	-0.0651919	-0.00168695	0.900153	-0.000974658	0.00266765	0.0055214	-0.0291448	-0.00664513	0.0130671	-0.0142116	0.00461871	0.0261921	-0.139222	-0.0506434	0.0830216	0.0127383	0.10604	0.0230616	0.0458022	-0.0314574	0.066441	-0.011088	-0.0703128	-0.0300939	-0.279726	-0.00780519	0.0600193	-0.0470038	0.174605	0.00709105	-0.275631	0.00390089	-0.018484	-0.00405768	-0.00231132	-0.00258717	-0.309277	-0.178093	0.0417361	0.00788374	-0.00768405	0.198946	0.525689
0.76	0.0501032	0.0364358	0.0160104	0.00316426	0.0506382	-0.021327	-0.0651984	0.000275114	0.900143	-0.000969753	0.00271949	0.00483296	-0.0293121	-0.0231002	0.012955	-0.00891622	0.00481946	0.015786	-0.139603	-0.0291845	0.0830423	-0.0113713	0.106233	0.0169585	0.0454069	-0.0429615	0.0663559	-0.0109341	-0.0706176	-0.0350839	-0.279723	0.00578229	0.0594125	-0.0702817	0.174649	0.00403077	-0.275576	0.00875051	-0.0185233	-0.00445297	-0.00233777	-0.0017566	-0.311199	-0.208289	0.0421926	0.0736243	-0.00577408	0.158566	0.526034
0.77	0.0504735	0.0370398	0.0160314	0.00307192	0.050437	-0.0188752	-0.0651885	0.00159286	0.900135	-0.000639299	0.00276454	0.00415285	-0.0295711	-0.0272953	0.0128841	-0.00498712	0.00497744	0.0165062	-0.139864	-0.0257289	0.0827582	-0.0414826	0.1064	0.0159259	0.0449512	-0.0453486	0.0662843	-0.00980554	-0.0709168	-0.029084	-0.279652	0.00602834	0.0586777	-0.0754455	0.174692	0.0049788	-0.275467	0.0124963	-0.0185743	-0.0054382	-0.00233029	0.00305346	-0.313355	-0.2221	0.043138	0.10977	-0.00442137	0.0925165	0.526657
0.78	0.0508781	0.0434652	0.0160521	0.00339838	0.050257	-0.0166895	-0.0651676	0.00257004	0.900129	-0.000568984	0.00280222	0.00334373	-0.0298745	-0.0336766	0.0128486	-0.00293879	0.00516215	0.0187342	-0.140139	-0.0296017	0.0822768	-0.0553712	0.106565	0.0180816	0.0444624	-0.0517326	0.0662213	-0.00928749	-0.0711356	-0.0222355	-0.27961	0.00273537	0.0579301	-0.0744106	0.174743	0.00597475	-0.275366	0.00753262	-0.0186239	-0.00470049	-0.00227312	0.00750632	-0.3156	-0.227711	0.0443665	0.133328	-0.00373479	0.0256599	0.527436
0.79	0.0513454	0.0480594	0.0160869	0.00522248	0.0501051	-0.0132978	-0.0651365	0.00368319	0.900121	-0.00107952	0.00283111	0.00242241	-0.0302531	-0.0412492	0.0128106	-0.00466206	0.00532828	0.0123724	-0.140431	-0.0278146	0.0816306	-0.0719865	0.106743	0.0185705	0.0438966	-0.0595161	0.0661739	-0.00812987	-0.0713256	-0.0248178	-0.279577	0.00512209	0.0571576	-0.0795776	0.174803	0.00624654	-0.275313	0.00528727	-0.0186677	-0.00397075	-0.00218679	0.0093484	-0.317925	-0.240352	0.0458059	0.152368	-0.00368714	-0.0363394	0.528478
0.8	0.051858	0.0531427	0.0161487	0.00887787	0.0499798	-0.0110986	-0.0650928	0.0050739	0.900108	-0.00133542	0.00285038	0.00143134	-0.030738	-0.0554651	0.0127427	-0.00911923	0.00541619	0.0040562	-0.140653	-0.0158131	0.0808536	-0.0837042	0.106915	0.0178625	0.043225	-0.0731948	0.0661489	-0.00575632	-0.0715676	-0.0321442	-0.27947	0.0163324	0.0563431	-0.0819843	0.174853	0.00395179	-0.275278	0.00307316	-0.0187059	-0.00406164	-0.00208132	0.0113761	-0.320348	-0.245248	0.0474133	0.165973	-0.00420974	-0.087295	0.529807
0.81	0.0524018	0.0557715	0.0162497	0.0123531	0.0498853	-0.00602907	-0.0650351	0.00648666	0.900097	-0.000928004	0.00285979	0.000435153	-0.0313634	-0.0709686	0.0126275	-0.0134202	0.00542093	-0.00445556	-0.140716	0.0039518	0.0799909	-0.0865305	0.10705	0.0105983	0.0424342	-0.0850598	0.0661623	-0.00258778	-0.0718349	-0.0299046	-0.279241	0.0295367	0.0555631	-0.0737894	0.174867	-0.000729362	-0.275238	0.00444154	-0.0187407	-0.00261011	-0.00197112	0.00959786	-0.322803	-0.246574	0.0491145	0.170512	-0.00511321	-0.11256	0.531202
0.82	0.0529594	0.0556958	0.0163796	0.0138747	0.0498604	0.00252014	-0.0649636	0.00775555	0.900091	-0.000109239	0.00285915	-0.000546041	-0.032142	-0.0848973	0.0124764	-0.0158216	0.00535472	-0.0092421	-0.140566	0.0259962	0.0791477	-0.0831102	0.107117	0.00357282	0.0415419	-0.0931107	0.0662127	7.25E-05	-0.0720227	-0.018722	-0.278883	0.0415616	0.0548666	-0.0661397	0.174836	-0.0043719	-0.275169	0.00930566	-0.0187446	0.00180312	-0.00190165	0.00369561	-0.325318	-0.255731	0.0508382	0.1709	-0.0061451	-0.116175	0.53261
0.83	0.0535166	0.0569669	0.0165425	0.0183477	0.0499079	0.00822704	-0.0648787	0.00927206	0.900097	0.00116785	0.00284947	-0.00135298	-0.0330786	-0.105304	0.0122882	-0.0206971	0.00528568	-0.00794763	-0.14016	0.0578027	0.0783399	-0.0798594	0.107072	-0.0113958	0.0405384	-0.111101	0.0663156	0.00594489	-0.0720902	-0.0100567	-0.278344	0.0688476	0.054287	-0.0502994	0.174709	-0.0175057	-0.275056	0.0121595	-0.0187251	0.00220904	-0.0018871	-0.000808764	-0.327831	-0.253639	0.0525178	0.148654	-0.00717789	-0.127337	0.533902
0.84	0.0541342	0.0669349	0.0167681	0.0256164	0.0499936	0.0113242	-0.0647763	0.0112648	0.900116	0.00266821	0.00283234	-0.00204548	-0.0343181	-0.14406	0.0120344	-0.0287259	0.00518131	-0.0187153	-0.139354	0.105368	0.0776232	-0.0621265	0.106869	-0.0300118	0.0392543	-0.147461	0.0665026	0.0123823	-0.0721137	-0.0132751	-0.277446	0.110626	0.0539738	-0.00664184	0.174439	-0.0354543	-0.274969	0.00523314	-0.0187076	0.00147655	-0.00190504	-0.00303636	-0.330302	-0.24147	0.0535631	0.0545239	-0.00853785	-0.162465	0.535108
0.85	0.0548102	0.0679089	0.0170542	0.0299629	0.050107	0.0144237	-0.0646538	0.0131621	0.90015	0.00419393	0.00280953	-0.002492	-0.0359085	-0.172926	0.0117105	-0.0339797	0.00491546	-0.0380312	-0.138056	0.153193	0.0770871	-0.0423117	0.106465	-0.0501203	0.0376662	-0.170485	0.0667576	0.015472	-0.0721731	-0.0195672	-0.276148	0.14666	0.0541598	0.0410006	0.174008	-0.0503862	-0.274904	0.0089893	-0.0186824	0.00385507	-0.001944	-0.00497435	-0.332644	-0.230854	0.0535293	-0.0647579	-0.0102506	-0.203345	0.536313
0.86	0.0554802	0.0680332	0.0173901	0.0349224	0.0502426	0.0164979	-0.0645139	0.0147019	0.9002	0.00594724	0.00278298	-0.0028148	-0.0377454	-0.195486	0.0113287	-0.0397703	0.00450505	-0.0451382	-0.136322	0.192006	0.0768821	0.00363401	0.10587	-0.0680885	0.0358992	-0.186085	0.0670759	0.0222205	-0.0722519	-0.0171981	-0.274547	0.171412	0.0547242	0.0667427	0.173447	-0.0626324	-0.274781	0.0133694	-0.0186498	0.00327776	-0.00200079	-0.00680077	-0.334941	-0.221635	0.0525358	-0.128816	-0.0121235	-0.187881	0.537596
0.87	0.0561429	0.0646622	0.0177649	0.0379301	0.0503955	0.0178065	-0.0643626	0.0154083	0.900267	0.00718617	0.00275362	-0.00301503	-0.0397597	-0.20554	0.0109028	-0.0429423	0.00412362	-0.0330013	-0.134268	0.21583	0.0771592	0.0493009	0.105124	-0.0786534	0.0340353	-0.189108	0.0674722	0.0300555	-0.072223	-0.000995495	-0.272774	0.181601	0.0554674	0.079704	0.172806	-0.0663516	-0.274612	0.0204423	-0.0186179	0.00318171	-0.00207303	-0.00784343	-0.33714	-0.210206	0.051122	-0.15754	-0.0136927	-0.146498	0.538704
0.88	0.0567932	0.0671155	0.0181467	0.0374997	0.0505544	0.0174292	-0.0642076	0.0155726	0.900342	0.00761403	0.00272391	-0.00289375	-0.0418541	-0.213904	0.0104839	-0.0401264	0.00387507	-0.023717	-0.132047	0.226692	0.0778033	0.075425	0.104304	-0.0848796	0.032149	-0.194526	0.0679225	0.0334938	-0.0720388	0.00881796	-0.270939	0.186577	0.0562948	0.0855655	0.172135	-0.069317	-0.274406	0.0187836	-0.0185681	0.00543173	-0.00214433	-0.00654961	-0.33922	-0.196429	0.0494806	-0.175749	-0.0148098	-0.0967258	0.539455
0.89	0.0574802	0.0696872	0.0185304	0.037025	0.0506947	0.0156968	-0.0640526	0.0154076	0.900417	0.00729921	0.00269685	-0.00247876	-0.044022	-0.218398	0.0100846	-0.0377484	0.0036522	-0.0282175	-0.129757	0.230778	0.0786736	0.0978908	0.103442	-0.0878749	0.030199	-0.198475	0.0684051	0.0338996	-0.0718476	0.00162474	-0.269055	0.189279	0.0571909	0.0918861	0.171443	-0.0700724	-0.274235	0.0164226	-0.018515	0.00552395	-0.00219099	-0.00406947	-0.341201	-0.196657	0.047658	-0.194159	-0.015398	-0.0399009	0.539903
0.9	0.0581599	0.0683293	0.0188985	0.0347895	0.0508349	0.0168883	-0.0639002	0.0150451	0.900487	0.00669274	0.00267485	-0.00190061	-0.0461892	-0.217183	0.00971648	-0.0342814	0.00332229	-0.0426539	-0.127443	0.232478	0.0797183	0.106083	0.102561	-0.089435	0.0282674	-0.194674	0.0688737	0.031543	-0.0717644	-0.0110043	-0.267181	0.186379	0.0580872	0.0834345	0.170749	-0.0685074	-0.274049	0.0185068	-0.0184589	0.00565468	-0.00222869	-0.00451829	-0.343281	-0.210568	0.0456788	-0.206792	-0.015433	0.0107561	0.540432
0.91	0.058828	0.0672302	0.0192365	0.0320055	0.0509826	0.0153977	-0.0637519	0.0145963	0.900551	0.00607681	0.00265975	-0.00110598	-0.048331	-0.212149	0.00940432	-0.0277355	0.00286914	-0.04901	-0.125141	0.226835	0.0807574	0.0989576	0.101685	-0.0858977	0.0263741	-0.189892	0.0693055	0.0288807	-0.071785	-0.0178193	-0.265342	0.181393	0.0588423	0.064415	0.170087	-0.0649216	-0.273846	0.0199286	-0.0184039	0.0038727	-0.00226326	-0.00211023	-0.345562	-0.230582	0.0436189	-0.211601	-0.0150578	0.0400728	0.541286
0.92	0.0594902	0.0640501	0.0195485	0.0283375	0.051093	0.0106617	-0.06361	0.0136994	0.900609	0.00547468	0.00265291	-0.000250231	-0.0504011	-0.199332	0.00916424	-0.0183884	0.00244958	-0.0372954	-0.122939	0.212253	0.081693	0.0836521	0.100848	-0.0815059	0.0245311	-0.179893	0.0697196	0.0271733	-0.071814	-0.0120531	-0.263569	0.171442	0.0594223	0.04609	0.169469	-0.0586499	-0.273645	0.0220308	-0.0183805	0.00137111	-0.00224918	0.00390239	-0.34794	-0.240803	0.0415362	-0.206181	-0.0144774	0.0588655	0.542365
0.93	0.0600626	0.0515986	0.0198061	0.0205732	0.0511823	0.0117368	-0.0634791	0.0125369	0.90066	0.00474382	0.00265397	0.000440841	-0.0522662	-0.175703	0.00903235	-0.00566523	0.00214527	-0.0296862	-0.120905	0.196495	0.0824331	0.0641463	0.100055	-0.0778466	0.0228796	-0.154463	0.0701069	0.0247965	-0.0717769	-0.00450958	-0.261939	0.153666	0.0596997	0.00743413	0.168889	-0.0540781	-0.273362	0.0334124	-0.0183769	0.0012563	-0.00219581	0.00457896	-0.350287	-0.216213	0.0398682	-0.127222	-0.0134813	0.114569	0.543432
0.94	0.0605685	0.0525566	0.0199973	0.0160698	0.0513028	0.0139399	-0.0633586	0.0116405	0.900704	0.00400984	0.00266077	0.000913237	-0.0539886	-0.171459	0.00901038	0.00204226	0.00185004	-0.0339646	-0.118981	0.188371	0.0829627	0.0388174	0.0993041	-0.0717727	0.0214153	-0.144819	0.0704593	0.0234494	-0.0717279	-0.00780152	-0.260487	0.136934	0.0595782	-0.025402	0.16838	-0.0467667	-0.273036	0.028836	-0.0183809	-0.00223911	-0.00215127	0.00398891	-0.352242	-0.17763	0.0391323	-0.0121615	-0.0121414	0.146704	0.543959
0.95	0.061122	0.0589821	0.0201278	0.00971601	0.0514249	0.0113797	-0.0632468	0.0106953	0.900739	0.00306198	0.00267286	0.00145645	-0.055685	-0.166322	0.00908453	0.011468	0.00149181	-0.0403161	-0.11718	0.168517	0.0832102	0.0122411	0.098633	-0.0611259	0.0200109	-0.137994	0.0707446	0.0146637	-0.0717372	-0.0135617	-0.259221	0.114416	0.0592977	-0.0305208	0.16798	-0.032624	-0.272794	0.0193333	-0.0184025	-0.00277026	-0.00208277	0.00939641	-0.35396	-0.176799	0.0396067	0.0883331	-0.0105726	0.137834	0.544357
0.96	0.0617318	0.062863	0.0202184	0.00724356	0.0515223	0.0100005	-0.0631459	0.00945872	0.900762	0.00136711	0.00268939	0.00180915	-0.0572755	-0.150256	0.0092129	0.0141519	0.00109152	-0.0416703	-0.115665	0.132781	0.0832159	-0.0138958	0.0981083	-0.0417342	0.0187159	-0.12082	0.0709602	0.0101397	-0.0717814	-0.0125701	-0.258249	0.0776853	0.0589654	-0.0369271	0.167735	-0.0151089	-0.272635	0.0130336	-0.0184383	-0.00381809	-0.0019652	0.0125658	-0.355798	-0.19224	0.0407192	0.124783	-0.00937175	0.089429	0.545256
0.97	0.0623692	0.0639443	0.020288	0.00438848	0.0516277	0.0121633	-0.0630584	0.00802341	0.900767	-0.000444033	0.00270862	0.00205086	-0.0586663	-0.125497	0.0093585	0.0164741	0.000723708	-0.0323603	-0.114564	0.0858523	0.0829392	-0.0392017	0.0978159	-0.0177977	0.0176325	-0.0952749	0.0711212	0.00526783	-0.0717876	-0.00271565	-0.257699	0.0319182	0.0585761	-0.040454	0.167672	0.00319799	-0.272527	0.0103677	-0.0184754	-0.00242037	-0.00184208	0.0114701	-0.35778	-0.209726	0.0420719	0.140508	-0.00857253	0.0554049	0.546622
0.98	0.0629677	0.0561907	0.0203258	0.00217724	0.0517526	0.0133036	-0.0629859	0.00641928	0.900752	-0.00236445	0.0027305	0.00231195	-0.059721	-0.0846871	0.00952818	0.0167742	0.000510001	-0.0125554	-0.113996	0.0264545	0.0824851	-0.0531863	0.0977825	0.0125871	0.0168594	-0.0597492	0.0712081	0.00174656	-0.0717093	0.00711629	-0.257618	-0.0152678	0.0581382	-0.0471129	0.167811	0.0242808	-0.272391	0.017054	-0.018495	-0.00212344	-0.0017299	0.0101993	-0.359882	-0.213114	0.0435469	0.150101	-0.00806703	0.0283591	0.548252
0.99	0.0635151	0.0543484	0.020345	-0.000544584	0.0518943	0.0150574	-0.0629291	0.00496505	0.900723	-0.00353187	0.00275504	0.00260144	-0.0603906	-0.0499023	0.00969641	0.0172448	0.000449163	-0.00361638	-0.114027	-0.0325981	0.081901	-0.0597655	0.0980255	0.0375619	0.0164013	-0.0329667	0.0712337	-0.00399891	-0.0715794	0.0108021	-0.257986	-0.0572986	0.0576701	-0.0438861	0.168117	0.0389698	-0.272221	0.0166869	-0.0185116	-0.000758614	-0.0016371	0.00793392	-0.362006	-0.212038	0.0450896	0.154812	-0.00779062	0.00969097	0.549928
1	0.0640431	0.0513817	0.0203367	-0.00324934	0.052053	0.0167276	-0.0628848	0.00397715	0.900682	-0.00450167	0.00278262	0.00290527	-0.0607286	-0.0180515	0.00986186	0.015793	0.000393451	-0.0104524	-0.114621	-0.084561	0.0812838	-0.0621026	0.0985071	0.0586177	0.016173	-0.0123081	0.0711752	-0.011132	-0.0714643	0.00868406	-0.258715	-0.0864004	0.0572573	-0.0397425	0.168548	0.0489101	-0.272049	0.0188139	-0.0185146	0.000285305	-0.00156622	0.00529193	-0.364121	-0.215838	0.0466674	0.156143	-0.00765661	-0.00122766	0.551607
1.01	0.0645642	0.0556397	0.0202962	-0.00726746	0.0522414	0.0210943	-0.0628472	0.00366527	0.900634	-0.00500259	0.00281283	0.00310573	-0.0608133	-0.00267573	0.0100169	0.0151883	0.000242402	-0.0183475	-0.115669	-0.122071	0.0806805	-0.0576297	0.0991874	0.0760998	0.0160742	-0.00846897	0.0710245	-0.0202175	-0.0713608	0.0129057	-0.259658	-0.100117	0.0568786	-0.0351451	0.169078	0.05611	-0.271876	0.0136429	-0.0184964	0.00369975	-0.00153395	-0.000286139	-0.366247	-0.208927	0.0482468	0.157055	-0.00759776	-0.00612367	0.553295
1.02	0.0651528	0.0628493	0.020235	-0.00756867	0.0524767	0.0248078	-0.0628097	0.00393646	0.900582	-0.00529629	0.00284416	0.00314001	-0.0608178	0.000624601	0.0101471	0.0106348	6.65E-05	-0.0163505	-0.117013	-0.14432	0.0801263	-0.0526779	0.100002	0.0853351	0.0159384	-0.016216	0.0708095	-0.0238151	-0.0711813	0.0204121	-0.260671	-0.10075	0.0565292	-0.033968	0.169658	0.0579617	-0.271778	0.0060033	-0.0184584	0.00373563	-0.0015643	-0.00589489	-0.368296	-0.20227	0.0498179	0.146283	-0.00759772	-0.0223421	0.554881
1.03	0.0657582	0.0580907	0.020177	-0.00781329	0.0527406	0.0267598	-0.0627678	0.00450514	0.900527	-0.00560745	0.00287559	0.00315766	-0.0607652	0.0103265	0.010233	0.00734733	-9.85E-05	-0.0180078	-0.118514	-0.154495	0.0796024	-0.0516013	0.10088	0.0892589	0.0157674	-0.01366	0.0705775	-0.0253897	-0.0709517	0.0215205	-0.261665	-0.0975142	0.0562091	-0.0287006	0.170232	0.0579611	-0.27169	0.0130483	-0.0184129	0.0060699	-0.00163992	-0.00911727	-0.370232	-0.181314	0.0509004	0.0584075	-0.00807141	-0.0872705	0.556291
1.04	0.0663197	0.0557927	0.0201392	-0.00401471	0.0530047	0.0254653	-0.0627181	0.00549176	0.900473	-0.00507294	0.00290709	0.00318	-0.0606418	0.0139071	0.0102676	0.000901109	-0.000316727	-0.025667	-0.120082	-0.159229	0.0791476	-0.0385814	0.101803	0.0938834	0.0155977	-0.0170682	0.0703476	-0.0244271	-0.0707535	0.0166542	-0.262597	-0.0895528	0.0560421	-0.00214648	0.170797	0.055394	-0.271534	0.0178139	-0.0183591	0.00560265	-0.00173126	-0.00957618	-0.371959	-0.165898	0.050791	-0.0817646	-0.00913705	-0.131393	0.557414
1.05	0.0668893	0.0588042	0.0201448	0.00180202	0.0532514	0.0241608	-0.0626576	0.00666445	0.900425	-0.00440587	0.00293909	0.00320775	-0.0605126	0.0123701	0.0102343	-0.00761599	-0.000597158	-0.0286774	-0.121705	-0.165611	0.0788195	-0.0236791	0.10276	0.0967759	0.0153626	-0.0262576	0.0701286	-0.0227124	-0.0705744	0.0172964	-0.263457	-0.0824739	0.0562078	0.0383199	0.171338	0.05192	-0.271357	0.017988	-0.0183266	0.000686137	-0.00182779	-0.0106819	-0.373694	-0.177287	0.0495723	-0.15446	-0.0102059	-0.0936301	0.558579
1.06	0.0674762	0.0606169	0.0201887	0.00329556	0.0534977	0.0259977	-0.0625846	0.00794223	0.900383	-0.0040601	0.00297053	0.00305431	-0.0603921	0.0103103	0.0101343	-0.0120874	-0.000860054	-0.0228728	-0.123378	-0.168766	0.0787235	0.00100469	0.103734	0.0982665	0.015054	-0.0332172	0.069917	-0.0236442	-0.07035	0.02249	-0.264249	-0.0760899	0.0566563	0.0440757	0.171844	0.0486977	-0.271156	0.0210677	-0.0183255	8.66E-05	-0.00194497	-0.0136687	-0.37556	-0.188729	0.0478709	-0.184732	-0.0108316	-0.0523329	0.559841
1.07	0.0680947	0.0646407	0.0202516	0.00577571	0.0537601	0.0271597	-0.0624979	0.00939959	0.900345	-0.0037404	0.00299943	0.00272163	-0.0603255	0.00150898	0.00998545	-0.0175177	-0.00104333	-0.0141207	-0.125053	-0.164141	0.0788508	0.0265935	0.104716	0.0961278	0.0146518	-0.0449726	0.0697216	-0.0206179	-0.0700905	0.0241949	-0.264964	-0.0660672	0.0571226	0.0540643	0.172323	0.044662	-0.270942	0.0214413	-0.018334	-0.00177781	-0.00208669	-0.0152178	-0.377501	-0.196377	0.0459696	-0.198627	-0.0111145	-0.0245339	0.561003
1.08	0.0687494	0.0666589	0.0203315	0.00733646	0.054026	0.0261021	-0.0623965	0.0108263	0.900309	-0.0034167	0.00302512	0.00242122	-0.0603577	-0.00703536	0.00980025	-0.0201598	-0.00116054	-0.0104071	-0.126652	-0.155645	0.0792132	0.0459819	0.105673	0.0935102	0.0141362	-0.0546744	0.0695594	-0.017671	-0.069804	0.0249881	-0.265574	-0.0560672	0.0577217	0.0627992	0.17277	0.0423524	-0.27072	0.0236995	-0.0183537	-0.00320265	-0.00222961	-0.0132889	-0.37952	-0.202895	0.0439645	-0.205601	-0.0111702	-0.00595936	0.562042
1.09	0.0694201	0.0674943	0.0204319	0.00932993	0.0542591	0.0216899	-0.0622818	0.0120309	0.900277	-0.00303785	0.00304773	0.00210421	-0.060472	-0.014299	0.00959183	-0.0212655	-0.00126582	-0.0114993	-0.128154	-0.145696	0.0797851	0.069298	0.106582	0.087525	0.0135272	-0.0638337	0.0694481	-0.0128671	-0.0695266	0.0220855	-0.266073	-0.0441864	0.0583563	0.0649399	0.173168	0.037602	-0.270478	0.025942	-0.0183986	-0.00557157	-0.00232909	-0.00727542	-0.381609	-0.211006	0.0419143	-0.206725	-0.0110867	0.00352983	0.562984
1.1	0.0700875	0.0654104	0.0205455	0.0114752	0.0544369	0.0152391	-0.0621565	0.0129971	0.900248	-0.00254383	0.00306742	0.00183602	-0.0606407	-0.0176691	0.00938154	-0.0212445	-0.00138211	-0.0116647	-0.129561	-0.136282	0.0805215	0.0779421	0.107435	0.0814325	0.0128426	-0.0707039	0.0693886	-0.00725615	-0.0692856	0.0164377	-0.266448	-0.0299714	0.0589566	0.0572896	0.173519	0.0302878	-0.270205	0.0300203	-0.0184656	-0.00849794	-0.00235634	0.00076286	-0.38377	-0.215841	0.0398676	-0.2086	-0.0109587	0.00399059	0.563896
1.11	0.0707356	0.0643572	0.0206733	0.0121969	0.0545579	0.0117786	-0.0620223	0.0138644	0.900224	-0.00216688	0.0030843	0.00150969	-0.0608513	-0.0251705	0.00917996	-0.0190566	-0.00149672	-0.0123048	-0.130858	-0.121085	0.0813256	0.0836415	0.108222	0.0727712	0.0120813	-0.0813235	0.0693862	-0.00362066	-0.0690944	0.0113792	-0.26666	-0.010429	0.059488	0.0424644	0.173804	0.0226875	-0.269897	0.0321962	-0.0185559	-0.00905087	-0.00231264	0.00561828	-0.385983	-0.221612	0.0377956	-0.208947	-0.0108202	0.00821174	0.564798
1.12	0.0713726	0.0629318	0.0208115	0.0142671	0.0546582	0.0106026	-0.061878	0.0150899	0.900205	-0.00174482	0.00309701	0.00102883	-0.0611813	-0.0424415	0.00899317	-0.0187616	-0.00163569	-0.0175794	-0.131921	-0.0875004	0.0821282	0.0692487	0.10888	0.0557767	0.011184	-0.0987043	0.0694359	0.00142947	-0.0689725	-0.000276148	-0.266616	0.0214011	0.059752	0.00414319	0.173976	0.0110214	-0.269565	0.0348378	-0.0186622	-0.0129916	-0.00223838	0.00752468	-0.38818	-0.21283	0.035973	-0.145076	-0.010409	0.0661464	0.565637
1.13	0.0719608	0.0553172	0.0209634	0.0135026	0.0547615	0.0127633	-0.0617207	0.0163069	0.900194	-0.000505061	0.00310414	0.000371049	-0.061695	-0.0608183	0.00882077	-0.0147883	-0.0018451	-0.0240052	-0.132563	-0.0400206	0.0827294	0.0566791	0.109342	0.0368898	0.0101376	-0.110272	0.0695445	0.004574	-0.0689476	-0.0065906	-0.266222	0.0555054	0.0596271	-0.0232125	0.174004	-0.00208277	-0.26917	0.0445571	-0.0188146	-0.0160802	-0.00215723	0.00706074	-0.390185	-0.197676	0.0352376	0.000977552	-0.00929511	0.135539	0.566187
1.14	0.072507	0.0562754	0.0210955	0.0126119	0.0548987	0.015996	-0.0615533	0.0170623	0.900196	0.00102073	0.00310343	-0.000565064	-0.0624334	-0.088232	0.0086992	-0.0119463	-0.00208139	-0.0235841	-0.132717	0.00830463	0.0832252	0.0400123	0.109605	0.0158389	0.00896904	-0.125159	0.069673	0.00689844	-0.06891	-0.00208277	-0.265537	0.0798913	0.0593089	-0.0389659	0.173939	-0.0109426	-0.268725	0.0422497	-0.0189625	-0.0143854	-0.00208289	0.00647759	-0.392123	-0.197053	0.0357884	0.0911014	-0.00795901	0.105503	0.566708
1.15	0.0730505	0.0515539	0.0212315	0.0143604	0.055049	0.015148	-0.0613825	0.0169888	0.900211	0.00182901	0.00309309	-0.00154293	-0.0633989	-0.101912	0.00859223	-0.0124908	-0.00229403	-0.0209275	-0.132444	0.0439851	0.0834562	0.00272756	0.109681	0.000192926	0.00770308	-0.126795	0.0698405	0.0115282	-0.0688297	-0.00117717	-0.26467	0.092135	0.0588461	-0.0529958	0.173794	-0.0184594	-0.2683	0.044116	-0.0190908	-0.0131657	-0.00199759	0.00939694	-0.394112	-0.204324	0.0369092	0.125456	-0.0070901	0.0561389	0.56749
1.16	0.073532	0.0457892	0.0213978	0.0169873	0.0551803	0.0138683	-0.0612156	0.0163372	0.900229	0.00160688	0.00307282	-0.00252796	-0.0644589	-0.11029	0.0084644	-0.0138958	-0.00249877	-0.0224076	-0.131858	0.0727621	0.0832421	-0.0428398	0.109629	-0.0101682	0.00646446	-0.123088	0.0700622	0.0156904	-0.0687678	-0.00399447	-0.263723	0.0971778	0.0582588	-0.0636103	0.173596	-0.0208783	-0.267851	0.0446334	-0.0192136	-0.0110388	-0.00187916	0.0120545	-0.396141	-0.201641	0.0382562	0.13931	-0.0066265	0.0245418	0.568537
1.17	0.073948	0.0391705	0.0215829	0.0177697	0.0553104	0.0153132	-0.0610573	0.0152955	0.900243	0.00126472	0.0030425	-0.00353685	-0.0655803	-0.115404	0.0083239	-0.0147574	-0.00272812	-0.0255666	-0.131008	0.0978932	0.0826159	-0.0786405	0.109481	-0.0197936	0.00528525	-0.116305	0.070311	0.017332	-0.0687362	-0.00625598	-0.262741	0.0997602	0.0575707	-0.0761155	0.173375	-0.0223018	-0.267396	0.0443071	-0.0193001	-0.0056092	-0.00175029	0.0113944	-0.398104	-0.188849	0.0396929	0.144747	-0.00639315	0.00911518	0.569702
1.18	0.0743102	0.0325823	0.0217845	0.020002	0.0554662	0.019263	-0.0609106	0.0140083	0.900256	0.0013497	0.00300195	-0.00456098	-0.0667687	-0.120388	0.00815941	-0.0191557	-0.00298891	-0.0287943	-0.129901	0.123086	0.0817623	-0.0897014	0.109217	-0.0309657	0.00415582	-0.110305	0.0705805	0.0209254	-0.0687206	-0.00541901	-0.261717	0.104206	0.0567984	-0.0757907	0.173118	-0.0276945	-0.266969	0.0424442	-0.0193381	-0.00183298	-0.00164806	0.00676448	-0.399934	-0.177122	0.0411697	0.147776	-0.00626379	0.00305608	0.570924
1.19	0.0745862	0.0237073	0.0220001	0.0189229	0.0556787	0.026841	-0.0607778	0.0125544	0.900272	0.00196931	0.00295165	-0.00548123	-0.0679868	-0.123563	0.00795846	-0.0207241	-0.00330252	-0.0365104	-0.128539	0.149819	0.0808107	-0.0990849	0.108835	-0.0448819	0.00310804	-0.102265	0.0708647	0.0205583	-0.0686755	-0.000312041	-0.26064	0.110802	0.0560595	-0.0728753	0.172806	-0.0333722	-0.266542	0.0427555	-0.0193256	0.00546044	-0.00161389	-0.00203569	-0.401667	-0.167973	0.0426638	0.148654	-0.00617619	0.000268523	0.572255
1.2	0.0747849	0.0165884	0.0222238	0.0210447	0.055955	0.0310665	-0.0606598	0.0110265	0.900297	0.00297239	0.00289296	-0.00621624	-0.0692563	-0.129304	0.00772498	-0.0260642	-0.0036782	-0.040032	-0.126897	0.17849	0.0798271	-0.0986761	0.108303	-0.061022	0.00211045	-0.100013	0.0711581	0.0236248	-0.0685881	0.00410059	-0.259464	0.124384	0.0553906	-0.0618374	0.172405	-0.0446064	-0.266137	0.0394149	-0.0192623	0.00754559	-0.00166217	-0.00861246	-0.403223	-0.147156	0.044172	0.150577	-0.00611091	-0.00132942	0.573579
1.21	0.0749076	0.00814057	0.022449	0.0193432	0.0562658	0.0343536	-0.0605565	0.00970605	0.900333	0.00420948	0.00282782	-0.00681288	-0.0706	-0.139733	0.00746567	-0.0273662	-0.00408887	-0.0459486	-0.124922	0.219892	0.0788572	-0.0961219	0.10756	-0.0878284	0.0011206	-0.100876	0.0714598	0.0237836	-0.0684691	0.00419727	-0.258112	0.147222	0.0547926	-0.0586867	0.171877	-0.0610902	-0.265757	0.0380702	-0.0191583	0.0133954	-0.00176556	-0.0136036	-0.404635	-0.132984	0.0456667	0.137185	-0.00609941	-0.0191143	0.574956
1.22	0.0749108	-0.00498352	0.0226611	0.0189516	0.0566047	0.0352562	-0.060465	0.0085919	0.900382	0.00569326	0.00275739	-0.00724788	-0.0720598	-0.153595	0.00718848	-0.0305745	-0.00458974	-0.0550278	-0.122445	0.276463	0.0779277	-0.0888668	0.106527	-0.11651	0.000141937	-0.099128	0.071776	0.0273188	-0.0683755	0.00052875	-0.256505	0.173337	0.0542671	-0.0433086	0.171193	-0.0744151	-0.265345	0.0424161	-0.0189919	0.0185705	-0.00191258	-0.0163036	-0.40583	-0.0969867	0.0466398	0.0534539	-0.00658063	-0.0813546	0.576241
1.23	0.0748144	-0.0130239	0.0228819	0.0200706	0.0569176	0.028814	-0.0603863	0.00702698	0.900449	0.00749879	0.00268435	-0.00723681	-0.0736843	-0.168726	0.0068749	-0.0328762	-0.00512798	-0.0527322	-0.119411	0.32672	0.077133	-0.0697196	0.105218	-0.142891	-0.000827327	-0.0971007	0.0721376	0.0308123	-0.0682995	0.00115388	-0.254682	0.188673	0.0540553	0.00444713	0.170379	-0.086373	-0.264932	0.0397194	-0.0187918	0.0214998	-0.00205255	-0.0114054	-0.406693	-0.0747691	0.0465722	-0.0722097	-0.00766948	-0.136503	0.577311
1.24	0.0746177	-0.0236185	0.0231004	0.0197466	0.0571308	0.0175423	-0.060327	0.00477054	0.900529	0.0085944	0.00261459	-0.00663562	-0.0753653	-0.16744	0.00655479	-0.031879	-0.00559178	-0.0427248	-0.115996	0.353702	0.0765447	-0.0488886	0.103684	-0.16176	-0.0017121	-0.0848849	0.0725145	0.0314705	-0.0682195	0.00174986	-0.252773	0.191625	0.0543255	0.0465141	0.169497	-0.0906173	-0.264526	0.039476	-0.0185817	0.020745	-0.00210896	-0.00215964	-0.407432	-0.0660625	0.045399	-0.15254	-0.00887565	-0.100807	0.578471
1.25	0.0743434	-0.0323612	0.0233051	0.018179	0.057262	0.0129557	-0.0602918	0.00216396	0.900618	0.00900973	0.00255231	-0.00580022	-0.0770227	-0.160191	0.00625511	-0.029061	-0.00598386	-0.0390359	-0.112385	0.36569	0.0762621	-0.000752359	0.10199	-0.175015	-0.0024765	-0.0691026	0.0728834	0.0309879	-0.0681423	0.00249471	-0.250875	0.186332	0.0549617	0.0754346	0.168575	-0.0935207	-0.264157	0.0367334	-0.0183888	0.0187099	-0.00210974	-0.000797092	-0.408067	-0.0620294	0.0436948	-0.184885	-0.00958801	-0.0501701	0.579658
1.26	0.0739728	-0.0407409	0.0234777	0.0147399	0.0573674	0.00984376	-0.0602843	-0.000669729	0.900707	0.00873358	0.00249917	-0.0047783	-0.078559	-0.146234	0.00599262	-0.0254511	-0.00634842	-0.034832	-0.108723	0.364618	0.0766572	0.0729871	0.100193	-0.182035	-0.00305608	-0.0516727	0.07322	0.0280886	-0.0680901	-0.0020328	-0.249056	0.177817	0.0558128	0.0937937	0.167646	-0.0925845	-0.263798	0.0339239	-0.0182091	0.0168414	-0.00211724	-0.0012504	-0.408682	-0.0536044	0.0417785	-0.197175	-0.00989128	-0.0191654	0.580872
1.27	0.0735218	-0.0490753	0.0236128	0.0118385	0.0574091	-0.000719551	-0.0603057	-0.00364505	0.900793	0.00848075	0.00245808	-0.00337195	-0.0799147	-0.123289	0.00577248	-0.0197158	-0.00664593	-0.0258789	-0.105153	0.347027	0.0774857	0.0835631	0.0983913	-0.17803	-0.00347317	-0.0354102	0.07351	0.0245973	-0.0681273	-0.0122176	-0.247311	0.17109	0.0568006	0.101649	0.166732	-0.0906522	-0.263471	0.0315078	-0.0180664	0.0111556	-0.00209538	0.00570901	-0.409192	-0.0525384	0.0397874	-0.201157	-0.00998535	-0.00627188	0.581966
1.28	0.0729838	-0.0593398	0.0237132	0.00941106	0.0573261	-0.0139951	-0.0603577	-0.00677743	0.900877	0.0083439	0.00243235	-0.00178155	-0.0809928	-0.0909776	0.00562298	-0.0118105	-0.00684637	-0.0151438	-0.10183	0.316391	0.0783389	0.0882731	0.0966471	-0.170459	-0.00371433	-0.0145653	0.0737626	0.0230736	-0.0682734	-0.0199335	-0.245649	0.160022	0.0578302	0.100489	0.165843	-0.0879541	-0.263158	0.0313834	-0.0179933	0.0035994	-0.0019823	0.0154745	-0.409713	-0.0465748	0.037774	-0.202311	-0.0100105	-0.00366672	0.583046
1.29	0.072345	-0.069788	0.0237808	0.00597885	0.0571378	-0.0216168	-0.0604414	-0.0099677	0.900958	0.0078529	0.00242154	-0.00039449	-0.081737	-0.0567814	0.00554338	-0.00440984	-0.00693892	-0.00409582	-0.0988328	0.281845	0.0793234	0.105648	0.0949896	-0.159484	-0.00371887	0.012181	0.073999	0.0233898	-0.0684812	-0.0209906	-0.244147	0.138789	0.0587297	0.0775156	0.164989	-0.0818733	-0.262846	0.032046	-0.0179897	-0.00169328	-0.00179654	0.0197201	-0.410145	-0.0454505	0.0357575	-0.199594	-0.0100248	-0.00318081	0.583948
1.3	0.0716211	-0.0748549	0.0238019	0.0027288	0.056879	-0.0309167	-0.060557	-0.0130797	0.901032	0.00684014	0.00242469	0.00104452	-0.0821369	-0.0240982	0.00554288	0.00332805	-0.00690923	0.010024	-0.0962234	0.238803	0.0803675	0.0958429	0.0934777	-0.142742	-0.00345574	0.0348909	0.0742088	0.0224714	-0.0687252	-0.0258757	-0.242892	0.114411	0.0593717	0.0495707	0.164213	-0.0749447	-0.262544	0.0273355	-0.0180279	-0.00684232	-0.00156838	0.0259123	-0.410557	-0.0386572	0.0337864	-0.197655	-0.0100754	-0.0093113	0.584764
1.31	0.0708598	-0.081111	0.0237841	-0.000953206	0.056518	-0.040131	-0.0607023	-0.0159565	0.901092	0.00504254	0.00244296	0.00257991	-0.0821999	0.0138307	0.00563069	0.0138223	-0.00675294	0.0188541	-0.0940871	0.187903	0.0812019	0.0699761	0.0921566	-0.122392	-0.00298586	0.0584913	0.0743833	0.0192781	-0.0690628	-0.0340325	-0.241876	0.0894844	0.0597249	0.0197923	0.163532	-0.0641932	-0.262295	0.0247986	-0.0181295	-0.0142163	-0.00126809	0.031885	-0.410888	-0.0186268	0.0320122	-0.140459	-0.0099511	0.0473706	0.5854
1.32	0.0700106	-0.0905749	0.0237138	-0.00794039	0.0561346	-0.0351112	-0.0608749	-0.0185086	0.901134	0.00356779	0.00247497	0.00373164	-0.0818644	0.0529753	0.00582545	0.0252643	-0.0065991	0.0104684	-0.0924549	0.138383	0.0818143	0.0500487	0.0910457	-0.0990782	-0.00223164	0.0910438	0.0744976	0.0139931	-0.0694642	-0.0332612	-0.241146	0.0554237	0.0597292	-0.0159086	0.162963	-0.0503845	-0.262029	0.0287461	-0.0182989	-0.0189285	-0.000973806	0.0238427	-0.411071	-0.0134994	0.0313363	0.00658245	-0.00889923	0.147511	0.585733
1.33	0.0691057	-0.0920954	0.0235721	-0.014458	0.0558443	-0.0257938	-0.0610714	-0.0207901	0.901164	0.002238	0.00251687	0.00461023	-0.0811717	0.0870912	0.00613269	0.0345719	-0.00653131	0.00658385	-0.0913449	0.0803775	0.0822044	0.0274273	0.0901924	-0.0694901	-0.00118207	0.117924	0.074518	0.00640827	-0.0698405	-0.0261718	-0.240792	0.0153405	0.0594743	-0.0324489	0.162559	-0.0311801	-0.261755	0.0261706	-0.018486	-0.0199804	-0.000794875	0.0116455	-0.411263	-0.0257735	0.0318965	0.0937367	-0.0074781	0.121541	0.585891
1.34	0.0681994	-0.0918557	0.0234019	-0.0168066	0.0556216	-0.0218203	-0.0612898	-0.022858	0.90118	0.000973119	0.00256615	0.00522649	-0.0801128	0.127423	0.00648687	0.0375244	-0.00643398	0.0149628	-0.0908957	0.00691011	0.0824023	0.0120497	0.0896677	-0.0346539	0.000115453	0.14275	0.0744632	0.000193325	-0.0701539	-0.0180202	-0.240844	-0.0255912	0.0591344	-0.0352895	0.16232	-0.0164074	-0.261518	0.0235534	-0.0187009	-0.0221679	-0.000715851	0.00424203	-0.411617	-0.0486104	0.0330614	0.133863	-0.00654648	0.062964	0.585979
1.35	0.0672869	-0.0905786	0.0232111	-0.0185543	0.0554258	-0.0192335	-0.0615265	-0.0243405	0.901182	-0.000550061	0.00262004	0.00546869	-0.0786243	0.167789	0.00685329	0.0369011	-0.00626067	0.0198317	-0.0912177	-0.0697198	0.0824511	-0.00120876	0.0894993	0.000806008	0.00165362	0.163541	0.074324	-0.00619956	-0.0704333	-0.0158101	-0.241295	-0.0629663	0.0587666	-0.0405471	0.162241	-0.000979285	-0.261288	0.0219937	-0.0189224	-0.0214882	-0.000696279	-0.00170128	-0.412252	-0.0827609	0.0345181	0.154162	-0.00615063	0.014708	0.586125
1.36	0.0664041	-0.0866437	0.023011	-0.0198116	0.0552821	-0.0108835	-0.0617735	-0.0249498	0.901169	-0.00198871	0.00267392	0.00524198	-0.076795	0.196133	0.00719	0.0327621	-0.00609056	0.0151203	-0.0922414	-0.132438	0.0823632	-0.0159666	0.0896743	0.0333417	0.00335677	0.177933	0.0741188	-0.010923	-0.0707015	-0.0109992	-0.242092	-0.0957199	0.0583417	-0.0440347	0.162304	0.0131173	-0.261081	0.0199114	-0.0191212	-0.0172869	-0.000762482	-0.0133924	-0.413203	-0.111907	0.0361055	0.160644	-0.00612457	-0.012191	0.586406
1.37	0.0655648	-0.0818943	0.0227937	-0.021776	0.0552497	0.000929597	-0.0620225	-0.0247203	0.901144	-0.00305497	0.00272377	0.00466574	-0.0747373	0.214441	0.00749172	0.0280491	-0.00599197	0.00874539	-0.0938093	-0.17941	0.0821943	-0.0160659	0.0901254	0.0569259	0.00517898	0.188054	0.0738489	-0.0155969	-0.070892	-9.12E-05	-0.243194	-0.123457	0.0579101	-0.0432817	0.1625	0.0256817	-0.260889	0.0194906	-0.0192501	-0.00985896	-0.000967772	-0.0278266	-0.414439	-0.137213	0.0377256	0.161265	-0.00624667	-0.0188786	0.58679
1.38	0.0647908	-0.0737265	0.0225779	-0.022033	0.0553127	0.00801111	-0.062265	-0.0237327	0.90111	-0.00361299	0.00276682	0.00394341	-0.072554	0.222868	0.00772763	0.0216718	-0.005914	0.0108936	-0.0957904	-0.216079	0.0820358	-0.0153453	0.0908036	0.0772976	0.00704301	0.188209	0.0735428	-0.0189331	-0.0709741	0.0106482	-0.244525	-0.142193	0.0575019	-0.0366898	0.16281	0.0350433	-0.260718	0.0161155	-0.0193178	-0.00383598	-0.00129168	-0.0365423	-0.415864	-0.146506	0.0393405	0.160251	-0.00637457	-0.0161842	0.587158
1.39	0.0640926	-0.064905	0.0223737	-0.0207808	0.0554202	0.0104452	-0.0624953	-0.0222748	0.90107	-0.00432989	0.00280231	0.00315776	-0.070291	0.228657	0.00789333	0.0153175	-0.00581108	0.0137452	-0.0981244	-0.249915	0.0818822	-0.0161982	0.091681	0.0963491	0.00889861	0.18451	0.0732187	-0.0203887	-0.0709668	0.0185118	-0.246026	-0.157249	0.05717	-0.0292222	0.163212	0.0454183	-0.260571	0.0127922	-0.0193403	0.000238401	-0.00167342	-0.0396683	-0.417394	-0.160461	0.0409462	0.157563	-0.00645064	-0.0117943	0.587445
1.4	0.0635001	-0.0544165	0.0221824	-0.0193678	0.0555459	0.0123473	-0.062708	-0.020076	0.901025	-0.00470203	0.00282935	0.00222589	-0.0680225	0.223839	0.00799911	0.00856531	-0.00567507	0.0154248	-0.100736	-0.267914	0.0816786	-0.0229308	0.0927033	0.104917	0.010664	0.17078	0.0728845	-0.0215669	-0.070872	0.0248501	-0.247618	-0.157677	0.0568711	-0.0313469	0.163672	0.0456976	-0.260473	0.00894304	-0.0193182	0.0047066	-0.00207732	-0.0415046	-0.419008	-0.166521	0.0425059	0.151343	-0.00646274	-0.00607084	0.58767
1.41	0.063016	-0.0406916	0.0220162	-0.0145481	0.0556812	0.0112104	-0.0628923	-0.016587	0.900976	-0.00486137	0.00284588	0.00106832	-0.0658936	0.198408	0.00802323	-0.00226448	-0.00557866	0.00649074	-0.103378	-0.25666	0.0814396	-0.0216409	0.0937666	0.106419	0.0122121	0.138445	0.0725643	-0.019894	-0.0707637	0.0169588	-0.249095	-0.134781	0.0565404	-0.0305332	0.164122	0.0436417	-0.260402	0.0046268	-0.0192459	0.00976492	-0.00248857	-0.0397355	-0.420672	-0.17138	0.0436074	0.0399178	-0.00687129	-0.111504	0.587804
1.42	0.0626821	-0.0270375	0.021914	-0.00632014	0.0557493	-3.66E-05	-0.0630377	-0.0124754	0.900929	-0.00423627	0.00285142	6.78E-05	-0.0640613	0.169824	0.007928	-0.0149929	-0.00555327	0.00371897	-0.105857	-0.239699	0.0812541	-0.0151854	0.0948221	0.104261	0.0133915	0.101761	0.0722945	-0.0168349	-0.0707578	0.00231997	-0.250296	-0.106528	0.0564191	0.0121308	0.164536	0.0390172	-0.260376	0.00180105	-0.0191388	0.0105546	-0.00283037	-0.0277167	-0.422454	-0.185181	0.0433414	-0.0798723	-0.00828919	-0.163303	0.587983
1.43	0.0624471	-0.0206584	0.0218772	0.000446521	0.0556938	-0.0109947	-0.063143	-0.00866847	0.900892	-0.00340431	0.00284736	-0.000900291	-0.0624562	0.152713	0.00772438	-0.0246617	-0.00549491	0.0122274	-0.10819	-0.228586	0.0811066	-0.0133337	0.0958494	0.10158	0.014292	0.0823165	0.0720764	-0.0119873	-0.0708367	-0.00415282	-0.251288	-0.0937684	0.056668	0.0346267	0.164914	0.03345	-0.260331	0.00768474	-0.0190276	0.0107608	-0.00304037	-0.0149667	-0.424471	-0.21719	0.0422543	-0.135452	-0.00972249	-0.134244	0.588422
1.44	0.062267	-0.0151158	0.0218889	0.00358857	0.0555483	-0.0177091	-0.0632117	-0.00504807	0.900861	-0.00307409	0.00283373	-0.00179007	-0.0609929	0.139417	0.00745062	-0.0278657	-0.00532075	0.0248636	-0.110444	-0.222759	0.0809913	-0.0106739	0.0968533	0.0999978	0.0150491	0.0693264	0.0719217	-0.00807982	-0.070943	-0.00772985	-0.252213	-0.090656	0.0570312	0.0377106	0.165267	0.035592	-0.260219	0.0135142	-0.0189032	0.0140902	-0.00313841	-0.00507773	-0.426785	-0.24032	0.040732	-0.171531	-0.0107061	-0.0784134	0.589173
1.45	0.0621647	-0.00610506	0.0219314	0.00854851	0.0553302	-0.0260364	-0.0632435	-0.00128586	0.900829	-0.00317351	0.00281265	-0.00238121	-0.0596843	0.122504	0.00715554	-0.030538	-0.00502693	0.0353293	-0.112642	-0.217552	0.0809192	0.0027655	0.0978524	0.0999001	0.015641	0.0487545	0.0718228	-0.00241467	-0.0711158	-0.0191249	-0.253075	-0.0808769	0.0574593	0.049628	0.16562	0.0347362	-0.260073	0.0154596	-0.018763	0.0122517	-0.00312984	0.00688192	-0.429272	-0.252486	0.0389103	-0.196458	-0.011069	-0.0147393	0.590042
1.46	0.0621594	0.00385019	0.0220241	0.0125017	0.0550156	-0.0352692	-0.0632371	0.00257057	0.900796	-0.00341691	0.00278696	-0.00270308	-0.0585484	0.104799	0.00683114	-0.0315241	-0.00465038	0.0406784	-0.114794	-0.212624	0.0810587	0.0223004	0.0988684	0.100964	0.0160107	0.0249025	0.0717986	0.00132711	-0.071395	-0.0305808	-0.253815	-0.0668213	0.0580088	0.059414	0.165971	0.0344455	-0.259914	0.0166275	-0.0186666	0.0082776	-0.00298757	0.0209167	-0.431871	-0.262256	0.0368978	-0.209764	-0.0108664	0.0315169	0.590897
1.47	0.0622396	0.0101878	0.0221357	0.0153311	0.0546181	-0.0420692	-0.0631925	0.00632484	0.900763	-0.00318901	0.00275916	-0.00284242	-0.0575727	0.0908702	0.00651778	-0.0310704	-0.00423352	0.0440415	-0.116894	-0.207496	0.0813221	0.0283968	0.0998871	0.101735	0.0161641	0.0056143	0.0718173	0.00543406	-0.0717491	-0.0373938	-0.254417	-0.053624	0.0586339	0.0643865	0.166323	0.0343779	-0.259723	0.0220496	-0.0186054	0.00301324	-0.00271074	0.0329637	-0.434591	-0.276941	0.0348152	-0.211433	-0.0103355	0.0502288	0.591694
1.48	0.0624007	0.0191435	0.0222731	0.0167628	0.0541892	-0.0398279	-0.0631109	0.00994929	0.900733	-0.00285557	0.0027303	-0.00293186	-0.056767	0.0714108	0.00621452	-0.0281418	-0.00379324	0.044454	-0.118921	-0.197867	0.0816028	0.0302106	0.100903	0.100994	0.0161177	-0.0140957	0.0718947	0.00893921	-0.0721116	-0.0339642	-0.254896	-0.0436104	0.0592456	0.0564355	0.166665	0.0340398	-0.2595	0.0234632	-0.0185987	-0.000666041	-0.00235527	0.0352573	-0.437423	-0.280696	0.0327324	-0.210048	-0.00974026	0.0473425	0.592385
1.49	0.0626515	0.0294631	0.0224188	0.01668	0.0538246	-0.030913	-0.0629943	0.0133203	0.900704	-0.00288325	0.00270068	-0.00298611	-0.0561636	0.0494294	0.00595159	-0.0237293	-0.0033473	0.0469142	-0.120845	-0.186851	0.0819021	0.0292337	0.101928	0.102003	0.0158865	-0.0334863	0.0720145	0.0113997	-0.0723899	-0.0245293	-0.255286	-0.0351545	0.0597121	0.0359303	0.167014	0.0348628	-0.259273	0.021703	-0.018614	-0.00215337	-0.00202394	0.0299256	-0.440222	-0.275075	0.0306761	-0.204927	-0.00922095	0.0389073	0.592858
1.5	0.0629906	0.0372507	0.0225674	0.0163276	0.0535414	-0.0233882	-0.0628444	0.0167225	0.900673	-0.00320692	0.00267091	-0.00297869	-0.0557764	0.0266035	0.00573466	-0.0192983	-0.00286475	0.046956	-0.122633	-0.168545	0.082152	0.0223812	0.10293	0.0980357	0.0154592	-0.0549191	0.0721695	0.0128709	-0.0725832	-0.021809	-0.255559	-0.0178908	0.0599413	0.00915617	0.167348	0.0317209	-0.259052	0.0224703	-0.0186578	-0.0067258	-0.00174066	0.0255564	-0.442945	-0.266232	0.0289477	-0.133566	-0.00853452	0.0886905	0.593165
1.51	0.0634523	0.0530802	0.0227078	0.0134036	0.0533593	-0.0100995	-0.0626581	0.020574	0.900641	-0.00312121	0.0026406	-0.00313246	-0.0557207	-0.0150781	0.00556793	-0.0139611	-0.00250197	0.0217383	-0.124147	-0.132214	0.0823595	0.0201046	0.103868	0.0872	0.0147406	-0.088648	0.072336	0.00935818	-0.0727564	-0.0234742	-0.255616	0.00620721	0.0598713	-0.0259223	0.16766	0.0276524	-0.258876	0.0144636	-0.0187409	-0.00911376	-0.00152525	0.0159065	-0.445546	-0.258065	0.0282619	-0.00356356	-0.00719902	0.160723	0.59336
1.52	0.0640191	0.0589564	0.0228292	0.0112556	0.0533236	0.00370761	-0.0624331	0.0243851	0.900611	-0.00283314	0.00260745	-0.00348624	-0.0560419	-0.0471057	0.0054399	-0.0117217	-0.00244761	-0.00889408	-0.125272	-0.0940713	0.0825186	0.0117447	0.104688	0.0768255	0.0137559	-0.107492	0.0724915	0.00725869	-0.072924	-0.0227487	-0.255468	0.0216548	0.0595142	-0.0417922	0.167932	0.0274912	-0.258713	0.0195895	-0.0188408	-0.01052	-0.00141641	0.00614693	-0.448244	-0.282816	0.0286932	0.0729079	-0.00550447	0.151217	0.593969
1.53	0.0646496	0.0673813	0.022947	0.0121401	0.0533917	0.0108723	-0.062172	0.0276693	0.900586	-0.00244737	0.00257117	-0.0037581	-0.0566618	-0.0747761	0.00532831	-0.0115367	-0.00258374	-0.0148582	-0.126066	-0.068098	0.082523	-0.00987348	0.105428	0.0726873	0.0125998	-0.12278	0.072645	0.00752285	-0.0730236	-0.0118005	-0.255214	0.0261855	0.0590518	-0.0492123	0.168219	0.0293619	-0.258513	0.0199638	-0.0189636	-0.0147774	-0.00137048	0.002528	-0.451144	-0.293001	0.0296175	0.106062	-0.00411058	0.108421	0.595074
1.54	0.065344	0.0710785	0.0230733	0.0107561	0.0535373	0.0211916	-0.0618831	0.0299934	0.900561	-0.00268377	0.00253223	-0.00405858	-0.0574791	-0.0862191	0.0052347	-0.00737767	-0.00270182	-0.0113701	-0.126701	-0.0611864	0.082311	-0.0314308	0.106158	0.0733981	0.0113721	-0.121224	0.0728103	0.00725326	-0.0729437	0.00974265	-0.255017	0.0112006	0.0585557	-0.0525501	0.168554	0.0369787	-0.258303	0.0224639	-0.0191167	-0.0148543	-0.00137287	-0.00536056	-0.453989	-0.27058	0.0307909	0.12571	-0.00318664	0.0589574	0.596137
1.55	0.06608	0.0786666	0.0231862	0.00726784	0.0538165	0.0364876	-0.0615723	0.0322301	0.900531	-0.00337708	0.00248935	-0.00452294	-0.0584109	-0.102287	0.00518285	-0.00288728	-0.0028607	-0.0242134	-0.12728	-0.053261	0.0819049	-0.0484511	0.106894	0.0733127	0.0101591	-0.124585	0.0729585	0.0031488	-0.0726972	0.0196784	-0.254973	-0.000629873	0.0579807	-0.0620841	0.168942	0.0413996	-0.258079	0.0207733	-0.0192478	-0.00994906	-0.00149253	-0.0199921	-0.456645	-0.260588	0.0321478	0.144583	-0.00276842	0.00734403	0.596929
1.56	0.0668951	0.0861636	0.0232783	0.00660462	0.0542459	0.0494582	-0.0612377	0.0347008	0.900494	-0.00391337	0.00244139	-0.00508077	-0.0595319	-0.12222	0.005163	-0.00356586	-0.00320241	-0.0456132	-0.127744	-0.038758	0.0813569	-0.0580638	0.10762	0.0732329	0.00886759	-0.134716	0.0730653	0.000626423	-0.0723976	0.0206469	-0.254991	-0.00181778	0.0573308	-0.0695072	0.169376	0.0443323	-0.257873	0.0203881	-0.0193268	-0.0069674	-0.00176401	-0.034469	-0.459302	-0.270871	0.033693	0.160822	-0.00286722	-0.0431026	0.597795
1.57	0.0677592	0.0895447	0.0233699	0.00580034	0.0547728	0.0547766	-0.0608779	0.0372794	0.900453	-0.00411566	0.002388	-0.00561671	-0.0608362	-0.139484	0.00513226	-0.00470702	-0.00373685	-0.0594985	-0.128037	-0.019532	0.0807543	-0.0613771	0.108316	0.0678214	0.00747354	-0.145392	0.0731486	-0.00270407	-0.072085	0.0210899	-0.254976	0.005869	0.0566553	-0.0661825	0.169833	0.0465384	-0.257641	0.0256406	-0.0193726	-0.00346359	-0.00215002	-0.0416801	-0.462139	-0.29687	0.0353441	0.166795	-0.0033752	-0.0737504	0.599028
1.58	0.0686849	0.0992089	0.0234778	0.00758364	0.0552942	0.0495618	-0.0604925	0.0397358	0.900414	-0.0036396	0.00232912	-0.00614534	-0.0623479	-0.163617	0.00507009	-0.00756243	-0.00431402	-0.0541252	-0.128128	0.00094003	0.0801412	-0.0598485	0.108971	0.0638	0.00591843	-0.166165	0.0732384	-0.00293368	-0.0717547	0.0234536	-0.254853	0.0184709	0.0560144	-0.060803	0.170296	0.0468745	-0.257392	0.0223515	-0.0194085	-0.00228643	-0.00255035	-0.0378924	-0.465172	-0.308378	0.0370203	0.165379	-0.00406043	-0.0812664	0.600623
1.59	0.0697023	0.104898	0.023588	0.00824865	0.0557369	0.0396998	-0.0600847	0.0417975	0.900381	-0.00312901	0.00226523	-0.00661757	-0.0640827	-0.182234	0.00499726	-0.00851	-0.00476424	-0.037462	-0.128023	0.0213045	0.0795455	-0.0570795	0.109564	0.0538333	0.00417211	-0.181487	0.0733344	-0.00251114	-0.0713637	0.0272507	-0.254617	0.0299008	0.0554455	-0.0507476	0.17076	0.0438127	-0.257179	0.0220991	-0.0194182	0.000911524	-0.00288125	-0.0286149	-0.468289	-0.314406	0.0386107	0.135386	-0.00478694	-0.102237	0.602412
1.6	0.0707646	0.109144	0.0237096	0.0115239	0.0560617	0.0264167	-0.0596555	0.0441086	0.900352	-0.00266274	0.00219696	-0.00700364	-0.0660209	-0.206677	0.00489868	-0.013127	-0.00508195	-0.0307958	-0.127651	0.0554852	0.0789732	-0.0552765	0.110034	0.0395226	0.00225703	-0.202593	0.0734575	-0.000793594	-0.0709961	0.0150517	-0.254212	0.0530602	0.055103	-0.00935724	0.171173	0.0385753	-0.256959	0.0219041	-0.0194016	0.00226346	-0.00310328	-0.0162787	-0.471258	-0.27779	0.039576	0.059015	-0.00592042	-0.133263	0.604027
1.61	0.0718847	0.114813	0.0238572	0.0145821	0.056261	0.0166512	-0.0592019	0.0466036	0.90033	-0.00162666	0.00212548	-0.00730636	-0.0682583	-0.240222	0.00475199	-0.0183323	-0.00542273	-0.0412203	-0.126863	0.103515	0.0784635	-0.0444404	0.110322	0.0176035	0.000103757	-0.225974	0.0735999	-0.00141272	-0.070792	-0.00597824	-0.253548	0.0786425	0.0552244	0.0317478	0.171514	0.0290578	-0.256757	0.0197991	-0.0193777	0.00331055	-0.0032123	-0.00743488	-0.473792	-0.233284	0.039939	0.00987704	-0.0070673	-0.119852	0.605193
1.62	0.0730128	0.111207	0.0240123	0.0144804	0.0563897	0.0110358	-0.0587244	0.0488348	0.900321	-0.000120128	0.00205107	-0.00754869	-0.0707883	-0.265059	0.00456792	-0.0211457	-0.00587019	-0.047362	-0.125572	0.154353	0.0781403	-0.0167312	0.110378	-0.00615113	-0.00220506	-0.23489	0.0737382	-0.00311369	-0.0707581	-0.0190742	-0.252666	0.0973612	0.0557379	0.0704364	0.171759	0.0208776	-0.256516	0.0285166	-0.019318	0.00876209	-0.00325766	-0.00236529	-0.475966	-0.201876	0.0397202	-0.0588715	-0.00823323	-0.131429	0.606175
1.63	0.0741102	0.10843	0.0241688	0.016268	0.0564389	-0.000146751	-0.0582266	0.0505919	0.900329	0.00164111	0.00197528	-0.00757704	-0.0735542	-0.286582	0.00435736	-0.0242712	-0.00625374	-0.0271093	-0.123796	0.198905	0.0781588	0.0224086	0.110198	-0.0296824	-0.00460808	-0.244852	0.0738832	-0.0010456	-0.0707917	-0.0216667	-0.251596	0.11627	0.0565458	0.089253	0.171938	0.0148098	-0.256198	0.0351925	-0.0192176	0.0108069	-0.00323039	0.00769073	-0.47794	-0.197237	0.0388073	-0.121445	-0.00952915	-0.137248	0.607252
1.64	0.0751823	0.106335	0.0243523	0.0201577	0.0563379	-0.0177389	-0.0577158	0.0514315	0.900352	0.00288993	0.00190045	-0.0073132	-0.0764899	-0.300218	0.00410364	-0.0276548	-0.00633368	0.00792446	-0.12165	0.229551	0.0786005	0.0669268	0.10983	-0.0458825	-0.0070906	-0.25254	0.0740903	0.00507568	-0.0708226	-0.0226541	-0.250361	0.130844	0.0575075	0.104163	0.172053	0.00732665	-0.255826	0.0377489	-0.0191325	0.00809764	-0.00306936	0.0238997	-0.479909	-0.198413	0.0374435	-0.151577	-0.0107057	-0.109024	0.608701
1.65	0.0762416	0.103804	0.0245396	0.0206261	0.0560522	-0.0358314	-0.0571994	0.0517876	0.900384	0.00328578	0.00182973	-0.00677911	-0.0795484	-0.310946	0.0038445	-0.0272452	-0.006137	0.02405	-0.119218	0.257393	0.0794934	0.105586	0.109292	-0.062723	-0.00965688	-0.261036	0.0743352	0.00631552	-0.0709252	-0.0387086	-0.248958	0.149774	0.0585758	0.101912	0.172089	-0.000321477	-0.255441	0.0390562	-0.0190594	0.00744069	-0.00273456	0.0411333	-0.481903	-0.190478	0.0358501	-0.171205	-0.0115208	-0.0667744	0.6105
1.66	0.077279	0.100714	0.0246959	0.0175964	0.0556144	-0.0480688	-0.0566807	0.0519364	0.900417	0.00343142	0.00176558	-0.00602506	-0.0827329	-0.325804	0.0036118	-0.0236172	-0.00591321	0.0158578	-0.116465	0.294561	0.0806253	0.115397	0.108566	-0.0822867	-0.0123078	-0.269128	0.0745705	0.00361528	-0.0712487	-0.0656418	-0.247358	0.171263	0.059458	0.0767352	0.17205	-0.00892833	-0.255044	0.0407163	-0.0189749	0.00879041	-0.00225205	0.0527419	-0.483783	-0.179625	0.0340636	-0.190174	-0.0118597	-0.01303	0.612343
1.67	0.0782754	0.0935227	0.0248217	0.0150051	0.0550972	-0.0511251	-0.0561612	0.0519019	0.900452	0.00367956	0.0017099	-0.0050997	-0.0860849	-0.342076	0.00341137	-0.0196878	-0.0058153	0.00233934	-0.113286	0.341901	0.0817729	0.113207	0.107629	-0.105223	-0.0150308	-0.272227	0.0747925	0.00188553	-0.0717854	-0.0784978	-0.245537	0.191831	0.0601589	0.0657229	0.17193	-0.0169645	-0.254617	0.0472143	-0.0188973	0.00708015	-0.00169997	0.0540627	-0.485582	-0.176243	0.0321069	-0.203682	-0.0116742	0.0352927	0.614091
1.68	0.0791948	0.0882503	0.0249058	0.00996365	0.0546114	-0.0437245	-0.0556444	0.051348	0.900493	0.00445281	0.00166373	-0.0041284	-0.0896074	-0.362634	0.00328058	-0.010943	-0.00580067	0.00123864	-0.109612	0.393291	0.0828663	0.10395	0.106463	-0.129428	-0.0177558	-0.272606	0.0749866	-0.00129467	-0.0723268	-0.0691822	-0.243544	0.206738	0.0607415	0.0486112	0.171746	-0.0237472	-0.254132	0.0488898	-0.0188264	0.00576985	-0.00119618	0.0439958	-0.487242	-0.151399	0.0301815	-0.168261	-0.0110262	0.0941354	0.615579
1.69	0.0800581	0.0803989	0.0249483	0.0041463	0.0542169	-0.0342163	-0.0551361	0.0502048	0.900541	0.00507561	0.00162745	-0.00312071	-0.0933196	-0.376104	0.00324762	0.00110334	-0.00575125	0.005342	-0.105451	0.436987	0.0837953	0.0788274	0.105071	-0.149801	-0.0204702	-0.267132	0.0751556	-0.00464522	-0.0727512	-0.0573279	-0.241425	0.21712	0.0610608	0.0146803	0.171487	-0.0300722	-0.253648	0.0498409	-0.0187867	0.00301675	-0.000809645	0.0314682	-0.488546	-0.105018	0.0288841	-0.100669	-0.0097805	0.134107	0.616516
1.7	0.080802	0.0670711	0.0249376	-0.0010788	0.0539177	-0.0262056	-0.0546434	0.0482058	0.900593	0.00521445	0.00160108	-0.00217897	-0.0970715	-0.372687	0.00334211	0.0129462	-0.00570143	0.00108593	-0.100937	0.462446	0.0844306	0.0434682	0.103487	-0.165381	-0.0230682	-0.251035	0.0752845	-0.00690899	-0.0730919	-0.0513512	-0.239234	0.220377	0.0609908	-0.0300877	0.171169	-0.0344738	-0.253127	0.0534768	-0.0187686	0.000380219	-0.000545004	0.0199107	-0.48929	-0.0413718	0.0280689	-0.0667719	-0.00843915	0.12611	0.616771
1.71	0.0814131	0.0555478	0.0249093	-0.000711603	0.0536772	-0.0224315	-0.054174	0.0456154	0.900643	0.00478092	0.00158348	-0.00136751	-0.100737	-0.361215	0.00351435	0.0170101	-0.00572566	-0.00983021	-0.0962645	0.470034	0.0846667	0.00329723	0.101797	-0.170713	-0.0254913	-0.234293	0.0754101	-0.00409362	-0.0734183	-0.0507197	-0.237037	0.218677	0.0605808	-0.0517284	0.170802	-0.037756	-0.252591	0.0518323	-0.0188108	-0.00895206	-0.000380397	0.0111021	-0.489431	0.00873704	0.0276112	-0.0102545	-0.00720164	0.136061	0.616565
1.72	0.0819386	0.0471573	0.0248588	-0.00598773	0.053483	-0.0164493	-0.053732	0.0427479	0.900686	0.00384759	0.00157311	-0.000763175	-0.104294	-0.347709	0.00375031	0.0251694	-0.00590138	-0.0291004	-0.0915603	0.468376	0.0845417	-0.0290278	0.100068	-0.172703	-0.0277669	-0.21754	0.0755035	-0.0100619	-0.0737512	-0.0502183	-0.234875	0.212713	0.0599554	-0.07151	0.170415	-0.0388426	-0.2521	0.0483164	-0.0189119	-0.0108233	-0.000307934	0.00077948	-0.489277	0.015018	0.0279963	0.0775382	-0.0056757	0.154611	0.616527
1.73	0.0823546	0.0350102	0.0247855	-0.00637081	0.0533816	-0.00385438	-0.0533199	0.0395908	0.90072	0.00291987	0.00156637	-0.000650565	-0.107668	-0.326008	0.00402615	0.0248088	-0.0062855	-0.0488567	-0.0869202	0.45768	0.0841527	-0.0494491	0.0983432	-0.168451	-0.0298291	-0.191371	0.0755533	-0.00936676	-0.0740636	-0.0414604	-0.232818	0.195971	0.0591641	-0.0864319	0.17004	-0.0337737	-0.251611	0.0504298	-0.0190345	-0.0136689	-0.000377659	-0.017963	-0.489181	-0.00112357	0.0289516	0.107313	-0.00430372	0.119408	0.617058
1.74	0.0826523	0.0243149	0.0247225	-0.00574736	0.0534303	0.0121483	-0.0529416	0.0359582	0.900746	0.00245885	0.00155915	-0.000824739	-0.110806	-0.299516	0.00428917	0.0221104	-0.00678374	-0.0487333	-0.0824409	0.434475	0.0835822	-0.0635241	0.0966976	-0.156182	-0.0316017	-0.15994	0.0755931	-0.00711685	-0.0742422	-0.0187836	-0.230984	0.167854	0.0583006	-0.0844045	0.169724	-0.0261562	-0.251107	0.0506048	-0.0191697	-0.0144367	-0.000663092	-0.0409618	-0.489237	-0.0117597	0.0301026	0.120922	-0.0032626	0.0893559	0.617986
1.75	0.082832	0.0142925	0.0246903	-0.00382006	0.0536091	0.0214972	-0.0526037	0.0315247	0.900768	0.00190325	0.0015496	-0.00107605	-0.113601	-0.259631	0.00451113	0.0187101	-0.00716538	-0.0303137	-0.0783148	0.387436	0.0829068	-0.0701301	0.0952268	-0.137103	-0.0330075	-0.121682	0.0756477	-0.00340313	-0.0741921	0.00501513	-0.229505	0.127012	0.0574737	-0.0789536	0.169508	-0.0172009	-0.250605	0.04741	-0.0193224	-0.0156198	-0.00115077	-0.0568997	-0.489317	-0.00724589	0.031348	0.12856	-0.00250764	0.0613882	0.618915
1.76	0.0829263	0.00501709	0.0246745	-0.00275542	0.0538273	0.019373	-0.0523121	0.0267519	0.900783	0.00105122	0.00153786	-0.00123369	-0.115957	-0.209059	0.00470193	0.0154901	-0.00741291	-0.023901	-0.0747521	0.321295	0.0822394	-0.0655753	0.0939631	-0.112062	-0.0340408	-0.0840762	0.0756932	-0.00293164	-0.0740347	0.00691109	-0.228441	0.0862984	0.0567411	-0.0674656	0.169384	-0.00763943	-0.250158	0.0427606	-0.0194783	-0.0158262	-0.00173938	-0.060064	-0.489341	-0.0010084	0.0326731	0.136872	-0.00203673	0.0330505	0.619638
1.77	0.0829333	-0.00312225	0.0246611	-0.00253208	0.0539569	0.00514195	-0.0520683	0.022029	0.900789	2.27E-05	0.00152524	-0.00129019	-0.117763	-0.15142	0.00485568	0.0127019	-0.00765054	-0.0263351	-0.0719309	0.241565	0.0816095	-0.0607957	0.0929793	-0.082642	-0.0347275	-0.05315	0.0757047	-0.00542545	-0.0739787	-0.00785396	-0.227742	0.0544713	0.0561325	-0.0563449	0.169345	0.00143403	-0.249759	0.0373848	-0.0196394	-0.0155525	-0.00228734	-0.0497457	-0.489339	-0.0043488	0.0340732	0.140534	-0.00184328	0.00737337	0.62018
1.78	0.0828753	-0.00777012	0.0246352	-0.00165671	0.053932	-0.0104259	-0.0518701	0.0177015	0.900784	-0.00077914	0.00151167	-0.00145921	-0.119008	-0.0993698	0.00496995	0.00729414	-0.0079319	-0.0302508	-0.0699054	0.164437	0.081065	-0.0490151	0.0922942	-0.052872	-0.0351396	-0.0300128	0.0756694	-0.00716453	-0.0741219	-0.0268871	-0.227328	0.029377	0.0555864	-0.0530511	0.169399	0.00873318	-0.249419	0.0298649	-0.0197909	-0.0151403	-0.00271541	-0.0373804	-0.489441	-0.0201536	0.0354714	0.13953	-0.00183416	-0.00502414	0.620806
1.79	0.0827926	-0.0114383	0.0245991	-0.00318369	0.0537651	-0.0229581	-0.0517125	0.013863	0.900773	-0.00137219	0.00149582	-0.00172991	-0.11978	-0.0531211	0.00503133	0.00386654	-0.00820039	-0.0209329	-0.0686079	0.0949393	0.0806686	-0.0319251	0.0918846	-0.0261537	-0.0353583	-0.0100561	0.0755948	-0.0112585	-0.0744379	-0.0373944	-0.227138	0.0074347	0.0551721	-0.0298112	0.169512	0.016267	-0.249163	0.0237523	-0.0199253	-0.0110033	-0.00303014	-0.0269666	-0.489885	-0.0685853	0.0368654	0.135425	-0.00197163	-0.0319853	0.622039
1.8	0.0826465	-0.0187868	0.0245447	-0.00243579	0.0534848	-0.0339264	-0.0515914	0.0104721	0.900758	-0.0014711	0.00147653	-0.00214834	-0.120072	-0.00690249	0.00504623	-0.00193982	-0.00827363	0.00778214	-0.0679882	0.0312453	0.0803994	-0.0230502	0.0917495	-0.0020455	-0.0353505	0.011679	0.0754793	-0.0109903	-0.0748185	-0.0379543	-0.227167	-0.0116421	0.055023	0.00134138	0.169691	0.0195227	-0.248929	0.0226773	-0.0200087	-0.00511822	-0.00325047	-0.0180226	-0.490703	-0.0907253	0.0378785	0.0419905	-0.00271951	-0.139097	0.624016
1.81	0.0824507	-0.0216242	0.0245105	0.00207821	0.0530873	-0.0462308	-0.0515001	0.00791983	0.900745	-0.00117172	0.00145296	-0.00254622	-0.119962	0.0274584	0.00497895	-0.0110285	-0.00804854	0.0358564	-0.0679468	-0.021746	0.0802472	-0.00758966	0.0918464	0.0207991	-0.0351926	0.0192475	0.0753758	-0.00770393	-0.0752282	-0.0431434	-0.227314	-0.0161027	0.0552115	0.0360473	0.16988	0.0174116	-0.24872	0.0187247	-0.0200396	-0.00133752	-0.00337974	-0.00825913	-0.491647	-0.0988416	0.0375831	-0.0871729	-0.00449569	-0.196835	0.626304
1.82	0.0822357	-0.0245806	0.0245047	0.00598553	0.0525569	-0.0604618	-0.0514316	0.00582111	0.900734	-0.00104362	0.001426	-0.00285168	-0.119526	0.0610876	0.00482886	-0.0188647	-0.00759655	0.0540123	-0.0684192	-0.0736952	0.0802293	0.00296902	0.092156	0.042188	-0.0349797	0.0250975	0.075294	-0.00431013	-0.0757397	-0.0573814	-0.227484	-0.018486	0.0556206	0.0432746	0.170067	0.0184104	-0.248543	0.017575	-0.0200414	8.46E-05	-0.00340032	0.00461146	-0.492639	-0.0970404	0.0364041	-0.141622	-0.00630686	-0.168559	0.628631
1.83	0.0819988	-0.026088	0.0245128	0.00732874	0.0518535	-0.0807911	-0.0513827	0.00402377	0.900724	-0.00103027	0.00139675	-0.00297818	-0.118744	0.0955657	0.00461483	-0.0230047	-0.00697254	0.0728927	-0.0694323	-0.1291	0.0803039	0.0109289	0.0926776	0.0621411	-0.0347103	0.0284003	0.0752372	-0.00280261	-0.076423	-0.0753431	-0.227677	-0.0191865	0.0560257	0.0417379	0.170255	0.0179839	-0.248373	0.0161668	-0.0200277	0.0022644	-0.00324987	0.0264146	-0.493561	-0.0826659	0.0348662	-0.163381	-0.00778609	-0.134586	0.630539
1.84	0.0817501	-0.028587	0.0245237	0.00921826	0.0509364	-0.0998807	-0.0513498	0.00261888	0.900714	-0.00100713	0.00136634	-0.00310996	-0.117621	0.128593	0.00434509	-0.0289362	-0.00612785	0.0966726	-0.0709943	-0.181178	0.080432	0.0165683	0.0934166	0.083458	-0.0344197	0.0304108	0.0751998	-0.000688983	-0.0772609	-0.0849914	-0.227859	-0.017264	0.0564987	0.0512557	0.170442	0.0190694	-0.248205	0.0178562	-0.0200062	0.00303103	-0.00286551	0.0481143	-0.494377	-0.076224	0.0331919	-0.171855	-0.00895614	-0.105965	0.631806
1.85	0.0814818	-0.029046	0.0245475	0.0119428	0.0499009	-0.102882	-0.0513288	0.00166952	0.900704	-0.00103897	0.00133345	-0.00347631	-0.116214	0.14984	0.00400504	-0.0370986	-0.00507031	0.114033	-0.0730132	-0.218976	0.0806477	0.0276325	0.0943541	0.101706	-0.0341095	0.0299407	0.0751954	0.00398857	-0.0781147	-0.0789142	-0.228017	-0.0144663	0.0570268	0.05102	0.170624	0.0183733	-0.248016	0.0183423	-0.0199728	0.00462762	-0.00233999	0.0530302	-0.4952	-0.0820009	0.0314574	-0.176816	-0.00985338	-0.0790643	0.632592
1.86	0.0812168	-0.0291933	0.0245976	0.0135403	0.0489153	-0.091008	-0.0513147	0.00124776	0.900693	-0.00113188	0.00129622	-0.00396336	-0.114656	0.161238	0.00359101	-0.0436335	-0.00390066	0.11888	-0.0753281	-0.241452	0.0809634	0.0356273	0.0954364	0.112276	-0.0338162	0.0280055	0.0752323	0.00746801	-0.0788771	-0.0699695	-0.228136	-0.00932343	0.0574689	0.0361459	0.170792	0.0157541	-0.247826	0.0199467	-0.0199091	0.00875858	-0.00185153	0.0422889	-0.496161	-0.104677	0.0296748	-0.180796	-0.0104779	-0.0521186	0.633169
1.87	0.0809315	-0.0320196	0.0246855	0.0168465	0.0480833	-0.0730201	-0.0513024	0.0013016	0.900681	-0.0012983	0.00125392	-0.00445622	-0.113009	0.167135	0.0031036	-0.0519158	-0.00274921	0.110921	-0.0778006	-0.250387	0.0813616	0.0416948	0.0966058	0.119095	-0.0335331	0.026582	0.0753158	0.0125223	-0.0795685	-0.0636729	-0.228186	-0.000781538	0.0577702	0.0232912	0.170919	0.0113615	-0.2476	0.0257543	-0.0198158	0.0104655	-0.00150968	0.0250226	-0.497314	-0.126043	0.0278666	-0.184143	-0.0108458	-0.0285926	0.633636
1.88	0.080604	-0.0360329	0.024825	0.0213629	0.047413	-0.0596941	-0.0512871	0.00183406	0.900669	-0.00112337	0.00120772	-0.00472775	-0.111317	0.170155	0.00253911	-0.0590409	-0.0017042	0.0978895	-0.0803163	-0.251473	0.0816902	0.019523	0.0978149	0.119634	-0.0332687	0.0219914	0.0754512	0.01772	-0.0802077	-0.0613555	-0.22812	0.0152635	0.0579182	0.00570753	0.170975	-0.000395494	-0.247301	0.0333879	-0.0197214	0.00860537	-0.00132165	0.0131605	-0.498604	-0.126847	0.0260133	-0.188905	-0.0109713	-0.00329829	0.633794
1.89	0.0802183	-0.0433539	0.0250127	0.0259546	0.0468394	-0.0515716	-0.0512633	0.00307264	0.900658	-0.000925161	0.00115979	-0.00489854	-0.10961	0.168215	0.0019233	-0.064461	-0.000840776	0.072803	-0.0827773	-0.236513	0.0817366	-0.00724302	0.0989714	0.110593	-0.033068	0.0125107	0.0756363	0.0235452	-0.0808604	-0.0668858	-0.227833	0.0445197	0.0577918	-0.0350084	0.170903	-0.0146403	-0.246901	0.0463892	-0.0196597	0.00205586	-0.00120894	0.00776464	-0.499855	-0.118395	0.0243756	-0.115492	-0.0106267	0.0847169	0.633324
1.9	0.0798054	-0.0383464	0.0252428	0.0267272	0.0463731	-0.0364789	-0.0512223	0.00527338	0.900653	5.30E-05	0.00110895	-0.0053229	-0.108058	0.136656	0.00126873	-0.0657113	-0.000306469	0.0341819	-0.0849467	-0.193482	0.0816428	-0.00314935	0.100005	0.0927601	-0.0330448	-0.0156858	0.0758838	0.0249955	-0.0815423	-0.0672391	-0.227196	0.0829134	0.0573465	-0.0483293	0.170685	-0.02754	-0.246415	0.0478399	-0.019665	-0.00149079	-0.00117038	-0.00301913	-0.501109	-0.142496	0.0240238	0.0311516	-0.00919653	0.169064	0.632466
1.91	0.0794782	-0.0285542	0.025499	0.0290755	0.0460779	-0.0183499	-0.0511572	0.0077042	0.900659	0.000795972	0.00105258	-0.00596381	-0.106897	0.0960834	0.000594632	-0.0688507	-0.000123114	0.00563633	-0.0866319	-0.144852	0.0817388	0.0196339	0.100841	0.0751829	-0.0333362	-0.0456807	0.0761758	0.0284119	-0.0821467	-0.0571255	-0.226195	0.114467	0.0568488	-0.0519978	0.170347	-0.0389545	-0.245957	0.0438804	-0.0196887	-0.00275991	-0.00125983	-0.0167975	-0.502701	-0.17566	0.0247214	0.0960352	-0.00756273	0.143837	0.632047
1.92	0.0792383	-0.0211431	0.0257949	0.0320377	0.0459633	0.000299717	-0.0510686	0.00995692	0.900671	0.00133807	0.000989763	-0.00658839	-0.106114	0.0629623	-9.88E-05	-0.069657	-0.000146076	-0.00896699	-0.0878712	-0.105201	0.0819577	0.0246856	0.101506	0.060305	-0.0338844	-0.0669088	0.0765271	0.0332882	-0.0825989	-0.04068	-0.22494	0.134569	0.0563203	-0.0543823	0.169907	-0.0473434	-0.24553	0.0429282	-0.0197184	-0.00340989	-0.00149378	-0.0321662	-0.504716	-0.221066	0.0258407	0.123988	-0.00625687	0.107271	0.632373
1.93	0.0790654	-0.01367	0.0261383	0.0349938	0.0460341	0.0187609	-0.0509582	0.0120803	0.900685	0.00141332	0.000920892	-0.00717089	-0.105639	0.0337727	-0.000786774	-0.0672055	-0.000288859	-0.0187388	-0.0887544	-0.0730848	0.0821625	0.0118088	0.10205	0.0494311	-0.0346194	-0.0848155	0.0769443	0.0374989	-0.0828538	-0.0217186	-0.223516	0.148566	0.0557614	-0.0575804	0.169399	-0.0527261	-0.245115	0.0410213	-0.0197544	-0.00320636	-0.0018912	-0.0486516	-0.507004	-0.23682	0.0271757	0.137569	-0.00530663	0.0719122	0.633198
1.94	0.078952	-0.0078303	0.0265314	0.0400386	0.0462483	0.0281885	-0.0508276	0.0139834	0.900699	0.00141689	0.000846664	-0.00766254	-0.105413	0.0126031	-0.00145251	-0.0658502	-0.000489359	-0.0201228	-0.0893698	-0.0517669	0.0821621	-0.0112027	0.10252	0.0449464	-0.035511	-0.100204	0.0774286	0.0442087	-0.0829279	-0.00787297	-0.221965	0.160514	0.0551832	-0.0582549	0.168846	-0.0567972	-0.244709	0.0400131	-0.0198	-0.00595468	-0.00241853	-0.0563841	-0.509409	-0.241123	0.0285919	0.142376	-0.00465486	0.0466067	0.634258
1.95	0.078884	-0.00490698	0.0269715	0.044306	0.0464951	0.025942	-0.0506799	0.0154848	0.900714	0.001639	0.000768137	-0.00802666	-0.105349	0.00162851	-0.00209792	-0.0641233	-0.000668277	-0.0147359	-0.0898256	-0.0406356	0.0819649	-0.0255409	0.102955	0.041429	-0.036526	-0.110008	0.0779841	0.0503813	-0.0828898	-0.000909641	-0.220316	0.168038	0.0546165	-0.0547545	0.168263	-0.0589086	-0.244305	0.0413984	-0.0198715	-0.00901627	-0.00295871	-0.0511601	-0.511832	-0.246848	0.0300339	0.144155	-0.00420433	0.0305881	0.635392
1.96	0.0788346	-0.0039627	0.0274477	0.0474686	0.046666	0.0149152	-0.0505193	0.0165765	0.900731	0.0016376	0.00068683	-0.0082226	-0.105354	-0.00192433	-0.0027334	-0.0628633	-0.000763431	-0.00365846	-0.0902114	-0.0377546	0.0816747	-0.031871	0.10337	0.0423137	-0.0376078	-0.11465	0.0786067	0.0554254	-0.0827998	0.00151276	-0.218616	0.170618	0.0541016	-0.0475655	0.167671	-0.0583353	-0.243881	0.0431051	-0.0199824	-0.0124876	-0.00339008	-0.035882	-0.514247	-0.238	0.0314844	0.143412	-0.00388692	0.0188476	0.63653
1.97	0.0788117	0.00160553	0.0279219	0.04617	0.0467216	0.00435549	-0.0503502	0.0172239	0.900747	0.00139632	0.000603923	-0.00834891	-0.1054	-0.00984879	-0.00333629	-0.0581468	-0.000744007	0.00556643	-0.0905731	-0.0336239	0.0813727	-0.026541	0.103777	0.0387441	-0.0387183	-0.118742	0.0792571	0.055498	-0.0826957	0.000963702	-0.216936	0.165276	0.0536846	-0.0384787	0.167099	-0.0561913	-0.243464	0.038176	-0.020103	-0.0112517	-0.00365707	-0.0199327	-0.516617	-0.239689	0.0329256	0.142737	-0.00365929	0.0122885	0.637644
1.98	0.0788359	0.00190936	0.0283617	0.0416737	0.0467062	0.00102618	-0.0501736	0.0181565	0.900759	0.00122874	0.00051999	-0.00845476	-0.10556	-0.0233111	-0.00388436	-0.0518677	-0.000715298	-0.00203823	-0.0908067	-0.00887232	0.0811365	-0.0206094	0.104086	0.022762	-0.0398673	-0.119362	0.0798934	0.0524792	-0.0826289	-0.00628114	-0.215291	0.164775	0.0533399	-0.0273907	0.166531	-0.0566475	-0.24308	0.0404559	-0.0201932	-0.00590248	-0.00379712	-0.0112562	-0.519067	-0.247722	0.0342724	0.109661	-0.00352459	-0.01553	0.639002
1.99	0.0788576	0.00429435	0.0287632	0.0394393	0.0466825	-0.000121712	-0.0499862	0.0193589	0.900773	0.00166506	0.000435167	-0.00845609	-0.10591	-0.0498308	-0.00438439	-0.0486635	-0.000786036	-0.0104634	-0.0906894	0.034244	0.0809519	-0.0187586	0.104239	0.00696047	-0.0410347	-0.125392	0.0805055	0.050425	-0.0826403	-0.0150571	-0.213626	0.168968	0.0532487	0.0127172	0.165964	-0.0568358	-0.242666	0.0395454	-0.0202292	-0.00189703	-0.00387451	-0.00525024	-0.521388	-0.207309	0.0349234	0.0154894	-0.00388084	-0.0699123	0.640279
2	0.0789248	0.00783635	0.0291445	0.0374518	0.0466195	-0.00723462	-0.0497871	0.0203658	0.900793	0.00228029	0.000351977	-0.00813446	-0.106554	-0.0769078	-0.00485326	-0.0450241	-0.000888968	-0.00713499	-0.0901235	0.0774716	0.080752	-0.0199458	0.104221	-0.0101766	-0.0422783	-0.128447	0.0810958	0.0471194	-0.0827445	-0.0258401	-0.211938	0.165304	0.0535452	0.040021	0.16542	-0.052421	-0.242289	0.0366098	-0.0202349	0.000745755	-0.00386168	0.00728383	-0.523234	-0.167649	0.0345029	-0.0940074	-0.00486024	-0.129193	0.640963
2.01	0.079003	0.00793371	0.0294935	0.0337617	0.0464599	-0.0194479	-0.0495809	0.0208005	0.900817	0.00252515	0.000273291	-0.00753743	-0.107401	-0.0924839	-0.00527872	-0.0391041	-0.000895682	0.00770071	-0.0891888	0.108067	0.0805294	-0.0254145	0.104051	-0.0232759	-0.0434761	-0.118572	0.0816564	0.0438857	-0.0829487	-0.0336521	-0.210371	0.145707	0.0540062	0.0484233	0.16494	-0.042059	-0.241912	0.0372627	-0.0202277	0.00160094	-0.00369314	0.0256684	-0.524825	-0.151144	0.0332804	-0.145075	-0.00611328	-0.126859	0.641467
2.02	0.0790939	0.00710032	0.029767	0.0248163	0.04618	-0.0320668	-0.0493727	0.0207621	0.900841	0.00219179	0.000202344	-0.00659655	-0.108376	-0.0994804	-0.00561072	-0.0274679	-0.000737115	0.0251573	-0.0880056	0.126166	0.0802737	-0.0260728	0.103755	-0.0334556	-0.0445487	-0.0997569	0.0821448	0.035607	-0.0832181	-0.0372527	-0.209064	0.113836	0.0544932	0.0481873	0.164589	-0.0272064	-0.24154	0.0382429	-0.0201915	0.00586383	-0.00333191	0.0452913	-0.526338	-0.147676	0.0317218	-0.165614	-0.00723512	-0.106582	0.64206
2.03	0.0791795	0.00754898	0.0299411	0.0146503	0.0457934	-0.0405392	-0.0491671	0.0203076	0.900857	0.000995934	0.000141906	-0.00544509	-0.109391	-0.102641	-0.00583395	-0.0157962	-0.000427991	0.0356846	-0.0866969	0.134632	0.0800006	-0.0255167	0.103393	-0.0392272	-0.0454165	-0.0780049	0.082533	0.0255318	-0.0835246	-0.0369707	-0.208115	0.0749618	0.0549622	0.0468841	0.164413	-0.00723335	-0.241165	0.0364964	-0.0201212	0.00987556	-0.00278967	0.0599546	-0.527733	-0.131352	0.0300283	-0.174224	-0.00815504	-0.086274	0.642645
2.04	0.0792655	0.00785749	0.0299833	0.00132024	0.0453878	-0.0377976	-0.0489675	0.0196041	0.900859	-0.000325521	9.40E-05	-0.00414641	-0.110418	-0.103616	-0.00591305	-0.00197763	-7.78E-05	0.0336191	-0.0853299	0.13864	0.0798718	0.00174482	0.102984	-0.0420385	-0.0460495	-0.0522089	0.0827631	0.0109902	-0.0838166	-0.0310702	-0.207586	0.030951	0.0553932	0.0377406	0.16446	0.0156195	-0.240806	0.0343466	-0.0199815	0.0168743	-0.00216357	0.0613785	-0.529005	-0.116354	0.0282793	-0.177123	-0.00888431	-0.0677032	0.643214
2.05	0.0793681	0.00966497	0.0299038	-0.0132354	0.0450768	-0.0240318	-0.0487751	0.0188835	0.900852	-0.00109535	5.91E-05	-0.00277233	-0.111476	-0.106782	-0.00586694	0.0126787	0.000197993	0.0218767	-0.0839227	0.142507	0.080005	0.0222125	0.102552	-0.0455233	-0.0464513	-0.0275544	0.0828243	-0.00738458	-0.0840393	-0.0193637	-0.207495	-0.0123616	0.0557928	0.0430797	0.164715	0.0366415	-0.240489	0.0304626	-0.0197765	0.0252043	-0.00159743	0.0489284	-0.530139	-0.114647	0.0265099	-0.178105	-0.00945022	-0.0521778	0.643756
2.06	0.0794808	0.00961965	0.0297157	-0.0221338	0.0449246	-0.00945261	-0.0485888	0.0184172	0.900838	-0.0014959	3.84E-05	-0.00133129	-0.112571	-0.109554	-0.00570076	0.0212161	0.00034283	0.00718026	-0.0824678	0.148411	0.0802857	0.026681	0.102076	-0.0499092	-0.0466518	-0.00860311	0.0827013	-0.021024	-0.0841765	-0.0132229	-0.207779	-0.0423924	0.0561695	0.0317029	0.165136	0.0464639	-0.240202	0.0295922	-0.0195227	0.0257051	-0.00118592	0.0322238	-0.531306	-0.116727	0.0247447	-0.177789	-0.00987905	-0.0407722	0.64445
2.07	0.0795591	0.00479415	0.0294561	-0.0284678	0.044911	0.00179868	-0.0484034	0.018795	0.900822	-0.00163441	3.27E-05	0.000187825	-0.113695	-0.115882	-0.00544858	0.0284344	0.000281102	-0.0202591	-0.0808934	0.169498	0.0804244	0.000622923	0.101516	-0.0626573	-0.0466989	0.00298201	0.0824322	-0.0320239	-0.0843377	-0.0219126	-0.208266	-0.0518619	0.0563726	0.007323	0.165604	0.04602	-0.239879	0.0366732	-0.0192822	0.0205779	-0.000934989	0.0174675	-0.532478	-0.109984	0.0231158	-0.134141	-0.010062	0.0124801	0.645187
2.08	0.0795654	-0.00312033	0.0291373	-0.0372658	0.0449912	0.00820362	-0.0482105	0.0198656	0.900806	-0.00153735	4.22E-05	0.00169461	-0.114907	-0.127376	-0.00510819	0.0411375	-7.52E-05	-0.0464879	-0.0790235	0.206049	0.0803225	-0.017802	0.100794	-0.081694	-0.0466628	0.00964163	0.0820476	-0.0450063	-0.0846106	-0.0294055	-0.208773	-0.0478509	0.0563223	-0.0146337	0.166063	0.0464708	-0.239446	0.0498421	-0.0191021	0.0168772	-0.00080278	0.00850129	-0.533505	-0.0892024	0.0221934	-0.0531206	-0.00970434	0.0397985	0.64571
2.09	0.07948	-0.0112049	0.0287553	-0.0408033	0.0451068	0.00927975	-0.0480066	0.0208556	0.900793	-0.000911277	6.57E-05	0.0029485	-0.116218	-0.136488	-0.00466113	0.0484996	-0.00054552	-0.0420185	-0.0767981	0.238238	0.0801308	-0.0150199	0.0999092	-0.095528	-0.0465774	0.0136881	0.0815665	-0.0495448	-0.0848582	-0.0138124	-0.209214	-0.040949	0.0561155	-0.0232877	0.166529	0.0473154	-0.238868	0.0628105	-0.0189823	0.00775043	-0.000728172	0.00360256	-0.534328	-0.0766374	0.0222192	0.0599951	-0.00908679	0.0818615	0.645932
2.1	0.0793917	-0.00608511	0.0283382	-0.0451116	0.0452747	0.019161	-0.0477947	0.0214123	0.900789	-0.000137451	9.94E-05	0.00370788	-0.117694	-0.156862	-0.00413495	0.0561652	-0.000910946	-0.0315291	-0.0742752	0.264217	0.0801466	0.0164559	0.0988917	-0.106539	-0.0465229	0.00817554	0.0810359	-0.0553387	-0.0848422	0.017919	-0.209608	-0.0400316	0.055888	-0.0225201	0.166993	0.045983	-0.238257	0.0599196	-0.0189179	0.0063241	-0.000748342	-0.0118315	-0.535147	-0.0952118	0.0232009	0.124235	-0.00825624	0.0742116	0.646267
2.11	0.0793323	-0.00434743	0.0279091	-0.0432247	0.0455686	0.0317011	-0.04758	0.0214954	0.900788	-0.000341056	0.00013904	0.00417761	-0.11932	-0.166852	-0.00356447	0.0553296	-0.00123409	-0.0339508	-0.0715545	0.277296	0.080403	0.0288745	0.0977961	-0.110003	-0.0464826	0.00926375	0.0804701	-0.0552538	-0.0845472	0.038525	-0.210038	-0.0454479	0.0556595	-0.0239722	0.167464	0.0473355	-0.23766	0.0593591	-0.0188697	0.00155778	-0.000963054	-0.0329193	-0.536189	-0.110811	0.0245818	0.146551	-0.00758537	0.056184	0.647052
2.12	0.0792799	-0.00369277	0.0275212	-0.0398802	0.0459545	0.0370711	-0.0473659	0.0213259	0.900782	-0.000832656	0.000183207	0.00465401	-0.121	-0.168544	-0.00301467	0.053868	-0.00162829	-0.0433109	-0.0687686	0.277987	0.0806636	0.0184719	0.096705	-0.106587	-0.0464284	0.00977527	0.0799047	-0.0566157	-0.0841374	0.0414194	-0.210511	-0.0478928	0.0554073	-0.0290614	0.167952	0.0496036	-0.237065	0.0588921	-0.0188793	-0.00356853	-0.00136469	-0.0475852	-0.537316	-0.111038	0.0260951	0.153131	-0.00704279	0.0478978	0.648036
2.13	0.0792352	-0.00356162	0.0271918	-0.0320663	0.0463189	0.0283724	-0.0471538	0.0211034	0.900771	-0.00133709	0.00023171	0.00505233	-0.122664	-0.163373	-0.00250955	0.0471261	-0.0020779	-0.0437192	-0.0660318	0.268359	0.0807119	-0.00747112	0.0956758	-0.0991498	-0.0464022	0.00441994	0.0793491	-0.0544317	-0.0837761	0.0298838	-0.210957	-0.0401161	0.0550746	-0.0352498	0.168432	0.0463391	-0.236479	0.058463	-0.0189691	-0.0135497	-0.00184223	-0.0477742	-0.538427	-0.111808	0.0276411	0.153766	-0.00654577	0.0464003	0.649059
2.14	0.079171	-0.00828961	0.0269275	-0.0248398	0.0465415	0.0106842	-0.0469441	0.0208611	0.900756	-0.00143947	0.000283547	0.00529868	-0.124228	-0.14899	-0.0020748	0.0395838	-0.00246847	-0.0318486	-0.0634234	0.252647	0.0805628	-0.0225307	0.0947214	-0.0902225	-0.0464108	0.00290191	0.0788237	-0.0509276	-0.0835536	0.0138855	-0.211309	-0.0306909	0.0547195	-0.0352627	0.168878	0.0432064	-0.235872	0.0632022	-0.0191547	-0.0224439	-0.00226244	-0.0370341	-0.539495	-0.105588	0.0291806	0.152641	-0.00603629	0.0490098	0.650042
2.15	0.0790843	-0.00890131	0.0267103	-0.0189859	0.0465645	-0.00931814	-0.046737	0.0205438	0.900744	-0.0010396	0.000337106	0.00539034	-0.125665	-0.138053	-0.00170885	0.0330824	-0.00270016	-0.0133501	-0.0609758	0.235984	0.0803126	-0.0247351	0.0938448	-0.0836408	-0.0464498	-0.0019429	0.0783342	-0.0468652	-0.0834934	-0.00154942	-0.211568	-0.0225221	0.0543751	-0.0314333	0.169283	0.0390568	-0.235243	0.0623602	-0.0194145	-0.0288866	-0.00254561	-0.0220734	-0.540485	-0.0850057	0.0307049	0.151222	-0.00551254	0.0502467	0.650916
2.16	0.0790318	-0.00235022	0.0265307	-0.0149971	0.0463994	-0.0253381	-0.0465335	0.0200788	0.900735	-0.000792672	0.000390886	0.00534184	-0.127019	-0.131934	-0.00139814	0.029423	-0.00273618	0.00625654	-0.058718	0.213716	0.0801122	-0.0157458	0.0930439	-0.0751166	-0.0465642	-0.0125536	0.0778929	-0.0436021	-0.0835497	-0.0100201	-0.211754	-0.0169155	0.0541301	-0.0159596	0.169657	0.0365509	-0.234669	0.0521942	-0.0197248	-0.0316282	-0.00269117	-0.0102266	-0.541264	-0.0729688	0.0322072	0.14726	-0.00498408	0.0494161	0.651585
2.17	0.0790311	0.000859721	0.0263635	-0.0137315	0.0461038	-0.0354004	-0.0463363	0.0193876	0.900726	-0.00102418	0.000443262	0.00510244	-0.128266	-0.11801	-0.00110608	0.0282306	-0.00261008	0.0164001	-0.0567315	0.183736	0.0799739	-0.0140651	0.092342	-0.0653934	-0.0467435	-0.0169363	0.0774797	-0.0419251	-0.0836793	-0.0205024	-0.211912	-0.0140928	0.0540197	-0.00508846	0.170002	0.0318208	-0.234186	0.0444906	-0.0200283	-0.0280198	-0.00274787	-0.00394048	-0.541792	-0.0329349	0.0334936	0.096618	-0.0046588	0.00159155	0.652061
2.18	0.079046	-0.00201128	0.0262148	-0.00997623	0.0457297	-0.0412289	-0.046145	0.018838	0.900714	-0.00132516	0.000492306	0.00468226	-0.129365	-0.0987593	-0.000846082	0.0231307	-0.00245574	0.0145	-0.0550331	0.154365	0.0798397	-0.0118796	0.091756	-0.0509244	-0.0469599	-0.0170476	0.0771048	-0.0362733	-0.0839445	-0.0353012	-0.212018	-0.00816478	0.0540298	0.00710501	0.1703	0.0284964	-0.233757	0.044228	-0.0202897	-0.0234992	-0.00276984	-0.00262682	-0.541926	0.0009608	0.0339387	-0.0181923	-0.00502903	-0.0815995	0.652197
2.19	0.0790319	-0.00252241	0.026107	-0.00360164	0.0452767	-0.05286	-0.0459599	0.018178	0.900702	-0.00105421	0.000537257	0.00432893	-0.130243	-0.0764595	-0.000643806	0.0160532	-0.00226661	0.0274765	-0.0536765	0.115372	0.079754	-0.00712263	0.0913328	-0.0339944	-0.0471693	-0.020746	0.0767924	-0.0286173	-0.0843489	-0.0493847	-0.21207	-0.00102275	0.0541521	0.0177602	0.170575	0.0239725	-0.233323	0.041766	-0.020512	-0.0221583	-0.0027614	0.00478134	-0.5419	0.00900972	0.0332445	-0.110159	-0.00599895	-0.0954831	0.652346
2.2	0.0790117	-0.00396819	0.0260478	0.000527147	0.0446577	-0.0717808	-0.045782	0.0174385	0.900693	-0.000744912	0.000579158	0.00406909	-0.13086	-0.0478184	-0.000513016	0.0108646	-0.00186283	0.05351	-0.0527622	0.0675409	0.0797113	-0.00329218	0.0910859	-0.0146139	-0.047417	-0.0260206	0.0765606	-0.0229247	-0.0848942	-0.063377	-0.212026	0.0106159	0.054375	0.0250532	0.170788	0.0191039	-0.232907	0.0410624	-0.0207322	-0.0206892	-0.00262235	0.0222	-0.541772	0.0181669	0.0318669	-0.160708	-0.00676534	-0.0525835	0.652484
2.21	0.0789957	-0.00394173	0.0259996	0.0017023	0.0438647	-0.0847793	-0.0456106	0.0168611	0.900686	-0.000657662	0.000617566	0.00357781	-0.131216	-0.02378	-0.000426665	0.00659552	-0.00122843	0.0707126	-0.0523087	0.0248399	0.0796854	-0.000995544	0.0910293	0.00223839	-0.0477386	-0.0336516	0.0763829	-0.0183052	-0.0855635	-0.0733784	-0.211843	0.0244671	0.0546139	0.026072	0.17096	0.0153073	-0.232506	0.040131	-0.0209221	-0.0163281	-0.00231275	0.0360784	-0.54158	0.0213823	0.0300972	-0.190636	-0.00703375	-0.000614353	0.652409
2.22	0.0789783	-0.00370438	0.025944	0.000617716	0.0430212	-0.0815497	-0.0454443	0.0164285	0.900681	-0.00039603	0.000649675	0.00276323	-0.131365	-0.00774897	-0.00037618	0.00304218	-0.00050433	0.0719938	-0.0522236	-0.00542785	0.0797066	0.00641966	0.091121	0.0139573	-0.0481124	-0.0381339	0.0762515	-0.0140926	-0.0862688	-0.0714934	-0.211547	0.0339143	0.0548862	0.0280419	0.171091	0.0101876	-0.232103	0.0403525	-0.0210483	-0.00859233	-0.00193716	0.0347019	-0.541465	-0.00360456	0.0280936	-0.207856	-0.00683082	0.0389922	0.652228
2.23	0.078959	-0.00300042	0.025885	-0.00102635	0.0422789	-0.0656931	-0.0452824	0.0159521	0.900678	-0.000161982	0.000671957	0.00167027	-0.131378	0.0035336	-0.000365321	-0.00023314	0.000179965	0.0636128	-0.0524031	-0.0293488	0.0798093	0.0149013	0.0913248	0.0243386	-0.0485061	-0.0390911	0.0761666	-0.010333	-0.0869146	-0.0627953	-0.211189	0.0367246	0.0551654	0.0273057	0.171182	0.00757639	-0.231695	0.0399221	-0.0210918	0.000658103	-0.00164265	0.0208919	-0.541574	-0.0202798	0.0259784	-0.21387	-0.00632674	0.0571354	0.652185
2.24	0.0789378	-0.00439397	0.0258352	0.00026923	0.0417253	-0.0454117	-0.0451259	0.0153239	0.900676	-0.000324593	0.000682477	0.000423964	-0.131279	0.0166766	-0.00039491	-0.00604764	0.000760192	0.0523944	-0.0528165	-0.0535038	0.07997	0.0157517	0.0916336	0.0371689	-0.0488832	-0.0347778	0.0761334	-0.00275117	-0.087454	-0.0500743	-0.210833	0.0340546	0.0554184	0.0253568	0.171252	0.00629012	-0.231288	0.0414541	-0.0210518	0.00698412	-0.00151752	0.00236726	-0.541952	-0.0477806	0.0238458	-0.213458	-0.00574186	0.0552632	0.652375
2.25	0.0788925	-0.00707465	0.0258203	0.00353099	0.0413627	-0.0284044	-0.0449758	0.0147394	0.90067	-0.000584665	0.000680506	-0.000837437	-0.131041	0.0314783	-0.000485983	-0.0134854	0.00123147	0.0425472	-0.0534768	-0.0779523	0.0801062	0.013057	0.0920876	0.051961	-0.0492084	-0.030614	0.0761675	0.00481412	-0.0878547	-0.0352737	-0.210501	0.0333661	0.0556762	0.0261791	0.171314	0.00502885	-0.230861	0.044178	-0.0209557	0.0110884	-0.00156569	-0.0125391	-0.542564	-0.066327	0.021733	-0.208581	-0.0052243	0.0442546	0.652732
2.26	0.0788452	-0.00481906	0.0258703	0.0111654	0.0411204	-0.0204811	-0.0448305	0.0143575	0.900664	-0.000713333	0.000666148	-0.00205066	-0.130692	0.0394977	-0.000672217	-0.025051	0.001635	0.0392765	-0.0543684	-0.100004	0.080227	0.0102051	0.0926926	0.067182	-0.0495434	-0.0375446	0.0762919	0.015207	-0.0881199	-0.0231286	-0.210136	0.0409478	0.0559024	0.0154811	0.171353	0.00142889	-0.23044	0.0412544	-0.0208466	0.00949042	-0.00171532	-0.0177994	-0.543342	-0.0827563	0.0196939	-0.193977	-0.00483826	0.0371038	0.653146
2.27	0.0788226	-0.000193765	0.025992	0.0153138	0.0409354	-0.0139968	-0.0446868	0.0145208	0.900655	-0.00100154	0.00063957	-0.00327244	-0.130292	0.0380662	-0.000964212	-0.0328894	0.00200014	0.0308845	-0.0554289	-0.108617	0.08031	0.00716198	0.0934043	0.0727173	-0.0499665	-0.0516314	0.0765137	0.0206293	-0.0882781	-0.017136	-0.209656	0.0566511	0.0559425	-0.00678862	0.171343	-0.0047216	-0.230053	0.035612	-0.0207616	0.00755879	-0.00189477	-0.0198721	-0.544126	-0.0778414	0.0183016	-0.0637919	-0.00400078	0.141982	0.653414
2.28	0.0788321	0.00124607	0.0261515	0.0176917	0.0408415	-0.000731982	-0.0445383	0.0152225	0.900645	-0.00104455	0.000599959	-0.00468409	-0.129949	0.0294515	-0.00132992	-0.0402983	0.00218731	0.00430523	-0.05648	-0.0990606	0.080374	0.00614548	0.0941266	0.0709216	-0.050519	-0.0617016	0.0767933	0.0252298	-0.0884103	-0.0174098	-0.209009	0.0711996	0.0557621	-0.0289721	0.171259	-0.0116525	-0.229691	0.0370992	-0.0206894	0.00796522	-0.00211548	-0.0271161	-0.54506	-0.108592	0.0182844	0.0438237	-0.00236477	0.159272	0.653813
2.29	0.0788331	-0.00137737	0.0263448	0.0208411	0.0409078	0.017005	-0.0443819	0.0160132	0.900636	-0.000819626	0.00054587	-0.00612157	-0.129701	0.0209556	-0.00176783	-0.048428	0.00210388	-0.0178298	-0.0573874	-0.0825024	0.0804304	0.00616586	0.0948189	0.06671	-0.0511129	-0.059792	0.0771255	0.0319807	-0.0885068	-0.00872397	-0.208282	0.0711515	0.0553996	-0.0419172	0.17114	-0.0115659	-0.229291	0.0437027	-0.0206	0.00893721	-0.00243517	-0.0387195	-0.546281	-0.143491	0.0190188	0.0977387	-0.000980589	0.10829	0.654569
2.3	0.0788327	0.00277897	0.0265961	0.0249888	0.0411339	0.0308137	-0.0442184	0.0166559	0.900628	-0.00067034	0.000478444	-0.00727628	-0.12956	0.0079604	-0.00228954	-0.0545171	0.00189649	-0.0220393	-0.0581458	-0.070875	0.0804913	0.0059952	0.0954799	0.065285	-0.051686	-0.0611251	0.0775303	0.0372878	-0.0884611	0.00845948	-0.207604	0.0643851	0.0549921	-0.0360943	0.171015	-0.0135659	-0.228866	0.0405612	-0.0205168	0.00860565	-0.00286009	-0.0467934	-0.547779	-0.1537	0.0201599	0.127644	-0.000187204	0.0449171	0.655692
2.31	0.0788678	0.00740044	0.0268914	0.0297132	0.0414472	0.0343978	-0.0440488	0.0173129	0.90062	-0.00106147	0.000401835	-0.00798482	-0.129514	-0.000327633	-0.00285539	-0.0590847	0.00166588	-0.0251694	-0.0588371	-0.0673698	0.0805381	0.00223901	0.0961323	0.0649323	-0.0522672	-0.0651327	0.0779678	0.0399536	-0.0882885	0.0133236	-0.206996	0.0597567	0.0546335	-0.0397987	0.170903	-0.0104391	-0.228472	0.0367279	-0.0204396	0.00588713	-0.00331925	-0.0449488	-0.549371	-0.166386	0.0215351	0.146515	1.72E-05	-0.00901333	0.657013
2.32	0.0789517	0.0112829	0.0272346	0.0344964	0.0417336	0.0260087	-0.0438706	0.0184337	0.900608	-0.00142532	0.000320383	-0.00823546	-0.129546	-0.00692841	-0.00345902	-0.0616958	0.0013897	-0.0294097	-0.0595021	-0.0648663	0.0805108	-0.00736247	0.0967864	0.0647113	-0.0529354	-0.0778589	0.0784308	0.0405525	-0.088149	0.00203991	-0.206353	0.0711332	0.054218	-0.0427195	0.170779	-0.0134785	-0.228114	0.0348876	-0.0204046	0.000634721	-0.00370284	-0.0311718	-0.551091	-0.175985	0.0230824	0.162964	-0.000271667	-0.0553013	0.658588
2.33	0.0790601	0.0123127	0.0276193	0.0388761	0.04188	0.00914389	-0.043679	0.0199756	0.900592	-0.00150539	0.000238091	-0.00817362	-0.129628	-0.0115771	-0.00408948	-0.0629034	0.0010999	-0.0271221	-0.0601331	-0.0597051	0.0804012	-0.0134616	0.0974297	0.0624974	-0.0537529	-0.0950842	0.0789158	0.0404958	-0.0881458	-0.0136204	-0.205527	0.0951098	0.0537814	-0.0448869	0.170604	-0.0205243	-0.227745	0.0380428	-0.0204384	-0.00599527	-0.0038962	-0.00873003	-0.552851	-0.175128	0.0247739	0.173716	-0.000972845	-0.0904218	0.660208
2.34	0.079216	0.0174392	0.0280245	0.0421338	0.0418605	-0.00562746	-0.0434703	0.0217314	0.900582	-0.000698862	0.000157314	-0.00798844	-0.129813	-0.0241996	-0.00471572	-0.0625236	0.00088484	-0.0143544	-0.0606717	-0.0481908	0.0802608	-0.0132092	0.0980207	0.0563849	-0.0547952	-0.118735	0.0794116	0.0405026	-0.0882465	-0.0214914	-0.204429	0.123274	0.0533526	-0.0408675	0.170344	-0.030154	-0.227378	0.0369466	-0.0205269	-0.0113511	-0.00387031	0.0112745	-0.554594	-0.170044	0.0265326	0.176134	-0.00191919	-0.104271	0.661684
2.35	0.0793848	0.0159283	0.0284305	0.0399176	0.0417435	-0.00940057	-0.0432453	0.0232765	0.900578	-4.25E-05	7.81E-05	-0.00785446	-0.130084	-0.0314982	-0.00531371	-0.0564372	0.000822175	0.002161	-0.0610917	-0.0332616	0.0801212	-0.0142655	0.0985419	0.0453655	-0.0560041	-0.130404	0.0799156	0.0382442	-0.0883541	-0.0179246	-0.203088	0.145016	0.0529628	-0.0393707	0.170002	-0.0392925	-0.226973	0.0437375	-0.0206397	-0.00996662	-0.00369647	0.019934	-0.556292	-0.17188	0.0282885	0.173628	-0.00290149	-0.0988053	0.662921
2.36	0.0795364	0.0154939	0.0288245	0.0400081	0.0416323	-0.00561945	-0.043004	0.0250747	0.900581	0.000645245	-2.53E-07	-0.00781242	-0.130473	-0.0503654	-0.00586766	-0.0539923	0.0008857	0.00709066	-0.0612818	-0.00118519	0.0799852	-0.0117282	0.0989256	0.0311165	-0.0573443	-0.147841	0.0804334	0.040445	-0.0884183	-0.0183583	-0.201499	0.174588	0.0525736	-0.0353836	0.169545	-0.0508421	-0.226494	0.0496857	-0.020743	-0.00922404	-0.0034836	0.0199282	-0.558023	-0.160313	0.0298412	0.116896	-0.0039002	-0.122784	0.663992
2.37	0.0797471	0.0248554	0.0292232	0.0425286	0.0415598	-0.00402612	-0.0427423	0.0272428	0.900592	0.0013467	-7.74E-05	-0.00758583	-0.13117	-0.0876413	-0.00639746	-0.0543333	0.000903861	-0.00346808	-0.0610595	0.0456668	0.0799322	0.00504761	0.0991281	0.00949552	-0.0589583	-0.181123	0.0809768	0.0415597	-0.0885246	-0.0304591	-0.199562	0.212615	0.0523387	-0.00933023	0.168977	-0.0638503	-0.226036	0.043436	-0.0208306	-0.0103866	-0.00327106	0.0220677	-0.559434	-0.119671	0.0305019	0.00863474	-0.00521862	-0.153879	0.664484
2.38	0.080009	0.0261523	0.0296629	0.0446794	0.0414596	-0.00909992	-0.0424601	0.0291384	0.900608	0.00198243	-0.00015142	-0.00717509	-0.132183	-0.113529	-0.0069587	-0.0550891	0.000809654	-0.0126847	-0.0603836	0.0890606	0.0800822	0.0228259	0.099129	-0.0112167	-0.0608469	-0.201953	0.0815713	0.0413275	-0.0887389	-0.041235	-0.197267	0.243902	0.0524382	0.027049	0.168284	-0.0738701	-0.225591	0.0469026	-0.0209569	-0.012634	-0.00299657	0.0315782	-0.560509	-0.101052	0.0300528	-0.0882449	-0.0068841	-0.173677	0.664498
2.39	0.0802711	0.0238713	0.0301084	0.0462892	0.0412991	-0.0149117	-0.0421614	0.0304406	0.900632	0.00281298	-0.000221188	-0.00680027	-0.133419	-0.130868	-0.00751617	-0.0559226	0.000685044	-0.0086404	-0.0593031	0.12472	0.0803979	0.0375329	0.0989271	-0.0271159	-0.062891	-0.211026	0.0821749	0.0432114	-0.0889888	-0.0399333	-0.194724	0.26126	0.0527729	0.0352876	0.167511	-0.0792209	-0.225098	0.0535028	-0.0211014	-0.0155693	-0.00261463	0.04177	-0.561459	-0.0914625	0.0289393	-0.13077	-0.00846957	-0.145285	0.664309
2.4	0.0804987	0.0201628	0.030536	0.0418393	0.0411245	-0.0114591	-0.0418542	0.0308185	0.900663	0.00316987	-0.000287773	-0.00654333	-0.134785	-0.140453	-0.00803892	-0.0486384	0.000639011	0.00177553	-0.0579186	0.149855	0.0807597	0.0332613	0.098588	-0.0393018	-0.0649462	-0.205554	0.0827833	0.0423214	-0.0891489	-0.0245924	-0.192108	0.259317	0.0531333	0.0370555	0.166714	-0.0798552	-0.224533	0.0598049	-0.0212348	-0.0108977	-0.00217319	0.0422452	-0.562338	-0.073317	0.027523	-0.151805	-0.00969909	-0.104673	0.663883
2.41	0.0806994	0.0211145	0.030926	0.0378092	0.0410295	0.000848625	-0.0415469	0.0305318	0.900694	0.00302599	-0.000352048	-0.00633994	-0.136229	-0.149839	-0.0084901	-0.0420186	0.000656122	-0.000854033	-0.056342	0.164854	0.0810305	0.0208742	0.0981707	-0.0446226	-0.0669141	-0.196441	0.083381	0.0419917	-0.0891548	-0.0102298	-0.18959	0.242918	0.053506	0.035565	0.165957	-0.0730401	-0.22393	0.0588598	-0.0213188	-0.00575328	-0.00177665	0.0319693	-0.563121	-0.0816151	0.0259727	-0.160835	-0.0105352	-0.0679952	0.663172
2.42	0.0809299	0.0237786	0.0312805	0.0312477	0.0411286	0.0265848	-0.0412451	0.0297363	0.90072	0.00202398	-0.000415039	-0.00628295	-0.137787	-0.159265	-0.00886632	-0.0335089	0.000503309	-0.0302881	-0.0546327	0.175864	0.0811828	0.00954328	0.0977122	-0.0467315	-0.0687785	-0.179749	0.0839474	0.0380647	-0.0890397	0.00193347	-0.187301	0.211715	0.0538259	0.0249656	0.165293	-0.0605733	-0.223374	0.0544249	-0.0213302	0.00372006	-0.00156175	0.00627678	-0.563918	-0.0765584	0.0243166	-0.170807	-0.0110119	-0.030723	0.662377
2.43	0.0811484	0.0236582	0.0315963	0.0263387	0.0415121	0.0538121	-0.0409532	0.0286418	0.900732	0.000504996	-0.000477476	-0.0061971	-0.139396	-0.16369	-0.00917128	-0.0284628	1.01E-05	-0.0640985	-0.0528356	0.183293	0.0812344	0.00450963	0.097241	-0.0471792	-0.0704078	-0.154148	0.0844599	0.0356889	-0.0888282	0.0128826	-0.185391	0.170124	0.0540068	0.0102637	0.164766	-0.044204	-0.22283	0.0527999	-0.0212542	0.0105211	-0.00163394	-0.0219633	-0.564763	-0.0901728	0.0225705	-0.181274	-0.0111203	0.00538612	0.661649
2.44	0.0813829	0.0255477	0.0318829	0.0213871	0.0421174	0.0687604	-0.0406722	0.0275609	0.900731	-0.000609591	-0.000537875	-0.0058424	-0.141071	-0.168976	-0.00942456	-0.0230268	-0.000739604	-0.0788197	-0.0509668	0.18998	0.0813196	0.00876973	0.0967728	-0.0475585	-0.0718115	-0.13117	0.0849191	0.0314581	-0.0885196	0.0252245	-0.183901	0.12808	0.0540285	-0.00685681	0.164413	-0.026953	-0.222333	0.0481482	-0.0211226	0.0148002	-0.00193087	-0.0365907	-0.56581	-0.112137	0.0207283	-0.187353	-0.0108688	0.0377389	0.661357
2.45	0.0815807	0.0153362	0.0321334	0.0163162	0.0427964	0.069024	-0.0404019	0.0264876	0.90072	-0.00140521	-0.000593333	-0.00519021	-0.142732	-0.15955	-0.00962935	-0.0166001	-0.00153465	-0.0761114	-0.0490349	0.196312	0.0813421	-0.00601564	0.0962716	-0.0536092	-0.0729474	-0.098429	0.0853276	0.0291026	-0.0881017	0.0382459	-0.182807	0.0915039	0.0538832	-0.0169909	0.164207	-0.0156532	-0.221817	0.0582644	-0.0209796	0.0142595	-0.00228745	-0.0349467	-0.567129	-0.136107	0.0189423	-0.156449	-0.0103285	0.0755364	0.66161
2.46	0.0816472	0.00390022	0.0322998	0.00590101	0.0434531	0.0649564	-0.0401417	0.0256277	0.900705	-0.00149429	-0.000640897	-0.00432765	-0.144277	-0.152346	-0.00972171	-0.00214336	-0.00230977	-0.0784931	-0.0470122	0.210314	0.081212	-0.0167742	0.0956846	-0.0646942	-0.0737524	-0.0697458	0.0856442	0.0192188	-0.0875993	0.046557	-0.182034	0.0648638	0.0537065	-0.019139	0.16411	-0.0044483	-0.221166	0.0693466	-0.0208305	0.0161761	-0.00258624	-0.0281033	-0.568483	-0.125911	0.017873	-0.0541417	-0.00932765	0.11389	0.661955
2.47	0.0816695	0.00646807	0.032367	-0.00285562	0.0441032	0.0671964	-0.0398884	0.0250493	0.900693	-0.00102371	-0.000680757	-0.00368023	-0.145858	-0.166204	-0.00968106	0.00894305	-0.00318365	-0.0945274	-0.0447954	0.234077	0.081073	-0.00850469	0.0949759	-0.0782377	-0.0743801	-0.0599384	0.0858388	0.00840275	-0.0870666	0.0489356	-0.181482	0.0451391	0.0535407	-0.0121928	0.164117	0.00564499	-0.220489	0.0638023	-0.020666	0.0176099	-0.00285117	-0.0295199	-0.569611	-0.110164	0.0179947	0.0669201	-0.00794321	0.147024	0.662136
2.48	0.0817324	0.0111292	0.032369	-0.00801762	0.044811	0.0739485	-0.0396421	0.0241406	0.900682	-0.00112577	-0.000715063	-0.0031808	-0.147586	-0.178395	-0.00955397	0.0150213	-0.00421915	-0.107154	-0.0423651	0.249194	0.0810588	0.00128091	0.0941567	-0.0835357	-0.074919	-0.0481313	0.0859301	0.000389668	-0.0865172	0.0517967	-0.181158	0.0178459	0.0534872	0.000808939	0.16422	0.0166854	-0.219886	0.0556622	-0.0204861	0.0188997	-0.00317297	-0.0376008	-0.570753	-0.119854	0.0189818	0.120782	-0.00656041	0.121932	0.662722
2.49	0.0818381	0.0157759	0.0323366	-0.00999312	0.0455681	0.073914	-0.0394074	0.0227203	0.900668	-0.00180588	-0.000743673	-0.00249177	-0.149378	-0.179277	-0.00937175	0.0190904	-0.00529517	-0.100552	-0.0398787	0.244473	0.0810835	0.00207708	0.0933233	-0.0802547	-0.0753197	-0.0325365	0.0859361	-0.00567489	-0.0859528	0.0533318	-0.18115	-0.0164724	0.053523	0.00472379	0.164456	0.0310783	-0.21937	0.0459652	-0.0203011	0.01748	-0.00356207	-0.0398397	-0.571966	-0.123661	0.0203251	0.142489	-0.00546082	0.0938834	0.66384
2.5	0.0819655	0.0132938	0.0323021	-0.00890452	0.0462427	0.0577089	-0.0391892	0.0208736	0.900645	-0.00291079	-0.00076406	-0.00150905	-0.151076	-0.157706	-0.00917119	0.0203658	-0.00619271	-0.0735979	-0.0375668	0.214202	0.0810755	-0.0074207	0.0925883	-0.0640369	-0.0755447	-0.0108067	0.0858914	-0.00865609	-0.0854044	0.051901	-0.181485	-0.0497373	0.0535737	0.00218131	0.164846	0.0478447	-0.218928	0.0427832	-0.0201643	0.0110817	-0.00389209	-0.0253474	-0.573191	-0.119461	0.0218008	0.151026	-0.00461205	0.0718324	0.665365
2.51	0.08206	0.00896481	0.0322621	-0.0067985	0.046681	0.0275777	-0.0389898	0.0190222	0.900612	-0.00343169	-0.000773257	-0.000285802	-0.152493	-0.125626	-0.00896595	0.0192311	-0.00676299	-0.0371379	-0.035637	0.170387	0.0809434	-0.0159591	0.0920368	-0.0459455	-0.0755671	0.00626811	0.0857975	-0.0115885	-0.0849209	0.0433231	-0.182103	-0.0716507	0.0535559	-0.00280991	0.165381	0.0583017	-0.218502	0.0415405	-0.0201026	0.00206217	-0.00399777	0.00410325	-0.574346	-0.114931	0.0233371	0.154316	-0.00395671	0.0549624	0.66709
2.52	0.0820994	-0.000281795	0.0322021	-0.00728976	0.0467949	-0.00534026	-0.0388085	0.0173071	0.900577	-0.00356419	-0.00076937	0.00106703	-0.153545	-0.0854018	-0.00876949	0.018443	-0.00696399	-0.00351969	-0.0341777	0.122024	0.080767	-0.0188502	0.0916653	-0.0285048	-0.0754228	0.0239072	0.0856409	-0.0177336	-0.0845744	0.0263426	-0.182893	-0.0844601	0.053542	-0.00118129	0.165999	0.064007	-0.21806	0.0467042	-0.0201227	-0.00545987	-0.00378072	0.0369824	-0.575468	-0.108227	0.0249019	0.156812	-0.00345767	0.0396153	0.668935
2.53	0.0820644	-0.00635283	0.0321005	-0.010357	0.0466229	-0.0281332	-0.0386418	0.0161598	0.900543	-0.00300323	-0.000752245	0.00233859	-0.154235	-0.0562094	-0.00857868	0.0188193	-0.00691178	0.0126787	-0.0331528	0.0857591	0.080582	-0.0167307	0.0914313	-0.0186769	-0.0751516	0.0313995	0.0853922	-0.0276816	-0.0844627	0.00104418	-0.183745	-0.0841013	0.0535429	0.00541198	0.166632	0.0621251	-0.217565	0.0503723	-0.0202028	-0.00977094	-0.00327793	0.0588972	-0.576567	-0.106767	0.0264947	0.161147	-0.00310353	0.0255745	0.670749
2.54	0.0820019	-0.00772724	0.0319598	-0.0127456	0.0463014	-0.0355727	-0.0384837	0.0155139	0.900517	-0.00220465	-0.000723501	0.00338562	-0.15471	-0.0408632	-0.00839611	0.0176605	-0.00673933	0.0221325	-0.0324193	0.0630767	0.0804559	-0.01039	0.09127	-0.0134797	-0.0748762	0.0275689	0.0850446	-0.0372117	-0.0845658	-0.0144703	-0.184534	-0.0719529	0.053676	0.0183601	0.167223	0.0548493	-0.217063	0.0496195	-0.0203231	-0.0133005	-0.00264263	0.0631563	-0.577551	-0.0928056	0.0281089	0.159724	-0.00288495	0.0130288	0.67231
2.55	0.0819324	-0.0109353	0.0317997	-0.0125173	0.0459833	-0.0294137	-0.0383301	0.0152334	0.900499	-0.00160043	-0.000685553	0.00415583	-0.155089	-0.0325803	-0.0082205	0.0155935	-0.00651365	0.0217113	-0.0318351	0.0544401	0.080379	-0.00355599	0.0911249	-0.0150577	-0.0746837	0.0200222	0.0846257	-0.0401467	-0.0847727	-0.0229804	-0.185143	-0.0493132	0.0538025	0.0066062	0.167703	0.0404345	-0.216571	0.0515202	-0.0204655	-0.0160337	-0.00205327	0.0513087	-0.578396	-0.0681549	0.0294653	0.0965102	-0.00299005	-0.044028	0.673567
2.56	0.0817795	-0.0183971	0.0316659	-0.00958591	0.0457308	-0.024533	-0.0381797	0.0149257	0.900485	-0.00121353	-0.000640388	0.00490206	-0.155331	-0.0188459	-0.00807569	0.0130218	-0.00632382	0.0168582	-0.0313469	0.0430715	0.0803614	-0.00124877	0.0910115	-0.00748957	-0.0745241	0.0147222	0.0842206	-0.0378489	-0.0850596	-0.0323811	-0.185514	-0.0240556	0.053814	-0.0018907	0.168059	0.0307805	-0.216006	0.0578941	-0.0206428	-0.019352	-0.00159172	0.0402869	-0.57893	-0.0359595	0.0298275	-0.0332066	-0.003677	-0.097787	0.674297
2.57	0.0815976	-0.0200832	0.0315757	-0.00487277	0.0454763	-0.0285852	-0.038032	0.0145718	0.900477	-0.000585056	-0.000587422	0.0056763	-0.155468	-0.00669921	-0.00796575	0.00926044	-0.00616032	0.0168877	-0.0309988	0.0243653	0.0803804	0.00519584	0.0909726	0.000243161	-0.0744741	0.00258995	0.0838555	-0.0346059	-0.0854376	-0.0406158	-0.18562	0.0015874	0.0537846	-0.00197772	0.168303	0.0184747	-0.215429	0.0583229	-0.0208722	-0.0260788	-0.00118824	0.0393844	-0.579298	-0.0407464	0.0289772	-0.124163	-0.00466373	-0.0908175	0.674811
2.58	0.08139	-0.0233887	0.0315	-0.00605544	0.0451863	-0.029099	-0.0378887	0.0140627	0.900472	-0.000365099	-0.000527989	0.00611411	-0.155449	0.0104587	-0.0078711	0.00983588	-0.00599353	0.0161862	-0.0308759	2.56E-05	0.0804496	0.00904467	0.0910253	0.0102216	-0.0745042	-0.0013945	0.0835062	-0.0353562	-0.0858358	-0.0379229	-0.185519	0.0168371	0.0537126	-0.0118277	0.168464	0.0131237	-0.214832	0.0612258	-0.0211384	-0.026101	-0.000790699	0.0365152	-0.57976	-0.051369	0.0275335	-0.158721	-0.00540144	-0.06058	0.675457
2.59	0.0811592	-0.0240633	0.031414	-0.00722073	0.0449407	-0.0188328	-0.0377508	0.0135311	0.900469	-0.000366567	-0.000467113	0.00597308	-0.155283	0.0216031	-0.00778286	0.00794006	-0.00583861	0.0138633	-0.0309827	-0.0199662	0.0805483	0.00922279	0.0911753	0.0189551	-0.0745578	-0.00268852	0.0831689	-0.0325007	-0.0861525	-0.0234868	-0.185311	0.0229341	0.0535934	-0.00939295	0.168573	0.00944793	-0.214214	0.0621154	-0.0213911	-0.0238724	-0.000470281	0.0225219	-0.580367	-0.0724292	0.0258473	-0.176696	-0.0058691	-0.0363683	0.676242
2.6	0.0809243	-0.0232558	0.0313321	-0.00884514	0.0448783	0.00780837	-0.0376181	0.0130074	0.900466	-0.000245947	-0.000410532	0.00524149	-0.155048	0.0242411	-0.00772114	0.00566997	-0.00574642	0.002341	-0.0312379	-0.0296068	0.0806383	0.00984662	0.0914047	0.0263488	-0.0746001	0.000617525	0.0828691	-0.0287151	-0.0862539	0.00440114	-0.185092	0.0184115	0.0535096	-0.010194	0.168654	0.00794735	-0.213595	0.0613929	-0.0216082	-0.0180345	-0.000376196	-0.00914109	-0.581128	-0.0765295	0.0240367	-0.185119	-0.00610883	-0.0164698	0.677048
2.61	0.0807092	-0.0194469	0.0312587	-0.00938538	0.0451339	0.041721	-0.0374907	0.0124243	0.900463	-0.000420877	-0.000363838	0.0040431	-0.154831	0.0205821	-0.00767672	0.00300714	-0.00581132	-0.0160123	-0.0315564	-0.0343165	0.0807261	0.00778801	0.0916926	0.0309895	-0.0746111	0.00354436	0.0826056	-0.0231722	-0.08605	0.0356166	-0.184946	0.00981172	0.0533333	-0.0247345	0.168736	0.00766815	-0.213007	0.0572108	-0.0217496	-0.0105518	-0.000655941	-0.0491217	-0.581979	-0.0881274	0.0221707	-0.188366	-0.00617689	-0.00246969	0.677748
2.62	0.0804913	-0.0200093	0.0312132	-0.00666091	0.0456923	0.065419	-0.0373695	0.0118409	0.900457	-0.00060046	-0.000329779	0.00276168	-0.154611	0.0227969	-0.00766481	-0.00258952	-0.00605756	-0.0324296	-0.0319292	-0.0401603	0.0807818	0.00290641	0.092032	0.0366879	-0.0745566	0.00857649	0.0824017	-0.0147212	-0.0855831	0.0557952	-0.184889	0.00358693	0.0530547	-0.0301114	0.168819	0.00774611	-0.212431	0.0572166	-0.0218244	-0.00667827	-0.00129886	-0.0784599	-0.582864	-0.088616	0.0202901	-0.188535	-0.00614874	0.003581	0.678238
2.63	0.0802851	-0.0180918	0.031231	-0.00113564	0.0463832	0.069456	-0.0372532	0.0114524	0.900449	-0.000938806	-0.000308199	0.00157022	-0.154387	0.0234156	-0.00773146	-0.0100623	-0.00644059	-0.0437796	-0.0323614	-0.0456625	0.0807811	-0.00332565	0.0924301	0.0407439	-0.0745047	0.00374754	0.0822965	-0.00585541	-0.0849953	0.0598366	-0.184836	0.00860693	0.0527311	-0.0347046	0.168885	0.00380947	-0.211881	0.054384	-0.0218915	-0.00639283	-0.00212663	-0.0858904	-0.583805	-0.0988221	0.0184094	-0.188193	-0.00608048	0.00640013	0.678581
2.64	0.0800926	-0.0162907	0.0312897	0.00243144	0.0470346	0.0599553	-0.0371382	0.0117296	0.900439	-0.0010454	-0.000298376	0.000371551	-0.154177	0.0165974	-0.00785769	-0.0150259	-0.00693862	-0.0571266	-0.0327885	-0.0356952	0.0807293	-0.00676462	0.0928146	0.0338392	-0.0745313	-0.0106974	0.0822672	-0.000448603	-0.0844457	0.0473171	-0.184664	0.0295988	0.0523747	-0.0369731	0.168886	-0.00562958	-0.211344	0.0534165	-0.0219464	-0.00472134	-0.00293794	-0.0770321	-0.584811	-0.103967	0.0165874	-0.164246	-0.00595197	0.0282013	0.678813
2.65	0.0798982	-0.0205404	0.0313727	0.00442227	0.0475739	0.0499574	-0.0370165	0.0126156	0.90043	-0.000679187	-0.000301778	-0.00109943	-0.154069	0.0055267	-0.00803224	-0.0184007	-0.00758626	-0.0705086	-0.0330099	-0.00663474	0.0806409	-0.00923672	0.0930921	0.0211695	-0.0747126	-0.0234324	0.0823104	0.00551721	-0.0840414	0.0329048	-0.184218	0.0574882	0.0520041	-0.0345529	0.168774	-0.0149923	-0.210778	0.0615169	-0.0219979	-0.00433294	-0.00363622	-0.0658847	-0.585835	-0.102616	0.0155584	-0.0252384	-0.00524769	0.112242	0.678856
2.66	0.0796844	-0.0173454	0.0314563	0.00433022	0.0480448	0.0455863	-0.0368874	0.0130719	0.900428	0.000246442	-0.000321667	-0.00290454	-0.154108	-0.014251	-0.0082213	-0.0189054	-0.00827013	-0.0615671	-0.0329166	0.0239197	0.0805952	0.000794555	0.093234	0.00761011	-0.0749853	-0.0322562	0.0824204	0.0114754	-0.0836907	0.0346769	-0.183581	0.0656942	0.0517011	-0.0222753	0.168607	-0.01711	-0.210157	0.0598633	-0.0220177	0.00231531	-0.00424541	-0.0588318	-0.586923	-0.11418	0.0159266	0.080381	-0.00402764	0.113754	0.678804
2.67	0.0795263	-0.0129783	0.031559	0.00892212	0.0484624	0.0387821	-0.036758	0.0126621	0.900433	0.000623528	-0.000359841	-0.00467994	-0.154326	-0.0255753	-0.00844167	-0.0245958	-0.00876022	-0.0355257	-0.0325921	0.0375119	0.0806434	0.00679998	0.093274	0.00256214	-0.0753021	-0.0307533	0.0826237	0.0227331	-0.0832833	0.0412596	-0.182969	0.0535475	0.0515829	0.0001608	0.168435	-0.0162919	-0.209597	0.0531793	-0.0219805	0.00631931	-0.00477648	-0.0491646	-0.588105	-0.122641	0.0169846	0.124829	-0.0030485	0.0766078	0.678851
2.68	0.0793758	-0.0147138	0.0316921	0.0138619	0.0487841	0.0253448	-0.0366364	0.0116166	0.900437	2.25E-05	-0.000413698	-0.00602273	-0.154559	-0.0199011	-0.00870324	-0.0296105	-0.00900696	-0.0149537	-0.0322258	0.0337004	0.0806832	0.000971043	0.0932999	0.00466807	-0.0755145	-0.0172304	0.0829067	0.0311659	-0.0828577	0.0365694	-0.18255	0.0314677	0.051612	0.00509995	0.168323	-0.00746841	-0.209066	0.051753	-0.0218964	0.009172	-0.00518263	-0.0322652	-0.589393	-0.129453	0.0183504	0.145224	-0.00243927	0.0420522	0.679069
2.69	0.0792262	-0.0157636	0.0318747	0.0203853	0.048902	-0.00139335	-0.0365255	0.0105742	0.900434	-0.000780484	-0.000478056	-0.00672132	-0.154714	-0.00823167	-0.00902989	-0.0353507	-0.0090825	0.000301652	-0.0319586	0.0186249	0.0806239	-0.0124872	0.0933912	0.0123214	-0.0756274	-0.0108357	0.0832604	0.0365747	-0.0825906	0.0116582	-0.182304	0.0197222	0.0516769	0.0093729	0.168281	-0.00166159	-0.208573	0.0484701	-0.0218152	0.0072273	-0.00535131	-0.000931635	-0.590656	-0.120919	0.0198573	0.154459	-0.00213105	0.0164526	0.679306
2.7	0.0790746	-0.0161486	0.0320863	0.0257093	0.0486814	-0.0404945	-0.0364236	0.00988815	0.900423	-0.0012765	-0.000545738	-0.00674512	-0.154732	0.0056364	-0.00939622	-0.0388658	-0.00897967	0.0217533	-0.0318638	7.45E-05	0.080483	-0.0161935	0.093538	0.0180092	-0.0757195	-0.0151556	0.083636	0.0370698	-0.0826568	-0.0275666	-0.182091	0.0255672	0.0518466	0.0256441	0.16828	-0.000837191	-0.208104	0.0457404	-0.0217622	0.00260128	-0.00513001	0.0445453	-0.591965	-0.135527	0.0214058	0.157534	-0.00201593	0.00248849	0.679678
2.71	0.0789228	-0.0182153	0.0323065	0.0257614	0.0480794	-0.0727688	-0.0363262	0.00964021	0.900411	-0.000930841	-0.00061205	-0.0064894	-0.154618	0.0166532	-0.00979028	-0.0373703	-0.008644	0.043951	-0.0319295	-0.0108933	0.0802941	-0.0188675	0.0937307	0.0184626	-0.0758769	-0.0218031	0.0840057	0.032293	-0.0830957	-0.060198	-0.181764	0.0400881	0.0521684	0.0375571	0.168259	-0.0040427	-0.207644	0.0465376	-0.0217525	0.00188573	-0.00446216	0.0837758	-0.593379	-0.143246	0.0230073	0.16131	-0.0020333	-0.0116077	0.680206
2.72	0.0787542	-0.0218888	0.032493	0.0246252	0.0472618	-0.0835655	-0.0362298	0.00961936	0.900406	-2.82E-05	-0.000675572	-0.00625181	-0.154429	0.022024	-0.0101521	-0.0353672	-0.00812279	0.0585865	-0.0320482	-0.0115727	0.0801321	-0.0129581	0.0939003	0.0144672	-0.0760964	-0.0256262	0.0843333	0.0305729	-0.0837692	-0.0752501	-0.181288	0.0544562	0.0525791	0.0423825	0.168182	-0.011899	-0.207166	0.0503649	-0.0217336	0.00178311	-0.00351547	0.0993056	-0.594879	-0.155583	0.0246348	0.163116	-0.00216064	-0.0204235	0.680815
2.73	0.078539	-0.0280518	0.0326525	0.020131	0.0464572	-0.071827	-0.0361322	0.00997932	0.90041	0.000751034	-0.000737163	-0.00605665	-0.154222	0.0192806	-0.0104745	-0.0294404	-0.00752436	0.0563104	-0.0320986	0.00579875	0.0800328	-0.00720696	0.0939761	-0.00220198	-0.0763372	-0.0270007	0.0846433	0.0279576	-0.0845091	-0.077633	-0.180669	0.0718414	0.0529745	0.0329198	0.167997	-0.0264944	-0.206632	0.0587453	-0.0216966	0.0053915	-0.00254338	0.0899528	-0.596479	-0.16347	0.0262667	0.161301	-0.00235707	-0.0269218	0.681465
2.74	0.0782398	-0.0348402	0.03279	0.0197042	0.0458179	-0.0540768	-0.0360266	0.0111869	0.900421	0.00142821	-0.000796264	-0.00574442	-0.154107	0.00156842	-0.0107475	-0.0274889	-0.00705729	0.0374248	-0.0318377	0.048524	0.0799683	-0.00498892	0.0938504	-0.0217503	-0.076637	-0.0405515	0.0849461	0.0299912	-0.0852933	-0.0828467	-0.179773	0.109487	0.0532093	0.0147421	0.16765	-0.0410761	-0.20598	0.0702357	-0.0216313	0.00542383	-0.00171753	0.0726642	-0.59808	-0.157539	0.0276012	0.0913749	-0.00286095	-0.0861888	0.682015
2.75	0.0778992	-0.035387	0.0329631	0.0218957	0.0453348	-0.0403678	-0.0359095	0.0121192	0.900439	0.0019848	-0.000850999	-0.00511638	-0.154208	-0.0211668	-0.0110199	-0.0265055	-0.00673259	0.0297766	-0.031143	0.0885669	0.0799589	0.00435952	0.0935536	-0.0373505	-0.0771128	-0.0599662	0.0853107	0.033516	-0.0860308	-0.0702671	-0.178488	0.144901	0.0533207	0.0102837	0.16717	-0.0525474	-0.205259	0.0720636	-0.0215892	0.00356128	-0.00104795	0.0589168	-0.59952	-0.13295	0.0278692	-0.0411617	-0.00400305	-0.143734	0.682331
2.76	0.0775445	-0.0391907	0.0331849	0.0264863	0.044953	-0.0317155	-0.035787	0.0122577	0.90046	0.00222966	-0.000897922	-0.00423086	-0.154476	-0.0289419	-0.011305	-0.0286798	-0.00644255	0.0278019	-0.0301409	0.108963	0.0800198	0.00460811	0.0931436	-0.0433462	-0.0777348	-0.06767	0.0857385	0.0389896	-0.0865803	-0.0488931	-0.176917	0.166125	0.0533894	0.00221508	0.166593	-0.060889	-0.204528	0.0754705	-0.0216031	-0.00476251	-0.000486271	0.0497683	-0.600735	-0.112684	0.0270075	-0.12092	-0.00535028	-0.123177	0.682469
2.77	0.077146	-0.0408877	0.0334139	0.0236971	0.0446916	-0.0154556	-0.0356663	0.0118067	0.900481	0.00201394	-0.000935506	-0.00333093	-0.15478	-0.0322549	-0.0115581	-0.0233955	-0.00622305	0.0148912	-0.0290013	0.117358	0.0800721	0.00649886	0.0926928	-0.0454773	-0.0783738	-0.0666475	0.0861642	0.0354981	-0.0868911	-0.0243848	-0.175224	0.170075	0.0533434	-0.0131296	0.165984	-0.0599672	-0.203765	0.0753735	-0.0216539	-0.00596374	-4.84E-05	0.0327374	-0.601838	-0.103652	0.0256174	-0.153995	-0.00634988	-0.0831954	0.68261
2.78	0.0767328	-0.041498	0.0336363	0.0204811	0.0446509	0.013356	-0.0355524	0.0109505	0.900502	0.00197818	-0.000965679	-0.00278345	-0.155109	-0.0341542	-0.0117774	-0.0206278	-0.00619167	-0.00980671	-0.0278136	0.120337	0.0802041	0.0191991	0.0922328	-0.0459854	-0.0789703	-0.0580191	0.0865584	0.0316164	-0.0869461	0.00442645	-0.173563	0.160573	0.053148	-0.0233344	0.165388	-0.0582424	-0.203019	0.0730492	-0.0217204	-0.00610045	0.000150968	0.000872786	-0.602843	-0.0950414	0.0239999	-0.169157	-0.00698412	-0.0504567	0.682765
2.79	0.0763065	-0.0431187	0.0338292	0.0131801	0.0449777	0.0561827	-0.0354477	0.00995273	0.90052	0.00159896	-0.000992199	-0.00257044	-0.15547	-0.0360707	-0.011952	-0.0149185	-0.0064666	-0.0457282	-0.0265884	0.123853	0.0804023	0.0189228	0.0917717	-0.044782	-0.0794574	-0.0412668	0.0868731	0.0230648	-0.0866909	0.0379563	-0.17205	0.139902	0.052898	-0.0290701	0.164827	-0.0529279	-0.202302	0.0719804	-0.0217497	0.00010741	-5.55E-05	-0.0472523	-0.603739	-0.0846914	0.0222781	-0.175078	-0.00734011	-0.0265229	0.682915
2.8	0.075844	-0.0426065	0.0340116	0.0120803	0.0457377	0.0959848	-0.0353538	0.00884757	0.900534	0.00130328	-0.00101793	-0.0025449	-0.155836	-0.0381873	-0.0121007	-0.0153537	-0.00711119	-0.0807997	-0.0253484	0.123711	0.0805589	0.0116109	0.0913327	-0.0425188	-0.0797571	-0.0243918	0.0871237	0.0221212	-0.0861455	0.0646588	-0.170782	0.11367	0.0525964	-0.0289451	0.164326	-0.0471463	-0.201593	0.0677699	-0.0217483	-0.00021861	-0.000757128	-0.0940481	-0.604585	-0.0795459	0.020521	-0.177347	-0.00751089	-0.0123963	0.683125
2.81	0.0753895	-0.041554	0.0342172	0.0121594	0.0468053	0.115564	-0.0352711	0.00769619	0.900545	0.000937067	-0.00104305	-0.00242381	-0.156216	-0.0362216	-0.012258	-0.0159705	-0.00804011	-0.101109	-0.024139	0.117503	0.0806684	0.0101765	0.0909257	-0.0394476	-0.0799066	-0.00921494	0.0873599	0.021918	-0.0853906	0.0816	-0.169777	0.0878289	0.052335	-0.0240859	0.163877	-0.0403068	-0.200947	0.0621071	-0.0217647	-0.00234753	-0.00183131	-0.118565	-0.605353	-0.0717321	0.0187502	-0.178081	-0.00757431	-0.00371697	0.683364
2.82	0.0749321	-0.0423197	0.0344268	0.012884	0.047941	0.109958	-0.0351997	0.00664306	0.900552	0.000443766	-0.00106585	-0.00210402	-0.15654	-0.0281429	-0.0124178	-0.0170432	-0.0090864	-0.104957	-0.0230202	0.107025	0.0807456	0.00303566	0.0905542	-0.0358592	-0.0799113	0.00324175	0.0875826	0.023006	-0.0845415	0.0854039	-0.169008	0.0680657	0.0520954	-0.0217784	0.163501	-0.0354955	-0.200343	0.0588433	-0.0218073	-0.006551	-0.00300679	-0.114693	-0.606061	-0.06927	0.0169942	-0.171341	-0.00757289	-0.000792116	0.683657
2.83	0.0744528	-0.0462385	0.0346241	0.0115247	0.0489268	0.0879602	-0.0351362	0.00620472	0.900555	0.00036563	-0.00108457	-0.00163645	-0.156782	-0.0223096	-0.0125745	-0.014227	-0.0101341	-0.104382	-0.0219577	0.109302	0.0807185	-0.00511257	0.0901666	-0.0432727	-0.0798148	0.00926612	0.0878031	0.0223464	-0.0837465	0.0725314	-0.168364	0.0646302	0.051865	-0.0246905	0.163149	-0.0355751	-0.199742	0.0613794	-0.0218935	-0.0106231	-0.00403331	-0.0914113	-0.606765	-0.0663424	0.0154313	-0.12692	-0.00742691	0.0435063	0.684055
2.84	0.0739251	-0.0534741	0.0347674	0.00556597	0.0496861	0.0668988	-0.0350739	0.00622533	0.90056	0.000680142	-0.0010989	-0.00127804	-0.156996	-0.0218139	-0.0126732	-0.00577818	-0.0111763	-0.102043	-0.0207804	0.12749	0.0806869	0.00227155	0.0896674	-0.0564002	-0.079681	0.0140041	0.0879932	0.0180206	-0.083117	0.0571289	-0.167689	0.069405	0.0516052	-0.024172	0.162793	-0.0344368	-0.199085	0.0693962	-0.0220073	-0.0114661	-0.00480637	-0.0674763	-0.607393	-0.0501725	0.0146313	-0.0200131	-0.00669257	0.106244	0.684354
2.85	0.0733633	-0.0516627	0.0348444	7.59E-05	0.0502787	0.0537024	-0.0350124	0.00600874	0.90057	0.00124627	-0.00111161	-0.00129815	-0.157247	-0.0311808	-0.0126954	0.00205094	-0.0121402	-0.0883271	-0.0194151	0.144921	0.0807759	0.0141247	0.0890536	-0.0668808	-0.0795095	0.015456	0.0881496	0.0143761	-0.0826032	0.0499006	-0.16701	0.0636708	0.0514373	-0.0111296	0.162468	-0.0285961	-0.198387	0.066488	-0.0221289	-0.00985146	-0.00538013	-0.05173	-0.607958	-0.0577612	0.0150501	0.0898609	-0.0054718	0.117051	0.68463
2.86	0.0728445	-0.0500277	0.0348643	-0.00117039	0.0507502	0.0391838	-0.0349563	0.00509463	0.900583	0.00111304	-0.00112546	-0.00148193	-0.157573	-0.0306077	-0.012652	0.00350677	-0.0128977	-0.0606653	-0.0179501	0.144319	0.080963	0.0208915	0.0883859	-0.0650738	-0.079306	0.0253658	0.0882682	0.0148434	-0.0821598	0.0408616	-0.166462	0.0434959	0.0513723	-0.000555975	0.16222	-0.0202084	-0.197747	0.0624285	-0.0222166	-0.00875105	-0.00580712	-0.0352552	-0.608682	-0.0783591	0.0162243	0.137414	-0.00448894	0.0761563	0.685256
2.87	0.0723095	-0.0558654	0.0348722	-0.00185238	0.0510264	0.0133226	-0.0349124	0.00361458	0.900591	0.000451235	-0.00114033	-0.0014082	-0.157786	-0.00917112	-0.012614	0.00433563	-0.0133394	-0.026248	-0.0165989	0.122481	0.0811431	0.0154463	0.0877743	-0.0561805	-0.0789311	0.048529	0.0883894	0.0141082	-0.0818635	0.0223661	-0.166175	0.0130303	0.051431	0.00988888	0.162082	-0.00566559	-0.197113	0.065425	-0.0223058	-0.00773947	-0.00601536	-0.0060532	-0.60949	-0.0870404	0.0177059	0.155486	-0.00389911	0.0418439	0.686072
2.88	0.0717523	-0.0556514	0.0348706	0.00212757	0.0509483	-0.031135	-0.0348838	0.00212973	0.900591	-0.000223029	-0.00115247	-0.000931806	-0.157763	0.0140992	-0.0125968	-3.58E-06	-0.0134042	0.0132942	-0.015546	0.0870118	0.0812499	0.00429612	0.0872991	-0.0405879	-0.0783689	0.0599738	0.088495	0.0149111	-0.0818606	-0.013514	-0.166166	-0.0100253	0.051572	0.0214514	0.162085	0.00681461	-0.196481	0.0604167	-0.0224163	-0.0133339	-0.00582606	0.0437983	-0.610361	-0.0869614	0.0193098	0.163061	-0.00357577	0.0218835	0.686971
2.89	0.0711939	-0.059947	0.0348568	0.00153752	0.0503907	-0.0786544	-0.034869	0.000927401	0.900588	-0.000448116	-0.0011581	-0.000198092	-0.157469	0.0440336	-0.0126082	8.74E-05	-0.0130874	0.0477527	-0.0148735	0.0488214	0.081278	0.00026504	0.0869634	-0.0276777	-0.0776964	0.0715898	0.0885705	0.00924687	-0.0822541	-0.0523285	-0.166344	-0.023793	0.0518608	0.0347766	0.162196	0.0153108	-0.195873	0.0619035	-0.0225692	-0.0148017	-0.00509326	0.0986381	-0.611207	-0.0874656	0.0209518	0.164367	-0.00338709	0.01293	0.687812
2.9	0.0706182	-0.0611713	0.0347828	-0.00365542	0.0494444	-0.10599	-0.0348628	0.000403512	0.900585	-0.000131425	-0.00115717	0.000333189	-0.156928	0.0611982	-0.0125999	0.00370193	-0.0124776	0.070811	-0.0145223	0.0247569	0.081287	0.00289992	0.0867252	-0.0208236	-0.0769553	0.0747561	0.0885543	-0.00112208	-0.0829865	-0.0772661	-0.166602	-0.0272565	0.052254	0.0432556	0.162368	0.0203867	-0.195251	0.0621792	-0.0227018	-0.010063	-0.00389896	0.13185	-0.612093	-0.0906003	0.0225992	0.164749	-0.00326358	0.00976003	0.688643
2.91	0.0700401	-0.0606411	0.0346602	-0.00691125	0.0483792	-0.102826	-0.0348595	0.000344404	0.900587	0.000388848	-0.00115324	0.000401405	-0.156277	0.0658879	-0.0125779	0.00371574	-0.0116904	0.0829142	-0.0143378	0.0147955	0.0813479	0.00973472	0.0865396	-0.0167022	-0.0762025	0.0751357	0.0884585	-0.00657977	-0.0838608	-0.0802427	-0.166875	-0.027564	0.0526834	0.0418316	0.162569	0.0204176	-0.194624	0.0617536	-0.0227913	-0.00584781	-0.00254544	0.13015	-0.612976	-0.0864129	0.0242396	0.162644	-0.00314863	0.0095298	0.689376
2.92	0.0694821	-0.0591435	0.034501	-0.0117661	0.0474784	-0.0770649	-0.0348549	0.000614346	0.900592	0.000512192	-0.00114998	0.000228677	-0.155645	0.0618177	-0.0125293	0.00689775	-0.0108431	0.0821138	-0.0141909	0.01565	0.0814574	0.0133443	0.0863687	-0.0186199	-0.0754723	0.0740279	0.0882988	-0.0118955	-0.0846736	-0.0684358	-0.167143	-0.0253975	0.0530527	0.03409	0.162761	0.0166166	-0.194018	0.0615358	-0.0228103	0.00153679	-0.00135598	0.102573	-0.613857	-0.0892303	0.0258304	0.155933	-0.00300713	0.0137398	0.690017
2.93	0.0689006	-0.0606253	0.0343338	-0.0121484	0.0468701	-0.0473208	-0.0348455	0.00136015	0.900596	0.000322598	-0.00114907	-3.91E-05	-0.155048	0.0558555	-0.0124625	0.00692758	-0.0101066	0.0610404	-0.0140008	0.0238459	0.081589	0.0114165	0.0861723	-0.0203121	-0.0747578	0.0684468	0.0881168	-0.0112429	-0.0853632	-0.0572157	-0.167338	-0.011393	0.0533502	0.0232048	0.16289	0.00930273	-0.193379	0.0651921	-0.0227698	0.00618513	-0.000488144	0.0686289	-0.614655	-0.0635012	0.0271177	0.0834308	-0.00312731	-0.0557896	0.690453
2.94	0.0683036	-0.0612633	0.0342156	-0.00581352	0.0465185	-0.0260643	-0.0348273	0.00225735	0.900599	0.000447923	-0.00115038	-0.000200938	-0.154519	0.0509204	-0.0124227	0.00121528	-0.00962763	0.0338322	-0.0137348	0.0280546	0.0817081	0.0125326	0.0859872	-0.0161194	-0.0741329	0.058172	0.0879862	-0.00321584	-0.0859302	-0.0446621	-0.167353	0.00734668	0.0535373	0.0176048	0.162939	2.21E-05	-0.192713	0.0678974	-0.0227051	0.00559929	7.03E-05	0.0415823	-0.615251	-0.0547355	0.0272605	-0.0495003	-0.00414062	-0.129756	0.690557
2.95	0.0677146	-0.0580867	0.0341702	-0.00153882	0.0463413	-0.0103732	-0.0348007	0.00302152	0.900605	0.000531421	-0.0011525	-0.000206836	-0.154035	0.0472104	-0.0124306	-0.00129129	-0.00939714	0.0123883	-0.0134666	0.0237978	0.081833	0.0136522	0.0858505	-0.0106589	-0.0736101	0.047969	0.0879305	0.000244253	-0.086328	-0.0248805	-0.167216	0.0181877	0.0537185	0.016047	0.162916	-0.00419376	-0.192045	0.0659672	-0.0226532	0.00516578	0.000392956	0.0205336	-0.61575	-0.0437659	0.026341	-0.127381	-0.0053123	-0.0974305	0.69047
2.96	0.0671491	-0.0537762	0.0341607	-0.000848419	0.0463249	0.00893397	-0.0347673	0.00368509	0.900611	0.000681894	-0.00115482	-0.000314877	-0.15356	0.0457535	-0.0124503	-0.00119948	-0.00936783	-0.00882629	-0.0132855	0.0131982	0.0819809	0.014762	0.0857787	-0.00368117	-0.0731582	0.0412333	0.0878972	0.000304054	-0.0865017	-0.000926722	-0.167012	0.0221628	0.0538013	0.00041929	0.162862	-0.00666756	-0.191389	0.0637928	-0.0225951	0.00718486	0.00050107	-0.00396526	-0.616257	-0.0596085	0.024854	-0.164365	-0.00597838	-0.0401072	0.69029
2.97	0.0666272	-0.0506161	0.0341624	-0.00211575	0.0465836	0.045709	-0.0347263	0.00454662	0.900617	0.00066513	-0.00116043	-0.000884449	-0.153138	0.0394042	-0.0124664	-0.00178187	-0.00959755	-0.0395757	-0.0131699	0.0113398	0.0821261	0.0155876	0.0857608	0.000254199	-0.0727664	0.0396754	0.0878581	-0.000504541	-0.0863838	0.0330221	-0.166798	0.0198261	0.0537297	-0.014767	0.16279	-0.00759608	-0.190763	0.0638178	-0.0224976	0.0121191	0.000273	-0.0479272	-0.616922	-0.075625	0.0231119	-0.182264	-0.00615001	-4.62E-05	0.69023
2.98	0.0661384	-0.0429197	0.0341987	0.000900763	0.0472619	0.0893439	-0.034675	0.00575839	0.900622	0.000349364	-0.00117372	-0.00175307	-0.152831	0.0221342	-0.0125123	-0.00724306	-0.0101534	-0.0714995	-0.013024	0.0182776	0.0822883	0.0156683	0.0857788	0.00349012	-0.0724099	0.0312277	0.0878372	0.00300846	-0.0859105	0.0664958	-0.166602	0.0200885	0.0535143	-0.0235972	0.1627	-0.0110017	-0.190148	0.0596042	-0.0223711	0.0123854	-0.000460489	-0.101024	-0.617817	-0.0966645	0.0212635	-0.187037	-0.00600894	0.020829	0.690381
2.99	0.0657047	-0.0362802	0.034305	0.00716102	0.0483195	0.119182	-0.0346108	0.00711385	0.900623	-0.000158139	-0.00119497	-0.00243997	-0.152686	0.00716306	-0.0126202	-0.0146788	-0.0109949	-0.0950763	-0.0128093	0.0243322	0.0824277	0.0107428	0.0858307	0.00749241	-0.0721433	0.0200177	0.0878733	0.00939957	-0.0851444	0.0885327	-0.166378	0.0255036	0.0532803	-0.0246865	0.162571	-0.0142418	-0.189567	0.0564329	-0.0222679	0.00718409	-0.0016713	-0.139649	-0.618888	-0.114673	0.0194016	-0.185922	-0.00575423	0.0240778	0.690663
3	0.0653113	-0.033129	0.0344883	0.0129221	0.0495402	0.121603	-0.034533	0.00843867	0.90062	-0.000465638	-0.00122154	-0.00279729	-0.152638	0.00320117	-0.0127986	-0.0200053	-0.0120036	-0.103411	-0.0125771	0.0208395	0.0825104	0.00550306	0.0859365	0.0133994	-0.0719772	0.00965028	0.0879893	0.0158146	-0.0842291	0.0946365	-0.166083	0.0339091	0.0530194	-0.027286	0.16241	-0.0166408	-0.188997	0.0564054	-0.0222334	0.000286651	-0.00312143	-0.146984	-0.620092	-0.121851	0.0175645	-0.182402	-0.00551368	0.0177469	0.691013
3.01	0.064943	-0.0325284	0.0347106	0.0167688	0.0506489	0.0989271	-0.0344425	0.00967118	0.900616	-0.000438636	-0.00124976	-0.00282874	-0.152584	0.00834731	-0.0130153	-0.0229618	-0.013007	-0.0946236	-0.0124243	0.00951737	0.0825257	-0.00105533	0.0861108	0.0196868	-0.0719046	0.000923225	0.0881693	0.0210188	-0.0833093	0.0887608	-0.1657	0.0432698	0.0527566	-0.0252911	0.162232	-0.0186035	-0.188417	0.0590994	-0.0222665	-0.00638248	-0.00448858	-0.124808	-0.621445	-0.140987	0.0157728	-0.177737	-0.00536	0.00783946	0.691462
3.02	0.0646046	-0.0303363	0.0349398	0.0187821	0.0514406	0.0606395	-0.0343382	0.0112888	0.900612	-0.000371181	-0.00127732	-0.00268367	-0.152495	0.00965356	-0.0132511	-0.0242677	-0.0138506	-0.0735707	-0.012362	0.00480514	0.0825133	-0.00196075	0.0863025	0.0177604	-0.0719612	-0.0164461	0.0883987	0.0240618	-0.0825076	0.0677882	-0.165174	0.0641672	0.0524962	-0.0269232	0.162015	-0.0250511	-0.187828	0.0598876	-0.0223633	-0.0132249	-0.00552516	-0.0835532	-0.622872	-0.137257	0.0141214	-0.138137	-0.0052068	0.0351812	0.691893
3.03	0.0643019	-0.0268119	0.0351459	0.0173534	0.0518527	0.0261545	-0.0342152	0.0133429	0.90061	-6.68E-05	-0.00130349	-0.00262028	-0.152438	0.000782461	-0.01348	-0.0219263	-0.0144926	-0.0558071	-0.0122707	0.015157	0.0825064	0.00263343	0.0864518	0.0119475	-0.0722103	-0.0373893	0.0886552	0.0237229	-0.0819655	0.0359617	-0.164407	0.0885231	0.0522475	-0.021289	0.161748	-0.0284613	-0.187228	0.0602069	-0.022528	-0.019609	-0.00613953	-0.0439333	-0.624163	-0.134135	0.0133612	-0.00505113	-0.00439707	0.123146	0.692066
3.04	0.064055	-0.0219818	0.0353042	0.0129557	0.051992	0.00506129	-0.0340721	0.015164	0.900611	0.000210436	-0.0013306	-0.00284854	-0.152501	-0.0118281	-0.0136707	-0.0175064	-0.0149595	-0.034875	-0.0120436	0.0288931	0.082586	0.0146258	0.086518	0.00319022	-0.0726416	-0.050085	0.0889114	0.0211235	-0.0816987	0.0113786	-0.163459	0.0975394	0.0520728	-0.0143063	0.161466	-0.0262658	-0.186635	0.0591511	-0.0227277	-0.0194281	-0.00642206	-0.0168375	-0.625608	-0.162091	0.0138487	0.0892179	-0.00309877	0.117466	0.692538
3.05	0.0638391	-0.0215804	0.0354274	0.0131825	0.0519373	-0.0158122	-0.0339142	0.0163558	0.900613	7.73E-05	-0.00136063	-0.00310416	-0.152628	-0.0114661	-0.0138499	-0.0195935	-0.0151346	0.00167571	-0.011751	0.0270301	0.08273	0.0126936	0.0865639	0.00589406	-0.0731244	-0.0498388	0.0891716	0.0231542	-0.0816354	-0.00835163	-0.162511	0.0917687	0.051946	-0.00900082	0.161231	-0.0214178	-0.186034	0.0609015	-0.0229372	-0.022537	-0.00645102	0.0096552	-0.62734	-0.18083	0.0150192	0.13931	-0.00215712	0.0627646	0.693596
3.06	0.0636548	-0.0174815	0.0355483	0.0155698	0.051619	-0.0487961	-0.0337452	0.0174461	0.900611	-0.000377754	-0.0013912	-0.00292736	-0.152732	-0.00770755	-0.0140587	-0.0230975	-0.0149381	0.0368643	-0.0115398	0.0132108	0.0828486	0.0101349	0.0866481	0.0124431	-0.0736326	-0.0563619	0.0894425	0.0227147	-0.08183	-0.0427795	-0.161607	0.0899519	0.0519809	0.0190784	0.161037	-0.017247	-0.185439	0.0580917	-0.0231888	-0.0277909	-0.00615761	0.0492675	-0.62921	-0.192829	0.0165503	0.162571	-0.0017856	0.0086234	0.694934
3.07	0.0635072	-0.0161762	0.0356594	0.0152262	0.0509251	-0.0876767	-0.0335647	0.0186893	0.900606	-0.000537119	-0.00141828	-0.00248763	-0.15276	0.000979416	-0.0142888	-0.0230486	-0.0144411	0.0602731	-0.0114951	-0.00272193	0.0828938	0.000732655	0.0867966	0.0165125	-0.0742027	-0.0623982	0.0896926	0.017835	-0.0824249	-0.0859107	-0.160698	0.093086	0.052276	0.0399461	0.160883	-0.0147358	-0.184849	0.0593564	-0.0234826	-0.0298494	-0.00541287	0.0964885	-0.631159	-0.197147	0.0182223	0.169405	-0.00183959	-0.021806	0.696341
3.08	0.0634019	-0.0121922	0.0357306	0.0113398	0.0499018	-0.111831	-0.0333703	0.0202206	0.900601	-0.000442592	-0.00144185	-0.00228413	-0.152752	-1.43E-05	-0.0145027	-0.0193362	-0.0137766	0.0715528	-0.0115592	-0.00815197	0.0829254	0.00614855	0.0869619	0.0165209	-0.0748606	-0.0711653	0.0898946	0.0115576	-0.0833832	-0.113376	-0.159748	0.0969853	0.0527252	0.0493273	0.160756	-0.0114093	-0.18426	0.0588173	-0.0237682	-0.0255868	-0.00425432	0.128473	-0.633109	-0.193126	0.0199214	0.169485	-0.0020818	-0.0309862	0.697648
3.09	0.0633393	-0.00966905	0.0357557	0.00815699	0.0487523	-0.113212	-0.03316	0.0218373	0.900597	-0.000347264	-0.0014653	-0.00245419	-0.152789	-0.00662354	-0.014682	-0.0165115	-0.0130168	0.080107	-0.0116257	-0.00393428	0.0829901	0.00818633	0.0871174	0.0142093	-0.0755964	-0.0756966	0.0900573	0.00913952	-0.0844883	-0.117132	-0.158772	0.0973987	0.0532401	0.0533013	0.160652	-0.00899998	-0.18367	0.0605069	-0.0240002	-0.0200323	-0.00290174	0.134811	-0.635026	-0.191937	0.0216106	0.166775	-0.00235368	-0.0302593	0.698817
3.1	0.0632696	-0.0105826	0.0357579	0.0059935	0.0476966	-0.094548	-0.0329342	0.0233335	0.900594	-0.000445892	-0.00149184	-0.00289761	-0.152883	-0.0141561	-0.0148371	-0.0151642	-0.0121893	0.084556	-0.0116226	0.00564027	0.0830889	0.00896312	0.0872472	0.0133183	-0.0763251	-0.0727937	0.0902142	0.0102748	-0.0855291	-0.101358	-0.157825	0.0921963	0.0537682	0.0521697	0.160573	-0.00604147	-0.183025	0.0666015	-0.0241737	-0.0145474	-0.00160603	0.11801	-0.636963	-0.194452	0.0232497	0.161603	-0.0025656	-0.0208035	0.699936
3.11	0.0631929	-0.0107217	0.035745	0.00106606	0.0469194	-0.0581699	-0.032694	0.0246899	0.900589	-0.000701505	-0.00152403	-0.00359581	-0.153089	-0.0276804	-0.0149605	-0.00994782	-0.0113801	0.0738648	-0.011488	0.0232877	0.0831389	0.00278246	0.0873623	0.00828843	-0.0770204	-0.0672984	0.0903689	0.00894074	-0.0863176	-0.0672665	-0.156951	0.0831576	0.0542646	0.0447494	0.160524	-0.00429388	-0.182336	0.0713191	-0.0242691	-0.0036664	-0.000579947	0.0809563	-0.638889	-0.188631	0.0248372	0.148483	-0.00269915	-0.0227098	0.700971
3.12	0.0630932	-0.0106078	0.0357209	0.000329713	0.0465587	-0.0145306	-0.03244	0.0261295	0.900578	-0.00127988	-0.0015645	-0.00450603	-0.153456	-0.047797	-0.0150429	-0.00894066	-0.0108152	0.0367883	-0.0111212	0.0512324	0.0831614	0.00275079	0.0874046	0.000662765	-0.0776595	-0.0643712	0.0905244	0.0127435	-0.0867642	-0.0353046	-0.156155	0.0773209	0.0545841	0.0203767	0.160497	-0.00204653	-0.181594	0.0747788	-0.0242492	0.00601653	1.01E-05	0.0335386	-0.640647	-0.152041	0.0259655	0.073169	-0.00316648	-0.0742186	0.701705
3.13	0.0630125	-0.0063201	0.0357496	0.00459358	0.0465988	0.0209994	-0.0321716	0.0275096	0.900563	-0.00165041	-0.00161349	-0.00522717	-0.154064	-0.0711872	-0.0151439	-0.0120925	-0.0106811	-0.00663222	-0.0104686	0.0773773	0.0832161	0.00610549	0.0873898	-0.00310916	-0.078316	-0.0679111	0.0907417	0.0182621	-0.086927	-0.0089209	-0.155395	0.0736136	0.0547632	0.0187922	0.16048	-0.000443851	-0.180865	0.071833	-0.0241653	0.011249	0.000148194	-0.00740399	-0.641942	-0.108234	0.0261783	-0.0393879	-0.00410747	-0.12187	0.701816
3.14	0.0629333	-0.00678999	0.0358308	0.00762706	0.0469358	0.0461288	-0.0318919	0.0283299	0.900544	-0.00204803	-0.00166819	-0.00567601	-0.154828	-0.0802406	-0.0152635	-0.0137131	-0.0109137	-0.0352578	-0.00962447	0.0891171	0.0832677	0.00439832	0.0873575	-0.0026286	-0.0789433	-0.05994	0.0909876	0.0203008	-0.0868091	0.0216968	-0.154723	0.058083	0.0549203	0.00899014	0.160506	0.00690435	-0.180132	0.0738206	-0.0240268	0.0156495	-6.56E-05	-0.0377083	-0.642878	-0.0824726	0.0253166	-0.122233	-0.00526888	-0.103106	0.701469
3.15	0.0628413	-0.00487859	0.0359561	0.00868222	0.0474998	0.0684564	-0.0316067	0.0286983	0.900522	-0.00245297	-0.00172709	-0.00607744	-0.155639	-0.0843287	-0.0153982	-0.0129605	-0.0114006	-0.060605	-0.00873631	0.0883994	0.0833099	0.00268641	0.0873583	0.00129293	-0.0794568	-0.0489501	0.0912433	0.0193375	-0.0863913	0.0515599	-0.154258	0.0347147	0.054944	-0.00344768	0.16061	0.0145865	-0.179385	0.0723943	-0.0238569	0.020172	-0.000561197	-0.0653962	-0.643661	-0.0761078	0.0238971	-0.157803	-0.00604775	-0.0571612	0.700912
3.16	0.0627976	0.00144984	0.0360904	0.00920477	0.0482975	0.092256	-0.0313175	0.0291581	0.900494	-0.00305833	-0.00178965	-0.00643621	-0.156534	-0.0943891	-0.0155069	-0.0126361	-0.0121653	-0.0895549	-0.0078487	0.0894981	0.0833216	4.97E-05	0.0873812	0.00397079	-0.079906	-0.044226	0.0914539	0.0161981	-0.0857197	0.0730236	-0.154021	0.0138487	0.05483	-0.0189995	0.160799	0.0221408	-0.178694	0.0664956	-0.0236297	0.0236649	-0.00134894	-0.0955902	-0.644464	-0.0874884	0.0222383	-0.172836	-0.00639397	-0.0183684	0.700371
3.17	0.0627814	0.00241776	0.036262	0.0126874	0.049317	0.111781	-0.0310224	0.0299119	0.900461	-0.00354648	-0.00185509	-0.00659584	-0.157511	-0.1007	-0.0156352	-0.0160784	-0.0132005	-0.112642	-0.00693406	0.0941134	0.0832985	-0.0063549	0.0874329	0.005774	-0.0803047	-0.0390197	0.0916484	0.0161818	-0.0848827	0.0855931	-0.153954	0.00105789	0.0545899	-0.02816	0.161039	0.0261011	-0.178026	0.0674442	-0.0234044	0.0206516	-0.00242994	-0.122119	-0.645405	-0.100994	0.0204681	-0.181754	-0.0064551	0.00232182	0.700023
3.18	0.0627791	0.00566649	0.0364787	0.0151395	0.0504731	0.118822	-0.0307186	0.0308518	0.900424	-0.00375326	-0.00192053	-0.00642019	-0.158562	-0.108853	-0.015791	-0.0166516	-0.0144022	-0.121071	-0.00596434	0.0992029	0.0832423	-0.00499923	0.0874928	0.00624355	-0.0806934	-0.042196	0.0918384	0.0141182	-0.0839575	0.0911743	-0.15396	-0.00138946	0.0542971	-0.0294289	0.161301	0.0267988	-0.177355	0.0662065	-0.0232263	0.0160525	-0.00371365	-0.134544	-0.646584	-0.125973	0.0186411	-0.184183	-0.00631952	0.0179625	0.700074
3.19	0.0627996	0.00652993	0.0367046	0.015002	0.0516091	0.107372	-0.0304055	0.0317634	0.900385	-0.00394197	-0.00198235	-0.00588444	-0.159661	-0.109641	-0.0159351	-0.0147664	-0.0156034	-0.113082	-0.00497236	0.0985964	0.0831947	-0.00596517	0.0875613	0.0068637	-0.0811263	-0.0466748	0.0919978	0.00993505	-0.0830148	0.0874917	-0.15396	0.00231497	0.0539856	-0.032419	0.161572	0.0279376	-0.17669	0.0670854	-0.0230927	0.0117197	-0.00501706	-0.125351	-0.647922	-0.141163	0.0168243	-0.181054	-0.00609744	0.0190449	0.700454
3.2	0.0628329	0.00791114	0.0369238	0.0173139	0.0525292	0.0752176	-0.0300833	0.0326892	0.900347	-0.00374292	-0.00203768	-0.00510896	-0.160746	-0.10719	-0.0160751	-0.0169435	-0.0166335	-0.0856537	-0.00400917	0.0936318	0.083137	-0.00480334	0.0876423	0.00844015	-0.081625	-0.0569901	0.0921366	0.00957689	-0.0821545	0.073166	-0.153892	0.0134766	0.0536575	-0.0314883	0.16185	0.0266451	-0.176015	0.0666074	-0.0230227	0.00242792	-0.00611109	-0.0922728	-0.649409	-0.148497	0.0150562	-0.170942	-0.00591422	0.0148803	0.701124
3.21	0.0629054	0.00880796	0.0371307	0.0177027	0.0530268	0.0251951	-0.0297514	0.033682	0.90031	-0.0037325	-0.0020832	-0.00396382	-0.161801	-0.101456	-0.0162255	-0.0169496	-0.0173016	-0.0444442	-0.0031078	0.0864128	0.083078	-0.007288	0.0877228	0.00679685	-0.0822731	-0.0726946	0.0922701	0.00694728	-0.0815139	0.0404157	-0.153654	0.0346098	0.0533573	-0.0298631	0.162095	0.0217674	-0.175363	0.0653472	-0.0230571	-0.00896947	-0.00675401	-0.0373406	-0.650821	-0.129	0.0136779	-0.101028	-0.00553396	0.0577909	0.701772
3.22	0.0629602	0.00222064	0.037294	0.0148302	0.0530214	-0.0222391	-0.0294101	0.0345722	0.900273	-0.00342468	-0.0021169	-0.00280107	-0.162755	-0.0896111	-0.016364	-0.0139747	-0.0175822	-0.0106621	-0.00226644	0.0832861	0.0829911	-0.0084635	0.0877748	0.00340107	-0.0830276	-0.0785076	0.0923831	0.00359669	-0.0812464	-0.00146456	-0.153207	0.0539321	0.0530368	-0.0328187	0.162297	0.0180943	-0.174674	0.0725562	-0.0231977	-0.0184356	-0.00682838	0.0173993	-0.651959	-0.105345	0.013076	-0.00740136	-0.00481217	0.0953764	0.702133
3.23	0.0629993	0.00333708	0.0373899	0.0100488	0.0526169	-0.0548817	-0.0290602	0.0353373	0.900243	-0.00267684	-0.00213966	-0.00178513	-0.163649	-0.0896541	-0.0164597	-0.00944623	-0.0175703	0.0159515	-0.00142274	0.0853567	0.0829496	0.00170395	0.0877801	-0.00241021	-0.0838588	-0.0874894	0.0924514	-0.00270383	-0.08138	-0.0387033	-0.152602	0.065706	0.0527563	-0.0204631	0.162469	0.0161497	-0.173954	0.0707455	-0.0234187	-0.024863	-0.0064247	0.0574145	-0.653031	-0.120822	0.0135703	0.0928256	-0.00370715	0.105513	0.702724
3.24	0.0630579	0.00074329	0.0374352	0.00787958	0.0519459	-0.0773119	-0.0287051	0.0355648	0.900218	-0.00245366	-0.00215291	-0.000871852	-0.164527	-0.0811981	-0.0165351	-0.00954958	-0.0172646	0.0494302	-0.000592107	0.0777104	0.0830114	0.00871182	0.0877501	-0.000835316	-0.0847537	-0.086573	0.0924739	-0.00652227	-0.0818163	-0.0634947	-0.151925	0.0674974	0.0526151	-0.00983611	0.162642	0.0188001	-0.173255	0.0721364	-0.023704	-0.0317208	-0.00568488	0.085957	-0.654402	-0.151656	0.0147451	0.135611	-0.00281789	0.0666757	0.704272
3.25	0.0630805	-0.00115337	0.0374443	0.00396971	0.0510936	-0.0913531	-0.0283504	0.0353571	0.900192	-0.00269745	-0.00215736	-2.78E-05	-0.165275	-0.069415	-0.0166113	-0.00706433	-0.0166244	0.0782996	0.00010838	0.0619653	0.0830601	0.00158549	0.0877737	0.0049968	-0.0855962	-0.0817357	0.0924546	-0.0120803	-0.0824615	-0.0812011	-0.151274	0.0627227	0.0525527	-0.000585208	0.162853	0.0225716	-0.172525	0.0721943	-0.0240447	-0.0343441	-0.00470564	0.10509	-0.656045	-0.17369	0.0162194	0.156522	-0.00233676	0.0251219	0.706636
3.26	0.0630947	-0.003682	0.0374026	0.000323732	0.0501312	-0.100798	-0.0279977	0.0352278	0.900164	-0.00282832	-0.00215392	0.000678641	-0.165913	-0.0577064	-0.0166549	-0.00444256	-0.0157968	0.0859243	0.000653418	0.0474633	0.0830609	-0.000412801	0.0878355	0.00678615	-0.0864126	-0.0795566	0.0923746	-0.0165573	-0.0832978	-0.101984	-0.150646	0.0646699	0.0526294	0.0169535	0.163081	0.0219877	-0.1718	0.0737729	-0.0243944	-0.0352195	-0.00356762	0.118523	-0.657783	-0.174508	0.0178559	0.168341	-0.00222627	-0.00711986	0.70933
3.27	0.0630862	-0.00708522	0.0373182	-0.00336943	0.0490988	-0.105077	-0.0276444	0.0354495	0.900136	-0.00255312	-0.00214471	0.00108821	-0.166458	-0.0503583	-0.016675	-0.00230377	-0.01497	0.080378	0.00109307	0.0414582	0.0830589	0.000212639	0.0879069	0.00644956	-0.0872375	-0.0812895	0.0922503	-0.0202599	-0.0843357	-0.119112	-0.149955	0.074945	0.0528391	0.0269333	0.163294	0.017475	-0.171048	0.0785441	-0.0247365	-0.0331954	-0.00232147	0.125656	-0.659516	-0.171855	0.0195618	0.170894	-0.00236395	-0.0240966	0.711954
3.28	0.0630423	-0.00996995	0.0372136	-0.00476963	0.048072	-0.0982153	-0.0272878	0.0358733	0.900113	-0.00209972	-0.00213347	0.00109448	-0.16696	-0.050322	-0.0166974	-0.0031709	-0.0142147	0.0720524	0.00152295	0.0459372	0.0830813	0.00352532	0.0879571	0.0028199	-0.0880955	-0.0855497	0.0921226	-0.019341	-0.0854632	-0.118274	-0.149132	0.0884531	0.0532024	0.0432323	0.16344	0.0116143	-0.17024	0.0838166	-0.0250618	-0.0308597	-0.00105963	0.1195	-0.661151	-0.159187	0.0212606	0.167508	-0.00258085	-0.0232013	0.714214
3.29	0.0629713	-0.0107543	0.0371095	-0.00492038	0.047205	-0.0722868	-0.0269277	0.0360521	0.900095	-0.00148695	-0.00212484	0.000526753	-0.167502	-0.0579673	-0.0167265	-0.00440708	-0.0135426	0.0639886	0.00204042	0.0575752	0.0831431	0.00832581	0.0879668	0.000203093	-0.0889801	-0.0866323	0.0920273	-0.0136122	-0.0864429	-0.0886542	-0.148207	0.0938933	0.0536619	0.0471219	0.163528	0.00665811	-0.169386	0.0866089	-0.0253504	-0.0263774	3.71E-05	0.0911823	-0.662734	-0.15437	0.0229068	0.160401	-0.00273178	-0.0130616	0.71613
3.3	0.0628886	-0.00885387	0.0370126	-0.00898905	0.0467318	-0.0194757	-0.0265686	0.0356624	0.900081	-0.00146072	-0.0021248	-0.000619804	-0.168147	-0.0721941	-0.0167424	0.000331911	-0.013023	0.0374535	0.00269287	0.0737142	0.0832285	0.0097972	0.0879554	-0.00325949	-0.0898215	-0.078343	0.0919837	-0.00985913	-0.0869848	-0.0331735	-0.147323	0.0804833	0.054057	0.0294732	0.163607	0.00898165	-0.168528	0.0841605	-0.0255533	-0.0126219	0.00069726	0.0319483	-0.664154	-0.130639	0.024435	0.135053	-0.00278936	-0.0152516	0.717598
3.31	0.0628034	-0.00888387	0.0369305	-0.00777003	0.0468519	0.041303	-0.0262155	0.0349273	0.900061	-0.00239725	-0.00213859	-0.00212348	-0.168948	-0.0861861	-0.0167276	-0.000502377	-0.0128852	-0.00908308	0.00352594	0.0926201	0.083331	0.00920436	0.0878974	-0.00691276	-0.0905515	-0.0653087	0.0919901	-0.000600488	-0.0869721	0.0197658	-0.146611	0.0620897	0.0542738	0.014697	0.163702	0.0111209	-0.167704	0.0817873	-0.0256135	-0.000755946	0.00067836	-0.0391666	-0.665251	-0.0833412	0.0254033	0.0555671	-0.003131	-0.053176	0.718517
3.32	0.0626704	-0.0107063	0.0369315	-0.000883064	0.047498	0.0833998	-0.0258704	0.0341195	0.900032	-0.00337513	-0.00216671	-0.00341536	-0.169841	-0.0940705	-0.0167588	-0.0068097	-0.0132341	-0.0560418	0.00451788	0.105197	0.0834057	0.00467178	0.087838	-0.00433355	-0.0911326	-0.0553187	0.0920964	0.00956642	-0.0865432	0.0510973	-0.14606	0.0498053	0.0543132	-0.00605707	0.163836	0.0149506	-0.166879	0.0806201	-0.0255922	0.0059583	1.91E-05	-0.0923228	-0.665853	-0.0363205	0.0253809	-0.0633344	-0.00390136	-0.0989221	0.718726
3.33	0.0625305	-0.010346	0.0370247	0.00678743	0.0484331	0.101157	-0.0255332	0.0332975	0.899996	-0.00373196	-0.00220595	-0.00439047	-0.170809	-0.0984547	-0.0168536	-0.0135783	-0.0139865	-0.0876891	0.00560257	0.110857	0.083403	-0.00138462	0.0878072	-0.00246021	-0.0916509	-0.0501547	0.092279	0.0167264	-0.0858984	0.0679774	-0.145604	0.0403267	0.0541884	-0.0179008	0.163992	0.0166492	-0.166091	0.0772952	-0.0255181	0.00952364	-0.00103584	-0.118998	-0.666069	-0.0127327	0.0243268	-0.135368	-0.0047862	-0.0715033	0.718396
3.34	0.0623844	-0.00969547	0.0371893	0.0129705	0.0494605	0.104018	-0.0252059	0.0321457	0.899959	-0.00367579	-0.00225395	-0.00518629	-0.171783	-0.0972686	-0.0170073	-0.0196865	-0.0149511	-0.0995701	0.00669896	0.108504	0.0833696	-0.00516481	0.0878064	0.00112299	-0.0920828	-0.0410275	0.0925137	0.0220847	-0.0850902	0.0851449	-0.145284	0.023295	0.0539835	-0.0237448	0.164178	0.0203299	-0.165327	0.0736365	-0.0254108	0.0121731	-0.00226335	-0.128212	-0.666175	-0.0111789	0.0228132	-0.164439	-0.0053079	-0.0350148	0.7178
3.35	0.0622645	-0.00723962	0.0373997	0.0168214	0.0504679	0.0986178	-0.0248896	0.0311831	0.899923	-0.00362032	-0.00230886	-0.00577174	-0.172763	-0.0986186	-0.017206	-0.0236118	-0.0159884	-0.104296	0.00777719	0.109082	0.0833076	-0.00650981	0.0878154	-0.00148855	-0.0924495	-0.0370183	0.0927702	0.0231324	-0.0841598	0.0913674	-0.145119	0.0119964	0.0537071	-0.0295481	0.164391	0.0208572	-0.16462	0.068638	-0.0252717	0.0152651	-0.00352892	-0.127358	-0.666282	-0.0150613	0.0210953	-0.176757	-0.0055129	-0.00842074	0.716985
3.36	0.0621585	-0.00697211	0.0376408	0.0193945	0.0514085	0.092331	-0.0245804	0.0307683	0.899886	-0.00371197	-0.00236881	-0.00618911	-0.173775	-0.104473	-0.0174397	-0.0260304	-0.0170804	-0.110514	0.00891652	0.121566	0.0832533	-0.0050791	0.0877728	-0.00848692	-0.0928043	-0.0389308	0.0930263	0.0216496	-0.0832443	0.0833805	-0.144995	0.0149025	0.053402	-0.0326729	0.164584	0.0171993	-0.163938	0.0680984	-0.0251111	0.0173899	-0.00477252	-0.125015	-0.666466	-0.0188454	0.0193078	-0.179935	-0.00551774	0.00477199	0.716007
3.37	0.0620469	-0.00850609	0.0379037	0.0218801	0.0522842	0.0848642	-0.0242733	0.0306653	0.899849	-0.00372163	-0.00243224	-0.00644457	-0.174865	-0.112899	-0.0176921	-0.0273344	-0.0182151	-0.11066	0.0102323	0.141862	0.083223	-0.00142559	0.0876358	-0.0181266	-0.0931975	-0.0440065	0.0932733	0.0208287	-0.0824478	0.0677747	-0.144792	0.026714	0.053079	-0.0332159	0.164729	0.0120283	-0.163239	0.0713036	-0.0249405	0.0176197	-0.00598851	-0.120626	-0.666782	-0.044492	0.0175056	-0.180955	-0.00543244	0.0106097	0.714964
3.38	0.0619278	-0.01039	0.0381784	0.0240031	0.0530326	0.0645812	-0.0239671	0.0305326	0.899812	-0.00366313	-0.00249654	-0.00633763	-0.17603	-0.116719	-0.0179387	-0.0265478	-0.0192697	-0.0922971	0.0117356	0.156473	0.083229	0.00140633	0.087396	-0.0281903	-0.0936625	-0.0521263	0.0935153	0.0204859	-0.0818273	0.0467286	-0.144446	0.0432726	0.0527209	-0.0381716	0.164825	0.0079557	-0.162514	0.0744832	-0.0247735	0.0158888	-0.00709626	-0.100695	-0.667325	-0.0696293	0.0156985	-0.181252	-0.00530341	0.0133356	0.71405
3.39	0.061783	-0.0144523	0.0384775	0.031245	0.0534446	0.0155979	-0.0236637	0.0301173	0.899778	-0.00314721	-0.00255696	-0.00561541	-0.177155	-0.105737	-0.0182061	-0.0322206	-0.0199913	-0.0422214	0.0132926	0.151522	0.0832395	-0.000501596	0.0871116	-0.026835	-0.0942126	-0.0642198	0.0937924	0.026384	-0.0814486	0.0165888	-0.143895	0.0692134	0.0523501	-0.0347708	0.164865	-0.000298193	-0.161744	0.0778093	-0.0246713	0.00410855	-0.00785126	-0.0474497	-0.668167	-0.0927391	0.0138982	-0.176603	-0.0051367	0.0194602	0.713479
3.4	0.0616672	-0.0139909	0.0388051	0.0357089	0.0532277	-0.0561463	-0.0233652	0.0295249	0.899749	-0.00255807	-0.00260688	-0.00429824	-0.178169	-0.090502	-0.0185308	-0.0360264	-0.020098	0.024084	0.0147292	0.133949	0.0832148	-0.00384696	0.0868441	-0.026682	-0.0949655	-0.0865869	0.0941299	0.0280417	-0.0814227	-0.0268244	-0.143024	0.104892	0.0520585	-0.0218894	0.164803	-0.0127644	-0.161007	0.0734421	-0.0247088	-0.0101849	-0.00790848	0.034483	-0.66915	-0.0973162	0.0124187	-0.109756	-0.00469365	0.0695366	0.713186
3.41	0.0615195	-0.021567	0.0390906	0.0307768	0.0523211	-0.116471	-0.0230735	0.0288516	0.899726	-0.00198826	-0.00264295	-0.00294653	-0.178957	-0.068757	-0.0188639	-0.0324408	-0.0196105	0.0716396	0.0159845	0.120179	0.08316	-0.00527435	0.0865784	-0.028316	-0.0958653	-0.0977594	0.0944604	0.0214654	-0.0818383	-0.07319	-0.141802	0.138883	0.0519041	-0.0067703	0.164635	-0.021469	-0.160241	0.0789465	-0.0248639	-0.0179381	-0.00715436	0.107883	-0.670143	-0.106462	0.0119444	0.0200482	-0.00365982	0.129618	0.713063
3.42	0.061327	-0.0281369	0.03929	0.0253916	0.0509734	-0.14342	-0.0227877	0.0282884	0.899711	-0.00105586	-0.00266729	-0.0019984	-0.179595	-0.0584362	-0.0191712	-0.0314986	-0.0187822	0.0927697	0.0171801	0.121109	0.0831546	0.00471218	0.0862572	-0.0373889	-0.0968677	-0.103088	0.094728	0.0157307	-0.0826916	-0.114065	-0.140281	0.162981	0.0519436	0.013825	0.16437	-0.0321003	-0.159432	0.0841373	-0.0250778	-0.0229912	-0.00583156	0.145482	-0.671389	-0.151197	0.0126276	0.104126	-0.00244835	0.0982027	0.713649
3.43	0.0610656	-0.0370322	0.0394338	0.0194846	0.049532	-0.137824	-0.0225088	0.0273828	0.899704	-0.000261002	-0.00268436	-0.00142809	-0.180155	-0.0502633	-0.0194749	-0.02899	-0.0178114	0.102823	0.0184207	0.126488	0.0832466	0.0135906	0.0858497	-0.0462352	-0.09787	-0.0955928	0.0949533	0.0112745	-0.0838562	-0.133292	-0.138592	0.171212	0.052143	0.0236191	0.16401	-0.0390776	-0.158559	0.0920443	-0.0253275	-0.0239887	-0.0043247	0.146516	-0.673118	-0.189015	0.0138775	0.14006	-0.00170773	0.0465186	0.715355
3.44	0.0606977	-0.0455798	0.0395365	0.0167099	0.0482345	-0.118755	-0.022242	0.0259145	0.899703	3.88E-05	-0.00269657	-0.00100698	-0.180601	-0.0385747	-0.0197554	-0.0280955	-0.0167498	0.109932	0.01967	0.122285	0.0833962	0.0127651	0.0853967	-0.043516	-0.0987439	-0.0819705	0.0951491	0.0128547	-0.085113	-0.131154	-0.136888	0.169039	0.0523677	0.0213822	0.16361	-0.0419147	-0.157603	0.0973013	-0.0255859	-0.0265664	-0.00290588	0.131146	-0.675072	-0.198426	0.0153671	0.154543	-0.0014187	0.00836821	0.717751
3.45	0.0602727	-0.0482206	0.0396258	0.0148061	0.0471316	-0.101	-0.0219913	0.0241919	0.899703	-0.000156889	-0.00270407	-0.000476697	-0.18095	-0.0294373	-0.0200187	-0.025962	-0.0156717	0.104266	0.0208471	0.111661	0.0834923	0.00727702	0.0849774	-0.0389874	-0.09952	-0.0755317	0.0953505	0.0144443	-0.0862878	-0.11757	-0.135203	0.167977	0.0525667	0.0150584	0.163188	-0.0421861	-0.156643	0.0945774	-0.0258648	-0.0291092	-0.00164895	0.116125	-0.677035	-0.192228	0.0169439	0.159208	-0.00142159	-0.0128097	0.720471
3.46	0.0598186	-0.0500928	0.0397104	0.0136814	0.0461899	-0.0860055	-0.0217583	0.0223912	0.899699	-0.000452288	-0.00270614	3.93E-05	-0.181193	-0.0184232	-0.0202634	-0.0241926	-0.01473	0.0830565	0.0218896	0.0967534	0.0835549	0.00486915	0.0846193	-0.0332602	-0.100238	-0.0703554	0.0955687	0.0172238	-0.0873152	-0.101859	-0.133522	0.167047	0.0526258	-0.00300986	0.162773	-0.0409342	-0.155717	0.0905498	-0.0261689	-0.0317294	-0.00052835	0.103205	-0.678925	-0.184071	0.0185436	0.159763	-0.00156567	-0.0211917	0.723358
3.47	0.0593256	-0.0549044	0.0397869	0.0102024	0.0454189	-0.0647889	-0.0215432	0.0206912	0.899693	-0.000676598	-0.00270365	0.0004045	-0.181319	-0.00712095	-0.0204819	-0.0193692	-0.0140581	0.050002	0.0227951	0.08663	0.0835873	0.0024241	0.0843121	-0.0300258	-0.100875	-0.0593689	0.0958042	0.0181224	-0.0881987	-0.0863324	-0.131866	0.163361	0.0525268	-0.0123578	0.16235	-0.0440573	-0.154811	0.0914372	-0.0264853	-0.030714	0.000437259	0.0827047	-0.680756	-0.179756	0.0201425	0.160774	-0.00176606	-0.0248625	0.726377
3.48	0.0587833	-0.0569888	0.039824	0.00209678	0.0449625	-0.0206952	-0.0213432	0.0193417	0.899687	-0.000551796	-0.00269988	0.000211601	-0.181402	-0.0111726	-0.0206282	-0.0097755	-0.0137707	0.00664751	0.0236935	0.0961477	0.0836174	0.00542668	0.0839942	-0.0345719	-0.101392	-0.0457881	0.0960109	0.0135441	-0.0888663	-0.0518255	-0.130284	0.150695	0.0524138	-0.0111586	0.161917	-0.0415693	-0.153895	0.0916655	-0.0267512	-0.0212519	0.00108412	0.0357755	-0.682545	-0.176645	0.021762	0.160887	-0.00200012	-0.0292102	0.729402
3.49	0.058222	-0.0543729	0.0398198	-0.00420024	0.0451034	0.0527276	-0.021156	0.0180952	0.899682	-0.000425869	-0.00270272	-0.000937379	-0.181612	-0.0320778	-0.0206862	-0.00281473	-0.0139568	-0.0445473	0.0247769	0.122983	0.0837158	0.0137606	0.0836017	-0.0447374	-0.101767	-0.0302412	0.0961677	0.0116427	-0.0890421	0.0131997	-0.128886	0.127376	0.0523068	-0.0137562	0.161506	-0.0399212	-0.153002	0.0868788	-0.0268995	-0.0077988	0.00107805	-0.04677	-0.684203	-0.145149	0.0233057	0.134536	-0.00227146	-0.0430171	0.732148
3.5	0.0576266	-0.0570693	0.0398329	-0.00174594	0.0460329	0.128847	-0.0209813	0.016872	0.899677	-0.000525144	-0.00271996	-0.00249741	-0.182029	-0.0509972	-0.0207092	-0.00530204	-0.0146952	-0.100264	0.0261715	0.155333	0.0838891	0.0222677	0.0830957	-0.0551548	-0.101945	-0.00939341	0.09633	0.0194518	-0.0885442	0.0782783	-0.127745	0.102061	0.0521285	-0.0203058	0.161125	-0.0370177	-0.152124	0.087947	-0.0269243	0.000446616	0.000167537	-0.136364	-0.685499	-0.101997	0.0242173	0.0410242	-0.00288385	-0.0810099	0.734251
3.51	0.0570087	-0.0573014	0.0399546	0.00958353	0.0475443	0.166047	-0.0208182	0.0156838	0.89967	-0.000912636	-0.00275111	-0.00363432	-0.182631	-0.0629125	-0.0208023	-0.016163	-0.0159322	-0.140987	0.0278416	0.174261	0.0841342	0.0220409	0.0825094	-0.0597209	-0.10198	0.00027735	0.096589	0.0322937	-0.0875759	0.10912	-0.126802	0.0870551	0.0519423	-0.0164532	0.160756	-0.0362488	-0.151276	0.0849317	-0.0269194	-0.000837012	-0.00146169	-0.185384	-0.686237	-0.0446765	0.0240234	-0.0741856	-0.00388079	-0.114439	0.735414
3.52	0.0563693	-0.0572449	0.0401888	0.0174967	0.049207	0.162528	-0.0206681	0.0143014	0.899659	-0.0013369	-0.00279079	-0.00423427	-0.183272	-0.0623376	-0.0209857	-0.0216066	-0.0174633	-0.158201	0.0296075	0.175724	0.0843313	0.0172614	0.0819172	-0.0576522	-0.101912	0.00726895	0.0969416	0.0382206	-0.0864135	0.123185	-0.125994	0.0743677	0.0517937	-0.0153046	0.160409	-0.0319845	-0.150441	0.0819136	-0.0269316	-0.000489301	-0.00334274	-0.188814	-0.686528	-0.00967496	0.0229579	-0.128869	-0.00494562	-0.0952521	0.735705
3.53	0.0557202	-0.0598203	0.0404791	0.0224748	0.0506909	0.134416	-0.0205336	0.0125277	0.899646	-0.00133365	-0.00283522	-0.00461043	-0.183825	-0.0469843	-0.0212113	-0.0237969	-0.0190347	-0.149737	0.0312895	0.159354	0.0844622	0.0104292	0.0813867	-0.0502489	-0.101742	0.0193458	0.0973393	0.042344	-0.0851519	0.130486	-0.125334	0.0566097	0.0516713	-0.0115737	0.160113	-0.024537	-0.149617	0.0819899	-0.0269325	0.00243519	-0.00509751	-0.163758	-0.686614	-0.00875448	0.021523	-0.15608	-0.00576269	-0.0668754	0.73538
3.54	0.0550629	-0.0618966	0.0407826	0.02512	0.0518523	0.101201	-0.0204183	0.0105435	0.899633	-0.0012712	-0.00288302	-0.00496351	-0.184202	-0.0276238	-0.0214468	-0.025024	-0.0204224	-0.124633	0.0327653	0.13607	0.0845334	0.00222982	0.0809459	-0.0395512	-0.101435	0.0344533	0.0977507	0.0447626	-0.0838825	0.127128	-0.124882	0.033571	0.0515542	-0.00939855	0.159908	-0.0170463	-0.148802	0.0808951	-0.02689	0.00703818	-0.00654987	-0.131588	-0.68669	-0.00799922	0.0198944	-0.168075	-0.00626594	-0.0354123	0.734603
3.55	0.0543939	-0.064062	0.041078	0.0251169	0.0527154	0.0754219	-0.0203224	0.00868116	0.899621	-0.0012512	-0.00293439	-0.00531553	-0.184398	-0.012235	-0.021689	-0.0256114	-0.0215352	-0.0973069	0.0340352	0.119557	0.0845629	0.00301005	0.0805708	-0.0351793	-0.100964	0.0510769	0.0981494	0.0429208	-0.0827281	0.110047	-0.124671	0.00931973	0.0514892	-0.00738495	0.159788	-0.00701058	-0.147992	0.0802629	-0.0267889	0.0132866	-0.00771034	-0.106059	-0.686762	-0.0123621	0.0181865	-0.172742	-0.0064979	-0.0125602	0.733368
3.56	0.0537362	-0.0620155	0.0413616	0.0248149	0.0533454	0.0528086	-0.0202431	0.00728666	0.899609	-0.00113862	-0.00298889	-0.00550901	-0.184496	-0.00697581	-0.0219499	-0.0272495	-0.0223785	-0.0707631	0.0351869	0.111944	0.0845912	0.00482468	0.0802339	-0.0338309	-0.100377	0.0578108	0.0985083	0.0378094	-0.081839	0.0768959	-0.124667	-0.00585194	0.0514096	-0.00728046	0.159754	-0.00038996	-0.147211	0.0757071	-0.0266369	0.0177954	-0.00863707	-0.0826797	-0.686951	-0.0227042	0.0164638	-0.171485	-0.00654959	-0.000401165	0.731891
3.57	0.0530918	-0.0640424	0.0416407	0.0285138	0.0536884	0.0141389	-0.0201749	0.0064636	0.899597	-0.00109159	-0.00304242	-0.00506422	-0.184521	0.00446982	-0.0222466	-0.0334327	-0.0229262	-0.0361935	0.0362631	0.101882	0.084662	0.00807555	0.0798984	-0.0324862	-0.0997651	0.0555991	0.0988178	0.0347708	-0.0813725	0.0253652	-0.124714	0.000651904	0.0514004	0.00370097	0.159738	-0.00238252	-0.146446	0.0769557	-0.0264768	0.0133021	-0.00925758	-0.0403508	-0.687306	-0.0398285	0.0147767	-0.166077	-0.00653136	0.00139647	0.730302
3.58	0.0524536	-0.0660203	0.0419446	0.0344517	0.0535007	-0.0529842	-0.0201118	0.00627719	0.899587	-0.00093271	-0.00308698	-0.00370711	-0.184417	0.0194164	-0.0226213	-0.0413092	-0.0230303	0.0180986	0.037214	0.0881644	0.0847046	0.000422876	0.0795748	-0.0324024	-0.0992617	0.0378125	0.0991171	0.033981	-0.0814871	-0.0391985	-0.124572	0.0317824	0.0514422	0.00600599	0.159668	-0.0128717	-0.145672	0.0788899	-0.0264076	0.000431529	-0.00928661	0.0360876	-0.687853	-0.0634282	0.0131665	-0.149927	-0.0065256	0.00458761	0.728671
3.59	0.0517767	-0.0769688	0.0422434	0.0321705	0.0525431	-0.134	-0.0200481	0.00657017	0.89958	-0.000350661	-0.00311429	-0.00168353	-0.184097	0.045167	-0.0230468	-0.0385899	-0.0225211	0.0806859	0.0380163	0.0745284	0.0846707	-0.00392463	0.0792481	-0.0361382	-0.0989348	0.0210627	0.0994154	0.0277794	-0.0822402	-0.104513	-0.124029	0.0783985	0.051541	0.0130439	0.159467	-0.0267693	-0.144816	0.0920792	-0.0264771	-0.00996713	-0.00841887	0.132709	-0.688512	-0.0576667	0.0120481	-0.0693395	-0.00621646	0.0503549	0.72689
3.6	0.0510597	-0.0760841	0.0424319	0.021756	0.0508842	-0.186591	-0.0199788	0.00739123	0.899583	0.00103044	-0.00312176	6.50E-05	-0.183612	0.0454608	-0.0233932	-0.0278491	-0.0214888	0.117504	0.0387672	0.0799468	0.0846866	0.00910964	0.0788452	-0.0465623	-0.0988249	-0.00636147	0.0996276	0.0156187	-0.0835727	-0.155012	-0.123006	0.124638	0.0517078	0.0216105	0.159134	-0.040308	-0.143869	0.0924488	-0.0266034	-0.0125693	-0.00667831	0.201181	-0.689101	-0.0687675	0.0119743	0.0542216	-0.00542136	0.102888	0.724895
3.61	0.0504013	-0.0743203	0.0424878	0.0102445	0.0489723	-0.187004	-0.0199006	0.00817109	0.899598	0.00180322	-0.00311539	0.00108584	-0.183229	0.0344647	-0.0236143	-0.0169639	-0.0202557	0.124155	0.0396625	0.0978847	0.0849243	0.0374746	0.0782758	-0.0633306	-0.0989821	-0.0218301	0.099731	0.00455745	-0.085229	-0.174867	-0.121603	0.151898	0.0519924	0.0329373	0.158673	-0.0507851	-0.142954	0.093753	-0.0267166	-0.0101926	-0.00454572	0.211827	-0.690011	-0.117939	0.0129188	0.123614	-0.00441429	0.0889744	0.723639
3.62	0.0497131	-0.0770465	0.0424736	0.00462645	0.0472518	-0.152136	-0.0198156	0.0088166	0.899617	0.00182189	-0.00310183	0.001569	-0.18293	0.0245107	-0.0237725	-0.0136505	-0.0190283	0.11791	0.0407311	0.116234	0.0852862	0.0340663	0.07761	-0.0699918	-0.0992126	-0.0246784	0.0997769	0.000989042	-0.0869377	-0.166955	-0.120007	0.165625	0.0523029	0.0268768	0.158136	-0.0567621	-0.141979	0.100132	-0.0268291	-0.0116749	-0.00252911	0.181058	-0.691361	-0.149467	0.0143172	0.150148	-0.00366017	0.0589227	0.723394
3.63	0.0489927	-0.077629	0.0424636	0.00601195	0.0459569	-0.106031	-0.0197248	0.00932191	0.899632	0.00122574	-0.00308504	0.00178119	-0.182749	0.0125124	-0.0239337	-0.0172119	-0.0179131	0.103065	0.0419759	0.131111	0.0856117	0.0288265	0.0769009	-0.0698626	-0.0994667	-0.0266567	0.0998344	0.00539964	-0.0884463	-0.135707	-0.118312	0.172164	0.0525501	0.0174507	0.157551	-0.057726	-0.140957	0.103642	-0.0269864	-0.0189891	-0.000915373	0.135665	-0.692997	-0.176026	0.0158622	0.15489	-0.00314544	0.0416465	0.723932
3.64	0.0482558	-0.0762518	0.042493	0.00861393	0.0451014	-0.0661978	-0.0196302	0.00957785	0.899642	0.00074466	-0.00306593	0.00204795	-0.182665	0.00506468	-0.0241193	-0.0197467	-0.0169755	0.0831566	0.043313	0.134972	0.0858553	0.0199521	0.0762158	-0.0668402	-0.099733	-0.0288105	0.0999382	0.0112196	-0.0895561	-0.0905748	-0.116574	0.175479	0.052603	0.00121328	0.156956	-0.0613679	-0.139916	0.103268	-0.027213	-0.0266759	0.000262066	0.0959986	-0.694859	-0.192502	0.0173978	0.151234	-0.00272036	0.0379636	0.725159
3.65	0.047504	-0.07696	0.0425664	0.0109871	0.044599	-0.0337268	-0.019535	0.00946377	0.899647	0.000358066	-0.00304411	0.00228621	-0.182597	0.00757411	-0.0243224	-0.0207485	-0.0162728	0.0553684	0.044617	0.125757	0.085997	0.00808869	0.0756017	-0.056042	-0.0999836	-0.0247276	0.100104	0.0172624	-0.0901953	-0.0422831	-0.114835	0.170968	0.0526059	-0.0052272	0.15635	-0.0596177	-0.138868	0.104156	-0.0275147	-0.0336752	0.00108697	0.0634831	-0.696926	-0.215213	0.0189016	0.148781	-0.00231392	0.0358258	0.727052
3.66	0.0467447	-0.0762641	0.0426546	0.0064381	0.0444515	0.00887479	-0.0194421	0.00908056	0.899649	0.000174179	-0.00302143	0.00214267	-0.182511	0.00927664	-0.0244992	-0.0125334	-0.015916	0.0118472	0.0458181	0.115915	0.0860663	0.00550921	0.0750728	-0.0496231	-0.100164	-0.0122381	0.100298	0.016586	-0.0903566	0.00714655	-0.113205	0.152009	0.0525224	-0.0103154	0.155772	-0.0550587	-0.137834	0.10268	-0.0278439	-0.029979	0.00154863	0.0188255	-0.699132	-0.225706	0.0203749	0.145271	-0.00194439	0.0302698	0.729453
3.67	0.0459665	-0.0758415	0.0427109	0.000507941	0.044858	0.0778439	-0.0193541	0.0085211	0.899651	0.000152059	-0.00300459	0.00106868	-0.182434	0.00394205	-0.0245843	-0.00365689	-0.016106	-0.0539713	0.0469639	0.116534	0.0861278	0.00729446	0.0745878	-0.0477339	-0.100156	0.0122771	0.100466	0.0166529	-0.0900182	0.0615896	-0.111864	0.113643	0.0523958	-0.0158794	0.155259	-0.0464124	-0.136814	0.101349	-0.028101	-0.020245	0.00141447	-0.0574332	-0.701388	-0.224366	0.021808	0.139968	-0.00160855	0.0274399	0.732167
3.68	0.0451646	-0.0748032	0.0427434	-0.00337336	0.0460707	0.164312	-0.0192713	0.0080668	0.899651	-0.00025002	-0.0030028	-0.000769807	-0.182466	-0.0109777	-0.0245773	0.00319863	-0.0170372	-0.131632	0.0481917	0.131057	0.0862097	0.0107348	0.0740999	-0.05075	-0.0998767	0.0407381	0.10061	0.0188036	-0.0891489	0.115969	-0.110956	0.0682333	0.0522066	-0.0231319	0.154843	-0.036591	-0.135811	0.0997087	-0.0282325	-0.00725902	0.000375617	-0.156582	-0.70358	-0.2112	0.0230875	0.100924	-0.00138662	-0.00859205	0.734985
3.69	0.044333	-0.0750135	0.0428493	0.0093143	0.0480515	0.223543	-0.019192	0.00780045	0.899645	-0.000863483	-0.00301946	-0.00245802	-0.18264	-0.0210285	-0.024585	-0.00808593	-0.0186625	-0.186132	0.0495641	0.140086	0.0863468	0.0138872	0.073603	-0.0457733	-0.0993418	0.0594466	0.100824	0.0352031	-0.0877992	0.161948	-0.110454	0.0355677	0.0519589	-0.0228732	0.154519	-0.0286761	-0.134826	0.0978518	-0.028309	-0.0105339	-0.00157488	-0.230449	-0.70544	-0.166601	0.0236047	-0.0118331	-0.00181196	-0.0904081	0.737502
3.7	0.0435076	-0.0704316	0.043109	0.021866	0.0503567	0.230475	-0.0191147	0.0076504	0.899634	-0.00133911	-0.00304865	-0.0032514	-0.182869	-0.0210199	-0.0247089	-0.0168483	-0.0206588	-0.207284	0.0509248	0.127597	0.0864931	0.0121357	0.073204	-0.0316509	-0.0986955	0.061687	0.101174	0.0448382	-0.0861025	0.186616	-0.11019	0.0191012	0.0518051	-0.00696113	0.154266	-0.0230895	-0.13389	0.0898878	-0.0284389	-0.015172	-0.00398411	-0.247333	-0.706885	-0.130409	0.0229096	-0.113696	-0.00282489	-0.100643	0.73955
3.71	0.0427179	-0.0685349	0.0434544	0.0265631	0.0525122	0.198395	-0.0190394	0.00744522	0.899619	-0.0015811	-0.00308236	-0.00343371	-0.183001	-0.00367716	-0.0248837	-0.0163887	-0.0227399	-0.20504	0.0520473	0.095499	0.0865883	0.00718846	0.0729624	-0.0163783	-0.0980212	0.0645893	0.101583	0.0459668	-0.0842844	0.186086	-0.110066	0.005761	0.0518023	0.00204189	0.154078	-0.0143674	-0.133012	0.0856632	-0.0286006	-0.0142099	-0.00631636	-0.218817	-0.708072	-0.105136	0.0215359	-0.156073	-0.00363514	-0.0661786	0.74124
3.72	0.0419624	-0.0688395	0.0437804	0.0235586	0.0542425	0.147967	-0.0189655	0.00735335	0.899604	-0.00140202	-0.00311702	-0.00349274	-0.182928	0.0207739	-0.0250145	-0.00964088	-0.0246923	-0.182354	0.0528182	0.0581949	0.0866777	0.0129806	0.0728577	-0.00461953	-0.0973153	0.0704855	0.101963	0.0418899	-0.0826107	0.158659	-0.110075	-0.00728177	0.0518495	0.00879132	0.153969	-0.00841881	-0.132165	0.0858487	-0.0287092	-0.00618656	-0.00823259	-0.167008	-0.709105	-0.104925	0.0198839	-0.172166	-0.00412348	-0.0374707	0.74261
3.73	0.0412347	-0.0651421	0.044041	0.0184961	0.0554495	0.0964093	-0.0188909	0.00761819	0.89959	-0.00120734	-0.0031525	-0.00363374	-0.182626	0.0377037	-0.0250914	-0.00487549	-0.0263196	-0.142498	0.0532288	0.026202	0.0868174	0.0147766	0.0728796	0.0062021	-0.0965673	0.0714772	0.10229	0.0354309	-0.0813014	0.117726	-0.110215	-0.0205927	0.0519548	0.0107272	0.153948	0.00346537	-0.131317	0.0828876	-0.0287307	0.0032938	-0.00959586	-0.111728	-0.710193	-0.109209	0.0181475	-0.172674	-0.00439409	-0.024044	0.743824
3.74	0.0405716	-0.0610588	0.0442273	0.0123698	0.0561883	0.0539185	-0.0188122	0.00818034	0.899579	-0.001014	-0.00319038	-0.00392094	-0.18219	0.0494	-0.025136	-0.00166611	-0.0274893	-0.0920821	0.0533612	0.0011066	0.0869836	0.0185567	0.073003	0.0165257	-0.0958204	0.0725194	0.102549	0.0273695	-0.0803976	0.0790686	-0.110487	-0.0339028	0.0520626	0.0133414	0.154028	0.0135701	-0.130499	0.0809712	-0.0286554	0.0137358	-0.010449	-0.0649714	-0.711259	-0.101633	0.0164902	-0.161668	-0.00466054	-0.0347717	0.744648
3.75	0.0399592	-0.057256	0.0443566	0.0123183	0.0565083	0.00919175	-0.0187267	0.00898946	0.89957	-0.000742351	-0.00323007	-0.00392619	-0.181632	0.0613162	-0.0251903	-0.00769353	-0.0281007	-0.0319348	0.0532468	-0.0245144	0.0871819	0.0170299	0.0732269	0.0277358	-0.0950757	0.0690213	0.102742	0.0239114	-0.0798834	0.0377956	-0.110868	-0.0402036	0.0522039	0.0153469	0.154202	0.0204915	-0.129685	0.0800264	-0.0285092	0.0150954	-0.0108366	-0.015164	-0.712248	-0.0929589	0.0149182	-0.154113	-0.00504269	-0.043974	0.744822
3.76	0.0394255	-0.0528419	0.0444909	0.0162679	0.0563037	-0.0531287	-0.0186308	0.0102679	0.899564	-0.000598926	-0.00326632	-0.00317419	-0.180968	0.0747879	-0.0253339	-0.0179029	-0.0280907	0.0317549	0.052865	-0.0529917	0.0873358	0.0140302	0.0735648	0.0385816	-0.0944451	0.0525464	0.102919	0.0212442	-0.079831	-0.0179265	-0.111222	-0.0270001	0.0523951	0.0236588	0.154414	0.0200332	-0.1289	0.0784772	-0.028398	0.00772774	-0.0106354	0.0559104	-0.713148	-0.0870954	0.0134124	-0.147462	-0.00549501	-0.0470689	0.744277
3.77	0.0389182	-0.0581137	0.044636	0.0191117	0.0553671	-0.134192	-0.0185191	0.0122017	0.899557	-0.000724768	-0.00329051	-0.00156881	-0.180114	0.0978481	-0.0255932	-0.0279568	-0.0274253	0.0960056	0.0522005	-0.0778881	0.0873976	-0.00127256	0.0739966	0.0439526	-0.0939976	0.0327103	0.103082	0.0174943	-0.0804344	-0.0966351	-0.11133	0.00951775	0.0526407	0.0232499	0.15458	0.0100618	-0.128065	0.0900134	-0.0283952	-0.00573753	-0.00958671	0.151558	-0.714039	-0.0877321	0.0121549	-0.0929219	-0.00577303	-0.000686266	0.743167
3.78	0.0384104	-0.0598445	0.0447051	0.00755558	0.0536709	-0.19726	-0.0183832	0.0150324	0.899551	-0.000438159	-0.00329665	0.000253734	-0.179124	0.100602	-0.0258544	-0.0186954	-0.0261823	0.143798	0.0514183	-0.075118	0.0873461	-0.00538221	0.0744181	0.0383546	-0.0938169	0.00421116	0.103147	-0.000445946	-0.0817946	-0.164653	-0.110991	0.0576877	0.0528366	0.0156955	0.154637	0.000769913	-0.127127	0.0995722	-0.0284606	-0.00582315	-0.00760598	0.232334	-0.714725	-0.0606963	0.0115791	-0.018287	-0.0055963	0.0353869	0.741305
3.79	0.0379253	-0.0542273	0.0446389	-0.00611265	0.0516017	-0.205819	-0.0182183	0.017917	0.899549	0.000194638	-0.00328802	0.00133251	-0.178206	0.0804689	-0.0260075	-0.00561491	-0.0245874	0.165093	0.0507705	-0.0518905	0.0873368	0.00726453	0.07475	0.0244702	-0.0939167	-0.0213998	0.103075	-0.0164092	-0.0835532	-0.179611	-0.110233	0.0897299	0.0529822	0.0154056	0.154622	-0.00273112	-0.126114	0.101333	-0.0285232	-0.00348726	-0.00508844	0.253645	-0.715363	-0.0756881	0.0119873	0.0924978	-0.00493905	0.0800261	0.739202
3.8	0.0374867	-0.051943	0.0444692	-0.0126358	0.0497186	-0.166394	-0.0180269	0.0202459	0.899552	0.000198766	-0.00327305	0.00155951	-0.17752	0.0595459	-0.0260555	-0.0021175	-0.0229304	0.159566	0.0503803	-0.0284563	0.0874928	0.0179013	0.0749534	0.0179868	-0.0942033	-0.0288445	0.102904	-0.021001	-0.0852216	-0.156256	-0.109272	0.0991668	0.0531205	0.0106568	0.154574	-0.00709423	-0.125088	0.105569	-0.0285659	-0.00489187	-0.00266414	0.219206	-0.716259	-0.106765	0.0132067	0.141888	-0.00421438	0.059761	0.737683
3.81	0.037029	-0.0522777	0.0442678	-0.0158766	0.0483356	-0.111055	-0.0178144	0.0222214	0.899551	-0.000535464	-0.00325764	0.00149486	-0.17701	0.0436068	-0.0260767	-0.00146633	-0.021419	0.137453	0.0501913	-0.0108666	0.0876424	0.0103139	0.0751125	0.0161064	-0.09451	-0.0278626	0.102705	-0.0224895	-0.0865853	-0.122125	-0.108282	0.0982637	0.0531947	0.000792192	0.154516	-0.00458235	-0.123999	0.112296	-0.0286229	-0.00754393	-0.000711643	0.164425	-0.717542	-0.143493	0.0147313	0.159656	-0.00371298	0.038426	0.737053
3.82	0.0365715	-0.0464415	0.0440946	-0.0137565	0.0475063	-0.0555636	-0.017582	0.0242963	0.899541	-0.00143083	-0.00324395	0.00124516	-0.17669	0.0196493	-0.0261258	-0.00504546	-0.0202294	0.0949499	0.0501736	0.00842404	0.087692	0.000510435	0.075269	0.0145269	-0.0948434	-0.0352676	0.102531	-0.0195674	-0.087583	-0.0831459	-0.107294	0.0996067	0.0531301	-0.00864639	0.15446	-0.00628704	-0.122883	0.111115	-0.0287393	-0.0141577	0.00067902	0.106844	-0.719048	-0.162783	0.0163653	0.164439	-0.00338152	0.0250827	0.737026
3.83	0.0361345	-0.0417585	0.0439708	-0.00818846	0.0472286	-0.00144223	-0.0173282	0.0265079	0.899522	-0.00228419	-0.00323295	0.000928859	-0.176601	-0.00416047	-0.0262007	-0.0100393	-0.0195696	0.0353438	0.050357	0.0300254	0.0876646	-0.00606388	0.0754052	0.0117988	-0.0952325	-0.0417809	0.102396	-0.0137064	-0.0881537	-0.0384572	-0.1063	0.100317	0.0530066	-0.0126851	0.154398	-0.00808088	-0.121759	0.111629	-0.0289222	-0.0233254	0.00148591	0.0483294	-0.720725	-0.170658	0.0180138	0.163488	-0.00313155	0.0203876	0.737436
3.84	0.035723	-0.0389425	0.0439262	-0.00388004	0.0474725	0.0503984	-0.0170516	0.0287768	0.899497	-0.00263344	-0.0032259	0.000447959	-0.176755	-0.025449	-0.0263099	-0.0103248	-0.0195188	-0.024214	0.0507614	0.0512094	0.0876122	-0.00317265	0.0755063	0.00684209	-0.0956843	-0.0447879	0.102325	-0.0100564	-0.0882603	0.00957643	-0.105302	0.0979371	0.0528809	-0.011949	0.15431	-0.0094695	-0.120632	0.114479	-0.029193	-0.0291544	0.0017153	-0.00988977	-0.722456	-0.177083	0.0196269	0.15749	-0.00289053	0.0227362	0.738073
3.85	0.0353214	-0.0349242	0.0439198	-0.00422462	0.0482701	0.111699	-0.0167533	0.0308225	0.899469	-0.00289124	-0.00322579	-0.000559365	-0.177128	-0.0485583	-0.0263788	-0.00325332	-0.0200807	-0.0880404	0.0513744	0.0721748	0.087591	-0.0020434	0.0755636	0.0033726	-0.0961415	-0.0425161	0.102269	-0.009926	-0.0878275	0.0702401	-0.104368	0.0861681	0.0527545	-0.0143024	0.154216	-0.00807659	-0.119482	0.116078	-0.0294768	-0.0258571	0.00131299	-0.0808913	-0.72426	-0.182828	0.021169	0.148405	-0.00259117	0.0308385	0.738925
3.86	0.0349386	-0.0291965	0.0439283	-0.00372396	0.0497644	0.187671	-0.0164361	0.0325241	0.899439	-0.0031684	-0.00323999	-0.00239046	-0.177753	-0.0753185	-0.0263567	0.00433541	-0.0213383	-0.15903	0.0522154	0.0952282	0.0875856	0.00226623	0.0755773	0.000137218	-0.0965443	-0.0343244	0.102221	-0.00500656	-0.0867302	0.141662	-0.103618	0.0613066	0.0525934	-0.0178302	0.154157	-0.00159352	-0.118328	0.11489	-0.0296963	-0.0184719	9.41E-05	-0.171365	-0.726122	-0.18698	0.0225769	0.125545	-0.00218135	0.0358378	0.739982
3.87	0.0345936	-0.021081	0.0440165	0.00693866	0.0519802	0.250169	-0.0161045	0.0337218	0.899406	-0.00358537	-0.00327445	-0.00444556	-0.178639	-0.0994961	-0.0263082	0.000259846	-0.0232464	-0.214277	0.0532553	0.110804	0.0876248	0.00360157	0.075567	-0.000945426	-0.0968542	-0.0280372	0.102278	0.0119342	-0.084966	0.199784	-0.10315	0.0329802	0.052411	-0.0174015	0.154156	0.00163225	-0.11722	0.107012	-0.0298795	-0.0189728	-0.00200941	-0.250529	-0.727883	-0.160197	0.023448	0.044604	-0.00199084	-0.00397538	0.741157
3.88	0.0342604	-0.0230727	0.0442477	0.0214033	0.0546066	0.266436	-0.0157633	0.0344417	0.899365	-0.00459444	-0.00332705	-0.00594008	-0.17965	-0.0989168	-0.0263309	-0.010666	-0.0255594	-0.23564	0.0543627	0.106702	0.0876242	-0.0068885	0.0756093	0.012284	-0.0970564	-0.0166518	0.102515	0.0316621	-0.0827884	0.226112	-0.102941	0.0106651	0.0522464	-0.0137919	0.15422	0.0112163	-0.116146	0.108407	-0.030094	-0.0236503	-0.00468026	-0.279708	-0.72942	-0.149383	0.0233193	-0.0705948	-0.00234662	-0.0689012	0.742471
3.89	0.0339293	-0.0195585	0.0446011	0.0309859	0.0571308	0.233189	-0.0154156	0.0351334	0.899315	-0.00518769	-0.00339021	-0.00658884	-0.180621	-0.0946297	-0.026454	-0.0184873	-0.0278891	-0.220356	0.0553662	0.093014	0.0875056	-0.0162727	0.0757825	0.0236272	-0.0971969	-0.0203843	0.102897	0.0405562	-0.0805036	0.223382	-0.102886	0.00285777	0.0521415	-0.00886942	0.154367	0.01859	-0.115085	0.102687	-0.0303498	-0.0254959	-0.00734868	-0.252411	-0.730882	-0.143199	0.0222366	-0.139098	-0.00300868	-0.0612198	0.744197
3.9	0.033639	-0.0206046	0.0449944	0.0325645	0.0591644	0.173424	-0.0150605	0.0358792	0.899262	-0.00551198	-0.00345727	-0.00678668	-0.181509	-0.0812435	-0.0266259	-0.0197092	-0.0299516	-0.185944	0.0562158	0.0771362	0.0873276	-0.0173196	0.0760514	0.0293508	-0.0973811	-0.0227626	0.103326	0.0408696	-0.0783711	0.194961	-0.102865	0.00164783	0.0520679	-0.00504046	0.154582	0.0242642	-0.114059	0.103433	-0.030596	-0.0208917	-0.00955528	-0.192203	-0.732289	-0.135039	0.0206555	-0.172844	-0.00341619	-0.0256763	0.746166
3.91	0.0333815	-0.0183891	0.0453493	0.029193	0.0605572	0.106586	-0.0146971	0.0368199	0.899208	-0.00535421	-0.00352531	-0.00679521	-0.182295	-0.0750151	-0.0267827	-0.0170738	-0.031622	-0.142171	0.056946	0.0693532	0.0872008	-0.00840562	0.0763291	0.0271302	-0.0976188	-0.0309908	0.103728	0.035986	-0.0766412	0.14271	-0.102831	0.0062024	0.0520551	0.00264046	0.154841	0.0265984	-0.113036	0.10185	-0.0307732	-0.0130356	-0.0110935	-0.120748	-0.733625	-0.13044	0.0188731	-0.181979	-0.00351278	-0.00263495	0.748038
3.92	0.0331661	-0.0196755	0.0456413	0.0241038	0.0612822	0.0411055	-0.0143239	0.0378069	0.899155	-0.00508134	-0.00359257	-0.0066355	-0.183018	-0.0666921	-0.0269147	-0.0139752	-0.0327962	-0.0875851	0.0576197	0.0650311	0.0871451	-0.00303243	0.0765761	0.0220859	-0.0979382	-0.0360229	0.104079	0.0296028	-0.075505	0.0764459	-0.102746	0.0117999	0.0520563	-0.000244868	0.155144	0.0299386	-0.112013	0.104951	-0.0308782	-0.00567719	-0.0119027	-0.0481023	-0.734911	-0.127821	0.0170563	-0.180976	-0.00348487	0.00105396	0.749657
3.93	0.0329669	-0.0190997	0.04586	0.0198366	0.0613879	-0.0176348	-0.0139407	0.0388349	0.899105	-0.00491916	-0.00365803	-0.00646039	-0.183669	-0.0631787	-0.0270242	-0.0136455	-0.0333992	-0.0292919	0.0582673	0.0644967	0.0871361	6.59E-05	0.076776	0.0184225	-0.0983198	-0.0445651	0.104373	0.0241854	-0.0750314	0.0106656	-0.10259	0.0204539	0.052061	0.000815844	0.155472	0.0337256	-0.110957	0.106182	-0.0309155	-0.000497799	-0.0120113	0.019137	-0.736177	-0.123306	0.0152729	-0.175918	-0.00348874	-0.00614329	0.750994
3.94	0.0327828	-0.0232324	0.0460256	0.0176586	0.0609144	-0.0778619	-0.0135473	0.0398169	0.899056	-0.00487077	-0.00372052	-0.0059516	-0.184266	-0.052732	-0.0271483	-0.0169759	-0.0333956	0.0349975	0.058905	0.0605951	0.0871664	0.00405735	0.0769378	0.0149664	-0.0987847	-0.0513279	0.104629	0.0213411	-0.0751916	-0.0532906	-0.102324	0.0346183	0.0520641	0.0012048	0.155819	0.033698	-0.109867	0.112733	-0.0309224	-0.000466558	-0.0114447	0.0900228	-0.737441	-0.12801	0.0135592	-0.166274	-0.00357903	-0.0176421	0.752094
3.95	0.0326118	-0.0211296	0.0461723	0.0187959	0.0597752	-0.150151	-0.0131433	0.0410669	0.899008	-0.00477368	-0.00377476	-0.00480564	-0.184772	-0.0470817	-0.0273435	-0.025486	-0.0327151	0.103093	0.0594815	0.0539927	0.0871982	0.00301554	0.0770869	0.0146875	-0.0993936	-0.0751566	0.104877	0.018182	-0.0760158	-0.125049	-0.101837	0.0658598	0.0521077	0.00914557	0.156138	0.0287479	-0.108743	0.111691	-0.0309741	-0.00799703	-0.010089	0.176364	-0.738744	-0.127593	0.0119844	-0.139444	-0.00377801	-0.0122316	0.753061
3.96	0.0324929	-0.0205867	0.0462877	0.0146693	0.0579292	-0.212323	-0.0127245	0.0427405	0.89896	-0.00484568	-0.00381582	-0.003436	-0.185246	-0.0465454	-0.0276115	-0.0291359	-0.0314207	0.153116	0.0600327	0.058556	0.0872081	-0.000380154	0.0771986	0.00707726	-0.100278	-0.10215	0.105087	0.00868732	-0.0775154	-0.188496	-0.10097	0.107417	0.0522429	0.0169929	0.15637	0.0178194	-0.107623	0.113636	-0.0311021	-0.0138808	-0.00787204	0.254711	-0.739921	-0.0990635	0.0109784	-0.0641357	-0.00365889	0.0222626	0.75371
3.97	0.0323809	-0.0226672	0.046311	0.00524092	0.0556828	-0.226757	-0.0122879	0.0445408	0.898913	-0.00463173	-0.00384553	-0.00265959	-0.185769	-0.058021	-0.0278634	-0.0250032	-0.0297792	0.174236	0.0607372	0.0838199	0.0872121	0.00406115	0.0771971	-0.0069057	-0.101393	-0.11798	0.105196	-0.00287759	-0.0794207	-0.206928	-0.0997228	0.137718	0.0523959	0.00940421	0.156515	0.0124923	-0.106458	0.119637	-0.0312431	-0.0137366	-0.00510348	0.281253	-0.740645	-0.047051	0.0107395	0.0275054	-0.00334629	0.0531172	0.753536
3.98	0.0322498	-0.0224243	0.0462427	-0.00430418	0.0535653	-0.189714	-0.0118363	0.0456457	0.898867	-0.00453229	-0.0038717	-0.0026981	-0.186449	-0.0773193	-0.0280545	-0.0177506	-0.028051	0.170268	0.0617238	0.112855	0.0872958	0.0171016	0.0770612	-0.0208697	-0.102592	-0.118014	0.105216	-0.010656	-0.0812662	-0.183018	-0.0983085	0.140373	0.0524598	0.00544573	0.156622	0.01064	-0.105239	0.122779	-0.0313711	-0.0112403	-0.00237246	0.249399	-0.740971	-0.0232282	0.0114795	0.109028	-0.00268613	0.0656344	0.752634
3.99	0.0320993	-0.022701	0.0461104	-0.0103294	0.0519815	-0.125374	-0.0113774	0.0460615	0.898821	-0.00464704	-0.00390132	-0.00331791	-0.187317	-0.0948223	-0.0281768	-0.013424	-0.026525	0.13491	0.0629733	0.136007	0.0875574	0.0304965	0.0768052	-0.0293111	-0.103729	-0.105855	0.105177	-0.0139075	-0.0827855	-0.144064	-0.0969796	0.124167	0.0524436	-0.0114271	0.15675	0.0151151	-0.103997	0.125793	-0.0314667	-0.00893029	-0.000150419	0.184343	-0.741239	-0.0360673	0.0127611	0.142951	-0.00214044	0.0411555	0.751585
4	0.0319183	-0.0203462	0.0459679	-0.0109804	0.0510824	-0.0549274	-0.0109154	0.0463786	0.898772	-0.00521935	-0.00393893	-0.00424888	-0.188365	-0.116688	-0.0282786	-0.0137107	-0.0254897	0.0749117	0.0644513	0.161128	0.087861	0.0288748	0.0764668	-0.037998	-0.104748	-0.0978505	0.105121	-0.0129464	-0.0839143	-0.101293	-0.0958168	0.109635	0.0522871	-0.0185416	0.1569	0.0160023	-0.102731	0.125469	-0.0315541	-0.00982443	0.00135817	0.108534	-0.741727	-0.0639165	0.0142834	0.159228	-0.00185227	0.0156717	0.750867
4.01	0.0317255	-0.0200456	0.0458764	-0.00490385	0.0508905	0.0154395	-0.0104498	0.0467459	0.898717	-0.00587255	-0.00398714	-0.00542176	-0.189641	-0.138093	-0.0284049	-0.0187462	-0.0251283	0.00461249	0.0661978	0.188738	0.0881191	0.0206905	0.0760482	-0.0448259	-0.105705	-0.0923312	0.105101	-0.00611434	-0.0845421	-0.041101	-0.0947623	0.102139	0.0520844	-0.0211784	0.157046	0.0137796	-0.101465	0.127465	-0.031676	-0.0158835	0.00208358	0.0284817	-0.742546	-0.100042	0.0159159	0.165179	-0.00178084	-0.00185482	0.750716
4.02	0.0315037	-0.0204147	0.045884	0.0030108	0.051377	0.0807379	-0.00998089	0.0469876	0.898654	-0.00652617	-0.00404785	-0.00673649	-0.191128	-0.157168	-0.0285766	-0.0220509	-0.0254566	-0.0603332	0.0682145	0.213964	0.0882725	0.0113228	0.0755733	-0.0493316	-0.106619	-0.0890502	0.105159	0.00210198	-0.0844937	0.0321552	-0.0937555	0.0989097	0.0518412	-0.0268993	0.157166	0.0108675	-0.10018	0.129785	-0.0318639	-0.0214015	0.00201412	-0.0498639	-0.743716	-0.132703	0.0175458	0.159811	-0.00180111	-0.00289849	0.751166
4.03	0.0312453	-0.0213569	0.0459949	0.0115307	0.0524881	0.14186	-0.00951124	0.046863	0.898585	-0.00730595	-0.00412301	-0.00837591	-0.192783	-0.172034	-0.0287702	-0.0242342	-0.0264116	-0.121354	0.0704529	0.233472	0.0883455	0.00312374	0.0750706	-0.0504105	-0.107481	-0.082885	0.105306	0.0123473	-0.0837245	0.102989	-0.092794	0.0916972	0.051542	-0.0318341	0.157264	0.00936918	-0.0988725	0.13147	-0.0320984	-0.024561	0.00117452	-0.126846	-0.745123	-0.146829	0.0191111	0.15178	-0.0017554	0.0074217	0.752035
4.04	0.0309445	-0.0232768	0.0461952	0.0188381	0.0542147	0.203137	-0.00904522	0.0462146	0.89851	-0.00744594	-0.00421703	-0.0105039	-0.194568	-0.182532	-0.0289608	-0.0251399	-0.0279783	-0.180047	0.0728645	0.247814	0.088359	0.00115728	0.0745631	-0.0503205	-0.108232	-0.0685517	0.105538	0.0230628	-0.082267	0.171318	-0.0919628	0.0726999	0.051199	-0.0353225	0.157366	0.0112538	-0.0975514	0.132572	-0.0323296	-0.0226049	-0.000453336	-0.206593	-0.746608	-0.150597	0.0205799	0.14182	-0.0015776	0.02259	0.753063
4.05	0.0306165	-0.0213206	0.0465147	0.0327712	0.056491	0.248757	-0.00858876	0.0449905	0.898434	-0.00768084	-0.00433353	-0.0127773	-0.196444	-0.189438	-0.0291955	-0.0347995	-0.0300754	-0.225253	0.0753683	0.25083	0.088395	0.00531438	0.0740768	-0.0462168	-0.108829	-0.0558706	0.105899	0.0414469	-0.0802246	0.219542	-0.0913611	0.0475955	0.0508469	-0.033667	0.157495	0.0134614	-0.0962561	0.125907	-0.0325616	-0.0247853	-0.00282507	-0.271475	-0.748024	-0.128869	0.0217961	0.0891884	-0.00143997	-0.0119778	0.754046
4.06	0.030281	-0.0257092	0.0469869	0.0452625	0.059056	0.259374	-0.00814654	0.0433512	0.898356	-0.00792924	-0.00447014	-0.0144051	-0.19832	-0.176206	-0.029523	-0.0416441	-0.0325208	-0.248213	0.0778175	0.234716	0.0884456	0.00117726	0.0736641	-0.0337073	-0.109288	-0.0396423	0.106428	0.0561819	-0.0778804	0.23363	-0.0909883	0.0268058	0.0505287	-0.0296173	0.157637	0.0159311	-0.0950307	0.123581	-0.0328171	-0.0244664	-0.00567277	-0.298289	-0.749062	-0.0810985	0.0223057	0.00333366	-0.00171968	-0.0559402	0.754607
4.07	0.0298796	-0.0297556	0.0475793	0.0569026	0.0615105	0.227911	-0.00772237	0.0415006	0.898276	-0.00775374	-0.00461862	-0.0151208	-0.199966	-0.150679	-0.0299252	-0.0480127	-0.0350434	-0.241316	0.080005	0.202402	0.0884192	-0.00283479	0.0734156	-0.0182791	-0.109573	-0.0298554	0.107086	0.0681846	-0.0755772	0.216649	-0.0907865	0.0155716	0.0503096	-0.0157688	0.157801	0.0156848	-0.0938061	0.11952	-0.0330741	-0.024097	-0.00854807	-0.277127	-0.749812	-0.0751738	0.0217733	-0.100375	-0.00250765	-0.0884735	0.755072
4.08	0.0294416	-0.0393093	0.0482344	0.0614465	0.0634635	0.161282	-0.00731727	0.0395545	0.8982	-0.00748174	-0.00476966	-0.0149731	-0.201285	-0.108579	-0.0303696	-0.0501662	-0.0373188	-0.200411	0.0818019	0.156627	0.0883924	-0.00331981	0.073333	3.65E-05	-0.109758	-0.0185815	0.107808	0.0720624	-0.0735796	0.175097	-0.090664	0.0110071	0.0502036	-0.00619696	0.157984	0.0189829	-0.0926009	0.122171	-0.0333117	-0.0205634	-0.0109892	-0.213099	-0.750699	-0.10522	0.0205168	-0.143873	-0.00326449	-0.0651701	0.756268
4.09	0.0289759	-0.0422247	0.0488834	0.061082	0.0646371	0.0746617	-0.00692888	0.0382579	0.898129	-0.00653492	-0.00491625	-0.014256	-0.202229	-0.0775668	-0.0308451	-0.0526225	-0.0390401	-0.135275	0.083179	0.120656	0.0883716	-0.000486084	0.0733805	0.00850744	-0.109916	-0.0252582	0.108531	0.0691704	-0.0721259	0.107237	-0.090494	0.0258465	0.0502455	0.0144833	0.158158	0.0135951	-0.0913972	0.119094	-0.0335041	-0.0153605	-0.0126414	-0.122268	-0.751909	-0.135699	0.0189925	-0.159935	-0.0037831	-0.0444115	0.758398
4.1	0.0285302	-0.0450159	0.0494793	0.0555862	0.0649291	-0.011363	-0.0065493	0.0377555	0.89807	-0.00545153	-0.00505309	-0.0130557	-0.202918	-0.0563797	-0.0313473	-0.0526774	-0.0400639	-0.0655454	0.0842856	0.102956	0.088405	0.0105975	0.0734536	0.00424349	-0.110202	-0.0410557	0.109204	0.0605426	-0.0714286	0.0253309	-0.0900857	0.0574254	0.0504817	0.0299177	0.158238	0.00321262	-0.0902156	0.119279	-0.0336402	-0.0086921	-0.013343	-0.0269656	-0.753321	-0.145829	0.0173403	-0.170771	-0.00410549	-0.0242216	0.761017
4.11	0.0280896	-0.0482717	0.0499768	0.0469974	0.0644184	-0.0855641	-0.00617191	0.0377945	0.898019	-0.0046914	-0.00517657	-0.0116116	-0.203436	-0.0441843	-0.0318435	-0.0513326	-0.0403893	0.00368042	0.0852903	0.0996993	0.0885527	0.0173037	0.0734628	-0.00310091	-0.110672	-0.0611603	0.10979	0.0504549	-0.0715337	-0.0554167	-0.0893145	0.0980476	0.0507843	0.0313635	0.158213	-0.00864434	-0.0890085	0.122702	-0.03371	-0.00308663	-0.0131282	0.0598931	-0.754719	-0.133276	0.015622	-0.172261	-0.00423814	-0.00951201	0.763462
4.12	0.0276423	-0.053633	0.050367	0.037185	0.0632354	-0.146572	-0.00579278	0.0380336	0.897975	-0.00406092	-0.00528463	-0.00994667	-0.203855	-0.0353089	-0.0323321	-0.04937	-0.0400198	0.0726886	0.086312	0.104799	0.0887547	0.0235308	0.0733766	-0.0148068	-0.111351	-0.0797287	0.110303	0.0421809	-0.0723766	-0.126082	-0.0881161	0.14079	0.0510945	0.0289704	0.15806	-0.0208491	-0.0877475	0.130214	-0.0337407	-5.21E-05	-0.0120977	0.136249	-0.755978	-0.118793	0.0139282	-0.166474	-0.00431092	-0.0107887	0.76534
4.13	0.0271493	-0.0620387	0.0506502	0.0285762	0.0614803	-0.201482	-0.00541201	0.0380874	0.897936	-0.00372887	-0.00537466	-0.00798741	-0.204166	-0.022997	-0.0328213	-0.0501293	-0.0389649	0.140259	0.0873837	0.108457	0.0890061	0.0257206	0.0731889	-0.0223854	-0.112185	-0.0924581	0.110769	0.0381037	-0.0738538	-0.184479	-0.0865102	0.179278	0.0513298	0.0200878	0.157794	-0.0308319	-0.0863863	0.140898	-0.0337666	-0.0020036	-0.0103217	0.209384	-0.757132	-0.107459	0.0123156	-0.156783	-0.00445933	-0.0229407	0.766671
4.14	0.0266336	-0.0634069	0.0508393	0.0201639	0.0592137	-0.246106	-0.00503218	0.0378367	0.8979	-0.00375112	-0.00544349	-0.00574919	-0.204379	-0.0165876	-0.033324	-0.0498518	-0.0372595	0.197623	0.0884661	0.107496	0.0892414	0.0214904	0.0729497	-0.0258397	-0.113174	-0.109938	0.111209	0.0330369	-0.0757839	-0.218696	-0.0845384	0.21389	0.0515942	0.0356031	0.15744	-0.0391372	-0.0849675	0.141759	-0.0338323	-0.00787184	-0.00783888	0.273497	-0.758146	-0.0886614	0.0109436	-0.105629	-0.00458308	0.00726244	0.767505
4.15	0.0261303	-0.0654356	0.0509121	0.00697937	0.0566768	-0.251562	-0.00465589	0.0373625	0.897861	-0.00382177	-0.0054908	-0.00383101	-0.204563	-0.0154758	-0.0337749	-0.0403367	-0.0351658	0.214263	0.0895641	0.113158	0.0894273	0.015443	0.0726579	-0.0329737	-0.11432	-0.117876	0.111571	0.0211822	-0.0778709	-0.219061	-0.0822676	0.236676	0.0519679	0.0301918	0.157016	-0.0429902	-0.083561	0.14245	-0.0339324	-0.00949693	-0.00490095	0.295184	-0.758821	-0.0489352	0.0102628	-0.0305499	-0.00435834	0.0393038	0.767705
4.16	0.0255597	-0.070491	0.050857	-0.00559111	0.0543307	-0.210372	-0.00428524	0.0368017	0.897823	-0.00377301	-0.00552318	-0.00279781	-0.204743	-0.0223362	-0.0341189	-0.0296203	-0.0331327	0.187882	0.0907829	0.133472	0.0895903	0.0217857	0.0722605	-0.0489596	-0.115453	-0.111798	0.111823	0.0110838	-0.079855	-0.200838	-0.0798578	0.243331	0.0521305	0.00168881	0.156567	-0.0453114	-0.082098	0.147865	-0.034046	-0.0119596	-0.00201472	0.264195	-0.759184	-0.0291871	0.0105049	0.0740717	-0.00362175	0.0933426	0.76743
4.17	0.0249279	-0.071986	0.050696	-0.0172603	0.0525715	-0.137992	-0.00392069	0.0361115	0.897784	-0.00403426	-0.00554988	-0.00264775	-0.205047	-0.0398427	-0.0343518	-0.0188641	-0.0314963	0.139567	0.0922472	0.160856	0.0898231	0.0212365	0.0717253	-0.0593486	-0.116512	-0.10162	0.11197	0.00114894	-0.0815976	-0.166902	-0.0774441	0.238229	0.0520112	-0.0192767	0.156108	-0.0461254	-0.0805959	0.150533	-0.0341612	-0.0103667	0.000360713	0.195748	-0.759469	-0.028447	0.0115593	0.128391	-0.00277063	0.0707588	0.76706
4.18	0.0242593	-0.0711012	0.0504833	-0.0193451	0.0516343	-0.0481562	-0.00356448	0.0350279	0.897742	-0.0044319	-0.00557895	-0.00328445	-0.205551	-0.059519	-0.0345058	-0.0160374	-0.0304135	0.077378	0.0939823	0.184944	0.0900595	0.0228132	0.0710819	-0.0668472	-0.117465	-0.0869926	0.112047	-0.000315439	-0.0828449	-0.0987268	-0.0751419	0.219206	0.0517565	-0.0355624	0.155658	-0.0419554	-0.0790934	0.149383	-0.0342807	-0.0144697	0.0019214	0.102857	-0.759723	-0.0207991	0.0129621	0.147716	-0.0022074	0.0429856	0.76653
4.19	0.0235525	-0.0704465	0.0503024	-0.0154444	0.0516482	0.0499051	-0.00322114	0.0336396	0.897695	-0.00497136	-0.00561774	-0.00456741	-0.206244	-0.077702	-0.0346392	-0.0156685	-0.0300796	-0.00957883	0.0959337	0.205767	0.0902631	0.0181067	0.0703765	-0.0732423	-0.118239	-0.0671559	0.112124	0.00435505	-0.0833139	-0.0124176	-0.0730853	0.191474	0.0513547	-0.0436283	0.155234	-0.0411422	-0.0776077	0.147957	-0.0344467	-0.020303	0.00246849	-0.00448181	-0.759902	-0.0188628	0.0144661	0.151664	-0.00184985	0.030422	0.765691
4.2	0.0227844	-0.0731942	0.0502207	-0.00442089	0.0526042	0.137645	-0.00289134	0.0323867	0.897643	-0.0053224	-0.0056715	-0.00624895	-0.207093	-0.0916997	-0.034789	-0.0201849	-0.0306879	-0.105338	0.0980855	0.225671	0.0904385	0.0164085	0.0696134	-0.0784289	-0.118799	-0.0480301	0.112267	0.0156908	-0.0829783	0.064215	-0.0712969	0.168301	0.050883	-0.0487264	0.15482	-0.0420326	-0.0761092	0.151165	-0.0346939	-0.0300852	0.00195693	-0.105688	-0.760136	-0.0286779	0.0159668	0.148174	-0.00155052	0.0304125	0.764705
4.21	0.0219524	-0.0766424	0.05027	0.00657163	0.0543465	0.207039	-0.00257275	0.0312977	0.89759	-0.00528821	-0.00574346	-0.00819009	-0.208077	-0.101963	-0.0349722	-0.0225114	-0.0321989	-0.186198	0.100431	0.242837	0.0906178	0.0202339	0.0688	-0.0829745	-0.119194	-0.033666	0.112501	0.0246958	-0.0819382	0.133583	-0.0696928	0.15311	0.050408	-0.0444895	0.154383	-0.0448929	-0.0745773	0.156021	-0.0350216	-0.0352382	0.000511873	-0.19086	-0.760551	-0.0565686	0.0174416	0.147173	-0.00124395	0.0287451	0.763779
4.22	0.0210556	-0.0792699	0.0504462	0.020222	0.0566822	0.25687	-0.00226636	0.0298665	0.897537	-0.0051924	-0.00583619	-0.0104251	-0.209128	-0.104942	-0.0351745	-0.0268568	-0.0344044	-0.24322	0.102895	0.247353	0.0908545	0.023627	0.0679666	-0.0793473	-0.119441	-0.0202313	0.112822	0.0378022	-0.0802511	0.197603	-0.0682385	0.136416	0.0499788	-0.0401936	0.153924	-0.0467242	-0.0730031	0.158141	-0.0353874	-0.0387809	-0.00169386	-0.258382	-0.761274	-0.0853361	0.0189163	0.146409	-0.000966957	0.0232355	0.763204
4.23	0.0201391	-0.0771506	0.0507808	0.0359092	0.0594115	0.285074	-0.00197768	0.0277444	0.897486	-0.00517094	-0.00595226	-0.0127583	-0.210185	-0.101408	-0.0354342	-0.0333938	-0.0370395	-0.272091	0.10532	0.234376	0.0910915	0.02356	0.0672231	-0.0654888	-0.119557	-0.00859186	0.113288	0.053966	-0.0779711	0.251932	-0.0669839	0.112568	0.0496172	-0.0356861	0.153476	-0.0419501	-0.0714584	0.151106	-0.0357883	-0.0403944	-0.00447688	-0.304578	-0.762234	-0.105417	0.0203408	0.133105	-0.000733339	0.0160225	0.763061
4.24	0.0192222	-0.0760861	0.0512906	0.0530853	0.0622616	0.280735	-0.00171335	0.0251013	0.897433	-0.00547674	-0.00609067	-0.0148012	-0.211127	-0.0841845	-0.0357951	-0.0439981	-0.0398358	-0.276627	0.107512	0.203122	0.0912846	0.0160099	0.0666652	-0.0420567	-0.119528	0.00311346	0.113933	0.0724184	-0.0753296	0.270214	-0.0659783	0.0888491	0.0492919	-0.0268263	0.153071	-0.0377747	-0.0699885	0.141632	-0.0362126	-0.0403516	-0.00755489	-0.315666	-0.763203	-0.0821163	0.0213529	0.064549	-0.000808048	-0.0329202	0.763135
4.25	0.0183179	-0.0797702	0.0519428	0.0662463	0.0648932	0.241278	-0.00147556	0.0224925	0.897376	-0.00585421	-0.00624609	-0.0161411	-0.211854	-0.0540229	-0.0362517	-0.052078	-0.0425567	-0.258453	0.109351	0.163811	0.0913709	0.0056117	0.0663525	-0.0210307	-0.119381	0.0155568	0.11472	0.0857352	-0.0727277	0.246583	-0.0651831	0.0718753	0.0490632	-0.0173581	0.152711	-0.0350745	-0.0686155	0.136269	-0.0366053	-0.0344951	-0.0105505	-0.2865	-0.763851	-0.0508203	0.0214826	-0.0433135	-0.00146026	-0.10056	0.763055
4.26	0.0173651	-0.0879628	0.0526793	0.0733493	0.0669683	0.170869	-0.00126177	0.0203918	0.897319	-0.00564392	-0.00641054	-0.0166045	-0.212229	-0.0175639	-0.0367743	-0.0560939	-0.0449644	-0.215091	0.110799	0.1266	0.0914387	0.00524984	0.0662227	-0.00417169	-0.119097	0.025315	0.11559	0.0914396	-0.0705527	0.190593	-0.0645023	0.0667675	0.0489263	-0.0116986	0.15238	-0.0319984	-0.0672391	0.138563	-0.0369192	-0.0255946	-0.0130608	-0.219572	-0.764382	-0.0571011	0.02066	-0.111179	-0.00251728	-0.103365	0.763168
4.27	0.0164129	-0.0898188	0.0534602	0.0773951	0.0682086	0.0762897	-0.00106572	0.0188605	0.897268	-0.00448631	-0.00657539	-0.0162169	-0.212294	0.011092	-0.0373583	-0.0604811	-0.0467582	-0.138045	0.111909	0.0949633	0.0914919	0.00982089	0.06623	0.00376974	-0.118795	0.0220189	0.116507	0.0950093	-0.0690373	0.117465	-0.0638125	0.0720507	0.0488505	0.000372596	0.152062	-0.0334464	-0.0658794	0.1346	-0.037161	-0.0186415	-0.0147324	-0.120244	-0.765025	-0.0714734	0.0193909	-0.139157	-0.00342614	-0.0796455	0.763755
4.28	0.015491	-0.0925025	0.0542238	0.0719777	0.068438	-0.0277735	-0.000883313	0.0177107	0.89723	-0.003101	-0.00673213	-0.0149908	-0.212071	0.0388367	-0.037983	-0.0604366	-0.0476609	-0.043869	0.112722	0.0688747	0.0916217	0.0143994	0.0662824	0.00512002	-0.118532	0.0175102	0.117425	0.0886345	-0.0682909	0.0367385	-0.0630455	0.0827724	0.0489396	0.0184033	0.151714	-0.0360999	-0.0645466	0.133033	-0.0373205	-0.00747393	-0.0153043	-0.00323036	-0.76585	-0.0916624	0.0179393	-0.149478	-0.00408721	-0.0568268	0.76481
4.29	0.0145889	-0.0973453	0.0548806	0.0604496	0.0676605	-0.122334	-0.000709484	0.0171763	0.897204	-0.00219958	-0.00687351	-0.0132077	-0.211607	0.0596358	-0.0386122	-0.0600514	-0.047643	0.0410424	0.113349	0.0581766	0.0917763	0.0179444	0.066303	-0.00270615	-0.118331	0.011529	0.118243	0.0762228	-0.0683765	-0.0500868	-0.0621352	0.100901	0.0491523	0.0254639	0.151345	-0.0382135	-0.0632083	0.136178	-0.0373622	0.0034537	-0.0147087	0.10978	-0.766846	-0.107864	0.0164481	-0.149128	-0.00456748	-0.0450186	0.76623
4.3	0.0136732	-0.104536	0.055375	0.0439596	0.0660587	-0.192019	-0.000537117	0.017426	0.897185	-0.00166302	-0.0069951	-0.0110995	-0.210996	0.067287	-0.0392133	-0.0559312	-0.0468761	0.103986	0.113991	0.0721615	0.0920241	0.0336143	0.0661669	-0.0249456	-0.118201	0.00552123	0.118904	0.0593328	-0.0693355	-0.13809	-0.0610091	0.125666	0.0493852	0.0213719	0.15094	-0.0432716	-0.0618058	0.145581	-0.037285	0.013605	-0.0130852	0.200563	-0.768041	-0.129982	0.0149805	-0.144988	-0.00497702	-0.0414872	0.768005
4.31	0.0127165	-0.111085	0.0557064	0.0267457	0.063891	-0.234949	-0.000358568	0.0183824	0.897169	-0.00162955	-0.00709476	-0.00879223	-0.210377	0.0600147	-0.0397853	-0.0503876	-0.0455671	0.150412	0.114874	0.106637	0.092378	0.0376833	0.0658002	-0.0497633	-0.118157	-0.00366857	0.11942	0.0427899	-0.0711193	-0.213044	-0.0596048	0.155189	0.0495792	0.0177004	0.150475	-0.0486007	-0.0602922	0.157338	-0.0371412	0.0194596	-0.0106733	0.26572	-0.769431	-0.144362	0.0135336	-0.147472	-0.00536226	-0.0376783	0.770101
4.32	0.0117488	-0.109153	0.0558765	0.0134528	0.0614351	-0.250197	-0.00016814	0.0196759	0.89715	-0.00220171	-0.00717103	-0.00646961	-0.209926	0.03408	-0.0402902	-0.0460012	-0.0438654	0.184268	0.116179	0.152643	0.0927896	0.0444749	0.065168	-0.0738406	-0.118256	-0.0210237	0.119794	0.0305557	-0.0734495	-0.246349	-0.0579075	0.182618	0.0497441	0.0194703	0.149984	-0.0486245	-0.0586957	0.160468	-0.0369691	0.0170004	-0.00774723	0.302515	-0.770869	-0.134396	0.0120548	-0.147505	-0.00564244	-0.0205221	0.772202
4.33	0.0108132	-0.104955	0.055922	0.00243971	0.058996	-0.231268	3.44E-05	0.0207816	0.897123	-0.0034051	-0.00722502	-0.00444713	-0.209756	0.0034639	-0.0407219	-0.0398497	-0.0419637	0.188874	0.117941	0.19768	0.0932472	0.0454565	0.0642971	-0.0964962	-0.118519	-0.0342821	0.120061	0.0204671	-0.0758223	-0.227915	-0.0559785	0.201117	0.0499913	0.0230379	0.149487	-0.0491345	-0.0570844	0.160755	-0.0368438	0.00822452	-0.00463574	0.30171	-0.772066	-0.0960135	0.0108231	-0.089945	-0.00554314	0.0400346	0.773771
4.34	0.00989511	-0.102754	0.0558548	-0.0105263	0.0569201	-0.178984	0.000246968	0.0217668	0.897081	-0.00496142	-0.00726226	-0.00316364	-0.209892	-0.0274814	-0.04105	-0.0276351	-0.040209	0.156494	0.120139	0.242109	0.093652	0.0392161	0.0632325	-0.117581	-0.118875	-0.0373078	0.120226	0.00902268	-0.0778556	-0.187095	-0.053939	0.206577	0.0500618	-0.00662434	0.149042	-0.044381	-0.0554679	0.163568	-0.0367947	0.00144966	-0.00172953	0.262393	-0.772776	-0.0537296	0.0103709	0.0110596	-0.00485833	0.10343	0.774471
4.35	0.00895011	-0.101979	0.0556719	-0.0202497	0.0554921	-0.104271	0.000470724	0.0230115	0.897025	-0.00613197	-0.00729143	-0.00286733	-0.210345	-0.0621681	-0.041237	-0.0170456	-0.0389673	0.0927188	0.122813	0.292789	0.0940528	0.0406566	0.0619273	-0.142681	-0.119235	-0.0352827	0.120296	0.00296611	-0.0794747	-0.143968	-0.0518715	0.206218	0.0499172	-0.0239319	0.148626	-0.0388379	-0.0537957	0.170534	-0.0368012	-0.00502324	0.000636063	0.195019	-0.773296	-0.0547194	0.0109392	0.0892409	-0.00366989	0.120733	0.774898
4.36	0.00800045	-0.0946025	0.0554715	-0.0178751	0.054895	-0.0120399	0.000707588	0.0242409	0.896961	-0.00656537	-0.00732373	-0.00379555	-0.211197	-0.105789	-0.0413792	-0.0183271	-0.038439	0.0191652	0.126001	0.342847	0.0944788	0.0468314	0.0603879	-0.162429	-0.119602	-0.0365281	0.120382	0.00938218	-0.0805402	-0.070005	-0.0498329	0.197803	0.0496253	-0.0283967	0.148218	-0.0400421	-0.0520908	0.16996	-0.0369135	-0.0176874	0.00220903	0.10219	-0.773929	-0.0732265	0.0120052	0.118999	-0.00253443	0.103097	0.775553
4.37	0.00705435	-0.0886698	0.0553283	-0.0092465	0.0553141	0.0966823	0.000951919	0.0244788	0.896893	-0.00704592	-0.007371	-0.00583106	-0.21242	-0.136744	-0.0415211	-0.021059	-0.038694	-0.0609359	0.12958	0.369733	0.094935	0.0427833	0.058733	-0.165167	-0.119886	-0.0222712	0.120547	0.0210129	-0.0806568	0.0438464	-0.0480068	0.164475	0.0492944	-0.0371504	0.147858	-0.0322431	-0.0503859	0.168402	-0.0371399	-0.0296648	0.00271448	-0.0165533	-0.77469	-0.0764171	0.0132557	0.128607	-0.00160151	0.0828835	0.776374
4.38	0.0060912	-0.0884018	0.0553221	0.00800497	0.0568166	0.200058	0.00119361	0.0237374	0.896821	-0.00744942	-0.0074423	-0.00852289	-0.213848	-0.143272	-0.0417062	-0.029095	-0.0397789	-0.144426	0.133269	0.36397	0.0953287	0.0347651	0.0571217	-0.152495	-0.119952	0.00538005	0.120846	0.0392765	-0.0796212	0.157626	-0.0465957	0.117206	0.0488974	-0.0420732	0.147583	-0.0230277	-0.0486952	0.169959	-0.0375038	-0.0452659	0.0019953	-0.137648	-0.775447	-0.0720527	0.0145594	0.131895	-0.000841436	0.0674442	0.777067
4.39	0.00505972	-0.0906372	0.0555114	0.0277913	0.0592439	0.279796	0.00142606	0.0227836	0.896745	-0.00756219	-0.00754185	-0.0114175	-0.215251	-0.134141	-0.0419764	-0.0367211	-0.0417128	-0.230662	0.136779	0.337873	0.0955995	0.021991	0.0556977	-0.131741	-0.119723	0.0305847	0.121305	0.0559577	-0.0776455	0.235057	-0.045635	0.0771837	0.0484893	-0.0388637	0.147369	-0.0202289	-0.0469756	0.173171	-0.0380197	-0.0580737	0.000152011	-0.239385	-0.776101	-0.0591908	0.015888	0.133204	-0.000232313	0.0528868	0.777344
4.4	0.00396792	-0.0940018	0.0559023	0.0470696	0.0623103	0.328105	0.00165055	0.0222004	0.89667	-0.00736101	-0.00767038	-0.0142557	-0.216535	-0.118949	-0.0423207	-0.0419788	-0.0444786	-0.309242	0.139992	0.306582	0.0957745	0.0173685	0.0544968	-0.109595	-0.119287	0.0450439	0.121907	0.0699082	-0.075144	0.272437	-0.0449768	0.0568293	0.0481422	-0.0289709	0.147144	-0.0237645	-0.0452213	0.17844	-0.0386474	-0.0658944	-0.00255709	-0.311023	-0.77662	-0.0472582	0.0172114	0.131086	0.00025381	0.0437926	0.777052
4.41	0.00281946	-0.0965403	0.0564739	0.065679	0.0657041	0.343136	0.00187157	0.0220113	0.8966	-0.00669426	-0.00782627	-0.0168715	-0.217659	-0.101979	-0.0427064	-0.0468668	-0.047895	-0.355549	0.142906	0.27498	0.0960007	0.0289633	0.0534906	-0.0880898	-0.118749	0.0480576	0.122633	0.0841408	-0.0723699	0.292727	-0.0444401	0.052082	0.0478917	-0.0208662	0.146866	-0.0308051	-0.0434042	0.183832	-0.0393341	-0.070329	-0.00581715	-0.347742	-0.777126	-0.0531377	0.018506	0.127776	0.000677082	0.038905	0.77633
4.42	0.00168774	-0.0908097	0.057204	0.0780114	0.0690461	0.317647	0.0020902	0.0216871	0.896536	-0.00629094	-0.00800591	-0.0189531	-0.218611	-0.0829019	-0.0431333	-0.0478862	-0.0514869	-0.346099	0.14544	0.229446	0.0963417	0.035988	0.0527466	-0.0569861	-0.118244	0.0378229	0.123489	0.0933626	-0.0694823	0.292965	-0.0439089	0.0548402	0.0477716	-0.00114312	0.146527	-0.0352118	-0.0415914	0.177732	-0.0400328	-0.0651269	-0.00921849	-0.33906	-0.777715	-0.0618735	0.0197486	0.111708	0.000975824	0.0039068	0.775432
4.43	0.000639895	-0.0841067	0.0580252	0.0865432	0.0719362	0.253758	0.00230402	0.0211356	0.896473	-0.00640247	-0.00820313	-0.0204067	-0.219319	-0.054932	-0.0435825	-0.0519025	-0.0547591	-0.299108	0.14745	0.172654	0.0966603	0.0303859	0.0523389	-0.0258352	-0.117854	0.023605	0.124431	0.10155	-0.0667212	0.261053	-0.0433392	0.0608364	0.0477676	-0.00190921	0.146178	-0.0349239	-0.0398619	0.166993	-0.040639	-0.0532465	-0.0123071	-0.285792	-0.778254	-0.0410315	0.0205407	0.0391185	0.000619812	-0.0776815	0.774444
4.44	-0.000304106	-0.079812	0.0589205	0.0911537	0.0740473	0.165059	0.00251478	0.0211889	0.896408	-0.00641788	-0.00841152	-0.0211327	-0.219749	-0.0267348	-0.0441107	-0.0577357	-0.0574986	-0.243552	0.148917	0.123801	0.0969873	0.0305338	0.0522185	-0.00072795	-0.11763	0.00525787	0.125468	0.106691	-0.0644806	0.187226	-0.0426553	0.0786082	0.0477466	0.0025184	0.145802	-0.0415693	-0.0382308	0.160594	-0.0411204	-0.0378591	-0.0146952	-0.201433	-0.778675	-0.0478856	0.0203805	-0.063682	-0.000581432	-0.147843	0.773545
4.45	-0.00115083	-0.0747795	0.0598193	0.0895056	0.0752209	0.0677679	0.00273068	0.0221252	0.896345	-0.00606435	-0.00862274	-0.0210156	-0.21995	-0.00899878	-0.0446805	-0.0606405	-0.0595997	-0.170192	0.149996	0.0938694	0.0973274	0.0383724	0.0522833	0.0122025	-0.11762	-0.0185602	0.126517	0.103861	-0.0630366	0.102181	-0.0417507	0.103601	0.0478238	0.00890904	0.145374	-0.0452475	-0.0366438	0.156683	-0.0414321	-0.0215465	-0.0161578	-0.101677	-0.779309	-0.0755368	0.0194813	-0.109012	-0.00204951	-0.142766	0.7733
4.46	-0.00187912	-0.0701001	0.0606894	0.0825827	0.0753928	-0.0340484	0.00295893	0.0235604	0.896287	-0.0054779	-0.00882921	-0.0201386	-0.220022	0.00382636	-0.0453091	-0.0647295	-0.0608162	-0.0689921	0.150843	0.0744703	0.0977402	0.0439051	0.0524367	0.0176837	-0.117879	-0.0436885	0.127545	0.0962114	-0.0623875	0.0215657	-0.0405666	0.132498	0.0479908	0.0215426	0.14489	-0.0490529	-0.0350975	0.154669	-0.0416006	-0.00603942	-0.0165574	0.0106358	-0.78018	-0.0970929	0.0182892	-0.126969	-0.00335086	-0.120024	0.773667
4.47	-0.00251524	-0.0688793	0.0614558	0.0686927	0.0745553	-0.131453	0.00320347	0.025403	0.896236	-0.00488246	-0.0090237	-0.0186702	-0.219973	0.0150084	-0.0459832	-0.0682374	-0.0609676	0.0365432	0.151536	0.0646651	0.0981999	0.0494013	0.0526056	0.0130711	-0.118375	-0.0642216	0.12848	0.0831394	-0.0624985	-0.0562673	-0.0391002	0.160837	0.0482285	0.0271139	0.14438	-0.051718	-0.0335424	0.158183	-0.0416058	0.0107901	-0.0158039	0.126241	-0.781228	-0.109731	0.0169976	-0.13068	-0.00442145	-0.0989332	0.774398
4.48	-0.0031241	-0.0734867	0.0620484	0.0486823	0.0728202	-0.211032	0.00346808	0.0276068	0.896189	-0.00447359	-0.00920148	-0.0168431	-0.219804	0.0243623	-0.0466769	-0.0680159	-0.0601329	0.124576	0.152184	0.0668866	0.098695	0.0481756	0.0527054	0.00331302	-0.119029	-0.0760638	0.129267	0.0658496	-0.0633572	-0.131139	-0.0373636	0.18663	0.048453	0.0176296	0.143859	-0.0517941	-0.0318908	0.170552	-0.0414318	0.0282894	-0.0139401	0.229219	-0.782403	-0.118925	0.0157041	-0.128833	-0.00531299	-0.0841413	0.775251
4.49	-0.00371035	-0.0728243	0.0624473	0.0293735	0.0704331	-0.25911	0.00375705	0.0302065	0.896146	-0.00424987	-0.00936052	-0.0149465	-0.21964	0.0142532	-0.0473658	-0.0667625	-0.0585609	0.182619	0.152963	0.0891747	0.0992473	0.059206	0.0526177	-0.0178888	-0.119841	-0.0925049	0.129901	0.0500335	-0.0648912	-0.193003	-0.0353638	0.211974	0.0486021	0.013769	0.143319	-0.0545349	-0.0301394	0.177975	-0.0411087	0.0401074	-0.0111782	0.302075	-0.783628	-0.125625	0.0144227	-0.129688	-0.00606713	-0.0697584	0.776067
4.5	-0.00424189	-0.0660765	0.0626672	0.0129475	0.067778	-0.263038	0.00407222	0.0328162	0.896101	-0.00488751	-0.00950099	-0.0131944	-0.219668	-0.0146952	-0.0480147	-0.0622416	-0.0565902	0.205005	0.154037	0.126727	0.0998124	0.0566866	0.0523249	-0.0404612	-0.120828	-0.108315	0.130396	0.0361492	-0.0668836	-0.224831	-0.033161	0.225959	0.0487074	0.00231281	0.142792	-0.0481662	-0.0283478	0.17861	-0.0406982	0.044344	-0.00790931	0.328453	-0.784945	-0.13968	0.013119	-0.132408	-0.00665093	-0.0506035	0.777038
4.51	-0.00473448	-0.0618194	0.0627431	0.000720872	0.065306	-0.223368	0.00441128	0.0349261	0.896044	-0.00654327	-0.00962594	-0.0118828	-0.219988	-0.045295	-0.0485881	-0.0553098	-0.0546019	0.189224	0.155495	0.164789	0.100377	0.0560234	0.0518346	-0.0560837	-0.121903	-0.109234	0.130787	0.0280144	-0.0689951	-0.219437	-0.0309111	0.220455	0.0486845	-0.00337748	0.142346	-0.0382025	-0.0265328	0.181407	-0.0402786	0.0408733	-0.0046206	0.306617	-0.786428	-0.151961	0.0118058	-0.129046	-0.00704278	-0.029158	0.778446
4.52	-0.00520592	-0.0572941	0.0627091	-0.0091131	0.0634121	-0.151446	0.0047696	0.0367533	0.895967	-0.00887439	-0.00974044	-0.0111108	-0.220639	-0.0786249	-0.0490601	-0.0455291	-0.0529657	0.140225	0.157336	0.202793	0.100892	0.0451245	0.0512036	-0.0690493	-0.122944	-0.0997689	0.131103	0.0205412	-0.0708817	-0.181584	-0.0288257	0.196711	0.0485295	-0.0304828	0.142076	-0.0188887	-0.0247131	0.183212	-0.0399169	0.0319747	-0.0017567	0.247664	-0.787959	-0.145443	0.0108001	-0.0650252	-0.00697629	0.0414411	0.780245
4.53	-0.00567944	-0.049521	0.0625909	-0.0140564	0.06233	-0.062313	0.00514827	0.039114	0.895868	-0.0109286	-0.00984997	-0.0109211	-0.221647	-0.121981	-0.0494123	-0.0366483	-0.0519796	0.0625018	0.159582	0.249155	0.101295	0.037875	0.0504281	-0.0879195	-0.123903	-0.0957026	0.13134	0.0143501	-0.0723001	-0.124707	-0.0269696	0.175379	0.0481831	-0.0393994	0.141961	-0.0031438	-0.0228741	0.183137	-0.0396639	0.0172699	0.000403717	0.166728	-0.789318	-0.132008	0.0107091	0.0466902	-0.00611144	0.122967	0.782129
4.54	-0.00612735	-0.0426999	0.0624711	-0.00916924	0.0622014	0.0378695	0.00555359	0.0419372	0.895753	-0.0120165	-0.00996222	-0.0116644	-0.223123	-0.167491	-0.0496928	-0.0349701	-0.0518989	-0.0317545	0.162323	0.297716	0.101713	0.0424182	0.0494511	-0.105998	-0.124846	-0.0925108	0.131566	0.0181067	-0.0730449	-0.0449807	-0.0253088	0.155796	0.0477518	-0.0418014	0.14195	0.00112271	-0.0210297	0.187044	-0.0395937	-0.00351644	0.00166395	0.0685202	-0.790661	-0.138231	0.0115251	0.102976	-0.00477794	0.133995	0.784249
4.55	-0.00656462	-0.0343097	0.0624283	0.00285955	0.0630949	0.14008	0.00598674	0.0445613	0.89563	-0.0123883	-0.0100862	-0.0132574	-0.225027	-0.206037	-0.0499505	-0.0372494	-0.0527626	-0.120523	0.165479	0.329101	0.102194	0.0498153	0.0483236	-0.114004	-0.125755	-0.0899383	0.131854	0.0271798	-0.0728723	0.0587788	-0.0238603	0.13224	0.047366	-0.0361931	0.141988	0.00655383	-0.0191497	0.189252	-0.0397339	-0.0254858	0.00188996	-0.039172	-0.792017	-0.133314	0.0126412	0.115449	-0.00342611	0.132844	0.786399
4.56	-0.00698297	-0.0268948	0.0625189	0.0182689	0.0649943	0.237262	0.00644229	0.0463693	0.895506	-0.0124145	-0.0102296	-0.0155208	-0.227228	-0.225609	-0.0502162	-0.0392068	-0.0544925	-0.202885	0.168787	0.3283	0.102646	0.0394624	0.0472232	-0.103561	-0.126603	-0.0811054	0.13224	0.0382681	-0.0716139	0.168794	-0.0226919	0.0994008	0.0470192	-0.033598	0.142088	0.0131816	-0.0172549	0.190346	-0.0400855	-0.0451013	0.00102159	-0.149072	-0.79323	-0.1121	0.0138068	0.116562	-0.0021083	0.126488	0.788116
4.57	-0.00740757	-0.0242163	0.062786	0.0395791	0.0677888	0.316859	0.00691149	0.0473607	0.895382	-0.0123003	-0.0103981	-0.0182128	-0.229512	-0.223068	-0.050518	-0.0465717	-0.0570263	-0.279471	0.171936	0.298779	0.102992	0.027524	0.0463035	-0.0761167	-0.12731	-0.0649446	0.13276	0.0559301	-0.0693928	0.254039	-0.0218839	0.06182	0.0467173	-0.0282606	0.142238	0.0163655	-0.015336	0.194073	-0.040645	-0.0666344	-0.000893225	-0.246672	-0.794305	-0.10543	0.014981	0.116883	-0.000889297	0.112353	0.789334
4.58	-0.00788564	-0.0281703	0.0632516	0.0577643	0.0712694	0.372552	0.00738791	0.0479009	0.895261	-0.0119681	-0.0105934	-0.020778	-0.231672	-0.201938	-0.050874	-0.0482784	-0.060255	-0.340754	0.174695	0.253208	0.103181	0.0112198	0.0456983	-0.0441926	-0.127813	-0.0437689	0.133422	0.0675608	-0.0664262	0.322807	-0.0214422	0.0272705	0.0464842	-0.0224188	0.142422	0.0220107	-0.0133488	0.203977	-0.0413966	-0.081166	-0.00368174	-0.322655	-0.79535	-0.106102	0.0161413	0.117279	0.000164925	0.0948958	0.790213
4.59	-0.00847881	-0.0411282	0.0638809	0.0724896	0.0750397	0.368972	0.00786323	0.0469434	0.895144	-0.0109782	-0.0108112	-0.0226251	-0.23334	-0.118367	-0.0512789	-0.0522839	-0.0638302	-0.348368	0.176623	0.119135	0.103208	-0.0173797	0.0456436	0.0406795	-0.128069	-0.0199374	0.134182	0.0794847	-0.0630281	0.34097	-0.0212892	0.00626222	0.0462263	-0.0247459	0.142649	0.021029	-0.0112255	0.218645	-0.0422749	-0.0895915	-0.00694794	-0.338045	-0.796363	-0.0985127	0.0173519	0.12529	0.000994054	0.065451	0.790738
4.6	-0.00909344	-0.0335393	0.0646004	0.0755329	0.0785893	0.33676	0.00832822	0.0462579	0.895044	-0.00891911	-0.0110435	-0.023703	-0.234201	-0.056252	-0.0517167	-0.0434083	-0.0672888	-0.333429	0.177123	-0.00828346	0.102884	-0.0365526	0.0463867	0.105838	-0.128231	-0.0250639	0.13498	0.0745043	-0.0596173	0.33579	-0.0212614	-0.000291798	0.0461039	-0.000466634	0.142842	0.0186539	-0.00907925	0.209093	-0.0431654	-0.0825073	-0.0101667	-0.321711	-0.797251	-0.0768521	0.0186394	0.130165	0.0014972	0.0303472	0.79074
4.61	-0.00958075	-0.0266878	0.0653337	0.076285	0.081734	0.283603	0.0087926	0.0467571	0.894967	-0.00682176	-0.0112829	-0.0240226	-0.234637	-0.0254781	-0.0520805	-0.0360721	-0.0704932	-0.297059	0.176677	-0.072684	0.102636	-0.012237	0.0476211	0.135886	-0.128505	-0.034601	0.135706	0.0673971	-0.0563194	0.308425	-0.0212694	-0.00036096	0.046151	0.0118278	0.143016	0.0151186	-0.00705041	0.20258	-0.0439706	-0.0735099	-0.0131078	-0.27637	-0.797892	-0.0448371	0.0197333	0.0804136	0.00141752	-0.0504381	0.789997
4.62	-0.00999561	-0.0216679	0.0660343	0.0688148	0.0841816	0.197239	0.00926765	0.0484659	0.894906	-0.00550263	-0.0115199	-0.0231899	-0.234846	-0.0180466	-0.0523774	-0.0283066	-0.073179	-0.234305	0.175857	-0.0846218	0.102622	0.0145858	0.0489956	0.133011	-0.128886	-0.0530614	0.136327	0.0529768	-0.0535269	0.230857	-0.0212066	0.0173043	0.0463888	0.038697	0.143132	0.0092868	-0.00503174	0.199691	-0.0446552	-0.0581733	-0.0153738	-0.186658	-0.798092	0.00675853	0.0202708	0.0244675	0.000685656	-0.0984436	0.788272
4.63	-0.0102563	-0.0108673	0.0666446	0.0561246	0.0856246	0.088522	0.00976439	0.0509866	0.894853	-0.0052673	-0.0117435	-0.0214652	-0.235094	-0.030561	-0.0526144	-0.0241544	-0.075164	-0.159808	0.175077	-0.0680887	0.102933	0.041384	0.050251	0.115536	-0.129569	-0.0886462	0.136796	0.0344512	-0.0516656	0.121568	-0.0208657	0.0530219	0.0468316	0.0461523	0.143196	0.00241734	-0.00308206	0.191198	-0.0451669	-0.0383145	-0.016559	-0.0657243	-0.797886	0.0282967	0.020063	-0.0633951	-0.000678717	-0.163392	0.78595
4.64	-0.010375	-0.0079138	0.0671088	0.038049	0.085998	-0.0130784	0.0102878	0.0537048	0.894796	-0.00638317	-0.0119478	-0.0194173	-0.235473	-0.0431247	-0.0527937	-0.0188811	-0.0763991	-0.0819975	0.17455	-0.0367343	0.103424	0.056863	0.0512948	0.0924486	-0.130582	-0.114923	0.13709	0.0156558	-0.0508314	0.0198647	-0.0201675	0.0872147	0.0472263	0.0294149	0.143221	0.00464172	-0.00115712	0.194559	-0.0454693	-0.0171096	-0.0165281	0.0532263	-0.797686	0.012359	0.0191849	-0.105104	-0.00233474	-0.160638	0.783896
4.65	-0.0103852	-0.00149833	0.067407	0.0208293	0.085415	-0.101429	0.0108385	0.0564389	0.894723	-0.0083078	-0.0121318	-0.0174247	-0.236002	-0.0598883	-0.0529369	-0.019131	-0.0768136	0.00572408	0.17434	-0.00789277	0.10401	0.0588941	0.0521391	0.0766704	-0.131888	-0.145962	0.137236	0.00135593	-0.0509	-0.0667269	-0.0191191	0.123328	0.0473965	0.00794342	0.143287	0.00953047	0.000792256	0.194721	-0.0455799	0.000459164	-0.0153551	0.161573	-0.797658	-0.00575785	0.0180331	-0.122437	-0.00382966	-0.136223	0.782374
4.66	-0.010276	0.00397448	0.067526	0.00020145	0.084045	-0.167497	0.011417	0.0592934	0.89463	-0.010311	-0.0122974	-0.0157896	-0.236701	-0.0769163	-0.0530668	-0.0177904	-0.0763734	0.086145	0.174403	0.0196878	0.104575	0.0529493	0.0528316	0.0608146	-0.133522	-0.176341	0.137246	-0.015327	-0.0516971	-0.133601	-0.0176917	0.162275	0.0473714	-0.0105215	0.143396	0.0127971	0.00275363	0.198287	-0.0455027	0.0204007	-0.0131933	0.248268	-0.797822	-0.0272823	0.0167763	-0.127155	-0.00504795	-0.108647	0.781354
4.67	-0.0100858	0.00908414	0.0674654	-0.015089	0.0821494	-0.20585	0.0120249	0.0622754	0.894519	-0.0116788	-0.0124502	-0.0148899	-0.23759	-0.0991346	-0.0531975	-0.0225282	-0.07525	0.14418	0.174764	0.0519034	0.105078	0.0464493	0.0533535	0.0424086	-0.135453	-0.204339	0.137145	-0.0231505	-0.0530103	-0.177894	-0.0158866	0.197577	0.0471324	-0.035765	0.143526	0.0128187	0.00477252	0.203802	-0.04525	0.0336751	-0.0103044	0.306104	-0.798249	-0.0546502	0.0155142	-0.125429	-0.00601049	-0.0862966	0.780865
4.68	-0.00980902	0.0168234	0.0672697	-0.0265676	0.0800341	-0.209935	0.0126614	0.064884	0.894398	-0.0123141	-0.0125983	-0.0149043	-0.238722	-0.121766	-0.0533606	-0.0284248	-0.0736955	0.173673	0.175416	0.0746397	0.105518	0.0400248	0.0537015	0.0287292	-0.137661	-0.228477	0.137013	-0.0242137	-0.0545883	-0.192736	-0.0137703	0.222961	0.0467857	-0.0334975	0.143639	0.010474	0.00682126	0.20576	-0.0448737	0.0432852	-0.00702002	0.325403	-0.798947	-0.0822874	0.014265	-0.12615	-0.00675726	-0.0639769	0.780918
4.69	-0.00951213	0.0161894	0.0669988	-0.0308895	0.0780666	-0.176055	0.013319	0.0665033	0.894274	-0.0124355	-0.0127514	-0.0158279	-0.239991	-0.126924	-0.053602	-0.0376107	-0.0720252	0.168075	0.176184	0.0765236	0.105912	0.0338789	0.0539849	0.028809	-0.139989	-0.228857	0.136936	-0.0166127	-0.0561258	-0.173782	-0.0115117	0.224832	0.0464515	-0.0331032	0.143727	0.00931355	0.00893631	0.215937	-0.0444443	0.0441496	-0.00376012	0.300443	-0.799932	-0.109996	0.0129774	-0.133679	-0.00723315	-0.0322922	0.781533
4.7	-0.00925522	0.015965	0.0666964	-0.0321217	0.0766065	-0.111366	0.0139888	0.0673096	0.894151	-0.0122486	-0.0129164	-0.0171981	-0.241297	-0.127871	-0.0539109	-0.0412285	-0.0705762	0.132533	0.176907	0.0662068	0.106174	0.0183841	0.0542996	0.0336942	-0.142247	-0.216393	0.136934	-0.00989943	-0.0573509	-0.129746	-0.00934763	0.20514	0.0461142	-0.0358699	0.143834	0.0133026	0.0111417	0.223527	-0.0440294	0.0389081	-0.000944515	0.238917	-0.801157	-0.122576	0.011697	-0.112309	-0.00727106	0.031582	0.78267
4.71	-0.00904121	0.0163493	0.066378	-0.0326227	0.0758948	-0.0269321	0.0146634	0.0675482	0.894029	-0.0120883	-0.0130958	-0.0187377	-0.242605	-0.127418	-0.0542126	-0.0359751	-0.0696017	0.0712478	0.177478	0.0490204	0.106253	-0.00402882	0.0546986	0.0450612	-0.14435	-0.198344	0.136967	-0.00807227	-0.0580639	-0.0679235	-0.00743343	0.176727	0.0457367	-0.0405043	0.143985	0.01736	0.013397	0.227954	-0.0436841	0.0292541	0.00113202	0.152417	-0.8023	-0.0954144	0.0108967	-0.0436994	-0.00656173	0.106073	0.783925
4.72	-0.0089164	0.0135484	0.0660589	-0.0310492	0.0761265	0.0766397	0.0153394	0.0676913	0.893911	-0.0116703	-0.0132922	-0.020572	-0.24389	-0.12886	-0.0544292	-0.0232703	-0.0694127	-0.0246697	0.1779	0.0383811	0.106143	-0.0130991	0.055201	0.0543274	-0.146235	-0.177401	0.136999	-0.00899896	-0.0581156	0.00827976	-0.0058023	0.150462	0.0453268	-0.0406061	0.144169	0.0200419	0.0157317	0.236759	-0.043465	0.0142948	0.00221928	0.0404356	-0.80313	-0.0739079	0.0110219	0.0622913	-0.00507562	0.173659	0.785017
4.73	-0.00882157	0.022591	0.0657709	-0.0236352	0.0774415	0.185592	0.0160175	0.0679206	0.893796	-0.0112821	-0.0135081	-0.0225984	-0.245279	-0.146282	-0.0545112	-0.012756	-0.0702822	-0.132967	0.178248	0.0320614	0.106045	-0.00606088	0.0557753	0.0615061	-0.148017	-0.176264	0.137003	-0.0109109	-0.0573652	0.0945567	-0.00437835	0.13558	0.0449363	-0.037601	0.144359	0.0179565	0.0180757	0.231816	-0.0434084	-0.00421974	0.00210515	-0.0840012	-0.803774	-0.0595517	0.0119481	0.114367	-0.00336075	0.161173	0.78621
4.74	-0.00873896	0.0242283	0.0655786	-0.0111705	0.079789	0.279386	0.0166967	0.0678718	0.893685	-0.0111073	-0.0137447	-0.0246804	-0.246768	-0.149258	-0.0545194	-0.00966337	-0.0721634	-0.22256	0.178482	0.0156219	0.105973	-0.00808601	0.0564799	0.0792232	-0.149778	-0.172142	0.137008	-0.00864487	-0.0557275	0.183092	-0.00306196	0.128307	0.04459	-0.0316649	0.144501	0.010777	0.0204131	0.235668	-0.0435597	-0.0256129	0.000781651	-0.197703	-0.80438	-0.0613736	0.0132043	0.133471	-0.0018885	0.131869	0.78771
4.75	-0.00868175	0.0286766	0.0655202	0.00524149	0.0829398	0.343759	0.0173747	0.0676912	0.893573	-0.0110909	-0.0140011	-0.026556	-0.248279	-0.151366	-0.0545216	-0.0136505	-0.0748165	-0.287249	0.178538	-0.00249967	0.105864	-0.00777664	0.0573714	0.0963991	-0.151532	-0.176249	0.137046	-0.00185448	-0.0532802	0.254598	-0.00178913	0.127175	0.0442916	-0.0259143	0.144576	0.00303991	0.0227691	0.234772	-0.0439272	-0.0474286	-0.00154889	-0.283109	-0.804953	-0.0545456	0.0145695	0.137648	-0.0006954	0.107204	0.789434
4.76	-0.00864256	0.0267012	0.0656203	0.0207337	0.086562	0.372344	0.01805	0.0673818	0.893463	-0.0111175	-0.0142741	-0.0279008	-0.249772	-0.144385	-0.0545713	-0.0184727	-0.0779936	-0.326702	0.178424	-0.0186456	0.105763	-0.00930625	0.0584329	0.112337	-0.1533	-0.176253	0.137162	0.00680809	-0.0502526	0.296541	-0.000513291	0.129466	0.0441399	-0.000265852	0.144553	-0.00685197	0.0251503	0.241092	-0.044504	-0.0656489	-0.00454727	-0.330612	-0.805505	-0.0537327	0.0159665	0.140865	0.000279749	0.0857052	0.791333
4.77	-0.00862401	0.0262708	0.0658668	0.0340049	0.090267	0.360394	0.0187227	0.0671741	0.893352	-0.0109017	-0.0145561	-0.0283341	-0.251197	-0.138126	-0.0546543	-0.0191121	-0.0813926	-0.331163	0.178176	-0.0290012	0.105717	0.000946203	0.0596184	0.121564	-0.155109	-0.185428	0.137356	0.0138605	-0.046979	0.304453	0.000841472	0.143616	0.0442236	0.0187768	0.144426	-0.0205739	0.027582	0.244839	-0.0452482	-0.0787188	-0.00779362	-0.333453	-0.806005	-0.0420546	0.0173709	0.139477	0.00104024	0.0655643	0.793267
4.78	-0.00857244	0.0291684	0.0662456	0.0455243	0.0936597	0.310576	0.019393	0.0668479	0.893243	-0.0108869	-0.0148381	-0.0279141	-0.252569	-0.133234	-0.0547391	-0.0181213	-0.0846423	-0.297966	0.177843	-0.0361483	0.105724	0.00302686	0.0608979	0.129181	-0.157057	-0.203306	0.137632	0.021588	-0.0437437	0.284756	0.00238303	0.164847	0.0444982	0.0270635	0.144169	-0.0291112	0.0300197	0.243153	-0.0461147	-0.0872907	-0.0108439	-0.292375	-0.806343	-0.0196983	0.0187375	0.132217	0.00163348	0.0532826	0.795013
4.79	-0.00847386	0.0254807	0.0667118	0.0522664	0.0964019	0.232009	0.020059	0.0663115	0.893133	-0.0111419	-0.0151124	-0.0268806	-0.253862	-0.12162	-0.0547951	-0.0163136	-0.0874248	-0.242065	0.177472	-0.036277	0.105729	0.00161033	0.0622209	0.129698	-0.159163	-0.215226	0.13797	0.0293729	-0.0408243	0.237095	0.00414804	0.188527	0.0447254	0.0229224	0.143832	-0.03749	0.0324612	0.248525	-0.0470294	-0.0894398	-0.0132934	-0.215297	-0.806358	0.0167164	0.0200014	0.115469	0.00212864	0.0381828	0.796192
4.8	-0.00837057	0.0225528	0.0672346	0.0542357	0.0982589	0.136732	0.0207187	0.0656856	0.893019	-0.011768	-0.0153744	-0.0254787	-0.255029	-0.115121	-0.0548618	-0.0180331	-0.0895758	-0.174137	0.177148	-0.023886	0.105747	-0.00236885	0.0634913	0.121144	-0.161383	-0.230968	0.138383	0.0339341	-0.0384845	0.166984	0.00617106	0.217715	0.0449532	0.0185154	0.143407	-0.0459204	0.0349677	0.25168	-0.0479391	-0.0837694	-0.0148369	-0.115304	-0.805861	0.0874504	0.0208377	0.0500423	0.00217558	-0.021202	0.796377
4.81	-0.00820887	0.021823	0.067759	0.0518899	0.0991355	0.0367303	0.0213732	0.0652119	0.892898	-0.0123453	-0.0156215	-0.0239341	-0.256213	-0.119747	-0.0549734	-0.0276797	-0.0910239	-0.102126	0.177059	0.00735352	0.105743	0.00469829	0.0645912	0.0977788	-0.163803	-0.252278	0.138818	0.0352537	-0.0369042	0.0786051	0.00852328	0.253732	0.0450324	-0.000803134	0.142901	-0.0545346	0.0374784	0.252127	-0.0487628	-0.0728011	-0.0153258	-0.00515807	-0.804689	0.139991	0.0209329	-0.0427934	0.00163764	-0.0932038	0.795474
4.82	-0.0079906	0.0205692	0.0682449	0.0448067	0.0990028	-0.0630014	0.0220225	0.0646291	0.89277	-0.0131951	-0.0158521	-0.0221695	-0.257462	-0.124818	-0.0552096	-0.0430857	-0.0917263	-0.0232824	0.177305	0.0406689	0.105808	0.00872293	0.0654548	0.0741899	-0.16643	-0.27152	0.139257	0.0337936	-0.0362579	-0.022213	0.0112334	0.288361	0.0449699	-0.0100996	0.142323	-0.0616367	0.0400067	0.254465	-0.0494564	-0.0587527	-0.0146783	0.109637	-0.803304	0.131554	0.0200735	-0.116493	0.000453275	-0.124929	0.794489
4.83	-0.00773182	0.0175428	0.068629	0.0284025	0.0979232	-0.149211	0.0226644	0.0636985	0.892635	-0.0138556	-0.0160646	-0.0203095	-0.258746	-0.124412	-0.0555803	-0.0518198	-0.0916122	0.0591393	0.177849	0.0664167	0.105952	0.0231629	0.0660863	0.051053	-0.169206	-0.28058	0.139654	0.0233206	-0.036561	-0.112508	0.014242	0.311949	0.0448357	-0.0163404	0.141702	-0.0610257	0.0425822	0.260515	-0.0499879	-0.0387562	-0.0129139	0.214106	-0.80217	0.0951579	0.0187744	-0.138203	-0.000826648	-0.126188	0.794236
4.84	-0.00743583	0.0150511	0.0688115	0.00497995	0.0961179	-0.205484	0.0232955	0.0623775	0.892496	-0.0138993	-0.0162587	-0.0185705	-0.260037	-0.122178	-0.0559807	-0.0502883	-0.0907322	0.12851	0.178617	0.0833153	0.106236	0.0277997	0.0664879	0.0314971	-0.172048	-0.279598	0.139903	0.00579717	-0.0376293	-0.175297	0.0174198	0.320296	0.0446613	-0.0222707	0.141111	-0.056019	0.0452112	0.267534	-0.0502865	-0.0155341	-0.0102382	0.288781	-0.801387	0.062643	0.0173284	-0.148812	-0.00205842	-0.115239	0.794764
4.85	-0.00714747	0.0148113	0.0687616	-0.0181387	0.0939279	-0.22484	0.0239096	0.0603549	0.892357	-0.0137292	-0.0164376	-0.0173143	-0.261256	-0.116676	-0.0563447	-0.0427421	-0.0892655	0.172799	0.179459	0.0839604	0.106431	0.0123706	0.0667595	0.0232398	-0.174809	-0.268414	0.139992	-0.00905534	-0.0391854	-0.207656	0.0205808	0.309745	0.0443918	-0.0323419	0.140595	-0.046024	0.0479239	0.271632	-0.0503724	0.00263003	-0.00700316	0.323713	-0.800816	0.0568759	0.0158238	-0.15103	-0.00312701	-0.0967286	0.795672
4.86	-0.00684035	0.0160005	0.0684607	-0.0434131	0.0917624	-0.201063	0.0245005	0.0577081	0.892223	-0.0130381	-0.0166074	-0.0168169	-0.262426	-0.110762	-0.0565737	-0.0248653	-0.0875514	0.177424	0.180268	0.0754043	0.106529	0.00555681	0.0669393	0.0158589	-0.177426	-0.246365	0.139905	-0.0265581	-0.0408984	-0.20325	0.0235415	0.281005	0.0439192	-0.0595633	0.140241	-0.0280399	0.0506543	0.274459	-0.0502625	0.0199003	-0.00366716	0.309243	-0.800254	0.0583757	0.014309	-0.151442	-0.00400548	-0.0770931	0.796574
4.87	-0.00652672	0.0237838	0.0679339	-0.064166	0.0900182	-0.140515	0.0250622	0.0545499	0.892097	-0.0121628	-0.0167775	-0.0173366	-0.263545	-0.112557	-0.0566377	-0.00650597	-0.0859721	0.145132	0.180951	0.0612235	0.106568	0.00120038	0.0670849	0.0161287	-0.179816	-0.224264	0.139675	-0.0394415	-0.0424554	-0.170013	0.0261617	0.241645	0.0433401	-0.0563472	0.140044	-0.0115393	0.053381	0.269091	-0.0500133	0.0308404	-0.00069787	0.250034	-0.799655	0.0630187	0.0127885	-0.152555	-0.00467853	-0.0557516	0.797369
4.88	-0.00616921	0.0318544	0.0672133	-0.0795242	0.0890198	-0.0550364	0.0255909	0.0511583	0.89198	-0.0111152	-0.0169568	-0.0186682	-0.264692	-0.116217	-0.0565138	0.0102282	-0.0848686	0.0842882	0.181482	0.0462583	0.10656	0.00146886	0.0672327	0.0124708	-0.181992	-0.200954	0.139306	-0.0511564	-0.0435822	-0.112326	0.0283664	0.199773	0.0426986	-0.0712865	0.140019	0.00465589	0.0560316	0.263241	-0.0496701	0.035504	0.00149193	0.157502	-0.798973	0.0725367	0.0112523	-0.154281	-0.0051356	-0.0337401	0.79803
4.89	-0.00583982	0.0312838	0.0663832	-0.0865627	0.0889236	0.0364628	0.0260853	0.0477042	0.891874	-0.00997815	-0.0171533	-0.0207176	-0.265813	-0.108967	-0.0562719	0.0196539	-0.0844481	0.0127553	0.181843	0.0269932	0.106576	-0.00211749	0.067381	0.0158171	-0.183908	-0.173458	0.138859	-0.0553013	-0.0440948	-0.0426111	0.0301923	0.166549	0.0419923	-0.0688319	0.140086	0.00773052	0.0586824	0.268133	-0.0493287	0.0315506	0.0026733	0.0515946	-0.798314	0.0595877	0.00974899	-0.129415	-0.00533642	0.0109856	0.798724
4.9	-0.00560374	0.0250909	0.0654809	-0.0916639	0.0897322	0.12384	0.0265456	0.044282	0.891783	-0.00803338	-0.0173727	-0.0232256	-0.266837	-0.0975123	-0.0559282	0.0304412	-0.084736	-0.0566778	0.182032	0.0107239	0.106531	-0.00539631	0.067562	0.0195922	-0.185546	-0.145207	0.138341	-0.0612965	-0.043904	0.0371097	0.0317335	0.141622	0.0413183	-0.0660101	0.140161	0.00739682	0.0614205	0.280434	-0.0490376	0.0242875	0.00277976	-0.0562772	-0.797877	0.0270713	0.00921463	0.022085	-0.00453992	0.126487	0.799754
4.91	-0.00546585	0.0260932	0.0645784	-0.0867539	0.0913461	0.197222	0.0269695	0.040468	0.891715	-0.0055926	-0.0176194	-0.0261377	-0.267736	-0.0900716	-0.0555424	0.0317972	-0.0856411	-0.113589	0.182034	-0.00866844	0.106546	0.0150936	0.067768	0.0192868	-0.186939	-0.128674	0.137801	-0.0597347	-0.0429125	0.12129	0.0330515	0.121346	0.0407084	-0.0526273	0.140213	0.00285695	0.0642518	0.281884	-0.0488449	0.0142054	0.00185481	-0.155527	-0.797731	0.00625572	0.00989142	0.100418	-0.00324107	0.12754	0.801146
4.92	-0.00533726	0.0265768	0.0637551	-0.074902	0.0936313	0.257759	0.0273536	0.0362981	0.891673	-0.00303417	-0.0178953	-0.0289343	-0.268576	-0.0816087	-0.0551632	0.0298719	-0.0871076	-0.170926	0.181829	-0.029266	0.10675	0.0254935	0.0680249	0.0282076	-0.188185	-0.10965	0.137275	-0.0564104	-0.0411663	0.191312	0.034157	0.0962131	0.0403283	-0.0267939	0.140183	-0.00426361	0.0670584	0.281446	-0.0487612	0.00159166	-2.43E-05	-0.245994	-0.79767	0.0080312	0.0110837	0.13284	-0.00203215	0.111787	0.802514
4.93	-0.00524539	0.0280912	0.0630719	-0.0600711	0.0964361	0.297789	0.0276966	0.0324277	0.891655	-0.00031425	-0.0181954	-0.0307895	-0.269338	-0.0789514	-0.0547786	0.0388392	-0.089123	-0.216768	0.181483	-0.0354845	0.107227	0.0802012	0.0682752	0.0202006	-0.189219	-0.0925191	0.136764	-0.0562712	-0.0388516	0.237949	0.0349816	0.0694625	0.0400541	-0.0222161	0.140118	-0.00988639	0.0698712	0.279701	-0.0488287	-0.0127234	-0.00272243	-0.315648	-0.797577	0.0126845	0.0124844	0.145228	-0.0010025	0.0937185	0.8036
4.94	-0.00518105	0.0225463	0.062543	-0.0398067	0.099464	0.298289	0.0280026	0.0287835	0.891665	0.00213857	-0.018506	-0.0311514	-0.270037	-0.0686617	-0.0542484	0.0497209	-0.0913947	-0.224703	0.181124	-0.0364716	0.108192	0.103996	0.0684327	0.0157129	-0.190064	-0.0724021	0.136252	-0.048281	-0.0362574	0.250785	0.0355592	0.0474278	0.0399665	0.00895116	0.139972	-0.0184739	0.0727001	0.285206	-0.049057	-0.0333941	-0.00591205	-0.339433	-0.797404	0.0235864	0.0139696	0.149179	-0.000164496	0.0745959	0.804328
4.95	-0.00515469	0.0174782	0.0622414	-0.0180807	0.102249	0.249342	0.0282727	0.0252653	0.891695	0.00351688	-0.0188137	-0.0302068	-0.270608	-0.0542957	-0.0536884	0.0489584	-0.0936141	-0.209202	0.180761	-0.036505	0.109282	0.112075	0.0685557	0.0110882	-0.190754	-0.0633974	0.135858	-0.0344927	-0.0337596	0.222888	0.0359858	0.0405024	0.0402419	0.048278	0.139731	-0.0284797	0.0755698	0.288202	-0.0495172	-0.0532722	-0.00903963	-0.304295	-0.797101	0.0426758	0.0154761	0.152989	0.000492577	0.056344	0.8047
4.96	-0.0051399	0.00984054	0.0621572	0.00308837	0.104322	0.159411	0.0285072	0.0216036	0.891727	0.00264241	-0.0191069	-0.0283085	-0.271014	-0.0335488	-0.053233	0.0318116	-0.09555	-0.169037	0.180387	-0.0373458	0.110342	0.0988044	0.0687236	0.0195196	-0.191382	-0.0591713	0.135623	-0.01524	-0.0317196	0.163592	0.0364053	0.0452609	0.0407271	0.0544832	0.13942	-0.0347508	0.0784617	0.292142	-0.0501668	-0.0701822	-0.0115427	-0.218419	-0.796528	0.0722628	0.0170269	0.156838	0.000943998	0.0356949	0.804641
4.97	-0.00515321	0.00206192	0.0622841	0.0226005	0.105358	0.0445013	0.0287039	0.0177346	0.891742	3.11E-05	-0.0193775	-0.025663	-0.271208	-0.011441	-0.0530318	0.00422798	-0.0969173	-0.0968592	0.180018	-0.0353032	0.111188	0.0678761	0.0689993	0.0326889	-0.191972	-0.0607627	0.135606	0.00756662	-0.0304043	0.07951	0.0369074	0.0587995	0.0412621	0.053742	0.139095	-0.0333283	0.0813997	0.29454	-0.0509813	-0.08434	-0.0130017	-0.0991216	-0.795611	0.109711	0.0186075	0.158777	0.00118737	0.0173853	0.804186
4.98	-0.00515969	-0.00970653	0.0625844	0.0361472	0.105198	-0.075023	0.0288634	0.0142802	0.891723	-0.00394562	-0.0196186	-0.0225363	-0.271245	0.00841171	-0.0531206	-0.0218663	-0.0974664	-0.0151819	0.179722	-0.0203185	0.111641	0.0208407	0.0694	0.0405533	-0.192631	-0.0681535	0.135796	0.0258128	-0.030037	-0.0258119	0.0376387	0.0913641	0.0417845	0.0366733	0.138735	-0.040387	0.0843525	0.303609	-0.051909	-0.0926871	-0.0131909	0.0299255	-0.794355	0.138805	0.0201971	0.154065	0.00126306	-0.00151706	0.803482
4.99	-0.00527368	-0.0252471	0.0630138	0.0489457	0.103912	-0.17856	0.0289911	0.011288	0.891661	-0.00840718	-0.0198298	-0.0198315	-0.271111	0.0207055	-0.0535078	-0.0543974	-0.0972623	0.0544798	0.179677	0.0115955	0.111519	-0.0422516	0.0698428	0.046082	-0.193337	-0.0795269	0.136189	0.0497917	-0.0307033	-0.122243	0.0387703	0.138165	0.0418943	-0.00529113	0.138326	-0.0453906	0.0874875	0.32036	-0.0529061	-0.0982466	-0.012135	0.144628	-0.792824	0.169692	0.0212852	0.0383427	0.000735288	-0.109221	0.802616
5	-0.0054035	-0.0297368	0.0635726	0.0595756	0.101695	-0.259773	0.0290874	0.00784555	0.891556	-0.0124843	-0.0200166	-0.0176026	-0.270969	0.0246274	-0.0542351	-0.0860978	-0.0963257	0.131478	0.179926	0.03319	0.110853	-0.0920368	0.0703508	0.0589797	-0.194238	-0.100329	0.13684	0.0739363	-0.0321862	-0.194709	0.0403834	0.18292	0.0417953	-0.0231659	0.137844	-0.0495867	0.0906978	0.324202	-0.0539388	-0.101192	-0.0100382	0.235453	-0.790941	0.205418	0.0209812	-0.0844935	-0.000595945	-0.126934	0.801416
[truncated: 2,487 more columns]
