# Supplementary material for: Analysis of abnormal posture in patients with Parkinson's disease using a computational model considering muscle tones
Source: Front Comput Neurosci. 2023 Oct 5;17:1218707. doi: 10.3389/fncom.2023.1218707 (PMC10585043; doi:10.3389/fncom.2023.1218707)
Supplement: Supplementary file 3 [file Data_Sheet_3.ZIP]

Archive with 9 entries (8 files):
- result_simulation_sub7-8/
- result_simulation_sub7-8/Sub7_uff2.266330.sto
- result_simulation_sub7-8/Sub7_uff3.962703.sto
- result_simulation_sub7-8/Sub7_uff5.881024.sto
- result_simulation_sub7-8/Sub7_uff8.164182.sto
- result_simulation_sub7-8/Sub8_uff2.064042.sto
- result_simulation_sub7-8/Sub8_uff3.626850.sto
- result_simulation_sub7-8/Sub8_uff5.913466.sto
- result_simulation_sub7-8/Sub8_uff8.065134.sto
