# Supplementary material for: Analysis of abnormal posture in patients with Parkinson's disease using a computational model considering muscle tones
Source: Front Comput Neurosci. 2023 Oct 5;17:1218707. doi: 10.3389/fncom.2023.1218707 (PMC10585043; doi:10.3389/fncom.2023.1218707)
Supplement: Supplementary file 3 [file Data_Sheet_3.ZIP › result_simulation_sub7-8/Sub7_uff2.266330.sto]

230310_sub7_uff2.266330_2/0547_999999.999_42.998
version=1
nRows=501
nColumns=2537
inDegrees=no
endheader
time	pelvis_tilt	pelvis_tilt_u	pelvis_list	pelvis_list_u	pelvis_rotation	pelvis_rotation_u	pelvis_tx	pelvis_tx_u	pelvis_ty	pelvis_ty_u	pelvis_tz	pelvis_tz_u	hip_flexion_r	hip_flexion_r_u	hip_adduction_r	hip_adduction_r_u	hip_rotation_r	hip_rotation_r_u	knee_angle_r	knee_angle_r_u	subtalar_angle_1_r	subtalar_angle_1_r_u	ankle_angle_r	ankle_angle_r_u	hip_flexion_l	hip_flexion_l_u	hip_adduction_l	hip_adduction_l_u	hip_rotation_l	hip_rotation_l_u	knee_angle_l	knee_angle_l_u	subtalar_angle_1_l	subtalar_angle_1_l_u	ankle_angle_l	ankle_angle_l_u	lumbar_extension	lumbar_extension_u	lumbar_bending	lumbar_bending_u	lumbar_rotation	lumbar_rotation_u	neck_extension	neck_extension_u	roll	roll_u	yaw	yaw_u	neck_extension_2
0	0.350258	0	-0.0229853	0	-0.0477116	0	0.664523	0	0.910302	0	0.0186441	0	-0.112796	0	-0.0214028	0	-0.069348	0	-0.500973	0	0.0654536	0	0.250602	0	-0.236546	0	0.0455682	0	-0.120849	0	-0.309505	0	0.0145859	0	0.190913	0	-0.739859	0	0.0493059	0	0.0476158	0	0.350353	0	0.00668704	0	0.00666894	0	-0.0554491
0.01	0.347963	-0.0531593	-0.023664	-0.0771117	-0.0475183	-0.067635	0.664555	-0.000356892	0.910159	-0.0103952	0.0187395	0.0160665	-0.110837	0.0784436	-0.0188834	0.403989	-0.065265	0.998186	-0.499325	-0.0501991	0.0739666	1.06544	0.249774	0.0533313	-0.234652	0.0668652	0.044265	-0.222864	-0.118994	0.273991	-0.308324	-0.0188943	0.0269281	-0.219796	0.187888	0.0479626	-0.737029	0.054235	0.0499746	0.0289228	0.0479366	0.0951825	0.349416	-0.00463593	0.00686414	0.0274842	0.00656362	-0.014947	-0.0546027
0.02	0.347922	0.0275983	-0.0242842	-0.0143895	-0.0478844	-0.0223253	0.664537	-0.00233925	0.910112	-0.000947915	0.0189221	0.0183012	-0.110217	-0.000168227	-0.0147198	0.394906	-0.0519496	1.37362	-0.499901	-0.0525893	0.0826639	0.238352	0.249763	0.0405661	-0.234284	0.0620983	0.0421132	-0.151983	-0.116147	0.216778	-0.309377	-0.169407	0.023599	0.103094	0.188359	0.0570912	-0.737069	-0.0384686	0.0499124	-0.0301842	0.0486376	0.0257892	0.349361	-0.00212631	0.00704294	0.0110294	0.00648379	-0.000877451	-0.0543874
0.03	0.348288	0.0347387	-0.0241443	0.0227449	-0.0477469	0.0509111	0.664517	-0.00177857	0.910112	-0.000127793	0.0190868	0.0144252	-0.110248	-0.0235833	-0.0113324	0.283191	-0.0427977	0.445496	-0.500341	-0.0368385	0.0802867	-0.415141	0.250533	0.0877317	-0.233782	0.0602709	0.0411269	-0.0473041	-0.115177	-0.00637088	-0.311218	-0.180062	0.0257212	0.156935	0.188789	0.0286926	-0.737505	-0.0398914	0.0494987	-0.0405099	0.0484559	-0.0563984	0.349328	-0.00299487	0.00711603	0.00458324	0.00652703	0.00923564	-0.0540857
0.04	0.348486	0.00115672	-0.0236362	0.0280972	-0.0471558	0.0930774	0.664507	-0.000371662	0.910095	-0.00364333	0.0192036	0.00867517	-0.110215	0.0144814	-0.009158	0.145999	-0.0406782	0.0847013	-0.500769	-0.0467863	0.0779548	-0.000106094	0.251147	0.0448602	-0.233199	0.058652	0.0409023	0.0100409	-0.115754	-0.0672526	-0.312688	-0.110019	0.0266701	0.0537656	0.188992	0.0184803	-0.737676	0.00420152	0.0491581	-0.021355	0.0476869	-0.0957311	0.349254	-0.0113284	0.00713614	-0.000888653	0.00666539	0.0183882	-0.0538384
0.05	0.348389	-0.020204	-0.0230475	0.0175176	-0.0462187	0.12025	0.66451	0.000724209	0.910043	-0.00626518	0.0192625	0.00346805	-0.109879	0.0401263	-0.00840236	0.0146824	-0.0402411	0.00611842	-0.50133	-0.0597212	0.0797502	0.293254	0.251491	0.0201842	-0.232629	0.0481385	0.0410837	0.0346398	-0.116059	0.0219566	-0.313461	-0.0488185	0.0268932	-0.00794828	0.189191	0.0203209	-0.737461	0.0327229	0.0491092	0.00886977	0.0466061	-0.115176	0.349133	-0.0120973	0.00709707	-0.00610458	0.00689028	0.0251696	-0.05365
0.06	0.348248	-0.0114298	-0.0225191	0.00721039	-0.0450858	0.124931	0.664521	0.00127315	0.909981	-0.0059245	0.0192835	0.00123866	-0.109531	0.0285884	-0.00868422	-0.059461	-0.040584	-0.0739074	-0.501935	-0.0588516	0.0824555	0.204583	0.251731	0.0208781	-0.232207	0.0295451	0.0414049	0.0393113	-0.115368	0.112232	-0.313833	-0.0316267	0.0267039	-0.0219622	0.1894	0.0211622	-0.73718	0.023447	0.0493214	0.0258895	0.0454306	-0.114491	0.349035	-0.00769783	0.00701041	-0.0101485	0.00716444	0.0286644	-0.0535415
0.07	0.348255	0.00844155	-0.0220707	0.00299221	-0.0439865	0.109464	0.664536	0.00138812	0.90993	-0.00404242	0.019296	0.00160446	-0.109411	0.00124006	-0.00941312	-0.0780139	-0.0415926	-0.118714	-0.502452	-0.0455528	0.0837002	0.0641758	0.251991	0.0229458	-0.231955	0.0135758	0.0417552	0.0350034	-0.114034	0.1465	-0.314183	-0.0406973	0.0265682	-0.00228265	0.189606	0.0191829	-0.737078	-0.0011414	0.0495938	0.0252595	0.0443552	-0.0972544	0.348978	-0.00548047	0.00689594	-0.012908	0.00745089	0.0284241	-0.0534858
0.08	0.348439	0.0213221	-0.0217214	-0.0010266	-0.0430666	0.0864049	0.664549	0.00132158	0.909898	-0.00256488	0.0193193	0.00319905	-0.109553	-0.0205211	-0.0101446	-0.0652897	-0.0427964	-0.115381	-0.502804	-0.0266509	0.0841774	0.0470658	0.252199	0.0151116	-0.231837	0.0056745	0.0420421	0.0227857	-0.11261	0.132913	-0.314656	-0.0522667	0.0266754	0.0236441	0.189793	0.0169187	-0.737198	-0.0177103	0.0498126	0.0199709	0.0435061	-0.0724728	0.348939	-0.00299124	0.0067595	-0.0146611	0.00772849	0.0274119	-0.0534347
0.09	0.348807	0.062608	-0.021544	-0.0240043	-0.0423068	0.0706013	0.664572	0.00403506	0.909876	-0.00106796	0.0193612	0.0051645	-0.110107	-0.11063	-0.0106441	-0.0343497	-0.0439374	-0.108852	-0.502726	0.0562475	0.0846869	0.0542077	0.252158	-0.0243394	-0.232039	-0.0743172	0.0420972	-0.028037	-0.111486	0.109787	-0.314941	0.018169	0.0260361	-0.300168	0.189771	-0.0250045	-0.737518	-0.05768	0.0500404	0.0357513	0.042914	-0.0498769	0.34881	-0.0262738	0.00662309	-0.010274	0.0080149	0.0326151	-0.0531962
0.1	0.349658	0.0964721	-0.0217185	-0.0674789	-0.0414402	0.0886067	0.664629	0.00622217	0.909881	0.00217052	0.019416	0.00535495	-0.111684	-0.19032	-0.0107031	0.00524682	-0.0452137	-0.165986	-0.501762	0.124457	0.0853531	0.0549595	0.251827	-0.040602	-0.233295	-0.149866	0.0417077	-0.0659768	-0.109882	0.20666	-0.31431	0.0921579	0.0221621	-0.354121	0.189496	-0.0243433	-0.738321	-0.0906961	0.050604	0.0860286	0.0424812	-0.0523322	0.348405	-0.0542537	0.00659087	0.00531742	0.0084181	0.0473113	-0.0522419
0.11	0.350668	0.0914277	-0.0221034	-0.086037	-0.0401311	0.127687	0.664689	0.00539924	0.909923	0.00604641	0.0194652	0.00442334	-0.113691	-0.199522	-0.0104617	0.0180581	-0.0475407	-0.286656	-0.50039	0.144199	0.0853305	-0.0516736	0.25139	-0.0467091	-0.234899	-0.146865	0.041214	-0.058195	-0.107499	0.212627	-0.313313	0.102948	0.0192798	-0.246386	0.189205	-0.0348122	-0.739294	-0.0868355	0.0516282	0.116968	0.0418652	-0.0802664	0.347885	-0.0429637	0.00670044	0.0154478	0.00891891	0.0490413	-0.050914
0.12	0.351444	0.0560433	-0.0223893	-0.0743488	-0.0385655	0.145549	0.664734	0.00377468	0.909998	0.00874119	0.0195068	0.00401736	-0.115486	-0.161552	-0.0102098	0.0143024	-0.050626	-0.310521	-0.49895	0.147083	0.0848811	-0.0177792	0.25089	-0.0551738	-0.236225	-0.111258	0.0408993	-0.0363956	-0.105757	0.140665	-0.312258	0.111984	0.0170403	-0.198922	0.188757	-0.0533814	-0.740042	-0.0517385	0.0527374	0.109272	0.0410172	-0.0961738	0.347538	-0.0277695	0.00688431	0.0223051	0.00938557	0.0434207	-0.0497683
0.13	0.351866	0.0219076	-0.02247	-0.0531292	-0.0369283	0.155584	0.664763	0.00245116	0.910096	0.0107078	0.0195468	0.00401629	-0.116919	-0.126787	-0.0100544	0.00116159	-0.0535588	-0.269413	-0.497431	0.156463	0.0850815	0.0451714	0.250298	-0.0623317	-0.237221	-0.0845848	0.0407125	-0.0228657	-0.104347	0.141367	-0.311039	0.133668	0.0154567	-0.113966	0.188133	-0.0716753	-0.740421	-0.0168331	0.0537152	0.0884466	0.0400188	-0.106973	0.347318	-0.0142455	0.00714352	0.0287545	0.00977374	0.0327088	-0.0488275
0.14	0.351964	-0.00784411	-0.0223227	-0.0313465	-0.0353025	0.15853	0.664779	0.000988196	0.910211	0.0125412	0.0195882	0.00429373	-0.118009	-0.0915329	-0.0100443	-0.0104443	-0.0560319	-0.224708	-0.49586	0.155392	0.0855528	0.037006	0.249695	-0.0600934	-0.237971	-0.0635367	0.040598	-0.0160004	-0.102829	0.150865	-0.309584	0.156784	0.0147672	-0.0229324	0.187321	-0.0913047	-0.740463	0.0128305	0.0544814	0.0647691	0.0389267	-0.110706	0.347238	-0.00135876	0.00743535	0.0289161	0.0100234	0.0166817	-0.0481005
0.15	0.351791	-0.0347708	-0.0219719	-0.0066581	-0.0337923	0.146714	0.664781	-0.000517003	0.910343	0.0137444	0.0196335	0.00479217	-0.118743	-0.0519983	-0.0101548	-0.0191947	-0.0580705	-0.181058	-0.494357	0.14458	0.0857747	0.00725358	0.249116	-0.0550931	-0.238537	-0.0465258	0.0405468	-0.00529037	-0.101583	0.0865736	-0.3079	0.17998	0.0149276	0.0451755	0.186327	-0.108532	-0.740232	0.0387695	0.0549884	0.0338327	0.0378431	-0.101119	0.347261	0.00641811	0.00771458	0.0265012	0.0101113	0.00138944	-0.0475316
0.16	0.351347	-0.0593227	-0.0214547	0.014717	-0.032511	0.128983	0.66477	-0.00164178	0.910485	0.0144071	0.019684	0.00529757	-0.119069	-0.0106291	-0.010353	-0.0237675	-0.059674	-0.13935	-0.492999	0.125952	0.0858185	0.00106861	0.24858	-0.0509058	-0.238929	-0.0327544	0.0405838	0.00473108	-0.101039	0.0231285	-0.30598	0.204437	0.0155523	0.0722851	0.185162	-0.124174	-0.739734	0.0622555	0.0551976	0.00502047	0.0368855	-0.0840423	0.347352	0.0127011	0.00796658	0.0235581	0.0100623	-0.0102395	-0.0470644
0.17	0.350672	-0.0783683	-0.0208155	0.0322662	-0.0314799	0.111788	0.664747	-0.00261165	0.910631	0.0147419	0.0197383	0.00543635	-0.119011	0.0225772	-0.0106261	-0.0296978	-0.0608674	-0.103099	-0.491826	0.109978	0.0858363	0.000727518	0.248078	-0.0489638	-0.239197	-0.0242712	0.0407316	0.0190659	-0.101004	-0.00974081	-0.303819	0.226393	0.0163537	0.0972853	0.183867	-0.134537	-0.739014	0.080213	0.055138	-0.0186774	0.0361077	-0.0659604	0.347514	0.0181401	0.00819292	0.022193	0.00992256	-0.0154912	-0.046673
0.18	0.349839	-0.0945279	-0.0200707	0.0479255	-0.0305869	0.106931	0.664716	-0.00351056	0.91078	0.0149461	0.0197907	0.00498277	-0.118689	0.0505434	-0.0109963	-0.0418745	-0.0617811	-0.0807662	-0.490786	0.0961342	0.0859457	0.0218445	0.247593	-0.0487336	-0.239361	-0.00960052	0.0410508	0.0446507	-0.101121	-0.0165551	-0.3015	0.232474	0.0177659	0.180202	0.182477	-0.141663	-0.738137	0.0962656	0.0549071	-0.0354396	0.0354323	-0.0599254	0.34769	0.015858	0.00844985	0.0302627	0.00980292	-0.00710531	-0.04629
0.19	0.348779	-0.121485	-0.0191722	0.0721497	-0.0298566	0.0891275	0.664673	-0.0051941	0.910927	0.0143469	0.0198384	0.00459321	-0.117982	0.100412	-0.0115468	-0.0594866	-0.0624483	-0.0526775	-0.489959	0.0664291	0.0862247	0.0227509	0.247153	-0.0389253	-0.239237	0.0233822	0.0416785	0.0846703	-0.101382	-0.0369112	-0.299213	0.223202	0.0196622	0.191337	0.181053	-0.142498	-0.737028	0.12298	0.0544545	-0.0649981	0.0348359	-0.0452371	0.347838	0.0136885	0.00878384	0.0353891	0.00975441	-0.00373886	-0.0458255
0.2	0.347403	-0.154476	-0.018123	0.100354	-0.0295035	0.0451543	0.664615	-0.00661587	0.911064	0.0128545	0.0198849	0.00481996	-0.116676	0.169757	-0.0122928	-0.0709117	-0.0626976	0.00452584	-0.489539	0.0170735	0.0862573	-0.0174641	0.246842	-0.0221338	-0.238709	0.0593657	0.0426897	0.125323	-0.101961	-0.074046	-0.297014	0.219357	0.0214837	0.171592	0.179626	-0.143321	-0.735604	0.156024	0.0536436	-0.107542	0.0344755	-0.0079359	0.347981	0.0097804	0.00917191	0.0425383	0.00973264	0.000201359	-0.0453034
0.21	0.345718	-0.180507	-0.0170116	0.121195	-0.0297151	-0.0109816	0.664544	-0.0074989	0.911182	0.0107566	0.0199364	0.00556477	-0.114723	0.228098	-0.0131386	-0.0713247	-0.0622764	0.0758631	-0.489591	-0.0261701	0.0859796	-0.0323803	0.246691	-0.00633574	-0.237869	0.0774029	0.0440117	0.151846	-0.102861	-0.0964254	-0.294766	0.233432	0.0230991	0.154764	0.178192	-0.141084	-0.73387	0.180895	0.0524245	-0.146549	0.0345463	0.0424641	0.34809	0.0148621	0.00963061	0.0484908	0.00974631	0.00231076	-0.0447132
0.22	0.343838	-0.190262	-0.0159232	0.140808	-0.0305695	-0.0760676	0.664464	-0.00821522	0.911282	0.0092004	0.0199962	0.00638567	-0.112265	0.268668	-0.0140118	-0.0728233	-0.0611026	0.150015	-0.490069	-0.06539	0.0856646	-0.0322814	0.246669	0.00234316	-0.236897	0.0813158	0.0455533	0.173749	-0.103998	-0.12395	-0.292393	0.241449	0.0245599	0.12902	0.176791	-0.138809	-0.731957	0.188022	0.050821	-0.186484	0.0351618	0.100255	0.348199	0.0112196	0.010128	0.050669	0.00976733	0.00146458	-0.0440917
0.23	0.341918	-0.188386	-0.014893	0.154346	-0.0320937	-0.141497	0.664378	-0.00875599	0.911366	0.00777512	0.0200642	0.00725157	-0.109512	0.28882	-0.0149067	-0.0715414	-0.0592397	0.21265	-0.490883	-0.0927584	0.0852753	-0.0469642	0.246733	0.0103402	-0.235935	0.0741139	0.0472722	0.186602	-0.105484	-0.166819	-0.289947	0.245738	0.0257347	0.112761	0.17541	-0.136156	-0.730028	0.182653	0.0488505	-0.219565	0.0363634	0.159478	0.348304	0.0137333	0.0106256	0.04837	0.00976953	-0.00142198	-0.0434412
0.24	0.340065	-0.17616	-0.0139804	0.161104	-0.0342457	-0.202655	0.664289	-0.0089189	0.911437	0.00639174	0.0201414	0.00816901	-0.106642	0.292838	-0.0157658	-0.0664827	-0.0568087	0.263679	-0.491924	-0.113027	0.0847349	-0.057237	0.246859	0.0162885	-0.235074	0.0597701	0.0490776	0.190116	-0.107439	-0.216217	-0.287487	0.243682	0.0269139	0.125925	0.174107	-0.124284	-0.7282	0.165569	0.0465971	-0.243764	0.0381559	0.216224	0.348443	0.0179074	0.0110673	0.0385584	0.00971526	-0.0102166	-0.0428064
0.25	0.338358	-0.156189	-0.0132381	0.157089	-0.0369294	-0.252996	0.664199	-0.00900802	0.911494	0.00495494	0.0202283	0.00919811	-0.103811	0.278064	-0.016527	-0.0545848	-0.0539305	0.302027	-0.493078	-0.117326	0.0841716	-0.0544923	0.247005	0.0164572	-0.234349	0.0454834	0.0508603	0.17948	-0.109833	-0.254067	-0.285115	0.22683	0.0282007	0.12988	0.172944	-0.106442	-0.726557	0.141173	0.0441716	-0.253129	0.0404971	0.265864	0.348641	0.0215214	0.0113768	0.022214	0.00955804	-0.0208215	-0.0422445
0.26	0.336869	-0.13186	-0.0127328	0.141368	-0.0400189	-0.294897	0.664109	-0.00893053	0.911535	0.00325625	0.0203269	0.0105736	-0.101158	0.254008	-0.0171077	-0.032678	-0.0507155	0.330494	-0.494253	-0.11545	0.0836054	-0.0606761	0.247129	0.0119037	-0.233763	0.0340086	0.052457	0.147354	-0.112512	-0.272549	-0.282993	0.197384	0.0294114	0.110471	0.171976	-0.0848734	-0.725175	0.11241	0.0417101	-0.248433	0.0433278	0.310962	0.34891	0.0293618	0.0115389	0.0115614	0.0093109	-0.0253512	-0.0417658
0.27	0.335638	-0.104709	-0.0125221	0.120152	-0.0434117	-0.329226	0.664024	-0.00893742	0.911559	0.00150647	0.0204407	0.0122186	-0.0987835	0.222186	-0.0174331	-0.00725126	-0.0472572	0.350626	-0.495378	-0.109098	0.0829663	-0.0642436	0.247224	0.0100784	-0.233319	0.0271096	0.0536778	0.102461	-0.115345	-0.289403	-0.281232	0.15034	0.0304326	0.0981339	0.17129	-0.0498364	-0.724092	0.0814248	0.0393175	-0.236387	0.0465964	0.349794	0.349229	0.0293872	0.0116255	0.00343237	0.00906996	-0.0234245	-0.0413412
0.28	0.334675	-0.0755636	-0.0126338	0.0933098	-0.0470068	-0.353814	0.66394	-0.00825969	0.911565	-0.000369935	0.0205713	0.0138562	-0.0967119	0.187176	-0.0174636	0.0206764	-0.0436488	0.360851	-0.496444	-0.103628	0.082349	-0.0594729	0.247286	0.00761257	-0.232943	0.0271871	0.05442	0.0519019	-0.118385	-0.313086	-0.280031	0.0900787	0.0314092	0.0955117	0.170964	-0.0139138	-0.723318	0.0475565	0.0370777	-0.215443	0.050232	0.38053	0.349589	0.038629	0.011596	-0.0102559	0.00881126	-0.0267543	-0.0409403
0.29	0.334013	-0.0452989	-0.0130861	0.0590865	-0.0506491	-0.361594	0.663863	-0.00743285	0.911551	-0.00247739	0.0207173	0.0153247	-0.0950257	0.144119	-0.0171777	0.0509249	-0.0400399	0.352328	-0.49741	-0.0890485	0.0817844	-0.0530765	0.247306	0.000415603	-0.232611	0.03219	0.054632	-0.00219185	-0.121594	-0.322212	-0.279481	0.0176239	0.0322671	0.0808091	0.171008	0.0259418	-0.722887	0.0149119	0.0351006	-0.181916	0.0541159	0.397286	0.349988	0.0419912	0.0114346	-0.0212609	0.00854053	-0.0259324	-0.040549
0.3	0.333671	-0.013375	-0.0138871	0.0183902	-0.0541777	-0.35423	0.663792	-0.00648317	0.911516	-0.00456271	0.020877	0.0165934	-0.0938015	0.0943494	-0.0165595	0.0836274	-0.0366144	0.323547	-0.498214	-0.0707756	0.0813056	-0.0427949	0.247276	-0.00534723	-0.23228	0.0415937	0.0543051	-0.0560519	-0.124798	-0.310171	-0.279713	-0.0655983	0.0330349	0.0748806	0.171485	0.0693458	-0.722808	-0.0185378	0.0334884	-0.137422	0.0581183	0.401312	0.350414	0.045322	0.011185	-0.0288057	0.00829689	-0.021077	-0.040177
0.31	0.333656	0.0182133	-0.0150571	-0.0292403	-0.0574084	-0.330292	0.663733	-0.00551294	0.911459	-0.00677123	0.0210487	0.0177272	-0.0930918	0.0420522	-0.0155707	0.120092	-0.0335973	0.274038	-0.498818	-0.0512747	0.0808925	-0.0411147	0.247186	-0.0110788	-0.231892	0.0598452	0.0534208	-0.110006	-0.127769	-0.276444	-0.280854	-0.163703	0.0338108	0.0792598	0.172442	0.120786	-0.72309	-0.0506057	0.0323656	-0.0812642	0.0621022	0.391699	0.35087	0.0486205	0.0108915	-0.030984	0.00811653	-0.0140163	-0.0398124
0.32	0.333946	0.0460368	-0.0165991	-0.0840468	-0.0601534	-0.286093	0.663682	-0.00442065	0.911379	-0.00928355	0.0212313	0.0187949	-0.0929074	-0.0123269	-0.0141812	0.160452	-0.0311947	0.202622	-0.499199	-0.0251909	0.0804932	-0.0390391	0.247038	-0.0170325	-0.23134	0.0907277	0.0519703	-0.164534	-0.130292	-0.217691	-0.283043	-0.276631	0.0346704	0.0873878	0.173927	0.176548	-0.723699	-0.076386	0.0318425	-0.0126628	0.0659194	0.365398	0.351317	0.0458363	0.0105915	-0.0287361	0.00801157	-0.00568333	-0.0393911
0.33	0.334474	0.0663544	-0.018517	-0.146486	-0.0621987	-0.222265	0.663644	-0.00347223	0.911272	-0.0120993	0.0214245	0.0198414	-0.0932326	-0.0638621	-0.0123488	0.205601	-0.0296048	0.112662	-0.499301	0.00465799	0.0801354	-0.0322364	0.246836	-0.0218188	-0.230467	0.137891	0.0499122	-0.222689	-0.132127	-0.136895	-0.286434	-0.404006	0.0354991	0.0738222	0.17598	0.234952	-0.72456	-0.0929468	0.0320466	0.068564	0.0694046	0.323318	0.351767	0.0459677	0.0103377	-0.0225835	0.00798877	0.00164155	-0.0389364
0.34	0.335178	0.0782557	-0.0208172	-0.214384	-0.0633301	-0.139522	0.663616	-0.00223178	0.911137	-0.0149495	0.0216279	0.0208005	-0.0940285	-0.109101	-0.0100339	0.252542	-0.0290012	0.00757112	-0.499106	0.0348372	0.0798493	-0.0261763	0.246579	-0.0275313	-0.229131	0.200158	0.047184	-0.283007	-0.1331	-0.0429894	-0.291149	-0.540198	0.0360854	0.0436218	0.178615	0.292252	-0.725602	-0.0996795	0.0331128	0.160609	0.0723939	0.264998	0.352218	0.0453417	0.0101306	-0.0203476	0.00801533	0.0029309	-0.0384244
0.35	0.336007	0.0863963	-0.0234738	-0.284103	-0.0633752	-0.0424423	0.663599	-0.00115105	0.910973	-0.0178504	0.0218402	0.021648	-0.0952616	-0.152819	-0.00724219	0.297928	-0.0295073	-0.107029	-0.498594	0.067708	0.0796338	-0.0174695	0.246267	-0.0335707	-0.227224	0.269289	0.0437718	-0.342106	-0.133123	0.0553678	-0.297259	-0.681514	0.0364679	0.0397199	0.181839	0.351402	-0.726763	-0.101353	0.0351278	0.258665	0.0747322	0.193119	0.35267	0.0473968	0.00990527	-0.0257885	0.0080017	-0.0053828	-0.0378655
0.36	0.336924	0.0895136	-0.0264422	-0.350497	-0.0622444	0.0598748	0.663593	-0.000393381	0.910779	-0.0207983	0.0220609	0.0225232	-0.0968878	-0.189759	-0.0040042	0.339406	-0.0311641	-0.221382	-0.497771	0.0962146	0.0795127	-0.00734724	0.245923	-0.0352772	-0.224689	0.341293	0.0397036	-0.397386	-0.132187	0.154362	-0.304759	-0.816755	0.0368292	0.0265026	0.185629	0.404364	-0.727993	-0.0976791	0.0381097	0.354006	0.0763158	0.114333	0.353158	0.0511002	0.0096447	-0.0253793	0.00791748	-0.00945038	-0.0373196
0.37	0.33787	0.0876317	-0.0296769	-0.412105	-0.0599266	0.16358	0.663595	0.000705848	0.910555	-0.0239479	0.022291	0.0234905	-0.0988038	-0.21798	-0.000352119	0.376553	-0.0339379	-0.331977	-0.49669	0.119452	0.0795008	0.00151074	0.245568	-0.0360042	-0.221488	0.412359	0.035007	-0.449252	-0.130234	0.261805	-0.31357	-0.940855	0.0369797	-0.000211007	0.189919	0.450537	-0.729223	-0.0892316	0.0420215	0.443481	0.0771007	0.0313951	0.353716	0.0617808	0.00941959	-0.0200246	0.00781213	-0.0107075	-0.0368225
0.38	0.338926	0.101947	-0.0330874	-0.464049	-0.0564033	0.271949	0.66361	0.00185898	0.9103	-0.0270466	0.0225313	0.024654	-0.101073	-0.262772	0.00361927	0.400969	-0.037815	-0.440706	-0.495371	0.141273	0.0795533	0.00799944	0.245236	-0.0308195	-0.217802	0.448322	0.0297776	-0.493402	-0.127149	0.374985	-0.323469	-1.03162	0.0368872	-0.0181834	0.1946	0.482574	-0.730532	-0.0995017	0.046775	0.522471	0.0769799	-0.0657865	0.354388	0.0747753	0.00926126	-0.0131	0.00767864	-0.0152147	-0.0363565
0.39	0.340206	0.12098	-0.0365797	-0.496935	-0.0518028	0.359462	0.663636	0.00327473	0.910015	-0.0302209	0.0227846	0.025975	-0.103727	-0.298692	0.0078057	0.411103	-0.0426297	-0.521502	-0.493937	0.142959	0.0796434	0.00877084	0.244978	-0.0192121	-0.213937	0.455432	0.0241575	-0.520608	-0.123089	0.454033	-0.334048	-1.07727	0.0364904	-0.0592422	0.19951	0.495865	-0.732032	-0.11591	0.0521851	0.57422	0.0759551	-0.152894	0.355181	0.0870719	0.00917448	-0.00530272	0.00748052	-0.0231346	-0.035907
0.4	0.341678	0.129848	-0.0400213	-0.511572	-0.0463517	0.434507	0.663674	0.00404732	0.909695	-0.033713	0.0230509	0.0272711	-0.106605	-0.310825	0.0120514	0.407033	-0.0481565	-0.585654	-0.492563	0.128213	0.0797542	0.0127134	0.244862	-0.00248306	-0.210025	0.461342	0.018379	-0.52721	-0.11823	0.534058	-0.344949	-1.10166	0.0355733	-0.123257	0.204508	0.500573	-0.733679	-0.122914	0.0579887	0.602159	0.0740972	-0.236247	0.356145	0.103868	0.00918196	0.00639248	0.00720454	-0.0305334	-0.0355356
0.41	0.343217	0.12793	-0.0432668	-0.506796	-0.0402322	0.495337	0.663717	0.00423922	0.909341	-0.037069	0.0233298	0.0285237	-0.109458	-0.298942	0.0161935	0.388466	-0.054217	-0.629583	-0.49142	0.0958272	0.0798813	0.0125026	0.244955	0.022082	-0.206015	0.4638	0.0126628	-0.512744	-0.112556	0.607635	-0.355969	-1.09905	0.0339848	-0.193086	0.209494	0.494648	-0.735335	-0.120675	0.0639422	0.604144	0.0714331	-0.314751	0.357282	0.119693	0.0093343	0.0229311	0.00685385	-0.0378722	-0.0352703
0.42	0.344756	0.121639	-0.0461806	-0.47722	-0.0337171	0.529749	0.663759	0.00417767	0.908957	-0.0394873	0.023622	0.0299347	-0.112078	-0.266384	0.0200702	0.353043	-0.0605466	-0.6414	-0.490696	0.0448472	0.0799774	0.00609844	0.245297	0.048588	-0.202	0.449132	0.00723878	-0.474416	-0.106403	0.623812	-0.366778	-1.0569	0.0317927	-0.233971	0.214341	0.472926	-0.736929	-0.116073	0.0697474	0.571215	0.068059	-0.37939	0.358575	0.137084	0.00966543	0.0418902	0.00641646	-0.0473259	-0.0350664
0.43	0.346258	0.116718	-0.0486031	-0.42105	-0.0271201	0.543181	0.663799	0.00389487	0.908555	-0.0405446	0.0239283	0.0313266	-0.114339	-0.228083	0.0234845	0.296693	-0.0668633	-0.627987	-0.490519	-0.010719	0.0799274	-0.0149207	0.245913	0.0753014	-0.198153	0.412451	0.0023769	-0.409913	-0.100192	0.621958	-0.376985	-0.978045	0.02946	-0.227701	0.218907	0.436939	-0.738438	-0.114924	0.0750578	0.503215	0.0640867	-0.435781	0.360035	0.155458	0.0102121	0.0669136	0.00588456	-0.0552546	-0.0349592
0.44	0.347723	0.112854	-0.050391	-0.347919	-0.0206964	0.537684	0.663834	0.00312439	0.908152	-0.039985	0.0242493	0.0328938	-0.11621	-0.183677	0.0262719	0.230936	-0.0729377	-0.59088	-0.490934	-0.0725269	0.0796245	-0.041689	0.246819	0.106224	-0.194661	0.358323	-0.00171057	-0.333025	-0.0939913	0.615848	-0.386251	-0.869471	0.0271595	-0.232713	0.223033	0.387263	-0.739877	-0.115998	0.079575	0.411072	0.0595983	-0.481634	0.361618	0.164709	0.0110279	0.0937753	0.00527131	-0.0648878	-0.0348752
0.45	0.349148	0.11193	-0.0514516	-0.255789	-0.0147015	0.510361	0.663862	0.00251649	0.907762	-0.0377283	0.0245861	0.03444	-0.11767	-0.138943	0.0283232	0.152628	-0.0785134	-0.526006	-0.491961	-0.132405	0.0790645	-0.0636443	0.248007	0.131947	-0.19172	0.277165	-0.00487817	-0.240755	-0.0879551	0.577518	-0.394237	-0.714584	0.0246994	-0.265898	0.226498	0.2925	-0.741266	-0.121542	0.0830516	0.29284	0.0547156	-0.514535	0.363312	0.174915	0.0120994	0.118801	0.00454289	-0.0769002	-0.0348231
0.46	0.350595	0.129652	-0.0515859	-0.11225	-0.00952661	0.445147	0.663884	0.00175117	0.907411	-0.0314985	0.0249362	0.0354185	-0.118793	-0.105856	0.0293676	0.0259385	-0.083253	-0.42267	-0.493576	-0.190459	0.0782932	-0.0851925	0.249439	0.155054	-0.189835	0.1116	-0.00681244	-0.101746	-0.082805	0.429494	-0.400126	-0.438571	0.0214946	-0.376708	0.228617	0.126244	-0.742703	-0.149661	0.0850708	0.112198	0.0495973	-0.531895	0.365127	0.186513	0.0134102	0.14052	0.0036876	-0.090199	-0.0348116
0.47	0.35231	0.178776	-0.0503058	0.105871	-0.00574185	0.349274	0.663896	0.00069848	0.907157	-0.0178671	0.0252907	0.0352721	-0.119865	-0.101386	0.0287707	-0.176749	-0.0868029	-0.28937	-0.495709	-0.233661	0.0772612	-0.116106	0.251034	0.166545	-0.190057	-0.173678	-0.00683541	0.106059	-0.0796641	0.190584	-0.402477	-0.00582665	0.0172493	-0.464924	0.228828	-0.0913102	-0.744517	-0.217765	0.0848666	-0.150088	0.044356	-0.548786	0.367108	0.211874	0.0148939	0.152646	0.00267853	-0.106009	-0.034882
0.48	0.354536	0.251015	-0.0470139	0.387318	-0.00379624	0.242948	0.663891	-0.00191813	0.907082	0.00416309	0.0256376	0.0339206	-0.121234	-0.126056	0.0258302	-0.443245	-0.0889246	-0.140194	-0.498163	-0.248435	0.0759014	-0.146918	0.252682	0.162174	-0.193477	-0.566667	-0.00423064	0.367668	-0.0790804	-0.071604	-0.399709	0.583486	0.0124103	-0.481228	0.22654	-0.370624	-0.747051	-0.317486	0.0816809	-0.474635	0.0389476	-0.57816	0.36938	0.24307	0.0164471	0.155579	0.0015238	-0.115994	-0.0351147
0.49	0.357486	0.341472	-0.0411817	0.72174	-0.00395033	0.135319	0.663853	-0.00545319	0.90727	0.0345471	0.0259645	0.0312419	-0.123287	-0.18419	0.0199823	-0.762839	-0.0894561	0.0273834	-0.500567	-0.221126	0.0742835	-0.169416	0.254171	0.135172	-0.201098	-1.06274	0.00157899	0.67157	-0.0811428	-0.334263	-0.390286	1.33154	0.00781683	-0.447633	0.221048	-0.741888	-0.750607	-0.442206	0.0749594	-0.846759	0.0332282	-0.623066	0.371984	0.277233	0.017984	0.149036	0.000311519	-0.115418	-0.0354931
0.5	0.3613	0.438303	-0.032434	1.08649	-0.00633576	0.0358786	0.663774	-0.0100798	0.907791	0.0705337	0.0262556	0.0265707	-0.126376	-0.271307	0.0108437	-1.1159	-0.0882402	0.206897	-0.502429	-0.144645	0.0724696	-0.184879	0.255274	0.0903752	-0.213887	-1.65924	0.0110711	1.01435	-0.085459	-0.544006	-0.372472	2.2599	0.00275819	-0.592475	0.211466	-1.19003	-0.755386	-0.572955	0.0643935	-1.23721	0.0270451	-0.682199	0.374915	0.304008	0.0193794	0.127081	-0.000853559	-0.105455	-0.0359411
0.51	0.365974	0.519058	-0.0206357	1.44094	-0.0109263	-0.0553729	0.663653	-0.0142243	0.908686	0.108355	0.0264891	0.0198595	-0.130665	-0.364896	-0.00172718	-1.45826	-0.0852312	0.395129	-0.503285	-0.0255306	0.0705991	-0.184724	0.255825	0.0270805	-0.232714	-2.3492	0.0247266	1.37341	-0.09135	-0.670101	-0.344349	3.4012	-0.00348323	-0.591561	0.196855	-1.75376	-0.761357	-0.683836	0.0500184	-1.60282	0.0202632	-0.738852	0.378062	0.316345	0.0204572	0.0872318	-0.00187671	-0.0842757	-0.0363356
0.52	0.371366	0.568856	-0.00611883	1.73748	-0.0176824	-0.159288	0.663499	-0.0166763	0.909947	0.142807	0.0266498	0.0122243	-0.136037	-0.441196	-0.0173875	-1.73298	-0.0803063	0.59799	-0.502877	0.110286	0.0688024	-0.173956	0.255696	-0.0485906	-0.258465	-3.12128	0.0426416	1.69287	-0.0971866	-0.655802	-0.303628	4.77763	-0.00810815	-0.29669	0.175937	-2.44819	-0.76831	-0.752554	0.0322804	-1.90283	0.0130369	-0.755977	0.381248	0.312193	0.0210738	0.0353852	-0.00261788	-0.0482441	-0.036513
0.53	0.376994	0.529459	0.0101422	1.89025	-0.0263204	-0.258603	0.66333	-0.0163885	0.9115	0.164888	0.0267353	0.00496587	-0.141928	-0.437721	-0.0350529	-1.84537	-0.0736095	0.764429	-0.501132	0.235399	0.0671124	-0.171303	0.254841	-0.115953	-0.291622	-3.87857	0.064037	1.87688	-0.101704	-0.604772	-0.248203	6.33044	-0.00952887	0.0296505	0.147487	-3.25951	-0.775594	-0.712044	0.0123029	-2.04547	0.00576728	-0.719143	0.384197	0.276137	0.0210973	-0.0302317	-0.00293024	0.000913883	-0.0362899
0.54	0.381591	0.321484	0.0264708	1.83169	-0.0361225	-0.353459	0.66317	-0.0160053	0.913172	0.165837	0.0267525	-0.0013594	-0.146804	-0.247163	-0.052787	-1.7179	-0.0655557	0.881511	-0.498392	0.298447	0.0653221	-0.194127	0.253442	-0.154608	-0.331533	-4.48064	0.0871439	1.86376	-0.104668	-0.611259	-0.176729	7.96941	-0.00750393	0.473113	0.110315	-4.20333	-0.781663	-0.474787	-0.00794936	-1.96238	-0.000897058	-0.600762	0.386577	0.201436	0.0204075	-0.107166	-0.00266513	0.0641362	-0.0355352
0.55	0.383413	-0.0596141	0.0409307	1.58459	-0.0464092	-0.473352	0.663018	-0.014083	0.91475	0.14608	0.0267075	-0.00784505	-0.148377	0.165476	-0.0683995	-1.38286	-0.0563736	0.955889	-0.495569	0.252763	0.0632965	-0.216914	0.251794	-0.161527	-0.376728	-4.90226	0.109917	1.68688	-0.107096	-0.810008	-0.0886026	9.64435	0.00135814	1.52473	0.0626335	-5.35938	-0.784487	-0.0399539	-0.0263629	-1.6846	-0.00592123	-0.381298	0.388167	0.112502	0.0189091	-0.194033	-0.00170014	0.136665	-0.0342747
0.56	0.380372	-0.690552	0.0516785	1.10312	-0.0563349	-0.544427	0.662872	-0.0160247	0.916014	0.102221	0.0265888	-0.0163137	-0.14399	0.88703	-0.0798277	-0.810406	-0.0466074	0.897623	-0.493805	0.0811865	0.0611132	-0.224664	0.250253	-0.128237	-0.424717	-4.92065	0.130489	1.33218	-0.111383	-1.20252	0.0155105	11.1037	0.0223749	2.60361	0.00263339	-6.60772	-0.781708	0.668599	-0.040781	-1.13848	-0.00826201	-0.105154	0.388786	0.00910502	0.0165001	-0.288737	4.81E-05	0.216568	-0.0325312
0.57	0.369635	-1.55786	0.056755	0.35393	-0.0637039	-0.416436	0.662664	-0.0271565	0.916713	0.034617	0.0263688	-0.0280476	-0.130436	1.87711	-0.0846013	-0.0149792	-0.0380477	0.541135	-0.494254	-0.176636	0.0588414	-0.229154	0.249163	-0.0741976	-0.470228	-4.29499	0.14644	0.794109	-0.118206	-1.35782	0.131212	11.8891	0.0494383	2.72395	-0.0688572	-7.58033	-0.770366	1.62867	-0.0479966	-0.249348	-0.00765327	0.103803	0.388285	-0.110241	0.0131897	-0.357679	0.00262679	0.295431	-0.0302275
0.58	0.345925	-3.18062	0.0583912	-0.175904	-0.0599522	1.74272	0.661772	-0.189583	0.916772	-0.00897986	0.0259289	-0.0711346	-0.102115	3.8185	-0.0845365	-0.0713665	-0.0395528	-1.80965	-0.498341	-0.623885	0.0573202	0.153021	0.248644	-0.0675978	-0.487317	1.93643	0.155274	0.713872	-0.121182	0.855437	0.209835	1.0108	0.0621769	-1.03585	-0.115661	0.421929	-0.746235	3.1228	-0.0443606	1.0158	-0.0113583	-1.56616	0.387814	0.180287	0.00977744	-0.293078	0.00551425	0.231703	-0.0277034
0.59	0.311422	-3.3614	0.0596748	-0.91686	-0.0380863	2.43622	0.659611	-0.239944	0.916556	-0.0307045	0.0252865	-0.0591023	-0.0632941	3.7794	-0.0832225	0.599127	-0.0577721	-2.47038	-0.503202	-0.319117	0.0597032	0.0687095	0.247137	-0.2102	-0.458893	3.45669	0.153819	-0.249109	-0.113826	1.25964	0.216513	0.650803	0.0670015	2.33074	-0.115501	-0.497156	-0.713422	3.26623	-0.0295066	1.98837	-0.0271582	-1.83163	0.388576	0.0100879	0.00701524	-0.253194	0.00775176	0.204868	-0.0239492
0.6	0.277312	-3.05262	0.0567367	-1.19662	-0.0102694	2.5442	0.657053	-0.262183	0.916214	-0.035248	0.02472	-0.0525488	-0.0270789	3.28285	-0.0784975	0.825044	-0.0814662	-2.68257	-0.504851	-0.0245732	0.0593299	-0.0501391	0.244623	-0.297833	-0.421937	3.65416	0.145936	-0.448456	-0.109135	0.997792	0.219751	0.120259	0.0736561	-1.92018	-0.118762	0.0877943	-0.681471	2.88979	-0.00866872	2.29315	-0.0450467	-1.74222	0.388447	-0.0462345	0.00470884	-0.215228	0.00953567	0.155168	-0.0174756
0.61	0.246936	-2.77613	0.0505236	-1.36901	0.0162025	2.19337	0.654392	-0.269908	0.915832	-0.0429232	0.0242707	-0.0352078	0.00462625	2.95404	-0.0718798	1.09657	-0.104834	-2.4246	-0.504377	0.0838398	0.0595615	0.062152	0.241199	-0.382632	-0.38717	3.42037	0.136663	-0.711928	-0.0992002	1.77745	0.220633	0.0480382	0.0624506	-0.732984	-0.116621	0.328174	-0.653197	2.5676	0.0131045	2.33077	-0.0603439	-1.25995	0.387809	-0.081285	0.00261397	-0.205045	0.0108757	0.113346	-0.00964284
0.62	0.218675	-2.69583	0.0410498	-1.50162	0.0384335	1.6897	0.651657	-0.276712	0.915327	-0.0597814	0.0240255	-0.0145736	0.0351297	2.91702	-0.0629411	1.37914	-0.125123	-2.05179	-0.503583	0.0668871	0.0602081	0.0464592	0.237134	-0.425043	-0.3538	3.42082	0.124937	-0.985426	-0.0861741	1.62214	0.220438	-0.128638	0.0559685	-0.603923	-0.11088	0.846821	-0.626727	2.4625	0.0344275	2.27373	-0.0704811	-0.637997	0.386935	-0.0986003	0.000548676	-0.207419	0.0118597	0.0872641	-0.0014653
0.63	0.19128	-2.58427	0.0285891	-1.53085	0.0556584	1.11559	0.648881	-0.274468	0.914613	-0.073902	0.0239654	0.00246531	0.0661792	2.85035	-0.05176	1.54936	-0.142029	-1.60076	-0.503074	0.0481648	0.060896	0.0813701	0.232758	-0.45581	-0.320112	3.27824	0.111612	-1.02095	-0.0777704	0.828646	0.218227	-0.119979	0.0583918	0.867404	-0.0958844	1.16014	-0.600704	2.34203	0.0550777	2.09283	-0.0748492	0.0035534	0.385829	-0.114427	-0.00156686	-0.211466	0.0126907	0.0772289	0.00670821
0.64	0.169536	-1.74864	0.0217146	-0.187201	0.0636414	0.263675	0.646187	-0.264991	0.914403	0.0347093	0.023951	-0.00230535	0.0918605	2.09115	-0.0473989	0.180151	-0.152099	-0.77579	-0.502177	0.175939	0.0640151	0.520841	0.227648	-0.611956	-0.293834	2.12099	0.106537	0.248828	-0.0748008	0.241674	0.218795	-0.0496045	0.0742388	3.67735	-0.0887731	1.2195	-0.581536	1.33246	0.065637	0.399267	-0.0741998	0.342379	0.386612	0.267832	-0.00378304	-0.264504	0.0130634	0.00422717	0.0130006
0.65	0.154373	-1.38459	0.0226507	0.245035	0.06379	-0.106667	0.64361	-0.251318	0.915175	0.110433	0.0240182	0.0154107	0.109446	1.54603	-0.0503997	-0.117449	-0.157685	-0.62185	-0.498464	0.596019	0.0666582	-0.145328	0.2207	-0.763355	-0.275194	1.69064	0.107621	0.126329	-0.0760978	0.0781617	0.217136	-0.283759	0.136143	7.93086	-0.0702081	2.4737	-0.571057	0.88085	0.065172	-0.177322	-0.0698238	0.63135	0.390468	0.452806	-0.00708945	-0.401241	0.0131854	0.036807	0.0166029
0.66	0.140232	-1.46505	0.0248915	0.163107	0.0626096	0.0139028	0.641127	-0.245466	0.916425	0.132773	0.0242149	0.0211414	0.123721	1.36665	-0.0534983	0.0053886	-0.163896	-0.777129	-0.490292	1.05352	0.0638787	-0.196298	0.212393	-0.90407	-0.257471	1.88444	0.105818	-0.238378	-0.0753639	0.470355	0.213272	-0.492704	0.22179	8.76334	-0.0448309	2.7097	-0.562075	0.96271	0.0630355	-0.0267152	-0.06365	0.67238	0.395161	0.455546	-0.0114518	-0.485251	0.0141932	0.158674	0.0197192
0.67	0.126197	-1.28207	0.0249994	-0.207972	0.0649564	0.427049	0.638735	-0.231723	0.917756	0.13142	0.0244142	0.0190707	0.134782	0.790579	-0.053988	0.272671	-0.171461	-0.755984	-0.476931	1.59409	0.0666852	0.826179	0.202243	-1.11351	-0.239106	1.78736	0.0993221	-0.788072	-0.0707481	0.736371	0.207866	-0.564386	0.310824	9.02283	-0.0179291	2.68274	-0.552909	0.789168	0.0651357	0.549606	-0.0584386	0.509217	0.399592	0.401821	-0.0167466	-0.572022	0.0165129	0.286082	0.0238938
0.68	0.115047	-0.901799	0.0217955	-0.550101	0.0707641	0.608799	0.636502	-0.215048	0.91901	0.117177	0.0246095	0.0202115	0.140124	0.15622	-0.0506679	0.555192	-0.177156	-0.461657	-0.459331	1.87735	0.079174	1.46632	0.190525	-1.21492	-0.223586	1.42794	0.0878214	-1.26895	-0.0656065	0.533356	0.202194	-0.563712	0.403448	9.4496	0.0104175	2.66128	-0.546388	0.404337	0.0726806	0.996259	-0.053804	0.537607	0.403265	0.307058	-0.0225788	-0.60262	0.0199069	0.371341	0.0300287
0.69	0.108064	-0.468962	0.015618	-0.812211	0.0776292	0.577057	0.63443	-0.199573	0.920056	0.0902103	0.024824	0.0230183	0.140151	-0.36933	-0.0437827	0.7904	-0.181376	-0.399144	-0.440233	1.90156	0.0930794	1.183	0.178626	-1.16594	-0.212343	1.00168	0.0724619	-1.62788	-0.0626273	0.252248	0.196569	-0.556106	0.498447	9.50803	0.0399512	2.5589	-0.543973	-0.0403381	0.0840969	1.27298	-0.0477782	0.737141	0.40596	0.206247	-0.0285842	-0.601929	0.0239637	0.419281	0.0382564
0.7	0.105456	-0.0447543	0.00726773	-0.936706	0.0828051	0.216876	0.6325	-0.18734	0.920783	0.0542865	0.0250817	0.0294121	0.136383	-0.686114	-0.0341015	0.977073	-0.185024	-0.272999	-0.422451	1.61369	0.0999133	0.173244	0.168999	-0.81542	-0.2057	0.540536	0.0547364	-1.79741	-0.0622917	-0.131621	0.191126	-0.526162	0.591822	9.19497	0.0711041	2.48939	-0.546105	-0.497324	0.0971342	1.26591	-0.0381702	1.19001	0.407792	0.138897	-0.0343203	-0.543662	0.0282719	0.424935	0.0479863
0.71	0.10695	0.338401	-0.00210803	-0.915987	0.0831651	-0.359696	0.630675	-0.17799	0.921119	0.0121029	0.0254134	0.0366504	0.130648	-0.850868	-0.0225691	1.04969	-0.185776	0.199048	-0.408208	1.21712	0.102719	0.455823	0.161383	-0.667286	-0.203689	0.094824	0.036599	-1.77164	-0.0661248	-0.622838	0.185911	-0.510831	0.680277	8.60479	0.104777	2.39522	-0.552939	-0.929928	0.108856	1.00784	-0.0226297	1.78243	0.409079	0.0898259	-0.0391814	-0.429261	0.0324568	0.397626	0.0583933
0.72	0.112051	0.673637	-0.0116905	-0.876748	0.0776403	-0.929393	0.62893	-0.171748	0.921032	-0.0287672	0.025816	0.0440578	0.12371	-0.937578	-0.0104918	1.08179	-0.181508	0.642096	-0.398227	0.780866	0.107108	0.273556	0.155717	-0.516248	-0.20601	-0.294268	0.0193168	-1.71952	-0.0744301	-1.01354	0.18071	-0.529643	0.761574	7.88507	0.141483	2.35361	-0.564239	-1.31996	0.117566	0.723032	-0.000610524	2.34922	0.40994	0.064582	-0.0427692	-0.293264	0.0362323	0.347388	0.0691153
0.73	0.119958	0.945005	-0.0214915	-0.795916	0.0671477	-1.35612	0.62723	-0.168403	0.920574	-0.0597146	0.0262819	0.047081	0.116267	-0.970492	0.0019249	1.05755	-0.173598	0.936629	-0.392439	0.377707	0.107793	-0.08933	0.150719	-0.463398	-0.211981	-0.659011	0.00296686	-1.5765	-0.0849831	-1.03334	0.175755	-0.411057	0.82695	5.09921	0.179206	1.87609	-0.579217	-1.6445	0.123358	0.456568	0.0268573	2.74028	0.410825	0.111893	-0.0449627	-0.150839	0.0394506	0.287782	0.0793689
0.74	0.130804	1.31746	-0.0298672	-0.474743	0.0528491	-1.66755	0.625571	-0.162784	0.919944	-0.0603797	0.0267231	0.0402993	0.10757	-1.1341	0.0126983	0.73428	-0.162666	1.23664	-0.390449	0.0344137	0.106813	-0.0633164	0.14672	-0.32177	-0.222804	-1.32358	-0.0095708	-1.08199	-0.0950228	-1.01855	0.173447	0.00567784	0.860001	2.14147	0.206471	1.08764	-0.598087	-2.1105	0.125082	0.0278504	0.0574838	2.8734	0.412598	0.250324	-0.0457499	-0.0302331	0.0420824	0.222794	0.0881736
0.75	0.145142	1.61878	-0.0351558	-0.1369	0.0361092	-1.73492	0.623976	-0.157014	0.919423	-0.043888	0.0270844	0.0319956	0.096227	-1.30409	0.0199554	0.368481	-0.149005	1.42212	-0.391338	-0.197291	0.107478	0.220252	0.144419	-0.134935	-0.240144	-1.91952	-0.0162518	-0.631489	-0.105969	-1.07399	0.175989	0.468327	0.871964	0.388923	0.217359	0.11589	-0.621345	-2.49078	0.121784	-0.300019	0.0886747	2.74796	0.415659	0.341441	-0.0455449	0.0387645	0.044189	0.173667	0.0957191
0.76	0.161107	1.66941	-0.0376973	0.120202	0.0200924	-1.46904	0.622393	-0.160838	0.91905	-0.0308836	0.0273541	0.0217573	0.0837147	-1.2664	0.0238613	0.0484824	-0.134628	1.36977	-0.394188	-0.365014	0.111298	0.520271	0.14416	0.0716564	-0.260117	-1.93718	-0.0185599	-0.278615	-0.118126	-1.25737	0.180702	0.423557	0.866821	-1.2468	0.2187	-0.170848	-0.646416	-2.56479	0.115497	-0.421636	0.117319	2.35313	0.41896	0.304063	-0.0447266	0.0964282	0.0458602	0.128706	0.103934
0.77	0.177327	1.67604	-0.0373688	0.393443	0.00693636	-1.11483	0.620757	-0.165879	0.918804	-0.0185762	0.0275256	0.0132292	0.0713166	-1.20737	0.0242651	-0.288488	-0.121275	1.24075	-0.398471	-0.4868	0.117143	0.629113	0.145776	0.23225	-0.278881	-1.82352	-0.0174511	0.019468	-0.131641	-1.36869	0.184028	0.245329	0.848035	-2.70212	0.207652	-0.829925	-0.671476	-2.58268	0.107507	-0.527807	0.141186	1.85947	0.421533	0.207024	-0.0433397	0.160044	0.0469867	0.0722381	0.114651
0.78	0.193631	1.62998	-0.033661	0.734786	-0.00345344	-0.769651	0.619081	-0.169923	0.918667	-0.0105774	0.027623	0.00270085	0.0592214	-1.07693	0.020841	-0.704089	-0.109191	1.093	-0.40397	-0.627611	0.123735	0.702978	0.14902	0.403702	-0.296264	-1.69915	-0.0132689	0.44371	-0.145598	-1.21389	0.185909	0.101691	0.814844	-3.70316	0.186798	-1.16345	-0.696168	-2.54121	0.0975534	-0.709021	0.159781	1.32637	0.422832	0.0699838	-0.0412894	0.233996	0.0474693	0.0102851	0.128757
0.79	0.208816	1.45194	-0.0263653	0.947587	-0.0106845	-0.367961	0.617351	-0.175176	0.918543	-0.0149014	0.0275556	-0.0143659	0.0490397	-0.792851	0.0130952	-1.00161	-0.0995154	0.814128	-0.411203	-0.812704	0.130323	0.564638	0.153768	0.485895	-0.310481	-1.42146	-0.00345615	1.00627	-0.154581	-0.589136	0.186081	-0.0259978	0.778016	-4.17163	0.165117	-1.33018	-0.71903	-2.32011	0.0862218	-0.746658	0.172334	0.789087	0.422592	-0.0915894	-0.0385442	0.325346	0.0472823	-0.0410912	0.146237
0.8	0.222524	1.31346	-0.016925	1.07205	-0.0148615	-0.0529193	0.615596	-0.175596	0.91837	-0.0193521	0.027363	-0.0233725	0.0412471	-0.570594	0.00286956	-1.18275	-0.0923378	0.622444	-0.420212	-0.985777	0.135266	0.497676	0.159145	0.576699	-0.321815	-1.25594	0.0102507	1.32881	-0.158408	-0.205372	0.185881	-0.00757864	0.731099	-5.38742	0.140742	-1.61087	-0.739667	-2.1306	0.074962	-0.752497	0.179638	0.344799	0.420669	-0.250646	-0.0347126	0.462191	0.0465235	-0.0998392	0.166766
0.81	0.234812	1.1377	-0.005975	1.10579	-0.0164273	0.241298	0.61385	-0.173639	0.918141	-0.028039	0.0271064	-0.0263567	0.0355912	-0.337138	-0.00910887	-1.27533	-0.0870651	0.426083	-0.430826	-1.12849	0.140232	0.490683	0.165459	0.648584	-0.330908	-1.02891	0.026184	1.4819	-0.159339	-0.0769303	0.185649	-0.0560903	0.679285	-4.83387	0.114902	-1.72413	-0.758204	-1.88289	0.0640672	-0.70707	0.182313	-0.0540761	0.41734	-0.361208	-0.0294677	0.620825	0.0450681	-0.171212	0.189551
0.82	0.245104	0.917062	0.00542461	1.06022	-0.0154154	0.486943	0.612134	-0.16942	0.917785	-0.0438334	0.0268606	-0.0222412	0.03244	-0.07079	-0.0216349	-1.27484	-0.083939	0.209279	-0.442758	-1.25669	0.144663	0.424435	0.172409	0.705392	-0.337501	-0.782133	0.0420765	1.43524	-0.159645	0.0158142	0.184942	-0.0697527	0.636621	-3.95186	0.092178	-1.58674	-0.774034	-1.57295	0.054361	-0.638423	0.181028	-0.383026	0.413116	-0.404584	-0.0225366	0.804198	0.0428575	-0.250451	0.213044
0.83	0.252995	0.659709	0.017076	1.05743	-0.0123619	0.674621	0.610457	-0.16668	0.917266	-0.0597384	0.0266622	-0.017755	0.0322701	0.26625	-0.0345859	-1.32037	-0.0829032	-0.00547758	-0.456107	-1.4157	0.148334	0.328529	0.179712	0.717704	-0.341792	-0.533145	0.0571765	1.43027	-0.157651	0.372155	0.184512	-0.0170564	0.597847	-3.98716	0.0723963	-1.50653	-0.786801	-1.24473	0.045573	-0.650403	0.176308	-0.690033	0.409024	-0.319222	-0.0137122	0.991397	0.0398547	-0.33617	0.234968
0.84	0.258058	0.376836	0.0293128	1.06698	-0.00767746	0.849846	0.608793	-0.166392	0.916606	-0.0712994	0.0264984	-0.015212	0.0356557	0.627491	-0.0484336	-1.37544	-0.0839346	-0.22473	-0.471003	-1.54983	0.150789	0.204913	0.186922	0.69329	-0.343385	-0.248274	0.0721989	1.48656	-0.151914	0.726121	0.184581	0.0339904	0.556304	-4.34766	0.0537194	-1.57315	-0.79624	-0.904897	0.0371551	-0.675309	0.168279	-0.98873	0.406183	-0.162144	-0.00305608	1.15251	0.036051	-0.419321	0.253208
0.85	0.26033	0.131815	0.041841	1.00918	-0.00123062	1.043	0.60714	-0.164096	0.915859	-0.0770066	0.0263538	-0.0139117	0.0420824	0.871909	-0.0628015	-1.36452	-0.0868493	-0.431152	-0.48667	-1.5607	0.152441	0.173469	0.193823	0.658062	-0.342395	-0.00451781	0.08713	1.47833	-0.143422	0.984034	0.185271	0.10324	0.511668	-4.54791	0.0346807	-1.68776	-0.80255	-0.592242	0.0295275	-0.603821	0.157245	-1.25326	0.404916	-0.0173711	0.00913773	1.29318	0.0315337	-0.480614	0.267095
0.86	0.260147	-0.0824604	0.0539439	0.873094	0.00742766	1.25319	0.605517	-0.16054	0.915084	-0.0772923	0.0262155	-0.0140618	0.0503587	1.01205	-0.0768777	-1.28268	-0.0916747	-0.655333	-0.501821	-1.45704	0.154021	0.174624	0.200269	0.60194	-0.339335	0.221141	0.101206	1.38187	-0.132649	1.22757	0.186624	0.159616	0.465791	-4.59745	0.0153767	-1.7707	-0.806145	-0.29354	0.0237015	-0.423934	0.143698	-1.46561	0.404778	0.0564142	0.0226429	1.39558	0.0264607	-0.53412	0.277245
0.87	0.257673	-0.272476	0.0649716	0.684308	0.0185648	1.4558	0.603931	-0.156602	0.914329	-0.072843	0.0260672	-0.0157603	0.0597085	1.07777	-0.0900231	-1.15241	-0.0986814	-0.903244	-0.515507	-1.26649	0.155422	0.119948	0.205927	0.501563	-0.334366	0.435274	0.113745	1.22134	-0.119734	1.45643	0.188445	0.203981	0.419113	-4.72381	-0.00407038	-1.86391	-0.807215	-0.0112863	0.020522	-0.169449	0.128272	-1.6121	0.405147	0.0764481	0.0367709	1.41799	0.0208513	-0.583524	0.284731
0.88	0.25321	-0.426493	0.0744555	0.469955	0.0320251	1.61553	0.602383	-0.152874	0.913642	-0.0642916	0.0258998	-0.0177267	0.0694536	1.08601	-0.101789	-0.984764	-0.108004	-1.15021	-0.527002	-1.0266	0.155661	-0.0698421	0.210208	0.327594	-0.32778	0.625496	0.124284	1.01529	-0.104982	1.64562	0.190631	0.223427	0.37038	-4.95737	-0.0239796	-1.97534	-0.806064	0.229268	0.0203621	0.112736	0.111732	-1.68043	0.405499	0.0388864	0.0509269	1.40558	0.0147021	-0.640081	0.290582
0.89	0.247058	-0.558758	0.0820749	0.243788	0.0474534	1.73475	0.60087	-0.149769	0.913046	-0.0548767	0.0257132	-0.0194922	0.0791795	1.06064	-0.111852	-0.792144	-0.119689	-1.39035	-0.535921	-0.758164	0.153684	-0.326708	0.21251	0.133553	-0.319664	0.815145	0.132577	0.788781	-0.0887318	1.80809	0.192787	0.19846	0.319348	-5.16397	-0.044275	-2.059	-0.802966	0.441727	0.0232696	0.401761	0.0947864	-1.68466	0.405592	0.0049252	0.0646765	1.31826	0.00819671	-0.655218	0.295407
0.9	0.239477	-0.66167	0.0875956	0.0129906	0.0644107	1.80095	0.599389	-0.146523	0.912542	-0.0461517	0.0255129	-0.0204009	0.0886961	1.01335	-0.119964	-0.574683	-0.133552	-1.59286	-0.542144	-0.492213	0.148873	-0.63726	0.212629	-0.08135	-0.310028	0.984212	0.138533	0.548482	-0.0712808	1.93457	0.194552	0.151196	0.2661	-5.38117	-0.0648041	-2.13067	-0.798116	0.615247	0.0291244	0.6788	0.0780515	-1.62585	0.405313	-0.0433716	0.0771731	1.18534	0.00180989	-0.614946	0.299655
0.91	0.230956	-0.713141	0.0907791	-0.226357	0.0823422	1.81029	0.597946	-0.141763	0.912118	-0.0387335	0.0253086	-0.0204109	0.0977108	0.914245	-0.125819	-0.329689	-0.149187	-1.74729	-0.54571	-0.224081	0.14084	-0.99255	0.210295	-0.336117	-0.299246	1.08851	0.142077	0.291373	-0.0530168	2.00973	0.195882	0.116627	0.211282	-5.43097	-0.0855003	-2.16469	-0.791925	0.727879	0.0377197	0.946205	0.0621496	-1.50184	0.404793	-0.0572455	0.08849	1.07711	-0.00439727	-0.64007	0.303218
0.92	0.22216	-0.702376	0.091412	-0.46891	0.100638	1.76128	0.596559	-0.135483	0.911765	-0.0318429	0.0251056	-0.0201543	0.105761	0.753834	-0.12909	-0.0637692	-0.166247	-1.86632	-0.5466	0.045418	0.129059	-1.41045	0.205111	-0.629384	-0.288007	1.1102	0.14319	0.0263385	-0.0344041	2.02413	0.19696	0.102384	0.157005	-5.31257	-0.106065	-2.15934	-0.784966	0.770365	0.0488635	1.20156	0.0477269	-1.31358	0.404238	-0.0752525	0.0986991	0.961991	-0.0109089	-0.673433	0.305631
0.93	0.213722	-0.653854	0.0893914	-0.705166	0.118806	1.68051	0.595241	-0.128142	0.91148	-0.0252448	0.0249039	-0.0203046	0.112389	0.551578	-0.129523	0.20634	-0.184661	-1.98641	-0.544713	0.330474	0.112586	-1.94552	0.196549	-0.977568	-0.276924	1.08625	0.141851	-0.235221	-0.015831	1.99983	0.197949	0.094463	0.103638	-5.27771	-0.126586	-2.17756	-0.777791	0.769823	0.0624163	1.44284	0.0352925	-1.09002	0.403279	-0.156744	0.107741	0.845388	-0.0177346	-0.7138	0.307718
0.94	0.205888	-0.597245	0.0848236	-0.936418	0.136476	1.56973	0.593992	-0.122694	0.911256	-0.0179176	0.0246928	-0.0225988	0.117648	0.367022	-0.127151	0.45337	-0.203354	-1.81783	-0.5412	0.425997	0.0988933	-0.714034	0.191272	-0.338843	-0.26609	1.06132	0.138277	-0.480565	0.00231603	1.92351	0.198821	0.0750849	0.0501298	-5.3357	-0.147479	-2.2227	-0.77057	0.754252	0.0781136	1.66773	0.0250958	-0.837582	0.401105	-0.315621	0.115722	0.745258	-0.0248421	-0.750525	0.311186
0.95	0.198876	-0.531041	0.0772466	-1.21457	0.153297	1.395	0.592773	-0.12198	0.911137	-0.00551988	0.0244606	-0.0234728	0.121506	0.157222	-0.121904	0.740741	-0.220907	-1.80212	-0.535735	0.669589	0.0906946	-1.02942	0.187195	-0.421905	-0.255377	1.05083	0.132078	-0.758003	0.0195238	1.80206	0.199306	-0.154207	-0.00320242	-4.4444	-0.168179	-0.781481	-0.76358	0.712081	0.0962146	1.90521	0.0177124	-0.509151	0.397137	-0.536153	0.122842	0.654133	-0.0320536	-0.799777	0.317696
0.96	0.194137	-0.301664	0.0690544	-0.958821	0.166498	0.956258	0.591608	-0.118279	0.911354	0.0471897	0.0242025	-0.0251093	0.122406	-0.188463	-0.115609	0.579452	-0.236469	-1.42976	-0.527524	0.964523	0.0788154	-1.41428	0.18211	-0.5376	-0.248798	0.450056	0.126218	-0.611206	0.0355482	1.58574	0.200763	0.317826	-0.0233962	-1.49974	-0.169901	-0.30855	-0.759004	0.337761	0.113182	1.5419	0.0136483	-0.248506	0.391055	-0.70196	0.129317	0.602824	-0.0393572	-0.81504	0.328894
0.97	0.190278	-0.339996	0.0611372	-1.01328	0.176927	0.785842	0.590364	-0.129643	0.911991	0.0764634	0.0239904	-0.0175174	0.121629	-0.296315	-0.108649	0.757259	-0.250475	-1.34982	-0.516208	1.29377	0.062638	-1.72045	0.175639	-0.671627	-0.243164	0.621392	0.118695	-0.924001	0.0498099	1.39064	0.202899	0.0898874	-0.0373451	-0.447176	-0.172074	-0.173597	-0.755926	0.32638	0.128472	1.52628	0.0118435	-0.0291214	0.383414	-0.859	0.135377	0.540421	-0.0465432	-0.818495	0.344665
0.98	0.186551	-0.285333	0.0520793	-1.06925	0.18547	0.525739	0.589052	-0.13067	0.912837	0.091703	0.0238583	-0.00824978	0.120032	-0.504256	-0.0993326	0.946355	-0.263096	-1.10239	-0.50163	1.61011	0.0477716	-1.20226	0.167744	-0.835185	-0.235852	0.677518	0.108528	-1.19199	0.0605353	0.836773	0.202678	-0.134614	-0.0214503	3.61272	-0.173199	0.0518881	-0.753131	0.236311	0.143643	1.47482	0.0125412	0.253468	0.374511	-0.937492	0.14078	0.448274	-0.0534134	-0.799754	0.363129
0.99	0.184378	-0.0821312	0.0429385	-0.841122	0.190486	0.103694	0.587789	-0.121549	0.913845	0.112258	0.0238127	-0.00336538	0.116195	-0.797189	-0.088728	0.810547	-0.272177	-0.609198	-0.484285	1.83866	0.0396199	-0.446206	0.158422	-0.976113	-0.22944	0.380883	0.0963656	-1.22266	0.0637025	-0.0794093	0.200668	-0.234515	0.0227473	4.38481	-0.166989	1.32343	-0.752293	-0.0690505	0.156898	1.10497	0.0163246	0.502295	0.365373	-0.906347	0.145342	0.362866	-0.0600131	-0.780308	0.381411
1	0.184578	0.0899128	0.0366524	-0.448206	0.190634	-0.262274	0.586612	-0.11494	0.915093	0.133054	0.0237399	-0.0111299	0.109124	-0.972216	-0.0804694	0.443569	-0.276269	-0.142214	-0.465324	1.93918	0.039463	0.356093	0.148135	-1.06665	-0.226942	0.0665931	0.0862197	-0.853653	0.0598569	-0.634961	0.198638	-0.216694	0.0601152	3.8132	-0.149844	1.99844	-0.754894	-0.360975	0.165189	0.623304	0.0223672	0.614384	0.356857	-0.821978	0.149047	0.261484	-0.0663924	-0.740659	0.39789
1.01	0.18609	0.178187	0.0327106	-0.223045	0.187389	-0.506439	0.5855	-0.107168	0.916457	0.137076	0.0236089	-0.0141322	0.100275	-1.03484	-0.074415	0.256275	-0.276658	0.183881	-0.445827	1.93609	0.0465902	1.05247	0.137586	-1.04424	-0.226745	-0.0973675	0.0787507	-0.6779	0.0502987	-1.23629	0.196276	-0.239896	0.109162	5.84642	-0.127251	2.41151	-0.759506	-0.503985	0.169771	0.333404	0.0298118	0.717612	0.349117	-0.734713	0.1515	0.108919	-0.0723744	-0.693853	0.411421
1.02	0.188029	0.159792	0.0301954	-0.0694387	0.181894	-0.659328	0.584466	-0.0995474	0.917767	0.121975	0.0234639	-0.0149994	0.0913033	-0.900403	-0.0698535	0.131452	-0.274323	0.431847	-0.427297	1.73007	0.0614486	1.86095	0.128136	-0.845231	-0.227633	-0.119103	0.0722066	-0.618524	0.0358119	-1.66706	0.193742	-0.267679	0.172384	6.66186	-0.101889	2.60744	-0.76474	-0.491341	0.171881	0.12545	0.0382347	0.783982	0.342161	-0.640608	0.151937	-0.142225	-0.0782153	-0.692027	0.420824
1.03	0.189508	0.0929063	0.0287371	0.033616	0.174713	-0.814829	0.583508	-0.0926584	0.918857	0.095821	0.0233116	-0.0148385	0.0842162	-0.592435	-0.067006	0.0645735	-0.26884	0.736889	-0.412381	1.21316	0.0818742	1.90421	0.123919	-0.0348118	-0.228529	-0.0883035	0.0662847	-0.577584	0.0169894	-2.12655	0.19098	-0.27913	0.241336	7.11531	-0.0746947	2.69653	-0.76933	-0.411027	0.172001	-0.0507805	0.0472302	0.874203	0.335868	-0.553117	0.149433	-0.467921	-0.0842663	-0.71063	0.425214
1.04	0.190376	0.0248042	0.0274566	0.0546639	0.165651	-1.01666	0.582605	-0.0883274	0.919679	0.0669949	0.0231807	-0.0109922	0.0804702	-0.227902	-0.0649941	0.13715	-0.261371	0.797577	-0.402883	0.688646	0.0972736	1.36359	0.124771	0.129491	-0.229179	-0.0412993	0.0603774	-0.598964	-0.00695347	-2.6767	0.188169	-0.281974	0.316287	8.05705	-0.0464821	2.67567	-0.77307	-0.331599	0.170665	-0.181554	0.0574022	1.03557	0.330033	-0.499618	0.143512	-0.802257	-0.0907067	-0.733499	0.424666
1.05	0.190444	-0.0725546	0.0259716	0.0716806	0.154536	-1.22171	0.581747	-0.0830381	0.920156	0.0269344	0.023096	-0.00576373	0.0805787	0.155543	-0.063188	0.21638	-0.252642	0.95546	-0.398603	0.183641	0.11162	1.48778	0.127284	0.271011	-0.229318	0.0421579	0.0543256	-0.614745	-0.0361683	-3.15427	0.185324	-0.289296	0.400722	8.70572	-0.0181314	2.52074	-0.775662	-0.208726	0.167925	-0.334413	0.0689881	1.19439	0.324249	-0.486446	0.134634	-1.0472	-0.0970093	-0.707424	0.41969
1.06	0.189537	-0.176749	0.024269	0.101294	0.141253	-1.45692	0.580948	-0.0767884	0.920193	-0.0208663	0.0230672	-0.000334133	0.0845698	0.546331	-0.061622	0.275389	-0.242047	1.1145	-0.399103	-0.288238	0.126428	1.49586	0.1299	0.212588	-0.228804	0.122511	0.0482305	-0.571257	-0.0702145	-3.65876	0.182339	-0.308739	0.489356	9.19068	0.0102941	2.40598	-0.776783	-0.0763226	0.163553	-0.532356	0.0819619	1.36439	0.317864	-0.586922	0.124225	-1.10939	-0.103119	-0.63903	0.412006
1.07	0.187698	-0.254243	0.0224106	0.112913	0.12554	-1.68918	0.580217	-0.0693112	0.919722	-0.0736449	0.0230878	0.00452102	0.0924495	0.908954	-0.0603769	0.338009	-0.229651	1.25727	-0.404461	-0.770284	0.141407	1.50139	0.132243	0.180566	-0.227793	0.163659	0.0428463	-0.49536	-0.109516	-4.18324	0.179245	-0.303389	0.582979	9.50927	0.0397684	2.21626	-0.776372	0.0366212	0.157247	-0.716647	0.0964177	1.53552	0.310073	-0.733066	0.113905	-1.10534	-0.10762	-0.437231	0.403693
1.08	0.185388	-0.261228	0.0201004	0.093141	0.107946	-1.84717	0.579572	-0.0589862	0.918723	-0.124559	0.0231558	0.00894644	0.103522	1.16094	-0.059076	0.388473	-0.216083	1.3159	-0.414435	-1.21239	0.156451	1.50695	0.134156	0.167432	-0.22689	0.0910738	0.0378611	-0.472865	-0.153338	-4.42189	0.176542	-0.166311	0.681012	11.13	0.0701611	2.25581	-0.774784	0.0947128	0.149652	-0.827055	0.112165	1.6498	0.300869	-0.869583	0.103921	-1.07152	-0.109894	-0.219311	0.395119
1.09	0.183561	-0.183464	0.0174847	0.112114	0.0885154	-2.0635	0.579036	-0.0508592	0.917303	-0.155148	0.0232836	0.0160476	0.116817	1.37657	-0.0574311	0.509752	-0.200168	1.73875	-0.429791	-1.79657	0.166682	0.273399	0.140424	0.647163	-0.22876	-0.273061	0.0329233	-0.51904	-0.190764	-3.06353	0.178019	0.445457	0.770756	6.16021	0.0975504	1.17353	-0.773096	0.0181557	0.140749	-0.981849	0.129084	1.77347	0.29046	-0.990872	0.0946552	-0.985056	-0.110013	0.0117033	0.386749
1.1	0.182254	-0.12666	0.0161612	0.446756	0.0676606	-2.03588	0.578507	-0.0553097	0.915691	-0.1618	0.023402	0.00510738	0.132153	1.53502	-0.056047	0.24533	-0.180982	1.9255	-0.449362	-2.10433	0.166549	0.156327	0.14604	0.668041	-0.232921	-0.486177	0.0315717	0.17281	-0.215605	-2.01891	0.183803	0.634375	0.811023	2.78183	0.114056	0.770088	-0.771708	-0.0778164	0.129637	-1.28112	0.145724	1.51567	0.27881	-1.1241	0.0866399	-0.864769	-0.107519	0.243801	0.380376
1.11	0.182335	0.0888906	0.019006	0.789168	0.0477622	-1.73718	0.577935	-0.0581401	0.914173	-0.138854	0.0233959	-0.00458658	0.146469	1.30125	-0.0583746	-0.183975	-0.160244	1.99289	-0.470514	-2.05135	0.170211	0.358337	0.153407	0.687045	-0.237554	-0.657142	0.0373998	0.655705	-0.232544	-1.44202	0.189263	0.41862	0.834094	2.0366	0.126087	0.589884	-0.771575	-0.322587	0.115698	-1.41662	0.158406	1.01695	0.266354	-1.20024	0.0798419	-0.748645	-0.103208	0.410661	0.376547
1.12	0.184879	0.34202	0.0245019	0.864816	0.0314945	-1.23993	0.577366	-0.0556236	0.912928	-0.110651	0.0233242	-0.0103573	0.156562	0.819925	-0.0629148	-0.402123	-0.141114	1.68468	-0.489428	-1.71518	0.17198	0.129571	0.159743	0.583498	-0.242883	-0.769425	0.0457392	0.69703	-0.244808	-1.08301	0.192185	0.189306	0.850318	1.16	0.134999	0.410541	-0.773704	-0.520677	0.101982	-1.19197	0.1662	0.488654	0.253255	-1.29495	0.0741171	-0.650207	-0.0972749	0.570949	0.37527
1.13	0.189478	0.503246	0.0314236	0.921768	0.0200233	-0.76348	0.576824	-0.05326	0.911954	-0.0839198	0.0231705	-0.0211095	0.162093	0.447531	-0.0688845	-0.639993	-0.125421	1.37147	-0.505072	-1.41189	0.173873	0.233734	0.165594	0.535102	-0.248949	-0.857902	0.05494	0.801743	-0.253747	-0.746558	0.19367	0.12591	0.854095	-0.45565	0.137488	-0.133075	-0.777561	-0.61449	0.0903926	-0.969409	0.168948	-0.00542912	0.239326	-1.38745	0.0694635	-0.533465	-0.0899589	0.680326	0.37658
1.14	0.195424	0.636566	0.0395907	0.944725	0.0128545	-0.341082	0.576296	-0.0526986	0.911261	-0.0544952	0.0228999	-0.0326755	0.163995	0.112502	-0.0766619	-0.844156	-0.11357	0.961549	-0.517662	-1.10469	0.17508	0.0115909	0.170269	0.375133	-0.255485	-0.943799	0.0655713	0.912473	-0.258769	-0.332648	0.194896	0.12083	0.841657	-2.05846	0.130825	-0.561329	-0.782553	-0.688682	0.0808389	-0.742842	0.16712	-0.429828	0.224715	-1.45346	0.0659456	-0.420523	-0.0819072	0.721797	0.380305
1.15	0.202637	0.776642	0.0484196	0.909446	0.00948146	0.0176055	0.575774	-0.0514964	0.91086	-0.0264971	0.0225251	-0.0418241	0.162371	-0.240232	-0.0856646	-0.967164	-0.106104	0.572142	-0.527129	-0.786079	0.174216	-0.15059	0.173316	0.241351	-0.262629	-1.02625	0.0771689	0.951438	-0.259497	0.0798913	0.196116	0.119469	0.814323	-3.48134	0.117277	-0.911015	-0.788772	-0.775353	0.0735204	-0.495898	0.161552	-0.76296	0.209991	-1.41728	0.0634252	-0.30691	-0.0737381	0.720779	0.385458
1.16	0.211088	0.91144	0.057257	0.816225	0.00932162	0.30193	0.575267	-0.0497145	0.910714	-0.00359861	0.0220728	-0.0481814	0.157184	-0.588916	-0.0951161	-1.00503	-0.102459	0.261761	-0.533426	-0.475706	0.172182	-0.235783	0.175243	0.153207	-0.270478	-1.08439	0.088967	0.917337	-0.256143	0.456076	0.197205	0.0940967	0.773874	-4.67242	0.0993816	-1.17186	-0.796288	-0.859143	0.0685994	-0.238307	0.153215	-0.994052	0.196169	-1.3103	0.0619349	-0.184282	-0.0657195	0.705227	0.390034
1.17	0.220626	1.0149	0.0654127	0.655371	0.011796	0.516164	0.574783	-0.0471516	0.910762	0.0112252	0.0215703	-0.0516244	0.148684	-0.892044	-0.104169	-0.945104	-0.102006	0.00677935	-0.536744	-0.196634	0.169618	-0.270897	0.176369	0.0818074	-0.278938	-1.087	0.100129	0.80712	-0.249192	0.721383	0.197919	0.036234	0.724137	-5.03789	0.0792233	-1.34966	-0.804969	-0.908949	0.0662671	0.0370948	0.143114	-1.12158	0.183567	-1.19249	0.0614514	-0.0686496	-0.0580875	0.662842	0.393441
1.18	0.230701	1.05434	0.0719929	0.423644	0.0162725	0.636858	0.574329	-0.0433411	0.910896	0.0138765	0.0210586	-0.0503056	0.137826	-1.08576	-0.111696	-0.768806	-0.104024	-0.161217	-0.537695	-0.01159	0.16738	-0.100103	0.177254	0.131373	-0.287567	-1.03099	0.109474	0.575359	-0.241408	0.63476	0.197864	-0.0356712	0.678541	-4.15502	0.0609616	-1.17835	-0.814195	-0.892447	0.0667768	0.31223	0.132437	-1.12347	0.172257	-1.06232	0.0618982	0.0266584	-0.0511151	0.583392	0.395492
1.19	0.240827	1.05126	0.0766352	0.213915	0.0221344	0.712076	0.573913	-0.0402051	0.911024	0.0117615	0.0205611	-0.049553	0.125671	-1.17965	-0.117369	-0.624038	-0.107722	-0.311998	-0.53724	0.0941329	0.167524	0.0601537	0.178908	0.161145	-0.296294	-0.972225	0.116257	0.345401	-0.234122	0.669869	0.197455	-0.037024	0.639284	-3.89184	0.0455409	-1.10456	-0.823397	-0.844899	0.0699508	0.541952	0.121985	-1.09126	0.162388	-0.917387	0.0628125	0.0419868	-0.0453285	0.437731	0.395779
1.2	0.250671	1.01803	0.0797312	0.0631108	0.0290219	0.768042	0.573516	-0.0393482	0.911136	0.0109077	0.0200594	-0.0511273	0.113041	-1.20443	-0.121754	-0.531419	-0.11328	-0.490436	-0.535911	0.162413	0.1677	0.00493303	0.180385	0.136323	-0.304919	-0.906402	0.120987	0.201862	-0.225319	0.900698	0.197232	-0.00785881	0.599313	-4.15728	0.0315512	-1.07174	-0.83227	-0.783886	0.0753011	0.717301	0.111869	-1.06198	0.153862	-0.795078	0.0631901	-0.0481358	-0.0413464	0.256188	0.39451
1.21	0.259859	0.935488	0.0818272	-0.0357874	0.036636	0.804832	0.573118	-0.0400838	0.911246	0.0113428	0.0195337	-0.0541008	0.1006	-1.15791	-0.125329	-0.467985	-0.120354	-0.619053	-0.533969	0.22732	0.167463	-0.100413	0.181425	0.0392085	-0.312968	-0.799121	0.124474	0.137664	-0.214276	1.08838	0.197271	0.014187	0.556581	-4.37755	0.0181358	-1.11507	-0.840455	-0.683434	0.0822635	0.835495	0.102053	-1.02857	0.146251	-0.72188	0.0626672	-0.100279	-0.0388771	0.169952	0.392501
1.22	0.267932	0.805371	0.0832007	-0.122644	0.0447958	0.83621	0.57271	-0.0416295	0.911361	0.0116109	0.0189763	-0.05742	0.0889172	-1.06039	-0.12822	-0.389316	-0.128755	-0.765659	-0.531223	0.315415	0.164803	-0.449155	0.180734	-0.167181	-0.319872	-0.64124	0.12712	0.100253	-0.202196	1.13399	0.197477	0.0255078	0.51234	-4.4789	0.00436509	-1.22305	-0.847457	-0.535928	0.0904913	0.936017	0.0925956	-0.980372	0.139247	-0.670511	0.0619644	-0.0871858	-0.036715	0.182968	0.39028
1.23	0.274362	0.615954	0.0838919	-0.207661	0.0534878	0.871544	0.572281	-0.0442252	0.911476	0.011115	0.0183833	-0.0613233	0.0786438	-0.891177	-0.130292	-0.291363	-0.138469	-0.912533	-0.527636	0.38994	0.158692	-0.768749	0.177772	-0.370375	-0.324989	-0.418375	0.129059	0.0870514	-0.190282	1.11744	0.197774	0.0313652	0.466883	-4.63596	-0.0102872	-1.35321	-0.852688	-0.324571	0.0999061	1.03014	0.0835914	-0.91871	0.132677	-0.638446	0.0614895	-0.0522649	-0.034298	0.218929	0.38804
1.24	0.278605	0.384512	0.0839571	-0.286384	0.062775	0.912344	0.571822	-0.047711	0.911582	0.0101422	0.0177466	-0.0660885	0.0704756	-0.669674	-0.131578	-0.193268	-0.149327	-1.04202	-0.523414	0.444913	0.150261	-0.91997	0.172994	-0.516154	-0.327669	-0.152442	0.130502	0.0990984	-0.178804	1.1063	0.19811	0.0359265	0.419314	-4.87045	-0.025903	-1.49115	-0.85553	-0.0672072	0.110445	1.11631	0.0750271	-0.851046	0.126357	-0.621745	0.0613441	-0.0194486	-0.0316021	0.238462	0.385922
1.25	0.280457	0.162872	0.0833952	-0.363757	0.0726606	0.960169	0.571328	-0.0507557	0.91168	0.00967212	0.0170616	-0.0709364	0.0647026	-0.459179	-0.132136	-0.101348	-0.161105	-1.16966	-0.518698	0.494674	0.140671	-1.02026	0.166795	-0.636257	-0.327673	0.1036	0.131583	0.112103	-0.167997	1.06883	0.198483	0.0349989	0.369593	-5.04713	-0.0425265	-1.62649	-0.855725	0.181994	0.122041	1.2041	0.0669004	-0.792156	0.120215	-0.599475	0.0614978	0.016231	-0.0288394	0.237138	0.38392
1.26	0.280179	-0.0487539	0.0822549	-0.446745	0.0833568	1.0193	0.570804	-0.0540492	0.911766	0.00699416	0.0163315	-0.074905	0.0610215	-0.248497	-0.132091	-0.00610142	-0.173913	-1.28366	-0.513609	0.509354	0.130652	-1.0008	0.159837	-0.673564	-0.325227	0.359732	0.132315	0.109468	-0.157405	1.12709	0.198753	0.0176314	0.318224	-5.19656	-0.0599455	-1.73027	-0.85351	0.423065	0.134731	1.2973	0.058867	-0.750622	0.114314	-0.582881	0.0620517	0.0620049	-0.026202	0.211879	0.381931
1.27	0.277608	-0.280886	0.080425	-0.522135	0.0946501	1.03766	0.570245	-0.0576217	0.91181	0.00145379	0.0155677	-0.07758	0.0599235	0.0126035	-0.131424	0.0977801	-0.187189	-1.33562	-0.508666	0.474667	0.120967	-0.993112	0.152818	-0.669657	-0.320106	0.631781	0.13264	0.108796	-0.146291	1.23368	0.198847	0.00148035	0.26548	-5.30727	-0.0778721	-1.80055	-0.84866	0.682151	0.148298	1.35265	0.0510233	-0.677735	0.108556	-0.574766	0.0630993	0.121889	-0.0239575	0.162145	0.379985
1.28	0.272758	-0.505168	0.0779115	-0.57869	0.106106	1.01838	0.569653	-0.0604431	0.911788	-0.00650357	0.0147852	-0.0786882	0.0616776	0.285953	-0.130246	0.199171	-0.20037	-1.33361	-0.504231	0.398969	0.111316	-0.92072	0.146091	-0.592485	-0.312335	0.889461	0.132666	0.113125	-0.134527	1.31692	0.198758	-0.0203249	0.21189	-5.37247	-0.096078	-1.84471	-0.841159	0.927471	0.162283	1.36454	0.043522	-0.588353	0.10292	-0.561243	0.0648257	0.19872	-0.0222945	0.0956574	0.377922
1.29	0.265798	-0.708465	0.0747916	-0.623594	0.117327	0.969487	0.569034	-0.0635724	0.911675	-0.0156761	0.0139953	-0.0793312	0.0664735	0.578753	-0.128766	0.283229	-0.212524	-1.1925	-0.5013	0.206153	0.105683	-0.184651	0.142899	-0.181461	-0.302083	1.1244	0.132555	0.116464	-0.12254	1.3424	0.198439	-0.0459519	0.157702	-5.43269	-0.11455	-1.88854	-0.831168	1.1449	0.176231	1.34873	0.0364366	-0.487854	0.0974331	-0.546963	0.0673556	0.285092	-0.021337	0.0240364	0.375527
1.3	0.25707	-0.876132	0.0709151	-0.676356	0.128079	0.894653	0.568385	-0.0657559	0.91147	-0.0259761	0.0132042	-0.078447	0.0741196	0.830333	-0.127155	0.363408	-0.223084	-1.12386	-0.499897	0.0681485	0.104047	-0.162532	0.141324	-0.102023	-0.289655	1.32506	0.132163	0.0932228	-0.110852	1.31226	0.197823	-0.0760015	0.103151	-5.4311	-0.13332	-1.9059	-0.819065	1.31923	0.190057	1.32835	0.0299222	-0.370804	0.0920279	-0.547494	0.0707538	0.370816	-0.0210837	-0.0489096	0.372787
1.31	0.246938	-1.00709	0.0663856	-0.687807	0.137997	0.793297	0.567723	-0.0663788	0.911145	-0.0395259	0.0124311	-0.0761112	0.084301	1.0547	-0.125426	0.422646	-0.232617	-1.02908	-0.49994	-0.0817056	0.103576	0.104983	0.140632	-0.0305368	-0.275491	1.46884	0.131615	0.0971189	-0.0999304	1.24018	0.196971	-0.0938258	0.0490649	-5.36383	-0.152288	-1.91449	-0.805254	1.45314	0.203374	1.25356	0.024072	-0.26198	0.0866097	-0.555376	0.0750136	0.457677	-0.021566	-0.126946	0.369871
1.32	0.235879	-1.07732	0.0615718	-0.654266	0.146786	0.672967	0.567069	-0.0639409	0.910674	-0.0541483	0.0116832	-0.073458	0.0965848	1.23166	-0.123912	0.431724	-0.240742	-0.893444	-0.501626	-0.259308	0.105806	0.304735	0.140774	0.0583709	-0.260213	1.53218	0.131297	0.143775	-0.0900363	1.11854	0.195853	-0.15621	-0.00222025	-4.42634	-0.170559	-1.52026	-0.790234	1.51912	0.215687	1.13264	0.0187935	-0.171756	0.0810548	-0.569375	0.0801543	0.54586	-0.0228002	-0.204481	0.366999
1.33	0.225149	-0.946242	0.0577424	-0.308795	0.153344	0.389722	0.566469	-0.0554651	0.910133	-0.0481218	0.0109525	-0.0737409	0.109652	1.24239	-0.123743	0.149193	-0.246464	-0.512068	-0.505161	-0.450584	0.109624	0.504538	0.142076	0.209026	-0.245835	1.18617	0.132955	0.50698	-0.0824398	0.74003	0.194106	-0.162942	-0.027358	-0.388596	-0.178999	-0.0133087	-0.775594	1.30453	0.225408	0.679016	0.0141329	-0.136902	0.0754137	-0.575255	0.0862411	0.644696	-0.0247552	-0.280175	0.364409
1.34	0.217004	-0.679949	0.0580383	0.25391	0.155093	-0.0247341	0.565972	-0.0450192	0.909813	-0.01612	0.0102415	-0.0656805	0.120894	1.104	-0.127448	-0.275791	-0.246988	0.118566	-0.510478	-0.577941	0.11677	0.890124	0.145911	0.445371	-0.236499	0.638446	0.138771	0.701343	-0.0800544	-0.015296	0.193365	-0.0691672	-0.0200831	1.64266	-0.174501	0.924024	-0.764581	0.870014	0.228625	-0.0302603	0.0103497	-0.107226	0.0699876	-0.532182	0.0933475	0.743569	-0.0275107	-0.369165	0.362385
1.35	0.211502	-0.469932	0.0624011	0.717716	0.151932	-0.398104	0.56557	-0.0354798	0.909807	0.0136729	0.0096503	-0.0528812	0.129843	0.948523	-0.134205	-0.59085	-0.241886	0.643031	-0.516196	-0.557259	0.125432	0.847784	0.150321	0.427153	-0.231465	0.266148	0.145406	0.694925	-0.0829421	-0.285304	0.19238	-0.130992	0.0083606	3.57048	-0.160662	1.78252	-0.757543	0.510513	0.225257	-0.638309	0.00804866	-0.0306861	0.0651045	-0.48459	0.101206	0.78398	-0.0312746	-0.484053	0.360512
1.36	0.208041	-0.324981	0.070019	1.05282	0.144608	-0.705145	0.565261	-0.0262968	0.91005	0.0333311	0.00916538	-0.0451258	0.136882	0.82908	-0.143133	-0.797611	-0.232227	1.08535	-0.521605	-0.518599	0.134034	0.896662	0.155083	0.45773	-0.229572	-0.00149247	0.152301	0.723597	-0.0859586	-0.314157	0.190672	-0.199062	0.0424006	3.25514	-0.138383	2.60729	-0.75361	0.255558	0.216506	-1.08871	0.0073977	0.0799746	0.0608181	-0.431194	0.109152	0.777494	-0.0361629	-0.568914	0.358375
1.37	0.206311	-0.175427	0.079609	1.22682	0.13405	-0.953406	0.565049	-0.0157473	0.910449	0.045341	0.00874095	-0.0394418	0.142441	0.677588	-0.153062	-0.862635	-0.218737	1.42697	-0.526618	-0.483225	0.142444	0.760356	0.160019	0.512019	-0.230201	-0.252308	0.159716	0.71929	-0.0904274	-0.709706	0.188616	-0.197694	0.0781914	4.48412	-0.109333	3.07389	-0.752066	0.0277075	0.204159	-1.34939	0.00857424	0.229844	0.0570409	-0.379621	0.117154	0.792223	-0.0415388	-0.580902	0.355841
1.38	0.206547	-0.00116149	0.0894573	1.19077	0.121232	-1.1313	0.564951	-0.00360233	0.910929	0.0485144	0.00839293	-0.0292071	0.146326	0.456806	-0.162176	-0.725779	-0.202723	1.64235	-0.53123	-0.435468	0.148839	0.577617	0.165696	0.571362	-0.233354	-0.465016	0.166069	0.4379	-0.0984951	-0.946413	0.186856	-0.163739	0.12902	5.39239	-0.0774953	3.16699	-0.752817	-0.188992	0.190334	-1.37962	0.0119754	0.429248	0.0537423	-0.348383	0.125328	0.812441	-0.0468309	-0.553693	0.352928
1.39	0.208549	0.132064	0.0981142	1.06773	0.107229	-1.23228	0.564967	0.00675266	0.911382	0.0402079	0.00813273	-0.0239391	0.14868	0.277007	-0.16915	-0.548432	-0.185051	1.80431	-0.535393	-0.399144	0.154555	0.62047	0.171551	0.543486	-0.238392	-0.592481	0.170001	0.276799	-0.106261	-0.718963	0.185283	-0.148687	0.190491	7.04195	-0.0448853	3.14168	-0.755312	-0.329164	0.176863	-1.29292	0.0176412	0.611821	0.0507405	-0.332844	0.133695	0.826364	-0.0518187	-0.522301	0.349829
1.4	0.211986	0.260131	0.10494	0.869945	0.0925794	-1.3386	0.565089	0.0176304	0.9117	0.0221173	0.00791955	-0.0184448	0.14984	0.105593	-0.17364	-0.287784	-0.166118	1.94146	-0.53929	-0.383625	0.160737	0.622089	0.176996	0.507692	-0.244672	-0.696067	0.172598	0.0992443	-0.112036	-0.739798	0.183948	-0.120314	0.263248	7.45441	-0.0122864	3.05313	-0.759	-0.453178	0.164594	-1.14211	0.0254754	0.836328	0.0478941	-0.320701	0.142177	0.836656	-0.0565267	-0.499305	0.346703
1.41	0.2169	0.391005	0.109409	0.650751	0.0771364	-1.47468	0.565321	0.0283988	0.911807	-0.00141868	0.0077699	-0.0108143	0.149888	-0.044587	-0.175107	0.00833193	-0.146004	2.07961	-0.543233	-0.41062	0.166648	0.591467	0.182228	0.488697	-0.252237	-0.801148	0.173504	-0.107741	-0.119337	-0.96867	0.183004	-0.0710616	0.341737	8.34072	0.019885	2.8199	-0.763927	-0.584668	0.153758	-0.991551	0.0358804	1.09356	0.0452513	-0.302415	0.150797	0.85265	-0.0610705	-0.490061	0.343645
1.42	0.223139	0.489784	0.111239	0.415904	0.0607864	-1.61644	0.565652	0.0374842	0.911653	-0.0301914	0.00771251	-0.000413756	0.149176	-0.129327	-0.173317	0.326818	-0.124658	2.21027	-0.547703	-0.49024	0.172372	0.575694	0.187285	0.477309	-0.260903	-0.849695	0.172144	-0.377659	-0.128361	-1.12669	0.182395	-0.0569155	0.42789	8.98122	0.0511807	2.58672	-0.769986	-0.686043	0.144343	-0.839921	0.0490758	1.36522	0.0428452	-0.278569	0.159483	0.840874	-0.065706	-0.520544	0.340759
1.43	0.230264	0.547843	0.11039	0.186792	0.0436248	-1.74193	0.566063	0.0442222	0.911192	-0.0625858	0.00776334	0.0105543	0.148263	-0.147264	-0.16838	0.630517	-0.102309	2.27451	-0.553117	-0.600856	0.177294	0.40693	0.192137	0.457884	-0.270146	-0.839128	0.168157	-0.6528	-0.13874	-1.26109	0.181763	-0.0745684	0.519225	9.42567	0.0821931	2.33686	-0.776803	-0.745489	0.136283	-0.693022	0.0649808	1.62111	0.0407795	-0.239188	0.167751	0.774167	-0.0709082	-0.588613	0.337999
1.44	0.237768	0.563085	0.107072	-0.0106035	0.0258853	-1.83599	0.566524	0.0474639	0.910393	-0.0972246	0.00791684	0.0198122	0.147735	-0.086884	-0.160693	0.882889	-0.0796262	2.26656	-0.559901	-0.760301	0.180142	0.177905	0.196956	0.462536	-0.279375	-0.771534	0.16175	-0.870254	-0.150498	-1.3955	0.180783	-0.124391	0.613857	9.60775	0.113307	2.06212	-0.783928	-0.758275	0.129453	-0.56509	0.0832359	1.83246	0.0390806	-0.20482	0.175183	0.673232	-0.0768292	-0.6566	0.335361
1.45	0.245262	0.565152	0.101748	-0.146417	0.00795538	-1.87023	0.567008	0.0488262	0.909256	-0.128804	0.00814321	0.023673	0.147962	-0.00418685	-0.15095	1.02789	-0.0573516	2.17052	-0.568287	-0.918208	0.180446	-0.0743245	0.201392	0.406246	-0.288189	-0.704678	0.153566	-0.974158	-0.163904	-1.59233	0.179309	-0.160773	0.701303	7.77426	0.143607	1.62667	-0.791016	-0.750716	0.123732	-0.455896	0.103185	1.95456	0.0376259	-0.180237	0.181177	0.484238	-0.0836146	-0.75526	0.332999
1.46	0.253039	0.665061	0.0959247	-0.0653254	-0.00987636	-1.84619	0.567503	0.050297	0.90788	-0.141924	0.00834359	0.0139094	0.148403	-0.0366662	-0.141169	0.873959	-0.0362247	2.03207	-0.578083	-1.02415	0.178578	-0.282053	0.204964	0.28266	-0.297133	-0.835806	0.146204	-0.709784	-0.180491	-2.03406	0.178002	-0.0745023	0.761562	4.73539	0.166396	0.732486	-0.798388	-0.856182	0.118337	-0.474221	0.123482	1.89098	0.0361026	-0.186174	0.18494	0.23387	-0.0913105	-0.828826	0.331281
1.47	0.262383	0.887743	0.0916351	0.121783	-0.0274119	-1.72932	0.568024	0.0541807	0.906491	-0.133059	0.00839653	-0.00359499	0.147154	-0.277408	-0.133966	0.557447	-0.0171202	1.80621	-0.588287	-1.00168	0.174755	-0.463402	0.206926	0.142736	-0.307806	-1.13172	0.143156	-0.307011	-0.20138	-2.38338	0.177856	0.022441	0.799453	3.02324	0.175187	-0.049368	-0.807358	-1.08255	0.112143	-0.49948	0.142388	1.66628	0.0342901	-0.19547	0.186165	-0.0176099	-0.0992141	-0.796951	0.330402
1.48	0.274008	1.14152	0.0891597	0.239083	-0.0436124	-1.49472	0.568594	0.0601029	0.905259	-0.11204	0.00827466	-0.0205642	0.142612	-0.639964	-0.129811	0.27629	-0.00137922	1.42909	-0.597683	-0.862037	0.168965	-0.717579	0.207621	0.0198113	-0.320826	-1.4181	0.144119	-0.0824431	-0.223367	-2.32905	0.178168	0.0288317	0.823182	1.72736	0.17554	-0.289946	-0.818587	-1.30499	0.105833	-0.388476	0.15881	1.36604	0.0321034	-0.209254	0.18515	-0.21819	-0.106114	-0.647657	0.33012
1.49	0.287721	1.36847	0.0880868	0.332074	-0.0572999	-1.1901	0.569225	0.0665245	0.904269	-0.0834293	0.00798583	-0.0374125	0.134297	-1.02292	-0.128416	-0.0156792	0.00931476	0.932753	-0.605281	-0.647661	0.160288	-1.00614	0.206714	-0.142408	-0.335998	-1.70348	0.147466	0.0494368	-0.242759	-1.83298	0.178454	0.0614084	0.834973	0.525221	0.173073	-0.0139171	-0.831826	-1.4761	0.100627	-0.225171	0.172136	1.01591	0.0295897	-0.22902	0.182461	-0.362933	-0.111087	-0.434647	0.330127
1.5	0.303442	1.53525	0.08904	0.459609	-0.0683123	-0.80536	0.569922	0.0712292	0.90362	-0.0481024	0.00751568	-0.0571684	0.122092	-1.35839	-0.130688	-0.399232	0.0143453	0.327592	-0.610525	-0.399301	0.149159	-1.24871	0.204025	-0.320844	-0.354204	-1.98827	0.153525	0.234246	-0.253294	-0.80516	0.180606	0.314182	0.828907	-1.87212	0.171112	-0.291922	-0.846915	-1.57163	0.0962437	-0.0698757	0.181687	0.579685	0.0266824	-0.25994	0.178584	-0.469794	-0.113806	-0.215075	0.330546
1.51	0.319323	1.50185	0.091993	0.501978	-0.0749475	-0.271954	0.570612	0.0664922	0.903284	-0.0200026	0.00683914	-0.0774975	0.10776	-1.4762	-0.136709	-0.759688	0.0119077	-0.420511	-0.61337	-0.163539	0.135504	-1.4855	0.199411	-0.524676	-0.372284	-1.83728	0.161649	0.438544	-0.253834	0.0671615	0.183417	0.207591	0.800505	-3.72129	0.160332	-0.66428	-0.861868	-1.41555	0.0940292	0.176555	0.186428	0.0896136	0.023327	-0.289028	0.173885	-0.531696	-0.114296	-0.00551423	0.331428
1.52	0.333992	1.37392	0.0966458	0.503992	-0.0770435	0.157629	0.571251	0.0615092	0.903191	-0.000141213	0.00598757	-0.0918443	0.09285	-1.4651	-0.145776	-1.00957	0.00272654	-0.960372	-0.614012	0.0360785	0.120589	-1.48878	0.192886	-0.688629	-0.387774	-1.56727	0.17091	0.588029	-0.248755	0.376061	0.184634	0.0408005	0.758601	-4.69372	0.14419	-1.00042	-0.875278	-1.17769	0.0943416	0.373903	0.186601	-0.2848	0.019614	-0.322669	0.168825	-0.55647	-0.112851	0.156582	0.332713
1.53	0.34655	1.15921	0.102303	0.428042	-0.0754559	0.49807	0.571849	0.0572425	0.903247	0.0111589	0.00501913	-0.0999716	0.0786115	-1.30817	-0.156478	-1.0756	-0.0102372	-0.946575	-0.613418	-0.0235405	0.110933	-0.25714	0.188258	0.272145	-0.400059	-1.23427	0.180467	0.641025	-0.242013	0.531277	0.184431	-0.0708499	0.709666	-5.21409	0.124607	-1.25542	-0.886213	-0.858476	0.0970222	0.566671	0.183381	-0.535765	0.0154684	-0.365542	0.163648	-0.561225	-0.110042	0.260944	0.334465
1.54	0.356493	0.923322	0.1071	0.119069	-0.070372	0.7725	0.572377	0.0484625	0.903442	0.0265135	0.00403386	-0.0959388	0.0659329	-1.15947	-0.165338	-0.714048	-0.0228923	-1.23206	-0.612989	0.0926371	0.098768	-2.12517	0.189463	0.196114	-0.409159	-0.858668	0.188071	0.399574	-0.234682	0.555716	0.183318	-0.148518	0.661538	-4.28636	0.104242	-1.3266	-0.894499	-0.530994	0.10315	0.929122	0.17837	-0.619484	0.0109117	-0.418164	0.158601	-0.538274	-0.106313	0.329644	0.336972
1.55	0.363235	0.588952	0.110191	-0.0964958	-0.0620594	0.990538	0.572818	0.0393179	0.903751	0.0343415	0.00310262	-0.0913847	0.0552077	-0.90444	-0.170485	-0.415998	-0.0375761	-1.28414	-0.611466	0.219386	0.0756278	-2.11659	0.190957	0.142825	-0.41506	-0.470997	0.192468	0.222094	-0.228194	0.557892	0.181818	-0.124533	0.62429	-3.47433	0.0866517	-1.22002	-0.899648	-0.120896	0.11292	1.14496	0.172438	-0.686177	0.00590561	-0.464292	0.153771	-0.533885	-0.102167	0.33185	0.340333
1.56	0.365885	0.182029	0.112636	-0.2346	-0.0509725	1.25386	0.573154	0.0271827	0.904127	0.0415151	0.00217986	-0.0941659	0.0475606	-0.566839	-0.173651	-0.299277	-0.0516218	-1.31396	-0.608603	0.357297	0.0587043	-1.40887	0.191635	0.0337575	-0.417277	-0.0596695	0.194976	0.177495	-0.220736	0.922216	0.181197	0.0104515	0.588787	-3.84009	0.0696145	-1.4146	-0.900512	0.370183	0.125134	1.29969	0.165079	-0.811902	0.000464756	-0.507249	0.148818	-0.556553	-0.0981925	0.307003	0.34429
1.57	0.363926	-0.251838	0.114709	-0.397196	-0.0366702	1.54727	0.573346	0.0106827	0.904598	0.0531793	0.00121029	-0.0997666	0.04353	-0.193916	-0.17598	-0.206683	-0.0669352	-1.63213	-0.60442	0.479019	0.0440428	-1.58233	0.191486	-0.0250816	-0.415273	0.400053	0.196216	0.146186	-0.209061	1.49448	0.181964	0.131303	0.547296	-4.47165	0.0511244	-1.53839	-0.896472	0.892503	0.139899	1.49158	0.155767	-0.937197	-0.00547194	-0.567834	0.143942	-0.51848	-0.0941103	0.343905	0.34898
1.58	0.357128	-0.704553	0.116118	-0.57335	-0.019087	1.81688	0.573358	-0.00840165	0.905194	0.065749	0.000187837	-0.104602	0.0434307	0.195674	-0.177445	-0.0838591	-0.084773	-1.90866	-0.598974	0.618336	0.0285002	-1.40075	0.190599	-0.1264	-0.408441	0.926054	0.196125	0.0999122	-0.192945	1.96436	0.183486	0.156474	0.501046	-4.7592	0.0320971	-1.6426	-0.887293	1.42663	0.157335	1.68382	0.144591	-1.01884	-0.0119358	-0.627126	0.139617	-0.460058	-0.0895103	0.390244	0.354651
1.59	0.345425	-1.15183	0.11661	-0.74173	0.0015352	2.05608	0.573179	-0.0268918	0.905902	0.0747953	-0.000881173	-0.109176	0.0473141	0.571394	-0.178085	0.0238043	-0.10411	-2.08937	-0.591984	0.781336	0.0180011	-0.656041	0.188515	-0.263667	-0.396257	1.47217	0.194672	0.0493114	-0.174093	2.24865	0.184842	0.110165	0.453082	-4.83916	0.0128038	-1.7248	-0.872772	1.95246	0.17723	1.85905	0.131725	-1.0635	-0.0187931	-0.652727	0.135792	-0.421534	-0.0845506	0.409886	0.360941
1.6	0.329202	-1.54165	0.11601	-0.88642	0.0246417	2.22345	0.572835	-0.0411116	0.90667	0.0777924	-0.001991	-0.112519	0.0548841	0.903114	-0.178259	0.107063	-0.124423	-2.23922	-0.583457	0.915091	0.0155077	0.135395	0.185284	-0.366411	-0.378975	1.93778	0.192131	0.00461561	-0.154548	2.31104	0.185736	0.0708472	0.40461	-4.85336	-0.00667051	-1.80359	-0.853096	2.40899	0.199096	1.9937	0.117402	-1.05748	-0.025661	-0.631943	0.13225	-0.400884	-0.0795421	0.402484	0.367035
1.61	0.309681	-1.77069	0.114303	-0.995331	0.0496395	2.37734	0.57238	-0.0489347	0.907438	0.0741362	-0.00312485	-0.113666	0.0651048	1.08812	-0.178442	0.127792	-0.145834	-2.39831	-0.573839	0.987524	0.0206504	0.867579	0.181435	-0.408965	-0.357971	2.21789	0.188927	-0.0491403	-0.134833	2.44421	0.186271	0.0345617	0.356002	-4.84973	-0.0261357	-1.83421	-0.829308	2.70577	0.222325	2.11305	0.101619	-1.10195	-0.0319015	-0.54411	0.128725	-0.401331	-0.0748179	0.376578	0.372012
1.62	0.288195	-1.91531	0.111514	-1.07755	0.0760649	2.46393	0.571875	-0.051353	0.908124	0.0621176	-0.00425315	-0.111415	0.0770971	1.25151	-0.178905	0.149917	-0.168312	-2.51982	-0.564147	0.933013	0.031548	1.2018	0.177443	-0.398739	-0.334694	2.39162	0.185237	-0.115906	-0.113697	2.65319	0.186476	0.0106062	0.307502	-4.81793	-0.0450604	-1.8157	-0.802553	2.9061	0.246412	2.18983	0.0842919	-1.11511	-0.0372078	-0.452249	0.124998	-0.420539	-0.0705571	0.343447	0.375664
1.63	0.265705	-1.98038	0.107734	-1.10804	0.103019	2.47097	0.57137	-0.0492977	0.908664	0.0454855	-0.00534291	-0.106116	0.0906287	1.39321	-0.179703	0.172632	-0.191419	-2.55782	-0.555626	0.751732	0.043663	1.22823	0.174487	-0.192704	-0.310231	2.45749	0.181354	-0.162233	-0.0907411	2.81346	0.186545	0.00485934	0.259308	-4.79069	-0.0634153	-1.81076	-0.773699	3.0032	0.270542	2.19433	0.0658119	-1.09957	-0.0416677	-0.378069	0.120974	-0.444439	-0.066712	0.317736	0.378416
1.64	0.243087	-1.96662	0.103062	-1.13673	0.129712	2.42816	0.570896	-0.045232	0.909035	0.0291729	-0.00636884	-0.098854	0.105441	1.48286	-0.180623	0.24257	-0.213532	-2.37956	-0.549355	0.50304	0.0575935	1.48714	0.174384	0.107267	-0.28551	2.43985	0.177498	-0.23222	-0.066453	2.92244	0.1866	0.00331489	0.211131	-4.81689	-0.0815746	-1.82445	-0.743678	3.0026	0.294098	2.19085	0.0466537	-1.05542	-0.0453904	-0.304868	0.116668	-0.458472	-0.0631066	0.319122	0.380769
1.65	0.221209	-1.87541	0.0973313	-1.17012	0.155875	2.37291	0.570472	-0.0390162	0.909254	0.0143308	-0.00732009	-0.0916101	0.120714	1.44999	-0.181126	0.318353	-0.233931	-2.25289	-0.545035	0.374664	0.0719795	1.4334	0.175562	0.0828203	-0.261348	2.34245	0.173418	-0.319481	-0.0409441	3.011	0.186607	-0.00163475	0.162534	-4.86972	-0.0998121	-1.85133	-0.713459	2.91733	0.317178	2.20397	0.0272462	-1.00949	-0.0483623	-0.227482	0.112244	-0.456509	-0.0595299	0.33217	0.38299
1.66	0.200761	-1.7222	0.0907483	-1.16315	0.18118	2.25598	0.570126	-0.0296056	0.909316	-0.00182121	-0.00820334	-0.0848198	0.135409	1.34306	-0.181173	0.368365	-0.252818	-2.02736	-0.54183	0.269596	0.0870921	1.57946	0.176884	0.102458	-0.23851	2.15448	0.169335	-0.360849	-0.0157031	2.74833	0.186627	0.0178219	0.113507	-4.90498	-0.118491	-1.91318	-0.683816	2.74744	0.339587	2.16285	0.00789283	-0.936553	-0.0504035	-0.124078	0.107972	-0.413015	-0.055786	0.371145	0.384938
1.67	0.182617	-1.48674	0.0836909	-1.0874	0.204253	1.94003	0.56989	-0.0171854	0.909211	-0.0196625	-0.00900593	-0.0748161	0.148911	1.18745	-0.180636	0.430668	-0.268856	-1.62132	-0.539647	0.155891	0.103053	1.60378	0.177817	0.0375382	-0.218106	1.85174	0.165719	-0.336317	0.00604143	2.25902	0.18704	0.0658749	0.0643737	-4.88471	-0.137595	-1.91295	-0.656115	2.41381	0.360414	1.97952	-0.0101153	-0.728206	-0.0511991	0.0186677	0.104235	-0.343276	-0.0519328	0.371734	0.386313
1.68	0.16775	-1.18409	0.0767091	-0.894017	0.222425	1.33579	0.569786	-0.00339645	0.908912	-0.040485	-0.0096832	-0.0597064	0.161108	1.04998	-0.179191	0.491819	-0.279722	-0.948102	-0.539041	-0.0536829	0.118704	1.48537	0.178749	0.089699	-0.201191	1.46703	0.163138	-0.202363	0.0227708	1.58889	0.187873	0.0771834	0.0165036	-4.39234	-0.156069	-1.65081	-0.63254	1.89106	0.377948	1.55595	-0.0240109	-0.319801	-0.0502725	0.194848	0.10117	-0.251991	-0.0485389	0.318142	0.386935
1.69	0.157287	-0.727068	0.0714274	-0.388586	0.232252	0.362117	0.569841	0.0150715	0.908442	-0.0487065	-0.0101844	-0.0405805	0.171794	0.854861	-0.17748	0.36068	-0.282579	0.0588229	-0.540952	-0.336717	0.132027	1.17353	0.180262	0.157177	-0.189321	0.796235	0.163188	0.205573	0.0315584	0.52068	0.188287	0.0518398	-0.0103352	-0.756216	-0.16573	-0.249457	-0.616	1.04394	0.389229	0.688051	-0.030705	0.231186	-0.0474983	0.370409	0.099148	-0.11944	-0.046098	0.219574	0.387116
1.7	0.15291	-0.175471	0.0712234	0.400466	0.230354	-0.707604	0.570082	0.0324114	0.908031	-0.0301309	-0.0105176	-0.026166	0.179225	0.559106	-0.17799	-0.0637863	-0.275273	1.09584	-0.545581	-0.559185	0.141881	0.816049	0.182555	0.248499	-0.185869	-0.0643827	0.168531	0.786878	0.031414	-0.406729	0.189324	0.128693	-0.00102641	2.03729	-0.16199	0.971745	-0.610281	0.0165917	0.390072	-0.462965	-0.0279827	0.723984	-0.0430809	0.508265	0.0984649	0.0168936	-0.0449049	0.110724	0.387766
1.71	0.154603	0.322044	0.076398	0.941818	0.21849	-1.39846	0.570485	0.0478867	0.907865	-0.00261447	-0.0106902	-0.0098903	0.182076	0.136642	-0.181091	-0.375836	-0.259916	1.82024	-0.5514	-0.575218	0.149158	0.72631	0.185628	0.325293	-0.190205	-0.708571	0.17656	0.807568	0.0236656	-1.20445	0.190238	0.0299718	0.020838	2.53144	-0.147187	1.96504	-0.615043	-0.812204	0.381463	-1.20119	-0.0172016	1.03551	-0.0374064	0.616066	0.0988396	0.104965	-0.0446484	0.0684198	0.389193
1.72	0.161358	0.730691	0.0850896	1.28806	0.200886	-1.74938	0.571038	0.0622536	0.907975	0.0231664	-0.0107547	-0.0041909	0.179893	-0.313091	-0.185919	-0.642323	-0.239737	2.24458	-0.556634	-0.453836	0.156668	0.774338	0.188974	0.280875	-0.200281	-1.22323	0.184408	0.783341	0.0118256	-1.45638	0.190104	-0.0532779	0.0504351	3.21938	-0.123657	2.6728	-0.627291	-1.40549	0.367351	-1.58374	-0.001634	1.16457	-0.0306534	0.716553	0.100005	0.189591	-0.0445237	0.0993044	0.390641
1.73	0.172194	1.05285	0.095629	1.44906	0.180319	-1.92869	0.571731	0.076207	0.908294	0.0389015	-0.0107868	-0.00231709	0.173075	-0.713838	-0.19173	-0.770999	-0.2173	2.4894	-0.560491	-0.325218	0.164354	0.773101	0.191864	0.268864	-0.214857	-1.61811	0.191814	0.710818	-0.000857288	-1.6878	0.18923	-0.110167	0.0861059	4.33933	-0.0940042	3.15132	-0.644516	-1.82378	0.350613	-1.71544	0.0164553	1.24361	-0.0228089	0.822162	0.101969	0.272543	-0.0440551	0.150061	0.391246
1.74	0.186245	1.29257	0.10649	1.45799	0.157914	-2.06516	0.572555	0.088348	0.908709	0.0418197	-0.0107872	0.00336964	0.162822	-1.0082	-0.197419	-0.722933	-0.193385	2.67724	-0.563338	-0.253651	0.171542	0.635513	0.194704	0.252325	-0.232826	-1.89514	0.198161	0.494292	-0.0154462	-1.89671	0.188089	-0.122554	0.13634	5.42991	-0.0610105	3.31676	-0.665085	-2.12625	0.332898	-1.70238	0.0363429	1.36211	-0.0139316	0.918941	0.104703	0.34987	-0.0433129	0.176923	0.39066
1.75	0.202678	1.45331	0.116405	1.3905	0.134218	-2.16579	0.573489	0.0975898	0.909083	0.0307104	-0.0107248	0.00809072	0.150511	-1.1797	-0.201953	-0.599642	-0.168425	2.78832	-0.565828	-0.257056	0.176425	0.347263	0.197223	0.190705	-0.252976	-2.05584	0.202652	0.358068	-0.0304079	-1.84871	0.186729	-0.150444	0.195166	6.60878	-0.0265033	3.36615	-0.687803	-2.32473	0.315199	-1.6233	0.0578331	1.48627	-0.00405921	1.01225	0.108179	0.429493	-0.0425714	0.176901	0.38886
1.76	0.220789	1.57607	0.124783	1.25987	0.10975	-2.22563	0.574501	0.104641	0.909285	0.00797696	-0.0106253	0.0120197	0.137195	-1.29239	-0.205118	-0.423187	-0.143118	2.79896	-0.568518	-0.288573	0.177987	-0.0375233	0.198282	0.00768781	-0.274365	-2.15319	0.206647	0.277864	-0.0446566	-1.9388	0.185125	-0.173274	0.263758	6.95607	0.00845814	3.27234	-0.711749	-2.46003	0.298004	-1.48483	0.0804716	1.59124	0.00679704	1.10683	0.112416	0.511855	-0.042081	0.156676	0.385955
1.77	0.240265	1.6851	0.131214	1.1105	0.0850126	-2.25279	0.575577	0.1101	0.90922	-0.0218928	-0.0104817	0.0170397	0.123247	-1.36823	-0.206661	-0.236087	-0.118008	2.79674	-0.571764	-0.371147	0.176233	-0.284329	0.197505	-0.14994	-0.296607	-2.2274	0.210201	0.19939	-0.0609248	-2.23007	0.183293	-0.190098	0.333444	7.2714	0.0429475	3.03589	-0.736533	-2.56597	0.281653	-1.33204	0.103817	1.65414	0.0185994	1.1899	0.11741	0.574653	-0.0421252	0.0944083	0.382273
1.78	0.260814	1.76133	0.135596	0.944564	0.0604723	-2.23414	0.576697	0.113335	0.908829	-0.0573579	-0.0102738	0.0249221	0.10902	-1.38659	-0.20656	-0.0395119	-0.0929771	2.79097	-0.576069	-0.504661	0.172876	-0.373964	0.19504	-0.300088	-0.319417	-2.24659	0.213086	0.0561277	-0.0794158	-2.4037	0.181286	-0.220177	0.408033	7.74292	0.0757039	2.69824	-0.761864	-2.62043	0.26625	-1.16744	0.12733	1.66894	0.0311522	1.25284	0.122701	0.586572	-0.0432313	-0.0143503	0.378348
1.79	0.281746	1.76076	0.138037	0.792989	0.0366142	-2.18474	0.577822	0.110495	0.908062	-0.0956739	-0.00998212	0.0331794	0.0956526	-1.21306	-0.20509	0.116445	-0.0690592	2.53184	-0.583063	-0.916563	0.163544	-1.19528	0.194815	0.222299	-0.341959	-2.15134	0.214851	-0.0971122	-0.0991231	-2.48291	0.178715	-0.306999	0.486101	8.0453	0.106813	2.38587	-0.787074	-2.596	0.251749	-1.03201	0.150383	1.64436	0.0442668	1.30135	0.127995	0.579286	-0.0455359	-0.12031	0.374529
1.8	0.302326	1.72098	0.138943	0.679358	0.0139954	-2.03603	0.5789	0.104813	0.906912	-0.134834	-0.00962062	0.0386753	0.0841953	-1.05126	-0.202931	0.162818	-0.0471035	2.29246	-0.593409	-1.1546	0.151868	-1.23587	0.195635	0.105443	-0.363257	-1.98503	0.215509	-0.21626	-0.119259	-2.43676	0.174934	-0.455587	0.566311	8.01808	0.137033	2.09431	-0.811473	-2.49921	0.238083	-0.912598	0.172128	1.50017	0.057893	1.34612	0.133083	0.581452	-0.0489262	-0.183349	0.370821
1.81	0.321933	1.63203	0.139195	0.627997	-0.00657274	-1.81297	0.579899	0.0939297	0.905382	-0.167793	-0.00922762	0.0380638	0.0747556	-0.821384	-0.201162	0.0975945	-0.0271522	2.10319	-0.607083	-1.52095	0.141465	-0.756345	0.201212	0.736371	-0.382473	-1.73954	0.215603	-0.218904	-0.139359	-2.44034	0.169394	-0.657953	0.635212	5.7203	0.165058	1.68482	-0.834287	-2.33946	0.225099	-0.836363	0.191231	1.25396	0.071939	1.374	0.138572	0.656955	-0.0525828	-0.167912	0.367222
1.82	0.340566	1.60151	0.139894	0.694952	-0.0247611	-1.54699	0.580767	0.0795616	0.903639	-0.175789	-0.00889695	0.0267524	0.0669697	-0.728712	-0.201124	-0.133165	-0.00929933	1.7441	-0.623094	-1.66468	0.132105	-1.27273	0.209173	0.893588	-0.399391	-1.59436	0.216962	0.0318383	-0.161212	-2.6923	0.161998	-0.803719	0.677019	3.22479	0.185964	0.928565	-0.85557	-2.24641	0.212564	-0.807138	0.206621	0.885348	0.0861162	1.35789	0.144411	0.635283	-0.0564433	-0.220306	0.364154
1.83	0.358782	1.59013	0.142016	0.761948	-0.0405575	-1.22925	0.581487	0.0641392	0.901946	-0.16001	-0.00869831	0.0129933	0.0594992	-0.746321	-0.203455	-0.319721	0.00404602	1.20609	-0.639734	-1.6361	0.113564	-2.28986	0.218106	0.970979	-0.41461	-1.46324	0.221256	0.277502	-0.185816	-2.82384	0.153204	-0.980666	0.702425	2.04102	0.196584	0.379037	-0.875977	-2.1578	0.200323	-0.725375	0.217616	0.473676	0.0999008	1.29984	0.149419	0.530008	-0.061088	-0.29307	0.362042
1.84	0.376109	1.49863	0.145505	0.765617	-0.0530238	-0.807605	0.582055	0.0494131	0.900479	-0.132171	-0.00864058	-0.0018228	0.0516597	-0.788534	-0.207466	-0.472638	0.0116558	0.636626	-0.655163	-1.42498	0.0895634	-2.32031	0.22706	0.917889	-0.427463	-1.20587	0.227268	0.392922	-0.210385	-2.62966	0.142128	-1.23651	0.717248	0.890903	0.201881	0.137829	-0.895032	-1.9368	0.189491	-0.559526	0.223903	0.046626	0.112974	1.22623	0.153702	0.504412	-0.0659924	-0.277744	0.360731
1.85	0.391359	1.29852	0.150318	0.73955	-0.0612915	-0.36811	0.582472	0.0345645	0.899321	-0.0979701	-0.0087388	-0.0167589	0.0437637	-0.763475	-0.213144	-0.63493	0.0135259	0.0876205	-0.667967	-1.12172	0.0668776	-2.2389	0.235044	0.790917	-0.436778	-0.869828	0.233737	0.450768	-0.232671	-1.96432	0.128708	-1.41943	0.724754	0.781716	0.202778	0.352308	-0.91149	-1.59514	0.180977	-0.390927	0.22541	-0.329373	0.125265	1.13687	0.158283	0.586897	-0.0703397	-0.20214	0.359816
1.86	0.404348	1.12178	0.156964	0.84617	-0.0664121	-0.0272608	0.58276	0.0226735	0.898601	-0.0462337	-0.00899903	-0.03619	0.0359726	-0.762801	-0.221154	-0.92185	0.0107308	-0.343037	-0.677522	-0.773863	0.0436799	-2.35332	0.241789	0.655821	-0.444077	-0.837354	0.241348	0.703585	-0.241539	-0.0889434	0.116478	-1.00553	0.71262	-3.11314	0.202155	-0.405312	-0.925272	-1.33381	0.173829	-0.365121	0.222762	-0.679673	0.136691	1.02183	0.164065	0.729788	-0.0737351	-0.115167	0.359412
1.87	0.414362	0.801305	0.164947	0.726704	-0.0681686	0.32296	0.582914	0.00821421	0.898368	-0.00275905	-0.00945026	-0.0521533	0.0287489	-0.630811	-0.230738	-0.936266	0.00356664	-0.710758	-0.683444	-0.406986	0.0204093	-2.18151	0.247124	0.485485	-0.448992	-0.483552	0.250704	0.858072	-0.235703	0.782706	0.107329	-0.866326	0.670724	-4.99021	0.190668	-0.736634	-0.935792	-0.892792	0.168725	-0.169577	0.216624	-0.864394	0.146891	0.873701	0.171352	0.874306	-0.0763671	-0.0822233	0.360094
1.88	0.419822	0.328761	0.172364	0.488419	-0.0665127	0.546266	0.582922	-0.00642277	0.898472	0.0198971	-0.010004	-0.0560001	0.0237935	-0.300578	-0.23923	-0.734753	-0.00530218	-0.782059	-0.685978	-0.110131	0.00203556	-1.42853	0.250799	0.300553	-0.448773	0.144434	0.259539	0.835169	-0.227712	0.704426	0.0982588	-0.977993	0.623888	-4.15579	0.175372	-0.939989	-0.941754	-0.335695	0.16672	0.0113846	0.208978	-0.827921	0.155856	0.754447	0.180266	1.03781	-0.0788797	-0.12081	0.361732
1.89	0.419909	-0.162789	0.178261	0.29129	-0.0626135	0.626057	0.582791	-0.0193961	0.898722	0.029492	-0.0105369	-0.0502623	0.0228555	0.125992	-0.245375	-0.514086	-0.0129577	-0.717519	-0.686169	0.0627275	-0.00868713	-0.804245	0.253074	0.194543	-0.442321	0.748542	0.266065	0.722141	-0.224432	0.31145	0.0878068	-1.08548	0.588859	-3.17164	0.162463	-0.797769	-0.942556	0.176031	0.167035	0.0661953	0.201562	-0.686469	0.164018	0.688504	0.190456	1.09314	-0.0823165	-0.286541	0.36375
1.9	0.415312	-0.542777	0.182967	0.140239	-0.0572393	0.735955	0.582543	-0.0301339	0.899068	0.0406276	-0.0110186	-0.0468993	0.0259465	0.468301	-0.249888	-0.387743	-0.0198296	-0.838332	-0.685009	0.170089	-0.0163145	-0.783346	0.254589	0.109666	-0.430959	1.15514	0.27062	0.662449	-0.224515	0.357235	0.0771784	-1.01685	0.55686	-3.49844	0.150136	-0.968246	-0.938882	0.58438	0.168679	0.126963	0.194443	-0.633591	0.171687	0.637994	0.200626	1.06685	-0.0875845	-0.448552	0.365699
1.91	0.407029	-0.827744	0.186779	-0.0346827	-0.0497883	0.921155	0.582192	-0.0395728	0.899548	0.0552181	-0.0114882	-0.0474303	0.0319564	0.690829	-0.253361	-0.273794	-0.027723	-1.03922	-0.682775	0.290391	-0.0245061	-0.819377	0.255021	-0.0138064	-0.416274	1.43967	0.274013	0.624001	-0.223136	0.745827	0.0677363	-0.86642	0.518519	-4.23883	0.135953	-1.14185	-0.931645	0.937884	0.172042	0.279466	0.186773	-0.662289	0.178846	0.571211	0.210738	1.06631	-0.0938785	-0.515207	0.367853
1.92	0.395644	-1.06199	0.189487	-0.255168	-0.0396035	1.13268	0.581758	-0.0468065	0.900168	0.0683522	-0.0119689	-0.0487016	0.0397595	0.82202	-0.255594	-0.116511	-0.036965	-1.18929	-0.679072	0.457577	-0.0314842	-0.512968	0.25414	-0.162128	-0.399112	1.67955	0.27628	0.529626	-0.217873	1.22172	0.0598187	-0.720628	0.474273	-4.61272	0.120761	-1.24545	-0.921347	1.26543	0.177905	0.517009	0.178162	-0.698803	0.185379	0.523623	0.220168	0.890914	-0.101026	-0.651991	0.370341
1.93	0.381508	-1.26587	0.19067	-0.50365	-0.0265015	1.33741	0.581261	-0.0524498	0.900903	0.0781554	-0.0124616	-0.0499197	0.0487221	0.911681	-0.256219	0.0655347	-0.0471683	-1.30874	-0.673609	0.634153	-0.0340614	0.00051115	0.25162	-0.341035	-0.379925	1.89606	0.276926	0.371337	-0.209216	1.52911	0.0532415	-0.594902	0.428091	-4.6623	0.10505	-1.35499	-0.908277	1.57143	0.18684	0.806173	0.168703	-0.716274	0.191393	0.51271	0.226708	0.523785	-0.109729	-0.800956	0.37242
1.94	0.364937	-1.43984	0.190036	-0.755478	-0.0105683	1.52728	0.580717	-0.0561726	0.901725	0.0860477	-0.0129706	-0.052011	0.0585676	0.975546	-0.255196	0.237971	-0.0585192	-1.4694	-0.666407	0.803831	-0.0317568	0.418188	0.247254	-0.529359	-0.35912	2.0654	0.275651	0.187091	-0.198703	1.69163	0.0480255	-0.439967	0.381742	-4.68097	0.0884069	-1.5363	-0.892646	1.84866	0.199089	1.11412	0.158511	-0.719897	0.197059	0.517664	0.229687	0.212529	-0.118976	-0.756763	0.373628
1.95	0.346352	-1.57728	0.187364	-1.00555	0.00788991	1.67336	0.580142	-0.0577967	0.902621	0.0928219	-0.013504	-0.05461	0.0690349	1.00718	-0.252582	0.417633	-0.0715654	-1.66374	-0.657555	0.960328	-0.0265819	0.57447	0.241242	-0.663643	-0.33731	2.16273	0.272461	-0.00663764	-0.187363	1.71722	0.0446682	-0.219491	0.334643	-4.79439	0.0700031	-1.78176	-0.874746	2.07637	0.214648	1.42296	0.147748	-0.689038	0.202526	0.530061	0.23003	0.00184347	-0.126832	-0.546549	0.374115
1.96	0.326359	-1.66858	0.182447	-1.23272	0.0281585	1.75652	0.579561	-0.0574796	0.903573	0.0971048	-0.0140612	-0.0567716	0.0797914	0.998277	-0.248303	0.59563	-0.086385	-1.826	-0.647156	1.11192	-0.0201514	0.732826	0.234174	-0.758303	-0.315327	2.16882	0.267576	-0.183944	-0.176514	1.63901	0.0438588	0.0647126	0.286325	-4.89394	0.0494902	-2.02726	-0.855079	2.23586	0.233204	1.70027	0.136806	-0.624891	0.207847	0.536243	0.228571	-0.149198	-0.132227	-0.290485	0.374262
1.97	0.305605	-1.7095	0.17529	-1.43544	0.0496063	1.80672	0.578996	-0.0550249	0.904547	0.0969153	-0.0146373	-0.0583431	0.0904665	0.946414	-0.242514	0.746839	-0.10269	-1.94943	-0.635326	1.24992	-0.0109888	1.11024	0.226178	-0.865618	-0.293957	2.09714	0.261281	-0.35443	-0.165538	1.70017	0.046078	0.382813	0.23729	-4.91506	0.027299	-2.21503	-0.834139	2.33594	0.254319	1.94949	0.125845	-0.557168	0.212944	0.521306	0.225786	-0.25967	-0.135072	-0.0529591	0.374455
1.98	0.284776	-1.69132	0.165969	-1.61757	0.0717952	1.83144	0.578473	-0.0493042	0.905494	0.0917218	-0.0152235	-0.0586261	0.100574	0.840317	-0.235443	0.874626	-0.120349	-2.06067	-0.622175	1.36879	0.00230952	1.50683	0.217278	-0.942097	-0.273978	1.9456	0.253675	-0.537855	-0.152839	1.86543	0.0515881	0.718526	0.188347	-4.86145	0.00400167	-2.33594	-0.812428	2.37061	0.277633	2.17404	0.114886	-0.494347	0.217599	0.47764	0.222167	-0.333647	-0.135641	0.129543	0.375206
1.99	0.264622	-1.61412	0.154595	-1.76933	0.0943036	1.82103	0.578016	-0.0416636	0.906366	0.0815503	-0.0158048	-0.0573999	0.109623	0.692796	-0.227188	0.986932	-0.139372	-2.1507	-0.60802	1.447	0.0189115	1.76371	0.208027	-0.948173	-0.25614	1.72645	0.244735	-0.726039	-0.137746	2.0243	0.0604235	1.04486	0.139974	-4.80227	-0.0199643	-2.4239	-0.790567	2.33344	0.302822	2.36603	0.103998	-0.430309	0.221807	0.473301	0.217519	-0.501235	-0.134889	0.184715	0.376236
2	0.245765	-1.49986	0.141502	-1.85532	0.116389	1.72835	0.577645	-0.0321351	0.907107	0.0655686	-0.0163639	-0.0539964	0.117517	0.556692	-0.217884	1.0803	-0.159229	-2.15267	-0.593508	1.43761	0.037341	1.85004	0.199346	-0.844234	-0.240908	1.45887	0.234695	-0.874856	-0.120729	2.07995	0.072448	1.35715	0.0920328	-4.7651	-0.0446837	-2.52234	-0.769178	2.21992	0.329213	2.46523	0.09349	-0.334368	0.225912	0.502961	0.210684	-0.732907	-0.13386	0.207669	0.376472
2.01	0.228747	-1.35012	0.127214	-1.85252	0.136745	1.49189	0.57738	-0.0204311	0.907658	0.0435905	-0.0168726	-0.0470874	0.12456	0.46335	-0.207658	1.16303	-0.178593	-1.97728	-0.579566	1.32703	0.0562355	1.92456	0.191643	-0.766391	-0.228679	1.13223	0.22404	-0.963439	-0.103163	1.93286	0.0875709	1.66865	0.0446866	-4.68759	-0.0703099	-2.60979	-0.749049	2.00303	0.355543	2.41151	0.0841547	-0.166455	0.230119	0.540683	0.202018	-0.855184	-0.132247	0.289935	0.375709
2.02	0.214175	-1.15512	0.112393	-1.76401	0.153538	1.08958	0.577247	-0.0058619	0.907958	0.0155451	-0.0172917	-0.0362359	0.131108	0.392319	-0.196691	1.23069	-0.195287	-1.60525	-0.567189	1.13118	0.076162	2.01045	0.184679	-0.696412	-0.220097	0.730111	0.213391	-0.990379	-0.0880512	1.43616	0.10594	2.00605	-0.0015539	-4.54817	-0.0969734	-2.71881	-0.731361	1.66691	0.380079	2.19586	0.0773672	0.0945679	0.234508	0.558299	0.192465	-0.916306	-0.129831	0.364771	0.37431
2.03	0.202522	-0.925229	0.0974855	-1.62624	0.165283	0.557394	0.577268	0.0101499	0.907959	-0.0157559	-0.0175878	-0.0225787	0.137332	0.345357	-0.185007	1.30249	-0.207818	-1.11447	-0.557181	0.851919	0.0960694	1.92523	0.178663	-0.572209	-0.215775	0.275504	0.20314	-0.969251	-0.0775548	0.837223	0.127783	2.36368	-0.0456946	-4.28465	-0.124791	-2.7957	-0.717296	1.23922	0.401538	1.86398	0.0746224	0.442542	0.238885	0.524844	0.182895	-0.847327	-0.126579	0.445582	0.373069
2.04	0.194237	-0.576569	0.0834664	-1.18394	0.170284	-0.218745	0.577452	0.0285574	0.907684	-0.0302084	-0.017745	-0.0114178	0.143278	0.255741	-0.173198	1.12794	-0.214434	-0.314555	-0.550338	0.516222	0.115087	1.92881	0.174087	-0.424695	-0.216643	-0.526059	0.194466	-0.658436	-0.0722021	0.168835	0.152007	2.76216	-0.0824967	-3.37501	-0.1417	-1.10356	-0.708218	0.557625	0.41807	1.16227	0.0773661	0.808765	0.242836	0.445601	0.174692	-0.669344	-0.122639	0.468972	0.373326
2.05	0.190496	-0.364755	0.0728092	-0.864323	0.166157	-0.802345	0.57782	0.0348001	0.907339	-0.0434332	-0.0178026	0.00204617	0.147587	0.2745	-0.16335	1.03282	-0.21315	0.215509	-0.546645	0.221208	0.134626	1.90096	0.170712	-0.318949	-0.226618	-0.877752	0.190054	-0.426225	-0.0714485	-0.249936	0.183331	2.81203	-0.108657	-0.916685	-0.153644	-0.577056	-0.706588	0.0836505	0.42636	0.616133	0.0867767	1.16243	0.246185	0.361582	0.168402	-0.499072	-0.118806	0.407356	0.376281
2.06	0.186842	-0.275976	0.0654271	-0.25485	0.160375	-0.789547	0.577908	-0.00714441	0.906949	-0.0244248	-0.0177368	0.0120721	0.153416	0.405211	-0.157109	0.384429	-0.210498	0.327039	-0.545833	-0.0310575	0.15388	1.59141	0.16835	-0.119141	-0.22863	0.0918225	0.187953	-0.0114855	-0.0731958	-0.418314	0.197639	0.553816	-0.104907	1.1775	-0.15185	0.14466	-0.706034	-0.16253	0.430175	-0.00663153	0.097046	0.961517	0.249491	0.402569	0.164215	-0.263849	-0.11569	0.308666	0.381977
2.07	0.18776	0.349453	0.0642333	0.412738	0.149779	-1.32475	0.577835	-0.00277177	0.906922	0.0198495	-0.0175179	0.0294058	0.155608	-0.105448	-0.155555	0.00140928	-0.204663	0.868956	-0.546752	-0.0999809	0.159451	0.220861	0.167831	-0.0701931	-0.229853	-0.474245	0.18882	0.153127	-0.0805912	-0.939758	0.199509	-0.0160707	-0.0772907	3.76066	-0.144997	1.25518	-0.712489	-1.11038	0.425682	-0.745251	0.109438	0.962574	0.253584	0.452065	0.161693	-0.172536	-0.113861	0.195867	0.389868
2.08	0.194754	0.782915	0.0683313	0.94545	0.134028	-1.55296	0.577879	0.0103069	0.907293	0.0512452	-0.0172121	0.0301166	0.151716	-0.529796	-0.15709	-0.428755	-0.192275	1.7224	-0.547742	-0.116755	0.166965	1.25345	0.168653	0.302204	-0.237761	-1.06198	0.191936	0.335454	-0.0880082	-0.904786	0.198503	-0.163963	-0.0366389	4.61277	-0.126599	2.29986	-0.726803	-1.67292	0.413946	-1.22458	0.124294	0.838807	0.25803	0.472553	0.159203	-0.233673	-0.113056	0.116043	0.398572
2.09	0.204696	0.913941	0.0758954	1.18992	0.116408	-1.57241	0.578024	0.0178186	0.907886	0.0637051	-0.0169182	0.0292862	0.144653	-0.654936	-0.161191	-0.580738	-0.173204	2.20626	-0.54896	-0.114084	0.179295	0.919146	0.172306	0.273261	-0.249481	-1.26109	0.196805	0.3956	-0.0960201	-1.11701	0.196484	-0.241254	0.0163193	5.79789	-0.100936	2.71782	-0.743971	-1.81242	0.398389	-1.40678	0.139082	0.778649	0.262552	0.472577	0.156238	-0.23402	-0.112698	0.107243	0.406619
2.1	0.215286	0.907813	0.0848767	1.30366	0.098543	-1.53297	0.57823	0.023679	0.908492	0.0541423	-0.0166225	0.0297039	0.13717	-0.630143	-0.166039	-0.622383	-0.151769	2.31832	-0.550247	-0.162595	0.185109	0.429299	0.174919	0.282198	-0.262	-1.27711	0.202106	0.420671	-0.105245	-1.24029	0.193723	-0.306991	0.07676	6.29053	-0.0723679	2.93559	-0.760897	-1.76674	0.381409	-1.49709	0.153219	0.760488	0.266923	0.433392	0.153854	-0.13419	-0.112208	0.124847	0.413539
2.11	0.22589	0.897742	0.0946365	1.36098	0.0807625	-1.49871	0.578496	0.0295774	0.908931	0.0324905	-0.0163212	0.0310137	0.130272	-0.554061	-0.171639	-0.667803	-0.129292	2.38268	-0.552584	-0.315961	0.189105	0.328411	0.17835	0.350063	-0.274488	-1.27709	0.207774	0.419698	-0.116155	-1.43626	0.190404	-0.358342	0.141337	6.54961	-0.0419889	3.053	-0.776675	-1.70936	0.363511	-1.55822	0.166487	0.748192	0.27089	0.364991	0.152713	-0.00118652	-0.111512	0.13599	0.419505
2.12	0.236779	0.936476	0.104507	1.36511	0.063044	-1.47981	0.578821	0.0354018	0.909131	0.00722671	-0.015992	0.0347956	0.124234	-0.489682	-0.177719	-0.681119	-0.106747	2.32711	-0.556826	-0.538984	0.190697	0.0256069	0.18205	0.380502	-0.287117	-1.31528	0.213187	0.359622	-0.128521	-1.53936	0.186577	-0.404509	0.206728	6.74583	-0.0102007	3.12765	-0.791696	-1.70787	0.345113	-1.57768	0.179116	0.728004	0.27429	0.296488	0.153023	0.130773	-0.110738	0.118274	0.425085
2.13	0.248218	0.966188	0.114107	1.30672	0.0456766	-1.40035	0.579197	0.0394243	0.909057	-0.0234884	-0.0156374	0.0366208	0.11898	-0.413879	-0.18411	-0.669595	-0.0851348	2.16106	-0.563392	-0.769286	0.18936	-0.315905	0.185672	0.326445	-0.299994	-1.30653	0.2187	0.377949	-0.14047	-1.39333	0.182341	-0.44762	0.282617	8.33978	0.0218353	2.92924	-0.806288	-1.66755	0.326659	-1.52299	0.190907	0.668601	0.277246	0.260866	0.154469	0.210598	-0.110163	0.0829058	0.430266
2.14	0.259924	0.989382	0.122695	1.16255	0.0293543	-1.30829	0.579605	0.0419638	0.90864	-0.0606244	-0.0152416	0.0432968	0.114666	-0.342806	-0.189973	-0.552378	-0.0653625	1.95796	-0.572166	-0.985658	0.183971	-0.735082	0.188514	0.258175	-0.312447	-1.24007	0.223746	0.247187	-0.151493	-1.39279	0.177553	-0.511328	0.367047	8.4713	0.0519562	2.5222	-0.820203	-1.61157	0.309107	-1.39906	0.201695	0.621692	0.280176	0.28883	0.15621	0.158519	-0.110278	-0.0393503	0.434063
2.15	0.271872	1.02202	0.129842	1.01605	0.0141783	-1.22527	0.580032	0.0430626	0.907833	-0.100993	-0.0147634	0.0525752	0.111257	-0.274462	-0.194645	-0.427164	-0.047395	1.77682	-0.583161	-1.22045	0.174988	-0.996087	0.190826	0.277227	-0.324281	-1.15004	0.227214	0.0808341	-0.163816	-1.60455	0.171706	-0.666186	0.45262	8.7873	0.0805359	2.34813	-0.833624	-1.57581	0.292781	-1.27948	0.211601	0.556809	0.283518	0.365701	0.156394	-0.0595302	-0.112109	-0.218971	0.43527
2.16	0.284169	1.05505	0.135889	0.930066	-9.02E-05	-1.16028	0.580463	0.0426481	0.90662	-0.141636	-0.0141906	0.0617554	0.108716	-0.186438	-0.198473	-0.36722	-0.0306255	1.67847	-0.596696	-1.49527	0.164843	-0.989924	0.193959	0.432125	-0.335538	-1.07495	0.229289	-0.0354094	-0.17801	-1.72653	0.164364	-0.812464	0.540121	8.82581	0.109032	2.10732	-0.846813	-1.56075	0.277203	-1.22757	0.220381	0.44946	0.287438	0.443177	0.154246	-0.27118	-0.115525	-0.328358	0.433507
2.17	0.296504	1.0387	0.141273	0.851279	-0.0134123	-1.04763	0.580873	0.0386096	0.905013	-0.177268	-0.0135396	0.0674665	0.107445	-0.0532148	-0.202035	-0.357678	-0.0142114	1.60209	-0.613471	-1.79646	0.158273	-0.548548	0.201723	0.841743	-0.345868	-0.933214	0.230344	-0.128073	-0.193213	-1.7953	0.155368	-0.985946	0.621862	7.12593	0.137627	1.86161	-0.859476	-1.48387	0.262059	-1.17084	0.227537	0.298986	0.291666	0.460006	0.150348	-0.372056	-0.11939	-0.274507	0.429509
2.18	0.308465	1.03173	0.146342	0.830619	-0.025116	-0.848327	0.581217	0.0298322	0.903142	-0.192161	-0.0128779	0.062448	0.107287	-0.00234411	-0.205955	-0.460212	-7.39E-05	1.21951	-0.632126	-1.91092	0.150017	-1.00917	0.210561	0.943162	-0.354789	-0.826063	0.231101	-0.0112475	-0.210465	-2.11301	0.144856	-1.09686	0.676673	4.28443	0.161747	1.1653	-0.871254	-1.40117	0.247754	-1.10138	0.232337	0.0388597	0.295824	0.463956	0.146107	-0.360928	-0.122127	-0.147084	0.424866
2.19	0.320929	1.22891	0.152454	1.00205	-0.0351051	-0.690857	0.581481	0.0254467	0.901298	-0.166688	-0.0123136	0.0497186	0.106344	-0.273799	-0.211782	-0.749571	0.0100999	0.886677	-0.650863	-1.8023	0.137082	-1.65189	0.219848	0.972371	-0.363746	-1.18456	0.234391	0.287557	-0.228174	-1.46721	0.134194	-0.901359	0.718023	2.94285	0.181606	1.61548	-0.883119	-1.57631	0.233798	-1.12371	0.233703	-0.351203	0.300187	0.504283	0.141974	-0.370001	-0.123661	-0.0462695	0.42009
2.2	0.335869	1.43252	0.160616	1.03961	-0.0440517	-0.397928	0.581721	0.0212414	0.899878	-0.118453	-0.0119042	0.0319071	0.101376	-0.6911	-0.220496	-0.92219	0.0155266	0.363393	-0.667345	-1.47522	0.115868	-2.40446	0.228824	0.932238	-0.377354	-1.60768	0.241751	0.495719	-0.233178	-0.19212	0.128614	-0.33564	0.728904	-0.274624	0.194187	0.416803	-0.897304	-1.68783	0.219594	-0.922677	0.231284	-0.755304	0.304916	0.546362	0.137016	-0.509368	-0.12452	0.00736771	0.415544
2.21	0.35094	1.38669	0.168762	0.804653	-0.0490189	0.00588624	0.581888	0.0115585	0.898898	-0.0795039	-0.0116578	0.0190896	0.0931032	-0.917417	-0.229611	-0.850391	0.014518	-0.161445	-0.679988	-1.04431	0.0915411	-2.31342	0.236748	0.773001	-0.391869	-1.45624	0.250122	0.449048	-0.227731	0.436978	0.125493	-0.334702	0.720798	-1.06279	0.197565	0.253371	-0.911549	-1.47771	0.209026	-0.509052	0.225383	-0.991156	0.309999	0.607744	0.130851	-0.555768	-0.124598	0.125306	0.410903
2.22	0.364059	1.1771	0.17568	0.583747	-0.0501495	0.23717	0.581948	0.000156279	0.898257	-0.049544	-0.0114989	0.0132892	0.0835665	-0.919829	-0.23763	-0.734276	0.00900489	-0.467203	-0.688436	-0.656452	0.0696888	-2.03768	0.242999	0.590747	-0.403856	-1.08622	0.256767	0.344882	-0.220446	0.364542	0.121546	-0.445438	0.708173	-1.50872	0.198018	-0.0656424	-0.924063	-1.19313	0.202555	-0.250657	0.217747	-1.01885	0.315791	0.671196	0.124993	-0.447048	-0.123325	0.275517	0.405826
2.23	0.37426	0.890976	0.181517	0.458357	-0.049288	0.326602	0.581887	-0.0123371	0.8979	-0.021488	-0.0113896	0.00829078	0.0748609	-0.765826	-0.2446	-0.659148	0.00140622	-0.616009	-0.693476	-0.358424	0.0502764	-1.8216	0.247594	0.417465	-0.412061	-0.701201	0.262051	0.367921	-0.215495	0.223683	0.116839	-0.478939	0.688481	-2.59594	0.191882	-0.538109	-0.934098	-0.91151	0.198384	-0.167918	0.2099	-0.942769	0.322158	0.673784	0.120514	-0.285355	-0.120748	0.386432	0.401105
2.24	0.381401	0.603924	0.186638	0.356347	-0.0474894	0.382023	0.5817	-0.0249638	0.897837	0.00897314	-0.0113385	0.00184919	0.0679047	-0.581542	-0.250848	-0.585741	-0.0069095	-0.706447	-0.695796	-0.10099	0.033066	-1.61858	0.25052	0.234348	-0.416526	-0.362971	0.267219	0.457246	-0.212172	0.231063	0.11225	-0.431072	0.65623	-3.97543	0.178892	-1.00538	-0.941576	-0.646542	0.195356	-0.117249	0.202414	-0.845455	0.328388	0.619597	0.117682	-0.123917	-0.11733	0.435047	0.398407
2.25	0.385359	0.292194	0.190656	0.158017	-0.0445981	0.435496	0.581386	-0.0376575	0.898062	0.0345658	-0.0113403	-0.000620562	0.0628999	-0.371649	-0.255783	-0.380808	-0.0157156	-0.793269	-0.695624	0.135	0.0173979	-1.55222	0.251724	0.0658979	-0.417261	0.0266238	0.272137	0.437057	-0.209683	0.175286	0.108052	-0.421956	0.616696	-3.82879	0.160732	-1.26901	-0.946429	-0.347513	0.19379	0.00750661	0.195596	-0.687629	0.334376	0.602669	0.116571	0.0430558	-0.113625	0.438749	0.397935
2.26	0.385976	-0.0153775	0.192697	-0.0674131	-0.0406473	0.436392	0.580951	-0.0492083	0.898504	0.0529078	-0.0113281	0.00330539	0.0601394	-0.154761	-0.258115	-0.101091	-0.0244685	-0.810047	-0.693238	0.341737	0.00185467	-1.49755	0.251542	-0.0586008	-0.414313	0.385368	0.27527	0.291235	-0.209737	0.000749636	0.103921	-0.384278	0.582074	-3.34434	0.143333	-1.24658	-0.948641	-0.0718133	0.194059	0.125126	0.190202	-0.480271	0.34085	0.688787	0.116774	0.115106	-0.110328	0.356081	0.397869
2.27	0.383465	-0.29613	0.192873	-0.256578	-0.0357694	0.478554	0.580405	-0.0599309	0.899107	0.0670396	-0.0112845	0.00463048	0.0595564	0.0363468	-0.258048	0.0955129	-0.0327248	-0.821656	-0.688858	0.536569	-0.0107604	-0.962283	0.250133	-0.201097	-0.408425	0.664132	0.27646	0.187671	-0.210926	0.140202	0.100743	-0.238998	0.548459	-3.60546	0.126215	-1.34908	-0.948367	0.198235	0.19593	0.23755	0.186121	-0.340463	0.348506	0.81431	0.117055	0.107532	-0.108188	0.261925	0.396197
2.28	0.377906	-0.570405	0.191515	-0.470221	-0.029337	0.602437	0.579754	-0.070055	0.899834	0.077827	-0.0112468	0.00247626	0.0609192	0.215148	-0.256335	0.256942	-0.0410971	-0.939836	-0.682573	0.718853	-0.0174613	-0.429686	0.2474	-0.335794	-0.400004	0.934182	0.276157	0.0893334	-0.210059	0.506581	0.0992178	-0.0652966	0.510368	-4.08933	0.108391	-1.4704	-0.945446	0.51174	0.199736	0.415786	0.182592	-0.253755	0.357182	0.87103	0.117399	0.159401	-0.106711	0.251289	0.392702
2.29	0.369191	-0.851138	0.188571	-0.684658	-0.0208071	0.740028	0.579003	-0.0800816	0.900657	0.0864209	-0.0112382	-0.000684087	0.0643432	0.422317	-0.25309	0.421276	-0.0504108	-1.09069	-0.674635	0.86166	-0.0201508	-0.138296	0.243271	-0.484603	-0.389026	1.20807	0.274314	-0.010521	-0.206276	0.82041	0.0994342	0.108484	0.468349	-4.36391	0.089677	-1.62162	-0.939583	0.843311	0.205996	0.603965	0.179288	-0.171431	0.366129	0.869394	0.118619	0.267656	-0.105118	0.271534	0.388683
2.3	0.357384	-1.12138	0.18416	-0.861646	-0.0103908	0.856035	0.578153	-0.0898294	0.901556	0.0927528	-0.011258	-0.00312823	0.0701155	0.641974	-0.24841	0.573003	-0.0604197	-1.18595	-0.665453	0.969421	-0.0200636	0.177514	0.237754	-0.61534	-0.375564	1.45625	0.271117	-0.0876959	-0.20084	0.963006	0.101406	0.283927	0.424243	-4.51367	0.0697565	-1.79533	-0.930739	1.15585	0.214487	0.755891	0.176115	-0.0945106	0.375127	0.87078	0.120589	0.293873	-0.103628	0.232922	0.384373
2.31	0.342777	-1.36214	0.178449	-1.01515	0.0015263	0.955112	0.577216	-0.0972559	0.902497	0.0948185	-0.0112967	-0.00442718	0.078192	0.834062	-0.242496	0.707777	-0.0705968	-1.24694	-0.65525	1.06909	-0.0161555	0.578988	0.231075	-0.721823	-0.359885	1.6674	0.266861	-0.154847	-0.19539	0.953635	0.105078	0.448921	0.379031	-4.55828	0.0487677	-1.94361	-0.919085	1.43851	0.224819	0.885289	0.172988	-0.026326	0.384179	0.87385	0.122525	0.282288	-0.102626	0.195773	0.379428
2.32	0.325865	-1.54124	0.1714	-1.18267	0.0148769	1.06766	0.576218	-0.101834	0.903438	0.0929649	-0.0113427	-0.00453845	0.0880732	0.958012	-0.235466	0.841978	-0.0813158	-1.37657	-0.644073	1.16199	-0.00936475	0.707177	0.2234	-0.818908	-0.342512	1.81245	0.261505	-0.263111	-0.190251	1.00148	0.110413	0.626587	0.333599	-4.56954	0.0267229	-2.12167	-0.904931	1.67934	0.236959	1.04478	0.169725	0.0175641	0.393111	0.835312	0.124707	0.346349	-0.101687	0.21959	0.373985
2.33	0.307408	-1.64915	0.162828	-1.35149	0.0296752	1.16608	0.575188	-0.103811	0.90435	0.0889636	-0.0113834	-0.00334245	0.0990203	1.01461	-0.227238	0.981945	-0.0933454	-1.5243	-0.63207	1.22978	-0.00241534	0.683794	0.215007	-0.86075	-0.324408	1.8641	0.254803	-0.402095	-0.184137	1.16152	0.117748	0.842554	0.287671	-4.63478	0.00344327	-2.27672	-0.888882	1.85362	0.251079	1.2149	0.166181	0.0494938	0.401519	0.758693	0.127845	0.442765	-0.100411	0.241444	0.368826
2.34	0.288066	-1.72153	0.15277	-1.47726	0.0454374	1.21263	0.57415	-0.103662	0.905199	0.0793699	-0.011405	-0.000774411	0.11065	1.05782	-0.217922	1.09072	-0.10644	-1.59567	-0.619575	1.26013	0.00553298	0.957906	0.206415	-0.871317	-0.306333	1.8611	0.246914	-0.516876	-0.176004	1.36201	0.127304	1.06202	0.241027	-4.67171	-0.0206687	-2.37627	-0.871487	1.974	0.266796	1.32407	0.16241	0.0883193	0.409141	0.665078	0.131996	0.537345	-0.0990118	0.234286	0.364367
2.35	0.268259	-1.75893	0.141498	-1.55941	0.061561	1.23103	0.573128	-0.100509	0.905913	0.062339	-0.0113964	0.00270523	0.122903	1.09443	-0.207997	1.14337	-0.119973	-1.62481	-0.606999	1.24194	0.0180295	1.53922	0.197863	-0.86437	-0.288601	1.81796	0.238215	-0.609393	-0.165849	1.50263	0.138902	1.25295	0.194614	-4.57547	-0.0451704	-2.43016	-0.853032	2.05468	0.283402	1.37882	0.158428	0.11561	0.415873	0.558734	0.137286	0.636457	-0.0976987	0.196699	0.360632
2.36	0.248576	-1.7354	0.129356	-1.58827	0.0775526	1.19885	0.572152	-0.0939602	0.906427	0.0394343	-0.0113456	0.00781306	0.135568	1.11409	-0.197995	1.15042	-0.133678	-1.61718	-0.594985	1.14184	0.0361654	2.01208	0.189621	-0.828837	-0.271783	1.68995	0.229003	-0.682725	-0.154517	1.52078	0.1524	1.45232	0.149407	-4.45873	-0.0698827	-2.48422	-0.833991	2.05781	0.300285	1.37683	0.154215	0.141802	0.421662	0.480255	0.142958	0.556516	-0.0972305	0.0337484	0.357306
2.37	0.229778	-1.64878	0.116739	-1.5586	0.0924932	1.06737	0.571257	-0.084795	0.906686	0.0118675	-0.01123	0.0158275	0.148511	1.12831	-0.188174	1.1539	-0.147014	-1.53197	-0.584454	0.946598	0.0571568	2.10306	0.182034	-0.738799	-0.256771	1.47003	0.219656	-0.727182	-0.143066	1.42052	0.168037	1.67938	0.104862	-4.44193	-0.0951906	-2.57544	-0.815216	1.9573	0.3166	1.29292	0.150216	0.20769	0.426603	0.424556	0.146756	0.296215	-0.0987534	-0.177174	0.353646
2.38	0.212267	-1.59586	0.104023	-1.48342	0.105766	1.03387	0.570433	-0.0867491	0.906653	-0.0175062	-0.0110213	0.0253745	0.161907	1.23071	-0.178594	1.08876	-0.159491	-1.52255	-0.57632	0.663248	0.077918	2.04722	0.17566	-0.60097	-0.243205	1.61709	0.210437	-0.694229	-0.132173	1.41827	0.184186	1.20091	0.0605593	-4.40177	-0.119573	-2.07972	-0.797283	1.90475	0.331651	1.18991	0.146846	0.20042	0.430766	0.375251	0.148418	0.133255	-0.101678	-0.27642	0.349572
2.39	0.195796	-1.38032	0.0930149	-1.19189	0.118876	1.01789	0.569497	-0.0966785	0.906403	-0.0309829	-0.01073	0.0340627	0.17584	1.16675	-0.171476	0.786567	-0.171988	-1.38328	-0.571056	0.412837	0.099503	2.27187	0.170743	-0.466349	-0.226015	1.7981	0.202471	-0.481182	-0.121584	1.32853	0.191596	0.37604	0.0142321	-5.05133	-0.142273	-2.36275	-0.779913	1.64079	0.344871	0.93578	0.142119	0.0313482	0.434637	0.373526	0.148726	0.0078553	-0.105357	-0.335015	0.345501
2.4	0.183294	-0.917407	0.0844666	-0.885039	0.129403	0.681112	0.568567	-0.0874336	0.906042	-0.0416339	-0.0103255	0.0471212	0.187061	0.81984	-0.166456	0.609386	-0.181687	-0.907413	-0.567872	0.223502	0.122834	2.33543	0.166928	-0.366168	-0.210202	1.36604	0.196638	-0.304913	-0.113163	0.953722	0.193659	0.0837071	-0.0373293	-4.6045	-0.164316	-1.86571	-0.766833	1.03127	0.354345	0.584966	0.137876	0.0468985	0.438129	0.324929	0.148022	-0.0551106	-0.109149	-0.303603	0.341731
2.41	0.176443	-0.327064	0.0787632	-0.300321	0.134613	0.0793361	0.567779	-0.0689994	0.905624	-0.0319687	-0.00980112	0.0544102	0.194104	0.400767	-0.162965	0.207859	-0.186385	-0.233295	-0.56669	-0.0250747	0.145308	1.77483	0.164418	-0.0241829	-0.200313	0.451355	0.19442	0.201609	-0.108486	0.3217	0.193684	0.087253	-0.0622728	0.0271738	-0.172666	0.122386	-0.760536	0.163779	0.358229	-0.0966468	0.136558	0.0952805	0.441104	0.292155	0.147336	-0.00262641	-0.112185	-0.212825	0.338399
2.42	0.175722	0.121193	0.0780638	0.133672	0.133251	-0.283128	0.567124	-0.0623389	0.905466	-0.00230446	-0.0092018	0.0670079	0.196752	0.0890198	-0.162815	-0.0251218	-0.187497	-0.0392064	-0.568312	-0.193203	0.152259	0.301354	0.165663	0.0227439	-0.198865	-0.106277	0.196967	0.20545	-0.108788	-0.29089	0.195035	0.0213224	-0.0523661	1.51718	-0.171059	0.547093	-0.762225	-0.498349	0.354246	-0.550116	0.138199	0.103942	0.444109	0.298201	0.14709	0.00178605	-0.114335	-0.136233	0.336012
2.43	0.179136	0.485753	0.0808507	0.562064	0.129091	-0.414542	0.566564	-0.0499674	0.905584	0.0268967	-0.00850789	0.0701952	0.19526	-0.305834	-0.164715	-0.422264	-0.185289	0.521125	-0.57018	-0.162035	0.16098	1.36734	0.167622	0.325013	-0.202257	-0.613002	0.199398	0.216285	-0.112786	-0.557205	0.194449	-0.0958924	-0.0258943	3.76689	-0.159983	1.47876	-0.768897	-0.953228	0.346011	-0.896011	0.140896	-0.0359847	0.446977	0.281632	0.146535	-0.0491957	-0.115818	-0.0785594	0.334507
2.44	0.18573	0.713434	0.0870633	0.844561	0.123396	-0.479531	0.566109	-0.0416441	0.90598	0.0500738	-0.0077988	0.0717951	0.189734	-0.566208	-0.169366	-0.651813	-0.179408	0.814554	-0.571318	-0.0715677	0.172582	0.827758	0.170599	0.217478	-0.210037	-0.933982	0.202215	0.176734	-0.116369	-0.477029	0.193081	-0.183178	0.0157743	4.40082	-0.141887	2.1127	-0.779012	-1.23276	0.334519	-1.0976	0.143436	-0.111154	0.449617	0.275452	0.145132	-0.186879	-0.116802	-0.0529598	0.333344
2.45	0.194284	0.862788	0.095554	1.0748	0.116399	-0.566097	0.565732	-0.0336926	0.906537	0.0591769	-0.00707834	0.0722403	0.181979	-0.721314	-0.175367	-0.787877	-0.170765	1.20145	-0.571971	-0.0662064	0.180037	0.812024	0.173447	0.350463	-0.220526	-1.17504	0.205518	0.238968	-0.119561	-0.612444	0.190951	-0.233566	0.0650541	5.62993	-0.117677	2.63075	-0.791132	-1.42338	0.320798	-1.27842	0.146116	-0.129099	0.451946	0.263969	0.141695	-0.445728	-0.117749	-0.0640873	0.331555
2.46	0.204227	0.950801	0.105584	1.19246	0.108153	-0.643619	0.565435	-0.0261896	0.907117	0.0547796	-0.00634609	0.074665	0.172956	-0.790578	-0.182184	-0.827024	-0.158694	1.4837	-0.572823	-0.111296	0.187899	0.660966	0.177604	0.39921	-0.232923	-1.30907	0.209435	0.22276	-0.124101	-0.800518	0.188406	-0.274983	0.126617	6.5118	-0.0893453	2.92869	-0.804483	-1.53004	0.305384	-1.3804	0.149065	-0.0929458	0.453848	0.227987	0.136164	-0.560735	-0.118354	0.0220198	0.328644
2.47	0.215076	1.01258	0.115975	1.20861	0.0989563	-0.711817	0.565209	-0.018901	0.907594	0.0389163	-0.00557914	0.0789437	0.163633	-0.806883	-0.189001	-0.791044	-0.145147	1.55718	-0.574375	-0.209067	0.19243	0.316167	0.18163	0.380085	-0.246398	-1.38714	0.212897	0.120062	-0.129911	-0.925344	0.185536	-0.29424	0.192296	6.63271	-0.058734	3.03811	-0.818436	-1.58844	0.2892	-1.41111	0.152555	-0.0225763	0.45498	0.109184	0.130688	-0.495394	-0.117603	0.140741	0.325326
2.48	0.226658	1.06114	0.125914	1.14978	0.0890515	-0.767824	0.565061	-0.0108826	0.907868	0.014831	-0.00476021	0.0848631	0.154464	-0.79517	-0.195359	-0.708865	-0.131211	1.56407	-0.577145	-0.347331	0.194528	0.106547	0.185555	0.362515	-0.260711	-1.43817	0.215121	-0.0546782	-0.137032	-1.10273	0.182618	-0.282434	0.259738	7.07643	-0.0271564	2.98232	-0.832689	-1.61356	0.272863	-1.38568	0.156713	0.065479	0.45469	-0.080878	0.126153	-0.408523	-0.115896	0.183807	0.322834
2.49	0.23856	1.04766	0.134704	1.00144	0.078981	-0.767359	0.564983	-0.00494858	0.90786	-0.0180579	-0.00389618	0.0883379	0.145976	-0.707341	-0.200863	-0.567741	-0.117827	1.43708	-0.581406	-0.512881	0.193978	-0.20523	0.188923	0.308162	-0.275262	-1.38692	0.216123	-0.159238	-0.14459	-1.00364	0.179913	-0.258155	0.340218	8.90129	0.00357209	2.69762	-0.846688	-1.5391	0.257137	-1.2778	0.161464	0.160105	0.452238	-0.328891	0.122766	-0.317817	-0.113752	0.177815	0.322718
2.5	0.250157	0.997657	0.141564	0.803331	0.0691953	-0.787271	0.564958	-0.000207376	0.907486	-0.0573412	-0.00298052	0.0950891	0.138985	-0.558572	-0.204719	-0.35438	-0.105429	1.33414	-0.587557	-0.726369	0.19057	-0.425942	0.192041	0.328841	-0.289138	-1.27489	0.215628	-0.336189	-0.151543	-1.03831	0.177356	-0.262225	0.431459	9.35263	0.0331641	2.53795	-0.859772	-1.43283	0.242715	-1.16453	0.16694	0.286316	0.44751	-0.535188	0.120594	-0.216411	-0.111499	0.157929	0.325471
2.51	0.261203	0.932632	0.1465	0.639843	0.059514	-0.812468	0.564977	0.0036724	0.906713	-0.0969502	-0.00199443	0.102012	0.133946	-0.378878	-0.206889	-0.181838	-0.0935402	1.23962	-0.595947	-0.953633	0.18543	-0.613058	0.195332	0.335991	-0.302103	-1.16232	0.213469	-0.47888	-0.160081	-1.21612	0.174739	-0.253903	0.52538	9.51305	0.0636083	2.34887	-0.871801	-1.32837	0.229223	-1.1017	0.173105	0.374373	0.441498	-0.613135	0.119632	-0.11024	-0.109346	0.12213	0.329585
2.52	0.271516	0.847943	0.149748	0.469122	0.0501709	-0.786944	0.565022	0.00494686	0.905555	-0.13432	-0.000942294	0.10818	0.130978	-0.184598	-0.207633	-0.0165668	-0.0825996	1.05359	-0.606499	-1.15531	0.177147	-1.05611	0.198073	0.245917	-0.314036	-1.008	0.209882	-0.613734	-0.17043	-1.34423	0.172213	-0.259817	0.619723	9.43484	0.0940707	2.04532	-0.882666	-1.1923	0.216537	-1.01585	0.179479	0.411812	0.435241	-0.606651	0.1195	-0.0678945	-0.107778	0.0323917	0.333294
2.53	0.280718	0.744558	0.15152	0.345969	0.0418011	-0.699772	0.565068	0.00388895	0.904045	-0.165551	0.000150544	0.10852	0.130169	0.0122706	-0.207151	0.0674748	-0.0733825	0.820447	-0.618875	-1.31994	0.16428	-1.48132	0.199545	0.131697	-0.324443	-0.841955	0.205059	-0.648644	-0.1825	-1.54035	0.169583	-0.254719	0.703277	7.1416	0.122766	1.52946	-0.891999	-1.02531	0.205001	-0.931328	0.185465	0.374218	0.429336	-0.542242	0.119028	-0.175458	-0.107483	-0.120074	0.335448
2.54	0.288975	0.707789	0.15313	0.381889	0.0346683	-0.552138	0.565099	0.00272879	0.902321	-0.174593	0.0011812	0.0955694	0.130849	0.0843382	-0.207052	-0.0689113	-0.0664616	0.516667	-0.63238	-1.35639	0.146922	-2.04769	0.199245	-0.103803	-0.333737	-0.846841	0.201372	-0.373799	-0.198116	-1.9584	0.167652	-0.094025	0.759312	5.15876	0.141965	0.452043	-0.899974	-0.932533	0.194209	-0.900102	0.189988	0.190589	0.42402	-0.475596	0.117203	-0.277895	-0.108555	-0.190783	0.33571
2.55	0.29761	0.857684	0.156234	0.5668	0.0284199	-0.448266	0.565148	0.00752711	0.900686	-0.144572	0.00204712	0.0757962	0.130734	-0.143745	-0.209121	-0.362095	-0.0613984	0.561168	-0.646342	-1.34611	0.130864	-0.928133	0.202866	0.588878	-0.344797	-1.35852	0.201515	-0.0600289	-0.211654	-1.11741	0.169015	0.489358	0.801383	2.76291	0.155614	0.495061	-0.908048	-1.07412	0.183277	-0.921716	0.192123	-0.0705842	0.419144	-0.449468	0.115017	-0.251863	-0.109652	-0.127281	0.335223
2.56	0.307408	0.914646	0.160308	0.434147	0.0237422	-0.16679	0.565225	0.005604	0.899462	-0.100753	0.00269749	0.0555261	0.127358	-0.434008	-0.213044	-0.402925	-0.0585046	0.0949141	-0.657998	-0.984476	0.119756	-1.48969	0.208083	0.539038	-0.360032	-1.56821	0.204549	-0.0206999	-0.216041	-0.438514	0.176894	0.95141	0.816675	0.690734	0.158807	-0.116255	-0.917301	-1.02769	0.173657	-0.574405	0.19208	-0.242635	0.414409	-0.438739	0.112959	-0.279586	-0.110022	-0.0669925	0.33542
2.57	0.315985	0.764121	0.163386	0.229226	0.02291	0.169565	0.565184	-0.0145293	0.898661	-0.0595706	0.00319543	0.0457604	0.122418	-0.475397	-0.216295	-0.310381	-0.0614651	-0.401895	-0.666139	-0.648042	0.100049	-2.19849	0.212701	0.475616	-0.373413	-1.05813	0.206928	-0.0714094	-0.215878	-0.149405	0.184303	0.47769	0.821679	0.330521	0.157974	-0.177444	-0.925554	-0.785752	0.168252	-0.221942	0.190467	-0.347623	0.410114	-0.333539	0.110004	-0.421149	-0.110335	-0.108218	0.335769
2.58	0.322544	0.613917	0.166	0.169753	0.0247512	0.317844	0.564951	-0.0307081	0.89826	-0.0210133	0.00362094	0.0387102	0.117273	-0.501374	-0.218937	-0.300913	-0.0672403	-0.501963	-0.67083	-0.284306	0.080652	-1.56397	0.216058	0.282805	-0.381898	-0.659171	0.208111	-0.0307006	-0.21515	-0.0337828	0.187073	0.131463	0.820376	-0.808847	0.152914	-0.465059	-0.932256	-0.631194	0.165475	-0.0978143	0.187918	-0.378104	0.406972	-0.186943	0.105183	-0.58927	-0.111346	-0.138156	0.334925
2.59	0.327522	0.479102	0.168651	0.136796	0.027757	0.413003	0.564584	-0.0423698	0.898241	0.0171106	0.00396089	0.0292713	0.111716	-0.534721	-0.221789	-0.33789	-0.0740681	-0.647509	-0.671899	0.065195	0.0670409	-1.30104	0.217608	0.105751	-0.387233	-0.425331	0.209486	0.0770947	-0.213001	0.269282	0.187828	0.0407668	0.804603	-2.45684	0.14253	-0.743817	-0.937811	-0.502599	0.163824	-0.0196928	0.184985	-0.386479	0.404961	-0.0896748	0.0992835	-0.605372	-0.112082	-0.0366808	0.332655
2.6	0.330787	0.307796	0.171066	0.04962	0.0318836	0.511016	0.564103	-0.0536395	0.898591	0.0520157	0.00421311	0.0216783	0.106124	-0.499621	-0.224603	-0.293878	-0.0828961	-0.858841	-0.669793	0.349298	0.0529289	-1.49227	0.217723	-0.0181293	-0.389931	-0.157617	0.211274	0.155075	-0.207891	0.62616	0.187985	-0.0121355	0.773192	-3.86293	0.1271	-1.00404	-0.942035	-0.325269	0.163377	0.0850792	0.181896	-0.362843	0.403643	-0.0659643	0.0937289	-0.515509	-0.111648	0.0964344	0.329952
2.61	0.331931	0.100709	0.172777	-0.0788425	0.037291	0.609506	0.563516	-0.0634039	0.899253	0.078854	0.00440173	0.0162366	0.101195	-0.415472	-0.226642	-0.192462	-0.0932258	-0.97237	-0.665029	0.602484	0.039067	-1.1883	0.216528	-0.174284	-0.389606	0.156783	0.212987	0.185447	-0.200407	0.862843	0.187528	-0.0802921	0.730355	-4.75757	0.109043	-1.16654	-0.94443	-0.0938343	0.164382	0.199783	0.178894	-0.313164	0.402303	-0.101399	0.0892528	-0.406035	-0.109994	0.204237	0.32822
2.62	0.330579	-0.139937	0.173381	-0.275245	0.044265	0.730724	0.562847	-0.0700899	0.900129	0.093703	0.00454159	0.0126867	0.0973935	-0.29133	-0.227563	-0.0410842	-0.104325	-1.08489	-0.657843	0.825613	0.030098	-0.626435	0.213748	-0.337968	-0.38592	0.524175	0.21405	0.134721	-0.192014	0.906739	0.186342	-0.166648	0.682934	-4.47122	0.0896535	-1.31456	-0.944435	0.205274	0.167147	0.358237	0.176064	-0.241331	0.400544	-0.170301	0.0859239	-0.293738	-0.107462	0.259914	0.327937
2.63	0.326296	-0.414111	0.172141	-0.515583	0.0530983	0.8334	0.562123	-0.0742704	0.901084	0.0959194	0.00467251	0.0136599	0.0954785	-0.0897757	-0.226702	0.164822	-0.116216	-1.20593	-0.648895	0.954309	0.0263124	-0.153921	0.20977	-0.444841	-0.378587	0.904157	0.213233	-0.0291759	-0.185464	0.722931	0.184293	-0.224697	0.643965	-3.51524	0.0716156	-1.26467	-0.941442	0.551613	0.172165	0.520051	0.173715	-0.128114	0.398459	-0.173582	0.0834877	-0.262103	-0.104861	0.203183	0.32844
2.64	0.319054	-0.670713	0.169216	-0.682203	0.0636152	0.954725	0.561369	-0.0765757	0.902038	0.0952574	0.00480514	0.012149	0.0959658	0.124748	-0.224479	0.267977	-0.128906	-1.36434	-0.638975	1.02606	0.0266694	0.173769	0.204891	-0.52124	-0.368125	1.1889	0.210506	-0.11526	-0.180638	0.747634	0.182224	-0.170515	0.610307	-3.42848	0.0551127	-1.29035	-0.935271	0.87951	0.179119	0.635191	0.171681	-0.0795077	0.39671	-0.111434	0.0807725	-0.304446	-0.103158	0.124735	0.327936
2.65	0.30912	-0.905856	0.165436	-0.773928	0.0758653	1.11162	0.560587	-0.0796072	0.902995	0.0963431	0.00490693	0.00811312	0.0987406	0.343281	-0.222018	0.28707	-0.142861	-1.54385	-0.628533	1.06022	0.0292078	0.302659	0.199401	-0.579216	-0.355193	1.41724	0.207086	-0.0998615	-0.174269	1.09004	0.181017	-0.0679364	0.573778	-3.96557	0.0380806	-1.41067	-0.92607	1.18662	0.187529	0.708316	0.169085	-0.113078	0.395623	-0.0678584	0.0781736	-0.212466	-0.101676	0.172159	0.325841
2.66	0.29666	-1.12466	0.161243	-0.854748	0.0898816	1.28136	0.559774	-0.0827187	0.90396	0.0964821	0.00497114	0.00498129	0.103754	0.548003	-0.219723	0.319221	-0.157858	-1.66319	-0.617806	1.08639	0.0331951	0.522339	0.193301	-0.667124	-0.339951	1.63895	0.203657	-0.0784825	-0.164532	1.46608	0.180788	0.0140019	0.531687	-4.43602	0.0201085	-1.5604	-0.913891	1.48624	0.19706	0.778622	0.165346	-0.171891	0.394429	-0.158783	0.0768912	-0.0640624	-0.0994401	0.251478	0.32402
2.67	0.281957	-1.30128	0.156435	-0.971295	0.105852	1.46918	0.558934	-0.0850282	0.904913	0.0936815	0.00501244	0.00347839	0.110685	0.694057	-0.217273	0.390653	-0.173352	-1.7341	-0.606754	1.1209	0.0406195	0.942729	0.186299	-0.735457	-0.322509	1.84618	0.199977	-0.118734	-0.151955	1.72757	0.181151	0.0525736	0.4863	-4.62167	0.00116803	-1.69749	-0.898874	1.76388	0.207937	0.897948	0.160284	-0.237616	0.392296	-0.267907	0.0771932	0.0868495	-0.0965277	0.291872	0.324214
2.68	0.265546	-1.41767	0.150688	-1.09832	0.12393	1.65585	0.55808	-0.0853391	0.905827	0.088678	0.00504474	0.00314629	0.118909	0.774457	-0.214381	0.466152	-0.189391	-1.82916	-0.595381	1.1463	0.0516605	1.22449	0.179042	-0.736901	-0.303274	1.9993	0.195642	-0.196103	-0.13758	1.89059	0.181753	0.0676694	0.439754	-4.67372	-0.0183602	-1.78628	-0.881416	1.98723	0.220473	1.04314	0.153826	-0.312835	0.389431	-0.328808	0.0791549	0.24923	-0.0932965	0.306779	0.325843
2.69	0.248076	-1.48474	0.144004	-1.18702	0.143843	1.8086	0.55723	-0.0841151	0.906673	0.0796684	0.00507771	0.00352847	0.127945	0.830565	-0.211151	0.506441	-0.206227	-1.91363	-0.583975	1.1211	0.0655835	1.57864	0.172077	-0.683192	-0.282894	2.08531	0.190731	-0.255032	-0.121963	2.01474	0.182492	0.0775795	0.393013	-4.64996	-0.0378827	-1.81551	-0.862071	2.14919	0.234462	1.15175	0.145926	-0.396169	0.386282	-0.362613	0.082742	0.403625	-0.089976	0.303658	0.32786
2.7	0.230088	-1.51392	0.136674	-1.2214	0.165018	1.90897	0.556403	-0.0807839	0.9074	0.0647409	0.00511735	0.00460639	0.137658	0.894151	-0.208053	0.497162	-0.223545	-1.94811	-0.573217	1.02022	0.0839461	2.06122	0.165985	-0.601922	-0.261933	2.11121	0.185662	-0.280105	-0.105215	2.11673	0.183311	0.0864665	0.34669	-4.58847	-0.0570283	-1.82293	-0.841285	2.25371	0.249247	1.19607	0.136574	-0.477061	0.382819	-0.41731	0.0878156	0.543343	-0.0867602	0.276543	0.330045
2.71	0.2121	-1.50495	0.129026	-1.20366	0.186677	1.92377	0.555624	-0.0749441	0.907951	0.0448152	0.00517978	0.00854923	0.148028	0.966488	-0.205429	0.487033	-0.240527	-1.85612	-0.563874	0.824748	0.106592	2.27318	0.161315	-0.351245	-0.240975	2.07515	0.180823	-0.281787	-0.0874064	2.19518	0.184256	0.106282	0.300746	-4.58045	-0.0758146	-1.83444	-0.819559	2.28625	0.263993	1.15968	0.126002	-0.521656	0.378857	-0.48832	0.0942776	0.678063	-0.0838944	0.22082	0.332623
2.72	0.194702	-1.42805	0.121269	-1.15375	0.207705	1.83495	0.554909	-0.0674307	0.908296	0.0244182	0.00529642	0.0149442	0.159146	1.00497	-0.203085	0.503002	-0.256533	-1.7909	-0.556797	0.600405	0.126785	1.78332	0.159198	-0.207511	-0.220642	1.95588	0.176446	-0.280851	-0.0690714	2.16021	0.185433	0.135804	0.254418	-4.64585	-0.0945486	-1.87977	-0.797661	2.20796	0.277777	1.06611	0.114973	-0.504986	0.374119	-0.585514	0.102074	0.796798	-0.0815866	0.14287	0.336161
2.73	0.178994	-1.25125	0.113624	-1.06263	0.227155	1.65496	0.554289	-0.0570306	0.908443	0.00515449	0.00547936	0.0218372	0.170088	0.96052	-0.20082	0.49908	-0.271658	-1.68818	-0.552007	0.303668	0.141771	1.10381	0.159005	0.258171	-0.202189	1.71611	0.172609	-0.263503	-0.0515769	1.96464	0.187014	0.171364	0.207518	-4.70197	-0.113552	-1.91921	-0.776982	1.9899	0.290045	0.927348	0.104346	-0.44448	0.368524	-0.651189	0.111102	0.914914	-0.0800386	0.04979	0.340924
2.74	0.16584	-0.995876	0.106304	-0.939979	0.243912	1.36704	0.553773	-0.0455136	0.908409	-0.0123001	0.00573623	0.0293889	0.180435	0.830916	-0.198469	0.496232	-0.285175	-1.40302	-0.550082	0.101264	0.151738	0.97469	0.1614	0.189455	-0.186392	1.40328	0.169383	-0.236511	-0.0359113	1.69852	0.188757	0.174615	0.159764	-4.79043	-0.132602	-1.91417	-0.75888	1.63877	0.300192	0.737572	0.0952869	-0.312597	0.362959	-0.596043	0.121282	1.02079	-0.0792556	-0.0212672	0.345486
2.75	0.156115	-0.666691	0.0997788	-0.761318	0.257082	0.987533	0.553392	-0.0302992	0.908191	-0.030977	0.00606758	0.0371678	0.18888	0.605148	-0.196008	0.450954	-0.295551	-0.983182	-0.550071	-0.0904525	0.161659	0.978375	0.164727	0.361232	-0.174225	0.994233	0.166966	-0.174079	-0.0227686	1.30396	0.190513	0.178394	0.111873	-4.7443	-0.151357	-1.87586	-0.744686	1.17371	0.307603	0.477035	0.0887322	-0.132996	0.358386	-0.480048	0.132216	1.07516	-0.0792467	-0.097703	0.348107
2.76	0.150392	-0.315749	0.0944113	-0.545931	0.265466	0.477125	0.553166	-0.0148875	0.90779	-0.0492871	0.00648802	0.0472673	0.194981	0.382552	-0.19325	0.431489	-0.301806	-0.484007	-0.551881	-0.280088	0.169761	0.667	0.168635	0.392911	-0.166364	0.563604	0.165447	-0.0923888	-0.0135425	0.785911	0.192255	0.156412	0.0647336	-4.55041	-0.169521	-1.72664	-0.735504	0.627035	0.311508	0.131961	0.085936	0.149734	0.354945	-0.375489	0.143074	1.01251	-0.0804388	-0.246616	0.348646
2.77	0.148882	0.0727984	0.0908141	-0.184427	0.267764	-0.146414	0.553098	0.00191446	0.907235	-0.0573498	0.00700895	0.0558384	0.198788	0.137609	-0.190318	0.299135	-0.302701	0.186984	-0.5557	-0.469778	0.175664	0.559543	0.17317	0.440756	-0.163146	0.0177232	0.165485	0.155201	-0.00941784	0.117668	0.193197	0.0556481	0.0314732	-1.5336	-0.181326	-0.537176	-0.732128	-0.0352289	0.310794	-0.369933	0.0879945	0.451745	0.352463	-0.268361	0.152607	0.836297	-0.0833806	-0.411136	0.34773
2.78	0.152201	0.51264	0.0912685	0.411575	0.263324	-0.673835	0.553194	0.0166326	0.906755	-0.0338956	0.00757198	0.0571827	0.198751	-0.222646	-0.189403	-0.142917	-0.297636	0.791142	-0.560839	-0.525155	0.180672	0.464116	0.177763	0.423023	-0.166706	-0.727144	0.16926	0.528719	-0.0107242	-0.518613	0.193983	0.102686	0.0332112	1.15548	-0.180578	0.619125	-0.735844	-0.797891	0.303606	-0.975281	0.0942551	0.542388	0.351009	-0.144346	0.159953	0.590756	-0.0879509	-0.540227	0.346174
2.79	0.16016	0.887145	0.096324	0.837429	0.254208	-0.923119	0.553419	0.0281484	0.906583	-0.000956166	0.00817965	0.0643307	0.193523	-0.646935	-0.191212	-0.478477	-0.288722	1.15628	-0.5655	-0.394614	0.184205	0.259419	0.181761	0.345666	-0.17691	-1.25315	0.174394	0.441682	-0.0173536	-1.06161	0.194709	0.0190029	0.0516138	2.93175	-0.17037	1.38139	-0.746215	-1.38164	0.290965	-1.30267	0.102664	0.522641	0.350488	-0.0453796	0.16453	0.32241	-0.093593	-0.583132	0.344938
2.8	0.171552	1.14355	0.104386	1.10088	0.24283	-1.02669	0.553749	0.0372451	0.906709	0.0240401	0.00885013	0.0688097	0.183732	-0.99092	-0.194607	-0.691209	-0.277791	1.38497	-0.568599	-0.22768	0.185676	0.0625455	0.184892	0.265644	-0.191426	-1.59383	0.17827	0.276253	-0.0254572	-1.01935	0.194401	-0.0833996	0.0868015	3.53092	-0.153575	1.98945	-0.761065	-1.7515	0.275493	-1.44179	0.111869	0.491611	0.350567	0.0160262	0.16682	0.149286	-0.0991051	-0.497536	0.344183
2.81	0.185248	1.31129	0.114172	1.25104	0.230307	-1.07261	0.55416	0.0451319	0.907031	0.0390314	0.0095331	0.067266	0.170687	-1.22716	-0.198951	-0.817615	-0.265736	1.5239	-0.570202	-0.101319	0.185454	-0.104608	0.187087	0.166277	-0.208827	-1.83407	0.181167	0.216547	-0.0327074	-1.10517	0.193195	-0.145066	0.121399	3.78036	-0.130718	2.50485	-0.778567	-1.9728	0.258786	-1.47105	0.121328	0.481791	0.350944	0.0369492	0.167763	0.0593856	-0.103352	-0.329599	0.34374
2.82	0.200513	1.41176	0.124573	1.26153	0.217106	-1.09302	0.554644	0.051579	0.907459	0.0443649	0.0102013	0.0672333	0.15558	-1.38231	-0.203555	-0.799398	-0.253079	1.59653	-0.570763	-0.017745	0.183446	-0.283787	0.188301	0.084888	-0.228225	-1.9662	0.183567	0.0799437	-0.0423409	-1.46023	0.191683	-0.154985	0.171248	5.94088	-0.104031	2.66722	-0.797572	-2.07753	0.241895	-1.39311	0.13103	0.529233	0.351257	0.0197885	0.168137	0.024952	-0.105773	-0.148348	0.343715
2.83	0.216431	1.41225	0.134069	1.13455	0.203872	-1.0848	0.555188	0.0567337	0.907871	0.0361913	0.01089	0.0699902	0.139793	-1.41277	-0.207139	-0.647742	-0.240254	1.6096	-0.570729	0.00769336	0.180133	-0.370073	0.188826	0.0384079	-0.248166	-1.93102	0.183806	-0.198014	-0.0536194	-1.478	0.189983	-0.1876	0.232805	6.47348	-0.0764048	2.68601	-0.816772	-2.03068	0.226112	-1.23265	0.141273	0.634192	0.351241	-0.0257633	0.16828	0.000907741	-0.106536	-0.0166328	0.344153
2.84	0.232025	1.34193	0.14204	0.984485	0.190867	-1.07681	0.555769	0.0591517	0.908149	0.0178438	0.0115795	0.0679414	0.124769	-1.32164	-0.20957	-0.496327	-0.227603	1.52617	-0.570801	-0.034855	0.17544	-0.622311	0.188521	-0.0700213	-0.267363	-1.81531	0.182513	-0.278387	-0.0641771	-1.38438	0.187919	-0.217308	0.305433	7.88172	-0.0478446	2.70479	-0.834995	-1.89891	0.211782	-1.08249	0.152094	0.743657	0.35067	-0.0791462	0.168159	-0.0495556	-0.106246	0.0417678	0.345017
2.85	0.246838	1.24977	0.14808	0.779353	0.178148	-1.08095	0.556371	0.0610545	0.908202	-0.00851321	0.0122582	0.0683716	0.111402	-1.17573	-0.210614	-0.274977	-0.215771	1.39772	-0.571617	-0.143009	0.167527	-0.935159	0.187217	-0.126438	-0.285255	-1.65857	0.180375	-0.407243	-0.0759621	-1.62862	0.185727	-0.222211	0.389377	8.86785	-0.0187961	2.54826	-0.851744	-1.73456	0.199051	-0.915159	0.1636	0.873212	0.349634	-0.10152	0.167228	-0.160639	-0.105677	0.0302113	0.345829
2.86	0.260623	1.13665	0.151896	0.575646	0.165885	-1.07311	0.556987	0.0613833	0.907959	-0.0405632	0.0129537	0.070852	0.100243	-0.974273	-0.209975	-0.0663708	-0.204775	1.26698	-0.573843	-0.319251	0.157443	-1.07661	0.185665	-0.106112	-0.301502	-1.46527	0.176818	-0.559677	-0.0903409	-1.80945	0.183363	-0.25595	0.479655	9.22361	0.0102843	2.4265	-0.866801	-1.54951	0.188006	-0.773951	0.175738	0.964325	0.348401	-0.0977458	0.165263	-0.246993	-0.105306	0.00263644	0.346078
2.87	0.273099	0.992902	0.153851	0.410554	0.154224	-1.03726	0.557594	0.0599595	0.907382	-0.0750167	0.0136773	0.0738481	0.0917803	-0.706263	-0.208182	0.084025	-0.194546	1.12336	-0.578179	-0.557803	0.146238	-1.16845	0.184606	-0.0349233	-0.315854	-1.23995	0.171997	-0.673168	-0.106519	-1.91147	0.180548	-0.309028	0.571863	9.32372	0.0408008	2.33785	-0.879981	-1.34034	0.178227	-0.684166	0.187935	0.983402	0.347116	-0.106216	0.162732	-0.26925	-0.105208	-0.0208935	0.345717
2.88	0.283646	0.784617	0.154176	0.211854	0.14382	-0.903524	0.558174	0.0554001	0.906457	-0.109677	0.014425	0.075065	0.0865746	-0.38458	-0.205594	0.230209	-0.185673	0.830323	-0.584769	-0.753529	0.132819	-1.60843	0.183393	-0.149428	-0.327676	-0.918563	0.165924	-0.800862	-0.123835	-1.95295	0.177214	-0.353649	0.662473	8.51644	0.0722214	1.99794	-0.890636	-1.0224	0.169814	-0.555627	0.199434	0.936122	0.345406	-0.197015	0.160546	-0.185634	-0.105124	-0.016231	0.345601
2.89	0.291514	0.538108	0.153272	0.105897	0.135632	-0.69617	0.558695	0.0483735	0.905216	-0.13622	0.0151487	0.0679357	0.0849535	-0.0239535	-0.202689	0.250646	-0.179504	0.519948	-0.593226	-1.04559	0.114657	-1.54358	0.181539	0.484819	-0.336283	-0.606668	0.159105	-0.716425	-0.142939	-2.14774	0.173749	-0.305397	0.736678	7.06992	0.0990604	1.2646	-0.897941	-0.666296	0.163153	-0.480078	0.209329	0.779898	0.342464	-0.368824	0.159614	-0.0619122	-0.104872	-0.0332381	0.347422
2.9	0.297362	0.466268	0.15291	0.23907	0.129094	-0.576139	0.559153	0.0435315	0.903878	-0.124059	0.015749	0.0503429	0.0858514	0.0931733	-0.201434	-0.0188685	-0.17347	0.593771	-0.604319	-1.11291	0.105506	-0.746885	0.18674	0.50649	-0.343847	-0.824754	0.154314	-0.413765	-0.159351	-1.31007	0.172875	0.246677	0.794125	3.88605	0.121708	0.894685	-0.902842	-0.594732	0.156982	-0.538926	0.216765	0.536983	0.337839	-0.541663	0.159965	0.0311376	-0.104587	-0.0521812	0.352466
2.91	0.302596	0.374415	0.154301	0.320729	0.123446	-0.368512	0.559548	0.0327426	0.902793	-0.0926138	0.0161453	0.0296988	0.0865564	0.118924	-0.202962	-0.222226	-0.16834	0.359961	-0.614788	-0.97422	0.0959296	-1.18055	0.191618	0.515164	-0.353627	-0.931224	0.153652	-0.0501274	-0.166676	-0.536552	0.178434	0.680416	0.817931	1.40628	0.129673	0.245714	-0.907224	-0.477094	0.150557	-0.491837	0.221499	0.271193	0.331665	-0.683479	0.161198	0.0826121	-0.104103	-0.0464128	0.361091
2.92	0.305655	0.141361	0.156606	0.283825	0.120573	-0.0435598	0.559766	0.0107082	0.902026	-0.061527	0.016377	0.0184645	0.0880081	0.258404	-0.205795	-0.270531	-0.166238	0.0203699	-0.623524	-0.770429	0.081762	-1.50061	0.196238	0.464874	-0.360504	-0.433655	0.155451	0.143487	-0.169389	-0.28089	0.183518	0.290441	0.829761	1.12867	0.134798	0.203389	-0.90953	-0.177739	0.145702	-0.360718	0.22318	0.00931388	0.324692	-0.687234	0.162744	0.0548183	-0.103575	-0.0921046	0.371762
2.93	0.305887	-0.0930878	0.159399	0.265868	0.120485	0.176756	0.559782	-0.00649322	0.90154	-0.0364818	0.0165298	0.0118396	0.0908527	0.395778	-0.209051	-0.292289	-0.166412	-0.144847	-0.630078	-0.548738	0.0684062	-1.05534	0.19999	0.35308	-0.362068	0.0206909	0.157681	0.253978	-0.171495	-0.178136	0.184678	-0.0139631	0.838033	0.328373	0.13614	-0.168476	-0.909184	0.0900185	0.142466	-0.301495	0.222266	-0.17514	0.318315	-0.546202	0.162887	-0.186815	-0.104136	-0.240695	0.381257
2.94	0.303755	-0.27158	0.162941	0.326127	0.122026	0.320716	0.559653	-0.0183368	0.901294	-0.0124227	0.016602	0.00220208	0.0948562	0.502682	-0.21324	-0.41636	-0.167403	-0.221377	-0.634644	-0.366769	0.0609633	-0.454359	0.202684	0.229806	-0.359896	0.261323	0.160879	0.459363	-0.172463	0.0870981	0.183992	-0.0974713	0.834225	-1.16329	0.131034	-0.43418	-0.906678	0.266648	0.139881	-0.315433	0.21928	-0.353666	0.313455	-0.342268	0.159904	-0.497769	-0.106567	-0.382024	0.386811
2.95	0.299945	-0.394252	0.167479	0.369404	0.124763	0.46878	0.559426	-0.0264788	0.90129	0.0110096	0.0165737	-0.00767677	0.0993855	0.552229	-0.218889	-0.539744	-0.169217	-0.346534	-0.637479	-0.203006	0.0581428	-0.141689	0.20438	0.130607	-0.355577	0.406076	0.165815	0.647216	-0.170312	0.495675	0.183004	-0.0971133	0.815255	-2.69389	0.121007	-0.682796	-0.902694	0.403987	0.137575	-0.291421	0.214264	-0.538453	0.310129	-0.191861	0.154201	-0.701846	-0.110022	-0.3934	0.388061
2.96	0.294835	-0.476222	0.172593	0.350562	0.129045	0.641289	0.559132	-0.0317797	0.901503	0.0308124	0.0164541	-0.0159315	0.10397	0.545018	-0.225511	-0.603448	-0.172451	-0.501257	-0.638704	-0.0393241	0.0578163	0.0995191	0.205252	0.0466432	-0.349672	0.532413	0.172028	0.757208	-0.164303	0.887616	0.182038	-0.10091	0.78251	-3.88361	0.106847	-0.904821	-0.897514	0.539878	0.13613	-0.194506	0.207269	-0.716788	0.307866	-0.101223	0.146603	-0.842301	-0.113232	-0.299924	0.385884
2.97	0.288726	-0.522989	0.177724	0.27224	0.135247	0.823327	0.558805	-0.0327677	0.901886	0.0446023	0.0162598	-0.0226651	0.108171	0.495879	-0.23245	-0.613424	-0.177188	-0.630467	-0.638331	0.111062	0.0606922	0.497478	0.205403	-0.0290232	-0.342532	0.637051	0.178745	0.779847	-0.155244	1.14892	0.180984	-0.108826	0.740026	-4.62924	0.0902386	-1.10331	-0.891246	0.675421	0.136174	-0.0382141	0.198429	-0.875935	0.305778	-0.112775	0.137997	-0.919337	-0.114932	-0.123337	0.381977
2.98	0.281852	-0.552871	0.1821	0.0807913	0.143598	0.990813	0.558488	-0.0298861	0.90236	0.0483308	0.0160163	-0.0245149	0.111783	0.424301	-0.238857	-0.483092	-0.183079	-0.688856	-0.636529	0.251335	0.0679722	0.892315	0.204689	-0.163177	-0.334423	0.757939	0.184954	0.646548	-0.145243	1.06754	0.179731	-0.140884	0.696802	-3.95761	0.0721955	-1.24969	-0.883937	0.83566	0.138361	0.203093	0.188136	-0.961858	0.303428	-0.13006	0.12845	-1.03146	-0.115361	-0.0284261	0.377275
2.99	0.274243	-0.586857	0.18455	-0.17172	0.154143	1.13676	0.558214	-0.0249148	0.90283	0.0458642	0.0157833	-0.0223099	0.115034	0.366518	-0.243162	-0.2548	-0.189806	-0.846916	-0.633438	0.353718	0.0754243	0.521097	0.203003	-0.18352	-0.325473	0.861723	0.188966	0.403488	-0.137125	0.926182	0.178383	-0.112629	0.661034	-3.38819	0.0544501	-1.28021	-0.875379	1.01336	0.143412	0.47519	0.177165	-0.994259	0.300817	-0.139282	0.118004	-1.0894	-0.114763	0.091938	0.371798
3	0.265877	-0.625528	0.185261	-0.330378	0.166637	1.26861	0.557984	-0.0213233	0.903293	0.047707	0.0155565	-0.0237536	0.118271	0.347313	-0.245681	-0.139867	-0.19848	-1.02616	-0.629593	0.416979	0.0799003	0.509032	0.201173	-0.208939	-0.316189	0.874022	0.191069	0.275746	-0.129162	1.08636	0.177933	0.0463488	0.626687	-3.66145	0.0373237	-1.38588	-0.865545	1.15363	0.150937	0.663385	0.165469	-1.06542	0.298166	-0.140331	0.107371	-1.07197	-0.112792	0.244788	0.365928
3.01	0.256873	-0.648677	0.184963	-0.449819	0.180822	1.41304	0.557786	-0.0183243	0.903792	0.0519588	0.0153003	-0.0274464	0.121319	0.297251	-0.24747	-0.0919225	-0.208394	-1.08971	-0.624974	0.511717	0.0878437	1.11931	0.198997	-0.262738	-0.307172	0.855905	0.192363	0.196554	-0.118128	1.47148	0.179356	0.219796	0.587251	-4.21026	0.0193843	-1.45181	-0.854633	1.26587	0.160224	0.832141	0.152627	-1.16565	0.295588	-0.148894	0.0972416	-0.972675	-0.109245	0.426832	0.360298
3.02	0.247521	-0.631794	0.183645	-0.594642	0.196801	1.56245	0.557616	-0.0154916	0.904327	0.05452	0.0150161	-0.0288479	0.123682	0.191729	-0.248552	-0.0137779	-0.218834	-1.13303	-0.61929	0.62912	0.101546	1.46819	0.196272	-0.350285	-0.298317	0.871833	0.192744	0.0601849	-0.103504	1.76138	0.181872	0.260563	0.544415	-4.29375	0.00176332	-1.48323	-0.84288	1.34724	0.171337	1.03508	0.138569	-1.25313	0.292939	-0.186699	0.0884848	-0.835378	-0.103961	0.556537	0.355693
3.03	0.238203	-0.588312	0.181065	-0.737705	0.214495	1.68543	0.557474	-0.0134157	0.904876	0.0549842	0.014727	-0.0292817	0.125095	0.08722	-0.24857	0.0579941	-0.230913	-1.42245	-0.612589	0.679026	0.114464	0.802607	0.193136	-0.243227	-0.289363	0.896749	0.19169	-0.097502	-0.0869334	1.87275	0.184339	0.22717	0.502013	-4.21014	-0.015689	-1.54273	-0.830573	1.39108	0.184418	1.23655	0.12354	-1.31356	0.290028	-0.227412	0.0808342	-0.758805	-0.0979263	0.585879	0.3525
3.04	0.229217	-0.528903	0.177293	-0.850943	0.233388	1.7504	0.557344	-0.0124774	0.905431	0.0559701	0.0144264	-0.0309026	0.125864	0.0119127	-0.247902	0.109154	-0.247175	-1.79253	-0.605848	0.687353	0.118726	0.289568	0.190759	-0.290029	-0.280354	0.89207	0.189371	-0.220057	-0.0697917	1.89368	0.186449	0.198135	0.4593	-4.35434	-0.0332815	-1.61778	-0.818036	1.38495	0.199162	1.40234	0.107887	-1.33607	0.287102	-0.205557	0.0736807	-0.726285	-0.091939	0.560983	0.350097
3.05	0.220862	-0.464198	0.172528	-0.934844	0.252945	1.78391	0.557227	-0.0109186	0.905984	0.054263	0.0141048	-0.0334148	0.125766	-0.0952386	-0.246541	0.149729	-0.265685	-1.8943	-0.598766	0.731222	0.123026	0.465837	0.188107	-0.270882	-0.27159	0.868908	0.186216	-0.299126	-0.0523991	1.90667	0.188292	0.16635	0.414323	-4.61678	-0.0510766	-1.67835	-0.805595	1.35606	0.215165	1.53396	0.0919166	-1.33978	0.284648	-0.152341	0.0667445	-0.701499	-0.0863506	0.524091	0.347324
3.06	0.21317	-0.409916	0.16685	-1.00601	0.272648	1.75563	0.557123	-0.00971659	0.90651	0.0503444	0.0137626	-0.034918	0.124947	-0.17021	-0.244394	0.223353	-0.285185	-1.95164	-0.591305	0.755584	0.126762	0.296515	0.18549	-0.259023	-0.262987	0.85182	0.182521	-0.360968	-0.0349415	1.90179	0.189784	0.133484	0.366786	-4.83964	-0.068976	-1.73567	-0.793308	1.31234	0.232058	1.623	0.0760074	-1.29016	0.282776	-0.113597	0.0601176	-0.640114	-0.08102	0.527354	0.343859
3.07	0.20622	-0.353174	0.160322	-1.05611	0.291866	1.67284	0.557035	-0.00763965	0.906981	0.043525	0.013409	-0.0357671	0.123746	-0.232577	-0.241257	0.307702	-0.304822	-1.90411	-0.58375	0.752939	0.130019	0.343415	0.18332	-0.199135	-0.254596	0.816516	0.17842	-0.413024	-0.017575	1.8571	0.190999	0.109494	0.317356	-4.98882	-0.0869249	-1.77958	-0.781296	1.24738	0.249378	1.6663	0.0606626	-1.19959	0.28124	-0.10814	0.0543456	-0.530921	-0.0754926	0.56014	0.340092
3.08	0.200121	-0.298712	0.153114	-1.06954	0.309981	1.52678	0.556971	-0.00482755	0.90737	0.0337302	0.0130488	-0.0361101	0.122422	-0.25793	-0.23721	0.381088	-0.32369	-1.78857	-0.576421	0.701038	0.13337	0.333643	0.1816	-0.14628	-0.246572	0.763799	0.174076	-0.434992	-0.000950035	1.73145	0.192011	0.0954758	0.266676	-5.08712	-0.104928	-1.8133	-0.76976	1.15628	0.266622	1.64456	0.0463338	-1.06878	0.279784	-0.115601	0.0497139	-0.415132	-0.0697274	0.572505	0.3364
3.09	0.195077	-0.231339	0.145593	-1.01684	0.326025	1.26724	0.556946	-6.90E-05	0.907645	0.0206594	0.0126923	-0.0347634	0.121259	-0.256001	-0.232477	0.438197	-0.34063	-1.51637	-0.569899	0.587612	0.137319	0.458229	0.180844	-0.0177256	-0.239275	0.663497	0.169879	-0.405063	0.0139756	1.48834	0.192972	0.0951316	0.215378	-5.10564	-0.122831	-1.81074	-0.759157	1.0017	0.282916	1.50821	0.033684	-0.871849	0.278402	-0.107826	0.0462455	-0.29346	-0.0640037	0.552487	0.332638
3.1	0.191366	-0.155805	0.138203	-0.896691	0.338544	0.850695	0.556976	0.00658052	0.90777	0.00376012	0.0123656	-0.0297532	0.12062	-0.205673	-0.227274	0.499839	-0.353892	-1.07907	-0.564877	0.408389	0.142058	0.430451	0.181379	0.0742995	-0.233116	0.530785	0.166274	-0.331647	0.0261867	1.13793	0.193931	0.0964583	0.164359	-5.03323	-0.140289	-1.75524	-0.75025	0.771305	0.296997	1.22954	0.0238261	-0.569427	0.277326	-0.0725003	0.0439138	-0.18235	-0.0587741	0.478959	0.328362
3.11	0.189244	-0.0780523	0.131372	-0.699312	0.345627	0.238263	0.557083	0.0151041	0.907708	-0.0168246	0.0121158	-0.0192388	0.121033	-0.104715	-0.221662	0.586054	-0.361739	-0.482877	-0.561831	0.195008	0.144438	0.0105106	0.181946	0.011311	-0.228456	0.370376	0.163672	-0.210321	0.0344747	0.654858	0.194942	0.104257	0.114307	-4.94721	-0.1571	-1.69324	-0.743978	0.456932	0.307272	0.771882	0.0183457	-0.130884	0.276699	-0.0432276	0.0429041	-0.0197315	-0.0543121	0.406823	0.323416
3.12	0.188933	0.0145189	0.125502	-0.437427	0.34539	-0.518383	0.557285	0.0253407	0.907423	-0.0404662	0.0119953	-0.00456616	0.122933	0.0201318	-0.215575	0.68037	-0.362452	0.286791	-0.56119	-0.0775229	0.143281	-0.129264	0.182044	0.0543723	-0.225574	0.187508	0.162446	-0.0474827	0.0378145	0.0659006	0.195984	0.0873122	0.0649357	-4.80161	-0.17333	-1.54642	-0.741269	0.0672737	0.31213	0.176361	0.018852	0.405262	0.276373	-0.0289202	0.0436414	0.164388	-0.050687	0.312594	0.318288
3.13	0.190822	0.17668	0.121115	-0.0637344	0.336955	-1.28986	0.557598	0.0378452	0.906927	-0.0541193	0.0120139	0.0069206	0.125951	0.0732264	-0.209413	0.623043	-0.3547	1.1411	-0.563448	-0.358921	0.14278	0.0147221	0.183157	0.156566	-0.225033	-0.133735	0.163291	0.257848	0.0340011	-0.839088	0.19621	-0.0178212	0.0295125	-1.67313	-0.183261	-0.330608	-0.742935	-0.423471	0.310635	-0.49561	0.0259593	0.884689	0.276305	-0.00461776	0.0461578	0.331046	-0.0480538	0.21149	0.313277
3.14	0.195743	0.415452	0.120359	0.556461	0.320335	-1.93794	0.558035	0.0488463	0.906457	-0.0349141	0.0121021	0.0115146	0.127859	-0.0185117	-0.205473	0.228143	-0.33891	1.90512	-0.567984	-0.514535	0.143192	0.0846902	0.185065	0.211711	-0.229368	-0.697691	0.168212	0.679648	0.021936	-1.74181	0.19632	0.0420815	0.0301154	1.07217	-0.180198	0.854916	-0.750265	-1.03463	0.301477	-1.27197	0.0383284	1.10842	0.276737	0.0587877	0.0499437	0.406779	-0.0465997	0.0739317	0.308521
3.15	0.203713	0.609146	0.12401	1.01574	0.297696	-2.27487	0.558564	0.0565692	0.906252	-0.00674508	0.0122645	0.0206371	0.127045	-0.190378	-0.204561	-0.0876613	-0.317407	2.3822	-0.573152	-0.494391	0.144229	0.126661	0.18729	0.206495	-0.238577	-1.05822	0.175022	0.672814	0.00222376	-2.3864	0.196455	-0.0356292	0.0489619	2.9212	-0.167611	1.61537	-0.762834	-1.47138	0.285472	-1.76707	0.0534284	1.16571	0.277845	0.120576	0.053934	0.403085	-0.0466537	-0.0550329	0.304156
3.16	0.213617	0.703456	0.130534	1.28043	0.272105	-2.39414	0.559162	0.062487	0.906291	0.0125704	0.0125023	0.0258062	0.123895	-0.312775	-0.205685	-0.29119	-0.29304	2.58237	-0.577711	-0.416809	0.145293	0.0730968	0.189278	0.172287	-0.250328	-1.23621	0.181306	0.560933	-0.0196804	-2.34911	0.195558	-0.14522	0.0832653	3.37224	-0.148507	2.19696	-0.77814	-1.67516	0.265452	-2.01243	0.0692121	1.15318	0.279498	0.162379	0.0580999	0.446386	-0.0475127	-0.0857115	0.299772
3.17	0.224339	0.718551	0.138591	1.43253	0.245323	-2.42696	0.55981	0.0673703	0.906471	0.0222993	0.012757	0.0245192	0.119675	-0.334498	-0.208241	-0.41929	-0.267455	2.69937	-0.581727	-0.388666	0.145532	-0.0268921	0.190775	0.127472	-0.263216	-1.33084	0.187157	0.546913	-0.0407488	-2.43099	0.193709	-0.209682	0.113656	3.26722	-0.123438	2.74567	-0.794082	-1.72927	0.243387	-2.13483	0.0846485	1.12814	0.281394	0.170623	0.0627513	0.50016	-0.0484683	-0.0800503	0.295176
3.18	0.235429	0.719451	0.14729	1.45212	0.218147	-2.39935	0.560507	0.0723893	0.906717	0.0250277	0.0129999	0.0251551	0.115133	-0.356403	-0.211586	-0.416551	-0.241122	2.72987	-0.58546	-0.353239	0.14408	-0.291084	0.191607	0.0442186	-0.276838	-1.37901	0.192991	0.427356	-0.064109	-2.66161	0.191637	-0.204902	0.157333	5.27986	-0.0945657	2.85884	-0.809748	-1.70941	0.220439	-2.12128	0.0994369	1.11507	0.283251	0.151594	0.0678785	0.535317	-0.049395	-0.0868126	0.290443
3.19	0.246389	0.668922	0.155258	1.3219	0.191774	-2.27216	0.561249	0.0758236	0.906926	0.0145936	0.0132519	0.0244459	0.110834	-0.324954	-0.214366	-0.30574	-0.215222	2.61361	-0.588948	-0.350711	0.139974	-0.476135	0.191634	-0.00548645	-0.290237	-1.29201	0.197449	0.279522	-0.0866755	-2.29092	0.18949	-0.225527	0.218228	6.82063	-0.0653727	2.77197	-0.824225	-1.55869	0.198344	-1.95405	0.113518	1.09737	0.284835	0.112444	0.0732342	0.551022	-0.050508	-0.113757	0.285595
3.2	0.256669	0.614312	0.161618	1.11877	0.167119	-2.1282	0.562026	0.0796244	0.90698	-0.00460314	0.0134867	0.0224147	0.1074	-0.271415	-0.215987	-0.149435	-0.190629	2.4444	-0.592693	-0.399925	0.13521	-0.470783	0.191422	-0.00618384	-0.302511	-1.17318	0.200723	0.140181	-0.105796	-2.15057	0.187107	-0.246446	0.289759	7.53934	-0.0365173	2.69276	-0.836774	-1.37399	0.178322	-1.72272	0.126817	1.09155	0.286032	0.0698286	0.0787655	0.560844	-0.0519232	-0.157669	0.280581
3.21	0.266368	0.582893	0.166016	0.880345	0.144382	-1.97794	0.562842	0.0834386	0.906822	-0.02792	0.0137015	0.0211356	0.10474	-0.229044	-0.216229	0.0198418	-0.167884	2.20849	-0.597087	-0.480908	0.130413	-0.516009	0.191351	0.0152	-0.313841	-1.06879	0.202602	-0.0391927	-0.125666	-2.25007	0.184704	-0.233323	0.369537	8.5551	-0.00822254	2.42114	-0.847589	-1.20233	0.160804	-1.45975	0.139494	1.08182	0.286828	0.0343683	0.0843585	0.568519	-0.0538385	-0.209494	0.275479
3.22	0.275433	0.536488	0.168073	0.606857	0.123741	-1.83803	0.563694	0.0865412	0.906404	-0.0566865	0.0139229	0.0235925	0.102962	-0.152424	-0.214666	0.234229	-0.147481	1.95271	-0.602435	-0.595214	0.124656	-0.618312	0.19152	0.0623802	-0.324175	-0.919174	0.202287	-0.299672	-0.146034	-2.22832	0.182339	-0.245462	0.459058	9.37697	0.0186272	2.16842	-0.856772	-1.01467	0.146114	-1.19211	0.151741	1.08713	0.287349	0.00778648	0.0901484	0.602012	-0.0561977	-0.249927	0.270342
3.23	0.283444	0.433969	0.16777	0.344512	0.105121	-1.70282	0.564566	0.0872419	0.905674	-0.0893925	0.0141768	0.0269975	0.102714	0.0198325	-0.211251	0.431832	-0.129032	1.76463	-0.609469	-0.804222	0.119608	-0.293271	0.193848	0.375781	-0.333071	-0.696569	0.199366	-0.548246	-0.166232	-2.1611	0.179685	-0.293565	0.554842	9.84545	0.0452036	1.98016	-0.86407	-0.782356	0.134027	-0.96599	0.163634	1.0853	0.287731	-0.00206324	0.0964298	0.644302	-0.0588599	-0.286499	0.265221
3.24	0.289768	0.286522	0.165164	0.108362	0.0887373	-1.55205	0.565426	0.0841928	0.904623	-0.118192	0.0144592	0.0284767	0.104645	0.235956	-0.206184	0.579622	-0.112362	1.49687	-0.618264	-0.957147	0.115932	-0.438398	0.197781	0.448409	-0.339781	-0.424507	0.193729	-0.746555	-0.186096	-2.06401	0.176204	-0.430833	0.65108	9.00525	0.0739382	2.42379	-0.869035	-0.518438	0.12461	-0.760359	0.175078	1.05994	0.288148	0.0173796	0.102628	0.599029	-0.0622237	-0.36872	0.260074
3.25	0.294945	0.257194	0.162237	0.184436	0.0734875	-1.46404	0.566262	0.0831417	0.90343	-0.117955	0.0147029	0.0186301	0.107993	0.296297	-0.201578	0.408518	-0.0971781	1.3753	-0.628233	-1.01461	0.111487	-0.415051	0.20239	0.479441	-0.34634	-0.642332	0.188221	-0.582035	-0.203296	-1.5564	0.173776	0.0336918	0.729038	6.64361	0.110903	1.97442	-0.872611	-0.483629	0.115936	-0.782507	0.185406	0.899641	0.288839	0.0441872	0.108455	0.557316	-0.0661319	-0.391626	0.255027
3.26	0.299389	0.196034	0.160019	0.163675	0.0603581	-1.13246	0.567062	0.0757026	0.902294	-0.107314	0.0148	-0.000492324	0.111284	0.304209	-0.198493	0.24717	-0.0844154	1.04775	-0.638034	-0.946862	0.107223	-0.396975	0.20706	0.467633	-0.354221	-0.698493	0.184856	-0.353514	-0.214216	-0.976319	0.17622	0.404025	0.777667	3.42042	0.136997	1.17686	-0.875368	-0.322895	0.108505	-0.580828	0.193294	0.604628	0.289702	0.0627229	0.11336	0.41896	-0.0702124	-0.411863	0.250387
3.27	0.302424	0.104245	0.158988	0.209645	0.0506126	-0.762845	0.567755	0.0624856	0.901331	-0.0832212	0.0146899	-0.0206077	0.114619	0.317914	-0.197421	0.022904	-0.0749149	0.710562	-0.646884	-0.811245	0.103701	-0.304793	0.211419	0.413804	-0.360923	-0.543155	0.184523	-0.0148165	-0.221391	-0.751851	0.180421	0.365241	0.801571	1.82231	0.152395	0.641332	-0.87673	-0.155948	0.103133	-0.418086	0.197797	0.266577	0.290767	0.102324	0.116514	0.222372	-0.0746423	-0.446105	0.246017
3.28	0.304059	0.0272397	0.15925	0.191481	0.0443991	-0.398266	0.568316	0.0506082	0.90065	-0.0528582	0.0144132	-0.0337223	0.117578	0.265184	-0.19811	-0.0958533	-0.0692351	0.303448	-0.653906	-0.587872	0.0999617	-0.431945	0.215145	0.338642	-0.364862	-0.280598	0.186129	0.119129	-0.227605	-0.627262	0.182804	0.109818	0.816177	1.22676	0.161155	0.322843	-0.876868	0.00254038	0.0999031	-0.199388	0.198976	-0.0180945	0.292113	0.139375	0.117748	0.0582206	-0.0792182	-0.423169	0.241791
3.29	0.304402	-0.0473245	0.160107	0.13842	0.0416637	-0.0717207	0.56878	0.0429558	0.90027	-0.0232053	0.0140238	-0.0443106	0.119745	0.181319	-0.199517	-0.162689	-0.0676904	-0.0661343	-0.658442	-0.32097	0.0956983	-0.35598	0.217942	0.236916	-0.366221	-0.0706953	0.187823	0.155454	-0.23248	-0.370897	0.183092	-0.0221431	0.823798	0.176642	0.164248	-0.0604337	-0.875877	0.16479	0.0992569	0.0258948	0.197546	-0.244709	0.29368	0.168004	0.117687	-0.0308765	-0.0831952	-0.328825	0.237701
3.3	0.303512	-0.115194	0.161565	0.116341	0.0421003	0.243227	0.569178	0.0372723	0.900192	0.0077978	0.0135184	-0.0570152	0.121033	0.100918	-0.201828	-0.288279	-0.0696968	-0.384599	-0.660409	-0.0704949	0.0932862	-0.128562	0.219654	0.116733	-0.36577	0.0589707	0.189767	0.250368	-0.234273	0.0504782	0.182758	-0.0360546	0.818269	-1.33304	0.159951	-0.408656	-0.87375	0.313745	0.100928	0.218433	0.193738	-0.478121	0.295371	0.182071	0.116916	-0.0941036	-0.0861818	-0.231423	0.233926
3.31	0.301457	-0.178953	0.163728	0.0764178	0.0457359	0.573222	0.569525	0.0329065	0.900422	0.0377168	0.012885	-0.0694204	0.121356	0.0132374	-0.205376	-0.408407	-0.0750671	-0.702706	-0.65991	0.175204	0.0925817	-0.0355381	0.220277	0.0116037	-0.363902	0.18023	0.192395	0.340207	-0.231694	0.537787	0.18243	-0.031081	0.79798	-2.80434	0.149372	-0.72548	-0.870512	0.471572	0.104828	0.430918	0.187424	-0.717295	0.297098	0.182667	0.115462	-0.16583	-0.0883109	-0.158084	0.230627
3.32	0.298162	-0.252054	0.166314	0.00463204	0.0527448	0.89714	0.569833	0.0290318	0.900934	0.063697	0.0121359	-0.0799594	0.120753	-0.0537139	-0.209836	-0.481111	-0.0837293	-0.998458	-0.657028	0.39898	0.0921502	-0.0582623	0.219876	-0.0829063	-0.360562	0.326311	0.195453	0.398586	-0.224659	0.985614	0.1821	-0.0431875	0.764356	-3.99545	0.13375	-1.00285	-0.865986	0.647497	0.111193	0.656847	0.178635	-0.938047	0.298756	0.175804	0.113416	-0.200525	-0.0896917	-0.0775722	0.227904
3.33	0.293501	-0.339578	0.168942	-0.100652	0.0630258	1.18978	0.570108	0.0264117	0.901674	0.0828078	0.011296	-0.0875953	0.11955	-0.0862049	-0.214668	-0.49067	-0.0952077	-1.23844	-0.652111	0.579359	0.0917122	-0.011942	0.218667	-0.151062	-0.355543	0.506555	0.198556	0.412331	-0.213898	1.35033	0.18146	-0.0893472	0.720641	-4.79112	0.115224	-1.21516	-0.859957	0.84012	0.120054	0.885706	0.167619	-1.11641	0.300322	0.172704	0.11107	-0.257176	-0.0904101	-0.0484836	0.225846
3.34	0.287245	-0.460033	0.170871	-0.302453	0.0765025	1.4556	0.570362	0.0249686	0.902545	0.0891515	0.0104016	-0.0901971	0.118263	-0.0664922	-0.218985	-0.375158	-0.109041	-1.46473	-0.645607	0.71672	0.0921505	0.0868215	0.216842	-0.212375	-0.348434	0.767738	0.200863	0.298664	-0.200942	1.46794	0.179978	-0.210621	0.67616	-4.0774	0.0960695	-1.23566	-0.852051	1.0884	0.131725	1.17031	0.154895	-1.21408	0.301879	0.194032	0.107664	-0.399751	-0.0912116	-0.079029	0.223911
3.35	0.279223	-0.584136	0.171354	-0.491794	0.0928618	1.65585	0.570614	0.0258768	0.903431	0.0876501	0.00950165	-0.0898955	0.117488	-0.0102228	-0.221993	-0.253699	-0.12482	-1.65268	-0.638006	0.7981	0.0933369	0.131936	0.214555	-0.249001	-0.339167	0.980177	0.20124	0.13652	-0.188034	1.50388	0.177496	-0.264174	0.639392	-3.51225	0.0792364	-1.15522	-0.841897	1.32117	0.146334	1.40633	0.141085	-1.26514	0.303535	0.225732	0.102858	-0.518851	-0.0922355	-0.0816054	0.221528
3.36	0.269799	-0.665927	0.170742	-0.60117	0.111289	1.79856	0.570881	0.0279073	0.904303	0.0869509	0.00859802	-0.0911523	0.117308	0.0313313	-0.224263	-0.208579	-0.142257	-1.8233	-0.629764	0.846723	0.094627	0.105453	0.211762	-0.302557	-0.328725	1.04468	0.200254	0.049435	-0.174135	1.73403	0.175263	-0.152734	0.603808	-3.7825	0.063398	-1.26581	-0.829813	1.47712	0.162951	1.5602	0.126293	-1.32053	0.305432	0.250698	0.0971651	-0.566921	-0.0929907	-0.0200296	0.218693
3.37	0.259541	-0.713279	0.169317	-0.699439	0.131108	1.88521	0.571176	0.0310089	0.905168	0.0858146	0.00767668	-0.0929481	0.11741	0.0460629	-0.226141	-0.148165	-0.161149	-1.94526	-0.621132	0.878175	0.0954434	0.0530334	0.208609	-0.322796	-0.318271	1.023	0.19871	-0.015481	-0.157461	1.97604	0.174734	0.0526843	0.563508	-4.28726	0.0464149	-1.41149	-0.816339	1.57872	0.180912	1.69144	0.110619	-1.3417	0.307347	0.228831	0.0914135	-0.534437	-0.0928306	0.092177	0.216163
3.38	0.248723	-0.758555	0.166749	-0.82854	0.151825	1.93885	0.5715	0.0335466	0.906009	0.0817144	0.00674365	-0.0934551	0.117807	0.0643892	-0.22715	-0.0331415	-0.180901	-2.02012	-0.612256	0.898454	0.0960888	0.0811488	0.205383	-0.320949	-0.308073	1.03007	0.196626	-0.105187	-0.139187	2.06525	0.176155	0.209767	0.519691	-4.46065	0.0284184	-1.53178	-0.801701	1.67323	0.200107	1.83547	0.0945391	-1.31743	0.309009	0.19737	0.0861698	-0.480308	-0.0915241	0.19215	0.214569
3.39	0.237393	-0.799154	0.162813	-0.948135	0.173307	1.9832	0.571839	0.0339789	0.906795	0.0753617	0.00581096	-0.0930059	0.118625	0.089196	-0.227065	0.0715097	-0.201215	-2.07694	-0.603202	0.907432	0.0975328	0.200258	0.202198	-0.318099	-0.297564	1.09333	0.19373	-0.197311	-0.120395	2.09622	0.178467	0.234003	0.475254	-4.44244	0.0103229	-1.56861	-0.785891	1.75414	0.220558	1.96636	0.0782227	-1.28757	0.310467	0.184552	0.081353	-0.46323	-0.0894705	0.231753	0.213794
3.4	0.225778	-0.81873	0.157778	-1.0163	0.195228	1.99014	0.572178	0.0337438	0.907514	0.0684264	0.00488508	-0.0920689	0.119864	0.111957	-0.226242	0.134265	-0.221879	-2.10519	-0.594169	0.889059	0.100137	0.297264	0.199091	-0.307854	-0.286422	1.15213	0.190208	-0.254698	-0.101489	2.10978	0.180617	0.19231	0.430778	-4.47582	-0.00735066	-1.58357	-0.769136	1.7872	0.241831	2.03985	0.0616686	-1.25333	0.31194	0.195879	0.0764752	-0.483538	-0.0872782	0.228318	0.213271
3.41	0.214279	-0.807769	0.152023	-1.03641	0.216965	1.94056	0.572517	0.0345287	0.908158	0.0599064	0.00397238	-0.090341	0.121427	0.128007	-0.224992	0.176343	-0.242517	-2.0819	-0.585505	0.836937	0.103396	0.332818	0.196179	-0.282428	-0.274911	1.1619	0.186449	-0.279571	-0.0825279	2.1087	0.18232	0.151676	0.385606	-4.55833	-0.0245885	-1.59253	-0.751918	1.76362	0.263265	2.05197	0.0450854	-1.19806	0.313514	0.210422	0.0714407	-0.489491	-0.0851251	0.232254	0.212657
3.42	0.203259	-0.77292	0.14589	-1.00984	0.237781	1.81901	0.572873	0.0368711	0.908701	0.0483184	0.00308229	-0.0872939	0.123299	0.151753	-0.223475	0.208989	-0.26248	-1.97708	-0.577575	0.736954	0.106843	0.343203	0.193636	-0.23223	-0.263484	1.12233	0.18285	-0.2696	-0.0637735	2.04589	0.183689	0.124622	0.339473	-4.6546	-0.0414727	-1.60154	-0.734732	1.68664	0.284176	1.99387	0.0288784	-1.10569	0.315254	0.226082	0.0662086	-0.535917	-0.0830676	0.193725	0.211685
3.43	0.193251	-0.694799	0.139621	-0.939059	0.256582	1.56062	0.573262	0.0413335	0.909113	0.0331659	0.00223565	-0.0817377	0.125475	0.166922	-0.221607	0.259887	-0.280595	-1.71745	-0.57088	0.591273	0.110227	0.317309	0.191647	-0.176051	-0.252799	1.00759	0.179667	-0.2358	-0.0461995	1.82791	0.184936	0.126353	0.292425	-4.73101	-0.0581111	-1.61744	-0.718413	1.51125	0.303821	1.84236	0.0139729	-0.915616	0.317206	0.255046	0.0603628	-0.581243	-0.0814542	0.163268	0.210033
3.44	0.18462	-0.615212	0.133644	-0.787579	0.271757	1.1371	0.573706	0.0475492	0.909348	0.0131081	0.00145921	-0.0729046	0.128244	0.238709	-0.219504	0.297738	-0.29515	-1.2816	-0.565988	0.376289	0.113222	0.276822	0.190349	-0.0915203	-0.243351	0.859719	0.177457	-0.122513	-0.0315522	1.39986	0.186235	0.136712	0.244676	-4.78885	-0.0746074	-1.62575	-0.703881	1.26682	0.320903	1.52406	0.0017277	-0.618789	0.31931	0.246413	0.0545959	-0.517406	-0.0799036	0.1748	0.20798
3.45	0.17768	-0.51214	0.128425	-0.575712	0.281426	0.529681	0.574221	0.0560547	0.909362	-0.0107747	0.000792328	-0.0596886	0.132056	0.339349	-0.217279	0.350175	-0.304144	-0.648256	-0.563586	0.0984399	0.115936	0.274499	0.190021	0.0202517	-0.23556	0.665682	0.176794	0.0351469	-0.0218371	0.785831	0.187685	0.155694	0.196637	-4.78629	-0.0908413	-1.59956	-0.692171	0.92477	0.333879	1.05247	-0.00618953	-0.18907	0.321199	0.198061	0.0499318	-0.372735	-0.0781889	0.183221	0.206318
3.46	0.172943	-0.367719	0.124288	-0.318837	0.283823	-0.220299	0.574833	0.0665153	0.909126	-0.0364976	0.000278974	-0.042456	0.136995	0.429077	-0.214835	0.406238	-0.305729	0.129212	-0.564165	-0.211578	0.11886	0.308051	0.190869	0.127569	-0.22998	0.423823	0.177926	0.21226	-0.0184943	0.0768734	0.189316	0.167197	0.148777	-4.77627	-0.106538	-1.55144	-0.684588	0.482346	0.341474	0.465728	-0.00798597	0.343395	0.322674	0.141032	0.0469605	-0.19395	-0.0765216	0.157856	0.205559
3.47	0.17088	-0.173626	0.121355	-0.0756043	0.278171	-0.971441	0.575553	0.0775739	0.908634	-0.0615176	-5.28E-05	-0.0240749	0.142719	0.454526	-0.212031	0.463313	-0.299361	0.887839	-0.567796	-0.503016	0.121831	0.287583	0.192704	0.222496	-0.226944	0.159909	0.180758	0.355331	-0.0216767	-0.593487	0.190932	0.150484	0.100702	-4.844	-0.121784	-1.51259	-0.682059	-0.0126823	0.343183	-0.10397	-0.00266129	0.882684	0.323749	0.0976779	0.0457833	-0.0338116	-0.0752634	0.098809	0.205731
3.48	0.171856	0.066084	0.119396	0.116569	0.265304	-1.58319	0.576381	0.0879465	0.907909	-0.0827972	-0.000212154	-0.00849449	0.148336	0.383061	-0.208599	0.506601	-0.28599	1.52649	-0.574062	-0.737356	0.124576	0.281505	0.195446	0.309586	-0.226608	-0.116265	0.184805	0.450359	-0.0306775	-1.18244	0.192257	0.108747	0.0515221	-4.94439	-0.136803	-1.46893	-0.684789	-0.499252	0.339817	-0.542513	0.00937052	1.3171	0.324657	0.0855625	0.0459131	0.0672125	-0.0747046	0.0203518	0.206374
3.49	0.176087	0.35894	0.118342	0.346989	0.246789	-2.07116	0.577314	0.099491	0.907007	-0.0939314	-0.000238425	0.00229075	0.152742	0.20425	-0.204639	0.4503	-0.267103	2.07759	-0.582323	-0.899648	0.127474	0.320972	0.19899	0.377458	-0.229216	-0.485676	0.19002	0.599397	-0.0449964	-1.80789	0.192636	-0.0227624	0.0102531	-2.64749	-0.147488	-0.457546	-0.692476	-1.00172	0.332436	-0.928689	0.0266345	1.59927	0.325634	0.0975757	0.0469006	0.147976	-0.074904	-0.0458641	0.206947
3.5	0.184364	0.732189	0.119981	0.860002	0.222924	-2.50448	0.57838	0.112441	0.906138	-0.0749775	-0.000194444	0.00475676	0.154024	-0.102803	-0.202081	0.0593901	-0.243149	2.63921	-0.591721	-0.963764	0.130777	0.306701	0.203081	0.424944	-0.236983	-1.14093	0.197992	0.936588	-0.0647809	-2.4152	0.192513	0.0126527	0.000871846	0.689881	-0.145747	0.77593	-0.70585	-1.62492	0.319893	-1.49673	0.0473844	1.64836	0.327065	0.162351	0.048705	0.222226	-0.0756332	-0.0852747	0.207207
3.51	0.196793	1.05554	0.126035	1.34146	0.194772	-2.71924	0.579551	0.121801	0.905558	-0.0411218	-0.000157361	0.00464202	0.151035	-0.43475	-0.203097	-0.338533	-0.215456	3.00062	-0.601238	-0.913279	0.132181	0.0400223	0.207511	0.436473	-0.250696	-1.68441	0.20999	1.1377	-0.087859	-2.75995	0.19256	-0.0127514	0.0210966	2.74633	-0.132559	1.749	-0.72459	-2.12528	0.301449	-1.92271	0.069025	1.52991	0.32919	0.230565	0.0508785	0.237531	-0.0767472	-0.11011	0.207194
3.52	0.212432	1.27262	0.134795	1.56898	0.164682	-2.74432	0.580822	0.132323	0.905275	-0.0173607	-7.70E-05	0.0102989	0.144205	-0.744784	-0.206059	-0.506062	-0.185458	3.2549	-0.609663	-0.771911	0.132846	0.148215	0.211835	0.422391	-0.268407	-1.97685	0.221952	0.904565	-0.11267	-2.85203	0.191774	-0.149053	0.0486467	2.57799	-0.111088	2.54648	-0.746612	-2.39413	0.279649	-2.06561	0.0900116	1.39692	0.331849	0.256092	0.0532857	0.288245	-0.0778595	-0.0786564	0.206843
3.53	0.23015	1.41612	0.145023	1.73054	0.134288	-2.66766	0.582191	0.141288	0.905185	-0.00165493	2.05E-05	0.00854237	0.134525	-0.959876	-0.210538	-0.68623	-0.154448	3.31241	-0.616874	-0.681078	0.134381	0.121351	0.216134	0.419384	-0.288702	-2.2119	0.233007	0.811353	-0.1352	-2.6071	0.189845	-0.224817	0.0729513	2.77413	-0.0816091	3.25157	-0.769921	-2.52762	0.256296	-2.11497	0.10924	1.21203	0.33458	0.242497	0.0562582	0.344578	-0.0785775	-0.0382645	0.206359
3.54	0.249277	1.50862	0.155882	1.74069	0.104513	-2.52172	0.583646	0.149249	0.905211	0.00494948	9.90E-05	0.0077898	0.122917	-1.12363	-0.216269	-0.729606	-0.124108	3.22547	-0.623358	-0.61533	0.134746	-0.00876727	0.22038	0.419385	-0.310957	-2.3512	0.243686	0.639191	-0.155678	-2.49736	0.187562	-0.229702	0.110757	4.77479	-0.0472273	3.45026	-0.793507	-2.55379	0.232626	-2.01231	0.1262	1.04469	0.337248	0.236931	0.0595928	0.343966	-0.0790886	-0.0449224	0.205666
3.55	0.268889	1.5051	0.165855	1.57503	0.076628	-2.27865	0.585166	0.154199	0.905234	-0.00248239	0.000170411	0.00612757	0.110288	-1.18423	-0.221885	-0.641664	-0.0957035	2.97999	-0.629296	-0.582433	0.134304	-0.0590387	0.224581	0.423426	-0.333837	-2.29343	0.252734	0.422542	-0.172745	-2.00253	0.185137	-0.257761	0.165218	5.94723	-0.0122299	3.35212	-0.81628	-2.41359	0.210599	-1.74319	0.140898	0.898039	0.339863	0.230902	0.062745	0.343707	-0.0797708	-0.0467274	0.204484
3.56	0.287919	1.4485	0.173978	1.34304	0.0515613	-2.03266	0.586719	0.156149	0.905133	-0.0184288	0.000218063	0.00339856	0.0977415	-1.16319	-0.22663	-0.504896	-0.0702745	2.66257	-0.635135	-0.596161	0.13308	-0.166296	0.228927	0.450618	-0.355825	-2.14559	0.259941	0.244132	-0.185721	-1.79023	0.182303	-0.306231	0.227128	6.48308	0.022359	3.27998	-0.837236	-2.20746	0.191481	-1.44143	0.153448	0.779931	0.342335	0.202545	0.0663796	0.427931	-0.0802348	-0.0169757	0.203064
3.57	0.305935	1.3616	0.180128	1.12729	0.0291785	-1.82625	0.588281	0.15589	0.904857	-0.0370212	0.000239094	0.000848219	0.0859441	-1.0778	-0.230361	-0.380038	-0.047863	2.35468	-0.641339	-0.65128	0.130573	-0.333378	0.233587	0.488908	-0.376448	-1.97575	0.265588	0.114265	-0.198056	-1.74925	0.179106	-0.334063	0.291722	6.49923	0.0567665	3.13467	-0.856226	-1.99472	0.175198	-1.19319	0.164196	0.676948	0.344602	0.172899	0.0710394	0.540603	-0.0805004	-0.00869865	0.201897
3.58	0.322593	1.23376	0.184533	0.925007	0.00916224	-1.65084	0.589828	0.152904	0.904391	-0.0562451	0.000240967	0.000278772	0.0754981	-0.915643	-0.233158	-0.24646	-0.0282948	2.03367	-0.648295	-0.752148	0.124875	-0.852034	0.238704	0.564784	-0.395349	-1.75968	0.270016	0.00640896	-0.210401	-1.71769	0.1757	-0.347962	0.35837	7.11132	0.0901984	2.85276	-0.873193	-1.76527	0.161276	-0.994648	0.173328	0.586804	0.346731	0.157589	0.076934	0.671086	-0.0808021	-0.0233229	0.201242
3.59	0.337172	1.00476	0.18715	0.684784	-0.00854176	-1.4571	0.591321	0.144836	0.903724	-0.0776526	0.000257099	0.00302878	0.0674272	-0.626689	-0.234545	-0.0536073	-0.011598	1.65812	-0.656434	-0.876744	0.112779	-1.49843	0.244414	0.637832	-0.411636	-1.38176	0.272717	-0.164268	-0.222753	-1.604	0.171975	-0.412342	0.431729	7.69103	0.121519	2.42808	-0.887671	-1.43374	0.14957	-0.79518	0.181086	0.516296	0.348916	0.160708	0.084158	0.801182	-0.0813695	-0.0579389	0.200996
3.6	0.348213	0.652794	0.187639	0.332146	-0.0228484	-1.13605	0.592706	0.131107	0.902836	-0.0995767	0.000295958	0.00441667	0.0629153	-0.240756	-0.233844	0.197584	0.00113604	1.05764	-0.665621	-0.954642	0.0953566	-1.90024	0.250488	0.680442	-0.423352	-0.76358	0.272384	-0.428681	-0.234545	-1.37065	0.167106	-0.57823	0.510655	8.26848	0.149266	1.84106	-0.898333	-0.927165	0.141037	-0.472387	0.187405	0.437892	0.351261	0.171686	0.0925773	0.914597	-0.0823927	-0.106033	0.201067
3.61	0.354456	0.239867	0.185654	-0.0456645	-0.0323345	-0.754889	0.593927	0.112551	0.901752	-0.115437	0.00033735	0.00322392	0.0625951	0.183469	-0.230647	0.418011	0.00808504	0.357976	-0.675339	-0.980308	0.0752933	-2.03647	0.256778	0.681587	-0.428754	-0.021969	0.267692	-0.703076	-0.245417	-1.1099	0.160133	-0.825816	0.589836	7.53069	0.172417	1.27261	-0.904111	-0.351911	0.137044	-0.113629	0.192169	0.352132	0.353954	0.212298	0.102132	1.04002	-0.0839747	-0.15938	0.201401
3.62	0.355877	-0.123558	0.18213	-0.212672	-0.0374937	-0.461508	0.594953	0.0928554	0.900582	-0.114322	0.000346423	-0.00258248	0.0664075	0.541207	-0.22617	0.422556	0.00972516	-0.162314	-0.685014	-0.935996	0.0548904	-1.98472	0.262814	0.631109	-0.427563	0.593321	0.259767	-0.712795	-0.25646	-1.09727	0.150572	-1.07697	0.654559	5.34175	0.190298	0.737332	-0.905196	0.0886107	0.13669	0.0415664	0.195292	0.231082	0.357364	0.281912	0.11297	1.17616	-0.0862362	-0.221317	0.201917
3.63	0.353882	-0.345778	0.179117	-0.159943	-0.0400724	-0.22396	0.595791	0.0753181	0.899553	-0.0880397	0.000259736	-0.0154934	0.0729086	0.695419	-0.222873	0.211574	0.00773535	-0.496466	-0.693673	-0.767243	0.035552	-1.8475	0.268199	0.532918	-0.42121	0.963289	0.252102	-0.427278	-0.270117	-1.30128	0.138738	-1.30045	0.698592	3.79672	0.200468	0.191311	-0.903115	0.32443	0.137537	0.0402055	0.196342	0.0258295	0.361563	0.328577	0.124995	1.28828	-0.0892936	-0.290585	0.203166
3.64	0.350845	-0.274185	0.178491	0.159166	-0.0416372	-0.112853	0.596504	0.0699182	0.898979	-0.0204442	2.28E-05	-0.0334162	0.0791415	0.45051	-0.222846	-0.220342	0.00366876	-0.59366	-0.699792	-0.408855	0.0177526	-1.69706	0.272464	0.375952	-0.413199	0.636277	0.247693	-0.00928112	-0.28072	-0.264133	0.12528	-1.09058	0.728082	1.36742	0.220435	1.11852	-0.900278	0.183419	0.137577	-0.130769	0.194765	-0.272317	0.366341	0.376882	0.137989	1.37124	-0.0931683	-0.355963	0.205871
3.65	0.347769	-0.367996	0.180187	0.118038	-0.0413744	0.300537	0.597163	0.0611104	0.899091	0.0406559	-0.000429864	-0.0575988	0.0827027	0.283448	-0.225856	-0.363224	-0.00347583	-0.989526	-0.701626	0.0420136	0.000847006	-1.62931	0.275122	0.206834	-0.406991	0.64378	0.247048	0.235718	-0.277799	1.02497	0.116947	-0.685382	0.720245	-2.4296	0.224909	-0.0152315	-0.897656	0.391173	0.13801	0.137871	0.190214	-0.559816	0.371531	0.386922	0.151324	1.38397	-0.0977099	-0.399502	0.209953
3.66	0.342124	-0.618272	0.182381	-0.0291377	-0.036777	0.686897	0.597715	0.0492014	0.899736	0.0850002	-0.00109745	-0.0738848	0.0855669	0.31272	-0.22953	-0.334015	-0.0139296	-1.20126	-0.699164	0.442511	-0.0132605	-1.14495	0.275975	-0.000869237	-0.39796	1.04749	0.248043	0.389801	-0.267137	1.36207	0.109899	-0.789838	0.688814	-3.64069	0.21877	-0.265305	-0.89256	0.765781	0.141849	0.429722	0.182984	-0.717314	0.376916	0.398269	0.164875	1.41858	-0.102753	-0.439615	0.214888
3.67	0.332805	-0.932941	0.184026	-0.226576	-0.0281252	1.02422	0.59815	0.0378462	0.900737	0.113186	-0.00188159	-0.0822876	0.0893961	0.453216	-0.232362	-0.213309	-0.0257323	-1.34053	-0.693128	0.753943	-0.0221438	-0.688562	0.274974	-0.169115	-0.383692	1.60819	0.248499	0.405491	-0.257804	1.20738	0.100781	-1.0425	0.650256	-4.24129	0.207649	-0.785524	-0.883818	1.20087	0.1492	0.708257	0.174158	-0.790026	0.382469	0.399009	0.178785	1.46129	-0.10834	-0.488487	0.220265
3.68	0.319689	-1.22315	0.184619	-0.453569	-0.0156679	1.31998	0.598476	0.0280779	0.901968	0.131467	-0.002728	-0.0855731	0.0948285	0.609017	-0.233873	-0.037276	-0.0387586	-1.50861	-0.684362	0.988027	-0.0280932	-0.526982	0.272499	-0.316162	-0.363878	2.14159	0.247553	0.351232	-0.251159	1.09112	0.0889549	-1.32527	0.609697	-3.81937	0.191941	-0.987329	-0.871196	1.60631	0.159947	0.993309	0.16409	-0.822575	0.388177	0.402848	0.193012	1.4752	-0.114606	-0.562008	0.225892
3.69	0.303505	-1.42548	0.183652	-0.662127	-6.03E-05	1.5327	0.598725	0.0223928	0.903346	0.14357	-0.0035751	-0.0837296	0.101653	0.700673	-0.233582	0.144463	-0.0528325	-1.61867	-0.673529	1.17633	-0.0323688	-0.299091	0.26848	-0.488719	-0.339861	2.48378	0.24455	0.214135	-0.246235	1.10523	0.0748257	-1.46051	0.575004	-3.43069	0.177564	-0.94251	-0.855349	1.8989	0.173823	1.24549	0.153233	-0.825184	0.394014	0.412139	0.206731	1.36328	-0.121996	-0.69157	0.231475
3.7	0.285366	-1.53354	0.181167	-0.845525	0.0179626	1.71289	0.598933	0.0195226	0.904829	0.152517	-0.0044089	-0.0833667	0.109057	0.700571	-0.231936	0.268699	-0.067926	-1.751	-0.660848	1.36286	-0.0334604	0.0840163	0.262384	-0.730425	-0.313802	2.62558	0.23989	0.101627	-0.240354	1.36073	0.0604863	-1.37858	0.539355	-3.91029	0.163242	-1.12669	-0.83726	2.08916	0.190272	1.49476	0.141614	-0.843799	0.399768	0.39921	0.21871	1.13884	-0.130842	-0.82785	0.236979
3.71	0.266283	-1.54984	0.176835	-1.08161	0.0381244	1.86179	0.599118	0.0177436	0.906394	0.160262	-0.00524451	-0.0835873	0.116032	0.588576	-0.229021	0.429856	-0.0847033	-1.92767	-0.646222	1.56861	-0.0307865	0.414474	0.253899	-0.959243	-0.287339	2.63326	0.233993	-0.0621061	-0.231257	1.69022	0.0476323	-1.17742	0.497704	-4.49288	0.146941	-1.31082	-0.817841	2.18527	0.209503	1.8172	0.129323	-0.834472	0.405046	0.365848	0.228027	0.838711	-0.140704	-0.898164	0.242701
3.72	0.247238	-1.4938	0.169826	-1.37419	0.0600031	1.93388	0.599291	0.0171558	0.908032	0.167182	-0.00607461	-0.0820155	0.12157	0.376073	-0.224054	0.673173	-0.103591	-2.09618	-0.629422	1.7966	-0.0255556	0.532353	0.243748	-1.03402	-0.261786	2.5383	0.226396	-0.321599	-0.218993	1.88762	0.0371854	-0.896703	0.451822	-4.73296	0.129607	-1.46077	-0.798054	2.18416	0.232077	2.19141	0.116991	-0.750632	0.409488	0.320833	0.23399	0.450193	-0.150826	-0.913987	0.24891
3.73	0.228993	-1.41772	0.159548	-1.66853	0.0825771	1.89527	0.599461	0.0169488	0.909732	0.172323	-0.00687706	-0.0784083	0.125056	0.125719	-0.216153	0.976597	-0.124512	-2.22345	-0.610069	2.07356	-0.0211039	0.375397	0.233268	-1.08397	-0.238153	2.37949	0.216627	-0.611834	-0.205408	1.84902	0.029962	-0.543319	0.404528	-4.81238	0.111054	-1.65306	-0.778713	2.11657	0.258	2.5335	0.105604	-0.57837	0.412913	0.285724	0.235842	0.0221123	-0.160492	-0.841859	0.255513
3.74	0.211674	-1.37544	0.146044	-1.91236	0.104786	1.79217	0.599622	0.0151104	0.911462	0.172785	-0.00764634	-0.0757938	0.126854	-0.0650916	-0.205073	1.25082	-0.146492	-2.23012	-0.587955	2.3394	-0.0160609	0.687669	0.221968	-1.19163	-0.216537	2.23014	0.204875	-0.838827	-0.191873	1.76125	0.0263664	-0.1756	0.356368	-4.88064	0.0913045	-1.82666	-0.759992	2.04807	0.286685	2.79226	0.0958442	-0.367038	0.415396	0.291739	0.233708	-0.290111	-0.168681	-0.645756	0.262147
3.75	0.19518	-1.33533	0.129921	-2.0855	0.125926	1.65363	0.599766	0.0141183	0.913165	0.166448	-0.00839486	-0.0737655	0.127594	-0.219578	-0.191468	1.45424	-0.168383	-2.1729	-0.563399	2.55706	-0.00639872	1.18871	0.209615	-1.29506	-0.196742	2.05448	0.19189	-0.997971	-0.178716	1.64515	0.0264965	0.200412	0.307638	-4.90273	0.0703788	-1.99166	-0.741822	1.95902	0.317156	2.9531	0.0878089	-0.158845	0.418634	0.427764	0.230196	-0.361164	-0.174208	-0.338932	0.26669
3.76	0.179897	-1.23299	0.111763	-2.18572	0.145445	1.45928	0.599919	0.0172571	0.914764	0.15201	-0.00911664	-0.070213	0.127375	-0.387821	-0.17579	1.61209	-0.189672	-2.05541	-0.537091	2.68167	0.00719919	1.45763	0.196616	-1.33224	-0.17929	1.76773	0.178058	-1.12869	-0.166345	1.44119	0.0304956	0.614179	0.259083	-4.83337	0.0484455	-2.14287	-0.724601	1.79495	0.348684	3.02972	0.081624	0.0471878	0.422332	0.463849	0.224631	-0.60731	-0.177282	-0.112133	0.269508
3.77	0.166636	-1.07038	0.0925805	-2.14075	0.162189	1.1343	0.600126	0.0248518	0.916173	0.128078	-0.00979188	-0.0644196	0.126147	-0.514122	-0.158664	1.67973	-0.20915	-1.76072	-0.510315	2.63658	0.0229109	1.65582	0.183635	-1.2971	-0.165541	1.33101	0.164197	-1.14944	-0.15586	1.112	0.0390279	1.10067	0.211378	-4.72549	0.0253732	-2.29989	-0.709363	1.52137	0.37979	2.90529	0.077765	0.273429	0.42567	0.450928	0.216777	-0.815697	-0.178097	0.0900576	0.271642
3.78	0.155919	-0.857117	0.0737984	-1.9232	0.174258	0.589658	0.600428	0.0362165	0.917288	0.0930407	-0.0103917	-0.0545499	0.124483	-0.548513	-0.141182	1.64729	-0.224393	-1.18348	-0.485051	2.37552	0.0409322	1.91345	0.171397	-1.18659	-0.156664	0.748857	0.151712	-1.03124	-0.148272	0.650458	0.052752	1.65694	0.164792	-4.59117	0.00108413	-2.45109	-0.697277	1.10594	0.408028	2.50015	0.0773137	0.582848	0.428479	0.428374	0.20719	-0.962791	-0.176885	0.265817	0.273207
3.79	0.148505	-0.553252	0.0568055	-1.56384	0.17884	-0.238092	0.600864	0.0511611	0.917998	0.0471108	-0.0108576	-0.0372175	0.122827	-0.520698	-0.124352	1.55528	-0.232255	-0.310082	-0.463582	1.87994	0.0614092	2.13458	0.160829	-0.970684	-0.154226	0.00371974	0.141952	-0.824999	-0.145475	-0.0429364	0.0723781	2.2595	0.119948	-4.36519	-0.0242894	-2.54721	-0.690379	0.476401	0.430328	1.81364	0.0824452	1.0254	0.430897	0.419573	0.196456	-1.0654	-0.174018	0.394445	0.274121
3.8	0.144864	-0.218234	0.042108	-1.21627	0.173896	-1.15848	0.601448	0.0654503	0.918199	-0.00806314	-0.0111124	-0.0127055	0.121746	-0.414356	-0.108493	1.49131	-0.230737	0.618415	-0.448141	1.19459	0.0836186	2.26173	0.152811	-0.693829	-0.158902	-0.706561	0.135181	-0.683246	-0.149133	-0.83196	0.0975766	2.75917	0.0772248	-4.28507	-0.0500672	-2.58791	-0.690404	-0.227223	0.444707	1.06735	0.095312	1.54418	0.433176	0.414263	0.184861	-1.13333	-0.17003	0.486568	0.274262
3.81	0.144739	0.0814336	0.0290179	-1.01048	0.160317	-1.84048	0.602162	0.0765319	0.917831	-0.0653181	-0.0111103	0.0121642	0.121621	-0.286199	-0.093271	1.47356	-0.220963	1.28322	-0.439841	0.477834	0.106688	2.34928	0.147641	-0.417119	-0.169855	-1.23204	0.129907	-0.705081	-0.159877	-1.56599	0.126997	3.09065	0.033858	-4.33284	-0.0767693	-2.72301	-0.697155	-0.787603	0.45188	0.539642	0.115917	1.9586	0.435143	0.348957	0.172951	-1.1338	-0.165101	0.567963	0.27429
3.82	0.147032	0.276242	0.016656	-0.890247	0.141529	-2.19738	0.602962	0.0825923	0.916911	-0.117081	-0.0108955	0.0295059	0.122723	-0.117105	-0.0785687	1.43716	-0.205772	1.72369	-0.438385	-0.167554	0.13082	2.46678	0.144987	-0.180846	-0.184989	-1.55272	0.125228	-0.700777	-0.176204	-2.04887	0.158917	3.28779	-0.00915832	-4.362	-0.104907	-2.86147	-0.708271	-1.1001	0.454352	0.223137	0.141638	2.18467	0.436124	0.193369	0.161706	-1.03651	-0.159274	0.621275	0.275664
3.83	0.150096	0.222233	0.00504116	-0.681486	0.120312	-2.19598	0.603735	0.0573775	0.915567	-0.139091	-0.0105246	0.0423703	0.126373	0.377575	-0.0646214	1.32424	-0.188189	1.55676	-0.443931	-0.93375	0.141192	-0.258106	0.146501	0.275933	-0.20074	-1.0545	0.121674	-0.429919	-0.195903	-2.07449	0.188442	2.02171	-0.0499201	-3.73424	-0.122653	-0.144104	-0.720948	-1.08906	0.453583	-0.0583416	0.16963	2.15883	0.435615	0.0495599	0.152185	-0.829893	-0.15295	0.623214	0.279924
3.84	0.153263	0.501708	0.000360652	0.389251	0.100232	-1.9565	0.60406	0.0151969	0.914414	-0.0854581	-0.0101764	0.0258077	0.132221	0.380551	-0.058158	0.128844	-0.171576	1.81571	-0.45554	-1.29265	0.143177	0.705684	0.149999	0.402478	-0.209242	-0.988767	0.12457	0.637408	-0.213661	-1.76243	0.200823	0.72839	-0.0924941	-4.20859	-0.122662	0.280997	-0.733376	-1.46778	0.446666	-0.906985	0.192729	1.36022	0.435435	0.108027	0.145198	-0.590667	-0.146992	0.549971	0.288116
3.85	0.159866	0.765238	0.00433268	0.863923	0.0812403	-1.65929	0.604119	-0.000419132	0.913763	-0.0526755	-0.00994818	0.0240225	0.134351	0.124231	-0.0602924	-0.326078	-0.15187	2.08903	-0.468673	-1.30442	0.1495	0.485206	0.154504	0.477122	-0.217976	-1.11302	0.135473	0.959018	-0.229274	-1.62501	0.205315	0.208577	-0.117663	-0.386534	-0.120443	0.184717	-0.748417	-1.68333	0.432757	-1.17095	0.209789	0.843008	0.435301	-0.00941187	0.139837	-0.472258	-0.141862	0.482215	0.300941
3.86	0.168265	0.876715	0.0110844	1.01545	0.0643565	-1.48767	0.604108	-6.43E-05	0.913244	-0.0551848	-0.00964282	0.0378322	0.134222	-0.0312067	-0.0637692	-0.36438	-0.129237	2.41863	-0.481598	-1.2899	0.15362	0.350901	0.160005	0.603062	-0.226804	-1.10798	0.146516	0.750304	-0.245232	-1.85542	0.205714	-0.106229	-0.102383	3.1447	-0.118544	0.208906	-0.763806	-1.71668	0.41729	-1.26708	0.223383	0.637978	0.433702	-0.201411	0.136063	-0.313157	-0.137103	0.419119	0.317952
3.87	0.177737	0.983662	0.0196116	1.26688	0.0478667	-1.49281	0.604145	0.00887877	0.912628	-0.0663956	-0.00921074	0.0464007	0.133011	-0.109995	-0.0681667	-0.592371	-0.10474	2.46196	-0.494849	-1.37071	0.155572	0.0676857	0.166686	0.705894	-0.236395	-1.26009	0.155909	0.633188	-0.263133	-1.88615	0.203505	-0.30945	-0.058634	4.90143	-0.113437	0.937693	-0.778922	-1.80646	0.399843	-1.53585	0.235104	0.495306	0.430571	-0.349642	0.134196	-0.142406	-0.132889	0.340659	0.33805
3.88	0.18886	1.15138	0.0311719	1.63263	0.0303924	-1.49396	0.604283	0.0181847	0.911973	-0.0621368	-0.00876976	0.0400027	0.130709	-0.200083	-0.0761812	-1.04883	-0.0806647	2.36623	-0.509369	-1.52977	0.155489	-0.0259579	0.174278	0.781114	-0.24861	-1.62873	0.166551	0.796488	-0.27844	-1.6075	0.20019	-0.342303	-0.0119971	4.92401	-0.098711	1.84057	-0.794426	-1.97271	0.378751	-1.85144	0.244761	0.239893	0.426616	-0.403825	0.133971	-0.00997616	-0.129284	0.278338	0.359977
3.89	0.201734	1.28037	0.0455641	1.82523	0.0130606	-1.31869	0.604502	0.0256204	0.911405	-0.0523489	-0.0084147	0.0316253	0.12732	-0.315723	-0.0882228	-1.36255	-0.0581775	2.17335	-0.525213	-1.61113	0.154772	-0.0841855	0.182307	0.80564	-0.263353	-1.86218	0.179669	0.866218	-0.291198	-1.45353	0.196641	-0.378292	0.0455148	6.54023	-0.07777	2.2381	-0.810275	-2.02181	0.355318	-1.92168	0.251318	-0.0661702	0.422673	-0.387407	0.134921	0.0953571	-0.12623	0.227798	0.382346
3.9	0.215675	1.33241	0.0611655	1.8558	-0.00242555	-1.06319	0.604796	0.0331487	0.910889	-0.0523737	-0.00812204	0.0273017	0.122844	-0.431245	-0.102404	-1.49597	-0.0379706	1.96077	-0.541224	-1.58453	0.153241	-0.182213	0.190628	0.847806	-0.279389	-1.92559	0.193159	0.791773	-0.301267	-1.14964	0.192405	-0.474033	0.112217	6.54097	-0.053289	2.64949	-0.825694	-1.94087	0.332101	-1.84211	0.254451	-0.337458	0.419198	-0.336907	0.13684	0.201243	-0.123744	0.176272	0.403758
3.91	0.229918	1.31769	0.0771345	1.8374	-0.0158559	-0.85142	0.605157	0.0385817	0.910328	-0.0614168	-0.00786192	0.0253642	0.11784	-0.452244	-0.117574	-1.54586	-0.0197341	1.80112	-0.557027	-1.59305	0.150889	-0.230878	0.199413	0.899441	-0.295724	-1.89311	0.206321	0.754994	-0.308511	-0.95516	0.187307	-0.547818	0.180309	7.26274	-0.0250307	2.82746	-0.840086	-1.81183	0.30988	-1.7668	0.254526	-0.540935	0.41662	-0.224643	0.139548	0.252881	-0.121898	0.110996	0.422751
3.92	0.243774	1.25191	0.0927545	1.72524	-0.0275082	-0.675641	0.605561	0.042217	0.909629	-0.0797528	-0.00759822	0.0281615	0.113369	-0.398307	-0.132746	-1.4794	-0.00301615	1.64631	-0.573185	-1.63747	0.148729	-0.14717	0.208584	0.918925	-0.311358	-1.75523	0.218591	0.616081	-0.313754	-0.763131	0.18156	-0.604086	0.256526	7.78965	0.00367971	2.68953	-0.853123	-1.64379	0.288988	-1.63814	0.25232	-0.656716	0.41555	-0.015328	0.141397	0.0391847	-0.121424	-0.0533607	0.437154
3.93	0.257003	1.1982	0.10718	1.56477	-0.0374942	-0.54672	0.606	0.0450354	0.908729	-0.0995888	-0.00728812	0.0341227	0.109601	-0.361942	-0.146931	-1.35318	0.0119669	1.45687	-0.589643	-1.66042	0.14647	-0.275617	0.217828	0.928809	-0.326182	-1.61724	0.228556	0.382122	-0.317519	-0.645696	0.175154	-0.673576	0.333596	7.60996	0.0328429	2.74331	-0.864939	-1.50841	0.270012	-1.48174	0.248656	-0.723307	0.416638	0.262492	0.140089	-0.25684	-0.122693	-0.146994	0.444384
3.94	0.269742	1.15358	0.120305	1.42379	-0.0462674	-0.458771	0.606454	0.0457617	0.907645	-0.117113	-0.00692145	0.0389363	0.106401	-0.321668	-0.159964	-1.24138	0.0251861	1.28842	-0.60637	-1.69047	0.142911	-0.362697	0.227221	0.951342	-0.340411	-1.50931	0.236319	0.23941	-0.319741	-0.446901	0.168207	-0.700879	0.409317	7.69125	0.0637158	2.76195	-0.875969	-1.40824	0.252697	-1.35871	0.243963	-0.784428	0.419857	0.452313	0.136107	-0.435414	-0.124815	-0.169378	0.444278
3.95	0.282063	1.11271	0.132076	1.24723	-0.0540432	-0.378846	0.606909	0.0454466	0.906392	-0.133148	-0.00650936	0.0436742	0.103643	-0.297265	-0.171791	-1.09293	0.0366605	1.07339	-0.62328	-1.69214	0.138282	-0.532893	0.236717	0.958568	-0.354191	-1.4249	0.242648	0.108306	-0.319985	-0.262213	0.16137	-0.659106	0.486158	7.77655	0.0966	2.74383	-0.886434	-1.31173	0.236907	-1.2079	0.238406	-0.830653	0.424079	0.469182	0.130941	-0.481941	-0.127334	-0.233475	0.43949
3.96	0.293647	1.02582	0.141819	0.938689	-0.0601487	-0.209076	0.607352	0.042645	0.90499	-0.146414	-0.00604858	0.0483236	0.101174	-0.261306	-0.181667	-0.840178	0.0448501	0.59584	-0.639946	-1.64266	0.130137	-1.14413	0.246185	0.978188	-0.367369	-1.24365	0.246862	-0.13275	-0.318483	-0.0725634	0.155058	-0.603766	0.562074	7.52081	0.131147	2.62963	-0.896148	-1.12746	0.223629	-0.902913	0.232177	-0.852274	0.428102	0.476119	0.125094	-0.565837	-0.129833	-0.147609	0.43289
3.97	0.30364	0.878884	0.148743	0.588894	-0.0632785	0.0220378	0.607752	0.0371299	0.903493	-0.150598	-0.00555491	0.0489407	0.0991912	-0.19424	-0.188699	-0.575115	0.0472788	-0.00995793	-0.655836	-1.52984	0.114357	-1.82829	0.255461	0.96839	-0.379231	-1.01267	0.247758	-0.377249	-0.314992	0.221878	0.149704	-0.433015	0.627513	5.46106	0.164756	2.12322	-0.904454	-0.871845	0.214437	-0.538241	0.225457	-0.857246	0.432241	0.504865	0.118892	-0.535252	-0.131159	-0.0160296	0.424643
3.98	0.311932	0.782173	0.153915	0.464144	-0.0637772	0.182951	0.608091	0.0311451	0.902055	-0.132442	-0.00511062	0.0382111	0.0975411	-0.209528	-0.19429	-0.567586	0.0449186	-0.363468	-0.6702	-1.32175	0.0959805	-1.71748	0.264115	0.859006	-0.389953	-0.984381	0.247415	-0.267401	-0.308104	0.607317	0.147057	-0.0861607	0.665195	2.53845	0.189408	1.29521	-0.911335	-0.73263	0.208436	-0.366594	0.218072	-0.917951	0.436781	0.515188	0.113367	-0.431619	-0.131032	0.17082	0.415843
3.99	0.319401	0.734706	0.158757	0.370624	-0.0627892	0.307483	0.608382	0.0272734	0.900913	-0.0941671	-0.00479697	0.0252765	0.0949807	-0.345936	-0.200244	-0.56752	0.039398	-0.64939	-0.681783	-0.978044	0.0786609	-1.78225	0.2714	0.701629	-0.400415	-0.999154	0.248746	-0.124446	-0.29905	0.622177	0.147647	0.164501	0.682182	1.28015	0.204122	0.759991	-0.917759	-0.672054	0.204054	-0.197794	0.209968	-0.947006	0.441389	0.519135	0.108882	-0.338916	-0.129295	0.270509	0.408619
4	0.325633	0.577477	0.162459	0.14721	-0.0599881	0.447841	0.608634	0.0226184	0.900177	-0.0537677	-0.00458993	0.0165545	0.091225	-0.399573	-0.205258	-0.393605	0.0306532	-0.928571	-0.689596	-0.582663	0.0592302	-2.03594	0.277007	0.519942	-0.409777	-0.77319	0.249974	-0.184462	-0.291448	0.432801	0.149697	0.233763	0.691836	0.702467	0.212102	0.266259	-0.923539	-0.486807	0.202237	0.0742037	0.202059	-0.847345	0.446236	0.514252	0.105319	-0.240461	-0.126631	0.363247	0.403089
4.01	0.32944	0.326871	0.164499	-0.0400842	-0.0553965	0.534524	0.608828	0.0159056	0.899834	-0.0144705	-0.0044713	0.00658635	0.0875426	-0.325804	-0.208433	-0.235134	0.0198925	-1.05406	-0.693573	-0.218624	0.0389118	-1.96589	0.280641	0.303613	-0.416475	-0.462183	0.249805	-0.196208	-0.286218	0.307302	0.152463	0.323434	0.69307	-0.561714	0.211479	-0.365875	-0.927519	-0.233239	0.203279	0.268819	0.195232	-0.676501	0.450791	0.43935	0.102876	-0.131045	-0.123137	0.422134	0.400199
4.02	0.330452	0.071138	0.165274	-0.189397	-0.0494927	0.620699	0.608948	0.00787167	0.899895	0.0266826	-0.00446711	-0.00592074	0.084721	-0.234277	-0.210237	-0.119381	0.00827567	-1.15444	-0.694013	0.130501	0.0199144	-1.82901	0.282164	0.0881654	-0.42008	-0.170917	0.249093	-0.132245	-0.28219	0.343081	0.156245	0.433157	0.680676	-2.0562	0.201803	-0.907596	-0.929267	0.0210059	0.20652	0.43358	0.189604	-0.525118	0.454707	0.367788	0.101731	-0.00644575	-0.119152	0.445719	0.400537
4.03	0.328666	-0.194718	0.16498	-0.328907	-0.0422211	0.715472	0.608978	-0.0023289	0.900359	0.0647484	-0.00458756	-0.0177838	0.0828667	-0.119085	-0.210875	-0.00549419	-0.00416564	-1.25121	-0.691053	0.45383	0.00236935	-1.67031	0.281774	-0.0956417	-0.420531	0.143646	0.248283	-0.041814	-0.278056	0.466315	0.161081	0.520268	0.653376	-3.54131	0.184093	-1.4322	-0.928718	0.284535	0.211845	0.588436	0.184901	-0.391676	0.458563	0.416183	0.101785	0.0809189	-0.115215	0.397538	0.402554
4.04	0.323787	-0.504332	0.163492	-0.505563	-0.03364	0.787151	0.608892	-0.015117	0.901146	0.0903804	-0.00480063	-0.0230976	0.0825793	0.0678316	-0.210066	0.184227	-0.0171004	-1.31451	-0.685084	0.731662	-0.0131256	-1.40765	0.27976	-0.253697	-0.417061	0.576161	0.247222	-0.0077825	-0.274305	0.403332	0.166032	0.444438	0.618786	-3.37583	0.161522	-1.64216	-0.925602	0.579989	0.219132	0.733543	0.181143	-0.218699	0.46352	0.559157	0.10233	0.165241	-0.112091	0.345334	0.403436
4.05	0.315672	-0.798815	0.16039	-0.67515	-0.0239519	0.829369	0.608677	-0.0276855	0.90213	0.105294	-0.00502816	-0.0220587	0.0843404	0.260506	-0.20724	0.376461	-0.0299622	-1.32498	-0.676532	0.972506	-0.0248811	-0.910676	0.276194	-0.436226	-0.409303	0.988267	0.24475	-0.060824	-0.272808	0.306988	0.169944	0.354874	0.587987	-3.09737	0.139608	-1.62458	-0.919784	0.850711	0.228188	0.835152	0.178536	-0.0519324	0.470071	0.690771	0.104153	0.335004	-0.109425	0.310995	0.401933
4.06	0.304836	-1.02683	0.155893	-0.815164	-0.0135056	0.863165	0.608338	-0.0401643	0.903247	0.118134	-0.00524187	-0.0207562	0.0879667	0.404326	-0.202918	0.512089	-0.0424668	-1.32874	-0.665755	1.18359	-0.0304974	-0.196715	0.270571	-0.677432	-0.398211	1.27598	0.240902	-0.105327	-0.271905	0.454876	0.173528	0.375646	0.555964	-3.52944	0.118357	-1.70409	-0.911695	1.05113	0.238469	0.91925	0.176772	0.0680789	0.478031	0.80853	0.107276	0.444134	-0.107558	0.224003	0.398069
4.07	0.291963	-1.19735	0.149837	-1.01267	-0.00214059	0.938975	0.607871	-0.054031	0.904493	0.131059	-0.00544226	-0.0190434	0.0927502	0.466427	-0.197243	0.671306	-0.0550671	-1.39795	-0.652808	1.41379	-0.0285415	0.528978	0.262656	-0.905663	-0.384698	1.55658	0.23565	-0.216708	-0.268925	0.787264	0.177319	0.339407	0.518854	-3.94151	0.0970573	-1.6723	-0.901999	1.21591	0.250299	1.09547	0.175617	0.165783	0.487121	0.908219	0.110825	0.449468	-0.106946	0.101035	0.39203
4.08	0.277414	-1.3372	0.141817	-1.22891	0.0105351	1.00778	0.607249	-0.0707893	0.905875	0.145916	-0.00561384	-0.0147673	0.0980893	0.47988	-0.189927	0.858777	-0.0685752	-1.50713	-0.637409	1.67051	-0.0212667	0.822658	0.252686	-1.09116	-0.368398	1.88671	0.228259	-0.378054	-0.263422	1.03485	0.179865	0.170114	0.47898	-4.11299	0.0770552	-1.66043	-0.891086	1.33985	0.264324	1.29284	0.174995	0.268883	0.497109	0.982378	0.114375	0.477339	-0.107434	0.0361851	0.38424
4.09	0.261643	-1.44528	0.131685	-1.43604	0.02402	1.02201	0.606453	-0.0883517	0.907416	0.162166	-0.0057323	-0.00869162	0.103564	0.446174	-0.18064	1.08155	-0.0830813	-1.5899	-0.619264	1.96025	-0.0130565	0.768709	0.241042	-1.24793	-0.349544	2.15432	0.218584	-0.546311	-0.256689	1.12423	0.180947	0.0582496	0.43722	-4.29835	0.0573458	-1.73435	-0.879501	1.40854	0.280308	1.46391	0.175186	0.394908	0.50753	0.965528	0.118379	0.546622	-0.108311	0.0378219	0.375869
4.1	0.244946	-1.55257	0.119324	-1.63695	0.0378257	1.00274	0.60548	-0.106199	0.909109	0.17554	-0.00578503	-0.00181558	0.108952	0.406593	-0.169006	1.32872	-0.0982706	-1.62137	-0.598121	2.26316	-0.00560674	0.728647	0.227874	-1.39752	-0.328644	2.38853	0.206833	-0.691572	-0.249959	1.08188	0.181222	0.00254768	0.3938	-4.41141	0.0373648	-1.81499	-0.867558	1.46486	0.298006	1.60879	0.176437	0.539633	0.517511	0.898258	0.123369	0.663346	-0.109069	0.0500487	0.368848
4.11	0.227257	-1.68714	0.104855	-1.793	0.051297	0.902575	0.604329	-0.123865	0.910897	0.179736	-0.00576273	0.00687158	0.114631	0.42603	-0.155033	1.56659	-0.113292	-1.54076	-0.574056	2.53355	0.0027833	0.975086	0.213302	-1.52953	-0.305691	2.62288	0.193561	-0.771129	-0.244394	0.930581	0.181035	-0.0391079	0.349458	-4.4809	0.0172459	-1.85744	-0.855172	1.51858	0.316808	1.6516	0.178991	0.733702	0.527029	0.832799	0.129658	0.796165	-0.109796	0.0410429	0.363119
4.12	0.20854	-1.81862	0.0886484	-1.86541	0.0630957	0.674092	0.603011	-0.138807	0.912657	0.169697	-0.00563589	0.0189796	0.121375	0.516941	-0.139033	1.75736	-0.126695	-1.3219	-0.547804	2.69397	0.0150723	1.47566	0.197582	-1.62474	-0.280651	2.81317	0.179467	-0.773318	-0.24086	0.700828	0.180486	-0.0651778	0.30456	-4.49036	-0.00247157	-1.84006	-0.842343	1.52716	0.33533	1.53168	0.183468	0.986127	0.53593	0.740551	0.137488	0.944972	-0.110735	-0.0020435	0.358608
4.13	0.189338	-1.86012	0.0714077	-1.84925	0.0719695	0.36397	0.601575	-0.147158	0.914247	0.146271	-0.00537387	0.0339592	0.129363	0.595309	-0.121747	1.8649	-0.137473	-1.02705	-0.520634	2.70612	0.0323987	1.91179	0.181299	-1.64861	-0.254426	2.84658	0.165325	-0.741696	-0.239322	0.514417	0.17993	-0.0339957	0.259967	-4.42766	-0.0214633	-1.80086	-0.829587	1.43226	0.352083	1.29547	0.190272	1.23228	0.543911	0.638388	0.146326	0.956714	-0.112474	-0.132012	0.355142
4.14	0.170707	-1.78406	0.0540217	-1.73164	0.0768945	-0.0308132	0.600085	-0.149902	0.915551	0.113293	-0.00494786	0.051535	0.138329	0.666446	-0.103983	1.88863	-0.144875	-0.640932	-0.494391	2.50856	0.0527106	2.0877	0.165272	-1.57993	-0.228759	2.68835	0.151811	-0.676336	-0.23913	0.326689	0.180025	0.0606524	0.21602	-4.35687	-0.039692	-1.7594	-0.818005	1.20118	0.365708	0.939534	0.199681	1.45744	0.550927	0.543501	0.154792	0.881826	-0.115544	-0.267403	0.352005
4.15	0.153687	-1.60052	0.0375368	-1.51715	0.077141	-0.449064	0.598593	-0.148175	0.916492	0.074304	-0.00434211	0.0694236	0.147965	0.719297	-0.0866162	1.80932	-0.148184	-0.201705	-0.471067	2.13273	0.0743976	2.22712	0.150369	-1.42724	-0.205276	2.38066	0.139722	-0.560792	-0.24056	0.0476994	0.181169	0.163846	0.172636	-4.32797	-0.0573809	-1.73265	-0.808674	0.864456	0.374911	0.500071	0.211766	1.62102	0.55688	0.44061	0.162568	0.793024	-0.11975	-0.385289	0.348962
4.16	0.139074	-1.33494	0.022951	-1.24214	0.0728988	-0.793925	0.59713	-0.144196	0.917033	0.0341455	-0.00356689	0.085146	0.157793	0.739443	-0.0706455	1.62448	-0.147305	0.211662	-0.452155	1.63949	0.097938	2.47723	0.137376	-1.20471	-0.184979	1.99661	0.129736	-0.415126	-0.244642	-0.323891	0.183138	0.220883	0.128805	-4.48576	-0.0749866	-1.77109	-0.802234	0.482408	0.37908	0.0671813	0.226003	1.68048	0.561709	0.351472	0.168987	0.563543	-0.12508	-0.526059	0.345938
4.17	0.127413	-1.01723	0.0108369	-0.964972	0.0654417	-0.978784	0.595712	-0.139621	0.917188	-0.00235058	-0.00265011	0.0977204	0.167182	0.712966	-0.0568386	1.37322	-0.143009	0.486254	-0.438428	1.08305	0.123534	2.20393	0.126763	-0.835208	-0.168298	1.59793	0.121915	-0.292164	-0.251584	-0.617607	0.185355	0.212717	0.0822852	-4.81432	-0.0933827	-1.88519	-0.798858	0.117822	0.378728	-0.261399	0.2413	1.60872	0.565351	0.268313	0.172543	0.25093	-0.1315	-0.606148	0.34287
4.18	0.118962	-0.674247	0.000942389	-0.746899	0.0560256	-1.11709	0.59432	-0.138265	0.917035	-0.0281642	-0.00159148	0.112723	0.176367	0.732612	-0.0444983	1.30802	-0.138489	0.425244	-0.431292	0.391266	0.129954	0.0197041	0.121007	-0.489066	-0.155216	1.21171	0.115645	-0.233666	-0.260497	-0.833111	0.187302	0.177989	0.032807	-5.03063	-0.113009	-1.97848	-0.798624	-0.268147	0.374888	-0.500444	0.256992	1.51716	0.567891	0.180032	0.174067	0.152872	-0.137633	-0.518383	0.340116
4.19	0.113971	-0.31608	-0.0061765	-0.443466	0.0456889	-1.06725	0.592964	-0.132513	0.916611	-0.0556222	-0.000445217	0.115488	0.184848	0.645319	-0.0340051	0.991733	-0.131179	0.981266	-0.430578	-0.227343	0.13699	1.3607	0.119559	0.219519	-0.145928	0.768989	0.111919	-0.0131857	-0.270058	-0.834062	0.188809	0.107762	-0.0162481	-4.63573	-0.132718	-1.81931	-0.801321	-0.575665	0.367772	-0.705639	0.271745	1.21919	0.569335	0.0638509	0.175352	0.140871	-0.142464	-0.395125	0.338031
4.2	0.113362	0.249855	-0.00956042	0.073072	0.0354539	-1.06091	0.591699	-0.120176	0.916065	-0.0438969	0.000689721	0.11028	0.19056	0.270154	-0.0272766	0.417803	-0.119274	1.27915	-0.4349	-0.593327	0.150007	1.02399	0.12275	0.307203	-0.142255	-0.230273	0.112552	0.33917	-0.278982	-0.906619	0.189253	0.290522	-0.0418051	-0.786737	-0.135147	0.0140703	-0.807421	-1.15509	0.357432	-1.02068	0.283934	0.742329	0.569858	0.0344553	0.17674	0.151051	-0.145841	-0.264291	0.336536
4.21	0.117474	0.552038	-0.00794503	0.438275	0.0259411	-0.766036	0.590506	-0.118368	0.915693	-0.033747	0.00179654	0.111939	0.192305	0.061996	-0.0255974	-0.0227587	-0.107055	1.17824	-0.442009	-0.816646	0.15827	0.819647	0.126298	0.451467	-0.145621	-0.578523	0.117189	0.329366	-0.287635	-0.882858	0.191723	0.10972	-0.0394106	1.55166	-0.13485	0.124443	-0.817283	-1.36742	0.34336	-1.1246	0.292117	0.226655	0.570292	0.0066933	0.177994	0.0926995	-0.148124	-0.188286	0.335793
4.22	0.124394	0.862056	-0.00262366	0.82269	0.0187253	-0.576208	0.589362	-0.108848	0.915382	-0.0263588	0.00293511	0.114852	0.191495	-0.200495	-0.0279219	-0.484577	-0.0949509	1.24907	-0.45103	-0.966118	0.166846	0.798882	0.132138	0.63621	-0.151949	-0.977187	0.12203	0.252458	-0.294386	-0.50252	0.191259	-0.143836	-0.00678972	3.84619	-0.129231	1.08093	-0.828542	-1.61423	0.327711	-1.29168	0.295782	-0.234852	0.570238	-0.0264673	0.178307	-0.0278238	-0.149802	-0.147288	0.335563
4.23	0.134515	1.13792	0.00722427	1.27648	0.0123254	-0.42552	0.588325	-0.0991183	0.915186	-0.0135312	0.00405345	0.107972	0.187633	-0.417415	-0.0352886	-1.03364	-0.0828866	1.1672	-0.461385	-1.10051	0.172745	0.431488	0.139009	0.69224	-0.162935	-1.46993	0.128791	0.430544	-0.294545	0.110454	0.189491	-0.199313	0.0273478	3.74635	-0.11285	2.03457	-0.841805	-1.85425	0.309072	-1.51893	0.295174	-0.709842	0.569692	-0.0764679	0.177736	-0.0894018	-0.150854	-0.0792736	0.33574
4.24	0.146923	1.31446	0.0210106	1.56757	0.00708932	-0.220177	0.587378	-0.0899791	0.915092	-0.0063711	0.00509783	0.101553	0.181758	-0.559281	-0.0472968	-1.41679	-0.0718708	1.09154	-0.473049	-1.22082	0.176408	0.356396	0.146621	0.786137	-0.177359	-1.78829	0.138321	0.541978	-0.290082	0.337731	0.187338	-0.225482	0.0724321	5.4175	-0.0891536	2.58539	-0.85622	-1.95286	0.288507	-1.59677	0.290252	-1.10335	0.568201	-0.189768	0.176943	-0.110741	-0.151031	-0.0118248	0.337039
4.25	0.160636	1.38806	0.0369368	1.65895	0.00349854	-0.000242588	0.586522	-0.0815534	0.915018	-0.0107785	0.0061022	0.100146	0.17474	-0.628115	-0.0620142	-1.57896	-0.0618854	0.960419	-0.485698	-1.29521	0.178832	0.099559	0.154781	0.783506	-0.19396	-1.90598	0.148549	0.466662	-0.283062	0.616205	0.185017	-0.241272	0.131096	6.12636	-0.0614465	2.81764	-0.871028	-1.91809	0.267911	-1.53054	0.281881	-1.36083	0.565421	-0.325042	0.176064	-0.143638	-0.150435	0.0299369	0.339564
4.26	0.174513	1.35621	0.0533275	1.61521	0.00175361	0.195278	0.585746	-0.0734958	0.914834	-0.0279004	0.00711075	0.102024	0.167576	-0.602846	-0.0775448	-1.58687	-0.0537836	0.764754	-0.498874	-1.34425	0.178079	-0.132566	0.162483	0.757909	-0.211288	-1.85657	0.1575	0.30347	-0.272939	0.842695	0.1826	-0.238586	0.193445	6.41571	-0.032369	2.80984	-0.885278	-1.76518	0.248723	-1.40569	0.271163	-1.49145	0.561017	-0.517347	0.175298	-0.127824	-0.149261	0.0450111	0.343396
4.27	0.187611	1.24984	0.0691556	1.49795	0.00157725	0.339314	0.585047	-0.0671397	0.914436	-0.052566	0.00814759	0.104173	0.161264	-0.480861	-0.0928069	-1.52583	-0.0474449	0.596202	-0.512699	-1.42962	0.177034	-0.0441651	0.170381	0.796041	-0.228222	-1.70345	0.164164	0.138737	-0.261383	0.969159	0.180361	-0.2116	0.259953	7.2647	-0.00373276	2.65053	-0.898176	-1.54862	0.231419	-1.27431	0.259121	-1.52336	0.554485	-0.752765	0.175139	-0.0938173	-0.147657	0.0499763	0.34943
4.28	0.199328	1.11607	0.083736	1.29986	0.00276642	0.434523	0.584397	-0.0627581	0.913768	-0.0818104	0.00918795	0.105247	0.156643	-0.310675	-0.107239	-1.36636	-0.0431325	0.363497	-0.527449	-1.52173	0.175182	-0.355858	0.17815	0.734455	-0.24363	-1.49903	0.169309	0.0621066	-0.247904	1.16411	0.178485	-0.155945	0.341697	8.95601	0.0236006	2.3661	-0.909296	-1.31932	0.216285	-1.11041	0.246504	-1.47123	0.545607	-0.979301	0.175611	-0.0695535	-0.14561	0.0468009	0.358289
4.29	0.209749	1.00426	0.0961808	1.06525	0.00465562	0.428846	0.583798	-0.0570552	0.912783	-0.115643	0.0102746	0.112413	0.153776	-0.156679	-0.119518	-1.11473	-0.040517	0.246645	-0.543158	-1.62741	0.17013	-0.533754	0.185485	0.755784	-0.257558	-1.31774	0.172363	-0.125093	-0.234356	1.03266	0.177171	-0.110812	0.43387	9.46737	0.049955	2.21989	-0.918984	-1.15073	0.203236	-0.983882	0.234442	-1.34288	0.534967	-1.08762	0.176477	-0.0753527	-0.14338	0.0167923	0.368871
4.3	0.219029	0.891657	0.10636	0.829296	0.00673481	0.414728	0.583257	-0.0514957	0.911454	-0.14983	0.011436	0.119713	0.152582	-0.000900934	-0.12944	-0.873981	-0.0386664	0.135233	-0.559919	-1.72475	0.164272	-0.629197	0.193006	0.748621	-0.27024	-1.14146	0.173013	-0.320093	-0.222956	0.81324	0.176305	-0.0613236	0.529281	9.71641	0.0769512	2.04254	-0.927497	-0.991744	0.191763	-0.861619	0.223312	-1.21732	0.523918	-1.05275	0.176717	-0.211529	-0.141671	-0.069436	0.37835
4.31	0.226941	0.742253	0.114008	0.53009	0.00950169	0.475823	0.582764	-0.0473829	0.909794	-0.18198	0.0126608	0.124607	0.153129	0.168984	-0.136848	-0.598709	-0.0382967	-0.0916092	-0.577473	-1.78375	0.156787	-0.795414	0.200121	0.71228	-0.281378	-0.896359	0.170961	-0.562791	-0.213847	0.637018	0.175916	-0.0203009	0.626963	9.96654	0.104016	1.73184	-0.934623	-0.763102	0.18242	-0.641584	0.213095	-1.09096	0.513294	-0.971519	0.175036	-0.408791	-0.140865	-0.126789	0.384726
4.32	0.232954	0.56879	0.118892	0.241194	0.0138691	0.595051	0.582308	-0.0440106	0.907835	-0.207009	0.0139064	0.122683	0.155542	0.333531	-0.141701	-0.379692	-0.0402556	-0.376764	-0.595367	-1.78848	0.148332	-0.869436	0.20694	0.673718	-0.290324	-0.637668	0.16591	-0.76135	-0.206842	0.427433	0.175977	0.0468289	0.717973	7.85294	0.129702	1.27011	-0.939733	-0.489237	0.176149	-0.382794	0.203676	-0.98722	0.503038	-0.943014	0.171664	-0.529785	-0.140322	-0.111134	0.388069
4.33	0.237521	0.52508	0.12225	0.187724	0.0198305	0.704576	0.581887	-0.0395606	0.905755	-0.202183	0.0150654	0.107365	0.158918	0.31641	-0.145678	-0.439789	-0.0450211	-0.653749	-0.61278	-1.67864	0.138403	-1.0851	0.212765	0.538425	-0.297857	-0.658518	0.160215	-0.594009	-0.203774	-0.0123812	0.177414	0.226104	0.782312	5.60559	0.147515	0.805756	-0.943284	-0.394247	0.172398	-0.243778	0.194369	-1.02762	0.492883	-0.900605	0.166852	-0.725141	-0.139583	-0.0880027	0.389566
4.34	0.242904	0.682985	0.126884	0.362567	0.0261535	0.799566	0.581546	-0.0306268	0.90397	-0.153346	0.0160317	0.0858823	0.160083	-0.0269508	-0.151749	-0.723442	-0.0518968	-0.815732	-0.628054	-1.35199	0.126753	-1.19444	0.216876	0.356639	-0.307914	-1.10726	0.158123	-0.275058	-0.200765	0.343229	0.182232	0.692185	0.827839	3.4848	0.165473	0.567293	-0.947836	-0.567971	0.16889	-0.200377	0.183977	-1.2051	0.483148	-0.807598	0.159647	-0.975658	-0.138748	-0.0518452	0.389833
4.35	0.248469	0.647084	0.132668	0.331538	0.0349879	1.17481	0.581219	-0.0355571	0.902686	-0.102955	0.0167825	0.064882	0.158228	-0.235063	-0.159669	-0.872965	-0.0622497	-1.14746	-0.639541	-0.988159	0.115613	-0.766596	0.220124	0.581519	-0.318425	-0.888643	0.158216	-0.115471	-0.19349	0.731489	0.18847	0.487122	0.85181	1.57925	0.17264	0.0111997	-0.952874	-0.447076	0.167651	0.126689	0.171864	-1.37336	0.474044	-0.697797	0.149735	-1.2317	-0.137503	0.0211003	0.389105
4.36	0.253086	0.603473	0.138729	0.242098	0.0469889	1.40342	0.580835	-0.0404719	0.901927	-0.0488681	0.0173495	0.0496701	0.154187	-0.443661	-0.168402	-0.89906	-0.0752023	-1.34022	-0.647093	-0.524907	0.109771	-0.631784	0.224519	0.340461	-0.326125	-0.647053	0.158868	-0.0606913	-0.184265	0.85763	0.192001	0.248883	0.86056	0.118929	0.170674	-0.425191	-0.957358	-0.367507	0.169713	0.4206	0.158733	-1.37616	0.465681	-0.597449	0.137192	-1.48052	-0.135597	0.109278	0.387162
4.37	0.25686	0.528787	0.144196	0.121321	0.0608615	1.51596	0.580415	-0.0437294	0.901695	0.00162326	0.0177887	0.0386414	0.147995	-0.613412	-0.176556	-0.816665	-0.090639	-1.51908	-0.649982	-0.0723399	0.102023	-0.901051	0.226965	0.185671	-0.331705	-0.445448	0.159331	-0.042812	-0.174088	1.0137	0.193891	0.139477	0.854705	-1.39192	0.160792	-0.74891	-0.961524	-0.286784	0.174599	0.656622	0.146167	-1.26647	0.458064	-0.51528	0.122481	-1.58765	-0.132815	0.288813	0.383846
4.38	0.25926	0.37733	0.148666	-0.0108884	0.0757573	1.55313	0.579954	-0.0485155	0.901938	0.0459688	0.0181319	0.0303947	0.140804	-0.645396	-0.183364	-0.669263	-0.107918	-1.67647	-0.648791	0.298771	0.0900533	-1.50449	0.227782	0.0345409	-0.334945	-0.188243	0.159569	-0.0186603	-0.162342	1.25181	0.194943	0.0795121	0.834111	-2.8504	0.14455	-1.08902	-0.96481	-0.148466	0.181655	0.822542	0.134949	-1.08593	0.451042	-0.497236	0.107371	-1.57598	-0.128203	0.463169	0.379603
4.39	0.259785	0.19144	0.151866	-0.158532	0.0912546	1.57157	0.579441	-0.0538505	0.902593	0.0840554	0.0184012	0.0235179	0.133705	-0.622718	-0.188371	-0.488702	-0.126554	-1.77377	-0.644049	0.646174	0.0734555	-1.71262	0.226741	-0.162759	-0.335419	0.096816	0.159507	-0.0117472	-0.148349	1.52473	0.195478	0.029608	0.800032	-4.06031	0.124172	-1.25825	-0.966615	0.0268124	0.190459	0.967233	0.125417	-0.888236	0.443859	-0.566314	0.0927027	-1.50973	-0.122111	0.60297	0.376014
4.4	0.258279	-0.00341948	0.153576	-0.328161	0.107339	1.58438	0.578876	-0.0591154	0.903586	0.112895	0.0186049	0.0174064	0.127049	-0.580867	-0.191474	-0.302932	-0.145838	-1.82286	-0.635917	0.962676	0.0575574	-1.4144	0.223787	-0.334383	-0.332982	0.396636	0.158939	-0.0375982	-0.132452	1.70848	0.195478	-0.0317118	0.755461	-4.95145	0.102116	-1.42096	-0.966633	0.221335	0.200936	1.1106	0.117523	-0.689441	0.435964	-0.655047	0.0787697	-1.45445	-0.115076	0.650351	0.37407
4.41	0.2547	-0.208512	0.153521	-0.520723	0.123878	1.57352	0.578257	-0.0643419	0.904816	0.130743	0.0187536	0.0128275	0.121296	-0.49179	-0.19269	-0.104638	-0.165285	-1.85177	-0.62499	1.21398	0.0460037	-0.927204	0.219332	-0.497273	-0.327504	0.714298	0.157671	-0.0892753	-0.115875	1.73809	0.194793	-0.110851	0.703781	-5.22463	0.0792494	-1.58501	-0.964712	0.432304	0.21298	1.24157	0.111272	-0.478145	0.427604	-0.694546	0.065113	-1.44224	-0.108117	0.620812	0.372935
4.42	0.24893	-0.434958	0.151092	-0.790308	0.140777	1.53725	0.577598	-0.0671181	0.906146	0.133027	0.018884	0.0140577	0.117087	-0.354503	-0.191571	0.192015	-0.184825	-1.89832	-0.611877	1.39747	0.0384859	-0.646361	0.213563	-0.616246	-0.31879	1.05315	0.154972	-0.283485	-0.101142	1.4644	0.193238	-0.18925	0.657149	-4.16933	0.05732	-1.53153	-0.960534	0.68176	0.226666	1.38978	0.106877	-0.213234	0.419055	-0.723071	0.0518245	-1.36829	-0.101434	0.618042	0.371538
4.43	0.240852	-0.673592	0.145911	-1.01429	0.157851	1.48348	0.576916	-0.0696126	0.907453	0.128364	0.0190372	0.0162506	0.115128	-0.159939	-0.187838	0.44655	-0.204411	-1.93699	-0.597287	1.50222	0.0328213	-0.526827	0.206819	-0.700151	-0.306992	1.3479	0.150026	-0.457575	-0.089191	1.33281	0.191325	-0.175642	0.61877	-3.74278	0.0378735	-1.47377	-0.953785	0.938358	0.24185	1.47192	0.10442	0.02346	0.410452	-0.742077	0.0394907	-1.24795	-0.0948898	0.613011	0.369455
4.44	0.230651	-0.88155	0.138779	-1.13733	0.174662	1.41884	0.576202	-0.0732741	0.908724	0.12615	0.0192028	0.0167424	0.115713	0.0391492	-0.182534	0.602991	-0.223698	-1.93379	-0.58197	1.55565	0.028177	-0.427563	0.199324	-0.775912	-0.2927	1.55889	0.143908	-0.510668	-0.0775017	1.44954	0.189945	-0.0953986	0.579727	-4.16968	0.0194294	-1.51227	-0.944634	1.14198	0.257607	1.46929	0.103262	0.18653	0.401897	-0.764128	0.0285486	-1.08113	-0.0884135	0.627819	0.366867
4.45	0.218803	-1.04515	0.130355	-1.22388	0.190905	1.33993	0.575447	-0.0776592	0.90998	0.124813	0.0193749	0.0181584	0.118485	0.196942	-0.176301	0.742527	-0.242321	-1.8823	-0.566154	1.60172	0.0244411	-0.362429	0.19116	-0.84027	-0.276509	1.72695	0.137596	-0.523723	-0.0645976	1.56147	0.189361	-0.0311218	0.535452	-4.65166	0.000760297	-1.63206	-0.933603	1.29079	0.273302	1.43297	0.102902	0.322294	0.393287	-0.796534	0.0194585	-0.869572	-0.0817921	0.65311	0.364348
4.46	0.205772	-1.17128	0.120699	-1.29894	0.206171	1.20051	0.574652	-0.0807695	0.911207	0.119773	0.0195768	0.0228243	0.123148	0.322609	-0.168969	0.909849	-0.259761	-1.74794	-0.549932	1.63516	0.0213262	-0.25286	0.182481	-0.880199	-0.258677	1.86817	0.131236	-0.541717	-0.0516307	1.4755	0.189177	-0.0122286	0.48775	-4.83327	-0.0184457	-1.71957	-0.921206	1.38222	0.288579	1.34917	0.103466	0.484238	0.384578	-0.829295	0.0125989	-0.630125	-0.075115	0.651282	0.362199
4.47	0.192064	-1.25447	0.109933	-1.32719	0.219588	0.970287	0.573839	-0.0815921	0.912351	0.107548	0.0198412	0.0303989	0.129509	0.43833	-0.160425	1.0615	-0.275009	-1.48477	-0.533596	1.61355	0.0212392	0.305342	0.173535	-0.906116	-0.239658	1.94648	0.124921	-0.539136	-0.0404225	1.23279	0.189095	-0.00479604	0.439425	-4.78424	-0.0374236	-1.72013	-0.908045	1.40374	0.302666	1.16989	0.105394	0.67103	0.375741	-0.875923	0.00814475	-0.383856	-0.0686066	0.62736	0.360458
4.48	0.178197	-1.29192	0.0985879	-1.26504	0.229957	0.611087	0.573041	-0.0772219	0.913326	0.0859518	0.0201921	0.0402946	0.137563	0.579456	-0.151174	1.14543	-0.2866	-1.05251	-0.51806	1.47211	0.0289062	1.19422	0.164533	-0.90859	-0.220234	1.9264	0.119086	-0.47535	-0.0322753	0.834478	0.189174	0.0290758	0.392139	-4.63255	-0.0554799	-1.66999	-0.894773	1.33848	0.314276	0.837296	0.109106	0.884969	0.366483	-0.954265	0.00611484	-0.141901	-0.0625102	0.574299	0.35955
4.49	0.164719	-1.29475	0.0875246	-1.09442	0.235561	0.0900358	0.572306	-0.0695071	0.91404	0.0556082	0.0206566	0.053177	0.147461	0.783803	-0.142011	1.16693	-0.292832	-0.46699	-0.504736	1.16898	0.0443646	1.7908	0.156029	-0.824566	-0.201441	1.82663	0.114484	-0.324109	-0.0285622	0.350565	0.189738	0.0809477	0.346142	-4.56115	-0.0725443	-1.62285	-0.882228	1.17945	0.321525	0.313519	0.1153	1.14725	0.356373	-1.07448	0.00652146	0.10226	-0.0571049	0.488967	0.360186
4.5	0.151977	-1.24231	0.077421	-0.892187	0.235254	-0.456364	0.571655	-0.0601375	0.914429	0.0226595	0.0212618	0.0677683	0.15947	0.976544	-0.13338	1.16705	-0.29282	0.124551	-0.495037	0.775966	0.063769	2.02981	0.148898	-0.668571	-0.183816	1.67775	0.111517	-0.174657	-0.0290712	-0.0359674	0.190736	0.11636	0.300051	-4.62966	-0.0889418	-1.6134	-0.871028	0.955769	0.323099	-0.241767	0.124577	1.40734	0.345062	-1.21443	0.00934134	0.334494	-0.0526943	0.37321	0.363071
4.51	0.140667	-1.08301	0.0686663	-0.675225	0.229679	-0.874959	0.571115	-0.0476834	0.914507	-0.00609795	0.0220029	0.0798626	0.172515	1.02	-0.125386	1.09086	-0.287432	0.599742	-0.489086	0.425251	0.0848337	2.17107	0.143304	-0.514084	-0.168173	1.42107	0.109975	-0.0375415	-0.0327321	-0.343067	0.192033	0.144274	0.252872	-4.77916	-0.105192	-1.63505	-0.861827	0.669495	0.319429	-0.694017	0.136572	1.55098	0.332549	-1.32969	0.0144498	0.556339	-0.0493396	0.271106	0.368355
4.52	0.13156	-0.854879	0.0616346	-0.480899	0.22019	-1.19008	0.570702	-0.0359373	0.914332	-0.0267345	0.022853	0.0911635	0.18525	1.02246	-0.11825	1.03029	-0.278297	0.845925	-0.487096	-0.075429	0.101663	0.71929	0.141614	0.222908	-0.155433	1.11437	0.109769	0.06207	-0.0390178	-0.654194	0.193553	0.155364	0.203939	-4.96408	-0.121579	-1.66265	-0.855203	0.34265	0.311508	-1.03117	0.150345	1.62551	0.319247	-1.39296	0.0216883	0.75792	-0.0468214	0.189043	0.37544
4.53	0.125167	-0.560084	0.0561213	-0.291979	0.207878	-1.34868	0.570402	-0.0232146	0.913992	-0.0413925	0.0238102	0.0985091	0.197304	0.868452	-0.111163	0.937147	-0.267194	1.12596	-0.489482	-0.368564	0.108767	1.01648	0.144406	0.350592	-0.145942	0.757877	0.110431	0.164275	-0.048074	-0.922695	0.195043	0.13468	0.153527	-5.07471	-0.138134	-1.68126	-0.851591	-0.00232466	0.300461	-1.23611	0.165454	1.57997	0.305736	-1.37353	0.0308463	0.949096	-0.0449123	0.124992	0.383571
4.54	0.121802	-0.260005	0.0523488	-0.144982	0.194549	-1.37852	0.57024	-0.00952154	0.913505	-0.0558014	0.0248111	0.101966	0.206834	0.636353	-0.104903	0.777037	-0.253726	1.31087	-0.494229	-0.556581	0.120242	1.05341	0.149118	0.476737	-0.139959	0.418976	0.11218	0.229406	-0.0588313	-1.08175	0.196189	0.0945751	0.102433	-5.10985	-0.154878	-1.70333	-0.850863	-0.299659	0.287528	-1.31726	0.180464	1.47051	0.292845	-1.28832	0.0417883	1.11949	-0.0434342	0.078851	0.391015
4.55	0.121285	0.0138539	0.0497604	-0.0358409	0.180896	-1.38929	0.570211	0.00399893	0.912875	-0.070251	0.0258539	0.106315	0.213722	0.411149	-0.0991305	0.674881	-0.239798	1.34075	-0.500506	-0.693958	0.128253	0.658441	0.154068	0.49568	-0.137128	0.115261	0.114418	0.264366	-0.0704539	-1.17431	0.196884	0.0238899	0.0525071	-4.51742	-0.171319	-1.43966	-0.852676	-0.559883	0.273586	-1.35765	0.195216	1.37692	0.280978	-1.19132	0.0542323	1.25972	-0.0423082	0.0310187	0.396966
4.56	0.123664	0.3391	0.0487692	0.230194	0.166807	-1.43269	0.570331	0.0200522	0.912156	-0.0680256	0.0269232	0.106236	0.217696	0.115156	-0.0943065	0.38979	-0.225357	1.48027	-0.508004	-0.786607	0.134527	0.608292	0.159432	0.527054	-0.137903	-0.377349	0.117999	0.483756	-0.0829157	-1.34021	0.196711	-0.0193231	0.0235972	-0.993081	-0.17976	-0.21412	-0.857098	-0.92452	0.258251	-1.50485	0.20938	1.19184	0.270083	-1.10551	0.0678121	1.35746	-0.0416462	-0.033483	0.401682
4.57	0.12962	0.700167	0.051317	0.618282	0.152105	-1.38135	0.570603	0.0340302	0.911622	-0.0360737	0.0279747	0.10658	0.217262	-0.291884	-0.0926442	-0.0552137	-0.21021	1.52533	-0.515786	-0.727933	0.139602	0.414659	0.164668	0.476708	-0.14428	-0.967829	0.124543	0.588883	-0.0962775	-1.51357	0.196913	0.0386151	0.0258424	0.945675	-0.176803	0.698339	-0.865162	-1.36285	0.240138	-1.65845	0.22161	0.85221	0.259991	-1.02123	0.0820824	1.40428	-0.0415823	-0.104358	0.406549
4.58	0.138852	0.98462	0.0570126	0.860632	0.138457	-1.15338	0.571005	0.0462939	0.911438	-0.00115557	0.0290698	0.112051	0.211788	-0.721203	-0.0938263	-0.387821	-0.19585	1.44264	-0.522118	-0.530285	0.143277	0.383259	0.169479	0.464407	-0.155478	-1.34757	0.130544	0.366134	-0.109921	-1.41775	0.196839	-0.0491451	0.0463618	3.21835	-0.165987	1.42263	-0.876542	-1.64806	0.220707	-1.61346	0.230927	0.492061	0.250815	-0.924263	0.0966393	1.42421	-0.0421045	-0.160555	0.411954
4.59	0.150383	1.15973	0.0648012	0.981787	0.127018	-0.881117	0.57152	0.0560107	0.911571	0.0253695	0.0302058	0.114515	0.20198	-1.03916	-0.0972197	-0.61721	-0.183052	1.28975	-0.526386	-0.336626	0.147132	0.384429	0.174195	0.450751	-0.169993	-1.56779	0.134629	0.115881	-0.119933	-0.948542	0.195949	-0.132173	0.0841732	3.92867	-0.149191	1.89834	-0.890069	-1.78001	0.201613	-1.47112	0.237075	0.189809	0.242843	-0.781352	0.111277	1.42835	-0.0430658	-0.191198	0.41694
4.6	0.163025	1.23665	0.0734769	1.01189	0.117937	-0.653749	0.572119	0.0638703	0.911901	0.0399562	0.0313451	0.112838	0.18955	-1.21637	-0.10194	-0.741346	-0.17234	1.10676	-0.529052	-0.207707	0.150362	0.285767	0.178664	0.419445	-0.186156	-1.67021	0.136951	-0.0230819	-0.126032	-0.782926	0.19414	-0.210674	0.122851	4.22429	-0.127464	2.40228	-0.904468	-1.79961	0.183923	-1.30588	0.24065	-0.0133942	0.236354	-0.635438	0.125835	1.42017	-0.0443011	-0.209313	0.420427
4.61	0.176094	1.24139	0.0824073	0.963511	0.110708	-0.46333	0.572793	0.0705314	0.912341	0.0458	0.032466	0.112023	0.17569	-1.29096	-0.107404	-0.764887	-0.163588	0.925456	-0.530691	-0.133381	0.153193	0.3165	0.18296	0.423976	-0.20327	-1.68748	0.138297	-0.181085	-0.132348	-0.923244	0.191998	-0.218088	0.176294	6.23222	-0.101643	2.60227	-0.919091	-1.73782	0.167782	-1.12677	0.242378	-0.133532	0.231118	-0.536894	0.140219	1.40334	-0.0458569	-0.245332	0.422492
4.62	0.188463	1.12843	0.0904593	0.80492	0.105464	-0.274703	0.57352	0.0744185	0.912772	0.0385474	0.0335965	0.113645	0.161993	-1.21819	-0.112484	-0.669949	-0.156915	0.701846	-0.531811	-0.0975743	0.156244	0.278812	0.187285	0.407799	-0.219862	-1.5237	0.137259	-0.452169	-0.138897	-0.806394	0.189704	-0.245468	0.239775	6.55077	-0.0746815	2.63113	-0.932729	-1.52531	0.153957	-0.913971	0.243022	-0.169518	0.226647	-0.493325	0.154464	1.3984	-0.0479719	-0.312674	0.423807
4.63	0.199096	0.928559	0.097156	0.616939	0.102275	-0.0951097	0.574273	0.0757259	0.913081	0.0217899	0.0347169	0.110473	0.149859	-1.01417	-0.116881	-0.549967	-0.152652	0.428219	-0.532848	-0.121309	0.15815	0.126754	0.191297	0.372839	-0.23453	-1.25845	0.134349	-0.533822	-0.143624	-0.573575	0.187125	-0.259652	0.31319	8.1143	-0.0466792	2.61872	-0.944239	-1.2128	0.142724	-0.714704	0.242925	-0.177313	0.222335	-0.504587	0.1686	1.38091	-0.0508261	-0.39936	0.4252
4.64	0.207234	0.669532	0.101833	0.331087	0.101138	0.0592914	0.575032	0.0759115	0.913176	-0.00405333	0.0358186	0.11046	0.140505	-0.723811	-0.119836	-0.298005	-0.150784	0.161672	-0.534364	-0.186449	0.158518	-0.0754677	0.194877	0.311841	-0.246254	-0.89618	0.129844	-0.716158	-0.147795	-0.590349	0.184634	-0.238833	0.400104	9.17305	-0.0191837	2.32224	-0.95278	-0.818147	0.134418	-0.487246	0.242653	-0.10347	0.21769	-0.559855	0.182536	1.35283	-0.054478	-0.494351	0.427355
4.65	0.212737	0.460689	0.103915	0.0204599	0.102385	0.27927	0.575795	0.0765082	0.912991	-0.0334946	0.0369286	0.111677	0.13421	-0.487587	-0.120658	-0.0510159	-0.151767	-0.217844	-0.536502	-0.255738	0.155737	-0.459243	0.197406	0.214983	-0.254742	-0.551895	0.122666	-0.961259	-0.152593	-0.572191	0.182214	-0.253207	0.494409	9.71914	0.00664769	2.04426	-0.958131	-0.447008	0.129529	-0.198264	0.242376	-0.102249	0.212527	-0.608004	0.196265	1.32853	-0.0588259	-0.567768	0.430473
4.66	0.215774	0.233174	0.103405	-0.285676	0.106591	0.511746	0.576557	0.0757034	0.912494	-0.0655136	0.0380501	0.112379	0.130891	-0.19858	-0.11939	0.187276	-0.156217	-0.577438	-0.539694	-0.393944	0.150006	-0.640131	0.199335	0.20929	-0.260037	-0.179758	0.112498	-1.19863	-0.15744	-0.496772	0.179527	-0.307459	0.593305	10.0685	0.0323015	2.16141	-0.960438	-0.0523002	0.128445	0.0847521	0.241573	-0.123339	0.20686	-0.665917	0.209713	1.28736	-0.0637133	-0.638522	0.434318
4.67	0.216746	0.0913033	0.101435	-0.365707	0.112961	0.645425	0.577327	0.077764	0.911758	-0.0803501	0.0391572	0.108637	0.130283	0.00913237	-0.11731	0.199815	-0.163077	-0.785554	-0.544268	-0.519257	0.142913	-0.781282	0.201237	0.203238	-0.263617	-0.175276	0.100739	-1.23451	-0.160144	-0.0367886	0.177681	0.053211	0.688551	8.83908	0.0663023	2.00957	-0.960216	0.161217	0.129853	0.179004	0.239794	-0.232053	0.20062	-0.731612	0.222775	1.23029	-0.0691477	-0.721877	0.438775
4.68	0.215785	-0.124825	0.0990523	-0.445217	0.121369	0.905204	0.578091	0.0736873	0.910892	-0.091442	0.0402049	0.0994713	0.131983	0.277159	-0.115587	0.173718	-0.172236	-1.09474	-0.549876	-0.607717	0.134159	-0.945078	0.203007	0.191469	-0.266569	0.00657843	0.0888319	-1.1634	-0.157079	0.592073	0.179845	0.330947	0.762089	5.95906	0.09347	1.31477	-0.957719	0.482803	0.133093	0.333446	0.236327	-0.416183	0.193554	-0.816718	0.235244	1.15779	-0.0750864	-0.783571	0.44406
4.69	0.212427	-0.309883	0.0972292	-0.356731	0.132628	1.20376	0.578781	0.0643017	0.909992	-0.0844798	0.0411223	0.0835281	0.13607	0.497288	-0.115544	-0.0505123	-0.184193	-1.37933	-0.556128	-0.635302	0.123995	-1.091	0.204407	0.130535	-0.266862	0.227205	0.0788448	-0.782085	-0.149232	0.899096	0.183522	0.374908	0.807758	3.59736	0.112098	0.729815	-0.952548	0.721901	0.138222	0.411188	0.229967	-0.732793	0.185668	-0.89647	0.247069	1.08002	-0.0813054	-0.836917	0.449876
4.7	0.207372	-0.431024	0.0973165	-0.206285	0.14644	1.4857	0.579378	0.0552034	0.909259	-0.0610842	0.0418849	0.0699114	0.141156	0.593022	-0.118398	-0.301979	-0.198622	-1.62066	-0.562054	-0.543435	0.112071	-1.29651	0.204785	0.00173261	-0.264481	0.429961	0.0726692	-0.396265	-0.140155	0.938409	0.186774	0.252239	0.837124	2.45619	0.12217	0.262271	-0.945734	0.859946	0.144236	0.465087	0.219971	-1.0638	0.176936	-0.97924	0.258169	0.984144	-0.0877724	-0.895612	0.456331
4.71	0.200886	-0.545907	0.0990115	-0.125294	0.162657	1.7324	0.579895	0.0490974	0.90877	-0.0371117	0.0425367	0.0610248	0.146443	0.6308	-0.123369	-0.439596	-0.215287	-1.82974	-0.566597	-0.36294	0.0981206	-1.49043	0.203602	-0.163726	-0.259453	0.648324	0.0692409	-0.168567	-0.130678	1.04646	0.188498	0.105121	0.857144	1.57029	0.12563	-0.0872969	-0.937602	1.00572	0.151198	0.557026	0.206853	-1.30285	0.16727	-1.06193	0.268196	0.829868	-0.0945849	-0.971879	0.463281
4.72	0.193084	-0.646739	0.101606	-0.0690774	0.180812	1.89767	0.580369	0.0461148	0.908506	-0.0157128	0.0431123	0.0541332	0.151671	0.651159	-0.129474	-0.520917	-0.233686	-1.96943	-0.569267	-0.178747	0.0825014	-1.6456	0.200796	-0.320656	-0.252269	0.80367	0.0674649	-0.000604775	-0.119721	1.26302	0.189228	0.0568792	0.86694	0.271944	0.122358	-0.468691	-0.928169	1.12885	0.159177	0.629407	0.191563	-1.4542	0.15671	-1.11714	0.276395	0.584413	-0.101886	-1.06055	0.470104
4.73	0.184289	-0.709548	0.105025	0.0237664	0.200055	1.97462	0.580821	0.0449907	0.908455	0.00593505	0.0436191	0.0472172	0.156703	0.667291	-0.136589	-0.616121	-0.252948	-1.94462	-0.570632	-0.17036	0.0673216	-0.926204	0.198881	0.34725	-0.243782	0.867352	0.0675485	0.208723	-0.106183	1.56783	0.189783	0.0554542	0.862686	-1.18918	0.112981	-0.663288	-0.917792	1.1797	0.16757	0.640501	0.174734	-1.56255	0.145512	-1.12899	0.281812	0.25754	-0.109791	-1.12973	0.476018
4.74	0.175089	-0.70818	0.108959	0.0521411	0.219599	1.97692	0.581252	0.0417315	0.908655	0.0337907	0.0440616	0.0418002	0.161222	0.598922	-0.144532	-0.680779	-0.271008	-1.83253	-0.571469	-0.00592869	0.0602489	-0.684947	0.200593	0.153386	-0.234775	0.883374	0.0693646	0.323011	-0.0893164	1.93158	0.190345	0.0522942	0.84392	-2.64842	0.0997883	-0.847322	-0.907225	1.14727	0.176095	0.693364	0.157163	-1.57943	0.13407	-1.09128	0.283906	-0.091637	-0.117924	-1.12358	0.48036
4.75	0.16601	-0.685375	0.112825	0.0601888	0.238739	1.88966	0.581655	0.0392486	0.909119	0.0580613	0.0444678	0.0399603	0.164613	0.493334	-0.152588	-0.665874	-0.288701	-1.80277	-0.570665	0.166254	0.0519143	-0.966553	0.201837	0.12339	-0.225659	0.88593	0.072321	0.407743	-0.0692237	2.18279	0.190733	0.0185304	0.810971	-4.0369	0.0842373	-0.955447	-0.897124	1.07258	0.184717	0.710846	0.139782	-1.52218	0.122748	-1.02503	0.282554	-0.439123	-0.125671	-1.04877	0.482675
4.76	0.157237	-0.653242	0.116337	0.05534	0.25672	1.7459	0.582046	0.0392542	0.909796	0.0760156	0.0448652	0.0394451	0.166966	0.373648	-0.159917	-0.597652	-0.305906	-1.69653	-0.568105	0.349471	0.0428541	-0.735533	0.202442	0.0334069	-0.216538	0.879996	0.0762684	0.483903	-0.0479452	2.11612	0.190561	-0.0653915	0.764533	-5.23064	0.0678473	-0.916416	-0.887683	0.981819	0.193069	0.702412	0.123293	-1.41748	0.111774	-0.937532	0.277804	-0.768106	-0.132455	-0.904115	0.482645
4.77	0.149132	-0.577425	0.119286	0.00196293	0.273183	1.57956	0.582459	0.0442232	0.910618	0.0861744	0.0452562	0.0394325	0.167982	0.195504	-0.166106	-0.492769	-0.321842	-1.53252	-0.563649	0.537889	0.0379952	-0.257737	0.202147	-0.0676268	-0.207877	0.81174	0.0810065	0.494288	-0.030632	1.39927	0.189542	-0.130409	0.712136	-4.72521	0.0534836	-0.935418	-0.879188	0.866134	0.201129	0.728675	0.108134	-1.26652	0.101297	-0.84843	0.269937	-1.05673	-0.137689	-0.703524	0.480219
4.78	0.141975	-0.489556	0.12057	-0.18699	0.288345	1.43784	0.582942	0.0526787	0.911471	0.0830041	0.0456717	0.0436162	0.167701	0.00773264	-0.169991	-0.262501	-0.336704	-1.43769	-0.557487	0.683302	0.0367239	-0.0364128	0.201092	-0.131177	-0.199895	0.753863	0.0847376	0.285576	-0.020657	0.787174	0.188185	-0.123786	0.669902	-4.04333	0.0392998	-1.05034	-0.871569	0.796769	0.209895	0.865532	0.0950307	-1.04311	0.0913565	-0.759619	0.259299	-1.30778	-0.141021	-0.481159	0.475579
4.79	0.135921	-0.380455	0.119819	-0.334607	0.302341	1.2903	0.583517	0.0625695	0.912265	0.0755588	0.0461235	0.0464938	0.16638	-0.162104	-0.171324	-0.0896524	-0.350877	-1.34502	-0.550248	0.755409	0.0374463	0.204015	0.199581	-0.174724	-0.192816	0.638357	0.0865713	0.119122	-0.0156192	0.346182	0.187208	-0.0651526	0.629423	-4.11515	0.0245722	-1.1457	-0.864756	0.696666	0.219747	0.967361	0.0841681	-0.844297	0.0817286	-0.727569	0.246402	-1.50496	-0.142053	-0.218768	0.469714
4.8	0.131242	-0.252264	0.117637	-0.423063	0.314956	1.13593	0.584197	0.0734371	0.912981	0.0675172	0.0465979	0.0482566	0.163961	-0.325889	-0.170763	0.0173326	-0.364103	-1.21319	-0.542529	0.783209	0.0414612	0.60594	0.197708	-0.215655	-0.187178	0.477836	0.0870992	0.00982996	-0.0148279	-0.0909689	0.186937	0.0132528	0.588067	-4.17005	0.00943344	-1.25543	-0.859134	0.556674	0.230189	1.0217	0.0753328	-0.678795	0.0721824	-0.690406	0.231536	-1.69213	-0.141038	-0.0312244	0.46387
4.81	0.128047	-0.130147	0.114528	-0.478193	0.326171	0.99632	0.584986	0.0840641	0.913612	0.0584768	0.0470874	0.0496221	0.160364	-0.470926	-0.168818	0.0851906	-0.376115	-1.06732	-0.534631	0.79366	0.0497402	1.03857	0.195545	-0.255197	-0.183157	0.331576	0.0867318	-0.066603	-0.0182344	-0.515561	0.187413	0.079327	0.546352	-4.19134	-0.00674928	-1.43694	-0.854925	0.416415	0.240878	1.0486	0.0682657	-0.542071	0.0628834	-0.649292	0.21517	-1.77823	-0.138216	0.190473	0.458314
4.82	0.126155	-0.0312912	0.11071	-0.529944	0.336125	0.866218	0.585874	0.0935066	0.914147	0.0484433	0.0475917	0.0515067	0.155811	-0.58464	-0.165737	0.155845	-0.38684	-0.925779	-0.526681	0.791916	0.0616616	1.24453	0.192993	-0.284221	-0.180382	0.236981	0.0856543	-0.135577	-0.0256263	-0.912893	0.188404	0.115943	0.504332	-4.21835	-0.0247105	-1.67029	-0.851987	0.298122	0.251667	1.06153	0.0627894	-0.406975	0.0540069	-0.614413	0.198403	-1.76669	-0.133374	0.408634	0.453258
4.83	0.125301	0.0422312	0.106155	-0.556624	0.344401	0.615168	0.586846	0.101288	0.914593	0.0425023	0.0481342	0.0581654	0.151058	-0.614499	-0.161378	0.303918	-0.396332	-0.802545	-0.51929	0.694161	0.0665535	-0.116172	0.19133	-0.168377	-0.178392	0.137795	0.0838743	-0.200711	-0.0367724	-1.1857	0.189657	0.158892	0.466001	-3.1045	-0.0438454	-1.59484	-0.850206	0.150645	0.262128	0.963871	0.059291	-0.190088	0.0456794	-0.580674	0.181919	-1.70788	-0.126848	0.570957	0.44886
4.84	0.125416	0.0602406	0.101932	-0.397384	0.34918	0.218591	0.587892	0.106044	0.915017	0.0415571	0.0487456	0.0637816	0.146739	-0.560692	-0.15602	0.341618	-0.403115	-0.389986	-0.512729	0.60845	0.0678086	0.339195	0.189708	-0.160826	-0.178075	-0.0118697	0.0824384	-0.0507077	-0.045542	-0.385751	0.192261	0.315862	0.42467	-5.37162	-0.062254	-1.8903	-0.850206	-0.0420792	0.270037	0.603523	0.0584405	0.0250931	0.0378947	-0.548919	0.166097	-1.62182	-0.119297	0.658152	0.445412
4.85	0.125873	0.0412797	0.0983776	-0.325639	0.349297	-0.321483	0.588964	0.109612	0.915395	0.0327745	0.049431	0.0747024	0.143706	-0.45533	-0.150208	0.525965	-0.404996	0.127878	-0.50715	0.50558	0.0700288	0.102419	0.188194	-0.147086	-0.178019	0.0133803	0.0826438	0.0631277	-0.0473586	-0.186193	0.19485	0.201069	0.368054	-5.61789	-0.0808376	-1.77535	-0.851719	-0.213055	0.274044	0.203336	0.0608837	0.419512	0.0307248	-0.510839	0.151047	-1.52948	-0.111386	0.690629	0.442754
4.86	0.126903	0.0514088	0.0944665	-0.299876	0.343284	-0.961647	0.590099	0.117623	0.915651	0.0179691	0.0502515	0.0892231	0.142432	-0.381334	-0.142498	0.783646	-0.400888	0.732707	-0.50268	0.386197	0.0711499	0.128539	0.186921	-0.107219	-0.177945	-0.0123777	0.0832973	0.0598975	-0.051661	-0.694148	0.19646	0.128531	0.313622	-5.23688	-0.0976764	-1.65985	-0.854984	-0.417198	0.273741	-0.221559	0.0684704	0.918653	0.0240919	-0.496283	0.136879	-1.42668	-0.103539	0.683387	0.440659
4.87	0.128618	0.0704372	0.090077	-0.263348	0.331247	-1.50033	0.591315	0.125222	0.915753	0.00257264	0.0512036	0.100509	0.142605	-0.30932	-0.133127	0.939516	-0.390843	1.24464	-0.499558	0.238354	0.0725692	0.164385	0.18618	-0.0370554	-0.178297	-0.0637643	0.0838576	0.0519994	-0.0607078	-1.08182	0.197584	0.0978294	0.260774	-5.30536	-0.113143	-1.5817	-0.859952	-0.598004	0.269223	-0.592303	0.0811551	1.32787	0.0177009	-0.502064	0.123704	-1.32333	-0.0960122	0.650939	0.439241
4.88	0.130884	0.0914738	0.085463	-0.224524	0.314664	-1.86769	0.592597	0.131031	0.915705	-0.0119711	0.0522493	0.108191	0.143731	-0.23962	-0.123024	1.00661	-0.376369	1.60023	-0.498047	0.0630193	0.0747231	0.305886	0.186501	0.123593	-0.179123	-0.105732	0.0844647	0.0598693	-0.0725895	-1.28544	0.198445	0.0732238	0.206793	-5.40084	-0.128018	-1.56422	-0.866166	-0.728464	0.261313	-0.860117	0.0975185	1.59622	0.0114457	-0.510975	0.111468	-1.22562	-0.0889935	0.608575	0.438331
4.89	0.133503	0.108295	0.0807595	-0.19759	0.295118	-2.10053	0.593933	0.135549	0.915519	-0.0249776	0.0533618	0.114289	0.145478	-0.178191	-0.112755	1.03322	-0.358855	1.83526	-0.49822	-0.0838923	0.078051	0.279358	0.188313	0.182217	-0.180268	-0.131223	0.0851743	0.0591368	-0.0859172	-1.38535	0.199073	0.0531374	0.152377	-5.41896	-0.142841	-1.56912	-0.873056	-0.812582	0.250978	-1.0403	0.116109	1.75894	0.00526124	-0.525614	0.100238	-1.11877	-0.0824378	0.569037	0.437675
4.9	0.136281	0.112133	0.0759984	-0.172007	0.273747	-2.23549	0.595307	0.13905	0.915205	-0.0378503	0.0545353	0.120346	0.147672	-0.11721	-0.102463	1.04666	-0.339686	1.93597	-0.499707	-0.21115	0.0800847	0.178935	0.190412	0.24507	-0.181556	-0.136757	0.0858809	0.0581703	-0.0997184	-1.37407	0.199495	0.0313019	0.0980962	-5.37105	-0.157926	-1.56684	-0.880168	-0.853839	0.238935	-1.16877	0.135877	1.83558	-0.000919407	-0.544239	0.0899195	-1.0414	-0.0764738	0.50306	0.437087
4.91	0.139007	0.101564	0.0713596	-0.129332	0.251359	-2.31176	0.596713	0.142057	0.914759	-0.0514554	0.0557679	0.125999	0.150337	-0.0290924	-0.0923654	1.02955	-0.319626	2.03129	-0.502604	-0.374231	0.0821206	0.256985	0.193608	0.394448	-0.182823	-0.13104	0.0866787	0.0875226	-0.112702	-1.32554	0.199612	-0.0282419	0.0455081	-4.88905	-0.17291	-1.35022	-0.887081	-0.866285	0.225561	-1.28456	0.155894	1.84151	-0.00724229	-0.564703	0.0802342	-0.980108	-0.0712285	0.443592	0.436451
4.92	0.142256	0.231611	0.0685754	0.311653	0.227384	-2.48015	0.598179	0.150202	0.914297	-0.0322328	0.0570234	0.12608	0.15257	-0.0622086	-0.0842576	0.576785	-0.297739	2.28158	-0.507225	-0.530625	0.0852925	0.390501	0.198352	0.505409	-0.186262	-0.693193	0.0901055	0.481947	-0.128752	-1.99952	0.199218	0.181542	0.0278588	0.610287	-0.170541	0.441489	-0.894661	-1.17258	0.209338	-1.70083	0.175112	1.61262	-0.0136725	-0.602515	0.071257	-0.894547	-0.0664414	0.421162	0.435823
4.93	0.146314	0.226974	0.0693095	0.492628	0.20316	-2.24537	0.599675	0.149526	0.914078	-0.0147832	0.0583591	0.140268	0.153177	-0.0690767	-0.079773	0.344422	-0.275506	2.12545	-0.512463	-0.497884	0.088629	0.291657	0.203271	0.469946	-0.192725	-0.647093	0.094588	0.230507	-0.150393	-2.30423	0.200345	-0.00809139	0.0333637	0.880401	-0.165772	0.562082	-0.903469	-1.18603	0.18999	-1.74606	0.19131	1.27589	-0.0204365	-0.635258	0.0631993	-0.793494	-0.0617466	0.433991	0.43609
4.94	0.150035	0.234725	0.0716352	0.645171	0.181336	-2.02708	0.601187	0.154928	0.913975	-0.00333815	0.0598096	0.148727	0.153062	-0.11487	-0.0771016	0.13335	-0.255	2.01595	-0.517148	-0.439365	0.091089	0.198414	0.208018	0.454079	-0.198592	-0.672306	0.0971409	0.124559	-0.172174	-2.14808	0.19898	-0.217718	0.052784	2.81289	-0.156497	1.48639	-0.911592	-1.18292	0.170662	-1.76661	0.203949	0.958059	-0.0272679	-0.648566	0.0562902	-0.661875	-0.0568124	0.472255	0.436128
4.95	0.154179	0.27734	0.0762662	0.849002	0.160937	-1.82073	0.602776	0.16177	0.914048	0.0161837	0.0613176	0.152927	0.15149	-0.185827	-0.0769072	-0.137196	-0.235383	1.89159	-0.5213	-0.390507	0.0924987	0.115217	0.212338	0.406503	-0.206099	-0.840315	0.099837	0.106622	-0.191108	-1.71107	0.196971	-0.209498	0.0847408	3.33491	-0.138771	1.91851	-0.919976	-1.23962	0.15041	-1.80878	0.213075	0.600951	-0.0342309	-0.679314	0.0506977	-0.530358	-0.0515322	0.508772	0.436077
4.96	0.15827	0.257639	0.0823471	0.906054	0.14303	-1.52008	0.60442	0.167259	0.914265	0.0268821	0.0628647	0.155925	0.149113	-0.2037	-0.0784773	-0.275212	-0.217783	1.67057	-0.524963	-0.346264	0.0934984	0.111496	0.216421	0.409023	-0.214205	-0.837674	0.102052	0.0241393	-0.205	-1.32707	0.194429	-0.286426	0.116726	3.43475	-0.117243	2.36069	-0.928016	-1.15939	0.130701	-1.70009	0.218554	0.271764	-0.0413811	-0.707298	0.0464066	-0.395047	-0.0459246	0.54143	0.435927
4.97	0.162154	0.262537	0.0891341	0.880405	0.128564	-1.10229	0.606127	0.173597	0.914583	0.0349156	0.0644259	0.156511	0.145991	-0.276987	-0.0812467	-0.382709	-0.203065	1.31297	-0.528021	-0.269055	0.0945183	0.0968409	0.220495	0.39738	-0.222597	-0.833969	0.103464	-0.0997391	-0.215579	-0.898409	0.191481	-0.30002	0.160259	5.4084	-0.0917835	2.56216	-0.935473	-1.04678	0.112906	-1.4396	0.220293	-0.101916	-0.0487112	-0.725131	0.0433272	-0.281288	-0.0400545	0.566207	0.435518
4.98	0.165251	0.150641	0.0958694	0.771163	0.118215	-0.724852	0.607879	0.176424	0.914913	0.0284561	0.0659949	0.157664	0.142862	-0.18225	-0.084572	-0.370186	-0.191972	0.963436	-0.53067	-0.26934	0.0949751	-0.00276334	0.224436	0.383107	-0.230311	-0.651896	0.103699	-0.19237	-0.220374	-0.219777	0.188377	-0.319494	0.222149	6.62586	-0.0650807	2.55744	-0.941742	-0.800004	0.0980771	-1.18814	0.218419	-0.38505	-0.0561307	-0.743011	0.0414791	-0.1423	-0.0340485	0.56692	0.434703
4.99	0.166677	0.00114721	0.101776	0.614174	0.111426	-0.42279	0.609657	0.179259	0.915119	0.0116066	0.0675824	0.159906	0.141214	-0.0254715	-0.0875989	-0.281084	-0.18408	0.64692	-0.533538	-0.309267	0.0942463	-0.128272	0.228217	0.374134	-0.236073	-0.415868	0.102495	-0.293279	-0.220138	0.0514524	0.185082	-0.334859	0.291248	7.32344	-0.037889	2.56705	-0.945877	-0.517473	0.0861724	-0.964445	0.213931	-0.579357	-0.06366	-0.759429	0.0409721	-0.00731729	-0.0281907	0.537805	0.433431
5	0.166358	-0.144104	0.106372	0.396146	0.107701	-0.155001	0.611468	0.18315	0.915128	-0.0109266	0.0691975	0.163578	0.141358	0.131681	-0.0897701	-0.120518	-0.179176	0.322122	-0.536912	-0.36182	0.0921527	-0.297543	0.231891	0.349842	-0.239778	-0.16583	0.0995821	-0.45827	-0.218648	0.190051	0.181838	-0.311586	0.368771	8.36134	-0.010485	2.37331	-0.947799	-0.229442	0.0771008	-0.714883	0.207594	-0.705254	-0.0713324	-0.778806	0.0417265	0.115795	-0.0227494	0.482979	0.431838
[truncated: 2,487 more columns]
