# Supplementary material for: Analysis of abnormal posture in patients with Parkinson's disease using a computational model considering muscle tones
Source: Front Comput Neurosci. 2023 Oct 5;17:1218707. doi: 10.3389/fncom.2023.1218707 (PMC10585043; doi:10.3389/fncom.2023.1218707)
Supplement: Supplementary file 3 [file Data_Sheet_3.ZIP › result_simulation_sub7-8/Sub7_uff3.962703.sto]

230310_sub7_uff3.962703_4/1631_3.240_1.433
version=1
nRows=501
nColumns=2537
inDegrees=no
endheader
time	pelvis_tilt	pelvis_tilt_u	pelvis_list	pelvis_list_u	pelvis_rotation	pelvis_rotation_u	pelvis_tx	pelvis_tx_u	pelvis_ty	pelvis_ty_u	pelvis_tz	pelvis_tz_u	hip_flexion_r	hip_flexion_r_u	hip_adduction_r	hip_adduction_r_u	hip_rotation_r	hip_rotation_r_u	knee_angle_r	knee_angle_r_u	subtalar_angle_1_r	subtalar_angle_1_r_u	ankle_angle_r	ankle_angle_r_u	hip_flexion_l	hip_flexion_l_u	hip_adduction_l	hip_adduction_l_u	hip_rotation_l	hip_rotation_l_u	knee_angle_l	knee_angle_l_u	subtalar_angle_1_l	subtalar_angle_1_l_u	ankle_angle_l	ankle_angle_l_u	lumbar_extension	lumbar_extension_u	lumbar_bending	lumbar_bending_u	lumbar_rotation	lumbar_rotation_u	neck_extension	neck_extension_u	roll	roll_u	yaw	yaw_u	neck_extension_2
0	0.327994	0	-0.0247596	0	-0.0544761	0	0.664523	0	0.911581	0	0.0186441	0	-0.103338	0	-0.0181141	0	-0.0947432	0	-0.489541	0	0.104516	0	0.249445	0	-0.222714	0	0.0275969	0	-0.151963	0	-0.31692	0	0.0187252	0	0.193556	0	-0.777633	0	0.0578119	0	0.0463441	0	0.434752	0	0.000214064	0	0.032592	0	-0.0921371
0.01	0.327502	0.319337	-0.0263596	-0.304282	-0.0551505	-0.26206	0.664684	0.0171957	0.911536	-0.0237373	0.0188003	0.0267427	-0.103623	-0.35166	-0.0154477	0.535901	-0.0927963	0.44861	-0.488094	-0.0904046	0.0945972	-1.56798	0.250584	0.166336	-0.22555	-0.860535	0.0253674	-0.60158	-0.153499	-0.327871	-0.311609	0.916811	0.0373986	0.333563	0.193688	0.356552	-0.776665	-0.363925	0.0582848	0.132964	0.0477404	0.29932	0.433537	0.0642557	0.00116603	0.146064	0.0329322	0.0355841	-0.090172
0.02	0.328378	-0.0518027	-0.0293874	-0.00887945	-0.0566907	-0.173405	0.664776	0.000596113	0.911104	-0.0470457	0.0190642	0.0198359	-0.102618	0.351728	-0.0100774	0.303508	-0.0881243	0.454383	-0.491694	-0.562509	0.0844475	-0.319757	0.252527	0.237553	-0.232535	-0.394971	0.0216	-0.11024	-0.156493	-0.347872	-0.302053	0.808085	0.032536	-0.668455	0.196377	0.0775171	-0.777839	0.0398873	0.0588436	-0.145292	0.0502906	0.0783834	0.434252	0.109683	0.00279434	0.159539	0.0329884	-0.0302221	-0.0903157
0.03	0.328102	-0.00604678	-0.0278006	0.222342	-0.0574688	0.134084	0.664722	-0.00906516	0.910795	-0.0162012	0.0191677	0.00362003	-0.0990742	0.295914	-0.0101462	-0.0968952	-0.084575	0.209907	-0.497406	-0.499316	0.0840984	0.0295484	0.254845	0.196825	-0.234429	-0.0493175	0.0239133	0.312349	-0.159196	-0.12309	-0.297627	0.096511	0.0292828	-0.0262598	0.196287	-0.029948	-0.77771	-0.0283574	0.0562649	-0.222748	0.0489122	-0.284611	0.435713	0.162945	0.00366212	-0.0147776	0.0324409	-0.0593396	-0.0913986
0.04	0.327836	-0.0601185	-0.025677	0.1209	-0.0562357	0.162733	0.66463	-0.00798365	0.910704	-0.00484059	0.0191928	0.00317858	-0.0966956	0.206619	-0.0107997	0.00577829	-0.0830579	0.161123	-0.501145	-0.253552	0.0837819	-0.0507023	0.256333	0.108524	-0.2332	0.178637	0.0260691	0.151177	-0.159043	0.0990596	-0.298605	-0.206013	0.0301439	0.120471	0.196246	0.0158484	-0.777676	0.0335092	0.0550655	-0.0718808	0.0462226	-0.191413	0.437061	0.0965115	0.00303807	-0.0847067	0.0320741	-0.0100804	-0.0923711
0.05	0.327089	-0.0799637	-0.0243248	0.109784	-0.0558714	0.00841644	0.664577	-0.0021974	0.91067	-0.00250309	0.0192411	0.00594913	-0.0949262	0.136313	-0.0107325	0.0238644	-0.0808468	0.239273	-0.502723	-0.0715508	0.0835287	-0.0106959	0.257195	0.0650669	-0.231195	0.171571	0.026723	0.0479371	-0.158128	0.0839425	-0.300639	-0.175404	0.03127	0.112687	0.196435	0.0176049	-0.777086	0.0646623	0.0541763	-0.10437	0.0454167	0.0173132	0.437694	0.0309156	0.00233337	-0.0605637	0.0321892	0.0317448	-0.092879
0.06	0.326389	-0.0574385	-0.0234893	0.0691469	-0.0562195	-0.00105924	0.664583	0.00273538	0.910654	-0.000684774	0.019295	0.00424409	-0.0939933	0.0595458	-0.010722	-0.0128834	-0.0792096	0.0629676	-0.502929	0.00794558	0.0831487	-0.0568968	0.257678	0.0363704	-0.229822	0.102266	0.0266553	-0.0066209	-0.157539	0.0337035	-0.301992	-0.0951827	0.0323081	0.0794531	0.196573	0.0101877	-0.776475	0.0472129	0.0533697	-0.0537327	0.0459131	0.0651676	0.437863	0.00765556	0.00182437	-0.0414798	0.0326821	0.0646655	-0.0931182
0.07	0.325898	-0.0420918	-0.0229037	0.0499769	-0.0562812	0.0238324	0.664624	0.00514794	0.910656	0.000772974	0.0193223	0.00142527	-0.0935009	0.0542973	-0.0111935	-0.0721426	-0.0794317	-0.087475	-0.50296	-0.0248189	0.0828087	6.19E-06	0.257938	0.0220169	-0.229119	0.0410202	0.0265212	0.00884547	-0.157626	-0.0413286	-0.302524	-0.00892668	0.0327673	0.0184419	0.196568	-0.0116392	-0.776067	0.0322983	0.053063	-0.0180793	0.046467	0.0490101	0.437939	0.00393614	0.00153132	-0.01782	0.0334094	0.0766575	-0.0933316
0.08	0.325514	-0.0355399	-0.0223425	0.0493838	-0.0561892	0.0282075	0.664685	0.00675673	0.910664	0.000685741	0.01933	0.000499789	-0.092978	0.0629415	-0.0122	-0.112291	-0.0805569	-0.127065	-0.503391	-0.0573622	0.0829904	0.0206108	0.258138	0.0225085	-0.228937	-0.0112123	0.0267674	0.0418481	-0.158122	-0.0411059	-0.302196	0.0724988	0.0327928	-0.0081048	0.196335	-0.0317271	-0.775768	0.0262369	0.0529074	-0.0160284	0.0468818	0.0385641	0.437992	0.00329498	0.0014388	-0.00335481	0.0341472	0.0690235	-0.0935544
0.09	0.325382	0.0357409	-0.0218362	0.0217723	-0.0559955	0.0437531	0.664786	0.0148965	0.910677	0.00362965	0.01934	0.00194144	-0.092984	-0.103316	-0.0134123	-0.118502	-0.0821481	-0.202124	-0.503405	0.0966158	0.0824988	-0.24019	0.257834	-0.0556069	-0.229633	-0.193135	0.0272169	-0.00112848	-0.15857	-0.0624771	-0.300659	0.276226	0.0315923	-0.348931	0.195442	-0.155498	-0.775656	-0.030925	0.0528298	0.0136546	0.0471937	0.0267294	0.437797	-0.053416	0.00136208	-0.044836	0.034721	0.0176023	-0.0934292
0.1	0.325556	-0.0310436	-0.0214758	0.0208361	-0.0553683	0.116737	0.664943	0.0139367	0.91074	0.00926689	0.0193592	0.000829982	-0.0942382	-0.0811515	-0.0144922	-0.13299	-0.0844842	-0.275306	-0.501922	0.174259	0.0786153	-0.367011	0.257393	-0.035626	-0.231475	-0.11426	0.0275818	0.055837	-0.15841	0.117693	-0.297582	0.271778	0.0272631	-0.388119	0.193757	-0.161794	-0.775714	0.0478194	0.0531812	0.0498629	0.0472804	-0.0321341	0.437129	-0.0859118	-0.000539994	-0.340553	0.0336694	-0.225886	-0.0927396
0.11	0.325324	0.00593018	-0.0207397	-0.0147639	-0.0535056	0.254986	0.665057	0.00914718	0.910887	0.0204395	0.0193522	-0.00122816	-0.0954805	-0.17704	-0.0158409	-0.133487	-0.0880353	-0.401282	-0.49976	0.264159	0.0771122	0.0459457	0.256761	-0.0978071	-0.232115	-0.0947797	0.0286007	0.092833	-0.156073	0.271261	-0.295446	0.192015	0.0239412	-0.322218	0.192213	-0.15544	-0.77538	-0.00827818	0.0541535	0.144857	0.0461765	-0.153263	0.436398	-0.0882186	-0.00537909	-0.595749	0.0305814	-0.356066	-0.0916529
0.12	0.32576	0.0472739	-0.0204335	-0.0559202	-0.05123	0.152264	0.665133	0.00593878	0.911134	0.0273882	0.0193576	0.00306813	-0.0978473	-0.241858	-0.0164987	-0.0406582	-0.0916464	-0.273167	-0.496757	0.321347	0.0781136	0.111792	0.255492	-0.150441	-0.233575	-0.207288	0.0293372	0.0141412	-0.153502	0.213672	-0.292975	0.329069	0.0203362	-0.375301	0.190576	-0.175886	-0.776033	-0.0811432	0.0557398	0.140541	0.045126	-0.0248002	0.435773	-0.0665565	-0.0113213	-0.505484	0.0275409	-0.197066	-0.0899246
0.13	0.325939	-0.00728079	-0.0206521	-0.0421505	-0.0506054	-0.00315454	0.665172	0.00205399	0.911415	0.0292313	0.0194123	0.0067817	-0.0997917	-0.169601	-0.0164298	0.0181088	-0.0936736	-0.18366	-0.493573	0.332807	0.0796687	0.223527	0.253924	-0.171178	-0.2358	-0.24155	0.0297656	-0.00597059	-0.15187	0.133743	-0.288775	0.495555	0.0162713	-0.486005	0.188731	-0.190223	-0.776678	-0.0463386	0.0564835	0.0497656	0.0459664	0.15002	0.4353	-0.0465878	-0.0147032	-0.183918	0.0269487	0.0630351	-0.0881239
0.14	0.32606	0.0504695	-0.0211148	-0.0859552	-0.0498185	0.153952	0.665183	0.000487867	0.911742	0.0368789	0.0194648	0.002902	-0.102036	-0.313042	-0.0160082	-0.00378352	-0.0964078	-0.357922	-0.48966	0.455158	0.0821337	0.247498	0.252019	-0.209339	-0.238566	-0.331921	0.0299732	-0.0174277	-0.149949	0.238448	-0.283392	0.576753	0.0105936	-0.634268	0.186733	-0.221686	-0.777437	-0.118198	0.0574318	0.148171	0.0471034	0.0275086	0.43498	-0.0218271	-0.0155387	0.00587765	0.0283531	0.200836	-0.0863092
0.15	0.327076	0.123892	-0.0210209	-0.0516943	-0.0472663	0.313933	0.665181	-0.00126163	0.912147	0.0430974	0.0194739	-0.000288402	-0.105923	-0.421358	-0.0161515	-0.092372	-0.100378	-0.390844	-0.484759	0.499944	0.0848265	0.290892	0.249905	-0.208554	-0.242503	-0.454338	0.0307316	0.0544925	-0.147283	0.2451	-0.277162	0.675985	0.00347676	-0.802566	0.184175	-0.289127	-0.779232	-0.206418	0.0589777	0.159318	0.0464728	-0.157884	0.434909	0.0146173	-0.0147698	0.134942	0.0306625	0.245492	-0.084372
0.16	0.328236	0.0795847	-0.0201847	0.00255354	-0.0440495	0.328409	0.665152	-0.00467815	0.91258	0.0425813	0.0194759	0.00128525	-0.109854	-0.325505	-0.0167707	-0.097604	-0.103922	-0.298284	-0.480078	0.427654	0.0877078	0.273645	0.247936	-0.185314	-0.247005	-0.465852	0.032276	0.115315	-0.14516	0.14681	-0.269845	0.78737	-0.00544429	-0.962335	0.181062	-0.330463	-0.781244	-0.166555	0.0601716	0.0900792	0.044692	-0.19871	0.435115	0.0325966	-0.0131373	0.177535	0.0330193	0.217949	-0.0825967
0.17	0.328761	0.0182828	-0.018962	0.0430793	-0.0411997	0.287089	0.665095	-0.00631122	0.912994	0.0407288	0.0195026	0.00400515	-0.112605	-0.220544	-0.0173108	-0.0689298	-0.106506	-0.209188	-0.476128	0.372369	0.0902423	0.222772	0.246186	-0.168026	-0.251382	-0.461006	0.0342587	0.147779	-0.143833	0.105624	-0.261419	0.897494	-0.0152263	-0.97073	0.177577	-0.371317	-0.782603	-0.102713	0.0606381	0.0170334	0.0429344	-0.163591	0.435385	0.0282177	-0.0113821	0.166072	0.0349402	0.163924	-0.0810709
0.18	0.328446	-0.101818	-0.0175836	0.082025	-0.0390428	0.20091	0.665028	-0.00741376	0.913393	0.0386906	0.0195546	0.00625729	-0.114084	-0.046369	-0.0176574	-0.0329586	-0.10805	-0.0871984	-0.47267	0.309943	0.0923981	0.223135	0.24457	-0.153672	-0.255359	-0.368548	0.0364802	0.184979	-0.142709	0.0828794	-0.252085	0.954637	-0.0241472	-0.753915	0.173688	-0.407644	-0.783026	0.0317591	0.0604025	-0.0687624	0.0417679	-0.0646909	0.435468	-0.000769863	-0.0095527	0.261186	0.0365083	0.191162	-0.0797071
0.19	0.327118	-0.126998	-0.0161501	0.130006	-0.038257	0.0246422	0.664955	-0.00613811	0.913781	0.0401058	0.0196324	0.00972892	-0.113923	0.0316911	-0.0179263	-0.0121152	-0.107929	0.127623	-0.469937	0.255259	0.0946427	0.209457	0.243091	-0.153763	-0.258578	-0.394285	0.0389939	0.198653	-0.142253	-0.0280067	-0.242227	1.03955	-0.0295248	-0.318187	0.169298	-0.483927	-0.78229	0.0599731	0.0590005	-0.218054	0.041891	0.115626	0.435125	-0.0224918	-0.0042555	0.87488	0.0397857	0.489447	-0.0786683
0.2	0.326322	-0.0535958	-0.0151369	0.114362	-0.0391602	-0.0961101	0.664919	-0.00118203	0.914201	0.043262	0.0197437	0.0114902	-0.114196	-0.0685019	-0.0178248	0.0209625	-0.10578	0.262406	-0.467164	0.303383	0.096619	0.205114	0.241433	-0.171895	-0.263167	-0.541042	0.0412687	0.128098	-0.14273	-0.075914	-0.231134	1.16038	-0.0309437	0.0269522	0.164056	-0.558326	-0.782107	-0.0157884	0.0563995	-0.281533	0.0439511	0.268231	0.434349	-0.0268309	0.00816642	1.56934	0.0458094	0.650186	-0.0780678
0.21	0.325389	-0.141514	-0.0143765	0.0918278	-0.0401223	-0.00528944	0.664915	-0.000574035	0.914623	0.0407263	0.0198396	0.00667068	-0.114567	0.00140666	-0.0176122	0.00365718	-0.103489	0.160114	-0.464024	0.322	0.098751	0.205502	0.23974	-0.162793	-0.267881	-0.421749	0.0432452	0.142947	-0.143037	-0.0223201	-0.219602	1.12215	-0.028725	0.454596	0.158345	-0.577161	-0.781637	0.100942	0.0537523	-0.236395	0.0465187	0.216603	0.433151	-0.0443764	0.0256649	1.85089	0.05149	0.435231	-0.0780683
0.22	0.323902	-0.131325	-0.013234	0.0761429	-0.0393001	0.232618	0.664914	0.000670097	0.915026	0.0403761	0.019866	-0.000756805	-0.114711	-0.0512037	-0.0179243	-0.0706097	-0.103175	-0.0879972	-0.460635	0.354621	0.100635	0.173911	0.238176	-0.151201	-0.271408	-0.373202	0.0454996	0.197352	-0.142752	0.0513726	-0.208854	1.03311	-0.0214824	0.936866	0.152404	-0.606621	-0.780343	0.109854	0.0520173	-0.126722	0.047486	-0.0172674	0.431772	-0.0285494	0.0434808	1.67178	0.0542403	0.12097	-0.0786164
0.23	0.322806	-0.117225	-0.0115825	0.116272	-0.0372863	0.193343	0.664918	-0.00106555	0.915413	0.0352883	0.0198599	0.000959891	-0.115264	0.0108874	-0.0187054	-0.0764349	-0.103979	-0.00629235	-0.457533	0.228208	0.102212	0.135578	0.236824	-0.113543	-0.274958	-0.3775	0.0480308	0.197275	-0.142175	-0.000982167	-0.198667	1.0036	-0.0122711	0.885199	0.146299	-0.595033	-0.779414	0.0842472	0.0506506	-0.185446	0.0469666	-0.0167605	0.431008	0.0409038	0.058404	1.26492	0.0542697	-0.142051	-0.0800334
0.24	0.321174	-0.212291	-0.00995548	0.143119	-0.0366605	0.0501553	0.664878	-0.00722976	0.915707	0.0228773	0.0198882	0.00402574	-0.114019	0.240393	-0.0193471	-0.0281214	-0.103091	0.144988	-0.456349	0.0259392	0.103174	0.0529864	0.235981	-0.0572527	-0.277731	-0.222772	0.0503671	0.182986	-0.142415	-0.0406771	-0.189062	0.895307	-0.00251767	1.15135	0.140539	-0.541315	-0.778078	0.165116	0.0484065	-0.25489	0.0474713	0.115576	0.431237	0.088989	0.0677531	0.595312	0.0510374	-0.497223	-0.0825374
0.25	0.318833	-0.235875	-0.00850281	0.133311	-0.0367167	0.0451372	0.66478	-0.0115374	0.915877	0.0117611	0.019928	0.00365858	-0.111175	0.302356	-0.0199	-0.0327152	-0.101713	0.0973534	-0.45654	-0.0426263	0.103169	-0.0595152	0.235673	-0.00798609	-0.278988	-0.0968184	0.0522146	0.141404	-0.142197	0.0822348	-0.180997	0.711666	0.0116016	1.71153	0.135328	-0.48593	-0.776136	0.179304	0.0460328	-0.229908	0.0486512	0.123664	0.431707	0.0308878	0.0712698	0.155766	0.0445448	-0.778714	-0.0848006
0.26	0.31677	-0.166892	-0.00721393	0.0923507	-0.0365497	0.0729062	0.664652	-0.0139064	0.915956	0.0049131	0.0199607	0.00280116	-0.108543	0.217127	-0.0205643	-0.0407695	-0.101191	-0.00998787	-0.45697	-0.0330414	0.102	-0.167097	0.235685	0.0070097	-0.279569	-0.0543151	0.0532993	0.0409298	-0.140734	0.204963	-0.174864	0.498989	0.0324967	2.28657	0.13063	-0.386173	-0.774617	0.0935624	0.0440997	-0.158461	0.0497501	0.10855	0.431696	-0.0237512	0.0715292	-0.0885772	0.0363781	-0.827204	-0.0857704
0.27	0.315663	-0.0676661	-0.00614373	0.017068	-0.0354205	0.250234	0.664508	-0.0145514	0.916014	0.00659188	0.0199481	-0.007574	-0.107338	0.0346685	-0.0213797	-0.0837325	-0.102308	-0.263305	-0.456865	0.0721796	0.100093	-0.187785	0.235574	-0.0307333	-0.279854	0.0101821	0.0535203	0.0291896	-0.13843	0.244772	-0.171558	0.17474	0.0402478	0.044216	0.128596	-0.127124	-0.774253	-0.0116964	0.0432797	0.0417242	0.0502903	-0.0230351	0.431124	-0.115676	0.0691564	-0.466748	0.0278407	-0.936808	-0.0855354
0.28	0.315317	-0.00374449	-0.00534532	-0.0421261	-0.0320477	0.403228	0.664366	-0.0132929	0.916073	0.00509384	0.0198225	-0.0157839	-0.10786	-0.106071	-0.0221843	-0.105322	-0.106072	-0.435799	-0.455563	0.167026	0.0983102	-0.177314	0.23511	-0.0454114	-0.279318	0.0628763	0.0539305	0.0739823	-0.13571	0.301719	-0.171016	-0.0394208	0.0433832	0.474296	0.127645	-0.0641654	-0.77468	-0.0597062	0.0448587	0.22389	0.0493852	-0.147294	0.429456	-0.251048	0.0611125	-1.1114	0.0176899	-1.0583	-0.0837611
0.29	0.315717	0.0874625	-0.00428501	-0.0139118	-0.0280078	0.424722	0.664246	-0.0105753	0.916119	0.00454342	0.0196604	-0.0155996	-0.109524	-0.204912	-0.0233581	-0.150141	-0.110606	-0.461148	-0.453846	0.168492	0.0963838	-0.21355	0.234723	-0.0305601	-0.27877	0.00725923	0.0548327	0.101829	-0.132492	0.350844	-0.171919	-0.13147	0.048083	0.473445	0.127136	-0.0315278	-0.775759	-0.142616	0.0470814	0.231153	0.0475713	-0.220914	0.426661	-0.326584	0.0476865	-1.527	0.00819722	-0.828165	-0.0812872
0.3	0.317031	0.161177	-0.00312667	-0.0174076	-0.0240381	0.382801	0.66416	-0.00615596	0.916168	0.00449924	0.0195267	-0.0105201	-0.112124	-0.271686	-0.0244916	-0.120422	-0.115095	-0.396352	-0.452284	0.139936	0.0942904	-0.1924	0.234441	-0.0213534	-0.279009	-0.0764975	0.0557151	0.0585432	-0.128859	0.351137	-0.173328	-0.132382	0.052719	0.433004	0.126863	-0.0181351	-0.777657	-0.201293	0.0493128	0.227552	0.0453058	-0.228487	0.423198	-0.381099	0.0312174	-1.73807	0.00167539	-0.51281	-0.0791423
0.31	0.318596	0.124046	-0.00240424	-0.0345279	-0.0210005	0.225191	0.664127	-0.000337056	0.916191	-0.000758363	0.0194549	-0.00405209	-0.114713	-0.200031	-0.0249844	-0.0346854	-0.118202	-0.204505	-0.451139	0.0848177	0.0924922	-0.183982	0.234276	-0.00676279	-0.279925	-0.0911343	0.0561191	0.00428861	-0.125831	0.231239	-0.174283	-0.0536758	0.0561919	0.236187	0.12675	0.00372237	-0.779558	-0.129467	0.0513486	0.190781	0.0436944	-0.0931932	0.419029	-0.459671	0.0132364	-1.84674	-0.00221365	-0.309786	-0.0775888
0.32	0.319298	0.0372562	-0.00235177	-0.0460277	-0.0195093	0.0823416	0.664159	0.0074579	0.916158	-0.00436796	0.0194338	-0.00092487	-0.116025	-0.0997934	-0.02484	0.0135374	-0.119562	-0.0942884	-0.450468	0.0695288	0.0904143	-0.221712	0.23426	0.00178705	-0.280576	-0.0631989	0.056133	-0.0110408	-0.124111	0.122553	-0.174373	0.0400578	0.0573254	0.012875	0.126861	0.0102071	-0.780111	0.0136802	0.0530539	0.160931	0.0436025	0.0456513	0.413669	-0.605989	-0.00546344	-1.88262	-0.00492332	-0.253642	-0.0763878
0.33	0.320211	0.18407	-0.00254123	-0.0420163	-0.0186927	0.0756765	0.664295	0.0200172	0.916142	0.00249093	0.0194279	-0.00014688	-0.117883	-0.318763	-0.0247214	-0.0409151	-0.120731	-0.138204	-0.449329	0.1651	0.0885951	-0.119628	0.234155	-0.0225495	-0.28218	-0.298899	0.0562209	-0.0168225	-0.12284	0.124685	-0.173356	0.166171	0.0573253	0.0255743	0.126751	-0.0386073	-0.78036	-0.0936084	0.0546678	0.169156	0.044007	0.0115454	0.406803	-0.727372	-0.0240311	-1.80773	-0.00754414	-0.249435	-0.0748997
0.34	0.323277	0.421135	-0.00272113	-0.0537496	-0.0177846	0.0750523	0.664562	0.0332432	0.916211	0.0103127	0.0194391	0.00287672	-0.122767	-0.638668	-0.0247372	-0.0666999	-0.122299	-0.133098	-0.447147	0.264485	0.08782	-0.0538047	0.233741	-0.0564246	-0.286906	-0.635521	0.0564109	-0.0677665	-0.121348	0.104276	-0.170998	0.307099	0.0579023	0.0693201	0.125978	-0.107514	-0.782483	-0.308942	0.0563471	0.183271	0.0439088	-0.0432509	0.399271	-0.724399	-0.0406431	-1.49671	-0.0102554	-0.25002	-0.0738363
0.35	0.328225	0.535232	-0.00312633	-0.0637193	-0.0171354	0.0173482	0.66495	0.0439333	0.916319	0.00949958	0.0194899	0.00730466	-0.130143	-0.791469	-0.0244051	-0.0418072	-0.123408	-0.0503434	-0.444241	0.305679	0.0873679	-0.0455298	0.233153	-0.0568165	-0.294536	-0.839979	0.0564142	-0.109552	-0.120447	-0.0237906	-0.167224	0.443843	0.0583044	0.00136467	0.124659	-0.147623	-0.786265	-0.394854	0.0579085	0.154607	0.0436808	-0.040498	0.392324	-0.633084	-0.0526477	-0.831313	-0.0124943	-0.0634815	-0.07534
0.36	0.333141	0.427223	-0.00377467	-0.0113948	-0.0175996	-0.191837	0.665426	0.0506429	0.916376	0.00129359	0.0195934	0.0140831	-0.137306	-0.599522	-0.0237214	-0.00153301	-0.123307	0.138919	-0.441609	0.186434	0.0869289	-0.0429801	0.232802	-0.00653946	-0.302941	-0.813347	0.056428	-0.0756888	-0.12135	-0.282868	-0.162205	0.572529	0.0578126	-0.0989624	0.123185	-0.153584	-0.789585	-0.239716	0.0586075	-0.0229755	0.0439652	0.0985233	0.386221	-0.602682	-0.0555419	0.223321	-0.0112128	0.330623	-0.0801857
0.37	0.336916	0.358372	-0.00464513	0.0464744	-0.020834	-0.442526	0.66597	0.0591564	0.91636	-0.00266322	0.0197708	0.0206251	-0.14219	-0.436267	-0.0230152	0.0165419	-0.120983	0.31042	-0.440553	0.0515773	0.0862888	-0.0934775	0.232977	0.0327904	-0.311214	-0.868584	0.0568726	-0.0531081	-0.125046	-0.509043	-0.155513	0.77215	0.0564933	-0.159416	0.121446	-0.20243	-0.79121	-0.123545	0.0572347	-0.204222	0.0461484	0.292723	0.380011	-0.657977	-0.0500498	0.76055	-0.00824405	0.286957	-0.0876851
0.38	0.340775	0.422562	-0.00576895	0.047143	-0.0254769	-0.482202	0.666625	0.0721877	0.916351	0.00164662	0.0199888	0.0224086	-0.146916	-0.534768	-0.0223953	-0.0125518	-0.117919	0.312796	-0.439966	0.0870448	0.0853216	-0.0822599	0.233272	0.0235178	-0.320923	-1.07412	0.0574281	-0.0841427	-0.129807	-0.5374	-0.146625	1.01062	0.0546548	-0.191639	0.118968	-0.303982	-0.792384	-0.135429	0.054942	-0.230358	0.0492847	0.295397	0.372686	-0.817731	-0.0408232	1.09316	-0.00475707	0.485501	-0.095947
0.39	0.345105	0.430479	-0.00693895	0.035887	-0.0300019	-0.446427	0.667414	0.0854333	0.916397	0.00733055	0.0202136	0.0223922	-0.152739	-0.611719	-0.022005	-0.0404099	-0.115007	0.294528	-0.438637	0.179687	0.0845394	-0.0866499	0.233407	0.00750278	-0.332564	-1.22406	0.0579544	-0.116286	-0.134504	-0.538447	-0.135256	1.26455	0.0527064	-0.188736	0.115368	-0.42145	-0.793464	-0.0825302	0.0526445	-0.216319	0.0519663	0.228699	0.363603	-0.994683	-0.0284673	1.37624	0.000152266	0.524046	-0.102999
0.4	0.349029	0.351136	-0.00810868	0.028081	-0.0341347	-0.411521	0.668329	0.0972808	0.916495	0.012154	0.0204351	0.0218165	-0.158803	-0.58479	-0.0217588	-0.0477753	-0.112344	0.262356	-0.436431	0.255346	0.0834651	-0.118938	0.233397	-0.00648177	-0.345211	-1.27929	0.058429	-0.127595	-0.139139	-0.53007	-0.121342	1.51631	0.050936	-0.154757	0.11058	-0.539854	-0.7935	0.0625134	0.0505575	-0.203522	0.0539603	0.170534	0.352754	-1.15359	-0.0138662	1.53807	0.00714154	0.837874	-0.108746
0.41	0.352181	0.295333	-0.00912563	0.0312222	-0.0378061	-0.332964	0.669356	0.108093	0.916645	0.0177821	0.0206464	0.0204449	-0.164574	-0.57264	-0.021711	-0.0712321	-0.110155	0.191347	-0.433593	0.307924	0.0826036	-0.0362076	0.233272	-0.0171985	-0.358344	-1.34019	0.0591029	-0.108904	-0.143342	-0.447468	-0.105044	1.73424	0.0498665	-0.039538	0.10456	-0.661999	-0.792146	0.174221	0.0486258	-0.191154	0.0550996	0.0528431	0.340524	-1.24616	0.00212518	1.68768	0.014939	0.710666	-0.113732
0.42	0.354661	0.180893	-0.00988236	0.0232445	-0.0406583	-0.274931	0.67048	0.116035	0.916833	0.0183365	0.0208516	0.0210576	-0.169926	-0.451453	-0.0217705	-0.043418	-0.108514	0.187232	-0.430571	0.278413	0.0825373	-0.00833907	0.233126	-0.00815384	-0.371761	-1.30693	0.0600096	-0.0999864	-0.146593	-0.383336	-0.0868589	1.897	0.0498562	0.0157136	0.097403	-0.758482	-0.789601	0.340047	0.0469364	-0.181122	0.0549178	-0.0407719	0.327415	-1.3114	0.019376	1.79951	0.0212506	0.522221	-0.118221
0.43	0.355481	-0.0145978	-0.0106854	0.0198829	-0.0434687	-0.312364	0.671674	0.122902	0.916998	0.0146438	0.0210725	0.0231029	-0.173255	-0.215649	-0.0215415	0.0181906	-0.106279	0.268742	-0.428161	0.209561	0.081843	-0.13818	0.233204	0.0240243	-0.384309	-1.19943	0.0609358	-0.0889608	-0.149757	-0.399142	-0.067044	2.07561	0.0494661	-0.0894196	0.0893865	-0.846651	-0.784861	0.591056	0.0452359	-0.209158	0.0543506	-0.0211158	0.313498	-1.38955	0.0373855	1.86029	0.0261273	0.398276	-0.122144
0.44	0.35444	-0.169448	-0.0117482	-0.0281913	-0.0463645	-0.283151	0.67295	0.133052	0.917131	0.0124491	0.0213066	0.0231538	-0.17454	-0.0864411	-0.0209113	0.0778341	-0.103676	0.230429	-0.426044	0.233569	0.0798914	-0.23677	0.233448	0.0226426	-0.396048	-1.1631	0.0616628	-0.133175	-0.152723	-0.3163	-0.045153	2.31693	0.0480024	-0.170725	0.080379	-0.963354	-0.777676	0.807742	0.0436761	-0.159241	0.0538064	-0.0412387	0.298526	-1.4967	0.0556143	1.83649	0.0306674	0.362638	-0.124955
0.45	0.352732	-0.117381	-0.0132161	-0.142079	-0.0480563	-0.100659	0.674347	0.14655	0.917264	0.0153457	0.0215236	0.0195232	-0.175862	-0.272673	-0.0197911	0.110257	-0.102206	0.0371219	-0.423063	0.390009	0.0775222	-0.228102	0.233509	-0.0151916	-0.40857	-1.35808	0.0616926	-0.258292	-0.154259	-0.119776	-0.0205696	2.59962	0.0466255	-0.0621767	0.0700143	-1.11359	-0.769344	0.793145	0.0434015	0.0515822	0.0524345	-0.192831	0.282822	-1.52271	0.07021	0.908321	0.0335393	-0.137607	-0.126323
0.46	0.352674	0.0829243	-0.0148256	-0.213881	-0.0469768	0.177078	0.675856	0.152074	0.917435	0.016688	0.0216951	0.0155891	-0.18037	-0.59952	-0.0184349	0.06155	-0.103313	-0.222772	-0.418241	0.52948	0.075595	-0.130338	0.233136	-0.0424766	-0.423981	-1.60702	0.0610059	-0.317811	-0.153155	0.131992	0.00623382	2.70028	0.0472339	0.226112	0.0581838	-1.22372	-0.76265	0.572263	0.045429	0.246949	0.048724	-0.488629	0.26804	-1.38189	0.0719896	-0.276253	0.0312832	-0.323802	-0.126729
0.47	0.353763	0.0941527	-0.0160754	-0.223606	-0.0440242	0.246127	0.677326	0.139214	0.917546	0.00374074	0.0218614	0.0189693	-0.186233	-0.532328	-0.0171775	0.089699	-0.106213	-0.308682	-0.413459	0.387494	0.0747641	-0.0704995	0.232914	0.00939994	-0.439986	-1.47507	0.0603871	-0.285419	-0.150611	0.131866	0.0322611	2.4565	0.0501695	0.313214	0.0461452	-1.14157	-0.757585	0.488815	0.0482493	0.249015	0.0428111	-0.59697	0.25558	-1.12488	0.0671457	-0.543575	0.0310569	0.0789999	-0.128265
0.48	0.354209	-0.0117623	-0.0175132	-0.221086	-0.0414333	0.128601	0.678603	0.115581	0.91749	-0.015171	0.0220892	0.0265814	-0.189914	-0.240188	-0.0153035	0.20042	-0.109399	-0.31466	-0.410988	0.108895	0.0741176	-0.0409471	0.233417	0.088952	-0.453235	-1.11547	0.0597637	-0.226945	-0.149408	-0.0580618	0.0546921	2.00991	0.0528263	0.220087	0.0358543	-0.895127	-0.75273	0.494207	0.050595	0.175473	0.0370851	-0.486043	0.245519	-0.942975	0.0603216	-0.785965	0.0321129	-0.0584772	-0.130167
0.49	0.353963	-0.0121993	-0.0192242	-0.19451	-0.0400639	0.00811695	0.679635	0.0911661	0.917258	-0.0294818	0.0223865	0.0325993	-0.191065	-0.0814074	-0.0128768	0.24606	-0.112446	-0.264589	-0.411095	-0.116739	0.0741613	0.0450882	0.234675	0.154731	-0.463103	-0.856911	0.0593479	-0.154181	-0.150261	-0.227593	0.0724054	1.53904	0.0545357	0.142138	0.0282247	-0.636648	-0.748269	0.372183	0.0520967	0.0957297	0.032563	-0.370286	0.237344	-0.739348	0.0501696	-1.19528	0.0313023	-0.141244	-0.130318
0.5	0.354441	0.10733	-0.0211991	-0.174662	-0.0400661	-0.147022	0.680439	0.0701601	0.916929	-0.0356113	0.0227323	0.0357538	-0.191651	-0.0999382	-0.010288	0.247033	-0.114055	-0.042425	-0.412955	-0.24273	0.0746063	0.0469518	0.236345	0.172703	-0.471354	-0.775188	0.0592494	-0.112857	-0.152931	-0.39763	0.085843	1.15689	0.0558309	0.134507	0.0229118	-0.43185	-0.745863	0.114274	0.0527916	0.0298571	0.0295584	-0.200425	0.231487	-0.519989	0.0364164	-1.47667	0.0297017	-0.371526	-0.129121
0.51	0.355816	0.161278	-0.0233917	-0.137661	-0.0414369	-0.24591	0.681048	0.0523533	0.916558	-0.0376868	0.0230826	0.0333921	-0.192398	-0.0979534	-0.00795415	0.188851	-0.113565	0.116741	-0.415667	-0.285795	0.0754334	0.122276	0.238085	0.171028	-0.478612	-0.659579	0.0595403	-0.0494504	-0.156983	-0.481072	0.0957936	0.840662	0.057134	0.129311	0.019458	-0.267731	-0.745638	-0.0497211	0.0528684	-0.0100663	0.0282513	-0.0747675	0.227735	-0.324492	0.0205741	-1.66943	0.0258863	-0.347935	-0.126767
0.52	0.357509	0.188344	-0.0253817	-0.0785974	-0.0435612	-0.300882	0.681507	0.0404408	0.916201	-0.0326167	0.0233906	0.0284197	-0.193266	-0.110343	-0.00643935	0.0880374	-0.11204	0.196396	-0.418401	-0.257928	0.0764698	0.060579	0.239728	0.154693	-0.484707	-0.583382	0.0603573	0.023948	-0.161602	-0.52534	0.103142	0.646851	0.0585534	0.178352	0.0172149	-0.195135	-0.74667	-0.153942	0.0526259	-0.044382	0.0279011	-0.000135459	0.225622	-0.195046	0.00291759	-1.84099	0.023243	-0.188772	-0.123988
0.53	0.359127	0.102453	-0.0269814	0.00426194	-0.0468077	-0.417826	0.681865	0.0312667	0.915912	-0.0258649	0.0236596	0.025578	-0.193945	0.0232539	-0.0058518	0.0336963	-0.109526	0.296156	-0.420954	-0.270361	0.0770079	0.0957156	0.241176	0.134121	-0.489855	-0.424359	0.0619706	0.130464	-0.167019	-0.617647	0.109016	0.508853	0.0610446	0.319128	0.0153962	-0.155995	-0.748251	-0.104805	0.0517159	-0.124771	0.028631	0.131423	0.224421	-0.153651	-0.0161577	-1.96247	0.0219614	-0.0751424	-0.120667
0.54	0.358668	-0.156729	-0.0281801	0.10072	-0.0513311	-0.521443	0.682135	0.0231369	0.915658	-0.0251818	0.0239	0.0225304	-0.191804	0.399271	-0.00571993	0.0296382	-0.106307	0.361522	-0.424192	-0.399194	0.0786919	0.204114	0.242567	0.156996	-0.491913	-0.0832328	0.0643307	0.277678	-0.173489	-0.718455	0.11337	0.366998	0.064338	0.324401	0.0141349	-0.0931417	-0.747816	0.17154	0.0501312	-0.211572	0.0304699	0.239381	0.222951	-0.229783	-0.0360944	-1.96708	0.0216489	0.0297244	-0.116711
0.55	0.356578	-0.180478	-0.028705	0.201354	-0.0572858	-0.61065	0.682335	0.0170066	0.915434	-0.0183502	0.0241131	0.0201974	-0.186855	0.527788	-0.00614053	-0.00287407	-0.101953	0.503119	-0.428969	-0.534185	0.0804903	0.167718	0.244318	0.180348	-0.491534	-0.00444128	0.0678209	0.395143	-0.181334	-0.819777	0.11656	0.246106	0.0677093	0.366976	0.0133014	-0.059192	-0.745686	0.180376	0.0473568	-0.344229	0.0330898	0.283467	0.220816	-0.249955	-0.052479	-1.0797	0.0243067	0.648024	-0.111937
0.56	0.355085	-0.0698946	-0.0289462	0.187845	-0.063736	-0.603389	0.682474	0.0114292	0.915289	-0.0114661	0.0243014	0.0170266	-0.18206	0.395724	-0.00651265	0.0241188	-0.0961334	0.650625	-0.434283	-0.488883	0.0820794	0.107169	0.245921	0.131768	-0.490831	-0.00766241	0.0715628	0.345094	-0.189414	-0.765541	0.118039	0.0436592	0.0711827	0.273813	0.0130529	0.0215181	-0.744476	0.0252355	0.043856	-0.33986	0.0357932	0.265489	0.218889	-0.158141	-0.0571986	0.017814	0.0327789	0.86913	-0.10652
0.57	0.355132	0.116486	-0.0294422	0.124242	-0.0696353	-0.531176	0.682587	0.0120626	0.915199	-0.00720178	0.024447	0.0121609	-0.179782	0.0416124	-0.00650767	0.0172445	-0.0892874	0.694238	-0.437916	-0.217638	0.0822971	-0.0419296	0.246885	0.0602162	-0.490994	-0.153665	0.0744788	0.21209	-0.196389	-0.629015	0.117976	-0.0337819	0.0730013	0.127632	0.0134131	0.0453006	-0.745246	-0.202192	0.0408764	-0.242262	0.0382041	0.204818	0.217768	-0.0314428	-0.0547333	0.421225	0.0388008	0.317183	-0.102329
0.58	0.356762	0.199689	-0.0304442	0.0436078	-0.0747491	-0.520461	0.682721	0.0143831	0.915129	-0.0074485	0.0245518	0.00915537	-0.180758	-0.181637	-0.00617241	0.0445965	-0.082342	0.700866	-0.438813	0.00855117	0.0814737	-0.126703	0.247183	0.00515572	-0.492971	-0.274222	0.0762668	0.0664783	-0.20209	-0.563377	0.117921	0.045798	0.0741694	0.101603	0.0137506	0.0161764	-0.747952	-0.306789	0.0388581	-0.146544	0.0402658	0.212575	0.218064	0.11936	-0.0489436	0.749624	0.0397387	-0.0576802	-0.101223
0.59	0.358228	0.115141	-0.0323885	-0.041433	-0.0799802	-0.591663	0.682877	0.0169308	0.91504	-0.00992182	0.0246313	0.00642587	-0.182397	-0.138648	-0.0052649	0.105894	-0.0753719	0.676962	-0.438288	0.0787494	0.0799034	-0.163703	0.247068	-0.0240723	-0.495778	-0.299548	0.076928	-0.0458048	-0.207562	-0.570613	0.119417	0.275177	0.0749222	0.0601338	0.0136045	-0.0556286	-0.750557	-0.208557	0.0376637	-0.0704577	0.043028	0.316107	0.218934	0.10196	-0.0397751	1.08147	0.0391466	-0.00948524	-0.102456
0.6	0.358639	-0.0025208	-0.0351546	-0.119105	-0.0850163	-0.510721	0.683065	0.0207438	0.914947	-0.00812333	0.0246668	0.000137782	-0.183269	-0.04968	-0.00410625	0.096614	-0.0694895	0.473515	-0.43737	0.104932	0.0785081	-0.114383	0.246704	-0.0483763	-0.498953	-0.299228	0.0766423	-0.137915	-0.212611	-0.4639	0.123472	0.532438	0.0755464	0.0727752	0.0124857	-0.169121	-0.751918	-0.0591867	0.0374379	0.0432587	0.046108	0.249197	0.219268	0.0710906	-0.0274715	1.35715	0.0390467	-0.0439883	-0.104262
0.61	0.357925	-0.104158	-0.0379709	-0.16417	-0.0885235	-0.344929	0.683294	0.0249868	0.914889	-0.00314	0.0246364	-0.00541109	-0.183289	0.0251983	-0.00345754	0.0476757	-0.0659332	0.225136	-0.436264	0.119109	0.0776249	-0.0138032	0.246147	-0.0633124	-0.502192	-0.295271	0.075608	-0.207822	-0.216263	-0.322511	0.129897	0.75115	0.0765358	0.148232	0.0101457	-0.292496	-0.751815	0.0763351	0.0383673	0.140236	0.0476708	0.0646903	0.219359	0.0556915	-0.0129472	1.51424	0.0388081	0.175864	-0.107081
0.62	0.356637	-0.124947	-0.0407771	-0.235971	-0.0902504	-0.176714	0.683566	0.029378	0.914885	0.00221334	0.0245749	-0.00643556	-0.183095	-0.0172624	-0.00267893	0.113854	-0.0653474	-0.0846639	-0.434821	0.181441	0.0782375	0.0735613	0.245335	-0.0970657	-0.505854	-0.344386	0.0736693	-0.322836	-0.218552	-0.191583	0.138258	0.914604	0.0784001	0.221583	0.00668772	-0.385604	-0.750876	0.112929	0.0404072	0.249627	0.0473647	-0.119974	0.219372	0.0867663	0.00269618	1.62127	0.041487	0.272949	-0.110472
0.63	0.355419	-0.139668	-0.043455	-0.251808	-0.0903637	-0.0491483	0.683877	0.0320958	0.914922	0.00392298	0.0245166	-0.00463052	-0.183526	-0.0556657	-0.00124414	0.172965	-0.0668444	-0.171941	-0.432632	0.247665	0.0788179	0.044451	0.24431	-0.104417	-0.510219	-0.361199	0.0710558	-0.365999	-0.219613	-0.101795	0.147836	0.991958	0.0808941	0.283076	0.00239798	-0.453273	-0.749861	0.13915	0.0431399	0.275198	0.0451882	-0.287896	0.21981	0.13891	0.0196216	1.75033	0.0436569	0.1524	-0.114453
0.64	0.353524	-0.235957	-0.0460195	-0.260028	-0.0899175	-0.0650816	0.684206	0.0336848	0.914932	-0.0025577	0.0244883	-0.00105833	-0.183395	0.0511546	0.000984026	0.271615	-0.0681319	-0.0729007	-0.430186	0.231056	0.0789512	-0.018617	0.243317	-0.0865647	-0.514167	-0.294073	0.0681323	-0.372904	-0.220444	-0.131317	0.158009	1.0596	0.0833363	0.204107	-0.0023593	-0.485907	-0.747961	0.25558	0.0459113	0.257142	0.0421187	-0.285459	0.22043	0.137035	0.0375954	1.8149	0.0445484	0.0271974	-0.118465
0.65	0.351292	-0.186315	-0.0487845	-0.270353	-0.0897409	-0.0802857	0.684556	0.0358893	0.914884	-0.00585292	0.0244925	0.00198471	-0.18276	0.00726576	0.00393521	0.31448	-0.0685993	-0.0454825	-0.428017	0.20456	0.0786622	-0.0212655	0.242595	-0.0611509	-0.518275	-0.399133	0.0651491	-0.394544	-0.221578	-0.136739	0.169042	1.14898	0.0855112	0.304762	-0.00719904	-0.465249	-0.745632	0.200027	0.0485154	0.251854	0.0392537	-0.278517	0.221134	0.153961	0.0542386	1.29815	0.0432092	-0.409321	-0.121981
0.66	0.349829	-0.144622	-0.0515771	-0.261473	-0.0895848	-0.0664736	0.684908	0.0312188	0.914818	-0.00740399	0.0245343	0.00655373	-0.182745	0.000273197	0.00713214	0.3231	-0.0691596	-0.084643	-0.426215	0.141241	0.0783155	-0.0661564	0.242079	-0.0414012	-0.523471	-0.357258	0.0621451	-0.413162	-0.222482	-0.0749101	0.180419	0.966233	0.0892922	0.437715	-0.0114682	-0.238098	-0.744216	0.136947	0.0510976	0.254931	0.03639	-0.288546	0.222466	0.172542	0.0611189	0.105381	0.0359238	-0.909246	-0.124399
0.67	0.348301	-0.145451	-0.0540147	-0.200433	-0.0894111	-0.100067	0.685136	0.0148839	0.914751	-0.00472764	0.0246277	0.0121335	-0.18205	0.0780677	0.0102263	0.301116	-0.0701046	-0.068395	-0.42525	0.0561888	0.07759	-0.0534372	0.241727	-0.0319171	-0.525967	-0.0166846	0.0586513	-0.357415	-0.222509	0.000285777	0.186731	0.35584	0.0904798	-0.329911	-0.0132479	-0.205685	-0.743044	0.0931233	0.0533464	0.1643	0.0335448	-0.236717	0.224603	0.23914	0.0589376	-0.439511	0.0276788	-0.648506	-0.12742
0.68	0.347144	-0.0616549	-0.0561646	-0.155891	-0.0902283	-0.179928	0.685231	0.00594587	0.914729	0.000410355	0.0247683	0.0154135	-0.181177	0.0203131	0.0131497	0.292793	-0.0703647	0.00343251	-0.424842	0.048841	0.0775309	0.0285313	0.241329	-0.0539672	-0.526195	0.0610645	0.0556063	-0.254628	-0.222924	-0.0892063	0.188386	0.0353244	0.0857699	-0.439209	-0.0147901	-0.0858277	-0.742704	-0.0312943	0.0544832	0.0772304	0.0317885	-0.1308	0.227309	0.265511	0.0533302	-0.703814	0.022168	-0.464885	-0.131651
0.69	0.346955	0.00999149	-0.0579922	-0.0862847	-0.0914521	-0.188505	0.685278	0.00338071	0.914749	0.00257939	0.0249272	0.0165772	-0.181432	-0.0640157	0.0158581	0.235422	-0.0701929	0.0508612	-0.424002	0.0923598	0.0779196	0.0536296	0.240724	-0.0515871	-0.526333	0.0202513	0.0535531	-0.12714	-0.224095	-0.155213	0.188217	-0.0458748	0.0821427	-0.298756	-0.0154406	-0.06183	-0.743641	-0.118148	0.0549694	0.00442637	0.030555	-0.118756	0.230211	0.278014	0.0443576	-1.09845	0.0174459	-0.434024	-0.136278
0.7	0.34667	-0.0349212	-0.0590517	0.0480074	-0.0939332	-0.365011	0.685288	-0.00128797	0.914756	-0.0014582	0.0251144	0.0214448	-0.181098	0.108785	0.017958	0.205489	-0.0687542	0.24008	-0.423757	-0.0685478	0.0788089	0.125552	0.240519	0.0114773	-0.525949	0.0562376	0.053343	0.0919664	-0.2266	-0.355795	0.187546	-0.0795894	0.0807439	0.0596006	-0.0154508	0.0625739	-0.74453	-0.0687094	0.0540123	-0.188908	0.0301253	0.0418056	0.2332	0.270915	0.0320035	-1.36106	0.0138523	-0.285501	-0.141702
0.71	0.346202	0.000746385	-0.059838	0.089274	-0.0983564	-0.497609	0.685261	-0.00346278	0.914728	-0.00427648	0.0253506	0.0243996	-0.179518	0.156591	0.0200777	0.226655	-0.0656021	0.419806	-0.42512	-0.193376	0.0800565	0.0482794	0.240781	0.0401545	-0.52528	0.0116917	0.0547081	0.192183	-0.231122	-0.525769	0.186789	-0.083995	0.0816913	0.100442	-0.014935	0.0571705	-0.745333	-0.114467	0.0515683	-0.267903	0.0314302	0.197459	0.236015	0.261945	0.0176406	-1.52572	0.00928555	-0.479876	-0.147108
0.72	0.346009	0.0186262	-0.0608346	0.0802198	-0.103644	-0.560083	0.685227	-0.00268311	0.914657	-0.0104853	0.0255803	0.021001	-0.177768	0.168809	0.0220806	0.187099	-0.0603293	0.623355	-0.427344	-0.250361	0.0804779	0.0864154	0.241324	0.0691771	-0.524726	-0.0014165	0.0568629	0.249741	-0.237064	-0.652782	0.185823	-0.108803	0.082735	0.0916282	-0.014089	0.112813	-0.746529	-0.131946	0.0489344	-0.246285	0.0340763	0.319084	0.23865	0.238348	0.00152474	-1.69485	0.00538584	-0.282261	-0.152112
0.73	0.345872	0.0144005	-0.0620393	0.0801116	-0.109293	-0.561426	0.685219	0.00167158	0.914525	-0.0150697	0.0257649	0.0157925	-0.175979	0.176149	0.0234602	0.100615	-0.0538266	0.644525	-0.429947	-0.265684	0.0814733	0.076453	0.242128	0.0896552	-0.524143	-0.00312051	0.0595149	0.291808	-0.243953	-0.690737	0.184749	-0.109694	0.0835831	0.077388	-0.0127813	0.1354	-0.747709	-0.106732	0.0465996	-0.210284	0.037714	0.371196	0.240854	0.178916	-0.0160534	-1.81269	0.0036023	-0.0855418	-0.156451
0.74	0.345169	-0.107565	-0.0629436	0.108516	-0.114528	-0.488886	0.685267	0.00811977	0.914354	-0.0196159	0.0258989	0.0113526	-0.173634	0.316146	0.0238813	0.0136537	-0.0480076	0.538975	-0.432719	-0.304875	0.0817847	-0.00350806	0.243138	0.119019	-0.522929	0.106762	0.0624318	0.335943	-0.250554	-0.613531	0.183751	-0.0861372	0.084106	0.0264621	-0.0115285	0.115275	-0.747893	0.0779793	0.0446927	-0.175046	0.0411877	0.324264	0.242065	0.0393214	-0.0346007	-1.88932	0.00343452	0.023694	-0.159773
0.75	0.343433	-0.129933	-0.0633949	0.133733	-0.119502	-0.480532	0.68539	0.0170615	0.914154	-0.0180927	0.0260008	0.00941202	-0.169928	0.367927	0.0235536	-0.0414259	-0.0427523	0.543482	-0.436183	-0.369904	0.0815732	-0.0315524	0.244493	0.140263	-0.520958	0.0659238	0.0655155	0.341642	-0.256588	-0.570435	0.183396	0.0137292	0.0844579	0.0786297	-0.0105965	0.0712735	-0.746375	0.156571	0.0429764	-0.187298	0.0443431	0.320884	0.241691	-0.129272	-0.0523904	-1.45161	0.00472164	0.403699	-0.161982
0.76	0.342732	0.0644843	-0.0638633	0.088987	-0.124286	-0.440253	0.685615	0.0278804	0.914014	-0.0102694	0.0260904	0.00841135	-0.167461	0.10189	0.0229348	-0.0554444	-0.0372797	0.55564	-0.439621	-0.294639	0.0814598	0.0187116	0.245792	0.111261	-0.520712	-0.172777	0.0684811	0.23124	-0.261984	-0.498717	0.183922	0.0631725	0.0864363	0.304167	-0.00988468	0.0844457	-0.745508	-0.019033	0.0411306	-0.176305	0.047377	0.287176	0.239579	-0.304396	-0.0602099	-0.152091	0.0132386	1.20049	-0.161302
0.77	0.344018	0.219195	-0.0646434	0.041095	-0.128296	-0.361467	0.685941	0.0367509	0.913927	-0.00845714	0.026165	0.00632325	-0.167872	-0.150455	0.0223497	-0.0696493	-0.031837	0.519835	-0.441932	-0.169898	0.0817216	0.0148912	0.24674	0.0856434	-0.522768	-0.316268	0.0708473	0.131112	-0.266369	-0.40559	0.184404	0.0143069	0.0899841	0.394814	-0.00878327	0.17038	-0.746456	-0.158755	0.0395977	-0.120855	0.0500144	0.226209	0.235716	-0.438389	-0.0586713	0.352699	0.0246548	0.981572	-0.157778
0.78	0.346293	0.257199	-0.0654381	-0.0070265	-0.13116	-0.207026	0.68635	0.0453525	0.913829	-0.0112339	0.0262127	0.00271341	-0.170118	-0.283379	0.0215988	-0.0879295	-0.027225	0.363766	-0.443084	-0.0546528	0.0812632	-0.11254	0.247614	0.0874102	-0.525825	-0.35163	0.0725881	0.0313241	-0.269538	-0.250709	0.184447	0.00480064	0.0942116	0.394171	-0.00669535	0.219592	-0.748117	-0.165375	0.0387114	-0.020538	0.0517339	0.0823913	0.230893	-0.483609	-0.0543704	0.56536	0.0316643	0.521087	-0.154201
0.79	0.348648	0.21307	-0.0661967	-0.089486	-0.1317	0.0417891	0.686851	0.0546112	0.913711	-0.012272	0.0262063	-0.00414325	-0.17334	-0.335421	0.0208186	-0.0938077	-0.0248269	0.123084	-0.443049	0.0452665	0.0798948	-0.141731	0.248389	0.0739645	-0.529161	-0.314851	0.0731115	-0.0932482	-0.270558	-0.0171536	0.184705	0.0501291	0.0972564	0.227659	-0.00479102	0.168743	-0.749437	-0.0829768	0.0393828	0.156049	0.0513874	-0.1542	0.226017	-0.428715	-0.0468567	0.966728	0.0354706	0.307142	-0.152685
0.8	0.350554	0.156013	-0.0667732	-0.0914324	-0.130537	0.104642	0.687432	0.0610904	0.913592	-0.011	0.0261427	-0.00746054	-0.17646	-0.275006	0.0197866	-0.11387	-0.0242608	-0.0443527	-0.442658	0.0217817	0.0789557	-0.0138754	0.249154	0.0752579	-0.532379	-0.295059	0.0728507	-0.123495	-0.270075	0.0394155	0.185568	0.119287	0.09965	0.288559	-0.00331627	0.139483	-0.749873	0.00913714	0.0411824	0.188619	0.0493218	-0.231056	0.221655	-0.367536	-0.0357852	1.25449	0.0373846	0.10217	-0.154161
0.81	0.352149	0.163002	-0.0671324	-0.0711733	-0.129169	0.148131	0.688072	0.0667069	0.913504	-0.00602483	0.026066	-0.00788252	-0.179195	-0.298211	0.0186923	-0.123732	-0.0259958	-0.32367	-0.442465	0.0388875	0.0788795	-0.0199842	0.24984	0.0614598	-0.535665	-0.320878	0.0723591	-0.151623	-0.269235	0.102164	0.186967	0.144704	0.103068	0.362384	-0.00215086	0.100531	-0.74969	0.0240317	0.0430072	0.179191	0.0467873	-0.297047	0.217641	-0.340894	-0.0224997	1.40782	0.0387433	0.334858	-0.157396
0.82	0.354122	0.200825	-0.0670103	-0.0559832	-0.127019	0.257931	0.688761	0.0709843	0.913467	-0.00186766	0.0259868	-0.00760848	-0.182697	-0.392643	0.0174545	-0.138201	-0.030315	-0.517155	-0.441694	0.115841	0.0786845	-0.0213399	0.250429	0.0589162	-0.539344	-0.340793	0.0715835	-0.193814	-0.267312	0.222548	0.188265	0.109416	0.106648	0.3432	-0.00137373	0.0791242	-0.749681	-0.00533144	0.0448218	0.181696	0.0431169	-0.429909	0.213926	-0.279654	-0.00787276	1.54845	0.0422807	0.328148	-0.161127
0.83	0.356323	0.173806	-0.0665041	-0.0426628	-0.124179	0.293125	0.689483	0.0729584	0.913458	-0.000344155	0.0259221	-0.00508274	-0.18685	-0.39165	0.0163032	-0.11421	-0.0355654	-0.527066	-0.440256	0.160032	0.0783168	-0.0445981	0.251051	0.0636748	-0.543095	-0.290239	0.0704196	-0.215451	-0.26449	0.2764	0.189139	0.0662958	0.109739	0.274523	-0.000660642	0.0787586	-0.749776	0.0325166	0.0465703	0.162459	0.0385396	-0.46642	0.210628	-0.250081	0.00820882	1.69118	0.044944	0.206239	-0.165131
0.84	0.357245	-0.0347887	-0.0657427	-0.00500214	-0.121462	0.267097	0.690216	0.073651	0.913444	-0.00330918	0.0258844	-0.00270672	-0.189623	-0.141842	0.0154361	-0.0810537	-0.0405992	-0.496398	-0.438833	0.115182	0.0778854	-0.045812	0.251758	0.0809573	-0.545318	-0.0620281	0.0690589	-0.158659	-0.261577	0.272248	0.189616	0.0466589	0.111714	0.0733693	-1.14E-05	0.0374777	-0.748294	0.285869	0.0480282	0.121342	0.0340312	-0.41628	0.207082	-0.306516	0.0255187	1.78697	0.0464626	0.0921694	-0.168662
0.85	0.356731	-0.0434199	-0.0648138	-0.0135784	-0.118857	0.298851	0.690968	0.0770153	0.913416	-7.70E-05	0.0258649	-0.000941974	-0.190727	-0.148984	0.0147523	-0.0674789	-0.0457723	-0.555964	-0.43771	0.129512	0.0773076	-0.0542236	0.252582	0.0749674	-0.545999	-0.0528856	0.0676415	-0.171418	-0.258701	0.30338	0.190159	0.0615472	0.110867	-0.192213	-0.000204261	-0.0710193	-0.745006	0.309095	0.0493484	0.133866	0.029812	-0.407344	0.202977	-0.34942	0.0425844	1.51321	0.0466692	-0.182268	-0.171516
0.86	0.357336	0.119758	-0.0639534	-0.0258502	-0.115864	0.295714	0.691743	0.0767903	0.913455	0.00699937	0.0258789	0.004546	-0.193283	-0.33738	0.0142702	-0.04963	-0.051437	-0.552715	-0.436172	0.159179	0.0773379	0.0580019	0.253156	0.0452371	-0.54772	-0.185891	0.0660221	-0.220433	-0.255461	0.302562	0.190464	-0.00260099	0.109145	-0.146189	-0.00102171	-0.0925073	-0.742933	0.11674	0.0508432	0.137795	0.0257623	-0.355566	0.198909	-0.370747	0.0521306	0.402437	0.0412246	-0.869471	-0.171921
0.87	0.358872	0.135191	-0.0632391	0.021171	-0.1137	0.13065	0.692487	0.071436	0.913527	0.00593644	0.0259659	0.0132557	-0.196679	-0.304202	0.0141273	-0.0189493	-0.0561228	-0.365859	-0.434703	0.122236	0.0777233	-0.0109361	0.253553	0.0412057	-0.550062	-0.169461	0.0644795	-0.173391	-0.252798	0.173438	0.190069	-0.0581506	0.106451	-0.45745	-0.00228172	-0.180649	-0.742106	0.0817257	0.0518252	0.0309934	0.0231418	-0.130702	0.195248	-0.359845	0.0519945	-0.284751	0.0325692	-0.805642	-0.170527
0.88	0.360147	0.136586	-0.0627095	0.0764914	-0.113892	-0.115167	0.693164	0.0636572	0.913561	0.00135292	0.0261502	0.0233214	-0.199274	-0.237282	0.0142365	0.0207832	-0.0584745	-0.135568	-0.433775	0.0647761	0.0771521	-0.072451	0.254091	0.0587307	-0.551857	-0.147427	0.0636797	-0.0831838	-0.252498	-0.185019	0.189287	-0.087122	0.100892	-0.555968	-0.00409705	-0.163663	-0.741321	0.0533344	0.0512707	-0.127595	0.0234438	0.192012	0.192075	-0.293804	0.047529	-0.569246	0.0264455	-0.470781	-0.169565
0.89	0.361695	0.187956	-0.0626882	0.061805	-0.115784	-0.207161	0.69376	0.0555195	0.913567	0.000110882	0.0264142	0.0280708	-0.201808	-0.268657	0.0149265	0.0727325	-0.0592722	-0.03729	-0.433168	0.0477496	0.0768961	0.0102171	0.254614	0.0490776	-0.553509	-0.146099	0.0634638	-0.029299	-0.256643	-0.64445	0.188194	-0.129031	0.09466	-0.750364	-0.00587075	-0.228364	-0.741292	-0.0455125	0.049793	-0.15522	0.0265124	0.392799	0.189876	-0.175192	0.0398228	-0.981779	0.0224247	-0.373938	-0.169595
0.9	0.363331	0.155396	-0.0628624	0.0431487	-0.117748	-0.165792	0.694276	0.0481147	0.91355	-0.00360731	0.0266886	0.0269378	-0.204218	-0.212225	0.0156907	0.0481387	-0.0590453	0.0717074	-0.432834	0.00897009	0.0767254	-0.0121331	0.255157	0.0583893	-0.554468	-0.0746469	0.0638783	0.0429314	-0.264355	-0.84392	0.186102	-0.233186	0.089442	-0.32148	-0.00594703	0.0824799	-0.741758	-0.0438336	0.0483957	-0.117677	0.0308249	0.456433	0.188929	-0.0661619	0.0282141	-1.3035	0.0193363	-0.226054	-0.170942
0.91	0.364573	0.111719	-0.0629315	0.0422246	-0.119178	-0.103661	0.694729	0.0424211	0.913504	-0.00541514	0.0269538	0.0264249	-0.205933	-0.135172	0.0159482	-0.0128493	-0.0579784	0.126221	-0.433013	-0.0461927	0.0769489	0.0315886	0.255792	0.0667856	-0.554993	-0.0726092	0.0646284	0.0587153	-0.271534	-0.523202	0.183907	-0.191549	0.086109	-0.258601	-0.00511985	0.0917964	-0.742055	-0.0238458	0.0472926	-0.0982127	0.0354966	0.470082	0.188935	0.00524884	0.0142634	-1.46016	0.0171035	-0.389847	-0.173223
0.92	0.365465	0.0769639	-0.0628161	0.0411993	-0.119968	-0.03268	0.695122	0.03611	0.913448	-0.00574176	0.0272239	0.0274402	-0.207028	-0.0810373	0.0156443	-0.0649431	-0.0566223	0.135335	-0.43364	-0.0765318	0.0770639	0.00367062	0.256449	0.0686161	-0.555725	-0.0957308	0.0651892	0.0166944	-0.274833	-0.200501	0.182672	-0.0578484	0.0845878	-0.0916004	-0.00434732	0.0467809	-0.742205	-0.0133036	0.0464223	-0.0794201	0.0401554	0.452497	0.18949	0.0637109	-0.000954794	-1.58743	0.0128033	-0.40099	-0.175329
0.93	0.365985	0.0159038	-0.0623568	0.0460693	-0.119991	0.0637198	0.695444	0.0281356	0.913391	-0.00556207	0.0274977	0.0271363	-0.207538	0.000456941	0.0147779	-0.111161	-0.0553773	0.110593	-0.434568	-0.104564	0.077139	-0.00764052	0.257195	0.0788971	-0.556484	-0.0501086	0.0655316	0.0153196	-0.275955	-0.0430538	0.182462	0.00431223	0.0842746	0.00616416	-0.00401513	0.0265361	-0.74218	0.0265493	0.0457421	-0.0543147	0.044412	0.395969	0.190597	0.114113	-0.0174665	-1.71364	0.00948857	-0.26426	-0.177209
0.94	0.365391	-0.163027	-0.0615088	0.0457637	-0.119119	0.15418	0.695689	0.0214957	0.913327	-0.00843033	0.0277649	0.0264143	-0.206709	0.196022	0.0134654	-0.134846	-0.0543883	0.0950821	-0.435714	-0.118001	0.0763189	-0.173249	0.257981	0.0833644	-0.556098	0.127821	0.065744	0.0449201	-0.275808	0.068828	0.182699	0.0468862	0.0839101	-0.111972	-0.00374916	0.0363337	-0.741061	0.21767	0.0454294	-0.01513	0.048051	0.349306	0.191726	0.0667262	-0.0350748	-1.79909	0.00748417	-0.149116	-0.178297
0.95	0.36314	-0.268145	-0.0605952	0.0117383	-0.11757	0.188686	0.695881	0.0165962	0.913217	-0.0125383	0.0280387	0.0291047	-0.204056	0.309483	0.0121871	-0.0817896	-0.0537665	0.0286493	-0.437	-0.134466	0.0748884	-0.0915051	0.258853	0.0902187	-0.554146	0.215751	0.0656274	0.0338116	-0.274945	0.119794	0.183498	0.108319	0.0823652	-0.150633	-0.0031968	0.0722975	-0.738103	0.32943	0.0456259	0.0150435	0.0513893	0.350863	0.19217	0.00860341	-0.0526795	-1.63802	0.0066113	0.000572535	-0.178226
0.96	0.361145	-0.106263	-0.0599725	-0.0541516	-0.115564	0.281888	0.696017	0.0108102	0.913102	-0.00895115	0.0283478	0.0314572	-0.201618	0.108976	0.0115303	-0.0270389	-0.0538515	-0.0771993	-0.438371	-0.100252	0.0741958	-0.0312561	0.259705	0.066961	-0.552512	0.0757222	0.0653915	-0.010977	-0.273514	0.237169	0.184591	0.0874293	0.0817824	0.0538155	-0.0024244	0.0815288	-0.735553	0.125308	0.045849	0.0273666	0.0545675	0.250376	0.192309	0.00673179	-0.0643833	-0.573843	0.00978516	0.693961	-0.176122
0.97	0.361761	0.134003	-0.0593793	-0.163801	-0.110699	0.670245	0.696106	0.00668529	0.913047	-0.00329681	0.0286396	0.0267121	-0.202738	-0.283342	0.0114096	-0.0155947	-0.0561078	-0.361964	-0.438462	0.076447	0.0744335	0.0760303	0.260084	0.0187197	-0.552944	-0.0852857	0.0647399	-0.122761	-0.269335	0.581146	0.185028	-0.0105317	0.0827231	0.0873514	-0.0015551	0.0990999	-0.736031	-0.164904	0.0469164	0.186898	0.0549833	-0.180037	0.192511	0.0342342	-0.065025	0.300483	0.018382	0.840065	-0.171206
0.98	0.363758	0.15775	-0.0582166	-0.149508	-0.102979	0.791978	0.696142	0.000552221	0.913009	-0.00469992	0.0288999	0.0265333	-0.205936	-0.318312	0.0114526	-0.00985976	-0.0600279	-0.382372	-0.437528	0.0930538	0.0752431	0.0640386	0.260324	0.0345789	-0.554146	-0.0940558	0.0637546	-0.120515	-0.2629	0.635619	0.184819	-0.0191047	0.0834573	0.0788846	-0.000598789	0.0805792	-0.738102	-0.209835	0.0488136	0.182003	0.0520163	-0.37398	0.1931	0.119629	-0.0603455	0.607537	0.0241097	0.288042	-0.166424
0.99	0.365716	0.139521	-0.0566875	-0.105666	-0.0954446	0.716335	0.696124	-0.00382791	0.912967	-0.00296995	0.0291804	0.0293631	-0.208921	-0.27629	0.0116285	0.0108753	-0.0633813	-0.304909	-0.436677	0.0871656	0.0757848	0.0563483	0.260706	0.0371458	-0.555467	-0.107012	0.062889	-0.121107	-0.256878	0.556133	0.184977	0.0381704	0.0846727	0.165729	-9.59E-05	0.0204528	-0.740311	-0.20955	0.050079	0.097581	0.0483843	-0.363916	0.194674	0.240197	-0.0525053	0.986669	0.0256911	0.0758101	-0.164262
1	0.367176	0.0771794	-0.0551383	-0.0884308	-0.0887179	0.654049	0.696072	-0.00620082	0.912951	-8.39E-05	0.0294769	0.0293977	-0.211354	-0.218061	0.0120161	0.0307182	-0.0664201	-0.327783	-0.435653	0.123474	0.0763666	0.0577153	0.261003	0.0191225	-0.556617	-0.0584239	0.0618068	-0.145725	-0.251432	0.526471	0.185588	0.0730412	0.0863134	0.151823	-0.000206315	-0.0332852	-0.742193	-0.159653	0.0507764	0.0663604	0.0449634	-0.34223	0.197442	0.371383	-0.0407909	1.30817	0.0262742	0.0225187	-0.164959
1.01	0.368035	0.0322376	-0.0536048	-0.0677069	-0.0825647	0.601333	0.696	-0.00808079	0.912976	0.00544893	0.0297614	0.0273615	-0.213335	-0.187189	0.0124203	0.0219472	-0.0701385	-0.426593	-0.434145	0.177552	0.076978	0.0601334	0.261054	-0.0101144	-0.557309	-0.0112163	0.0604516	-0.149511	-0.246218	0.503332	0.186339	0.0691333	0.0878738	0.170734	-0.000681594	-0.054957	-0.743634	-0.129735	0.051267	0.0449489	0.0416866	-0.325444	0.201343	0.479192	-0.0265994	1.49587	0.0265376	0.00126421	-0.168082
1.02	0.368492	0.00174975	-0.0521151	-0.0546429	-0.0770116	0.537226	0.69591	-0.00969501	0.91306	0.0113149	0.0300235	0.025144	-0.215093	-0.167159	0.012749	0.0211091	-0.0749338	-0.531622	-0.432121	0.22254	0.077592	0.0703404	0.260778	-0.0442796	-0.557576	0.0307392	0.0589707	-0.150192	-0.241372	0.45851	0.186922	0.0432878	0.0898863	0.245887	-0.00120026	-0.038059	-0.74488	-0.117349	0.0515965	0.0304296	0.0386508	-0.290166	0.206038	0.538572	-0.0109824	1.5947	0.0286139	0.396435	-0.172327
1.03	0.36854	-0.0462111	-0.0507548	-0.0401487	-0.0721592	0.465443	0.695801	-0.0119898	0.913195	0.0153886	0.0302647	0.0230259	-0.216478	-0.107252	0.0131292	0.0349892	-0.0805671	-0.586931	-0.429845	0.227091	0.078576	0.120344	0.260263	-0.0609209	-0.557318	0.098261	0.0574332	-0.13216	-0.237057	0.406663	0.187186	0.00651034	0.092581	0.275782	-0.00159119	-0.0400827	-0.745924	-0.0847143	0.0517616	0.0100902	0.0360308	-0.245079	0.211186	0.588489	0.00568839	1.70485	0.0326576	0.375313	-0.176911
1.04	0.367683	-0.18838	-0.0494686	-0.0173615	-0.0680133	0.400819	0.69567	-0.0137266	0.913359	0.0165939	0.0304832	0.0205894	-0.216772	0.0650617	0.0136179	0.0609182	-0.0863983	-0.569635	-0.427642	0.208707	0.0797289	0.0936921	0.259591	-0.0712104	-0.555904	0.264838	0.0559921	-0.0764424	-0.233333	0.353781	0.187081	-0.0221294	0.0945522	0.0674152	-0.0023243	-0.116674	-0.746147	0.0682208	0.0517386	-0.0122295	0.0338015	-0.202638	0.216509	0.581853	0.0234252	1.79793	0.035871	0.281765	-0.181652
1.05	0.365142	-0.328868	-0.0481988	0.0180407	-0.064524	0.312736	0.695537	-0.0127806	0.913516	0.015238	0.0306779	0.0192733	-0.215113	0.238056	0.0142318	0.0816611	-0.0918063	-0.467926	-0.425608	0.185314	0.0802588	0.0271057	0.258868	-0.0673185	-0.552608	0.398512	0.0547459	-0.00440428	-0.230241	0.274503	0.186943	0.00330839	0.0931018	-0.31833	-0.00416496	-0.249483	-0.74448	0.23439	0.0515813	-0.0543621	0.0318959	-0.13802	0.221383	0.531293	0.0416757	1.74576	0.0378865	0.0935268	-0.186312
1.06	0.361814	-0.327889	-0.0469949	0.117889	-0.0633132	-0.0266167	0.695398	-0.015553	0.913671	0.0162616	0.0308975	0.0257693	-0.211929	0.373716	0.0148007	0.101162	-0.0947487	-0.0903663	-0.424513	0.0182752	0.0808895	0.0984261	0.258385	-0.0372461	-0.548638	0.367533	0.0544212	0.106905	-0.229242	-0.0536369	0.186899	-0.0151285	0.0908623	0.0141952	-0.00612637	-0.109398	-0.742004	0.225728	0.0502613	-0.22598	0.0317869	0.170761	0.225745	0.412123	0.0544206	0.600819	0.0337596	-0.9526	-0.189608
1.07	0.358834	-0.251868	-0.0463247	0.130439	-0.0653617	-0.262638	0.695224	-0.0193873	0.913845	0.0179925	0.0311885	0.0312443	-0.208059	0.357511	0.015752	0.169086	-0.0942844	0.142046	-0.424818	-0.0494612	0.0819962	0.12126	0.257944	-0.0601509	-0.545288	0.287984	0.0546863	0.0778179	-0.231092	-0.231192	0.186745	-0.0294583	0.0910173	-0.0320339	-0.00748551	-0.130622	-0.740179	0.123099	0.04763	-0.27886	0.0347904	0.408241	0.229005	0.26063	0.0551433	-0.299645	0.0218747	-1.13895	-0.189125
1.08	0.356437	-0.198879	-0.0463312	0.081392	-0.06838	-0.27828	0.695013	-0.0224162	0.914014	0.0153917	0.0314985	0.0293831	-0.204785	0.252583	0.0173794	0.185961	-0.0924993	0.248899	-0.42494	0.0384223	0.0825939	-0.0549882	0.257177	-0.0873523	-0.542502	0.262229	0.0544181	0.00397374	-0.233634	-0.233322	0.186165	-0.072526	0.0901571	-0.134207	-0.00844938	-0.0688869	-0.739245	0.0440642	0.0451882	-0.208822	0.0391262	0.442205	0.231337	0.223141	0.0510536	-0.530205	0.0132622	-0.557232	-0.186832
1.09	0.354658	-0.130211	-0.0466589	0.046104	-0.0710513	-0.250672	0.694771	-0.0265846	0.914151	0.0122061	0.0317652	0.0240046	-0.202739	0.14044	0.0187263	0.118793	-0.0894519	0.344626	-0.424114	0.106999	0.0818815	-0.0491293	0.256286	-0.0905011	-0.540254	0.206122	0.0536713	-0.0382436	-0.236079	-0.240623	0.185301	-0.0894512	0.0887574	-0.130024	-0.00885657	-0.0218581	-0.739249	-0.0634103	0.0435144	-0.13063	0.0434515	0.426831	0.234197	0.352299	0.0436951	-0.968444	0.00950115	-0.201921	-0.185778
1.1	0.3534	-0.113516	-0.0471617	0.0368108	-0.0735704	-0.25667	0.694465	-0.0352144	0.914261	0.00946858	0.0319804	0.0190701	-0.20124	0.172561	0.0194951	0.0648932	-0.0861116	0.310119	-0.423322	0.0316252	0.0816206	-0.0147804	0.255388	-0.0855995	-0.538395	0.209646	0.0528863	-0.0180881	-0.238784	-0.278522	0.184252	-0.114345	0.087729	-0.079281	-0.00890152	0.00777123	-0.740233	-0.12621	0.0423633	-0.0941591	0.0477828	0.429305	0.238659	0.515492	0.0321017	-1.32646	0.008739	0.0756508	-0.187307
1.11	0.35206	-0.129137	-0.0476835	0.0354735	-0.076034	-0.235364	0.694067	-0.0440351	0.914333	0.00483891	0.0321445	0.0136619	-0.199038	0.256494	0.0197246	0.0176094	-0.0835776	0.203031	-0.423589	-0.0790345	0.0814892	-0.0153503	0.254617	-0.0666386	-0.536187	0.236904	0.0523855	0.0264201	-0.241709	-0.275685	0.183011	-0.120706	0.0868812	-0.0909275	-0.00862844	0.0355138	-0.74156	-0.147637	0.0415085	-0.0627551	0.0519877	0.393036	0.244483	0.605488	0.0177423	-1.52982	0.010207	0.0986406	-0.190694
1.12	0.350715	-0.115756	-0.0480947	0.0340701	-0.0781877	-0.193901	0.693594	-0.0501696	0.914361	0.000970405	0.0322539	0.00828006	-0.196323	0.279244	0.019412	-0.0340528	-0.0819884	0.134708	-0.424743	-0.141184	0.081167	-0.0483415	0.254026	-0.0505975	-0.533886	0.206228	0.0522983	0.0640871	-0.244439	-0.24079	0.181988	-0.0755105	0.0860445	-0.0650717	-0.00830478	0.0253602	-0.743213	-0.189487	0.0409534	-0.0279659	0.0556823	0.329282	0.250906	0.639191	0.00179637	-1.67534	0.0104708	0.0430427	-0.19424
1.13	0.349519	-0.113296	-0.0483687	0.0381379	-0.0799491	-0.161185	0.693072	-0.0537283	0.914352	-0.00287631	0.0323125	0.00357047	-0.193523	0.300775	0.0186154	-0.078281	-0.0807737	0.129492	-0.426354	-0.18327	0.0806426	-0.0620878	0.253646	-0.022622	-0.531866	0.173497	0.0526644	0.111211	-0.246711	-0.196428	0.181542	-0.0146581	0.0858771	0.0403876	-0.00805755	0.0259125	-0.74523	-0.205678	0.0407133	-0.00215042	0.0587457	0.272117	0.257517	0.636956	-0.0155646	-1.80565	0.0115435	0.16215	-0.197467
1.14	0.348049	-0.182466	-0.0484451	0.0104401	-0.0810939	-0.00102508	0.692528	-0.0536174	0.914315	-0.0045003	0.0323163	-0.00402715	-0.190328	0.343503	0.0173835	-0.116867	-0.0798653	0.00666096	-0.428222	-0.156958	0.0797251	-0.140344	0.253457	-0.0221558	-0.529634	0.238389	0.0534797	0.138407	-0.24829	-0.0495364	0.181607	0.0232268	0.0867482	0.0725887	-0.00781063	0.0136742	-0.746955	-0.112768	0.0409289	0.102815	0.060932	0.0960552	0.26373	0.543103	-0.0341329	-1.92175	0.0138325	0.265451	-0.199941
1.15	0.346072	-0.197167	-0.0481141	-0.038982	-0.0795774	0.280354	0.692025	-0.0461548	0.914261	-0.00504832	0.0322301	-0.0120302	-0.187338	0.251299	0.0158092	-0.148952	-0.0814246	-0.286366	-0.42914	-0.030082	0.077983	-0.203239	0.253215	-0.0227024	-0.526947	0.209958	0.0540051	0.0987171	-0.247691	0.175154	0.18237	0.140048	0.0863697	-0.0754531	-0.00810344	-0.0660997	-0.747722	-0.0492833	0.0428532	0.261412	0.0602385	-0.224271	0.268729	0.39444	-0.0533729	-1.84213	0.0173302	0.439541	-0.201387
1.16	0.34497	-0.0389963	-0.0473446	-0.0412909	-0.076291	0.365217	0.691604	-0.0389412	0.914241	0.00188951	0.0321049	-0.0118833	-0.186007	0.0331983	0.0141466	-0.144544	-0.0847714	-0.340014	-0.429059	0.0382913	0.0759801	-0.17161	0.252942	-0.0343458	-0.525725	0.000615707	0.0545452	0.0566467	-0.245479	0.266551	0.184321	0.21098	0.0870233	0.233743	-0.00892571	-0.0743962	-0.748954	-0.187982	0.0453431	0.236976	0.0570526	-0.399733	0.272149	0.227328	-0.0663564	-0.645664	0.0259639	1.27342	-0.201039
1.17	0.345386	0.0691132	-0.0465644	-0.0516293	-0.0727107	0.345095	0.691233	-0.0352111	0.914294	0.00739922	0.0320017	-0.00859244	-0.186563	-0.10398	0.0130496	-0.0820055	-0.0877116	-0.236654	-0.428499	0.0779	0.0745797	-0.129747	0.252449	-0.0595391	-0.526162	-0.0843994	0.0549462	0.00346179	-0.242626	0.285404	0.186094	0.13547	0.0909092	0.498883	-0.00906666	0.0477022	-0.751515	-0.278283	0.0473686	0.194833	0.0528503	-0.443533	0.273326	-0.0103321	-0.068024	0.140222	0.0403463	1.41592	-0.197508
1.18	0.346364	0.0934173	-0.0459927	-0.050273	-0.069641	0.269182	0.690901	-0.0312444	0.914367	0.00659247	0.03193	-0.00604144	-0.187925	-0.156148	0.0126223	-0.0282785	-0.0895538	-0.150005	-0.427482	0.128671	0.0730963	-0.165842	0.251868	-0.0539577	-0.527093	-0.0977331	0.0550809	-0.0180113	-0.239836	0.261274	0.187302	0.0989922	0.0953636	0.373417	-0.00874327	0.0345992	-0.754391	-0.275103	0.0489302	0.149011	0.0487054	-0.408524	0.272128	-0.175678	-0.0652875	0.408767	0.0522492	0.95226	-0.191723
1.19	0.34755	0.116503	-0.045718	-0.0561077	-0.0673196	0.183347	0.690608	-0.0276699	0.914426	0.00531961	0.0318773	-0.00457006	-0.189737	-0.194706	0.012735	0.0182892	-0.0908407	-0.111706	-0.426002	0.156997	0.0714222	-0.149969	0.251356	-0.0480058	-0.528182	-0.107698	0.0550943	-0.029524	-0.237379	0.212691	0.1881	0.0525188	0.0989904	0.379567	-0.0082878	0.0744448	-0.757261	-0.28186	0.0500797	0.106797	0.0450123	-0.355456	0.269913	-0.174	-0.0594356	0.806699	0.0594562	0.536798	-0.186515
1.2	0.348665	0.0919658	-0.0457753	-0.0507075	-0.0658692	0.0870523	0.690342	-0.025505	0.914466	0.00270846	0.0318354	-0.00412499	-0.191367	-0.13365	0.0132654	0.0513777	-0.0916822	-0.0627219	-0.424673	0.100869	0.070392	-0.0596702	0.250942	-0.031901	-0.529113	-0.0737791	0.055056	-0.0182552	-0.235584	0.133251	0.188435	0.0169647	0.103062	0.416274	-0.00735466	0.109892	-0.759929	-0.243707	0.0507926	0.0589532	0.0419243	-0.291603	0.267968	-0.0902431	-0.0495998	1.15208	0.0628693	0.184357	-0.183923
1.21	0.34954	0.0788552	-0.0460137	-0.0366332	-0.0652314	0.0205796	0.6901	-0.022626	0.914486	0.00130368	0.0317902	-0.00501136	-0.192384	-0.0843128	0.013915	0.0567994	-0.0922188	-0.0524368	-0.423977	0.0401783	0.0701602	0.0143033	0.250689	-0.0180086	-0.529794	-0.0641714	0.055111	-0.0029943	-0.234602	0.0558934	0.188575	0.00826818	0.107195	0.414315	-0.00633827	0.104093	-0.762248	-0.218586	0.0511047	0.0233593	0.0393122	-0.258496	0.266589	-0.0253168	-0.037255	1.32444	0.0654421	0.251585	-0.183814
1.22	0.350185	0.0401807	-0.0463272	-0.00660174	-0.0653685	-0.0873893	0.689891	-0.0193862	0.914491	-0.000360857	0.0317375	-0.00521202	-0.192826	0.00244514	0.0145561	0.0640599	-0.0925626	0.00336057	-0.42388	-0.0275675	0.0705614	0.0618373	0.250576	-0.00479839	-0.530332	-0.0420078	0.0553258	0.0290047	-0.234528	-0.0615631	0.188719	0.0191043	0.111301	0.392528	-0.00541537	0.085815	-0.764224	-0.163988	0.0510207	-0.0369779	0.0371271	-0.178251	0.265655	0.0187822	-0.0232535	1.47968	0.067087	0.0859546	-0.185493
1.23	0.350029	-0.0561476	-0.0467656	0.0603351	-0.0672235	-0.308412	0.689711	-0.0164615	0.914474	-0.00276349	0.031693	-0.00328729	-0.191835	0.190342	0.0151999	0.0783954	-0.0917912	0.169837	-0.424714	-0.145044	0.0713962	0.101677	0.250674	0.023906	-0.530241	0.0274301	0.0559975	0.11676	-0.236078	-0.259851	0.188983	0.0304746	0.11511	0.379785	-0.00460926	0.090574	-0.765234	-0.0415885	0.0500307	-0.169081	0.0363162	0.0228059	0.264771	0.0045754	-0.00779653	1.6155	0.0673107	-0.0276742	-0.188285
1.24	0.348533	-0.215556	-0.0473174	0.124215	-0.0715883	-0.531825	0.689563	-0.0131108	0.914438	-0.0050754	0.0316749	-0.000622345	-0.188608	0.448427	0.0158386	0.117205	-0.0892894	0.321341	-0.426806	-0.268968	0.0727034	0.157119	0.251022	0.0416854	-0.528956	0.172167	0.057415	0.208871	-0.239772	-0.449118	0.189266	0.0271535	0.119195	0.396142	-0.00366126	0.0930704	-0.76463	0.162977	0.0476354	-0.295498	0.0376763	0.245408	0.263337	-0.078308	0.00886677	1.71579	0.0666583	-0.0965688	-0.191213
1.25	0.345712	-0.241646	-0.0481459	0.109438	-0.0774835	-0.597806	0.689466	-0.00525127	0.914377	-0.00581032	0.0316673	-0.00154607	-0.183545	0.464564	0.0168584	0.165487	-0.0858918	0.359346	-0.429612	-0.259958	0.0741566	0.122306	0.251438	0.0343025	-0.526517	0.17415	0.0589866	0.193144	-0.244773	-0.491595	0.18975	0.0724122	0.121647	0.0598969	-0.00326391	-0.0219524	-0.762276	0.227223	0.0447311	-0.280932	0.0406794	0.344999	0.26088	-0.181226	0.0259563	1.67828	0.0655885	-0.138553	-0.193786
1.26	0.343855	-0.0674593	-0.0491723	0.0906013	-0.0831735	-0.538627	0.689458	0.00255217	0.914343	-0.00100492	0.0316395	-0.0039695	-0.180044	0.211726	0.0181897	0.144559	-0.0821994	0.422133	-0.431641	-0.160116	0.0755385	0.148314	0.251679	0.0200292	-0.525211	0.0141675	0.0603421	0.142361	-0.249537	-0.45264	0.190342	0.0271763	0.121276	-0.0571737	-0.00382663	-0.059828	-0.760699	0.0561079	0.0423664	-0.209059	0.0439232	0.309965	0.257732	-0.27344	0.0394033	0.889068	0.0619971	-0.697466	-0.194861
1.27	0.343632	0.0531731	-0.0499638	0.103693	-0.0882866	-0.472294	0.689502	0.00595027	0.914339	-0.000981805	0.0315868	-0.00667779	-0.178705	0.0640814	0.0191369	0.0656805	-0.0771407	0.573301	-0.433074	-0.13389	0.0767235	0.10321	0.251915	0.0266151	-0.52525	-0.0712565	0.0617294	0.12476	-0.253955	-0.422501	0.19017	-0.0516104	0.120578	-0.144918	-0.00440854	-0.0749123	-0.760763	-0.0641028	0.0405156	-0.159128	0.0467439	0.249088	0.254391	-0.344577	0.0428633	-0.0848744	0.05298	-1.00237	-0.193567
1.28	0.344106	0.0781978	-0.0504523	0.0940063	-0.0926459	-0.378378	0.689575	0.0084348	0.914305	-0.00607437	0.0315044	-0.00968159	-0.178318	0.0154344	0.0194513	0.00652666	-0.0714206	0.545233	-0.434312	-0.115108	0.0773608	0.0107856	0.252257	0.0391093	-0.52568	-0.0727117	0.0630091	0.0993925	-0.257767	-0.342256	0.189446	-0.0803292	0.117282	-0.526141	-0.0054717	-0.14828	-0.76144	-0.075746	0.0392097	-0.0936857	0.0488451	0.164017	0.250805	-0.395037	0.0395799	-0.469632	0.0444559	-0.680453	-0.191814
1.29	0.34465	0.062925	-0.0507998	0.0796813	-0.0961693	-0.320725	0.689668	0.00985923	0.914219	-0.0110352	0.0314007	-0.0105946	-0.178134	0.0352747	0.0193184	-0.0265346	-0.0664351	0.458617	-0.435533	-0.141215	0.0772775	-0.000202687	0.252776	0.0636961	-0.526024	-0.0440974	0.0640324	0.0837121	-0.260876	-0.296391	0.188546	-0.0942555	0.110731	-0.726668	-0.00704822	-0.162941	-0.762025	-0.0458268	0.0385202	-0.0448908	0.050203	0.115512	0.247081	-0.391458	0.0330545	-0.830398	0.0393284	-0.42124	-0.191314
1.3	0.345051	0.0536088	-0.0511597	0.0601065	-0.0993177	-0.287641	0.689769	0.010345	0.914091	-0.0140405	0.0312968	-0.0103552	-0.177605	0.0665093	0.0188991	-0.0485056	-0.0622283	0.376444	-0.437249	-0.196203	0.0774125	0.0282303	0.253511	0.0782558	-0.526187	-0.0332395	0.0648604	0.0622212	-0.263742	-0.271733	0.187603	-0.0888514	0.103065	-0.809952	-0.00861269	-0.170765	-0.762356	-0.0285933	0.0382245	-0.0038398	0.0512818	0.0911456	0.243675	-0.368044	0.0226053	-1.20958	0.0357886	-0.307058	-0.192668
1.31	0.345467	0.0553282	-0.0516189	0.0126564	-0.101742	-0.186881	0.689881	0.0119168	0.913947	-0.0143082	0.0311873	-0.0119624	-0.177033	0.0459297	0.0182863	-0.0656646	-0.0591137	0.241345	-0.439263	-0.193565	0.0778323	0.0581629	0.254309	0.0760597	-0.526363	-0.0247584	0.0653402	0.0179771	-0.266114	-0.197006	0.186717	-0.0850392	0.0945263	-0.889323	-0.0103231	-0.186526	-0.762644	-0.0247588	0.038583	0.087535	0.0518344	0.00656789	0.240577	-0.358482	0.00911623	-1.44177	0.0334469	-0.232794	-0.195381
1.32	0.346113	0.0976075	-0.0521987	-0.0484515	-0.102632	-0.0277894	0.690016	0.0156205	0.913815	-0.0112832	0.0310504	-0.0150817	-0.177074	-0.0629985	0.0175878	-0.0876867	-0.0575591	0.0865399	-0.440876	-0.121085	0.0786208	0.0945056	0.25498	0.0553847	-0.526742	-0.0807901	0.0652459	-0.05682	-0.267469	-0.0837694	0.185664	-0.0767476	0.0882781	-0.285411	-0.010421	0.0767505	-0.763096	-0.0633201	0.0401588	0.214717	0.0511838	-0.141364	0.237349	-0.373451	-0.00604904	-1.56666	0.0296581	-0.403556	-0.198119
1.33	0.347564	0.178673	-0.0523863	-0.0244688	-0.102089	0.114337	0.69019	0.0184912	0.913736	-0.00474058	0.0308832	-0.0181273	-0.178541	-0.201132	0.0162053	-0.195961	-0.0571903	-0.0178863	-0.44165	-0.0392552	0.0794467	0.0761775	0.25548	0.0445115	-0.528436	-0.214058	0.0650399	-0.0681629	-0.267428	0.0674223	0.185513	0.0227349	0.0857352	-0.168014	-0.0102835	-0.0162841	-0.764291	-0.145782	0.0423929	0.243543	0.0488997	-0.321514	0.234166	-0.354255	-0.0223821	-1.68379	0.0262254	-0.271289	-0.200766
1.34	0.349226	0.0980005	-0.0520385	0.00140246	-0.100707	0.145253	0.690368	0.0165944	0.913704	-0.00307563	0.030704	-0.0171891	-0.180511	-0.115097	0.0143429	-0.184229	-0.057951	-0.131355	-0.441932	-0.0331293	0.0804566	0.0820324	0.255861	0.0327028	-0.530494	-0.131462	0.0649689	-0.0367601	-0.26629	0.113416	0.185805	0.0271548	0.0846141	-0.0994247	-0.0104667	-0.014788	-0.765645	-0.0533719	0.0448024	0.238625	0.0453631	-0.371804	0.231022	-0.379291	-0.0398879	-1.79456	0.0240031	-0.15633	-0.203029
1.35	0.349223	-0.0955755	-0.0513867	0.0442959	-0.0996298	0.100761	0.690521	0.0142398	0.913653	-0.00691733	0.0305433	-0.0148756	-0.180468	0.126046	0.0127178	-0.139171	-0.059455	-0.157655	-0.442514	-0.0824426	0.0805967	-0.0278166	0.256313	0.0592762	-0.530749	0.055219	0.0651263	0.0492791	-0.26524	0.092166	0.186119	0.0438052	0.0833935	-0.127338	-0.0104837	0.00859338	-0.765052	0.175934	0.0469895	0.193622	0.0417586	-0.343392	0.227204	-0.468148	-0.0582011	-1.81336	0.0227919	-0.039738	-0.204553
1.36	0.348233	-0.0614463	-0.0506265	0.0411506	-0.0989395	0.0904071	0.690662	0.0141368	0.913594	-0.00331591	0.0304088	-0.0118514	-0.179151	0.0921286	0.0114627	-0.09577	-0.0611565	-0.187609	-0.443425	-0.0857911	0.0805279	0.0245992	0.256957	0.0589521	-0.530096	0.00245687	0.0655577	0.0482672	-0.26437	0.0982044	0.186736	0.0748562	0.0827283	0.012726	-0.0103899	0.00734001	-0.763254	0.141421	0.0488153	0.157101	0.0382122	-0.360657	0.22258	-0.523159	-0.0740334	-1.11969	0.0240165	0.483026	-0.204875
1.37	0.348401	0.0721227	-0.0501546	-0.00933867	-0.0981573	0.0757387	0.690805	0.0141204	0.913591	0.00140878	0.0303099	-0.00778853	-0.179247	-0.089526	0.0108135	-0.027354	-0.0630921	-0.18318	-0.443969	-0.017895	0.0808778	0.0298573	0.257312	0.011503	-0.530724	-0.120624	0.0658816	-0.0173958	-0.263335	0.0848748	0.18743	0.0559096	0.0834649	0.101561	-0.0102793	0.0249755	-0.762751	-0.0137867	0.0502739	0.133806	0.0345042	-0.355184	0.217117	-0.600383	-0.0792921	0.0050447	0.0315182	0.946166	-0.202357
1.38	0.349354	0.110158	-0.0503604	-0.0570376	-0.0977153	-0.0130496	0.690948	0.014745	0.913594	-0.00151691	0.0302528	-0.00373471	-0.180591	-0.179904	0.0110536	0.0537297	-0.0646079	-0.125517	-0.443704	0.0745108	0.0807447	-0.0635707	0.257302	-0.0107775	-0.532128	-0.149986	0.065901	-0.0453559	-0.262856	-0.0173973	0.187883	0.0366067	0.0842141	0.0482039	-0.00983883	0.0631708	-0.763181	-0.058576	0.0515119	0.114898	0.0315101	-0.239578	0.210533	-0.672327	-0.0769253	0.446366	0.0389101	0.550246	-0.19741
1.39	0.350648	0.148768	-0.0512365	-0.0735783	-0.0980965	-0.128619	0.691106	0.0167442	0.913563	-0.00424595	0.0302346	0.00032236	-0.18281	-0.26064	0.0119525	0.0906	-0.0656324	-0.0746327	-0.44248	0.155274	0.0797731	-0.112722	0.257133	-0.0203611	-0.533927	-0.195676	0.0659375	-0.0320019	-0.263589	-0.164567	0.188241	0.0328028	0.0848585	0.0993346	-0.00904694	0.0903381	-0.764038	-0.102752	0.0524086	0.0565244	0.0297986	-0.104819	0.203732	-0.616898	-0.071087	0.801375	0.0412885	0.0735287	-0.192827
1.4	0.351907	0.110318	-0.0525689	-0.0320503	-0.10015	-0.364766	0.691274	0.0166837	0.91351	-0.0067821	0.0302706	0.00730986	-0.184957	-0.150763	0.0131096	0.117499	-0.0655446	0.102012	-0.441199	0.0707963	0.0788833	-0.0517583	0.256964	-0.00614938	-0.535726	-0.166922	0.0665076	0.051149	-0.266326	-0.419657	0.188488	0.0137652	0.086664	0.265419	-0.00789028	0.144369	-0.764933	-0.0615031	0.0521794	-0.105132	0.0299108	0.135709	0.19755	-0.532852	-0.0611357	1.21844	0.040393	-0.14411	-0.190341
1.41	0.352533	0.0676504	-0.0543701	-0.0185396	-0.104411	-0.52209	0.691441	0.0173865	0.913436	-0.00738118	0.030377	0.0132808	-0.185701	-0.0360498	0.014567	0.159462	-0.0639023	0.190004	-0.441083	-0.0354938	0.0787639	0.0299729	0.256946	0.000284857	-0.536952	-0.129604	0.0675597	0.0743729	-0.271443	-0.584235	0.188599	0.00632394	0.0899348	0.354627	-0.0062497	0.169568	-0.765214	-0.0111537	0.0505343	-0.201764	0.0323394	0.312409	0.191949	-0.488348	-0.0478419	1.44513	0.0387121	0.0244787	-0.189812
1.42	0.35294	0.0769266	-0.0563763	-0.0285733	-0.109228	-0.502597	0.69163	0.0210272	0.913374	-0.00483449	0.0305235	0.0155891	-0.185916	-0.0502449	0.0162569	0.170678	-0.0620877	0.18117	-0.441548	-0.043062	0.0792564	0.0416385	0.2569	-0.00862592	-0.538018	-0.136143	0.0685194	0.0463889	-0.277311	-0.590854	0.188666	0.00315722	0.0934453	0.346674	-0.00468432	0.149923	-0.765197	-0.0104463	0.0484287	-0.210332	0.0355558	0.31496	0.186664	-0.444869	-0.0327898	1.6039	0.0392737	0.0710466	-0.190151
1.43	0.353711	0.129891	-0.0584301	-0.0567053	-0.113604	-0.464351	0.691867	0.0264023	0.913339	-0.00232813	0.0306837	0.0163033	-0.186791	-0.150815	0.0180204	0.171685	-0.0598289	0.274408	-0.4417	0.0144658	0.0794561	0.0167243	0.256778	-0.0160543	-0.539526	-0.190359	0.069152	-0.0106384	-0.283023	-0.571488	0.18869	-0.00221183	0.0973037	0.44479	-0.00312351	0.176648	-0.76546	-0.0607994	0.0464177	-0.187759	0.038669	0.313464	0.181867	-0.380991	-0.0162254	1.73893	0.0394688	-0.0058617	-0.19126
1.44	0.35486	0.116579	-0.060631	-0.0742778	-0.117578	-0.427714	0.692159	0.0318273	0.913322	-0.00149134	0.0308445	0.0154195	-0.188525	-0.181648	0.0197986	0.156679	-0.0566971	0.331398	-0.441229	0.0763482	0.0794889	-0.033884	0.25654	-0.0322272	-0.541526	-0.173303	0.0693931	-0.0419368	-0.288395	-0.521561	0.188649	-0.00725898	0.101986	0.422626	-0.00136341	0.157007	-0.766042	-0.0323663	0.0446501	-0.161713	0.0419098	0.32524	0.177537	-0.357269	0.00162194	1.85986	0.0391191	-0.0530353	-0.192742
1.45	0.355106	-0.0206312	-0.0627074	-0.0789503	-0.121016	-0.355079	0.692505	0.0376792	0.913296	-0.00369685	0.0309838	0.0122451	-0.189685	-0.0711675	0.0212747	0.124038	-0.0534416	0.306181	-0.440258	0.116295	0.0784019	-0.186115	0.256194	-0.0330187	-0.542587	-0.0341139	0.0693494	-0.0285973	-0.293098	-0.4294	0.188678	0.017692	0.104297	0.00363646	-0.000468466	0.0184871	-0.765367	0.151523	0.0432575	-0.117801	0.0450681	0.307499	0.172967	-0.415343	0.020534	1.93468	0.0384369	-0.102297	-0.194106
1.46	0.354805	0.0348844	-0.0646632	-0.105893	-0.123657	-0.279365	0.692918	0.0445463	0.913274	0.00107016	0.0310947	0.0105013	-0.190658	-0.178233	0.0223516	0.077559	-0.0504625	0.298529	-0.438826	0.175337	0.0761521	-0.230553	0.255809	-0.0475076	-0.543162	-0.094657	0.0690422	-0.0739734	-0.296893	-0.341783	0.188998	0.0312828	0.10305	-0.151998	-0.000749717	-0.0487384	-0.763776	0.109244	0.0424399	-0.0612701	0.0479175	0.277511	0.167934	-0.44754	0.038734	1.58693	0.036539	-0.425252	-0.195005
1.47	0.355794	0.176602	-0.0665987	-0.102292	-0.125762	-0.25672	0.693379	0.0466387	0.913317	0.00644432	0.0312054	0.012066	-0.193308	-0.330543	0.0229684	0.0229182	-0.0471191	0.351934	-0.436999	0.177677	0.0744181	-0.103178	0.25528	-0.0544771	-0.545002	-0.210173	0.0685725	-0.114546	-0.299929	-0.293504	0.188997	-0.0378436	0.102523	0.0166388	-0.00101539	-0.0136948	-0.763513	-0.047424	0.0419923	-0.0400181	0.0506699	0.278071	0.162934	-0.484456	0.0485667	0.376921	0.0283612	-1.17904	-0.193774
1.48	0.357541	0.169105	-0.0682456	-0.0920143	-0.127557	-0.1602	0.693832	0.0440318	0.913376	0.00444744	0.0313357	0.0133882	-0.196612	-0.310381	0.0232466	0.0154376	-0.0438851	0.242242	-0.435423	0.147606	0.0735367	-0.113026	0.254818	-0.0353717	-0.547238	-0.149735	0.068023	-0.128858	-0.302179	-0.156992	0.188226	-0.115047	0.101661	-0.255045	-0.00133642	-0.056358	-0.764103	-0.0421388	0.0416288	-0.00521615	0.0531811	0.186855	0.157871	-0.518944	0.0482723	-0.285657	0.0168824	-1.01098	-0.190639
1.49	0.358852	0.0988151	-0.0694315	-0.151646	-0.127207	0.166232	0.694266	0.0428014	0.913406	0.00202843	0.0314556	0.0100814	-0.1996	-0.309413	0.0237429	0.0462907	-0.0428453	-0.0577665	-0.433692	0.213026	0.0722839	-0.110194	0.254506	-0.0265713	-0.548457	-0.0143805	0.0666326	-0.206616	-0.302206	0.146872	0.186753	-0.174148	0.0970525	-0.610242	-0.00201362	-0.0610603	-0.764148	0.0311164	0.042477	0.178447	0.0536151	-0.13127	0.152921	-0.468048	0.0438	-0.588869	0.00991049	-0.450384	-0.188095
1.5	0.360031	0.103133	-0.0697378	-0.108116	-0.124008	0.360368	0.694686	0.0410856	0.913421	0.00197079	0.0315524	0.0103493	-0.202762	-0.315481	0.0241478	-0.00459934	-0.0441564	-0.169656	-0.431514	0.200318	0.0716061	-0.0398489	0.254396	0.00846283	-0.549235	-0.0478524	0.0645952	-0.217406	-0.299721	0.307385	0.184927	-0.131687	0.094019	-0.149384	-0.00107023	0.0663792	-0.763951	0.017377	0.0445794	0.198521	0.0508351	-0.383301	0.14891	-0.338894	0.0360772	-0.9587	0.00702068	-0.209521	-0.187532
1.51	0.361288	0.0835312	-0.0690345	-0.0377938	-0.120181	0.391315	0.695071	0.035386	0.91345	0.00358808	0.0316654	0.0122103	-0.205562	-0.229681	0.0239877	-0.0408423	-0.0457611	-0.164054	-0.429977	0.108908	0.0714265	0.00228341	0.254618	0.032694	-0.550482	-0.0700788	0.062882	-0.185596	-0.296157	0.375975	0.184061	-0.0500296	0.0929819	-0.0634565	-0.000758221	0.00133799	-0.763929	0.0140021	0.046266	0.14473	0.0464895	-0.465346	0.146253	-0.21764	0.024785	-1.2619	0.00556731	-0.234915	-0.188797
1.52	0.362128	0.0373603	-0.0678383	-0.00163277	-0.116485	0.377665	0.695391	0.0286362	0.913487	0.00374802	0.0317937	0.0133326	-0.207388	-0.14137	0.0236297	-0.0494939	-0.0474355	-0.187797	-0.429184	0.0625246	0.071552	0.0176879	0.254961	0.0350632	-0.551508	-0.0390947	0.0613582	-0.165464	-0.29227	0.379662	0.183762	-0.0101879	0.0922933	-0.0881872	-0.000932569	-0.0337304	-0.763744	0.0296234	0.0475988	0.120775	0.0417764	-0.466531	0.144676	-0.102226	0.0112103	-1.44708	0.00261421	-0.275621	-0.190758
1.53	0.362564	0.00674208	-0.0664514	0.0246127	-0.113162	0.335776	0.695641	0.021002	0.913525	0.00353427	0.0319321	0.0143893	-0.208551	-0.0854019	0.0231299	-0.0595429	-0.0496283	-0.260994	-0.428615	0.0473789	0.0717866	0.0379039	0.255321	0.0384175	-0.552203	-0.0115809	0.0599478	-0.143564	-0.288599	0.339615	0.183744	0.00484006	0.0913527	-0.084347	-0.00134611	-0.0427053	-0.763522	0.0208818	0.0487	0.0967914	0.0372836	-0.422978	0.144303	0.0259592	-0.00408959	-1.60703	0.000584037	-0.132697	-0.193152
1.54	0.362596	-0.0468513	-0.0650059	0.0535598	-0.110433	0.276729	0.695808	0.0123162	0.913554	0.00229833	0.0320811	0.0153048	-0.208997	0.0163314	0.022523	-0.0662188	-0.0526044	-0.333746	-0.428365	-0.00181259	0.0723397	0.0598963	0.255761	0.0463616	-0.552411	0.0531437	0.0587306	-0.0961425	-0.285507	0.275894	0.183705	-0.0086695	0.0907069	-0.0660303	-0.00165354	-0.0227237	-0.763334	0.0364442	0.0495159	0.0652212	0.0333806	-0.355256	0.145132	0.129692	-0.0208289	-1.73765	-0.000177575	-0.0307787	-0.19553
1.55	0.361548	-0.203932	-0.0634821	0.0759489	-0.108277	0.236418	0.695895	0.00587945	0.913563	-0.00125228	0.0322357	0.0156022	-0.207912	0.218177	0.0218223	-0.0561368	-0.0563145	-0.400712	-0.428611	-0.0440557	0.072482	-0.0311914	0.256232	0.0503658	-0.551373	0.206689	0.0577562	-0.0351803	-0.283081	0.225902	0.183657	0.01796	0.0893809	-0.211217	-0.00190671	-0.0320207	-0.762326	0.188633	0.0501366	0.0577743	0.0300925	-0.292804	0.146546	0.136337	-0.0387611	-1.8396	-6.68E-05	0.0417128	-0.197202
1.56	0.359134	-0.257116	-0.0619669	0.0776126	-0.10648	0.210621	0.695936	0.00257662	0.913536	-0.00240221	0.0323971	0.0169581	-0.205141	0.29372	0.0212271	-0.0310863	-0.0605642	-0.43194	-0.429187	-0.0717481	0.0721348	-0.00556929	0.256791	0.0592886	-0.549175	0.217315	0.0568807	-0.0228792	-0.281039	0.218608	0.184261	0.10879	0.0870689	-0.193915	-0.00227955	-0.0545562	-0.75998	0.231335	0.0507731	0.0513971	0.0272947	-0.252066	0.147792	0.12521	-0.0568353	-1.68803	0.00095423	0.192283	-0.197827
1.57	0.357178	-0.145568	-0.0604825	0.106897	-0.104932	0.155354	0.695933	-0.00387461	0.913538	0.00268624	0.03258	0.0202329	-0.202573	0.229142	0.0207981	-0.02959	-0.0646942	-0.334918	-0.430147	-0.136494	0.0729057	0.142998	0.257333	0.0516634	-0.547694	0.0982947	0.0562831	0.00983229	-0.278888	0.198028	0.185423	0.112003	0.0862748	0.0263682	-0.00288859	-0.0660749	-0.75841	0.0734814	0.0509477	-0.0564954	0.0247541	-0.218926	0.149284	0.16321	-0.0690766	-0.641564	0.0061044	0.837228	-0.196671
1.58	0.356086	-0.0851824	-0.0591223	0.148602	-0.105208	-0.139124	0.695846	-0.0136439	0.913561	0.000289396	0.0328187	0.0277982	-0.200154	0.267651	0.020546	0.0418382	-0.0663959	0.0118023	-0.432087	-0.247137	0.0744745	0.162619	0.257896	0.0544452	-0.546937	0.0448691	0.0566783	0.0929749	-0.278247	-0.0948458	0.186327	0.0684718	0.0870396	0.0802467	-0.00352127	-0.053869	-0.758265	-0.0362904	0.0493279	-0.248974	0.0238619	0.0875338	0.150977	0.162962	-0.0705059	0.198798	0.0155704	0.873512	-0.193407
1.59	0.355046	-0.0985974	-0.0588773	0.0996758	-0.108202	-0.363155	0.695671	-0.0206008	0.913528	-0.0069684	0.0331195	0.0307204	-0.197245	0.294528	0.0215127	0.1752	-0.0652426	0.193536	-0.434614	-0.240265	0.0760825	0.133763	0.25835	0.0362631	-0.546073	0.0893672	0.0575141	0.117891	-0.280681	-0.343795	0.186703	0.00769182	0.0872506	-0.0295268	-0.0037473	0.014509	-0.758772	-0.0638164	0.0465476	-0.280102	0.0264994	0.397504	0.152671	0.199706	-0.0668337	0.513017	0.0221674	0.431358	-0.189622
1.6	0.353553	-0.151043	-0.059409	0.0697424	-0.112036	-0.366557	0.695444	-0.0243702	0.913424	-0.0128118	0.0333958	0.0234629	-0.194029	0.326252	0.0229878	0.139533	-0.0626985	0.313314	-0.436759	-0.198756	0.0767009	0.0515605	0.258769	0.0483698	-0.544352	0.165831	0.0586795	0.205679	-0.284553	-0.391056	0.186551	-0.0257267	0.0869494	-0.0198243	-0.00328795	0.0659449	-0.759147	-0.0285715	0.043905	-0.240917	0.0309935	0.46713	0.154833	0.271946	-0.0597065	0.916585	0.0256363	0.28745	-0.187337
1.61	0.351843	-0.141121	-0.0600351	0.0430277	-0.115367	-0.29937	0.695193	-0.0254175	0.913303	-0.0101304	0.0335861	0.0150549	-0.190772	0.304474	0.0237941	0.062991	-0.0596012	0.305726	-0.438675	-0.189415	0.0775763	0.111278	0.259199	0.0331607	-0.542125	0.145474	0.0604687	0.251554	-0.28863	-0.398362	0.186466	0.00978555	0.0870162	0.0494713	-0.00275465	0.0375507	-0.759437	-0.0543708	0.0417666	-0.185908	0.0355716	0.441234	0.157669	0.353717	-0.0486892	1.24231	0.0285281	0.247863	-0.187157
1.62	0.350453	-0.107167	-0.0606471	0.0221296	-0.117983	-0.231147	0.694943	-0.0242623	0.913235	-0.00349248	0.0337093	0.0101361	-0.187988	0.244769	0.0239686	0.00875628	-0.0568764	0.249518	-0.440452	-0.155443	0.0786516	0.0901644	0.259338	-0.00559245	-0.540263	0.100465	0.0624766	0.229195	-0.292702	-0.38252	0.186801	0.0444573	0.0879276	0.1205	-0.00263021	-0.00968214	-0.760158	-0.0978018	0.0401013	-0.14213	0.0398225	0.400145	0.160946	0.376013	-0.0353059	1.3959	0.0326263	0.561812	-0.188319
1.63	0.34942	-0.0784929	-0.0612027	-0.00216035	-0.119819	-0.149893	0.694716	-0.020908	0.913229	0.00196199	0.0337965	0.00754321	-0.186017	0.146992	0.0237674	-0.0231619	-0.0547431	0.188156	-0.44152	-0.049558	0.0791995	0.0201331	0.259089	-0.040619	-0.538864	0.0767837	0.0641062	0.159727	-0.296229	-0.294506	0.187306	0.0434542	0.0893025	0.158778	-0.00282626	-0.0185814	-0.761238	-0.126312	0.0388543	-0.0968648	0.0435894	0.343234	0.164253	0.391297	-0.0205063	1.54023	0.0382083	0.504549	-0.190063
1.64	0.348687	-0.0595026	-0.0617094	-0.0209661	-0.120847	-0.0819553	0.694526	-0.0173022	0.91327	0.00614025	0.0338627	0.00575593	-0.185044	0.0593303	0.0233744	-0.0439464	-0.0530846	0.154222	-0.441477	0.0561707	0.0791781	-0.0251244	0.258575	-0.0622697	-0.537792	0.0739877	0.0651239	0.103729	-0.298695	-0.188515	0.187657	0.0167406	0.091143	0.201396	-0.00300984	-0.0124359	-0.762554	-0.138971	0.038008	-0.0634989	0.0468157	0.295278	0.167562	0.397462	-0.00427449	1.67253	0.0427132	0.391014	-0.192306
1.65	0.347831	-0.128712	-0.0621414	-0.0303555	-0.121265	-0.0312079	0.694371	-0.0136384	0.913345	0.00810152	0.0339122	0.00435456	-0.184456	0.0932844	0.0228563	-0.0435282	-0.0517176	0.107286	-0.440591	0.11314	0.0786682	-0.0586589	0.257848	-0.0830236	-0.536462	0.166274	0.0656863	0.0887726	-0.300231	-0.108405	0.187662	-0.016027	0.0929359	0.130707	-0.00318845	-0.0220669	-0.763572	-0.0424321	0.037454	-0.0386817	0.0496186	0.262901	0.170623	0.355726	0.0131595	1.77759	0.0461245	0.296669	-0.194601
1.66	0.346057	-0.195312	-0.0625871	-0.0864478	-0.121112	0.0671235	0.694258	-0.0078984	0.913427	0.00941589	0.03395	0.00247864	-0.183177	0.109569	0.0226355	0.0214758	-0.0512773	-0.0423572	-0.439314	0.169978	0.0779699	-0.0840057	0.25694	-0.105845	-0.534147	0.239306	0.0657236	0.0225249	-0.301039	0.00960791	0.187542	-0.00495608	0.0936456	0.023283	-0.00343228	-0.0248601	-0.763297	0.058803	0.0373701	0.0563484	0.0520611	0.195476	0.1729	0.273599	0.0311828	1.73669	0.0486403	0.199156	-0.196717
1.67	0.344836	-0.059292	-0.063182	-0.158299	-0.118799	0.327118	0.694221	-0.00019171	0.913564	0.0184405	0.0339486	-0.00280579	-0.183353	-0.159645	0.0229977	0.0218403	-0.0527474	-0.229758	-0.436778	0.332786	0.0772964	-0.0254655	0.255618	-0.149462	-0.532555	0.108165	0.0646742	-0.107182	-0.299747	0.268365	0.18762	0.00713805	0.0938286	0.0585703	-0.00376234	-0.0448211	-0.763326	-0.0685405	0.038985	0.24614	0.0528448	-0.0534481	0.174443	0.158691	0.0446068	0.757234	0.0474842	-0.520256	-0.19743
1.68	0.345261	0.0706928	-0.0630594	-0.117547	-0.114291	0.506687	0.694233	0.00177696	0.913785	0.0243379	0.0339073	-0.00452085	-0.186012	-0.343323	0.0229606	-0.0491625	-0.0554347	-0.311675	-0.433034	0.406363	0.0771762	-0.0240373	0.254092	-0.150584	-0.5325	-0.00370478	0.0633744	-0.134194	-0.296128	0.43461	0.187531	-0.0318538	0.095004	0.144161	-0.00439963	-0.0810582	-0.764874	-0.19608	0.041639	0.281414	0.051082	-0.295075	0.175383	0.0517466	0.0466697	-0.19614	0.0400342	-0.768348	-0.195418
1.69	0.346408	0.069657	-0.06217	-0.0863229	-0.108853	0.553395	0.694245	0.000478359	0.914023	0.0221845	0.0338728	-0.00198028	-0.18961	-0.343776	0.0226937	-0.0340709	-0.0587161	-0.355073	-0.42891	0.410726	0.0766278	-0.0870069	0.252662	-0.127217	-0.532957	0.0135254	0.0619898	-0.155048	-0.2914	0.488026	0.187038	-0.0609902	0.0962008	0.0868447	-0.0052889	-0.0866469	-0.767033	-0.187087	0.04428	0.264016	0.0475993	-0.393829	0.175723	0.0073204	0.0430715	-0.497272	0.0343807	-0.348485	-0.192704
1.7	0.347019	-0.020515	-0.0610566	-0.0616752	-0.103554	0.50642	0.694236	-0.00232322	0.914216	0.0162285	0.0338704	0.00141093	-0.19248	-0.212105	0.0227318	0.00341382	-0.0623612	-0.38851	-0.425007	0.355446	0.0757207	-0.080608	0.251542	-0.0876555	-0.532869	0.102577	0.0603442	-0.14809	-0.286601	0.462688	0.186418	-0.0591822	0.0967215	0.0319097	-0.00604487	-0.0591608	-0.768534	-0.0823787	0.0467111	0.23158	0.0437623	-0.374879	0.17602	0.0144482	0.0363287	-0.877525	0.0320359	-0.172097	-0.191513
1.71	0.346754	-0.0741934	-0.0599147	-0.0370532	-0.0989514	0.43872	0.694198	-0.00520466	0.914355	0.0122827	0.0338992	0.00424607	-0.193915	-0.0911761	0.0229167	0.00940073	-0.0665327	-0.462973	-0.421959	0.252868	0.0751396	-0.0267344	0.250822	-0.0595632	-0.532018	0.141007	0.0586379	-0.134158	-0.282327	0.401586	0.185929	-0.0344124	0.0969759	0.0285269	-0.00659174	-0.0545469	-0.769071	-0.0241315	0.0487916	0.188826	0.0402747	-0.331263	0.176628	0.0435159	0.0257155	-1.22053	0.0305417	-0.120237	-0.192283
1.72	0.346283	-0.0634027	-0.0587537	-0.0145595	-0.0949741	0.388064	0.694135	-0.00747917	0.914472	0.0113202	0.0339538	0.00667325	-0.194547	-0.0409499	0.0229814	-0.00462299	-0.071637	-0.554367	-0.419937	0.154293	0.0752921	0.0509952	0.250333	-0.0426638	-0.53113	0.117017	0.0570266	-0.126236	-0.278667	0.340121	0.185683	-0.0153677	0.0973818	0.0466427	-0.0071762	-0.0653308	-0.769442	-0.0409095	0.0504431	0.143759	0.0371126	-0.305258	0.177648	0.0712748	0.0124507	-1.41149	0.0296299	-0.185659	-0.194415
1.73	0.345954	-0.0456741	-0.0575664	0.00411506	-0.0915213	0.341138	0.694051	-0.00907611	0.914575	0.00886473	0.0340331	0.009248	-0.194818	-0.0113059	0.0229424	-0.00311011	-0.077379	-0.582602	-0.41879	0.0773166	0.0759716	0.0828719	0.250012	-0.0226484	-0.530477	0.0912036	0.0555692	-0.116762	-0.27562	0.278353	0.185543	-0.00882611	0.0978056	0.0359142	-0.00782334	-0.0590205	-0.770027	-0.0631724	0.0516622	0.10515	0.0342315	-0.27555	0.17875	0.0691165	-0.00225062	-1.53999	0.0262788	-0.370961	-0.196631
1.74	0.345721	-0.0355742	-0.0563473	0.0240879	-0.0885839	0.295995	0.693956	-0.00989032	0.914642	0.00446911	0.0341392	0.0119457	-0.19477	0.0186916	0.0229815	0.0160013	-0.0830417	-0.542599	-0.418349	0.0124693	0.076897	0.0985586	0.249951	0.00919317	-0.529976	0.0734268	0.0543251	-0.0973002	-0.273148	0.22476	0.185443	-0.006413	0.0981035	0.0258075	-0.0083141	-0.0341711	-0.770746	-0.0727339	0.0524932	0.0694749	0.0316893	-0.240789	0.179845	0.0662741	-0.0183107	-1.67369	0.0230497	-0.270973	-0.198713
1.75	0.345305	-0.0975068	-0.0549835	0.10688	-0.0863902	0.168863	0.693857	-0.010158	0.914661	-0.00128153	0.0342768	0.016375	-0.194072	0.164019	0.0230928	0.00925899	-0.0879024	-0.386845	-0.418637	-0.0951964	0.0777821	0.0492248	0.250234	0.0533654	-0.529333	0.10878	0.0535478	0.0131168	-0.271351	0.10818	0.185408	0.0132278	0.0981431	-0.03212	-0.008705	-0.0573139	-0.771216	0.0119547	0.0527297	-0.0571581	0.0296523	-0.137946	0.180726	0.0192314	-0.035542	-1.76367	0.0208374	-0.185722	-0.200344
1.76	0.343578	-0.236455	-0.0533671	0.189085	-0.0865507	-0.082866	0.693753	-0.0100836	0.914599	-0.0108375	0.0344792	0.0239606	-0.190978	0.436639	0.0230752	0.0566162	-0.0906129	-0.144779	-0.420491	-0.277856	0.0778385	-0.0363823	0.251103	0.119244	-0.527578	0.198698	0.053955	0.13611	-0.271438	-0.0945182	0.185758	0.0616926	0.097445	-0.0971706	-0.00930857	-0.0519107	-0.770086	0.193405	0.0512241	-0.229418	0.0294442	0.110673	0.180699	-0.100338	-0.0533865	-1.76606	0.0192695	-0.104019	-0.201175
1.77	0.341091	-0.203964	-0.052041	0.194379	-0.0886645	-0.200044	0.693662	-0.00823186	0.914471	-0.0131097	0.0347357	0.0263486	-0.186134	0.479947	0.0232324	0.0460753	-0.0907837	0.12736	-0.423979	-0.412659	0.0772261	-0.0341091	0.252547	0.161636	-0.525385	0.141629	0.0549345	0.158321	-0.273041	-0.187668	0.186484	0.0815431	0.0964928	-0.074823	-0.00966026	-0.0329175	-0.767947	0.17678	0.0485321	-0.3133	0.0312292	0.240142	0.179415	-0.214948	-0.0676014	-0.883933	0.0210981	0.6001	-0.200574
1.78	0.339717	-0.0405017	-0.0511424	0.131108	-0.0911789	-0.206268	0.693595	-0.00493224	0.914352	-0.0112095	0.034994	0.0249749	-0.182164	0.289651	0.0231435	0.0158571	-0.0886773	0.291256	-0.428182	-0.401672	0.0771015	-0.0143255	0.254067	0.136016	-0.524437	-0.0185839	0.0560053	0.0863937	-0.275104	-0.205735	0.187242	0.071477	0.0956582	-0.109567	-0.00995074	-0.0237901	-0.766911	0.00378503	0.0454205	-0.295331	0.0337886	0.282669	0.17674	-0.330847	-0.0710499	0.0764225	0.029479	0.932849	-0.196936
1.79	0.339832	0.0656339	-0.050982	0.0546327	-0.0934281	-0.209	0.693563	-0.00158493	0.914228	-0.0141842	0.0352315	0.0223367	-0.180294	0.102878	0.0231397	0.0161961	-0.0853857	0.36388	-0.431671	-0.29048	0.0765972	-0.0996801	0.255256	0.104648	-0.525036	-0.113002	0.0566812	0.0240936	-0.27708	-0.194185	0.187829	0.0492241	0.0943074	-0.169048	-0.00993589	0.0230228	-0.767472	-0.111107	0.0427954	-0.228325	0.0369453	0.345045	0.173033	-0.367578	-0.0685456	0.415086	0.036631	0.497959	-0.19145
1.8	0.340458	0.0695985	-0.0513731	0.0163108	-0.0955107	-0.20576	0.69356	0.000662274	0.91406	-0.0191721	0.0354359	0.0183031	-0.179654	0.0417067	0.0232145	0.00618514	-0.0817098	0.363267	-0.434083	-0.201005	0.0752212	-0.164669	0.256277	0.100156	-0.526092	-0.111456	0.0572587	0.0394093	-0.278877	-0.177725	0.188243	0.0379993	0.0925915	-0.157771	-0.00945145	0.0617615	-0.768566	-0.111189	0.0406987	-0.186502	0.0406652	0.381461	0.169426	-0.29845	-0.062847	0.775418	0.039191	0.112848	-0.187334
1.81	0.340856	0.0340311	-0.0519238	0.00874426	-0.0973981	-0.182926	0.693573	0.00208236	0.913861	-0.019648	0.0355936	0.01312	-0.179099	0.0727251	0.0230975	-0.0250456	-0.0782646	0.325576	-0.436025	-0.196537	0.0737187	-0.124184	0.257292	0.101091	-0.526793	-0.0798029	0.0581662	0.0962207	-0.280564	-0.170899	0.188644	0.0442799	0.0914943	-0.0599237	-0.00871147	0.0719644	-0.76934	-0.0651018	0.0389167	-0.163872	0.0444932	0.370446	0.166511	-0.208431	-0.0532607	1.13998	0.0392954	-0.0343128	-0.186121
1.82	0.341132	0.0441875	-0.0523954	0.00526606	-0.0989281	-0.131801	0.693606	0.00486814	0.913689	-0.0140321	0.0356982	0.00789526	-0.178437	0.0540744	0.022546	-0.0789593	-0.0752902	0.269934	-0.438021	-0.188668	0.0726926	-0.0801652	0.258206	0.0761013	-0.527295	-0.0955883	0.059477	0.121198	-0.282244	-0.169085	0.189177	0.0548456	0.0914927	0.0628621	-0.00810991	0.0494254	-0.769896	-0.0668567	0.0373998	-0.132718	0.047979	0.315957	0.164251	-0.160294	-0.0407254	1.35626	0.0385339	0.000770335	-0.187375
1.83	0.341649	0.067623	-0.052704	-0.00139407	-0.0998894	-0.070032	0.693677	0.00944715	0.913581	-0.00770239	0.0357549	0.00359822	-0.17828	-0.0112451	0.0214114	-0.143858	-0.0728	0.233006	-0.439675	-0.127908	0.0718537	-0.0917899	0.258845	0.0487565	-0.528	-0.115224	0.0608995	0.106112	-0.283829	-0.153172	0.189752	0.0486958	0.0926592	0.158907	-0.00777783	0.025302	-0.770575	-0.0783592	0.0362143	-0.0960085	0.0508255	0.249559	0.162125	-0.150746	-0.0266447	1.48235	0.0405579	0.28737	-0.189541
1.84	0.34242	0.0935751	-0.0530503	-0.0785293	-0.0999733	0.0660192	0.6938	0.0158458	0.91353	-0.00224219	0.035774	-0.000237129	-0.179024	-0.144316	0.0200997	-0.107913	-0.0714502	-0.0268741	-0.440364	0.0173483	0.071559	0.00891685	0.25913	-0.00209076	-0.528913	-0.112568	0.0618225	-0.00456994	-0.284955	-0.0497192	0.190113	0.0171935	0.0945012	0.196228	-0.00741461	0.0521186	-0.771364	-0.0907598	0.0357138	0.0387873	0.0529189	0.135029	0.159964	-0.148423	-0.0112458	1.60507	0.0431566	0.235884	-0.192214
1.85	0.343723	0.120961	-0.0534765	-0.134299	-0.0976631	0.330008	0.693999	0.0236859	0.913548	0.00533781	0.03574	-0.00635473	-0.181577	-0.318303	0.0193069	-0.100892	-0.073508	-0.354252	-0.439109	0.220543	0.0715204	-0.0232498	0.258784	-0.0562054	-0.530224	-0.107006	0.0615659	-0.0893717	-0.284222	0.169205	0.190145	-0.0132562	0.0964015	0.172225	-0.00692265	0.0339178	-0.772491	-0.0945985	0.0369782	0.198762	0.0529473	-0.140507	0.157737	-0.155768	0.00532651	1.72982	0.0453332	0.200677	-0.195053
1.86	0.344793	0.0504588	-0.0533215	-0.11202	-0.093527	0.427294	0.694267	0.0296673	0.913608	0.00624398	0.035662	-0.00848612	-0.184777	-0.299456	0.0185581	-0.0895633	-0.0774263	-0.405878	-0.436421	0.304102	0.0708185	-0.125678	0.25818	-0.0559823	-0.53115	-0.0446478	0.0609462	-0.0795909	-0.28195	0.256573	0.190094	0.00510247	0.0977222	0.0814208	-0.00684262	-0.0141513	-0.772981	0.0170447	0.0391199	0.219694	0.0506834	-0.286229	0.155079	-0.216811	0.0229745	1.78587	0.0470491	0.113612	-0.197681
1.87	0.345616	0.0886798	-0.0528126	-0.0984564	-0.0890489	0.446954	0.694592	0.0349653	0.913686	0.0103568	0.03558	-0.00753908	-0.188087	-0.373143	0.0180522	-0.0633987	-0.0812833	-0.382008	-0.433097	0.356783	0.0693487	-0.131984	0.257611	-0.0583148	-0.532006	-0.0983718	0.0602701	-0.106157	-0.27898	0.329997	0.190302	0.0177978	0.0983349	0.0939583	-0.00711694	-0.0248031	-0.772894	-0.00505198	0.0413245	0.22601	0.0474644	-0.353628	0.151897	-0.273738	0.0391769	1.31323	0.0467306	-0.328846	-0.199591
1.88	0.347196	0.173766	-0.0521616	-0.0772074	-0.0845989	0.42204	0.694949	0.0359983	0.913816	0.0147874	0.0355186	-0.00444856	-0.192324	-0.453182	0.0178575	-0.048257	-0.084886	-0.346877	-0.429524	0.348612	0.0685768	-0.0416153	0.257003	-0.0592858	-0.533669	-0.16787	0.0594639	-0.13436	-0.275336	0.367519	0.190279	-0.0285615	0.0998555	0.159618	-0.0073281	-0.0250965	-0.773535	-0.0963898	0.0435833	0.222745	0.0437828	-0.377698	0.148349	-0.369069	0.0465907	0.209301	0.0397708	-0.990654	-0.198768
1.89	0.349283	0.187982	-0.0514838	-0.0648473	-0.0807155	0.349533	0.695299	0.0338452	0.913962	0.0133632	0.0354951	-0.000155312	-0.196899	-0.444304	0.0179153	-0.0124002	-0.0880758	-0.312724	-0.426176	0.322569	0.0681554	-0.0466636	0.256415	-0.0558132	-0.535718	-0.161519	0.0585632	-0.149395	-0.271576	0.352701	0.189786	-0.0711456	0.10063	-0.0115442	-0.00770294	-0.0359734	-0.774775	-0.117955	0.0456185	0.194711	0.0401902	-0.344528	0.144352	-0.428412	0.0451348	-0.354264	0.0303663	-0.80369	-0.195629
1.9	0.351057	0.129212	-0.051055	-0.0673683	-0.0775965	0.264247	0.695625	0.0312919	0.914069	0.00780222	0.0355162	0.00435134	-0.200926	-0.359765	0.0184343	0.0412619	-0.0910549	-0.299859	-0.423096	0.291899	0.0677581	-0.0227215	0.255932	-0.0395348	-0.537372	-0.0940282	0.057409	-0.159001	-0.268212	0.29596	0.188939	-0.0890813	0.100089	-0.0803697	-0.00780105	0.0109652	-0.775776	-0.062656	0.0474137	0.171053	0.0370971	-0.281576	0.140307	-0.390811	0.0399501	-0.675944	0.0248431	-0.371307	-0.192744
1.91	0.351985	0.0362299	-0.0508738	-0.0519926	-0.0753213	0.176271	0.695918	0.0271238	0.914121	0.00300471	0.0355812	0.00851682	-0.203667	-0.19711	0.0193105	0.0787349	-0.093987	-0.298957	-0.420612	0.190607	0.0680602	0.0924296	0.255688	-0.0104085	-0.538215	-0.00325681	0.0560845	-0.13756	-0.265575	0.21917	0.188041	-0.0846665	0.09931	-0.0660547	-0.00748081	0.0446932	-0.77599	0.0260448	0.0489368	0.131764	0.0346206	-0.218905	0.137034	-0.301054	0.031089	-1.0717	0.0223315	-0.17685	-0.19197
1.92	0.352158	-0.00594913	-0.0507292	-0.0223198	-0.0738306	0.120564	0.696167	0.0226604	0.914143	0.0019372	0.035684	0.011911	-0.204854	-0.0722205	0.0202885	0.0903277	-0.0970474	-0.316954	-0.419356	0.0633872	0.0696021	0.212993	0.255709	0.00942263	-0.538372	0.0259265	0.0548505	-0.109961	-0.263738	0.149547	0.187289	-0.0605765	0.0987545	-0.0358634	-0.00706047	0.0309962	-0.775572	0.0523962	0.050025	0.0830574	0.0325517	-0.199149	0.1348	-0.199957	0.018849	-1.34415	0.0213146	-0.0395834	-0.193272
1.93	0.351977	-0.047673	-0.0504057	0.0532108	-0.0731705	-0.0184495	0.696371	0.0178562	0.91416	0.000898048	0.0358254	0.017269	-0.204884	0.073443	0.0212039	0.0919704	-0.0997972	-0.181815	-0.419325	-0.074812	0.0721564	0.279919	0.255938	0.0411771	-0.538305	0.0363368	0.0539914	-0.0315165	-0.262823	-0.00330298	0.186838	-0.0220323	0.0986404	0.00939764	-0.00689691	-0.00390952	-0.774993	0.07899	0.0503942	-0.0449066	0.0307919	-0.104906	0.133479	-0.142884	0.00448737	-1.49684	0.0208455	-0.219521	-0.19564
1.94	0.350989	-0.126251	-0.0500227	0.142846	-0.0751853	-0.326812	0.696519	0.0117415	0.914149	-0.00317032	0.0360429	0.02623	-0.202866	0.29726	0.0221745	0.160954	-0.100258	0.0708055	-0.421011	-0.2584	0.0752052	0.34915	0.25659	0.0834969	-0.537679	0.0793062	0.0541614	0.0818136	-0.264395	-0.296691	0.186765	0.00269618	0.099069	0.0675082	-0.00697559	-0.000983465	-0.773807	0.144758	0.0488939	-0.243961	0.0311044	0.183043	0.13251	-0.113015	-0.0111344	-1.63216	0.0180056	-0.275824	-0.197868
1.95	0.349378	-0.147929	-0.0500793	0.143929	-0.079626	-0.465889	0.696619	0.00918294	0.914102	-0.00620031	0.0363297	0.0287759	-0.199286	0.35662	0.0238556	0.202031	-0.0986567	0.313641	-0.423939	-0.304199	0.0781589	0.144561	0.257428	0.083949	-0.536571	0.0996166	0.0548301	0.10119	-0.268295	-0.431816	0.186742	-0.00531566	0.0996496	0.0134324	-0.00685278	0.02049	-0.772223	0.153297	0.0462003	-0.277691	0.0339225	0.357039	0.131863	-0.0814278	-0.028258	-1.78734	0.0158477	-0.147454	-0.199755
1.96	0.347409	-0.206179	-0.050408	0.109839	-0.0843154	-0.425948	0.69672	0.011391	0.914018	-0.011053	0.0365912	0.0232516	-0.195497	0.376835	0.0251293	0.125425	-0.0946176	0.458345	-0.426701	-0.248372	0.0792006	0.0850882	0.258288	0.0835815	-0.535083	0.157014	0.0554352	0.0890021	-0.272653	-0.412251	0.186686	0.00945548	0.0988745	-0.168179	-0.00660532	0.0305042	-0.77029	0.226637	0.0438535	-0.196933	0.0375562	0.377827	0.131174	-0.120033	-0.0467274	-1.8846	0.0150401	-0.00941421	-0.20076
1.97	0.345074	-0.189938	-0.0509016	0.086802	-0.0884917	-0.402551	0.696849	0.0138424	0.913895	-0.0120307	0.0368016	0.0193566	-0.191716	0.345474	0.0256814	0.0533635	-0.0901984	0.446604	-0.429059	-0.237478	0.0797254	0.0334589	0.259155	0.0842864	-0.533456	0.105801	0.055781	0.0680859	-0.27674	-0.396183	0.187073	0.0745658	0.0969922	-0.160582	-0.00627522	0.0238641	-0.767834	0.215039	0.0422598	-0.16005	0.0412842	0.389858	0.130049	-0.150006	-0.0648619	-1.6097	0.0159922	0.291086	-0.200727
1.98	0.343505	-0.0802356	-0.0514675	0.0772476	-0.092558	-0.390924	0.696978	0.0109799	0.913797	-0.00725309	0.0369835	0.0168549	-0.188647	0.265398	0.0256644	0.00432715	-0.0856974	0.468717	-0.431725	-0.297894	0.0804618	0.114035	0.259958	0.0733725	-0.532803	0.0018686	0.0562705	0.0603714	-0.280757	-0.391128	0.187818	0.0621249	0.0962312	-0.0141146	-0.00606586	0.021277	-0.76627	0.0772599	0.0405561	-0.189674	0.0450952	0.374735	0.128624	-0.18166	-0.0755375	-0.465025	0.0228616	1.07965	-0.198596
1.99	0.342957	-0.00314671	-0.0520901	0.0407373	-0.0960733	-0.303586	0.697065	0.00667945	0.913737	-0.00558707	0.037131	0.0123227	-0.186479	0.169645	0.0254301	-0.0140317	-0.0811569	0.442908	-0.434707	-0.278682	0.081522	0.0779171	0.260572	0.0496603	-0.532887	-0.0378959	0.0567922	0.0364209	-0.284295	-0.307157	0.188168	0.0143656	0.0958878	-0.0685128	-0.00578955	0.0375561	-0.766012	-0.0296755	0.0388405	-0.14521	0.0484683	0.295313	0.126497	-0.239498	-0.0760754	0.228074	0.0342869	1.06867	-0.193451
2	0.342906	0.00827842	-0.0526955	0.0203556	-0.0986224	-0.225652	0.697116	0.00374024	0.913672	-0.00811686	0.0372291	0.00742428	-0.185191	0.103954	0.0250784	-0.0355743	-0.0769524	0.407316	-0.437053	-0.187086	0.0818102	-0.0242888	0.261047	0.0478188	-0.533149	-0.0317649	0.0572555	0.0441739	-0.286892	-0.222698	0.18818	-0.00298538	0.0949892	-0.0867788	-0.0053008	0.0562726	-0.766464	-0.0591246	0.0376175	-0.100826	0.0510427	0.223987	0.124056	-0.19577	-0.0723216	0.540725	0.0421386	0.532325	-0.187504
2.01	0.342754	-0.0237956	-0.0532396	0.0128672	-0.100648	-0.196225	0.69714	0.00113962	0.913576	-0.0105633	0.0372809	0.00291299	-0.184262	0.100076	0.0245475	-0.0556589	-0.0730124	0.384049	-0.438542	-0.115816	0.0811226	-0.101317	0.261553	0.0483183	-0.533152	0.00175224	0.0578784	0.0765662	-0.288903	-0.185371	0.18818	0.0042469	0.0943206	-0.0419239	-0.00466841	0.0634349	-0.766936	-0.0374917	0.0366637	-0.0852296	0.0531389	0.196351	0.122328	-0.0782397	-0.0650152	0.940348	0.0454936	0.210298	-0.183706
2.02	0.342318	-0.0243598	-0.0538654	-0.0586194	-0.102034	-0.0520214	0.697146	0.000882741	0.913476	-0.00759129	0.0372763	-0.00522454	-0.18343	0.0284367	0.0238853	-0.0680665	-0.0697271	0.225543	-0.439348	-0.0176897	0.079912	-0.134635	0.261933	0.0117102	-0.532774	0.0184729	0.0584678	0.0285451	-0.290415	-0.0700202	0.188283	0.0129682	0.0941588	-0.00970284	-0.00401342	0.061109	-0.767207	-0.0470503	0.0362405	0.0465632	0.0547513	0.074314	0.121583	0.0300632	-0.0540423	1.22806	0.0467254	0.0560913	-0.182681
2.03	0.342674	0.074814	-0.0544263	-0.121645	-0.100635	0.259504	0.69717	0.00358493	0.91345	0.00233083	0.0371629	-0.0164155	-0.184444	-0.197822	0.0228196	-0.157669	-0.0690291	-0.111073	-0.438615	0.149561	0.0787024	-0.0603423	0.261702	-0.0474332	-0.533027	-0.0588057	0.0583559	-0.0477982	-0.289867	0.15573	0.188469	0.0190224	0.0941955	0.030841	-0.00365805	0.00634876	-0.768362	-0.161208	0.0376964	0.227398	0.0538788	-0.251683	0.121658	0.107266	-0.0408938	1.39304	0.0488857	0.390228	-0.183298
2.04	0.343596	0.0509364	-0.0543839	-0.0956147	-0.0971802	0.356024	0.697204	0.00279465	0.913505	0.00765085	0.0369806	-0.0187754	-0.186696	-0.196004	0.0212717	-0.16543	-0.0717285	-0.398837	-0.436832	0.192753	0.0780957	-0.0871325	0.261064	-0.0709917	-0.533666	-0.0280113	0.0580752	-0.0337229	-0.287885	0.210365	0.188684	0.015954	0.0948673	0.0999692	-0.00378116	-0.0209649	-0.770093	-0.136485	0.0399895	0.22811	0.0504813	-0.405489	0.122217	0.148176	-0.0260443	1.56223	0.0526625	0.325475	-0.184717
2.05	0.34392	-0.0221555	-0.0539772	-0.0683313	-0.0936334	0.330568	0.697227	0.00179882	0.913594	0.00996597	0.0367998	-0.0172744	-0.188359	-0.121835	0.0200098	-0.10935	-0.0760394	-0.43467	-0.434848	0.210102	0.0769847	-0.133636	0.260364	-0.066331	-0.533601	0.0522772	0.0578343	-0.00914982	-0.285791	0.206731	0.188795	-0.00084549	0.0961763	0.151113	-0.003988	-0.0176513	-0.771139	-0.0545045	0.0420125	0.185565	0.0463138	-0.426559	0.122908	0.164594	-0.00967432	1.69405	0.0552956	0.204019	-0.186772
2.06	0.343367	-0.127621	-0.0534911	-0.0536067	-0.0904988	0.289563	0.69725	0.00314154	0.913701	0.010911	0.0366338	-0.0159773	-0.189192	-0.0290151	0.019272	-0.050498	-0.0800841	-0.376634	-0.432551	0.253336	0.0754411	-0.190718	0.259626	-0.0785645	-0.532571	0.161268	0.0575768	0.016607	-0.283832	0.194116	0.188752	-0.00327738	0.097323	0.0492672	-0.0043122	-0.051592	-0.771154	0.0758963	0.0437067	0.155995	0.0420876	-0.413527	0.12346	0.13166	0.00785701	1.79505	0.0568788	0.11731	-0.188938
2.07	0.341964	-0.145638	-0.0531503	-0.0664523	-0.0878266	0.235725	0.697301	0.00740413	0.913811	0.0120453	0.0364824	-0.0140521	-0.189374	-0.0471232	0.0190847	0.00666471	-0.083616	-0.334986	-0.429749	0.315859	0.0730996	-0.265704	0.258805	-0.0880765	-0.530822	0.154949	0.0571845	-0.00869515	-0.282076	0.181505	0.188891	0.0354673	0.0971613	-0.0458588	-0.00488852	-0.0663647	-0.770056	0.112618	0.0452543	0.148101	0.0381001	-0.372946	0.123455	0.0876442	0.0258375	1.73301	0.0574846	-0.0297147	-0.190798
2.08	0.341262	-0.0126339	-0.0532046	-0.087745	-0.0855753	0.178159	0.697391	0.00977403	0.91396	0.0177382	0.0363588	-0.0104049	-0.190673	-0.21375	0.0194799	0.0440888	-0.0867977	-0.297232	-0.426274	0.363514	0.0706782	-0.192407	0.257768	-0.113935	-0.53012	0.0204111	0.0564957	-0.0770256	-0.280255	0.187008	0.189277	0.0214753	0.0972133	0.0700919	-0.00555384	-0.0576807	-0.769673	-0.0350589	0.0468302	0.159423	0.0345794	-0.323092	0.123351	0.0371022	0.0394503	0.823797	0.0538133	-0.804085	-0.191323
2.09	0.341717	0.0709139	-0.05354	-0.0805014	-0.0840169	0.0932118	0.697476	0.0069913	0.914148	0.0186149	0.0362779	-0.00567311	-0.19316	-0.277327	0.0202484	0.0686658	-0.0893477	-0.226196	-0.422751	0.339826	0.0690919	-0.15085	0.256576	-0.121773	-0.530517	-0.0341989	0.0556843	-0.0984686	-0.278515	0.150163	0.189174	-0.0444777	0.0980167	0.0591559	-0.00608604	-0.0413975	-0.770679	-0.138651	0.0482837	0.135511	0.0317478	-0.252615	0.123213	-0.029256	0.0421541	-0.161813	0.0431238	-1.14368	-0.189122
2.1	0.342506	0.064693	-0.0541239	-0.0873686	-0.0831616	0.0318544	0.697529	0.0037122	0.914314	0.0140369	0.036245	-0.000945512	-0.195793	-0.254244	0.0214137	0.11798	-0.091399	-0.199117	-0.419445	0.317891	0.0675422	-0.150336	0.255364	-0.115796	-0.531065	-0.00822056	0.0547027	-0.118176	-0.277231	0.0990162	0.18851	-0.0801734	0.0981487	-0.0293846	-0.00630965	-0.000492438	-0.772201	-0.142638	0.0494955	0.117516	0.0295883	-0.195966	0.122846	-0.0499096	0.0388045	-0.472704	0.0336946	-0.709397	-0.186207
2.11	0.342681	-0.0498041	-0.054881	-0.0186599	-0.0833553	-0.174684	0.69754	-0.00239229	0.914415	0.0054977	0.0362681	0.00656315	-0.197287	-0.0097554	0.0229321	0.154263	-0.0927463	-0.0222147	-0.416864	0.141876	0.0664645	-0.0497478	0.254423	-0.0572962	-0.530994	0.0859556	0.0537762	-0.0223592	-0.276966	-0.0943117	0.187728	-0.0675602	0.0977093	-0.0298887	-0.0061569	0.0289796	-0.773188	-0.025645	0.0501546	-0.0229992	0.0283572	-0.010265	0.122726	-0.00997566	0.0323468	-0.838416	0.028164	-0.456079	-0.184902
2.12	0.34133	-0.164282	-0.0556911	0.07581	-0.0867513	-0.48623	0.697472	-0.010616	0.914426	-0.00230677	0.036382	0.0156147	-0.195387	0.324016	0.0244994	0.19905	-0.0915804	0.225451	-0.417094	-0.173216	0.0665682	0.067782	0.254279	0.0172484	-0.529568	0.165346	0.0539508	0.109601	-0.279576	-0.386594	0.187198	-0.0403357	0.0977079	0.0185297	-0.00581848	0.037162	-0.77274	0.0863053	0.0487683	-0.227357	0.0298281	0.285005	0.123178	0.0483393	0.0220777	-1.19856	0.0240986	-0.351751	-0.185899
2.13	0.339453	-0.132502	-0.0567866	0.0700049	-0.0921651	-0.575622	0.697348	-0.0131327	0.914385	-0.00569442	0.0365641	0.0200207	-0.191585	0.356645	0.0264769	0.261214	-0.0890832	0.275509	-0.419531	-0.286101	0.0679737	0.216156	0.254555	0.0321389	-0.527823	0.118675	0.0545789	0.0952147	-0.284207	-0.494262	0.186894	-0.0178261	0.097911	0.0198444	-0.00538711	0.0454925	-0.771945	0.0380298	0.0463007	-0.251353	0.033363	0.403399	0.124287	0.109692	0.00879203	-1.44373	0.0214276	-0.185129	-0.188511
2.14	0.338153	-0.0659888	-0.0580727	0.0648122	-0.0977337	-0.5421	0.697217	-0.0126917	0.914311	-0.00919592	0.0367687	0.0196841	-0.188168	0.278236	0.0289381	0.257353	-0.0862684	0.348523	-0.422379	-0.281296	0.0703023	0.133641	0.254911	0.044774	-0.52683	0.0422916	0.0551469	0.0814855	-0.289286	-0.495901	0.186773	-0.0050075	0.0980892	0.00857952	-0.00486812	0.0544476	-0.771893	-0.0396673	0.0439063	-0.22636	0.0374781	0.401133	0.125834	0.138815	-0.00617808	-1.56145	0.0176521	-0.44247	-0.191417
2.15	0.337408	-0.0329035	-0.0590192	0.0789355	-0.102637	-0.444159	0.6971	-0.0108984	0.9142	-0.01285	0.0369379	0.0140211	-0.185533	0.229032	0.0306625	0.132828	-0.0819585	0.495823	-0.425071	-0.268599	0.0711294	0.132111	0.255552	0.0786263	-0.526393	0.00225894	0.0559772	0.100733	-0.294003	-0.442433	0.186762	0.00317412	0.0982195	0.0245229	-0.00431689	0.0588409	-0.772409	-0.0716171	0.0418331	-0.180332	0.0411616	0.332495	0.127607	0.163088	-0.0224506	-1.696	0.0138795	-0.303618	-0.194272
2.16	0.336664	-0.0897317	-0.0595506	0.096241	-0.106759	-0.372885	0.697	-0.00887945	0.914061	-0.0146925	0.0370523	0.00908508	-0.182928	0.307395	0.0312823	0.0369257	-0.0770862	0.475903	-0.427935	-0.309491	0.0725915	0.103329	0.25641	0.0904593	-0.525901	0.0512097	0.057026	0.13569	-0.298201	-0.390216	0.186855	0.0218694	0.0982838	-0.0409442	-0.0038152	0.0335524	-0.772815	0.00544661	0.0402328	-0.139757	0.0442878	0.294265	0.129381	0.130749	-0.0399788	-1.80923	0.0116265	-0.162959	-0.196938
2.17	0.334983	-0.186542	-0.0596699	0.119653	-0.110408	-0.324838	0.696929	-0.00509743	0.913905	-0.0159541	0.0371245	0.00567775	-0.179176	0.42316	0.0310224	-0.0289521	-0.0727777	0.414822	-0.431227	-0.342673	0.0730561	0.0222612	0.257376	0.104459	-0.524537	0.114679	0.0582794	0.178082	-0.301861	-0.322075	0.187346	0.0834248	0.0973673	-0.109153	-0.00362019	0.00304872	-0.77193	0.141754	0.0390004	-0.117463	0.0470901	0.272959	0.130408	0.035066	-0.0583392	-1.82206	0.0106993	-0.0165559	-0.19901
2.18	0.333108	-0.12767	-0.0594646	0.132524	-0.113664	-0.270516	0.696897	-0.00174065	0.913766	-0.0108604	0.0371721	0.00397022	-0.175173	0.364462	0.0301621	-0.0877024	-0.0688203	0.408671	-0.434729	-0.356286	0.0735931	0.100828	0.258454	0.107784	-0.523215	0.0377479	0.0597353	0.175801	-0.304752	-0.239055	0.188378	0.107076	0.0968885	0.0217927	-0.00367739	-0.0166597	-0.77056	0.0927552	0.0378441	-0.136669	0.0495397	0.215072	0.130525	-0.0494594	-0.0733373	-0.97597	0.0134912	0.705887	-0.199863
2.19	0.332208	-0.0271463	-0.0589546	0.114679	-0.116097	-0.14325	0.696887	-0.000112391	0.913688	-0.00541453	0.0372026	0.00202949	-0.172286	0.218755	0.0288586	-0.128232	-0.0650462	0.345956	-0.438132	-0.303375	0.0747308	0.0939816	0.259427	0.0853425	-0.522747	-0.0318294	0.0612375	0.129549	-0.306583	-0.113756	0.189216	0.0586759	0.0972222	0.0104819	-0.0039112	-0.0275989	-0.770092	-0.00806663	0.0365144	-0.117296	0.0510429	0.0813104	0.129429	-0.192271	-0.0774421	0.0290516	0.0235375	1.13679	-0.197662
2.2	0.332236	0.0441978	-0.0583575	0.0220884	-0.116711	0.105596	0.696907	0.00470464	0.913644	-0.00330529	0.0372044	-0.00262079	-0.171161	-0.00502696	0.0274942	-0.127634	-0.0624735	0.134239	-0.44028	-0.0951554	0.0751285	-0.0121628	0.260089	0.0450837	-0.522951	-0.0604635	0.0620923	0.00284213	-0.306781	0.10282	0.189604	0.0211354	0.0967499	-0.099361	-0.00414174	-0.0143177	-0.770448	-0.072835	0.0359863	0.0498372	0.0509487	-0.137073	0.126864	-0.277602	-0.075133	0.393219	0.032955	0.721992	-0.193172
2.21	0.333287	0.123006	-0.057685	-0.0448885	-0.114118	0.392161	0.696985	0.0101539	0.913625	-0.000891702	0.0371429	-0.0092429	-0.17269	-0.245263	0.0260646	-0.187778	-0.0623191	-0.0632809	-0.439964	0.128514	0.0746295	-0.0825789	0.260353	0.0151458	-0.523988	-0.115308	0.0618449	-0.0853135	-0.304409	0.322554	0.189755	0.0116464	0.095741	-0.0706625	-0.00428235	-0.017277	-0.771681	-0.146119	0.0373773	0.20653	0.0480572	-0.42474	0.124099	-0.218225	-0.0695968	0.762022	0.0377843	0.33234	-0.189604
2.22	0.334603	0.0772978	-0.0567589	-0.050267	-0.109968	0.409263	0.697089	0.00998974	0.913619	-0.000384233	0.0370393	-0.0102206	-0.175215	-0.197862	0.0242452	-0.178241	-0.0631356	-0.138022	-0.43854	0.125673	0.0742815	0.0521408	0.260486	0.00707768	-0.525156	-0.065426	0.0613665	-0.0706837	-0.301056	0.300085	0.18987	0.0127143	0.0955557	0.020284	-0.00445381	-0.0134352	-0.773044	-0.0915052	0.0394584	0.206085	0.0434532	-0.462862	0.121918	-0.148786	-0.0600506	1.13797	0.0399605	0.149565	-0.188569
2.23	0.335319	0.0370596	-0.0560268	-0.0476832	-0.106371	0.32024	0.69718	0.0086156	0.913625	0.0021883	0.0369462	-0.00849085	-0.17678	-0.114863	0.0228722	-0.121348	-0.0652037	-0.279752	-0.437633	0.0660779	0.0749095	0.0729694	0.260498	-0.00868462	-0.525713	-0.0275992	0.0609557	-0.0432573	-0.298494	0.209099	0.190024	0.0142519	0.0959592	0.0698351	-0.00463836	-0.0211079	-0.773761	-0.0492986	0.0412713	0.163717	0.0392202	-0.392185	0.120153	-0.108934	-0.0475489	1.34032	0.0414291	0.331706	-0.189604
2.24	0.335921	0.056684	-0.0555124	-0.0486396	-0.103438	0.271298	0.697265	0.00877963	0.913667	0.0059473	0.0368661	-0.00760994	-0.178076	-0.143185	0.021863	-0.101022	-0.0684606	-0.364284	-0.436916	0.0877253	0.0758573	0.113233	0.260299	-0.0276962	-0.526145	-0.0426705	0.0606608	-0.0425753	-0.296667	0.156347	0.190112	-0.00117632	0.0969274	0.117403	-0.00489589	-0.0265028	-0.774399	-0.0736184	0.0427382	0.135906	0.0355095	-0.359496	0.118651	-0.0625191	-0.0334659	1.48842	0.0452607	0.378591	-0.191481
2.25	0.336763	0.081259	-0.0551762	-0.0566338	-0.100885	0.230194	0.697356	0.0093058	0.913736	0.00766187	0.0367955	-0.00638026	-0.179855	-0.198851	0.0210916	-0.0751815	-0.072207	-0.384052	-0.435759	0.144731	0.0770385	0.112679	0.25998	-0.0348715	-0.526777	-0.0559822	0.0603219	-0.059472	-0.295252	0.119171	0.189975	-0.0286253	0.0983258	0.151757	-0.00506831	-0.00567121	-0.775343	-0.104372	0.043971	0.116479	0.0321057	-0.325922	0.117605	-0.00269767	-0.0178827	1.63344	0.0485086	0.276575	-0.194114
2.26	0.337599	0.0367564	-0.0550343	-0.0541053	-0.0987428	0.182545	0.697453	0.0100306	0.913814	0.00743972	0.0367388	-0.00507962	-0.181896	-0.170893	0.0206633	-0.0396966	-0.0759717	-0.37427	-0.434073	0.186095	0.0779725	0.0665386	0.259587	-0.0434752	-0.527329	0.00104137	0.0598808	-0.0464464	-0.294185	0.0878116	0.18955	-0.0559239	0.0997077	0.104005	-0.00506087	0.00578454	-0.776313	-0.0510692	0.0449836	0.0904109	0.0291228	-0.277265	0.11687	0.0114725	-0.000910944	1.75858	0.0508223	0.190846	-0.19702
2.27	0.337514	-0.0525905	-0.0549827	-0.0561122	-0.0970272	0.150241	0.697563	0.0125736	0.913875	0.00502298	0.0366922	-0.00421097	-0.183122	-0.0991009	0.0205612	0.00167312	-0.0796659	-0.376294	-0.432047	0.226561	0.0779653	-0.0685311	0.259114	-0.052089	-0.526922	0.077458	0.0594091	-0.0341115	-0.293426	0.0774207	0.189082	-0.0286413	0.0999514	-0.0538994	-0.00509621	-0.00764358	-0.776155	0.0662903	0.0458143	0.0823922	0.0265908	-0.231278	0.115793	-0.0420883	0.0170589	1.8146	0.0523706	0.108894	-0.199632
2.28	0.337345	0.0153604	-0.055186	-0.0828597	-0.0954759	0.112366	0.69771	0.0164531	0.913941	0.00902424	0.036661	-0.00143883	-0.184587	-0.203676	0.0209218	0.0495748	-0.0833948	-0.349491	-0.429466	0.276067	0.0770337	-0.0678575	0.258484	-0.0737451	-0.526776	-0.0191363	0.0587039	-0.0930344	-0.292545	0.0904721	0.18907	0.0157982	0.0994338	-0.000296869	-0.00523331	-0.0143422	-0.77577	-0.00131548	0.0467402	0.0972574	0.0244826	-0.168032	0.114301	-0.0927199	0.0336413	1.33062	0.0519588	-0.357112	-0.201363
2.29	0.337775	0.0630587	-0.0557396	-0.0101617	-0.0954644	-0.193259	0.697866	0.0135423	0.914047	0.011078	0.0366841	0.00693551	-0.186395	-0.142	0.021728	0.0823574	-0.0854051	-0.0194106	-0.42724	0.14161	0.0769387	0.0189446	0.257784	-0.0647707	-0.527526	-0.0901561	0.0582407	-0.0202987	-0.292488	-0.137247	0.189208	0.00543609	0.10014	0.12368	-0.00539939	-0.0193551	-0.7761	-0.0567356	0.0470285	-0.0686493	0.0241623	0.146374	0.112449	-0.207576	0.0411814	0.218781	0.0441526	-1.10646	-0.200254
2.3	0.338341	0.0826739	-0.0568223	0.00767696	-0.0988161	-0.46098	0.697979	0.00966883	0.914143	0.00734543	0.0367965	0.0145481	-0.187348	-0.0874705	0.0230314	0.16991	-0.084203	0.197845	-0.426392	0.0518075	0.0770636	0.00332831	0.257161	-0.063287	-0.528486	-0.0984218	0.0585722	0.00706712	-0.295208	-0.379209	0.189027	-0.0462397	0.101185	0.0507918	-0.00546289	0.0199944	-0.776814	-0.0881583	0.0455988	-0.176048	0.0274323	0.460821	0.10994	-0.280739	0.0399663	-0.348937	0.0333217	-0.940011	-0.196625
2.31	0.338814	0.0520512	-0.0585062	-0.0249928	-0.103294	-0.466109	0.698068	0.00827353	0.91418	-0.000286613	0.0369554	0.0166284	-0.188004	-0.0676581	0.0252109	0.245365	-0.0821588	0.196065	-0.425795	0.0596205	0.0770337	-0.00427076	0.256599	-0.0428181	-0.529219	-0.0402035	0.0587289	-0.0147256	-0.299201	-0.404155	0.188321	-0.088874	0.10094	-0.0781038	-0.00492234	0.0896425	-0.777566	-0.0575385	0.0439751	-0.135978	0.0325574	0.525391	0.107343	-0.259155	0.0349131	-0.656217	0.0265357	-0.475709	-0.193386
2.32	0.338797	0.00093455	-0.0601719	-0.0129156	-0.107349	-0.405333	0.698139	0.00608852	0.914136	-0.00764871	0.0371239	0.0167413	-0.188014	0.0247838	0.0278262	0.259038	-0.080152	0.229254	-0.425495	-0.0211196	0.0771709	-0.00864384	0.256439	0.00865817	-0.52929	0.014114	0.0587044	0.0110817	-0.303106	-0.375979	0.187379	-0.0892932	0.100144	-0.0724124	-0.0037748	0.126265	-0.777759	-8.37E-05	0.0427505	-0.114543	0.0376771	0.487732	0.105219	-0.202096	0.026352	-1.03963	0.0228675	-0.299755	-0.192085
2.33	0.338612	0.0123137	-0.0613198	0.0222638	-0.110799	-0.315827	0.698192	0.00493383	0.914045	-0.00977633	0.0372785	0.0139207	-0.187293	0.0751377	0.0299162	0.16218	-0.0772101	0.348103	-0.426285	-0.138736	0.0768627	-0.00596205	0.256767	0.0552407	-0.529166	-0.0159826	0.0589869	0.0427868	-0.306639	-0.32635	0.18666	-0.0537412	0.0997049	-0.00639181	-0.00266784	0.0945477	-0.777728	-0.012824	0.0416057	-0.110265	0.0421295	0.398871	0.103824	-0.127123	0.0144574	-1.31205	0.020602	-0.150374	-0.192601
2.34	0.338728	0.0409975	-0.0618917	0.0421972	-0.113444	-0.222504	0.698239	0.00505283	0.913946	-0.0101391	0.0374009	0.0106554	-0.186409	0.0837419	0.0309284	0.0579452	-0.0736616	0.34933	-0.428084	-0.215974	0.0770155	0.0170755	0.257427	0.0743957	-0.529431	-0.0640029	0.0595414	0.0428938	-0.30957	-0.259947	0.186323	-0.0135449	0.0997944	0.0138918	-0.00190801	0.0554179	-0.777986	-0.0448843	0.0405785	-0.0896791	0.0456759	0.31237	0.102991	-0.0936606	0.000539357	-1.45856	0.0176704	-0.422883	-0.1939
2.35	0.339091	0.0532876	-0.0620288	0.0617516	-0.115388	-0.158418	0.698293	0.00541615	0.913837	-0.0116786	0.0374959	0.00858851	-0.185552	0.0869262	0.0310239	-0.0219291	-0.0704374	0.298662	-0.430429	-0.249936	0.0770909	-0.00103878	0.258276	0.0960428	-0.53006	-0.0914085	0.0601974	0.0458614	-0.311794	-0.194135	0.186326	0.0110332	0.100005	0.026155	-0.00141561	0.0452455	-0.77848	-0.0581769	0.0397384	-0.0764157	0.0485171	0.257725	0.102522	-0.0513417	-0.0147691	-1.60083	0.0137529	-0.335888	-0.195368
2.36	0.339462	0.02713	-0.0618011	0.0825158	-0.116917	-0.113957	0.698351	0.00636503	0.913711	-0.0134552	0.0375754	0.00734288	-0.184604	0.120376	0.0304508	-0.0757556	-0.0677512	0.242222	-0.433022	-0.261656	0.076825	-0.0679111	0.259337	0.108436	-0.53074	-0.0708794	0.060983	0.0648251	-0.313414	-0.13828	0.186493	0.0214574	0.100249	0.00276251	-0.00101956	0.0290382	-0.778949	-0.0264576	0.0389824	-0.0683617	0.0509423	0.224161	0.102388	-0.0300329	-0.0314361	-1.72803	0.0110155	-0.21417	-0.19686
2.37	0.339149	-0.0849491	-0.061215	0.099488	-0.118057	-0.0535298	0.698426	0.00874962	0.913564	-0.0161164	0.0376409	0.00550827	-0.182984	0.222584	0.0293619	-0.117316	-0.0657019	0.172685	-0.435555	-0.240506	0.0754323	-0.212537	0.260474	0.121027	-0.530717	0.0293662	0.0618499	0.0986976	-0.314466	-0.0622162	0.186827	0.0512935	0.0995538	-0.137897	-0.000874151	0.0027456	-0.778529	0.117379	0.0384074	-0.0434539	0.0529789	0.179441	0.102049	-0.0868343	-0.0491999	-1.80992	0.00940566	-0.105235	-0.197801
2.38	0.338253	-0.0480068	-0.0602847	0.0353338	-0.117593	0.256248	0.698542	0.0151886	0.913417	-0.010527	0.0376677	-0.000881637	-0.18127	0.0645723	0.0278272	-0.182768	-0.0651137	-0.0722517	-0.437367	-0.0925449	0.0729095	-0.261228	0.261634	0.103813	-0.530179	-0.00361631	0.0623258	0.000524806	-0.313833	0.241886	0.187537	0.0868599	0.0978976	-0.156509	-0.000941543	-0.0236477	-0.777185	0.0964495	0.0388194	0.131491	0.0535226	-0.122525	0.101095	-0.122156	-0.066706	-1.55883	0.00940913	0.208725	-0.197946
2.39	0.338857	0.104528	-0.0587328	0.0021704	-0.113587	0.551695	0.698714	0.0175583	0.913373	0.000723274	0.0376305	-0.00523626	-0.182192	-0.177834	0.0254532	-0.286918	-0.0665418	-0.185496	-0.437652	0.00911691	0.0707216	-0.132587	0.262495	0.0716935	-0.531049	-0.12715	0.0620484	-0.0925129	-0.309743	0.517322	0.188319	0.0635049	0.0971796	-0.00237261	-0.00137442	-0.0618715	-0.777223	-0.0689908	0.0407002	0.212558	0.0503281	-0.471331	0.0999096	-0.145482	-0.0767125	-0.386444	0.0156087	0.988273	-0.196234
2.4	0.340362	0.114251	-0.0568909	-0.0105337	-0.108195	0.550112	0.698877	0.0145945	0.9134	0.0032082	0.0375938	-0.00135154	-0.184315	-0.188641	0.0229861	-0.217782	-0.0688896	-0.289899	-0.43755	0.014518	0.0700918	-0.0747497	0.263044	0.040471	-0.532624	-0.113737	0.0613287	-0.128466	-0.304283	0.525579	0.188781	0.0342626	0.0970909	-0.0364921	-0.00202335	-0.0646065	-0.778218	-0.0879393	0.0426842	0.183754	0.0452955	-0.502258	0.0981225	-0.211407	-0.0765601	0.282646	0.0254793	0.854898	-0.192488
2.41	0.341552	0.0708271	-0.055309	-0.0106497	-0.103418	0.456192	0.699008	0.0121549	0.913424	0.00132494	0.0376038	0.00295032	-0.186153	-0.162688	0.0213585	-0.140231	-0.071952	-0.318972	-0.437204	0.0684334	0.0688144	-0.162237	0.263352	0.0255718	-0.533843	-0.0656722	0.0604134	-0.116298	-0.299329	0.448033	0.189062	0.0240191	0.0964559	-0.0728472	-0.0026015	-0.051929	-0.778967	-0.0486636	0.0442216	0.131921	0.040695	-0.424322	0.0958596	-0.196484	-0.0722944	0.588375	0.0312356	0.362441	-0.188816
2.42	0.342251	0.0215341	-0.0540327	-0.0163269	-0.0994127	0.38345	0.699118	0.00961883	0.913428	-0.0002335	0.0376451	0.00499051	-0.187778	-0.134437	0.0203148	-0.0958653	-0.0751512	-0.32849	-0.436182	0.123294	0.0672849	-0.120601	0.263564	0.0200085	-0.534547	-0.00986039	0.0594931	-0.0969366	-0.295203	0.366875	0.189252	0.0127454	0.0958211	-0.0457623	-0.00299393	-0.0275029	-0.779292	-0.00409342	0.0453557	0.097747	0.036781	-0.362087	0.0939792	-0.122008	-0.0644784	0.98855	0.033689	0.198409	-0.187096
2.43	0.342437	-0.0114479	-0.05305	-0.0233515	-0.0960444	0.318676	0.699196	0.00602784	0.913429	0.00126704	0.0376996	0.00577404	-0.188904	-0.0846554	0.0195894	-0.0711552	-0.0785884	-0.371849	-0.434985	0.110462	0.0665049	-0.0341632	0.26369	0.00325554	-0.534641	0.0318082	0.0586261	-0.0750883	-0.291984	0.276165	0.189312	0.00246527	0.0956294	0.00795775	-0.00320079	-0.0184769	-0.779216	0.0140949	0.0462143	0.0735323	0.0334443	-0.307973	0.0928355	-0.0265116	-0.0530354	1.28126	0.0352949	0.129182	-0.187568
2.44	0.34251	-0.000967035	-0.0522978	-0.0289332	-0.0931799	0.274799	0.699241	0.00296323	0.913464	0.00574594	0.0377595	0.00628013	-0.18978	-0.0877901	0.0189694	-0.0653386	-0.0826262	-0.437442	-0.433929	0.109075	0.0665326	0.0340195	0.263597	-0.0271134	-0.534535	0.0284126	0.0578837	-0.0658413	-0.289628	0.200805	0.189289	-0.0063999	0.0959457	0.0592176	-0.0034573	-0.0338869	-0.779235	-0.0179093	0.0468477	0.0558718	0.0305443	-0.274769	0.0924188	0.0485829	-0.0394859	1.42495	0.0386806	0.478004	-0.189296
2.45	0.342708	0.0137437	-0.0517521	-0.0414618	-0.0906205	0.242671	0.69926	0.000998645	0.91354	0.00906036	0.0378279	0.00756596	-0.190871	-0.124697	0.0184836	-0.0450483	-0.0871387	-0.457605	-0.432635	0.155776	0.0669973	0.0556382	0.263212	-0.0511322	-0.534486	0.0235865	0.0571389	-0.0765686	-0.287875	0.153903	0.189158	-0.0206191	0.0966319	0.0786683	-0.00377454	-0.0263624	-0.77961	-0.053977	0.0473406	0.045755	0.027954	-0.244616	0.0927166	0.134571	-0.0244592	1.5745	0.0432375	0.410281	-0.191798
2.46	0.342956	0.0119248	-0.05144	-0.0399849	-0.0883978	0.173598	0.69926	-0.00103851	0.91364	0.010908	0.037915	0.0105329	-0.192234	-0.134001	0.0183458	-0.00687529	-0.0914626	-0.380031	-0.430843	0.191154	0.0677092	0.0850205	0.262619	-0.0646543	-0.534427	0.0318743	0.0563158	-0.0671476	-0.286547	0.0924159	0.188872	-0.0361628	0.0976557	0.117695	-0.00398823	-0.0151216	-0.780248	-0.0706261	0.0476775	0.00691958	0.0257778	-0.176181	0.0937439	0.212782	-0.00795755	1.71208	0.0468223	0.303557	-0.194953
2.47	0.342769	-0.0757222	-0.051446	0.0137958	-0.0881107	-0.149655	0.699231	-0.00498369	0.913744	0.00845552	0.03806	0.0189332	-0.192831	0.0451182	0.0186402	0.0745593	-0.0936916	-0.0512459	-0.429293	0.101258	0.068406	0.0481969	0.261974	-0.0656478	-0.534008	0.0916043	0.0559779	0.0263381	-0.286901	-0.181996	0.188593	-0.0202898	0.0987986	0.0992821	-0.0042445	-0.0263661	-0.780654	0.0120157	0.0468302	-0.176307	0.0254889	0.154277	0.0952468	0.241337	0.00988773	1.82363	0.0492655	0.184537	-0.198187
2.48	0.341238	-0.174624	-0.0523086	0.00463612	-0.0909464	-0.399537	0.699164	-0.00782819	0.913798	0.00323852	0.0382812	0.0241483	-0.191203	0.213306	0.0198966	0.19527	-0.0930218	0.152633	-0.428783	0.0149354	0.0688918	0.0591897	0.261377	-0.0546505	-0.532456	0.176624	0.0560689	0.0661848	-0.290045	-0.398726	0.188445	-0.00881521	0.0992461	-0.00806355	-0.00429157	0.0138507	-0.779835	0.109349	0.0445896	-0.248778	0.0287164	0.458371	0.0966644	0.227669	0.0279862	1.68842	0.0503605	-0.0092196	-0.201067
2.49	0.339437	-0.127863	-0.0537665	-0.000310393	-0.0950311	-0.44373	0.699074	-0.0103418	0.913837	0.00525522	0.0385245	0.0239765	-0.188925	0.189179	0.0218624	0.223226	-0.0910758	0.242076	-0.428804	-0.0219898	0.0700308	0.170224	0.260811	-0.0557058	-0.530679	0.136847	0.056324	0.0877623	-0.294565	-0.46676	0.188281	-0.0277795	0.0993265	0.0405443	-0.00402119	0.0312576	-0.778923	0.042913	0.0422386	-0.221606	0.0337924	0.534419	0.098042	0.150376	0.0401977	0.621697	0.04623	-0.842083	-0.202165
2.5	0.33831	-0.0591587	-0.0551233	0.00492637	-0.0989747	-0.377107	0.698957	-0.0127525	0.913899	0.00660869	0.0387554	0.0221201	-0.18721	0.113935	0.0239015	0.213454	-0.0884758	0.273847	-0.429028	-0.0171011	0.0717861	0.165856	0.260206	-0.0632071	-0.529368	0.0853111	0.0568752	0.0884068	-0.299191	-0.428427	0.187867	-0.0532721	0.0998497	0.0444567	-0.00373578	0.0267456	-0.778884	-0.0423523	0.0402731	-0.16955	0.0388946	0.471918	0.0988125	0.0213089	0.0416272	-0.211715	0.0360355	-1.01016	-0.199726
2.51	0.337668	-0.0448016	-0.056188	0.0015375	-0.1021	-0.286438	0.698822	-0.0139438	0.913956	0.00424988	0.0389673	0.0203284	-0.18615	0.0753768	0.0259579	0.216617	-0.0858168	0.262066	-0.428989	0.0149112	0.0732821	0.139791	0.259573	-0.0580976	-0.528378	0.0806758	0.0573864	0.0687056	-0.303097	-0.340507	0.187286	-0.0601629	0.100171	0.0260495	-0.00344312	0.0355731	-0.779409	-0.0620265	0.0388438	-0.114211	0.0431655	0.382527	0.0988932	-0.0119303	0.0377748	-0.53281	0.0282431	-0.529799	-0.195977
2.52	0.336916	-0.0828084	-0.056977	0.017082	-0.104561	-0.234962	0.698674	-0.015631	0.91398	0.000497813	0.0391615	0.01818	-0.185	0.135156	0.0279985	0.197408	-0.0831563	0.29563	-0.428932	-0.0234281	0.0746238	0.119445	0.259132	-0.0274093	-0.527244	0.116007	0.0577782	0.0824836	-0.306182	-0.267199	0.186734	-0.0508469	0.100512	0.0479967	-0.00303771	0.0432545	-0.779805	-0.0207029	0.0378527	-0.085378	0.0467165	0.328391	0.0990991	0.0223319	0.0305579	-0.929819	0.0244927	-0.268993	-0.193683
2.53	0.335859	-0.0925816	-0.0573994	0.0400691	-0.106676	-0.190026	0.698511	-0.016665	0.913971	-0.00165378	0.0393252	0.0145041	-0.183165	0.193456	0.0294716	0.12251	-0.079957	0.339765	-0.429594	-0.110428	0.0759928	0.169449	0.259046	0.00498314	-0.525791	0.115473	0.0583166	0.101997	-0.30865	-0.211842	0.186309	-0.0332671	0.10116	0.0801897	-0.00262306	0.0357652	-0.779859	-0.0112731	0.0370744	-0.0682323	0.0497446	0.275461	0.0998366	0.0751378	0.0194657	-1.26284	0.0224928	-0.125238	-0.193456
2.54	0.334987	-0.0595658	-0.0574958	0.0531466	-0.108392	-0.140379	0.698345	-0.0162552	0.913954	-0.00189243	0.0394518	0.0109258	-0.181156	0.18927	0.0301224	0.0408027	-0.0767786	0.296204	-0.431032	-0.169776	0.0778334	0.189567	0.259183	0.0185506	-0.524586	0.070133	0.0589944	0.0979203	-0.310597	-0.164367	0.186093	-0.0113832	0.102036	0.0930536	-0.00240734	0.00929635	-0.780113	-0.0479635	0.0364776	-0.0484793	0.0522222	0.219261	0.10114	0.114206	0.00582131	-1.44415	0.02129	-0.26029	-0.194677
2.55	0.334447	-0.0444604	-0.0573616	0.0371172	-0.109537	-0.0377507	0.698189	-0.014245	0.913928	-0.00327158	0.0395426	0.00656767	-0.179401	0.155749	0.0300979	-0.0137741	-0.0744214	0.153784	-0.432767	-0.158081	0.0794737	0.128412	0.259416	0.0252799	-0.523785	0.0578062	0.0596329	0.0630702	-0.31194	-0.0663552	0.186031	-0.0059316	0.102803	0.0365666	-0.00236384	0.00380212	-0.780694	-0.0590085	0.0362009	0.0224599	0.0540805	0.123341	0.102654	0.126923	-0.00931169	-1.59309	0.0183173	-0.270743	-0.196201
2.56	0.334158	-0.0105174	-0.0569189	-0.0113469	-0.108506	0.278337	0.698072	-0.00895669	0.913898	-0.00171834	0.039566	-0.00211593	-0.178484	0.0149788	0.0295865	-0.0910504	-0.0744901	-0.161649	-0.433755	-0.0298991	0.0804622	0.0746453	0.259689	0.0264141	-0.523137	0.0457645	0.0596485	-0.0136886	-0.311302	0.211743	0.18594	-0.00794537	0.102754	-0.0281251	-0.00229423	-0.00171085	-0.781379	-0.0795597	0.037355	0.209495	0.0538981	-0.192747	0.104252	0.138046	-0.0259703	-1.73055	0.0163613	-0.124809	-0.197974
2.57	0.334326	-0.0271616	-0.0555976	0.0213931	-0.104728	0.477843	0.698007	-0.00440894	0.913898	0.00101468	0.0395146	-0.00707568	-0.178836	-0.0154317	0.028112	-0.195478	-0.0769352	-0.285421	-0.433604	0.037355	0.0807256	-0.0508417	0.259953	0.0259665	-0.522826	0.0514748	0.0593998	-0.00254397	-0.30821	0.376182	0.185988	0.0237443	0.102512	-0.0450165	-0.00263713	-0.0736164	-0.782254	-0.0362868	0.0397869	0.261729	0.0505352	-0.445129	0.105885	0.113833	-0.0436812	-1.81338	0.0157054	-0.030761	-0.199668
2.58	0.333833	-0.0993246	-0.0536706	0.0424277	-0.100264	0.469023	0.69798	-0.000957111	0.913902	0.000311735	0.0394426	-0.00671602	-0.178644	0.0642553	0.0260193	-0.209584	-0.0796166	-0.234798	-0.433267	0.0296176	0.0794404	-0.181393	0.260274	0.0387329	-0.522041	0.084847	0.05922	0.00334136	-0.304271	0.412619	0.18654	0.0892566	0.101622	-0.11302	-0.00358902	-0.107421	-0.782088	0.0681257	0.0423412	0.2428	0.0458069	-0.474681	0.106902	0.0375824	-0.0618903	-1.77359	0.0158026	0.0701386	-0.200868
2.59	0.333318	-0.0321107	-0.0519094	0.0247079	-0.0962775	0.393327	0.697984	0.000765187	0.913927	0.00525039	0.0393913	-0.00304386	-0.178436	-0.00423677	0.0240427	-0.169746	-0.0818119	-0.223162	-0.432999	0.0243578	0.0781659	-0.0483146	0.26064	0.0245949	-0.521646	0.0080053	0.0588814	-0.0503656	-0.30009	0.420937	0.187559	0.0959646	0.100969	-0.00302008	-0.00470597	-0.106222	-0.781757	-0.00181416	0.0445244	0.183537	0.0412213	-0.43425	0.107214	-0.028934	-0.0756634	-0.803572	0.0198092	0.833789	-0.200763
2.6	0.333563	0.0370392	-0.0506792	-0.00915447	-0.0929774	0.311513	0.697987	-7.70E-05	0.913998	0.00788048	0.0393814	0.000818035	-0.179026	-0.0856219	0.02271	-0.105513	-0.0840752	-0.222855	-0.432688	0.0467421	0.077764	-0.0578759	0.260671	-0.0154269	-0.522054	-0.0328271	0.0581693	-0.106402	-0.295973	0.392103	0.188253	0.0430017	0.100789	-0.0549466	-0.00570977	-0.085372	-0.782293	-0.081287	0.0460466	0.132472	0.0371994	-0.371826	0.106366	-0.15621	-0.0783958	0.12048	0.0304833	1.1152	-0.197718
2.61	0.334144	0.0440233	-0.0499988	-0.034201	-0.0903295	0.234787	0.697981	-0.000927383	0.914067	0.00542038	0.0394027	0.00327338	-0.180189	-0.12782	0.0220032	-0.0573398	-0.0861117	-0.194129	-0.4319	0.115054	0.0767196	-0.15169	0.260418	-0.0300995	-0.522709	-0.0252231	0.0571149	-0.128956	-0.292314	0.327765	0.188506	0.0145714	0.0997507	-0.13204	-0.00638912	-0.0510892	-0.783246	-0.0906954	0.0471831	0.103292	0.0338867	-0.300659	0.104343	-0.206043	-0.0754222	0.452159	0.0391569	0.60885	-0.193134
2.62	0.334564	0.0128884	-0.0497498	-0.0512959	-0.0882868	0.169031	0.697969	-0.00179931	0.914103	0.00201657	0.0394436	0.00474722	-0.181544	-0.124713	0.0217366	-0.0199268	-0.0880529	-0.208111	-0.430417	0.171527	0.0748835	-0.199843	0.260121	-0.0281589	-0.523198	0.00850015	0.0558941	-0.128404	-0.289415	0.246231	0.188597	0.00791832	0.0984155	-0.117794	-0.006702	-0.0164641	-0.78406	-0.0586476	0.0480503	0.0746909	0.0312298	-0.240898	0.102254	-0.149458	-0.0692166	0.830083	0.0429619	0.241331	-0.189944
2.63	0.33456	-0.0222525	-0.0498221	-0.0578758	-0.0867958	0.109028	0.697939	-0.00408522	0.914115	0.00116887	0.0394946	0.0052923	-0.182503	-0.0673724	0.0217818	0.00726391	-0.0902679	-0.238578	-0.428786	0.143122	0.0731046	-0.158683	0.259832	-0.0263625	-0.523229	0.0475136	0.0546774	-0.104224	-0.287408	0.153644	0.188623	0.00128617	0.0975572	-0.0588144	-0.00671724	0.00326769	-0.784473	-0.0283906	0.0486256	0.0421549	0.0290945	-0.193209	0.100754	-0.0555575	-0.0590756	1.18333	0.0444334	0.0809699	-0.189304
2.64	0.334291	-0.0462342	-0.0500341	-0.0140248	-0.0860738	-0.0275891	0.697886	-0.00694045	0.914136	0.00254691	0.0395535	0.00745349	-0.182803	0.0305404	0.0218675	0.00255765	-0.0924844	-0.156189	-0.42774	0.0460117	0.071811	-0.101914	0.259538	-0.022474	-0.522945	0.0562864	0.0538308	-0.0235996	-0.28656	-0.0165561	0.188646	0.00659566	0.0973542	0.030949	-0.00671449	-0.00471363	-0.784714	-0.0117458	0.0486555	-0.0664237	0.0275263	-0.0858727	0.0999116	0.0004608	-0.046264	1.37299	0.046594	0.329795	-0.190551
2.65	0.333501	-0.0839588	-0.0503985	0.0465402	-0.0878648	-0.331776	0.697796	-0.0105833	0.914156	0.00138851	0.0396592	0.0137721	-0.1816	0.187886	0.0219027	0.0425549	-0.0927321	0.103861	-0.428103	-0.105434	0.0709585	-0.0765269	0.259412	-0.00532871	-0.522213	0.068809	0.0539951	0.0761709	-0.288313	-0.32244	0.188729	0.00657754	0.0982133	0.124146	-0.00677115	0.00139761	-0.784569	0.0186549	0.0469526	-0.25685	0.0280742	0.20523	0.0995136	0.0593307	-0.0317256	1.52465	0.0494404	0.227482	-0.192907
2.66	0.332621	-0.0429308	-0.0514937	0.0122066	-0.0920259	-0.490178	0.697687	-0.0107025	0.914162	-0.000380009	0.0398167	0.0167201	-0.179681	0.158211	0.0226157	0.128062	-0.0910679	0.209354	-0.429341	-0.121341	0.0704649	-0.0212184	0.259275	-0.0179173	-0.521503	0.0344582	0.0545283	0.0614519	-0.292583	-0.490725	0.188674	-0.0211283	0.0995967	0.13784	-0.00652889	0.0509684	-0.784554	-0.0389805	0.0441219	-0.288225	0.0312957	0.407378	0.0996725	0.13278	-0.0159034	1.63273	0.0512529	0.147315	-0.196016
2.67	0.331976	-0.0623937	-0.0531351	-0.0133078	-0.0966831	-0.476685	0.697592	-0.00806814	0.914143	-0.00399227	0.039977	0.0147724	-0.178166	0.142815	0.023976	0.163284	-0.0890029	0.201084	-0.430318	-0.0708537	0.0701893	-0.0591531	0.259058	-0.0261741	-0.520927	0.0695844	0.0550143	0.0750919	-0.297678	-0.504448	0.188298	-0.0470675	0.100614	0.0385488	-0.00587498	0.0735265	-0.784876	-0.0105903	0.0413957	-0.250122	0.0356349	0.43631	0.100278	0.147716	0.00103169	1.74233	0.052574	0.119113	-0.199297
2.68	0.330771	-0.111944	-0.0547303	-0.0223147	-0.100795	-0.401066	0.697537	-0.00224217	0.914077	-0.00795414	0.0401073	0.0113477	-0.176443	0.147101	0.0255057	0.16691	-0.0871261	0.191746	-0.430731	-0.00981367	0.0689117	-0.192736	0.258849	-0.0148748	-0.519742	0.0913154	0.0555775	0.0918582	-0.302551	-0.452026	0.188046	0.0100945	0.10026	-0.0835055	-0.0052007	0.0551096	-0.784365	0.0721107	0.0391722	-0.196664	0.0397765	0.391627	0.100501	0.0873566	0.0188008	1.765	0.0535797	0.0645707	-0.20221
2.69	0.329869	-0.0228079	-0.0561586	-0.020715	-0.104212	-0.345616	0.697548	0.00337318	0.914019	-0.00285147	0.0402082	0.00908967	-0.175441	0.0331731	0.0269904	0.144237	-0.0849788	0.254291	-0.430619	0.0100079	0.0671607	-0.107501	0.258697	-0.0139808	-0.519207	-0.0296933	0.0562746	0.0785195	-0.306839	-0.405944	0.188481	0.0563176	0.100002	0.0656745	-0.0047907	0.0287436	-0.783933	-0.00966012	0.0374744	-0.148741	0.043442	0.350304	0.10027	0.00770265	0.0339346	1.05992	0.0519775	-0.551196	-0.204053
2.7	0.329831	0.0425059	-0.0573003	0.00498887	-0.10731	-0.308905	0.69759	0.00463515	0.914012	0.000497171	0.0402914	0.00749218	-0.175221	-0.00536221	0.028273	0.113827	-0.0820716	0.316224	-0.430794	-0.0416004	0.0666367	-0.0338532	0.258566	-0.0106063	-0.519524	-0.0801824	0.0572682	0.0907682	-0.310711	-0.365928	0.188882	0.0171103	0.10111	0.106892	-0.00455806	0.0195422	-0.784327	-0.0710095	0.0361399	-0.114448	0.0467959	0.31152	0.0993101	-0.160364	0.0387745	0.00835173	0.0429157	-1.10765	-0.20266
2.71	0.330229	0.0606963	-0.0580966	0.0126661	-0.109962	-0.242283	0.697647	0.0070274	0.914011	-0.00126315	0.040358	0.00593831	-0.175343	-0.0353915	0.0293038	0.0920873	-0.0789515	0.298759	-0.431212	-0.0328749	0.0661187	-0.0639759	0.258495	-0.00140771	-0.520044	-0.0821826	0.0583509	0.0791616	-0.313957	-0.285371	0.188858	-0.0162343	0.101795	0.03269	-0.00432195	0.0322832	-0.78506	-0.0766783	0.0351826	-0.0686082	0.0496034	0.244412	0.0971693	-0.264283	0.0362345	-0.424369	0.0331226	-0.774021	-0.198929
2.72	0.330628	0.0339395	-0.0586464	0.021996	-0.112103	-0.203837	0.697731	0.00930169	0.91398	-0.00541819	0.0404122	0.00497873	-0.175592	-0.00828582	0.0301397	0.0738721	-0.076061	0.279614	-0.431504	-0.0412387	0.0655412	-0.0279972	0.2586	0.0259879	-0.520495	-0.052707	0.0593085	0.0781714	-0.316422	-0.218271	0.188655	-0.0263861	0.102047	0.0399692	-0.00391596	0.0553241	-0.785623	-0.0312485	0.0346208	-0.0387558	0.0518413	0.206163	0.0946194	-0.270862	0.0303631	-0.763346	0.0277051	-0.380538	-0.195914
2.73	0.330709	0.0127727	-0.0590647	-0.0222812	-0.113563	-0.0493098	0.697838	0.0127191	0.913911	-0.00711431	0.0404456	0.000416874	-0.175468	-0.00964428	0.0308345	0.0616633	-0.0737646	0.136068	-0.432025	-0.0406764	0.0655678	0.0298871	0.258964	0.0366826	-0.520585	-0.0138135	0.0599638	0.0206684	-0.318018	-0.0639015	0.188358	-0.033952	0.102395	0.0109482	-0.00326432	0.0694438	-0.785695	0.00331316	0.0347329	0.097826	0.053464	0.0724685	0.0923715	-0.229008	0.0205604	-1.169	0.024945	-0.187704	-0.195016
2.74	0.331178	0.0771797	-0.0590342	-0.0284278	-0.112397	0.262998	0.697993	0.0180808	0.913859	-0.00277269	0.0404051	-0.00816832	-0.176194	-0.139563	0.0309049	-0.0791019	-0.0735943	-0.0855109	-0.43208	0.0247982	0.0661511	0.0835509	0.259325	0.0389259	-0.520918	-0.0686139	0.0600041	-0.0183845	-0.317305	0.1873	0.188037	-0.0269298	0.102463	0.0272579	-0.0027137	0.0281166	-0.785986	-0.0523809	0.0365584	0.24278	0.0525207	-0.269165	0.090722	-0.167466	0.00757563	-1.39066	0.0240846	-0.0243126	-0.196031
2.75	0.332415	0.119488	-0.0579479	0.0142941	-0.109055	0.399671	0.698191	0.0210877	0.913849	0.000250214	0.0403045	-0.0106762	-0.178034	-0.186602	0.0295769	-0.188782	-0.0749079	-0.172986	-0.431799	0.0207943	0.0670966	0.103516	0.259808	0.0545551	-0.521934	-0.121726	0.0601331	-0.0219571	-0.314743	0.287358	0.187856	-0.0111544	0.103107	0.091763	-0.00269777	-0.0217546	-0.786876	-0.0893642	0.0390782	0.256799	0.0486649	-0.466801	0.0895903	-0.12493	-0.00691959	-1.51192	0.0220612	-0.272023	-0.197844
2.76	0.333778	0.107436	-0.0564258	0.0396015	-0.105475	0.356526	0.698407	0.0219981	0.913853	0.000101841	0.0402102	-0.00777625	-0.179872	-0.145295	0.0278158	-0.181559	-0.0767763	-0.204185	-0.431797	-0.0230194	0.0682787	0.135517	0.260428	0.067895	-0.523182	-0.117918	0.0602701	-0.0234426	-0.311769	0.281449	0.187771	-0.00989914	0.104124	0.108218	-0.00292588	-0.0200231	-0.787838	-0.0772452	0.0414558	0.220011	0.0439568	-0.461592	0.0888858	-0.0793157	-0.0227738	-1.65085	0.0196296	-0.199433	-0.200022
2.77	0.334805	0.0519105	-0.054926	0.0608436	-0.102683	0.270002	0.698627	0.0220706	0.913846	-0.00164666	0.0401503	-0.00440449	-0.181097	-0.0621779	0.02623	-0.155512	-0.0787966	-0.202906	-0.432213	-0.0536597	0.0696659	0.115375	0.261143	0.071054	-0.524154	-0.061597	0.0604328	-5.26E-05	-0.309115	0.236209	0.187596	-0.0228216	0.105056	0.0478909	-0.00310469	-0.0199398	-0.788474	-0.0157933	0.0433879	0.173626	0.0396786	-0.398635	0.0885495	-0.0602643	-0.0398793	-1.76597	0.0180718	-0.111952	-0.202247
2.78	0.334866	-0.0503028	-0.0535179	0.0685903	-0.100694	0.199828	0.698855	0.0237915	0.91381	-0.00540773	0.0401178	-0.00208587	-0.181207	0.0475678	0.0247826	-0.133443	-0.0807637	-0.187844	-0.432765	-0.0527457	0.0702554	0.00767052	0.261888	0.0801069	-0.524202	0.0247219	0.0606151	0.0219202	-0.30695	0.19889	0.187437	0.00285617	0.104637	-0.111776	-0.0033653	-0.0245988	-0.78801	0.109373	0.0450038	0.150889	0.0359742	-0.338504	0.0880628	-0.104927	-0.0579394	-1.81641	0.0173468	-0.0201762	-0.203907
2.79	0.334536	-0.00588502	-0.0523956	0.0496943	-0.0992909	0.140439	0.699106	0.0259359	0.913762	-0.00295724	0.0401122	0.0012107	-0.180996	-0.00827977	0.0235276	-0.113719	-0.082463	-0.148681	-0.433198	-0.0384558	0.0703292	0.05435	0.26265	0.0690235	-0.524194	-0.0445326	0.0606491	-0.0220342	-0.30504	0.187219	0.187693	0.0402355	0.103599	-0.0505887	-0.00361194	-0.0247148	-0.787062	0.059165	0.0464319	0.119041	0.0327795	-0.297325	0.0872377	-0.116357	-0.0744669	-1.28852	0.0186855	0.449293	-0.204602
2.8	0.334967	0.0743708	-0.0516771	0.0164539	-0.0982863	0.101113	0.699361	0.0248695	0.913757	0.00116094	0.040143	0.00479966	-0.181612	-0.0958974	0.0225834	-0.0809179	-0.0836964	-0.104822	-0.433597	-0.0336956	0.0712984	0.114157	0.263212	0.0385904	-0.525145	-0.109273	0.0603851	-0.0871522	-0.303124	0.184919	0.18799	0.0173905	0.103402	-0.0275753	-0.00384912	-0.0197535	-0.787033	-0.0400486	0.0473633	0.0744328	0.0299206	-0.27423	0.0858808	-0.20299	-0.0814708	-0.164888	0.0270388	1.11045	-0.202746
2.81	0.335901	0.0925348	-0.0514099	-0.0159896	-0.0974475	0.070696	0.699601	0.0230312	0.91377	0.000825588	0.0402045	0.00744886	-0.182918	-0.145317	0.0220872	-0.0429541	-0.0846494	-0.0945782	-0.433671	0.0219972	0.0721925	0.0545779	0.263445	0.0127694	-0.526587	-0.112894	0.0596417	-0.131	-0.301263	0.161595	0.18805	0.0010528	0.102595	-0.125056	-0.00396423	-0.00346555	-0.78766	-0.0677505	0.0480231	0.0588625	0.0273648	-0.237909	0.0833146	-0.285758	-0.0801513	0.352226	0.0371438	0.830219	-0.198133
2.82	0.336594	0.036055	-0.0513836	0.039059	-0.0975358	-0.130409	0.699818	0.0196865	0.913762	-0.00292229	0.0403041	0.0134492	-0.184071	-0.0476543	0.0217731	-0.0359393	-0.0850095	0.0546277	-0.433434	-0.000425056	0.0723697	-0.00713074	0.263629	0.02832	-0.527858	-0.0845174	0.0589764	-0.0538429	-0.300338	-0.0320754	0.188129	0.0213858	0.101368	-0.0972693	-0.0039417	0.00137722	-0.788116	-0.0118851	0.0479451	-0.103079	0.0257165	-0.0534699	0.0802793	-0.266634	-0.0751185	0.698866	0.0424499	0.31103	-0.193626
2.83	0.336328	-0.0531172	-0.0518506	0.0433348	-0.100401	-0.426579	0.699986	0.0137967	0.913711	-0.00687586	0.0404801	0.0211499	-0.183562	0.137735	0.0218453	0.0737416	-0.0834509	0.240281	-0.434034	-0.122194	0.0725654	0.0677663	0.263988	0.0363123	-0.528342	-0.00238006	0.058881	-0.0105601	-0.302107	-0.318009	0.188302	0.0126855	0.100793	-0.0287677	-0.00371926	0.0471746	-0.787746	0.0660503	0.0460872	-0.243448	0.0268076	0.27268	0.0776056	-0.179664	-0.066248	1.07876	0.0439361	0.0628535	-0.19124
2.84	0.335423	-0.0643771	-0.0533173	0.000253884	-0.105233	-0.545221	0.700099	0.00957353	0.913637	-0.00744297	0.040705	0.0226745	-0.181721	0.185236	0.0229407	0.156336	-0.080734	0.292778	-0.435626	-0.179214	0.0738052	0.168462	0.26425	0.0165961	-0.528208	0.0260442	0.0587179	-0.00920438	-0.306235	-0.481654	0.188286	-0.0126544	0.10046	-0.0373132	-0.00302053	0.083964	-0.787015	0.0528303	0.043551	-0.255149	0.0305578	0.445454	0.0757613	-0.0824674	-0.0542664	1.30116	0.044795	0.250802	-0.190974
2.85	0.334666	-0.0285722	-0.0551808	-0.025317	-0.110172	-0.490586	0.700187	0.00844621	0.913571	-0.00566366	0.0409169	0.0192783	-0.18003	0.113941	0.0243998	0.152316	-0.0779011	0.27778	-0.437223	-0.125272	0.0754296	0.143584	0.264305	-0.00675687	-0.52805	0.00252918	0.0586276	0.000294683	-0.311328	-0.517549	0.188092	-0.0208469	0.100216	-0.0136506	-0.00218885	0.0793174	-0.786667	-0.00222482	0.0411854	-0.215485	0.035015	0.428235	0.0748176	0.0191347	-0.0404536	1.46501	0.0475091	0.258527	-0.191885
2.86	0.334348	0.00797983	-0.0569534	-0.0457981	-0.114188	-0.383374	0.700274	0.00912893	0.913525	-0.00345822	0.0410885	0.0152135	-0.179321	0.00790778	0.0257681	0.133315	-0.0752569	0.254644	-0.437949	-0.0201313	0.0764576	0.0686522	0.264175	-0.0206173	-0.528208	-0.0333037	0.0586532	-0.00748335	-0.316284	-0.464921	0.187946	-0.00621175	0.100238	0.0316004	-0.00147247	0.0641949	-0.786879	-0.0507271	0.0393039	-0.159385	0.0389296	0.352734	0.0747191	0.106831	-0.025032	1.61442	0.0497173	0.185735	-0.193732
2.87	0.334287	-0.000976725	-0.0585467	-0.0538325	-0.117236	-0.299774	0.700369	0.00982021	0.913504	-0.00080038	0.0412247	0.0121428	-0.179427	-0.0262619	0.0270645	0.12649	-0.0728153	0.230405	-0.437761	0.0488595	0.0769525	0.0175627	0.263912	-0.0348501	-0.528562	-0.0185212	0.0586944	-0.0027409	-0.320515	-0.383407	0.1879	-0.0043882	0.100817	0.0634291	-0.000848414	0.0543484	-0.787393	-0.0439748	0.0378856	-0.121604	0.0421796	0.297676	0.0751847	0.149496	-0.00816613	1.74629	0.0512709	0.123959	-0.196005
2.88	0.333635	-0.100655	-0.0599127	-0.053054	-0.119578	-0.233413	0.700471	0.0109687	0.9135	-0.000260485	0.0413318	0.00935436	-0.179202	0.0517323	0.0283138	0.126279	-0.0707129	0.189977	-0.437048	0.0918842	0.0765769	-0.0989379	0.26344	-0.0539874	-0.528219	0.0774402	0.0587037	0.0208699	-0.323948	-0.298713	0.187949	0.0200304	0.101128	-0.0201869	-0.000446358	0.0299657	-0.787185	0.0779848	0.0368307	-0.089404	0.0449645	0.263578	0.0756364	0.116154	0.00986728	1.83751	0.0522228	0.0649576	-0.198183
2.89	0.332471	-0.0865848	-0.0611287	-0.0631384	-0.121314	-0.177741	0.700597	0.0139174	0.913514	0.00419929	0.0414148	0.00748449	-0.178753	-0.00234607	0.0294841	0.110288	-0.0689612	0.172672	-0.435829	0.149383	0.0752461	-0.131376	0.262836	-0.064237	-0.527511	0.0431883	0.058589	-0.000996633	-0.326528	-0.214746	0.188418	0.0628077	0.100774	0.0028509	-0.000321323	-0.00141216	-0.786266	0.0692853	0.0361671	-0.0521363	0.0474166	0.235701	0.0757319	0.0926114	0.0276369	1.57955	0.0519986	-0.215167	-0.19989
2.9	0.331787	-0.0398309	-0.0622269	-0.0508134	-0.12272	-0.160987	0.700732	0.0121927	0.913587	0.0095775	0.0414858	0.00672393	-0.178942	-0.0335102	0.0305098	0.0945285	-0.0670799	0.202249	-0.434399	0.124193	0.0745842	-0.0159097	0.262165	-0.0663101	-0.52727	0.0209395	0.0585275	0.0105037	-0.328498	-0.179115	0.188878	0.0136011	0.101576	0.127941	-0.000339374	0.00359333	-0.785869	0.0124302	0.0358016	-0.0241133	0.0497448	0.232415	0.0757092	-0.00868799	0.0379689	0.426366	0.0452581	-1.0978	-0.199433
2.91	0.331413	-0.0259319	-0.0632033	-0.110566	-0.123262	0.0512475	0.700846	0.0113831	0.913692	0.0110693	0.0415346	0.00185967	-0.179435	-0.107455	0.0315893	0.108731	-0.0656494	0.0257443	-0.432997	0.191237	0.0743004	-0.0437244	0.261393	-0.089029	-0.526891	0.0699733	0.0582206	-0.060736	-0.329509	0.0281042	0.188641	-0.058113	0.102451	0.0226735	-0.000143564	0.0367683	-0.785851	-0.00414221	0.0362788	0.149835	0.0514383	0.0506291	0.0748531	-0.145635	0.0379992	-0.285157	0.0334477	-1.08532	-0.195863
2.92	0.331472	0.000182912	-0.0636088	-0.108254	-0.120763	0.365977	0.70097	0.0127027	0.913806	0.0115136	0.0415171	-0.00454033	-0.181144	-0.218395	0.0323975	0.0213499	-0.0667239	-0.219983	-0.430403	0.302924	0.0736347	-0.0791132	0.260521	-0.0727497	-0.526468	0.0714252	0.0572167	-0.0807308	-0.327777	0.291928	0.187942	-0.0771989	0.102344	0.00458388	0.000207749	0.0280889	-0.786144	-0.0242024	0.038568	0.276859	0.0501413	-0.297067	0.0734028	-0.149563	0.0337572	-0.553448	0.0253759	-0.561195	-0.191913
2.93	0.331601	-0.0340934	-0.0629634	-0.0451892	-0.116527	0.438083	0.701085	0.00975641	0.913911	0.00931451	0.0414671	-0.00459462	-0.183023	-0.133894	0.0324409	-0.0237085	-0.0691839	-0.258894	-0.427621	0.228571	0.0729771	-0.0488078	0.260003	-0.0305996	-0.525852	0.0999851	0.056414	-0.0310565	-0.324513	0.339861	0.187215	-0.0698058	0.102956	0.103429	0.000376588	0.00756699	-0.786351	0.013013	0.0412607	0.249772	0.0463152	-0.430389	0.0723993	-0.0791217	0.0262691	-0.948722	0.0210716	-0.345151	-0.189938
2.94	0.331371	-0.0553137	-0.0618164	-0.00350302	-0.112505	0.390455	0.701163	0.00624802	0.913997	0.00815822	0.0414327	-0.00225109	-0.183815	-0.0337357	0.0322522	-0.0254594	-0.0716345	-0.238351	-0.425984	0.10913	0.0727084	-0.00618826	0.259834	-0.00868374	-0.524872	0.109066	0.0559398	-0.00160494	-0.321311	0.308523	0.186602	-0.055579	0.104103	0.115153	0.000342014	-0.0132857	-0.786222	0.0244919	0.0434932	0.196731	0.0419938	-0.424093	0.072257	0.00876457	0.0151208	-1.25389	0.0183447	-0.191594	-0.190212
2.95	0.331052	-0.0466696	-0.0605464	0.0203409	-0.109113	0.33265	0.701215	0.0042645	0.914072	0.00667655	0.0414198	-0.000419048	-0.18398	-0.00397849	0.0319401	-0.0407002	-0.0740185	-0.246782	-0.425212	0.0545864	0.0727257	-0.00508218	0.259824	0.00495618	-0.523909	0.0870116	0.0556705	0.0069208	-0.318473	0.269063	0.186124	-0.0413464	0.105134	0.0866021	0.000116007	-0.0296634	-0.786144	0.00266759	0.0452362	0.154011	0.0379005	-0.391151	0.0729029	0.0729379	0.00170484	-1.41472	0.0156095	-0.398634	-0.191771
2.96	0.330843	-0.0268729	-0.0593135	0.0340908	-0.106371	0.263294	0.701253	0.00320049	0.914126	0.00400129	0.0414246	0.00141654	-0.18406	-0.00527023	0.0314453	-0.0585853	-0.0766382	-0.279565	-0.424778	0.0312931	0.0725473	-0.0226243	0.259941	0.0190337	-0.52322	0.0534238	0.0555084	0.00503118	-0.316066	0.218769	0.185789	-0.0280992	0.105875	0.068726	-0.000193601	-0.028702	-0.786344	-0.0332067	0.046591	0.118492	0.0342613	-0.335372	0.0741676	0.139623	-0.0131578	-1.55978	0.0118563	-0.326366	-0.193728
2.97	0.330741	-0.0237547	-0.0581893	0.0492495	-0.104368	0.190276	0.701277	0.00164046	0.91415	0.000929708	0.0414477	0.00312422	-0.184059	0.0246341	0.0307829	-0.0734414	-0.079566	-0.303254	-0.424692	-0.0163479	0.0723376	-0.028264	0.260234	0.0378002	-0.522765	0.0440083	0.055458	0.0168274	-0.314184	0.163927	0.185506	-0.0289662	0.106554	0.0572274	-0.000417321	-0.0181008	-0.786835	-0.0494369	0.0475723	0.0818426	0.031257	-0.271539	0.0760489	0.193087	-0.0293921	-1.68806	0.00922147	-0.213018	-0.195861
2.98	0.330218	-0.110408	-0.0571078	0.0657128	-0.102993	0.144697	0.70129	0.0010874	0.914142	-0.00315636	0.0414838	0.00395943	-0.183341	0.143005	0.0299321	-0.0838151	-0.0826784	-0.310879	-0.425067	-0.0550782	0.071671	-0.118203	0.2606	0.0423723	-0.521937	0.117838	0.0555352	0.0504649	-0.312768	0.13445	0.185278	-0.00650523	0.106475	-0.0884443	-0.000646848	-0.0300857	-0.786955	0.0493531	0.0482772	0.0639172	0.0287937	-0.22562	0.0781164	0.174429	-0.0467875	-1.78633	0.00764896	-0.11974	-0.19762
2.99	0.328898	-0.133985	-0.056058	0.0704757	-0.101988	0.106634	0.70131	0.00303289	0.914092	-0.00526567	0.0415289	0.0055976	-0.181664	0.176644	0.0289231	-0.09307	-0.0856703	-0.258308	-0.425697	-0.0722288	0.0700787	-0.160845	0.261084	0.0560687	-0.520592	0.094949	0.0556499	0.0481456	-0.311505	0.133223	0.185586	0.0739665	0.105156	-0.133413	-0.00102555	-0.0504571	-0.786129	0.0834407	0.0489055	0.0439134	0.0266714	-0.189681	0.0797325	0.13386	-0.0644302	-1.64443	0.0072056	0.0747541	-0.198603
3	0.327923	-0.0651952	-0.0550286	0.141625	-0.102232	-0.119856	0.701331	0.000222702	0.914054	-0.00310905	0.0416195	0.0134637	-0.179929	0.21275	0.0277029	-0.105199	-0.0870713	0.0158658	-0.427039	-0.215738	0.0691472	-0.0380437	0.26179	0.0797655	-0.520058	-0.0145162	0.0562464	0.102182	-0.310801	-0.0202705	0.186533	0.0999145	0.104727	0.0435075	-0.00172465	-0.0817941	-0.785709	0.00332114	0.0483345	-0.180407	0.0254727	-0.010066	0.080916	0.0681509	-0.0757982	-0.543249	0.0119462	0.85511	-0.197775
3.01	0.327289	-0.0321757	-0.0545515	0.104217	-0.10499	-0.34404	0.701313	-0.00306563	0.914014	-0.00548768	0.0417978	0.0212763	-0.177673	0.221216	0.0269726	0.00929863	-0.0857688	0.221241	-0.429682	-0.273258	0.0687397	-0.0584104	0.262504	0.0562332	-0.520064	-0.0380105	0.0571669	0.0521413	-0.312034	-0.206664	0.187371	0.071591	0.104876	-0.05784	-0.00237579	-0.0416471	-0.785858	-0.0439726	0.0458636	-0.272841	0.0267639	0.257255	0.0809491	-0.0678606	-0.0769435	0.181247	0.0215513	0.911251	-0.194003
3.02	0.326867	-0.0144194	-0.0551852	0.026977	-0.108822	-0.398539	0.701286	-0.00241077	0.913937	-0.00994905	0.0420232	0.0229316	-0.175877	0.127233	0.0273678	0.0823378	-0.0833195	0.267115	-0.431877	-0.154529	0.0678075	-0.128488	0.262908	0.0279651	-0.520412	-0.0399349	0.0574047	-0.0190634	-0.314487	-0.274268	0.187965	0.0541294	0.103572	-0.175824	-0.00248243	0.0175718	-0.78637	-0.0657896	0.0433028	-0.230974	0.030167	0.393571	0.0798727	-0.11246	-0.0734789	0.50861	0.0284673	0.479649	-0.189113
3.03	0.326448	-0.0363724	-0.0563634	-0.00753117	-0.112511	-0.368797	0.701266	-0.00179389	0.913821	-0.012484	0.0422447	0.021089	-0.174792	0.0973226	0.0281169	0.079786	-0.0806188	0.27463	-0.432921	-0.0741406	0.0664158	-0.124319	0.263173	0.0265172	-0.520766	-0.00837897	0.0572359	-0.0250207	-0.317349	-0.299784	0.188464	0.0481121	0.101909	-0.139402	-0.00215441	0.0461452	-0.786862	-0.0380584	0.0411713	-0.195254	0.0342992	0.417792	0.0787382	-0.0651922	-0.0664624	0.910323	0.0317805	0.243535	-0.185941
3.04	0.325779	-0.0542292	-0.0575861	-0.0147716	-0.115725	-0.312162	0.701241	-0.00301102	0.913705	-0.00975266	0.0424418	0.0182343	-0.173604	0.127106	0.0287303	0.0571097	-0.0780278	0.241922	-0.433762	-0.0993849	0.0656678	-0.0236558	0.263416	0.0196623	-0.520736	0.016276	0.0570915	0.00186384	-0.320428	-0.311253	0.18894	0.0494914	0.101027	-0.0343384	-0.00171414	0.0333226	-0.787042	-0.0180622	0.0393307	-0.172668	0.0383858	0.389356	0.0780883	0.00315743	-0.0556544	1.22651	0.0336651	0.148835	-0.185401
3.05	0.325178	-0.0324243	-0.0585995	-0.0155327	-0.118243	-0.225487	0.701207	-0.00310474	0.913638	-0.00357254	0.0426094	0.0153867	-0.172374	0.101703	0.0290619	0.0269406	-0.0759777	0.173174	-0.434837	-0.102097	0.0658288	0.0469657	0.263512	-0.00225895	-0.520597	0.00175627	0.0571545	0.0161027	-0.323467	-0.287643	0.18943	0.0478065	0.10121	0.0620479	-0.00151456	0.00603784	-0.787255	-0.0409805	0.0377407	-0.143039	0.0419656	0.320995	0.07787	0.0385233	-0.0424996	1.38497	0.0362407	0.435561	-0.18668
3.06	0.324908	-0.00366131	-0.0593328	-0.0205017	-0.119885	-0.135263	0.701181	-0.00164867	0.913628	0.00127083	0.0427526	0.0135009	-0.171696	0.0287021	0.0291688	0.00974603	-0.0745871	0.113092	-0.435556	-0.0345193	0.0663606	0.0529286	0.263365	-0.022995	-0.520629	-0.0148778	0.0573133	0.00829955	-0.326067	-0.229575	0.189865	0.0350146	0.102097	0.113531	-0.00155623	-0.00648472	-0.787756	-0.0682211	0.0364506	-0.109988	0.0448267	0.252007	0.0778982	0.0811324	-0.0279128	1.53097	0.0406741	0.413459	-0.188842
3.07	0.324915	0.0115845	-0.0598842	-0.0276256	-0.120767	-0.0718735	0.701174	1.53E-05	0.913654	0.00349453	0.0428832	0.0127642	-0.171761	-0.0362861	0.0292847	0.0160318	-0.0736676	0.073403	-0.435495	0.042753	0.066882	0.0481676	0.263094	-0.0282337	-0.520779	-0.0135118	0.0573911	-0.00113451	-0.328028	-0.166107	0.190093	0.00789636	0.103419	0.150978	-0.0015774	0.00490229	-0.788477	-0.0797581	0.0354498	-0.0852363	0.0471467	0.212066	0.078233	0.117882	-0.0118661	1.67	0.0443458	0.320707	-0.191773
3.08	0.324743	-0.0587448	-0.0603164	-0.040967	-0.121116	-0.00823165	0.701184	0.00226074	0.913694	0.00388046	0.0430077	0.0116615	-0.17201	-0.00409976	0.0295742	0.045657	-0.0731137	0.0189642	-0.434766	0.104604	0.0671795	-0.00453278	0.262709	-0.0451724	-0.520542	0.0782824	0.0573595	0.0036959	-0.329417	-0.0967032	0.190038	-0.0157688	0.104738	0.0851201	-0.00152144	0.00644856	-0.788885	0.0122469	0.0346964	-0.0444236	0.0491636	0.18038	0.0785954	0.099284	0.00545767	1.777	0.0471402	0.241189	-0.194913
3.09	0.323961	-0.0858906	-0.0608139	-0.133569	-0.119807	0.246682	0.701236	0.00860075	0.913737	0.00604709	0.0430976	0.00569668	-0.172283	-0.0977718	0.0303405	0.0852797	-0.0740065	-0.208499	-0.433019	0.255629	0.0669054	-0.0354293	0.262062	-0.079456	-0.519558	0.12531	0.0565518	-0.0966546	-0.329337	0.145579	0.189922	0.00240186	0.104819	-0.0546028	-0.00136828	0.0111023	-0.788385	0.0630119	0.0352923	0.164324	0.0501125	-0.0165882	0.0784674	0.0535264	0.023212	1.72253	0.0491815	0.143681	-0.197836
3.1	0.323877	0.0273325	-0.0609241	-0.121659	-0.11581	0.477358	0.701351	0.0130695	0.913842	0.0152223	0.0431258	0.000895734	-0.17421	-0.281579	0.0309632	0.00174714	-0.0768605	-0.344156	-0.429876	0.346034	0.0668112	0.0370912	0.261193	-0.0876758	-0.519259	0.0130369	0.0552136	-0.120281	-0.326657	0.370586	0.190065	0.00955689	0.104774	0.0914467	-0.00150057	-0.0360274	-0.788365	-0.0448294	0.0375645	0.262709	0.0486063	-0.272032	0.078034	-0.0219029	0.037163	0.896872	0.0475891	-0.598072	-0.199594
3.11	0.324839	0.0817141	-0.0601259	-0.0643625	-0.110557	0.543266	0.701479	0.0121104	0.914021	0.0190252	0.0431355	0.00180765	-0.177321	-0.311047	0.0309314	-0.0402777	-0.0802348	-0.339035	-0.426543	0.31111	0.0674274	0.058557	0.260337	-0.0790725	-0.519762	-0.0235835	0.0542165	-0.101901	-0.322409	0.453988	0.189964	-0.0349218	0.106112	0.132733	-0.0020293	-0.060986	-0.789294	-0.0955403	0.0401515	0.254195	0.0451898	-0.392459	0.0768532	-0.187905	0.0406482	-0.0753578	0.0383943	-1.07134	-0.197921
3.12	0.325826	0.046921	-0.0588839	-0.0365341	-0.105338	0.513807	0.70159	0.0103578	0.914198	0.0156327	0.0431698	0.00513682	-0.180147	-0.247658	0.0308849	-0.0124399	-0.0834315	-0.319653	-0.423631	0.276428	0.0678348	0.0250559	0.259609	-0.0623822	-0.5201	0.0201884	0.0532986	-0.0929964	-0.317775	0.459003	0.189478	-0.058892	0.107001	0.0512483	-0.00260331	-0.0470538	-0.790159	-0.0488157	0.0425187	0.224132	0.0412199	-0.395724	0.074502	-0.280201	0.0376752	-0.448318	0.029343	-0.685832	-0.194149
3.13	0.326327	-0.00253016	-0.0576128	-0.0200162	-0.100663	0.44686	0.70169	0.00942693	0.914326	0.00983717	0.0432374	0.0082546	-0.18226	-0.169039	0.0310864	0.0130663	-0.0865781	-0.326982	-0.421018	0.236924	0.0680704	0.0437703	0.259143	-0.0303332	-0.519966	0.0659176	0.0523377	-0.0755321	-0.313374	0.414864	0.188872	-0.0642359	0.10729	0.0279307	-0.00294335	-0.0173705	-0.790427	0.0127071	0.0445972	0.19093	0.0374911	-0.346957	0.0718758	-0.267001	0.0314873	-0.801152	0.0245934	-0.336972	-0.191392
3.14	0.326376	-0.0197945	-0.0564074	-0.000998473	-0.0967909	0.365371	0.701775	0.0076722	0.9144	0.00553923	0.0433324	0.010616	-0.183495	-0.0902799	0.0313515	0.0148668	-0.0899241	-0.356333	-0.419109	0.137904	0.0688664	0.117658	0.259019	0.00240714	-0.51942	0.0761576	0.051526	-0.0489497	-0.30966	0.331538	0.188234	-0.0652036	0.107649	0.0477085	-0.00303034	-0.00282523	-0.790195	0.0317777	0.0462953	0.147446	0.0343348	-0.285002	0.069757	-0.19774	0.0215351	-1.15506	0.0221265	-0.177707	-0.190811
3.15	0.326481	0.00946842	-0.0552583	0.0183699	-0.0936756	0.301908	0.701845	0.00650286	0.914446	0.00375434	0.0434476	0.0122959	-0.184186	-0.055166	0.0314811	-0.00228897	-0.0936718	-0.395314	-0.41828	0.0300409	0.0704742	0.200478	0.259143	0.0204547	-0.518986	0.0374954	0.0509795	-0.031182	-0.306802	0.246887	0.187611	-0.0616523	0.108304	0.0810378	-0.00307087	-0.00508118	-0.790087	-0.00586913	0.0475429	0.103166	0.0317009	-0.244579	0.0684249	-0.128276	0.00876123	-1.37753	0.0210876	-0.0593138	-0.192022
3.16	0.32689	0.0427435	-0.0541283	0.031887	-0.0911132	0.25693	0.701906	0.00623293	0.914473	0.0012923	0.0435766	0.0134379	-0.184696	-0.0483569	0.0314371	-0.0162041	-0.097648	-0.393591	-0.418348	-0.0376784	0.0726051	0.216365	0.259417	0.0359239	-0.518929	-0.00686506	0.0506597	-0.0261988	-0.304679	0.182926	0.187033	-0.053154	0.109079	0.0693815	-0.00313698	-0.00503925	-0.790383	-0.0453405	0.0484059	0.0725347	0.0294138	-0.216416	0.0675965	-0.0940389	-0.00565647	-1.50806	0.0185147	-0.332772	-0.193724
3.17	0.327547	0.0629385	-0.0529734	0.0676834	-0.0890585	0.185753	0.701965	0.00573866	0.914467	-0.00253027	0.0437171	0.0151687	-0.185168	-0.0281012	0.0312566	-0.0338581	-0.101299	-0.314392	-0.418952	-0.0961612	0.074763	0.221499	0.259913	0.0688558	-0.519245	-0.0484839	0.050572	0.00625139	-0.303101	0.114763	0.186571	-0.0374222	0.10977	0.074931	-0.00316098	0.000308373	-0.790987	-0.067735	0.0489187	0.0120721	0.0274524	-0.167021	0.0671193	-0.0539291	-0.0214345	-1.63674	0.0155972	-0.237986	-0.195469
3.18	0.328077	0.0213037	-0.0516248	0.165325	-0.0888316	-0.0763541	0.702012	0.00375015	0.914417	-0.00793048	0.0438976	0.0214254	-0.184801	0.133334	0.0307578	-0.0403456	-0.103223	-0.0509693	-0.420649	-0.247034	0.076686	0.124186	0.260848	0.107324	-0.519628	-0.0542603	0.0514016	0.124422	-0.302971	-0.108634	0.186331	-0.00792924	0.110676	0.0891893	-0.00331392	-0.025386	-0.79151	-0.0197368	0.0480074	-0.189398	0.0267894	0.0591789	0.0669516	-0.0429568	-0.0382753	-1.73735	0.0136018	-0.17082	-0.197051
3.19	0.327665	-0.068385	-0.0506781	0.151536	-0.0912556	-0.292359	0.702049	0.00437834	0.914298	-0.0160251	0.0441348	0.0249474	-0.182647	0.271209	0.0304614	0.024605	-0.102386	0.210441	-0.423555	-0.313615	0.0769322	-0.0455352	0.261965	0.123054	-0.519421	0.00106623	0.0528007	0.134342	-0.305012	-0.268955	0.186452	0.0372038	0.110712	-0.0949738	-0.00349709	0.000230544	-0.791045	0.087557	0.0457074	-0.242629	0.0287711	0.323389	0.0664291	-0.104268	-0.0561632	-1.80168	0.0122204	-0.0727885	-0.197835
3.2	0.326857	-0.0406095	-0.050576	0.104877	-0.0948582	-0.367311	0.702103	0.00574733	0.914121	-0.0179188	0.0443805	0.023803	-0.180014	0.240247	0.0305229	0.0277604	-0.0995443	0.361121	-0.426695	-0.323801	0.0764597	-0.014158	0.263235	0.132018	-0.51923	-0.0434767	0.0539329	0.0982119	-0.308046	-0.329273	0.186995	0.0638077	0.109487	-0.108464	-0.00333005	0.0276325	-0.790149	0.0567926	0.0433791	-0.238148	0.0326913	0.444618	0.0654439	-0.133143	-0.0720874	-1.17425	0.0136668	0.532346	-0.197461
3.21	0.326616	0.0263228	-0.0509303	0.0612635	-0.0985585	-0.33406	0.702157	0.00521134	0.913955	-0.0153477	0.0446037	0.0204486	-0.177964	0.162769	0.0304656	0.00239841	-0.0957267	0.38806	-0.430004	-0.323542	0.076428	-0.0154416	0.264455	0.107307	-0.519685	-0.0948751	0.0549084	0.0535824	-0.311337	-0.312777	0.187569	0.0503896	0.108538	-0.10521	-0.0029989	0.0363171	-0.789914	-0.0217114	0.0410218	-0.219447	0.0371784	0.435104	0.0637477	-0.236794	-0.078069	-0.0963138	0.0228184	1.16895	-0.194314
3.22	0.326883	0.0460573	-0.0514559	0.027873	-0.101406	-0.238635	0.702206	0.00494005	0.91381	-0.013868	0.0447857	0.0159632	-0.176746	0.0916178	0.0302218	-0.0312357	-0.0921306	0.335441	-0.432895	-0.246907	0.0759032	-0.098482	0.265383	0.0839269	-0.520562	-0.103024	0.0555293	0.0181138	-0.313989	-0.224783	0.188048	0.0512524	0.107227	-0.147045	-0.0026295	0.0344739	-0.790219	-0.0413789	0.0391187	-0.161645	0.0411827	0.360998	0.0607419	-0.331677	-0.0765482	0.350434	0.0333326	0.873774	-0.1886
3.23	0.327135	0.0183211	-0.0518905	0.0191378	-0.103389	-0.170291	0.702253	0.0050142	0.913677	-0.0128279	0.0449255	0.0121119	-0.17604	0.0685968	0.0296597	-0.0665673	-0.0890458	0.288522	-0.434903	-0.159268	0.0744928	-0.173938	0.266149	0.0747347	-0.521395	-0.0751535	0.0559564	0.0153245	-0.315809	-0.153533	0.188623	0.06469	0.105924	-0.102599	-0.00230158	0.0269828	-0.790438	-0.00800996	0.0376646	-0.131558	0.0444792	0.301141	0.0572905	-0.299427	-0.0715908	0.686229	0.0392572	0.400816	-0.183504
3.24	0.326964	-0.0366138	-0.0521976	0.0146611	-0.104841	-0.128405	0.702297	0.00374771	0.91356	-0.0101212	0.0450283	0.0085918	-0.175278	0.104669	0.0287881	-0.0877433	-0.086389	0.238147	-0.436237	-0.120319	0.0727168	-0.146532	0.266805	0.0608716	-0.521731	-0.00901921	0.0563074	0.0302202	-0.317092	-0.113981	0.189236	0.0561232	0.105347	-0.0137703	-0.0020275	0.0271716	-0.790157	0.0512049	0.0364459	-0.114229	0.0472696	0.263045	0.0543326	-0.216447	-0.0628564	1.06724	0.0418232	0.18205	-0.1811
3.25	0.326433	-0.048927	-0.0524644	0.00700111	-0.10596	-0.100866	0.702327	0.00264755	0.913486	-0.00435646	0.0451022	0.00633848	-0.17424	0.10647	0.0278642	-0.0775646	-0.0847664	0.0895621	-0.437347	-0.0977902	0.0717403	-0.0692397	0.267246	0.0262909	-0.521544	0.0167698	0.0565965	0.0346703	-0.318188	-0.106075	0.189733	0.0427878	0.105546	0.0558397	-0.00181899	0.0129703	-0.789512	0.0575487	0.0354146	-0.0989309	0.0497338	0.23357	0.0521305	-0.127369	-0.0509123	1.31668	0.0428672	0.0868427	-0.181297
3.26	0.326014	-0.0308627	-0.0527103	-0.0247183	-0.106613	-0.00491366	0.702351	0.003067	0.913473	0.00148759	0.0451532	0.00315142	-0.173543	0.0317958	0.027087	-0.0613005	-0.0845478	-0.0563587	-0.438006	-0.0121878	0.0709935	-0.0878849	0.267295	-0.016657	-0.521309	0.025235	0.0567776	-0.00170153	-0.319105	-0.0447451	0.19005	0.0163417	0.10632	0.0836337	-0.00178803	0.000916628	-0.789036	0.0330879	0.0346558	-0.030306	0.0517406	0.143445	0.0504811	-0.0786961	-0.0372058	1.43653	0.0459255	0.408044	-0.182672
3.27	0.325887	-0.00376718	-0.0528918	-0.0975147	-0.105059	0.299079	0.7024	0.00693845	0.913518	0.0076351	0.0451479	-0.00448978	-0.174098	-0.142519	0.0265925	-0.062833	-0.0863824	-0.312236	-0.437121	0.193132	0.0699686	-0.112104	0.266871	-0.0584809	-0.521097	0.0432837	0.0561325	-0.0967575	-0.318389	0.200061	0.190059	-0.0105455	0.106781	0.0233335	-0.00174491	0.00233112	-0.788837	0.00840089	0.0353933	0.167233	0.0518154	-0.148642	0.0493351	-0.0137194	-0.0222644	1.56911	0.0498226	0.369216	-0.184836
3.28	0.326259	0.0144436	-0.0524368	-0.0789489	-0.100787	0.502306	0.702485	0.00920541	0.913623	0.0128518	0.0450765	-0.00868927	-0.176268	-0.23933	0.0258906	-0.106833	-0.0902761	-0.448141	-0.434454	0.316516	0.0686668	-0.153072	0.266226	-0.0699951	-0.521102	0.0393597	0.0550403	-0.0975786	-0.315453	0.359331	0.189917	-0.0193034	0.107314	0.0785984	-0.00190546	-0.0386802	-0.789022	-0.0036668	0.0374551	0.221094	0.0489147	-0.401616	0.0486709	0.0417683	-0.00578114	1.72224	0.0531376	0.287915	-0.187484
3.29	0.326211	-0.0796695	-0.0513735	-0.0544457	-0.0956354	0.517925	0.702579	0.00926816	0.913753	0.0125382	0.0449911	-0.00791945	-0.178282	-0.140616	0.025152	-0.0674236	-0.0947831	-0.450423	-0.431209	0.323694	0.0667663	-0.225771	0.265499	-0.0709935	-0.520542	0.129013	0.0539859	-0.0729227	-0.311644	0.399414	0.189755	-0.00601209	0.107813	-0.00173844	-0.00242621	-0.065679	-0.788605	0.110031	0.0396024	0.201191	0.0444694	-0.457124	0.0481135	0.029161	0.011936	1.80158	0.055515	0.181406	-0.190112
3.3	0.325637	-0.0599766	-0.050325	-0.0607064	-0.0907743	0.466146	0.702678	0.0101572	0.913884	0.0148632	0.0449235	-0.00541779	-0.179697	-0.163727	0.0248649	-0.0214691	-0.0991025	-0.424805	-0.427962	0.330663	0.0644074	-0.210322	0.264763	-0.0787204	-0.519647	0.0914685	0.0528221	-0.101037	-0.307578	0.424484	0.18987	0.0198786	0.107562	-0.0132232	-0.00311721	-0.072634	-0.787565	0.0842662	0.041582	0.189788	0.0399856	-0.426157	0.0475134	0.0462051	0.029121	1.50371	0.0561177	-0.171597	-0.192357
3.31	0.325567	-0.00146	-0.0495154	-0.0507548	-0.0865579	0.376984	0.70277	0.0076159	0.91405	0.0174876	0.0448847	-0.00222359	-0.181544	-0.195347	0.0249466	-0.00434721	-0.103092	-0.376968	-0.424806	0.295428	0.0629535	-0.102191	0.26395	-0.0816043	-0.519347	0.0459886	0.0516052	-0.106103	-0.303395	0.400587	0.1899	-0.0194317	0.107949	0.0630083	-0.00378747	-0.0595694	-0.787219	0.00520366	0.0434353	0.17291	0.0360297	-0.356481	0.0471919	-0.0232938	0.0388522	0.404661	0.0498885	-1.02091	-0.19248
3.32	0.325832	0.0164467	-0.0488849	-0.0429218	-0.0833059	0.283221	0.702828	0.00421437	0.914218	0.0153569	0.0448803	0.00139582	-0.183473	-0.191908	0.0251856	0.0170854	-0.106667	-0.357902	-0.421979	0.275623	0.0619978	-0.0974789	0.263114	-0.0847399	-0.51926	0.0401285	0.0505079	-0.102976	-0.299756	0.325771	0.189521	-0.0520296	0.108227	-0.01293	-0.00431435	-0.0373034	-0.787407	-0.0242134	0.0450065	0.145642	0.0328664	-0.28002	0.0463502	-0.136614	0.0389095	-0.268443	0.0388416	-1.03872	-0.189549
3.33	0.326075	0.00544571	-0.0485237	-0.0474512	-0.0808315	0.209005	0.702857	0.00163937	0.91435	0.0109703	0.0449126	0.0050434	-0.18526	-0.170159	0.0257236	0.0521615	-0.110189	-0.347732	-0.419253	0.265462	0.0611594	-0.0648022	0.262284	-0.078995	-0.519128	0.0524265	0.0493831	-0.103416	-0.296918	0.24093	0.188964	-0.0569651	0.107914	-0.040563	-0.00461264	-0.0136713	-0.787682	-0.0190932	0.0463546	0.125932	0.0303955	-0.217041	0.0450141	-0.14395	0.0345784	-0.585273	0.0307814	-0.592239	-0.186058
3.34	0.326014	-0.033612	-0.0483956	-0.0378652	-0.0790627	0.13412	0.702857	-0.00217579	0.914437	0.00654837	0.0449802	0.00834037	-0.186424	-0.0710938	0.0265569	0.0842435	-0.11334	-0.279044	-0.41698	0.171115	0.0609891	0.0388813	0.261622	-0.0504415	-0.518696	0.0911034	0.0483097	-0.0717344	-0.295	0.145111	0.18837	-0.0609355	0.107674	-0.00339779	-0.0046381	0.0120435	-0.787727	0.0147961	0.047479	0.0957712	0.0285293	-0.158997	0.044052	-0.0875021	0.0267303	-0.981505	0.0261496	-0.372465	-0.184372
3.35	0.325682	-0.0356726	-0.0482914	0.0137941	-0.078108	0.0270489	0.702815	-0.00635555	0.914487	0.00364007	0.0450795	0.0121596	-0.186529	0.0358348	0.0274385	0.0772578	-0.115607	-0.148054	-0.415982	0.0121797	0.0619665	0.157321	0.261288	-0.0120822	-0.517958	0.0746567	0.0476248	0.000815787	-0.294136	0.0108225	0.187772	-0.0507509	0.107816	0.0446831	-0.00450328	0.00617868	-0.787607	0.00542893	0.0481294	0.00335413	0.0271729	-0.0933584	0.0438498	-0.00586258	0.0153402	-1.26345	0.0231491	-0.233578	-0.184751
3.36	0.325338	-0.0186275	-0.0481307	0.0909711	-0.0795003	-0.296796	0.702725	-0.0113503	0.914503	-0.000873586	0.0452429	0.0207231	-0.185347	0.174718	0.02813	0.10803	-0.115616	0.153507	-0.416983	-0.206894	0.0638825	0.221713	0.261407	0.0290294	-0.517405	0.00762539	0.0480495	0.0968488	-0.295636	-0.317537	0.187447	-0.0171486	0.10881	0.140558	-0.00458852	-0.00876681	-0.787691	-0.0305098	0.0470618	-0.206498	0.0275487	0.197603	0.0444609	0.0580801	0.00175813	-1.44404	0.0210235	-0.345835	-0.18646
3.37	0.325039	-0.00219769	-0.0486434	0.0757979	-0.0837591	-0.50015	0.702598	-0.0137317	0.91446	-0.00809028	0.0454783	0.0251522	-0.183158	0.214217	0.0294402	0.198147	-0.11336	0.266905	-0.419584	-0.292947	0.0663865	0.280643	0.261765	0.0421262	-0.517194	-0.0173989	0.0490557	0.101858	-0.300008	-0.513807	0.187265	-0.0245195	0.109968	0.0715668	-0.00447372	0.0417586	-0.788105	-0.0631363	0.0445866	-0.258651	0.0309302	0.438026	0.0455139	0.0992177	-0.0134618	-1.60236	0.0165611	-0.440952	-0.188195
3.38	0.32483	0.00726992	-0.0496423	0.065668	-0.0888043	-0.49203	0.70246	-0.0133737	0.914343	-0.0147837	0.0457248	0.0228924	-0.180869	0.196022	0.0313324	0.194576	-0.110751	0.308315	-0.422513	-0.286337	0.069041	0.156691	0.262292	0.0621802	-0.51707	-0.0232773	0.0501218	0.119421	-0.305317	-0.52457	0.186936	-0.0344552	0.110273	-0.00371848	-0.0038096	0.0794674	-0.788738	-0.0736096	0.0421367	-0.22399	0.0356149	0.46127	0.0469542	0.135294	-0.0301334	-1.73099	0.0129905	-0.277982	-0.18989
3.39	0.324512	-0.0364403	-0.0503728	0.0746588	-0.0932385	-0.391866	0.702342	-0.00991382	0.914173	-0.019045	0.0459205	0.0162682	-0.178706	0.219093	0.0324701	0.0829894	-0.107019	0.425024	-0.42523	-0.261039	0.069718	0.0217897	0.26306	0.0878749	-0.516784	0.000191106	0.0514817	0.149475	-0.310224	-0.44644	0.186752	0.00881997	0.10973	-0.103369	-0.00310957	0.0571823	-0.789122	-0.00374579	0.0401582	-0.163411	0.0398483	0.381893	0.0484168	0.0982225	-0.047973	-1.83273	0.0109896	-0.138755	-0.191203
3.4	0.323844	-0.038539	-0.0508277	0.0684613	-0.0968442	-0.330088	0.702265	-0.00581541	0.91398	-0.0178741	0.0460587	0.0119214	-0.176404	0.215417	0.0326626	0.0071642	-0.10279	0.431443	-0.427838	-0.267439	0.0697287	-0.00385088	0.26399	0.0936306	-0.51644	-0.042969	0.0528841	0.13282	-0.314249	-0.359251	0.187293	0.0956853	0.108606	-0.0851958	-0.0027291	0.0173472	-0.788859	0.0182783	0.0388099	-0.118649	0.0433923	0.334947	0.0492951	0.0476944	-0.0661077	-1.70775	0.0105426	0.0932429	-0.191827
3.41	0.323581	0.0159636	-0.0511846	0.0660673	-0.100072	-0.300515	0.702213	-0.00536996	0.913837	-0.0107817	0.0461669	0.0097837	-0.174454	0.184365	0.032281	-0.0355631	-0.0984808	0.440569	-0.430752	-0.316229	0.0703007	0.116843	0.264878	0.0811439	-0.51678	-0.0953219	0.0543067	0.115237	-0.317503	-0.294	0.188332	0.0926425	0.108526	0.051664	-0.00270001	-0.00540719	-0.788908	-0.0371973	0.0375239	-0.138963	0.0465631	0.295254	0.0496181	-0.036289	-0.0784878	-0.653231	0.0156591	0.969266	-0.190954
3.42	0.323763	0.043698	-0.0515302	0.0359176	-0.10273	-0.218506	0.702156	-0.00534039	0.913751	-0.00692575	0.0462511	0.00687125	-0.17291	0.123933	0.0317116	-0.0490519	-0.0943464	0.386073	-0.433812	-0.271213	0.0714566	0.0891507	0.265525	0.046698	-0.517384	-0.0913418	0.0554917	0.0710881	-0.319943	-0.197461	0.189053	0.0542779	0.108824	-0.0120228	-0.0027237	6.08E-05	-0.789362	-0.0592094	0.0362448	-0.103229	0.049181	0.221439	0.0484762	-0.199276	-0.0803258	0.151213	0.0272171	1.1679	-0.18695
3.43	0.324129	0.0423939	-0.051864	0.019691	-0.104539	-0.153303	0.702113	-0.00313516	0.913687	-0.00628159	0.0463042	0.00388049	-0.172143	0.0464752	0.0310274	-0.0752809	-0.0908418	0.323364	-0.435888	-0.139452	0.0718729	-0.0109638	0.265918	0.033916	-0.518032	-0.0806429	0.0563068	0.0482753	-0.321505	-0.130965	0.189533	0.0454574	0.108457	-0.0421156	-0.00270622	0.000920808	-0.789865	-0.0430945	0.0353843	-0.0697144	0.0511001	0.165485	0.045939	-0.260903	-0.0771782	0.47601	0.0363264	0.663495	-0.181666
3.44	0.324376	0.0137161	-0.0522054	-0.0309132	-0.105672	-0.0448209	0.702094	-0.000459091	0.913625	-0.00540361	0.0463256	-0.000437638	-0.172062	-0.0208564	0.0302103	-0.0725369	-0.088084	0.175606	-0.436592	0.00813933	0.0714058	-0.0427187	0.266191	0.0111313	-0.518521	-0.0273838	0.0567973	-0.00529708	-0.322492	-0.0412732	0.189947	0.0275807	0.10824	-0.00844769	-0.00265333	0.0170559	-0.790079	0.00128224	0.0349391	0.0185491	0.0524927	0.0809724	0.0432202	-0.223916	-0.070708	0.846359	0.0408034	0.331027	-0.17823
3.45	0.324534	0.0210218	-0.0525503	-0.0934096	-0.10446	0.256699	0.702108	0.00308075	0.913601	0.00162461	0.0462802	-0.00862648	-0.172905	-0.142407	0.0295636	-0.0914814	-0.0883098	-0.218244	-0.435702	0.159266	0.0713639	0.0190616	0.266093	-0.03003	-0.518687	0.00413272	0.0563098	-0.0822525	-0.321734	0.188386	0.190124	0.0135775	0.108038	-0.0148139	-0.00249001	0.00020442	-0.790011	0.00710712	0.0361188	0.197555	0.0518951	-0.220593	0.040899	-0.148407	-0.0606026	1.17804	0.0433518	0.215307	-0.177504
3.46	0.325129	0.0548264	-0.052203	-0.0677807	-0.100822	0.416266	0.702145	0.00412214	0.913663	0.0102578	0.0461702	-0.0122347	-0.17482	-0.201049	0.0285276	-0.137224	-0.0914337	-0.363562	-0.433837	0.195693	0.0717789	0.0633829	0.265627	-0.0567944	-0.519056	-0.0223395	0.0555418	-0.0833524	-0.319206	0.284932	0.190279	0.0129163	0.108463	0.102898	-0.00277017	-0.0551044	-0.790228	-0.025068	0.0383129	0.222662	0.0484011	-0.443721	0.0391734	-0.089323	-0.0478165	1.36359	0.0462283	0.469726	-0.178765
3.47	0.32588	0.0511272	-0.0513991	-0.0511836	-0.0966422	0.408708	0.70218	0.00293206	0.913791	0.0145232	0.0460501	-0.011462	-0.176863	-0.186544	0.0274492	-0.107329	-0.0947898	-0.308247	-0.431939	0.187871	0.0724473	0.0747376	0.264971	-0.0700578	-0.519481	-0.00918721	0.0547815	-0.0903504	-0.316278	0.288863	0.190326	-0.00787084	0.109753	0.145537	-0.00342594	-0.064614	-0.790582	-0.0254387	0.040382	0.191634	0.0436802	-0.480637	0.0379401	-0.0204535	-0.0335109	1.50675	0.0508441	0.423509	-0.181008
3.48	0.326554	0.0462815	-0.0506497	-0.0485166	-0.092866	0.349549	0.702204	0.00174977	0.913939	0.0146218	0.0459426	-0.010115	-0.178773	-0.183135	0.026784	-0.0641116	-0.097669	-0.292986	-0.430017	0.199181	0.0732125	0.0717161	0.2643	-0.0641679	-0.519772	0.00985401	0.0538775	-0.0960821	-0.313442	0.270535	0.190099	-0.0410717	0.111173	0.138739	-0.00399533	-0.0418027	-0.790919	-0.0290135	0.0421143	0.155906	0.0390438	-0.443041	0.0372856	0.0565119	-0.0177393	1.64618	0.0544781	0.308595	-0.18403
3.49	0.326928	-0.0175482	-0.0500715	-0.0403853	-0.0897589	0.274374	0.702217	0.000787064	0.914075	0.0119098	0.0458454	-0.00947059	-0.180394	-0.118956	0.026471	-0.0312837	-0.100705	-0.322954	-0.42794	0.217512	0.0736273	-0.0103637	0.263642	-0.0644131	-0.519648	0.0818153	0.0529463	-0.0684582	-0.310967	0.222826	0.189541	-0.0629668	0.112166	0.0351887	-0.00436242	-0.0319245	-0.791018	0.0379152	0.0434654	0.115596	0.034935	-0.376421	0.037188	0.101832	-0.000657917	1.76042	0.057085	0.218067	-0.187374
3.5	0.326503	-0.066023	-0.0497176	-0.0522668	-0.0873598	0.205289	0.702228	0.00167674	0.91417	0.00786136	0.0457529	-0.00887127	-0.181292	-0.0902874	0.0264437	0.00799869	-0.104073	-0.353627	-0.425574	0.26087	0.0728667	-0.130357	0.262968	-0.0679355	-0.518779	0.110118	0.0520166	-0.0695877	-0.308993	0.18817	0.189046	-0.0275896	0.111765	-0.0944766	-0.00464709	-0.0249077	-0.790251	0.0925067	0.044546	0.101677	0.0315207	-0.301281	0.0371638	0.109294	0.017201	1.76005	0.0587796	0.0973033	-0.190483
3.51	0.326241	-0.00375719	-0.0497439	-0.065742	-0.0854885	0.142507	0.702246	0.00110862	0.914261	0.0109249	0.0456721	-0.00710826	-0.182572	-0.159659	0.0268292	0.0390393	-0.107487	-0.314456	-0.422803	0.272139	0.0717569	-0.0594406	0.262207	-0.0797964	-0.51839	0.0338213	0.0509599	-0.099525	-0.307153	0.179093	0.188926	-0.00897856	0.111036	-0.0217903	-0.00490066	-0.0272119	-0.78975	0.0111755	0.0456118	0.105847	0.028807	-0.23478	0.0374414	0.0932566	0.031997	1.0056	0.0568706	-0.627143	-0.192557
3.52	0.326453	0.0270932	-0.0499732	-0.0525225	-0.0843006	0.0712347	0.702238	-0.00280236	0.914382	0.0125053	0.0456133	-0.00458839	-0.184097	-0.15121	0.0275023	0.061774	-0.110095	-0.22131	-0.420346	0.219675	0.0713601	-0.0467245	0.261354	-0.0888671	-0.518517	0.00930799	0.0499741	-0.0939867	-0.305561	0.136258	0.188739	-0.0267176	0.110937	-0.0259284	-0.00518664	-0.0315564	-0.789941	-0.0340961	0.0466064	0.091629	0.0268101	-0.170967	0.0374831	-0.0479767	0.036584	0.00866195	0.0470599	-1.16974	-0.191318
3.53	0.326636	-0.00348091	-0.0502325	0.00164934	-0.0840425	-0.0828075	0.70219	-0.00682548	0.914497	0.00965503	0.0455884	0.000697637	-0.185184	-0.0576466	0.0283484	0.0816403	-0.111656	-0.0532402	-0.418397	0.150257	0.0707341	-0.0752183	0.260481	-0.0728488	-0.5186	0.0187031	0.0492404	-0.0312562	-0.304688	-0.00371316	0.188462	-0.0166294	0.110391	-0.0630906	-0.00547849	-0.0316926	-0.790208	-0.00308742	0.0471537	-0.0166553	0.0255728	-0.0399379	0.0364947	-0.147039	0.0342751	-0.393637	0.0365026	-0.869317	-0.18768
3.54	0.326201	-0.0579799	-0.0507381	0.0451187	-0.0865094	-0.413764	0.702097	-0.0119189	0.914566	0.0037861	0.0456421	0.00977547	-0.184772	0.113004	0.0294889	0.170166	-0.110663	0.236625	-0.417615	-0.00135509	0.0700224	-0.0347609	0.259893	-0.0437133	-0.518322	0.0402914	0.0492672	0.0400599	-0.306273	-0.308988	0.188405	-0.00228774	0.110136	0.0160267	-0.00574843	-0.00768814	-0.789942	0.047699	0.0460483	-0.186248	0.0268096	0.299521	0.0352113	-0.132861	0.0286594	-0.753427	0.0296614	-0.553224	-0.184824
3.55	0.325166	-0.0896837	-0.05202	0.0290563	-0.0915149	-0.57145	0.701952	-0.0165033	0.91457	-0.00280156	0.0457634	0.0132479	-0.182767	0.222944	0.0314935	0.25879	-0.10774	0.322215	-0.418314	-0.128506	0.0702524	0.0765676	0.259575	-0.0219305	-0.517537	0.0869703	0.0495818	0.0652132	-0.310427	-0.481728	0.188194	-0.0409207	0.110217	-0.0192828	-0.00547451	0.0595706	-0.789255	0.0694072	0.0439538	-0.216189	0.0310157	0.503518	0.034434	-0.0683227	0.0190625	-1.13514	0.0250364	-0.378152	-0.183992
3.56	0.32406	-0.0637002	-0.0535732	0.0282889	-0.0969293	-0.529317	0.701776	-0.0182195	0.914516	-0.00763497	0.0458882	0.0107155	-0.180185	0.223583	0.0338472	0.233686	-0.104631	0.345472	-0.419924	-0.187002	0.0711145	0.0266972	0.25949	0.00550108	-0.516461	0.0724135	0.0500696	0.0978917	-0.315576	-0.521667	0.187645	-0.0594942	0.109894	-0.0343554	-0.00467439	0.0858293	-0.788612	0.0349053	0.0419489	-0.186863	0.0360759	0.485106	0.0344372	0.0105004	0.00646832	-1.36625	0.0221781	-0.19306	-0.184935
3.57	0.323488	0.00156309	-0.0547384	0.0381091	-0.101518	-0.413632	0.7016	-0.0169657	0.914422	-0.0107661	0.0459658	0.00493819	-0.17811	0.153845	0.0353376	0.108582	-0.100731	0.42778	-0.421851	-0.198394	0.0709611	-0.0260552	0.259731	0.0414344	-0.515776	-0.00544324	0.051006	0.112498	-0.320701	-0.488058	0.187147	-0.0353057	0.109597	-0.0244806	-0.00387326	0.0727665	-0.788531	-0.0339576	0.0402948	-0.139867	0.0403932	0.380327	0.0350528	0.0504097	-0.00787396	-1.49858	0.0187929	-0.466459	-0.186509
3.58	0.323595	0.0535327	-0.0555623	0.039986	-0.10515	-0.336341	0.70144	-0.0153409	0.914305	-0.0125549	0.0459946	0.00118687	-0.176804	0.107465	0.0358431	0.0223328	-0.0966126	0.394801	-0.423933	-0.22481	0.0707079	-0.0245916	0.26022	0.0569418	-0.51586	-0.0763156	0.0521457	0.10345	-0.325237	-0.417594	0.186986	0.00169944	0.109471	0.00596138	-0.00320446	0.0569659	-0.789139	-0.0896894	0.0391091	-0.0998159	0.0438571	0.315749	0.0360663	0.0981159	-0.0235123	-1.63071	0.0144682	-0.378272	-0.188098
3.59	0.323948	0.0328192	-0.0560998	0.0586194	-0.108284	-0.289885	0.701294	-0.0139278	0.914172	-0.0141122	0.0459944	-0.00118546	-0.175625	0.14943	0.0356253	-0.0400102	-0.093024	0.327678	-0.426398	-0.263255	0.0702426	-0.0857016	0.260855	0.0648118	-0.516276	-0.0672378	0.0534744	0.126584	-0.329021	-0.340701	0.187108	0.0217357	0.109587	-0.0117976	-0.002711	0.0343983	-0.789964	-0.0585669	0.0381425	-0.0852573	0.0468557	0.277166	0.0373779	0.104023	-0.0404072	-1.74756	0.0113654	-0.251774	-0.189618
3.6	0.323707	-0.0394626	-0.0563127	0.0710577	-0.111002	-0.238479	0.701168	-0.0108717	0.914019	-0.0161393	0.045971	-0.00338839	-0.173773	0.216458	0.0348177	-0.0869242	-0.0901262	0.275017	-0.429033	-0.25469	0.0687823	-0.199061	0.261561	0.0782866	-0.516153	-0.0185803	0.0549162	0.147172	-0.331991	-0.24948	0.187528	0.0689341	0.108946	-0.106523	-0.00248992	0.00970217	-0.78995	0.0428912	0.0374122	-0.0602616	0.0494299	0.237341	0.0383028	0.0430647	-0.0582425	-1.79239	0.00949326	-0.123804	-0.190524
3.61	0.323326	0.000804177	-0.0563268	0.0714471	-0.113292	-0.197747	0.70108	-0.00759005	0.913874	-0.0120175	0.0459314	-0.00431267	-0.171976	0.1563	0.0335316	-0.136358	-0.0873613	0.302863	-0.431447	-0.232635	0.0667207	-0.17157	0.262367	0.0818433	-0.516126	-0.0755293	0.0563761	0.129696	-0.334038	-0.16299	0.188426	0.0938855	0.108164	-0.0124819	-0.00250774	-0.00593981	-0.789583	0.00992909	0.0368671	-0.0623753	0.0515729	0.19166	0.0387762	0.0130782	-0.0745091	-1.27177	0.0100681	0.384709	-0.190573
3.62	0.323489	0.0515332	-0.0562931	0.00232367	-0.114714	-0.00613692	0.701013	-0.00533457	0.913781	-0.00635761	0.0458759	-0.00798886	-0.17098	0.0353687	0.0319965	-0.142256	-0.0846318	0.162669	-0.433569	-0.152334	0.0653711	-0.0938274	0.263051	0.0438725	-0.51655	-0.0737558	0.0575458	0.0354808	-0.334926	0.0273317	0.189132	0.0410422	0.108301	-0.0212746	-0.00254887	-0.00150945	-0.789683	-0.0365478	0.0364976	0.0403178	0.0528713	0.0126586	0.0384616	-0.107857	-0.0815379	-0.18572	0.0180474	1.08836	-0.188149
3.63	0.324536	0.129743	-0.0560726	-0.059189	-0.112827	0.349523	0.700984	-0.000628239	0.91375	-0.000242987	0.0457629	-0.0138265	-0.171994	-0.193949	0.03053	-0.173761	-0.0850871	-0.229915	-0.434029	0.0519238	0.0646239	-0.0816303	0.263234	0.00175292	-0.517489	-0.110182	0.0575816	-0.0664437	-0.333059	0.30121	0.189399	0.0208973	0.107599	-0.0813334	-0.00262667	-0.0228292	-0.790488	-0.101768	0.0378873	0.214374	0.051111	-0.355917	0.0367325	-0.209087	-0.0804474	0.336501	0.0284049	0.882945	-0.183282
3.64	0.326045	0.110032	-0.055208	-0.0331989	-0.10877	0.430146	0.700988	0.000635494	0.91376	0.00159634	0.0456229	-0.0132751	-0.174349	-0.214835	0.0289504	-0.166627	-0.0879788	-0.312191	-0.433038	0.126274	0.0636471	-0.109044	0.263206	-0.00392224	-0.518745	-0.0958656	0.057332	-0.0553614	-0.329673	0.331338	0.189683	0.0329145	0.107204	0.00692022	-0.00302762	-0.0512661	-0.791501	-0.0622456	0.0400003	0.199117	0.0467106	-0.487186	0.0344091	-0.208836	-0.0755494	0.668516	0.0344999	0.412567	-0.17904
3.65	0.32702	0.0448689	-0.0541613	-0.0240291	-0.104842	0.373559	0.700992	0.0005603	0.913779	0.00241475	0.0455032	-0.0107615	-0.176228	-0.138599	0.027753	-0.105855	-0.0907428	-0.249534	-0.431784	0.120301	0.0627405	-0.0595755	0.263168	-0.00299155	-0.519487	-0.0295968	0.057081	-0.0424927	-0.326537	0.285387	0.190013	0.0283178	0.10753	0.054451	-0.00356854	-0.0509639	-0.791783	0.0168077	0.0417437	0.154395	0.0419474	-0.457618	0.0321797	-0.168029	-0.0669737	1.05106	0.0374533	0.244326	-0.177223
3.66	0.32756	0.0393146	-0.0532997	-0.028034	-0.101522	0.312295	0.700996	0.000593654	0.913816	0.00532562	0.0454033	-0.00933147	-0.177555	-0.12663	0.0269865	-0.0764627	-0.0931077	-0.248724	-0.430627	0.11515	0.0625324	0.0182294	0.263096	-0.0164041	-0.519808	-0.0192986	0.0567292	-0.0494639	-0.323909	0.236786	0.190237	0.0136842	0.10819	0.0776119	-0.00407215	-0.0507166	-0.791563	0.0230903	0.0431333	0.125138	0.0375981	-0.411763	0.030366	-0.105642	-0.0551266	1.299	0.0393873	0.272228	-0.177706
3.67	0.328298	0.0788664	-0.0526766	-0.0360366	-0.0987142	0.257897	0.701004	0.000842849	0.913885	0.00813344	0.0453163	-0.0079958	-0.179111	-0.174601	0.0264008	-0.0689701	-0.0958696	-0.314811	-0.429412	0.131134	0.0630204	0.0657956	0.262841	-0.0328673	-0.520334	-0.0506302	0.0562684	-0.0735713	-0.321772	0.184091	0.190276	-0.00734486	0.109109	0.101015	-0.0045971	-0.0509591	-0.791598	-0.0251785	0.0442599	0.100676	0.0336997	-0.365536	0.0290528	-0.0330692	-0.0414754	1.44275	0.0437904	0.4939	-0.179312
3.68	0.329374	0.110342	-0.0523241	-0.046256	-0.096417	0.19841	0.701015	0.000907299	0.913971	0.00852088	0.0452446	-0.0062875	-0.181152	-0.221401	0.025969	-0.0532948	-0.0992135	-0.354152	-0.427959	0.159648	0.0637847	0.088573	0.262439	-0.0450917	-0.521198	-0.0725711	0.0556539	-0.0969585	-0.32013	0.135023	0.190069	-0.0333981	0.110078	0.0941081	-0.00499628	-0.0249723	-0.7921	-0.0683614	0.0451194	0.0749221	0.0303556	-0.305737	0.0284905	0.0607008	-0.0263085	1.59081	0.0482415	0.393981	-0.181894
3.69	0.330594	0.102098	-0.0522517	-0.0540767	-0.0946413	0.144303	0.701024	0.000767656	0.914051	0.00743813	0.0451909	-0.00448641	-0.183468	-0.221418	0.0258182	-0.020329	-0.102642	-0.336534	-0.426255	0.179591	0.0647335	0.0870659	0.261969	-0.0519141	-0.522179	-0.0540778	0.0549065	-0.101949	-0.318944	0.0928344	0.189608	-0.0564097	0.110933	0.0583044	-0.00513361	-0.000986101	-0.792874	-0.0671633	0.0457262	0.0523417	0.0276433	-0.244972	0.0286793	0.133944	-0.00969718	1.72054	0.0516673	0.293691	-0.185114
3.7	0.331257	0.0128172	-0.0523872	-0.0594484	-0.093276	0.105733	0.701033	0.000853942	0.914112	0.00452825	0.0451537	-0.00291221	-0.185228	-0.12902	0.0260658	0.0342629	-0.105773	-0.295585	-0.424429	0.183116	0.0653372	0.0321429	0.261415	-0.0558288	-0.522581	0.0298681	0.0540436	-0.0864431	-0.318127	0.0696027	0.189066	-0.0416235	0.11088	-0.0661815	-0.00515219	-3.76E-05	-0.793077	0.0349209	0.0461939	0.0425987	0.0254745	-0.191293	0.0291401	0.136228	0.00807095	1.81237	0.0541806	0.207552	-0.188327
3.71	0.331154	-0.0264264	-0.0526761	-0.0101538	-0.0927846	-0.0874318	0.701042	0.000186963	0.914149	0.00374337	0.0451467	0.00277213	-0.185972	-0.0201738	0.0267092	0.0762241	-0.107873	-0.0682241	-0.42286	0.0974186	0.0655978	0.0527907	0.260942	-0.0343762	-0.52248	0.0150241	0.0533289	-0.0254996	-0.317888	-0.0676704	0.188959	0.022003	0.11006	-0.0429542	-0.00522062	-0.0213328	-0.792434	0.0775384	0.0462013	-0.0820195	0.0242192	-0.00338745	0.0295328	0.135574	0.0257578	1.59101	0.055149	-0.124339	-0.191194
3.72	0.330775	-0.0128804	-0.0533229	0.0425804	-0.0954354	-0.432409	0.701019	-0.00476624	0.914193	0.0046111	0.0452194	0.0111424	-0.185337	0.100984	0.0277631	0.154065	-0.106573	0.301502	-0.422863	-0.082713	0.066745	0.153455	0.260695	-0.0256378	-0.522497	-0.0260973	0.0535261	0.0418493	-0.320077	-0.352308	0.18923	0.0187992	0.110453	0.0762426	-0.00545766	-0.0185397	-0.791712	0.0477956	0.0444697	-0.236742	0.0260233	0.359079	0.0299635	0.0418802	0.0362311	0.430485	0.0488728	-1.08364	-0.191962
3.73	0.330523	0.0107802	-0.0546276	0.0170292	-0.10024	-0.513698	0.700957	-0.00683693	0.914227	0.00168145	0.0453459	0.0131292	-0.184173	0.075878	0.0295499	0.214737	-0.102959	0.383034	-0.423788	-0.0774918	0.0682647	0.12836	0.260343	-0.0402185	-0.522673	-0.0270604	0.0539417	0.0203926	-0.324091	-0.415046	0.189181	-0.0249148	0.110576	-0.059886	-0.00542187	0.0269778	-0.791359	0.0158935	0.0421371	-0.21201	0.0305044	0.494202	0.0295657	-0.106041	0.0363502	-0.270063	0.0370476	-1.10078	-0.189233
3.74	0.330394	0.00861645	-0.0561692	-0.00685344	-0.104796	-0.44107	0.700888	-0.00679448	0.914221	-0.00291628	0.0454711	0.011706	-0.18347	0.0304831	0.0317306	0.225622	-0.0993559	0.342774	-0.424165	-0.0101903	0.0692805	0.0835394	0.259949	-0.0355665	-0.522829	-0.00945923	0.0540639	0.00078986	-0.328019	-0.370373	0.188804	-0.0406523	0.109616	-0.108863	-0.00493158	0.0611808	-0.791149	0.021698	0.0403922	-0.142945	0.0353253	0.461202	0.028405	-0.133262	0.0321567	-0.560795	0.0286365	-0.604376	-0.185667
3.75	0.330086	-0.0256113	-0.0575211	0.0086197	-0.108675	-0.384418	0.70081	-0.00912001	0.914172	-0.00662018	0.0455794	0.00971985	-0.182697	0.0966018	0.0338664	0.204253	-0.095971	0.35802	-0.424413	-0.0670247	0.070305	0.105499	0.259772	0.000351452	-0.522679	0.0283162	0.054171	0.0378138	-0.331611	-0.351892	0.188365	-0.0443508	0.108825	-0.0480363	-0.00416295	0.0838388	-0.790681	0.0601518	0.0391539	-0.115948	0.0397014	0.418335	0.0274312	-0.0880666	0.0245688	-0.95628	0.0239656	-0.371836	-0.183807
3.76	0.329599	-0.023616	-0.058439	0.0377319	-0.112106	-0.318161	0.700706	-0.0114133	0.914102	-0.00688078	0.0456579	0.00577828	-0.181207	0.160625	0.0353842	0.12074	-0.0921221	0.408871	-0.42567	-0.18327	0.0715283	0.158223	0.25993	0.0318134	-0.522186	0.0238443	0.054676	0.0847991	-0.335086	-0.334953	0.187952	-0.0374916	0.108689	0.0214303	-0.00340238	0.0645615	-0.790024	0.0529175	0.0380767	-0.102355	0.0435491	0.351294	0.0271993	-0.00556339	0.0133679	-1.25752	0.0210175	-0.216378	-0.184117
3.77	0.329358	0.0094199	-0.0588983	0.0541817	-0.114886	-0.238157	0.700586	-0.0122368	0.914037	-0.00640743	0.0456946	0.00165844	-0.179505	0.159677	0.0359775	0.0290871	-0.0882231	0.371352	-0.427866	-0.245756	0.0733069	0.174997	0.260303	0.0436213	-0.521817	-0.0139214	0.0555397	0.099327	-0.338283	-0.296533	0.18763	-0.025595	0.109079	0.0424572	-0.00286869	0.0416219	-0.789664	0.0111035	0.037199	-0.0769043	0.0466507	0.273372	0.0277416	0.0508098	-0.000184231	-1.42918	0.0189129	-0.357202	-0.185771
3.78	0.329499	0.0429759	-0.0590007	0.0634433	-0.117021	-0.176183	0.700466	-0.011862	0.913969	-0.00746031	0.0456951	-0.00132614	-0.178087	0.122425	0.035773	-0.0407001	-0.0849514	0.291987	-0.430369	-0.246242	0.0748792	0.135724	0.260785	0.0572099	-0.521813	-0.0544055	0.05659	0.0974667	-0.340974	-0.239588	0.187452	-0.0118116	0.10949	0.0434348	-0.00253026	0.0300825	-0.78973	-0.0292622	0.0365544	-0.0522297	0.0490802	0.217095	0.0287371	0.103774	-0.015135	-1.56499	0.0149506	-0.37407	-0.187603
3.79	0.329917	0.0542478	-0.0588681	0.070466	-0.118736	-0.139528	0.700351	-0.0113271	0.913884	-0.00942911	0.0456722	-0.0032363	-0.177057	0.101947	0.0350455	-0.0814247	-0.0824272	0.220995	-0.432758	-0.233572	0.0759908	0.080507	0.261428	0.0734505	-0.522093	-0.0666346	0.0577397	0.100638	-0.343072	-0.182424	0.187347	-0.0119635	0.110038	0.0603822	-0.00221626	0.0351448	-0.790123	-0.0454228	0.0360854	-0.0353031	0.0511096	0.18751	0.030283	0.157166	-0.0314207	-1.69325	0.0118291	-0.257778	-0.189552
3.8	0.330309	0.0308233	-0.0585806	0.0124809	-0.11932	0.10958	0.700252	-0.00757599	0.91379	-0.00895145	0.0456119	-0.0102092	-0.176375	0.026947	0.0340645	-0.113364	-0.0812922	-0.0388033	-0.434578	-0.100573	0.0761287	-0.065718	0.261993	0.0396294	-0.522238	-0.0140081	0.0585909	0.03796	-0.343948	0.0580221	0.187205	-0.0140789	0.109956	-0.113841	-0.0019768	0.0104604	-0.790445	-0.0097977	0.0364167	0.13938	0.0522056	-0.032831	0.0320871	0.153712	-0.048975	-1.81142	0.0099634	-0.122917	-0.191131
3.81	0.330809	0.0520544	-0.057659	0.00522315	-0.116663	0.412914	0.700204	-0.00270645	0.91371	-0.00624884	0.045467	-0.0176875	-0.176859	-0.0914468	0.0324191	-0.228897	-0.0828862	-0.220245	-0.434805	0.029825	0.0746724	-0.207757	0.262433	0.0535551	-0.522367	-0.0492202	0.0588035	0.00414075	-0.34179	0.339361	0.187328	0.046039	0.108285	-0.15506	-0.0020768	-0.0396375	-0.790593	-0.0139818	0.0386254	0.264626	0.0500634	-0.370701	0.0336644	0.133823	-0.0668178	-1.66709	0.00973698	0.107307	-0.191906
3.82	0.331696	0.0673009	-0.0560161	0.0204415	-0.112397	0.46384	0.700178	-0.00341194	0.913678	-0.000169872	0.045285	-0.0174327	-0.178077	-0.0856258	0.0299307	-0.251759	-0.084764	-0.179852	-0.4346	-0.00990594	0.0730634	-0.056897	0.263021	0.0589472	-0.523011	-0.0691975	0.0590302	-0.0105754	-0.337773	0.428891	0.187915	0.0574967	0.107711	0.018168	-0.00260984	-0.0620694	-0.790968	-0.0295175	0.0410906	0.220751	0.0456266	-0.478604	0.0348777	0.0585621	-0.0787391	-0.617071	0.0149136	0.940176	-0.191033
3.83	0.33255	0.0581503	-0.0544744	0.00564575	-0.108311	0.402718	0.700128	-0.00640741	0.913697	0.00337007	0.0451289	-0.013898	-0.178894	-0.0524348	0.0279042	-0.169156	-0.08697	-0.266835	-0.434958	-0.0419736	0.0728253	-0.0344849	0.263401	0.0178522	-0.523636	-0.0469475	0.0589673	-0.037914	-0.333466	0.415308	0.188401	0.0419215	0.107717	-0.0359254	-0.00328765	-0.0718099	-0.791319	-0.0231217	0.0430212	0.170089	0.041001	-0.440729	0.0347018	-0.0961824	-0.0803475	0.165872	0.0259591	1.09301	-0.187083
3.84	0.333301	0.0534106	-0.0532369	0.00102259	-0.104819	0.338598	0.700059	-0.00678117	0.913734	0.0033949	0.0450021	-0.0116521	-0.179674	-0.0852463	0.0265022	-0.129921	-0.0897839	-0.287359	-0.435063	0.0359992	0.072117	-0.109756	0.263456	0.000369257	-0.524174	-0.0394861	0.0587179	-0.0427775	-0.32952	0.362513	0.188758	0.0313681	0.107071	-0.0720885	-0.00400567	-0.0685252	-0.791578	-0.0159057	0.0444955	0.127903	0.0368614	-0.389576	0.033257	-0.144768	-0.0770071	0.492704	0.0344722	0.609538	-0.181877
3.85	0.333912	0.0323355	-0.052265	-0.00991984	-0.101892	0.276445	0.699991	-0.00672508	0.913759	0.0015746	0.0448941	-0.00999689	-0.18081	-0.11026	0.0254572	-0.0963599	-0.0925988	-0.285514	-0.434212	0.123756	0.0707502	-0.146688	0.263444	-0.000407002	-0.524603	-0.012132	0.0583768	-0.0478338	-0.326224	0.288949	0.189014	0.0158417	0.106505	-0.0377485	-0.00459871	-0.0432711	-0.791686	0.00752129	0.0456033	0.0953255	0.0332468	-0.332015	0.0318105	-0.0850075	-0.0702209	0.88774	0.0386915	0.306095	-0.17835
3.86	0.334208	0.00925944	-0.0516165	-0.0215772	-0.0995706	0.206329	0.699915	-0.00845857	0.91377	0.00140277	0.0448001	-0.00890133	-0.181838	-0.0817187	0.0247717	-0.0601307	-0.0955223	-0.3101	-0.432914	0.121857	0.0694852	-0.10619	0.263392	-0.00890932	-0.524676	0.0198052	0.0579375	-0.0430206	-0.323776	0.198759	0.189072	-0.00119452	0.106259	-0.0101882	-0.00490471	-0.022606	-0.791507	0.0241396	0.0463968	0.0658459	0.0302611	-0.265168	0.0310226	0.0161943	-0.0596099	1.21239	0.0409395	0.157454	-0.177457
3.87	0.33449	0.0339705	-0.0512721	-0.0325389	-0.0977638	0.16276	0.699822	-0.010004	0.9138	0.00463903	0.0447141	-0.00833752	-0.182721	-0.0942603	0.0243292	-0.0470482	-0.09879	-0.344844	-0.431799	0.104636	0.0686977	-0.0569164	0.263176	-0.03369	-0.524694	0.000662	0.0574673	-0.0512195	-0.322189	0.123026	0.189006	-0.0102666	0.106342	0.0241934	-0.00514342	-0.0271992	-0.791452	-0.0162894	0.0469526	0.0474289	0.0278245	-0.226585	0.0310479	0.100729	-0.0465713	1.37893	0.0438421	0.429343	-0.178468
3.88	0.335068	0.0569424	-0.0511238	-0.0313938	-0.0962521	0.119466	0.699718	-0.0104939	0.91386	0.00669415	0.0446356	-0.0069321	-0.183898	-0.12206	0.0240012	-0.0421578	-0.102181	-0.31404	-0.430676	0.120168	0.0681453	-0.060455	0.26272	-0.0500123	-0.525014	-0.0230476	0.0569575	-0.0567056	-0.321206	0.0640479	0.18888	-0.0134579	0.106668	0.0308594	-0.00545635	-0.0330681	-0.791863	-0.0535183	0.0473139	0.0150978	0.0257142	-0.18794	0.0318496	0.19398	-0.0319558	1.53468	0.0479718	0.364217	-0.18057
3.89	0.335444	0.00909162	-0.0511204	0.0292987	-0.0961827	-0.147528	0.6996	-0.0134607	0.913917	0.0043098	0.0445964	7.47E-05	-0.184631	0.00497229	0.0237738	-0.0025263	-0.104077	-0.0362508	-0.42979	0.0355688	0.0674006	-0.0832251	0.262325	-0.0280043	-0.525243	-0.0061692	0.0568288	0.0234781	-0.321523	-0.162748	0.188785	-0.00514125	0.107203	0.083697	-0.00573849	-0.0183071	-0.792215	-0.0120743	0.0466496	-0.163819	0.0249095	0.0691238	0.0333227	0.259446	-0.0157109	1.68951	0.0510116	0.23415	-0.183512
3.9	0.335058	-0.061118	-0.0517981	0.0226039	-0.0991352	-0.416884	0.699452	-0.0154001	0.913946	0.00104587	0.0446355	0.00669728	-0.183809	0.138046	0.0242508	0.116519	-0.103177	0.175241	-0.429909	-0.0405268	0.0666341	-0.0716592	0.261981	-0.0440302	-0.524932	0.0551971	0.057166	0.0479401	-0.32442	-0.379077	0.188708	-0.0108318	0.107971	0.0318566	-0.0058308	0.00429245	-0.791989	0.0533788	0.0443544	-0.264445	0.0273193	0.387582	0.0352608	0.29914	0.00180805	1.78033	0.0527955	0.133093	-0.186779
3.91	0.33395	-0.0930575	-0.0532872	-0.0248177	-0.103375	-0.449413	0.699303	-0.0137363	0.913935	-0.00255302	0.0447078	0.00700676	-0.182083	0.142308	0.0256569	0.180502	-0.101323	0.194606	-0.430209	-0.00606883	0.0657442	-0.109364	0.26147	-0.0526769	-0.524023	0.0846492	0.0572603	0.0236462	-0.328475	-0.400363	0.188634	0.0048658	0.107444	-0.110158	-0.00562363	0.0299714	-0.79108	0.0892065	0.0418891	-0.223063	0.0318256	0.486083	0.0372938	0.303809	0.0198735	1.76021	0.0537551	0.0383501	-0.189874
3.92	0.333093	-0.0361165	-0.0549918	-0.0319036	-0.107271	-0.398158	0.699176	-0.0125213	0.913922	0.000215747	0.0447698	0.00538487	-0.180936	0.0662571	0.0273179	0.165875	-0.09919	0.251137	-0.430076	0.0120017	0.0648904	-0.0344646	0.260936	-0.0482321	-0.523468	0.0251104	0.057254	0.0233237	-0.332402	-0.381718	0.188758	0.010765	0.106666	-0.0153559	-0.00532142	0.0291606	-0.790438	0.0248948	0.039971	-0.168794	0.0365836	0.465001	0.039495	0.260512	0.034328	0.919858	0.0509348	-0.731857	-0.191939
3.93	0.33275	0.00161408	-0.0563948	-0.0114757	-0.110697	-0.334764	0.699043	-0.013874	0.913935	0.00203835	0.044816	0.00391431	-0.180235	0.0456168	0.0287577	0.136031	-0.096375	0.301718	-0.430117	-0.015808	0.0647311	-0.0147014	0.260441	-0.0511596	-0.523252	-0.000254629	0.0575648	0.0447151	-0.33611	-0.349053	0.188752	-0.0117388	0.106767	0.00883962	-0.00509598	0.0185842	-0.790353	-0.0140299	0.0384927	-0.126602	0.0409748	0.406901	0.0410997	0.0891286	0.0381259	-0.0599749	0.0402411	-1.21114	-0.190662
3.94	0.332675	0.0102063	-0.0574137	-0.0048363	-0.113444	-0.249857	0.698902	-0.0138395	0.913953	0.00128102	0.0448495	0.00289229	-0.179765	0.0258066	0.0299686	0.116235	-0.0934466	0.27909	-0.430242	-0.0048423	0.0644284	-0.0419596	0.259961	-0.0447182	-0.523135	-0.00323841	0.0579901	0.0391341	-0.339232	-0.268908	0.188604	-0.0148874	0.106683	-0.0205278	-0.00492463	0.0170625	-0.790477	-0.0158203	0.0374416	-0.0815631	0.0446394	0.325739	0.0414522	-0.0133586	0.0353701	-0.436688	0.0297196	-0.817761	-0.187231
3.95	0.332536	-0.0226246	-0.0581366	0.00685144	-0.115511	-0.196678	0.698762	-0.0142775	0.913955	-0.00127031	0.0448759	0.00244727	-0.179275	0.0718072	0.0310212	0.102027	-0.0908103	0.256144	-0.430329	-0.0305227	0.0641697	0.00923083	0.259614	-0.0206134	-0.522905	0.0323493	0.0583371	0.050038	-0.341551	-0.199696	0.188462	-0.0169037	0.106616	0.017407	-0.0046988	0.0310817	-0.790429	0.027887	0.0367965	-0.0536974	0.0476096	0.276622	0.0414549	-0.00555362	0.029346	-0.795843	0.0235856	-0.464303	-0.184826
3.96	0.332053	-0.042495	-0.0585354	0.0364038	-0.117338	-0.173282	0.698611	-0.0158316	0.91393	-0.00340913	0.0448977	0.00183493	-0.178066	0.145335	0.0317781	0.0664997	-0.0883334	0.242981	-0.431079	-0.120468	0.0647146	0.0992981	0.259576	0.00984973	-0.52222	0.0522862	0.0588396	0.0885838	-0.343429	-0.172286	0.188262	-0.023211	0.107023	0.0662086	-0.00434741	0.0360226	-0.789945	0.0519706	0.0362723	-0.0567003	0.050214	0.245832	0.0418543	0.051435	0.0194708	-1.1558	0.0198423	-0.28913	-0.184666
3.97	0.331642	-0.0187745	-0.0586111	0.0360177	-0.118867	-0.0952974	0.698453	-0.0155692	0.913892	-0.00379335	0.0449088	-0.000303857	-0.176517	0.14093	0.0320979	0.0273429	-0.0861879	0.173661	-0.432617	-0.168874	0.0659916	0.147915	0.259796	0.0255935	-0.521487	0.03785	0.0595737	0.084004	-0.345035	-0.120286	0.187992	-0.0338528	0.107847	0.0915189	-0.00400999	0.0333273	-0.789525	0.0244778	0.035825	-0.0141253	0.052371	0.169102	0.0429416	0.107113	0.00671047	-1.37736	0.0176705	-0.265447	-0.18637
3.98	0.331707	0.0379848	-0.0584166	-0.0208249	-0.11842	0.222237	0.698318	-0.01078	0.91386	-0.00218456	0.0448679	-0.00859173	-0.175765	-0.014243	0.0320243	-0.0527555	-0.0856821	-0.081683	-0.433847	-0.0566397	0.0673757	0.115045	0.260011	0.0177038	-0.521044	0.0115452	0.0598507	0.00190342	-0.345122	0.133661	0.187596	-0.0402232	0.108344	-0.00392101	-0.00369342	0.0187743	-0.789544	-0.0290631	0.0366633	0.184933	0.0527333	-0.135464	0.0444188	0.14338	-0.00785202	-1.5328	0.0141933	-0.329898	-0.188645
3.99	0.332739	0.11813	-0.0573509	0.0039981	-0.114917	0.463672	0.698236	-0.00630325	0.913852	0.000363314	0.0447466	-0.0142821	-0.17689	-0.160818	0.0308036	-0.198051	-0.0873061	-0.213253	-0.433852	0.0313957	0.0682145	0.0715344	0.260285	0.0395517	-0.521407	-0.0752386	0.0598761	-0.011597	-0.342644	0.321889	0.187299	-0.0226127	0.108452	0.0591766	-0.00369408	-0.0135585	-0.790385	-0.105821	0.0389857	0.258706	0.0497609	-0.425777	0.0463637	0.200883	-0.0237301	-1.64634	0.0116295	-0.198894	-0.191261
4	0.334065	0.0692518	-0.055565	0.0413895	-0.110486	0.462301	0.698179	-0.00537086	0.913859	0.000278729	0.0446081	-0.0127233	-0.178476	-0.0840784	0.0288051	-0.206809	-0.0896014	-0.258261	-0.433675	-0.00446824	0.0690413	0.0631423	0.260747	0.0476465	-0.522077	-0.0368843	0.0600905	0.0124853	-0.339194	0.345992	0.187143	-0.0107148	0.109213	0.0437687	-0.00401163	-0.0473129	-0.791412	-0.0452937	0.0414042	0.228507	0.0451867	-0.465273	0.0486788	0.208748	-0.0407449	-1.75952	0.010127	-0.1195	-0.193877
4.01	0.334364	-0.0332728	-0.0536737	0.0605275	-0.106668	0.380103	0.69813	-0.00392704	0.913847	-0.00235449	0.044496	-0.00967412	-0.1787	0.047002	0.0269776	-0.162097	-0.0924325	-0.300631	-0.433938	-0.0386094	0.0691539	-0.0272945	0.261229	0.0528076	-0.521859	0.0391055	0.0603499	0.0420207	-0.335803	0.334903	0.187206	0.0277872	0.108823	-0.0968147	-0.00464907	-0.0690065	-0.791223	0.0813957	0.0434879	0.188333	0.0408155	-0.404324	0.0506516	0.150466	-0.0586565	-1.79186	0.00940538	-0.0324361	-0.195898
4.02	0.334336	0.0115171	-0.0520092	0.0513548	-0.103607	0.30861	0.698105	-0.00174475	0.913834	0.000612948	0.0444166	-0.00612468	-0.178546	-0.00435618	0.0254906	-0.132477	-0.0953068	-0.256764	-0.434274	-0.0310873	0.0690853	0.0458643	0.261745	0.0479602	-0.521657	-0.0241751	0.0605752	0.00876225	-0.332467	0.334375	0.187662	0.0488545	0.10814	-0.0115588	-0.0053396	-0.0667518	-0.790614	0.0336546	0.0451802	0.137016	0.0369872	-0.360504	0.0521915	0.117899	-0.0741744	-1.10259	0.0114273	0.585779	-0.196774
4.03	0.334934	0.0741299	-0.0507437	0.0178319	-0.101078	0.25573	0.69809	-0.00159467	0.913856	0.00294851	0.0443722	-0.00296376	-0.179104	-0.0824601	0.0244068	-0.0910027	-0.0974074	-0.173088	-0.434524	-0.0110337	0.0697635	0.065094	0.262091	0.0199888	-0.522219	-0.0703335	0.0605513	-0.0511072	-0.329161	0.317362	0.188025	0.0222141	0.108074	-0.0435247	-0.00599835	-0.0588335	-0.790718	-0.0368915	0.0462962	0.0962343	0.033566	-0.323287	0.0528282	-0.0215257	-0.079444	-0.0556524	0.0211299	1.17874	-0.194598
4.04	0.335912	0.0911234	-0.0499796	-0.0150657	-0.0988847	0.206748	0.698078	-0.000794459	0.913882	0.0018211	0.0443538	-0.000791041	-0.180309	-0.138809	0.0238152	-0.0521547	-0.0989455	-0.150094	-0.434322	0.0548499	0.0700922	0.000665353	0.26216	-0.00237956	-0.523207	-0.0813431	0.0601039	-0.0913111	-0.326135	0.269624	0.188202	0.016085	0.10713	-0.124414	-0.00653809	-0.0456953	-0.791244	-0.0529508	0.0471728	0.0824072	0.0306019	-0.272013	0.0518787	-0.134019	-0.0775529	0.370488	0.0316701	0.848345	-0.189656
4.05	0.336856	0.0763043	-0.0496349	-0.0353328	-0.0971055	0.151995	0.698074	-0.000285802	0.91389	1.82E-05	0.0443547	0.000870727	-0.181855	-0.157451	0.0235957	-0.0241647	-0.100448	-0.160184	-0.433451	0.114838	0.0698782	-0.0313913	0.262091	-0.0131087	-0.524265	-0.0699681	0.0594004	-0.105482	-0.32373	0.197848	0.188383	0.0210257	0.105902	-0.111861	-0.00687289	-0.0266124	-0.791721	-0.0344099	0.0478829	0.060331	0.0281932	-0.215648	0.0503543	-0.114408	-0.0722828	0.720641	0.037652	0.416966	-0.18519
4.06	0.337447	0.0277239	-0.0495761	-0.0176646	-0.0958905	0.0524581	0.698066	-0.00192567	0.913885	-0.000823899	0.044371	0.00298145	-0.183131	-0.0736095	0.0235768	-0.0130472	-0.101973	-0.117897	-0.432381	0.0727583	0.0698379	0.0281191	0.261984	-0.00397873	-0.524998	-0.0257927	0.0586646	-0.0608968	-0.322174	0.0780551	0.188547	0.0152227	0.105144	-0.0366167	-0.0070165	-0.009193	-0.791831	0.0158641	0.0482418	-0.0153082	0.0263585	-0.131056	0.0492368	-0.0305595	-0.0630718	1.11416	0.0406321	0.211901	-0.183225
4.07	0.337376	-0.0254095	-0.0496934	0.0484437	-0.0968463	-0.257333	0.698024	-0.00646919	0.913873	-0.00135374	0.0444323	0.00969709	-0.182891	0.116252	0.0235094	0.0221513	-0.102024	0.113143	-0.432547	-0.108525	0.0704979	0.112593	0.262067	0.0147942	-0.525108	-0.000662648	0.0586756	0.0431349	-0.322846	-0.22915	0.188709	0.0162274	0.105376	0.0800042	-0.00710987	-0.00659813	-0.791369	0.0599954	0.0470556	-0.21871	0.0263353	0.157161	0.0488483	0.0501739	-0.050626	1.33293	0.0426329	0.326821	-0.183733
4.08	0.336981	-0.00654044	-0.0505882	0.0195075	-0.100592	-0.46742	0.697945	-0.00872603	0.913859	-0.00161821	0.0445549	0.0137268	-0.181372	0.140934	0.0240721	0.115092	-0.100289	0.206409	-0.434103	-0.169217	0.0719891	0.17046	0.26209	-0.015679	-0.525022	-0.0147257	0.059108	0.031818	-0.326445	-0.453679	0.188768	-0.00565936	0.106293	0.0804679	-0.00704097	0.0226048	-0.790858	0.0184006	0.0444396	-0.279424	0.0293095	0.408038	0.0491901	0.144959	-0.0366311	1.46263	0.0460852	0.321738	-0.185543
4.09	0.336898	0.0359524	-0.0522045	-0.023522	-0.10509	-0.462155	0.697864	-0.00733142	0.913836	-0.00303644	0.044687	0.0120205	-0.180289	0.041685	0.0253268	0.143755	-0.0983279	0.190875	-0.435446	-0.0863314	0.0735388	0.119216	0.261876	-0.0282487	-0.525229	-0.0402683	0.0593385	0.00235868	-0.331245	-0.484509	0.18856	-0.0305343	0.106804	0.0326833	-0.00660698	0.0577312	-0.790889	-0.0386203	0.0418228	-0.237348	0.0337345	0.448287	0.0503902	0.237898	-0.0212259	1.60295	0.0490064	0.259172	-0.188297
4.1	0.337131	0.0321783	-0.0539199	-0.0404753	-0.10896	-0.375651	0.697804	-0.0046806	0.9138	-0.00405912	0.0447892	0.0082728	-0.180154	-0.0176301	0.0267062	0.131294	-0.0963728	0.204927	-0.435803	0.0105049	0.0741954	-0.00384689	0.261576	-0.0373966	-0.525645	-0.0294818	0.059473	0.00262582	-0.335836	-0.429674	0.188205	-0.0339982	0.107115	0.00905136	-0.0059354	0.0651643	-0.791285	-0.0310967	0.0396989	-0.184603	0.037983	0.392228	0.0522445	0.285442	-0.00443699	1.72741	0.0513486	0.203743	-0.191486
4.11	0.336874	-0.0430407	-0.0554181	-0.0461249	-0.111953	-0.29071	0.697774	-0.00113272	0.913753	-0.00504878	0.0448515	0.00429251	-0.179986	0.0220014	0.0279299	0.114212	-0.0942232	0.223586	-0.435392	0.0655999	0.0733399	-0.158805	0.261142	-0.0447238	-0.525549	0.0267775	0.0595727	0.0157977	-0.339726	-0.344068	0.188065	0.0155279	0.106697	-0.0887738	-0.00542313	0.0384488	-0.790992	0.069834	0.0381119	-0.134798	0.0415987	0.336212	0.0540421	0.251503	0.0134069	1.79747	0.0530979	0.14262	-0.194523
4.12	0.336391	-0.0137819	-0.0567714	-0.0558881	-0.114219	-0.233453	0.697783	0.00224533	0.913725	0.000543205	0.0448797	0.00162657	-0.1799	-0.0305505	0.0289437	0.0874796	-0.0919128	0.242216	-0.43455	0.0910112	0.071672	-0.120956	0.260642	-0.0519906	-0.525504	-0.0268137	0.0595809	-0.00842199	-0.342729	-0.263766	0.188543	0.0642782	0.105972	-0.0108373	-0.0052301	0.00566351	-0.790284	0.0451386	0.037045	-0.0872151	0.0447324	0.300911	0.0555462	0.219642	0.0302857	1.3793	0.0531732	-0.282041	-0.196981
4.13	0.336303	0.0128539	-0.0579383	-0.0305949	-0.116212	-0.219927	0.697801	0.000748424	0.91376	0.00566261	0.0448893	0.000381783	-0.180114	-0.0164249	0.0297057	0.062031	-0.0893562	0.259579	-0.43395	0.0271896	0.0711916	-0.013414	0.260132	-0.0536449	-0.525821	-0.0320674	0.0597241	0.0182313	-0.345201	-0.238551	0.18899	0.017682	0.106585	0.0885151	-0.00517962	0.00499493	-0.789985	0.0151984	0.0363083	-0.0652374	0.0476826	0.289236	0.0566737	0.0686202	0.0382862	0.23097	0.0455829	-1.12013	-0.19675
4.14	0.33637	0.0203148	-0.0587982	-0.0168059	-0.118026	-0.171548	0.697802	-0.000294813	0.91382	0.00558691	0.0448881	-0.000547623	-0.180226	-0.0254432	0.0302528	0.0473906	-0.0869982	0.200181	-0.433739	0.0315977	0.0708601	-0.0683003	0.25959	-0.0527121	-0.525955	-0.0169363	0.0600496	0.0266227	-0.347372	-0.190553	0.188936	-0.0228813	0.107161	0.025336	-0.00513268	0.00985145	-0.789836	0.0125809	0.03579	-0.0365652	0.0503404	0.237112	0.0566019	-0.0724693	0.0372572	-0.331096	0.0343183	-0.98782	-0.193388
4.15	0.336453	0.00435677	-0.0594836	-0.0589616	-0.119114	-0.0446649	0.697807	0.00162133	0.913863	0.00298111	0.0448759	-0.00277083	-0.180628	-0.0726716	0.0308275	0.0693618	-0.0855268	0.0605732	-0.433073	0.114142	0.0699458	-0.102712	0.259091	-0.0484877	-0.525945	0.0244447	0.0601329	-0.0282809	-0.348789	-0.0617356	0.188619	-0.0438359	0.10719	-0.0107152	-0.00491691	0.042162	-0.78961	0.0375028	0.0358064	0.0718142	0.0522984	0.130176	0.0558631	-0.0896256	0.0324485	-0.651542	0.0269008	-0.529643	-0.18995
4.16	0.336634	0.0278255	-0.0599564	-0.0934559	-0.117826	0.25996	0.697838	0.00416811	0.91389	0.00310927	0.0448135	-0.00988169	-0.181834	-0.175964	0.0314686	0.00960348	-0.086183	-0.187409	-0.431383	0.205308	0.0691335	-0.0613533	0.258617	-0.0394029	-0.525814	0.0312788	0.0594118	-0.076774	-0.348071	0.201357	0.188097	-0.0564643	0.106986	-0.0168711	-0.00440655	0.0421749	-0.789342	0.0211205	0.0375153	0.24277	0.0521272	-0.183466	0.0554223	-0.0273513	0.0238802	-1.04007	0.0229859	-0.27885	-0.188521
4.17	0.337326	0.0607845	-0.0594168	-0.0425626	-0.114166	0.428352	0.697881	0.00406298	0.913933	0.00549257	0.0446934	-0.0130566	-0.183776	-0.185487	0.0311786	-0.0888308	-0.0886026	-0.280817	-0.429468	0.158548	0.0687408	-0.0206446	0.258351	-0.0124805	-0.525922	-0.00571042	0.0587767	-0.0479544	-0.345348	0.310395	0.187577	-0.0475796	0.107305	0.081289	-0.0041926	-0.00126277	-0.78946	-0.0139436	0.0401154	0.258664	0.0489295	-0.4213	0.0558744	0.0662436	0.0121281	-1.29613	0.0209912	-0.125727	-0.18935
4.18	0.338176	0.0562541	-0.058171	-0.00354796	-0.109972	0.426197	0.697914	0.0027495	0.913994	0.00611048	0.044568	-0.0117024	-0.185437	-0.129088	0.0302985	-0.108248	-0.0913535	-0.272948	-0.428313	0.0790555	0.06866	-0.000777288	0.258269	-0.000527998	-0.526165	-0.0136779	0.0584505	-0.0319092	-0.34219	0.31166	0.187199	-0.0323953	0.108279	0.0990755	-0.00439653	-0.0324549	-0.789734	-0.014021	0.0425128	0.220443	0.0443751	-0.468876	0.0570476	0.108875	-0.0016346	-1.45141	0.0184378	-0.378618	-0.191356
4.19	0.338913	0.0524072	-0.0567963	0.0190605	-0.106289	0.351587	0.697938	0.00196115	0.914047	0.0042401	0.0444639	-0.00907086	-0.186631	-0.0964635	0.0293459	-0.104709	-0.0939731	-0.261665	-0.427729	0.041956	0.0686027	-0.000365667	0.258345	0.0179158	-0.526418	-0.0226513	0.0582327	-0.0233089	-0.339198	0.278711	0.186921	-0.0262651	0.10917	0.0858698	-0.00472818	-0.0287637	-0.789962	-0.0186788	0.0444935	0.173815	0.0398878	-0.422056	0.058668	0.165333	-0.0168521	-1.59336	0.0149148	-0.306089	-0.193679
4.2	0.339566	0.0380808	-0.0555088	0.0382658	-0.1035	0.260207	0.697953	0.00123728	0.914076	0.00139817	0.0443866	-0.00650723	-0.187506	-0.0501832	0.0284093	-0.0980434	-0.0966339	-0.279017	-0.427525	-0.000180696	0.0686775	0.00160012	0.258622	0.0328185	-0.526676	-0.011924	0.0581723	-0.00153417	-0.336678	0.219772	0.186615	-0.0369993	0.110056	0.0655157	-0.00494854	-0.0170863	-0.790231	-0.0129579	0.0459742	0.125788	0.0360408	-0.349233	0.0608391	0.214872	-0.0333873	-1.7163	0.0124493	-0.20173	-0.1961
4.21	0.339618	-0.0555211	-0.0543207	0.053143	-0.101564	0.187134	0.697965	0.00130846	0.914069	-0.00329355	0.0443297	-0.00496402	-0.187506	0.0720412	0.0274649	-0.086531	-0.0995275	-0.29355	-0.427715	-0.0341847	0.0682373	-0.0907853	0.258989	0.0440095	-0.52636	0.0674326	0.0582765	0.0388941	-0.334766	0.170291	0.186308	-0.0170648	0.109928	-0.0955196	-0.0052172	-0.0287467	-0.789901	0.0949965	0.0470748	0.0979099	0.0328684	-0.283587	0.063134	0.191606	-0.0510163	-1.8032	0.0109843	-0.112266	-0.198005
4.22	0.339034	-0.0462054	-0.0533242	0.045018	-0.100243	0.129855	0.697989	0.00340187	0.914023	-0.00428521	0.0442896	-0.00276007	-0.186747	0.0655927	0.0265838	-0.0755013	-0.102269	-0.235957	-0.428102	-0.0439199	0.0671169	-0.0948519	0.259467	0.053835	-0.525696	0.0192512	0.0584176	0.0208075	-0.333218	0.153267	0.186461	0.0473372	0.108725	-0.09619	-0.00553115	-0.0368617	-0.788839	0.0876002	0.0480041	0.0744607	0.0302371	-0.238371	0.0651053	0.172683	-0.0683842	-1.53182	0.0109298	0.18554	-0.199063
4.23	0.339047	0.0366588	-0.0526284	0.0240412	-0.09934	0.0905367	0.698025	0.00307884	0.913999	-0.000708174	0.0442782	0.000423315	-0.186542	-0.00997869	0.025912	-0.0514594	-0.104136	-0.131692	-0.428664	-0.0651707	0.0667746	0.00317642	0.259932	0.0374165	-0.525962	-0.0638281	0.0584685	-0.0300681	-0.331658	0.155889	0.186974	0.0477806	0.108341	-0.0195372	-0.00591316	-0.0384479	-0.788483	-0.0106435	0.0484901	0.0227183	0.0279368	-0.220245	0.0666958	0.0977096	-0.0781335	-0.391302	0.017335	1.01778	-0.197962
4.24	0.339609	0.0584072	-0.0521907	0.0559106	-0.0990348	-0.0450267	0.698047	0.00128427	0.913991	-0.00186824	0.0443037	0.00552962	-0.186777	-0.00142292	0.0254698	-0.0457359	-0.104611	0.0641468	-0.429391	-0.091088	0.0666063	-0.0458413	0.260259	0.0350456	-0.526844	-0.0982298	0.0584713	-0.00280606	-0.33038	0.0491495	0.187407	0.0466582	0.107796	-0.0751911	-0.00632763	-0.0439107	-0.788787	-0.0356017	0.0482291	-0.103936	0.0261188	-0.108524	0.0669392	-0.0375232	-0.0781898	0.270824	0.0280991	0.963058	-0.193673
4.25	0.339927	0.0243344	-0.0521395	0.0672371	-0.101028	-0.327534	0.698045	-0.00160006	0.913948	-0.00694573	0.0444013	0.01384	-0.186367	0.081058	0.0252867	0.0378337	-0.102791	0.279106	-0.430565	-0.137522	0.0658925	-0.0800325	0.260669	0.0389722	-0.527687	-0.0859704	0.0589484	0.0198191	-0.331122	-0.210417	0.187899	0.0525505	0.107101	-0.0724092	-0.00665953	-0.0111233	-0.788942	-0.0049008	0.0463597	-0.247046	0.0264722	0.192351	0.0661818	-0.0631878	-0.0739935	0.569951	0.0349275	0.430192	-0.188691
4.26	0.339748	-0.0206033	-0.0531794	0.0138775	-0.105163	-0.489841	0.698019	-0.00350341	0.913855	-0.011232	0.0445623	0.0171405	-0.185208	0.136882	0.0261246	0.13828	-0.0997206	0.316411	-0.432001	-0.154253	0.0653965	-0.00576193	0.26097	0.0264808	-0.528251	-0.0290491	0.0592094	0.00163474	-0.334152	-0.38023	0.188344	0.0328965	0.106228	-0.0949457	-0.00649449	0.0471126	-0.788759	0.0317108	0.0437375	-0.266189	0.0296675	0.41666	0.0655918	0.0129863	-0.066344	0.967638	0.0377956	0.197136	-0.185711
4.27	0.339146	-0.0376761	-0.0548397	-0.00645616	-0.109896	-0.489997	0.697974	-0.00509402	0.913734	-0.0120813	0.0447237	0.0144423	-0.183511	0.162264	0.0274034	0.133091	-0.0967495	0.285372	-0.433647	-0.172774	0.0657181	0.060955	0.261226	0.0252329	-0.528267	0.0017784	0.0593646	0.0302132	-0.33837	-0.451545	0.188544	0.0149374	0.105397	-0.0588499	-0.00583823	0.0694425	-0.788248	0.0431222	0.0411685	-0.247296	0.0341282	0.452706	0.0657645	0.111403	-0.0550659	1.25788	0.0392122	0.0872573	-0.185431
4.28	0.338707	0.00154388	-0.0564309	-0.0157356	-0.114096	-0.397677	0.697927	-0.00386848	0.91363	-0.00821501	0.0448444	0.00965096	-0.182051	0.0979822	0.0283247	0.0760749	-0.0940673	0.260106	-0.435279	-0.141764	0.0663762	0.0602343	0.26141	0.00758673	-0.528273	-0.0363887	0.0597759	0.0396716	-0.342959	-0.453273	0.18873	0.0247551	0.1052	0.0130044	-0.00525858	0.0431959	-0.787938	-0.00176275	0.0389142	-0.201795	0.0383324	0.381453	0.0666525	0.176712	-0.0417278	1.39807	0.0420905	0.39774	-0.186843
4.29	0.338783	0.0455684	-0.0577849	-0.0304972	-0.117255	-0.290442	0.697902	-0.00106989	0.91357	-0.00394743	0.04492	0.00574821	-0.18154	-0.0024711	0.0287825	0.0296153	-0.091625	0.228179	-0.436308	-0.0602244	0.0668739	0.0402424	0.261379	-0.0127986	-0.528749	-0.0793485	0.0602512	0.0151841	-0.347163	-0.385172	0.18905	0.0348556	0.105545	0.0556968	-0.00496162	0.0218743	-0.788149	-0.0479155	0.0371625	-0.147674	0.0417166	0.298154	0.0680764	0.235039	-0.0269413	1.5446	0.045913	0.340878	-0.189232
4.3	0.3392	0.0533743	-0.0589619	-0.0399435	-0.119507	-0.217688	0.697904	0.00111236	0.913547	-0.000938433	0.0449658	0.00365251	-0.181885	-0.0558493	0.0290253	0.017626	-0.0895659	0.17906	-0.436536	0.0109192	0.0672765	0.0387001	0.261182	-0.0292938	-0.529525	-0.0765247	0.0605792	-0.00174004	-0.350539	-0.2999	0.18936	0.0231389	0.106411	0.101313	-0.00472724	0.0242433	-0.788663	-0.0528146	0.0358606	-0.111889	0.0444498	0.25062	0.0698523	0.272399	-0.0106968	1.68142	0.0489395	0.258865	-0.192272
4.31	0.339243	-0.0372884	-0.0599648	-0.0372045	-0.121186	-0.1655	0.697926	0.00341103	0.913545	9.05E-05	0.044995	0.00215941	-0.182171	0.00850671	0.0292704	0.0283765	-0.0880482	0.121409	-0.436177	0.060148	0.0673266	-0.0423679	0.260798	-0.0481397	-0.529786	0.0237299	0.0607537	0.0191636	-0.353144	-0.22419	0.189512	0.0150513	0.107153	0.026172	-0.00455102	0.0132671	-0.788654	0.0623894	0.0348586	-0.0875327	0.0468259	0.225653	0.0716445	0.248323	0.00679297	1.78708	0.0511576	0.186531	-0.195462
4.32	0.338537	-0.0597971	-0.0608307	-0.0536539	-0.122359	-0.110326	0.697979	0.00734968	0.913553	0.00255105	0.0450108	0.0011062	-0.181978	-0.0121254	0.0296171	0.0426563	-0.0870779	0.0791885	-0.435302	0.122234	0.0665738	-0.0881369	0.260279	-0.0583718	-0.529319	0.0346778	0.0607355	-0.00431146	-0.355007	-0.138003	0.189816	0.0454163	0.107028	-0.0177956	-0.0045218	-0.00426962	-0.787622	0.102244	0.03422	-0.043909	0.0489299	0.199659	0.0729869	0.211806	0.0246588	1.67513	0.0524111	0.00317968	-0.198401
4.33	0.338288	0.0101436	-0.0617712	-0.127367	-0.122406	0.0746455	0.698071	0.0105129	0.913617	0.0104245	0.0450085	-0.00242807	-0.182793	-0.16646	0.0302658	0.0718437	-0.0867701	-0.0529284	-0.433618	0.219362	0.0662742	0.0423924	0.259531	-0.0911819	-0.529364	0.00724318	0.0601874	-0.107162	-0.355519	0.0622013	0.190156	0.00771034	0.107382	0.0719752	-0.00452476	0.00902945	-0.786989	0.0284461	0.0345924	0.1393	0.0503849	0.0612338	0.0740425	0.0936829	0.0365443	0.566685	0.0479698	-0.925785	-0.199535
4.34	0.338804	0.0600797	-0.0623734	-0.128666	-0.119959	0.338354	0.698184	0.0114176	0.913749	0.0154034	0.0449546	-0.00791889	-0.185033	-0.281598	0.0309618	0.0118105	-0.0881757	-0.233992	-0.430959	0.307268	0.0668532	0.044482	0.2585	-0.104678	-0.529752	-0.00129953	0.0589753	-0.128313	-0.353654	0.291863	0.189972	-0.0390058	0.107802	0.0124996	-0.00448879	-0.010727	-0.787051	-0.0146198	0.0367896	0.269599	0.0496344	-0.219524	0.0739782	-0.0833891	0.0376254	-0.200687	0.0368649	-1.10232	-0.196944
4.35	0.339791	0.0702493	-0.0619564	-0.0815149	-0.115633	0.474347	0.698297	0.0108516	0.913911	0.0160389	0.0448687	-0.0083403	-0.188089	-0.305987	0.0310592	-0.0312996	-0.0909269	-0.311145	-0.427673	0.33577	0.0670219	-0.00568591	0.257507	-0.0870826	-0.530228	-0.002181	0.0578791	-0.111343	-0.350092	0.39305	0.189488	-0.055773	0.108008	0.0323597	-0.0047121	-0.0297599	-0.787412	-0.0179477	0.0395503	0.275221	0.0463406	-0.410624	0.0729318	-0.125096	0.034077	-0.493223	0.0280737	-0.648457	-0.193
4.36	0.340481	0.0028785	-0.0609594	-0.0430995	-0.110937	0.454701	0.698391	0.0076107	0.914055	0.0122933	0.0447986	-0.0054753	-0.190673	-0.190118	0.0310899	-0.00625592	-0.0938015	-0.265175	-0.424553	0.270483	0.0670941	0.0361754	0.256785	-0.0530758	-0.53029	0.0668979	0.056861	-0.0783066	-0.346094	0.390584	0.188892	-0.0662105	0.1085	0.0677042	-0.0049828	-0.0185051	-0.787376	0.0538392	0.0421609	0.239351	0.0420371	-0.426208	0.0720793	-0.0672715	0.027225	-0.88699	0.0232538	-0.359089	-0.190742
4.37	0.340515	-0.0324347	-0.0598066	-0.0092214	-0.106928	0.377824	0.698447	0.00372698	0.914161	0.00953587	0.0447588	-0.002651	-0.191935	-0.0770492	0.0312274	0.0051916	-0.0961267	-0.222207	-0.422433	0.155139	0.0677894	0.109019	0.256442	-0.0216212	-0.529647	0.0984848	0.0560216	-0.0396306	-0.342498	0.332241	0.188191	-0.0731737	0.109214	0.075728	-0.00510425	-0.010501	-0.786715	0.0807839	0.0442972	0.183333	0.0379906	-0.3776	0.0720994	0.0301505	0.0165949	-1.2114	0.0205961	-0.181383	-0.191038
4.38	0.340433	-0.0180953	-0.0586386	0.0115978	-0.103694	0.310193	0.698467	0.000474454	0.914249	0.00795906	0.0447433	-0.000534042	-0.19243	-0.0309083	0.0313107	0.000960627	-0.0984707	-0.259867	-0.421376	0.0600966	0.0693122	0.179696	0.256324	-0.00329439	-0.52888	0.0802201	0.0554413	-0.0219995	-0.339593	0.255749	0.18744	-0.076099	0.110093	0.0932157	-0.00521615	-0.0119289	-0.786109	0.0473849	0.0459091	0.136489	0.0344162	-0.331938	0.0731722	0.123435	0.00343448	-1.40106	0.0193328	-0.207008	-0.193186
4.39	0.340514	0.00367554	-0.0575128	0.0293302	-0.101126	0.247111	0.698461	-0.00179236	0.914316	0.00509973	0.0447463	0.00109485	-0.192654	-0.0151293	0.0312863	-0.00937307	-0.101375	-0.316891	-0.421068	0.00530537	0.0711688	0.18897	0.256364	0.0130596	-0.528328	0.0480187	0.0550766	-0.00982478	-0.337423	0.185565	0.186711	-0.0691036	0.110909	0.071569	-0.00535332	-0.0106612	-0.785885	0.0074448	0.0470766	0.0960083	0.0313084	-0.285412	0.074985	0.185454	-0.0112111	-1.53766	0.0161783	-0.331063	-0.195758
4.4	0.340735	0.0129811	-0.0564551	0.0439118	-0.0992249	0.182085	0.698433	-0.00358042	0.914348	0.00116612	0.0447655	0.00270702	-0.192721	0.0106063	0.0312116	-0.00429636	-0.104588	-0.314087	-0.421263	-0.04661	0.0730989	0.195586	0.256627	0.0362398	-0.528007	0.028347	0.0549232	0.0049784	-0.335899	0.125311	0.186052	-0.0623007	0.111641	0.0746563	-0.0053883	0.00468315	-0.785997	-0.0175832	0.0478611	0.0616182	0.0287299	-0.231462	0.0774041	0.245444	-0.0272329	-1.66998	0.013437	-0.222631	-0.198374
4.41	0.340689	-0.0552996	-0.0554148	0.0725333	-0.0979424	0.127861	0.69839	-0.00445719	0.914339	-0.00336971	0.0447976	0.00361131	-0.192193	0.115006	0.0311497	-0.00312697	-0.10749	-0.247755	-0.421949	-0.0883678	0.0746202	0.0630541	0.25703	0.0421839	-0.527488	0.0775017	0.0550048	0.0551605	-0.334881	0.0857479	0.185516	-0.0355808	0.111865	-0.0665406	-0.00541357	-0.0169606	-0.785932	0.0585402	0.0483263	0.0266441	0.0266365	-0.18599	0.0801143	0.236712	-0.0444856	-1.77915	0.01182	-0.123315	-0.200585
4.42	0.339774	-0.103828	-0.0541884	0.15957	-0.0979661	-0.0815664	0.698346	-0.00425087	0.914273	-0.00914789	0.0448502	0.00789833	-0.190349	0.246878	0.0306519	-0.0513331	-0.108642	0.0563746	-0.423257	-0.188948	0.0742636	-0.0838836	0.257703	0.0971981	-0.526414	0.0444075	0.0558046	0.157506	-0.334729	-0.0671681	0.185614	0.0587793	0.110816	-0.0844897	-0.00576729	-0.0511789	-0.784868	0.12282	0.0478649	-0.142369	0.0254577	-0.00914567	0.0824397	0.194487	-0.0621717	-1.70163	0.0112123	0.00377422	-0.20196
4.43	0.338798	-0.0566904	-0.0533342	0.155878	-0.100623	-0.350598	0.698291	-0.00727365	0.914177	-0.00970338	0.0449652	0.014692	-0.187618	0.299918	0.0300509	0.011103	-0.106619	0.342482	-0.425928	-0.346882	0.0740427	0.0529811	0.258788	0.106478	-0.525864	-0.0293902	0.05732	0.144052	-0.336516	-0.278023	0.18639	0.0767732	0.11065	0.0256458	-0.00625848	-0.0333395	-0.783864	0.0546376	0.0456509	-0.283124	0.026704	0.267961	0.0844071	0.153878	-0.0754694	-0.822199	0.0145555	0.733709	-0.201824
4.44	0.338269	-0.00462173	-0.0535906	0.0802061	-0.104954	-0.443384	0.698201	-0.00991841	0.914073	-0.011666	0.0451198	0.0149041	-0.184703	0.254858	0.0302066	0.06441	-0.102577	0.446229	-0.429723	-0.374489	0.0745614	0.0202341	0.259699	0.0752125	-0.525893	-0.0512717	0.0585036	0.0767711	-0.33983	-0.35505	0.186946	0.0382039	0.110204	-0.1392	-0.00636451	0.0130504	-0.783633	-0.0200603	0.0427548	-0.274207	0.0302877	0.415279	0.0853945	0.0217661	-0.0788126	0.0435266	0.0246905	1.12221	-0.198397
4.45	0.338156	0.0215671	-0.0545316	0.0230554	-0.10909	-0.389365	0.698105	-0.00893328	0.913937	-0.0154285	0.0452484	0.0106287	-0.182665	0.144678	0.0305552	0.0383555	-0.0984214	0.381589	-0.432886	-0.248979	0.0741358	-0.104112	0.260382	0.0621814	-0.526278	-0.0666404	0.0591847	0.0323006	-0.343242	-0.326204	0.187281	0.0391971	0.108232	-0.221534	-0.00603204	0.0424778	-0.783943	-0.0499873	0.0403541	-0.205226	0.0344964	0.411192	0.0850662	-0.0488301	-0.0762524	0.427372	0.0344035	0.755334	-0.192627
4.46	0.338169	0.0135431	-0.0556078	0.00547959	-0.112529	-0.33245	0.698023	-0.00774322	0.913772	-0.01674	0.0453336	0.00652329	-0.181553	0.0907954	0.0306009	-0.00571371	-0.0950852	0.296039	-0.434797	-0.148413	0.0726619	-0.176026	0.260975	0.0565815	-0.526856	-0.0705407	0.0596908	0.0286575	-0.346304	-0.294018	0.187829	0.0705203	0.10633	-0.148617	-0.00557707	0.0402714	-0.784343	-0.0385156	0.0384734	-0.172566	0.0384659	0.378719	0.0845613	0.00572695	-0.0702013	0.806703	0.0397705	0.367841	-0.188051
4.47	0.337958	-0.0206499	-0.0566125	-0.00100049	-0.11544	-0.280504	0.697943	-0.00822562	0.913619	-0.0131317	0.0453788	0.00241361	-0.18053	0.121339	0.0303117	-0.0340837	-0.0924576	0.239966	-0.436201	-0.140987	0.0711309	-0.123465	0.261458	0.037802	-0.527219	-0.0339166	0.0602162	0.0467636	-0.349081	-0.265696	0.188592	0.0798175	0.105426	-0.0361467	-0.00521291	0.024218	-0.784461	-0.00259386	0.0368617	-0.147898	0.0420843	0.340471	0.0846724	0.0984606	-0.060227	1.15928	0.0423403	0.163343	-0.186501
4.48	0.337612	-0.0146802	-0.0574484	-0.00383562	-0.11776	-0.207946	0.697859	-0.00826296	0.913524	-0.00563527	0.0453806	-0.00202681	-0.179386	0.104702	0.0296292	-0.0844386	-0.0902886	0.202787	-0.437589	-0.12479	0.0700381	-0.101966	0.261698	0.00930701	-0.527303	-0.0287276	0.0608086	0.0543711	-0.351571	-0.231146	0.189357	0.0702454	0.105527	0.0514813	-0.00508743	7.64E-05	-0.784423	-0.0102926	0.0355307	-0.115997	0.0451822	0.275246	0.085472	0.160597	-0.0474644	1.3535	0.0438614	0.29685	-0.187567
4.49	0.337482	0.00726374	-0.0581081	-0.0164505	-0.11936	-0.140747	0.697785	-0.00637577	0.913502	0.000923224	0.0453458	-0.00444869	-0.178755	0.0341883	0.0285924	-0.10088	-0.0887243	0.0988942	-0.438496	-0.0464803	0.0692623	-0.0667691	0.261588	-0.0284209	-0.527442	-0.0338842	0.0613399	0.0317953	-0.353695	-0.194085	0.189967	0.0495731	0.106294	0.0926705	-0.00519819	-0.015568	-0.784597	-0.0340321	0.0345401	-0.0813516	0.047643	0.220233	0.0866348	0.206269	-0.0331493	1.49857	0.0475963	0.365367	-0.189765
4.5	0.337585	0.0228728	-0.0587325	-0.0416501	-0.120378	-0.0825623	0.697731	-0.0043529	0.91353	0.00432264	0.0452981	-0.00522721	-0.178902	-0.0498995	0.0277051	-0.0690352	-0.0882916	-0.0143474	-0.43845	0.061235	0.0683881	-0.106087	0.261183	-0.053608	-0.527685	-0.0235498	0.0616151	-0.00356068	-0.355411	-0.141782	0.190308	0.0131202	0.107438	0.135957	-0.00530598	0.00107494	-0.784993	-0.0499943	0.0338475	-0.0413386	0.0496906	0.180095	0.0881412	0.247642	-0.0173337	1.63975	0.0508006	0.268411	-0.192776
4.51	0.337951	0.0378759	-0.0594319	-0.131677	-0.119716	0.198174	0.69771	0.00062858	0.913596	0.00876099	0.045221	-0.0110721	-0.180246	-0.216282	0.0274046	-0.0278398	-0.0895929	-0.274527	-0.436864	0.267355	0.0671967	-0.139777	0.260395	-0.101765	-0.527924	0.0184257	0.061098	-0.10608	-0.355743	0.101643	0.190203	-0.0293429	0.108401	0.0284886	-0.0052238	0.00615691	-0.785594	-0.0573061	0.0343397	0.158606	0.050497	-0.0651832	0.0898797	0.272867	-0.000352517	1.73464	0.0531936	0.217826	-0.196089
4.52	0.338405	0.00732622	-0.0595973	-0.126615	-0.116044	0.445986	0.69774	0.00488317	0.913692	0.0102794	0.0450807	-0.0159145	-0.182811	-0.268252	0.0272271	-0.0561743	-0.0933162	-0.44762	-0.433453	0.387793	0.06545	-0.222373	0.259301	-0.105584	-0.527938	0.0520847	0.0598976	-0.107146	-0.353555	0.308243	0.189965	-0.00789168	0.108125	-0.0659153	-0.00534392	-0.0342018	-0.786006	-0.00115448	0.036507	0.247009	0.0483413	-0.342154	0.0915185	0.247329	0.017578	1.79837	0.0551387	0.148941	-0.199284
4.53	0.338797	0.0225585	-0.0590405	-0.100203	-0.111079	0.502659	0.697799	0.00639697	0.913813	0.0146599	0.0449247	-0.0145688	-0.185601	-0.282925	0.0269614	-0.0415557	-0.0978089	-0.447357	-0.429521	0.385865	0.0631448	-0.194753	0.258285	-0.100865	-0.527948	0.020331	0.058742	-0.115321	-0.349938	0.404912	0.19008	0.0173403	0.107742	0.0269411	-0.00584415	-0.0596712	-0.786109	-0.0101391	0.0389964	0.251466	0.0443128	-0.43703	0.0929701	0.19749	0.033739	1.20085	0.054431	-0.469923	-0.201825
4.54	0.339424	0.0429713	-0.058215	-0.0627205	-0.106266	0.448273	0.69785	0.00356592	0.913981	0.0179378	0.0447963	-0.0109954	-0.188307	-0.249152	0.0269195	-0.0233786	-0.10176	-0.353269	-0.42604	0.310736	0.0618331	-0.0935849	0.257334	-0.0916074	-0.528203	0.0101915	0.0576657	-0.101195	-0.345715	0.423656	0.190096	-0.0180913	0.10848	0.0778872	-0.0064757	-0.0668339	-0.786451	-0.0340358	0.0413961	0.224104	0.0400222	-0.413523	0.0938607	0.0290441	0.0397092	0.0667367	0.0449953	-1.24397	-0.201169
4.55	0.340068	0.0344522	-0.0573294	-0.0447233	-0.102215	0.375061	0.697871	0.00113207	0.914156	0.0163718	0.0447067	-0.00691577	-0.190611	-0.214417	0.0270427	0.00271804	-0.104936	-0.307304	-0.423136	0.281631	0.060902	-0.0997911	0.25644	-0.0866995	-0.528364	0.0279231	0.0566909	-0.0967654	-0.341606	0.391202	0.18976	-0.044939	0.108819	-0.00734091	-0.00713665	-0.0592285	-0.786853	-0.0262146	0.043434	0.188745	0.0361692	-0.359285	0.0935062	-0.0864536	0.0376702	-0.383983	0.0333814	-0.959329	-0.197595
4.56	0.340459	-0.000695681	-0.0566078	-0.0431798	-0.0988483	0.304925	0.697873	-0.00061757	0.914298	0.0118891	0.0446578	-0.00290804	-0.192553	-0.16995	0.0274395	0.0352375	-0.107949	-0.30819	-0.420314	0.274289	0.059965	-0.070711	0.255623	-0.0709735	-0.528283	0.0644286	0.0556174	-0.0959649	-0.337963	0.332573	0.189262	-0.0533478	0.108471	-0.040259	-0.00758428	-0.0293058	-0.787021	0.0109809	0.0452061	0.16683	0.0328953	-0.294175	0.0927921	-0.0712297	0.032351	-0.704909	0.0262841	-0.514753	-0.194612
4.57	0.340334	-0.0479866	-0.0560711	-0.0262476	-0.0962561	0.219782	0.69785	-0.00410111	0.914392	0.00737229	0.0446481	0.000885514	-0.193628	-0.0550107	0.0280508	0.0596692	-0.111006	-0.309986	-0.418024	0.169831	0.059813	0.0475238	0.25508	-0.0399539	-0.527686	0.111292	0.0545642	-0.060985	-0.335124	0.238559	0.188671	-0.0629823	0.108226	-0.00753874	-0.00770223	0.00117421	-0.786692	0.0564919	0.0466962	0.125789	0.0303223	-0.220401	0.0926332	0.00222415	0.02328	-1.09034	0.022299	-0.298588	-0.194044
4.58	0.339949	-0.0407772	-0.0555821	-0.000884483	-0.0944503	0.159595	0.697793	-0.0070999	0.914455	0.00537571	0.0446732	0.00399793	-0.193691	0.0177381	0.0286867	0.0622587	-0.114087	-0.30311	-0.416984	0.0387768	0.0609375	0.175133	0.254828	-0.0112125	-0.526797	0.0981072	0.0538019	-0.0259779	-0.333267	0.146205	0.188035	-0.0634059	0.108349	0.0392962	-0.00766932	0.00463903	-0.786207	0.0372275	0.0477206	0.0766585	0.028322	-0.183201	0.0933568	0.087146	0.0110443	-1.34048	0.0201458	-0.129052	-0.195722
4.59	0.339735	-0.0217749	-0.0550051	0.0345412	-0.0931826	0.0991566	0.697711	-0.00932031	0.914497	0.00227074	0.0447279	0.00734952	-0.193247	0.0665861	0.0292736	0.0631467	-0.116932	-0.237531	-0.417099	-0.065897	0.0631161	0.242735	0.254818	0.0145018	-0.526073	0.063832	0.0534131	0.0104182	-0.332248	0.0528581	0.187429	-0.0523729	0.108832	0.0449386	-0.00766349	-0.0032093	-0.786027	0.00914341	0.0482655	0.0157594	0.0265759	-0.148135	0.0947297	0.121613	-0.00311149	-1.4807	0.017995	-0.367298	-0.198333
4.6	0.339326	-0.0581429	-0.0543194	0.132538	-0.0937624	-0.194013	0.697601	-0.0128382	0.914487	-0.00453018	0.0448388	0.0155174	-0.191662	0.249144	0.0298109	0.0968877	-0.118053	0.0355801	-0.41866	-0.262791	0.0657287	0.295921	0.255263	0.0749313	-0.525351	0.0445113	0.0539079	0.131665	-0.333002	-0.220616	0.187089	-0.0173601	0.109509	0.102923	-0.00773381	-0.000606439	-0.785756	0.0446804	0.047442	-0.192272	0.0262167	0.115312	0.0963282	0.144887	-0.0185082	-1.60723	0.0143289	-0.337474	-0.200893
4.61	0.338462	-0.0745203	-0.0540428	0.15283	-0.0974544	-0.436001	0.69746	-0.0144876	0.91441	-0.0107233	0.0450322	0.0211608	-0.188386	0.35088	0.0309277	0.175612	-0.116755	0.257518	-0.422053	-0.38505	0.0688322	0.20567	0.256138	0.0867026	-0.524481	0.0364265	0.0552787	0.174758	-0.336531	-0.429952	0.186966	-0.00900401	0.110634	0.0830316	-0.00763265	0.0181818	-0.785189	0.0574824	0.0448742	-0.290332	0.0288916	0.386956	0.0980836	0.155141	-0.0353137	-1.75725	0.0115379	-0.224286	-0.203212
4.62	0.337205	-0.12442	-0.0541401	0.12766	-0.10207	-0.413108	0.697335	-0.00981938	0.914266	-0.0181181	0.0452231	0.0162438	-0.184572	0.368553	0.0319309	0.1027	-0.113147	0.44477	-0.425765	-0.345373	0.0698332	0.0524838	0.257094	0.108047	-0.523321	0.0739937	0.0568021	0.178369	-0.340847	-0.397458	0.186947	0.018525	0.110294	-0.141203	-0.00740795	0.0268493	-0.784152	0.133005	0.0422549	-0.222898	0.0330357	0.425622	0.0995516	0.0921051	-0.053413	-1.84006	0.0100445	-0.0826495	-0.204701
4.63	0.335962	-0.0596405	-0.0543675	0.0963275	-0.106045	-0.361564	0.697269	-0.00422457	0.914076	-0.0180874	0.0453612	0.0120245	-0.181306	0.265723	0.0321542	0.0177583	-0.108716	0.453882	-0.428958	-0.310789	0.0702259	0.0609617	0.258239	0.113587	-0.522489	-0.0275859	0.0581597	0.133721	-0.344573	-0.349042	0.187498	0.0862809	0.108745	-0.0962501	-0.00713628	0.0204464	-0.782902	0.0764855	0.0404056	-0.176116	0.0371528	0.409174	0.100421	0.0466071	-0.0704374	-1.37074	0.0109233	0.396729	-0.205117
4.64	0.335675	0.0362841	-0.0546872	0.0725482	-0.10961	-0.319355	0.697232	-0.00368358	0.913922	-0.0128484	0.0454699	0.00958443	-0.179124	0.173723	0.0318353	-0.026933	-0.104301	0.429664	-0.432239	-0.336492	0.0713032	0.125861	0.259322	0.0956276	-0.522827	-0.115141	0.0595192	0.0938365	-0.347908	-0.309293	0.188369	0.0786444	0.108475	-0.00994933	-0.00700147	0.00857884	-0.782607	-0.0271703	0.0385776	-0.179945	0.0411086	0.374423	0.100506	-0.0733466	-0.07819	-0.234016	0.0193905	1.17906	-0.202992
4.65	0.336153	0.0796047	-0.0550795	0.0338977	-0.112334	-0.217137	0.697201	-0.00243575	0.913808	-0.0105298	0.0455485	0.00609853	-0.177925	0.0747236	0.0313301	-0.04858	-0.100485	0.336381	-0.435308	-0.259365	0.0722746	0.0562297	0.260101	0.0640641	-0.523794	-0.133715	0.0606047	0.04647	-0.350456	-0.209321	0.189025	0.0563859	0.107972	-0.0837481	-0.00693374	0.009547	-0.783076	-0.0680778	0.0370305	-0.121322	0.0444767	0.293465	0.0989747	-0.206564	-0.0774677	0.294434	0.030881	1.00408	-0.197726
4.66	0.336869	0.075255	-0.0554347	0.0192555	-0.11409	-0.146651	0.69719	-8.78E-05	0.913705	-0.0103049	0.0455945	0.00324448	-0.177636	0.00590769	0.0306875	-0.0740011	-0.0975139	0.268802	-0.437289	-0.138851	0.072365	-0.0305489	0.260663	0.0521908	-0.524912	-0.124651	0.0613965	0.0320848	-0.352073	-0.1363	0.189584	0.0564876	0.107125	-0.0680821	-0.00682194	0.0119658	-0.783675	-0.0517452	0.0359923	-0.0886928	0.0471104	0.23604	0.0966227	-0.212168	-0.0730896	0.614155	0.0380795	0.492533	-0.192439
4.67	0.337374	0.0345143	-0.0557278	0.00769205	-0.115342	-0.112625	0.697199	0.00141521	0.913605	-0.00922496	0.0456149	0.000795957	-0.177721	0.00557773	0.0298895	-0.0839057	-0.095023	0.233187	-0.438264	-0.0685636	0.0718997	-0.0395535	0.261138	0.043179	-0.525764	-0.0731452	0.0620544	0.03535	-0.353197	-0.104978	0.190104	0.04311	0.106793	0.00652527	-0.00666626	0.0209162	-0.783915	0.000414958	0.0351747	-0.0723371	0.0493424	0.212616	0.09452	-0.138649	-0.064983	1.01496	0.0413065	0.216382	-0.18969
4.68	0.337531	0.0165452	-0.0560608	-0.0312779	-0.116198	-0.0394292	0.697217	0.00260197	0.913532	-0.00472798	0.0456058	-0.00345362	-0.177684	-0.00386289	0.028981	-0.0915053	-0.0929365	0.151526	-0.43886	-0.0372935	0.0716221	-0.0111253	0.261491	0.0142424	-0.526124	-0.0307157	0.0625378	0.0086301	-0.354126	-0.0627394	0.190449	0.0211844	0.107201	0.0680385	-0.00643459	0.0258902	-0.783713	0.0221801	0.0346324	-0.00668526	0.0513091	0.156996	0.0930426	-0.0659198	-0.0534137	1.27925	0.0425561	0.0690732	-0.189778
4.69	0.33809	0.0916449	-0.0564276	-0.111776	-0.114878	0.284627	0.697265	0.00728264	0.913531	0.00481677	0.0455246	-0.0128468	-0.178734	-0.20241	0.0279551	-0.147841	-0.0929971	-0.20632	-0.438523	0.115518	0.0718779	0.0620209	0.26133	-0.0434965	-0.526635	-0.0572297	0.0622062	-0.098156	-0.353616	0.172776	0.190523	-0.00606643	0.107817	0.0515187	-0.00626611	0.00176926	-0.783865	-0.0538131	0.0356242	0.196667	0.051479	-0.158274	0.0920182	-0.0127457	-0.0400555	1.41535	0.0456245	0.432704	-0.191295
4.7	0.339517	0.127157	-0.0560836	-0.0947644	-0.110647	0.489224	0.697353	0.00930291	0.913615	0.0107414	0.0453697	-0.0166119	-0.181598	-0.301414	0.0263855	-0.198556	-0.0966174	-0.484041	-0.43678	0.211016	0.0723964	0.0394525	0.260745	-0.0624168	-0.52773	-0.0781902	0.0614135	-0.114637	-0.350944	0.316224	0.190429	-0.0178919	0.108581	0.117719	-0.00646863	-0.0262929	-0.784773	-0.084098	0.0379046	0.240553	0.0484155	-0.418573	0.0915026	0.0491359	-0.0250095	1.59004	0.0496787	0.356888	-0.193698
4.71	0.340825	0.0667242	-0.0551593	-0.0640288	-0.1057	0.485735	0.697447	0.00897299	0.913728	0.0115003	0.0452119	-0.0146157	-0.184544	-0.239286	0.0249049	-0.142603	-0.101615	-0.50191	-0.434583	0.225322	0.0726026	0.000464353	0.260167	-0.057055	-0.528579	-0.0121028	0.0606063	-0.0931488	-0.347567	0.341112	0.190176	-0.0370529	0.110025	0.144596	-0.00674756	-0.0235967	-0.785441	-0.0140988	0.0400752	0.197801	0.043931	-0.460232	0.0913673	0.0834507	-0.00841349	1.71923	0.0526451	0.242053	-0.19672
4.72	0.341135	-0.0474284	-0.0541052	-0.0440559	-0.101189	0.431903	0.69754	0.00975215	0.913835	0.00939927	0.0450756	-0.0127746	-0.186414	-0.125082	0.0240162	-0.0733739	-0.106277	-0.441628	-0.432253	0.246347	0.0721263	-0.101767	0.259623	-0.0527672	-0.528378	0.0953161	0.0597804	-0.0553072	-0.344153	0.341523	0.18982	-0.0278927	0.110899	0.0127526	-0.00710971	-0.0448371	-0.784934	0.123396	0.0418481	0.157698	0.0394425	-0.427489	0.0911576	0.0589766	0.00929565	1.80917	0.0546396	0.160553	-0.19971
4.73	0.340884	-0.0170902	-0.0532195	-0.0611546	-0.0971842	0.38134	0.697652	0.0125856	0.91393	0.0109615	0.0449572	-0.0106985	-0.187905	-0.196743	0.0237133	-0.0224321	-0.110539	-0.421621	-0.429462	0.313323	0.0706731	-0.157837	0.259059	-0.0621227	-0.527838	0.0425975	0.0588505	-0.0960385	-0.340734	0.350609	0.189741	0.00696765	0.110473	-0.0403163	-0.00760425	-0.0514014	-0.78373	0.0925881	0.0434254	0.154066	0.0353392	-0.381632	0.0907556	0.0635602	0.0269474	1.61185	0.0554295	-0.0877151	-0.202288
4.74	0.341319	0.057659	-0.0526784	-0.061363	-0.0937231	0.297847	0.697776	0.0112719	0.914063	0.014934	0.0448652	-0.00758548	-0.19033	-0.266277	0.0239236	0.00625958	-0.1144	-0.348542	-0.426242	0.311869	0.0696231	-0.0658586	0.258351	-0.0757269	-0.528201	-0.0236596	0.0577586	-0.122654	-0.337272	0.325625	0.189718	-0.0215108	0.110658	0.0560678	-0.0080662	-0.0410129	-0.783373	-0.000991012	0.0449718	0.146542	0.0318649	-0.30325	0.0905597	-0.00661733	0.0380862	0.540861	0.0501083	-0.973283	-0.202903
4.75	0.34214	0.0716479	-0.0523563	-0.0527384	-0.0911546	0.213573	0.697871	0.00771939	0.914211	0.0142078	0.0448059	-0.00426984	-0.192908	-0.253882	0.0244107	0.0329805	-0.11747	-0.292141	-0.423302	0.284413	0.0689246	-0.09026	0.257544	-0.0852457	-0.528848	-0.0219993	0.0566965	-0.121883	-0.334271	0.26737	0.189295	-0.0584936	0.110892	-0.0274692	-0.00841444	-0.0239149	-0.783598	-0.0263616	0.0463179	0.125766	0.0292557	-0.226525	0.0897679	-0.128861	0.0390731	-0.221219	0.0388811	-1.10149	-0.20018
4.76	0.342863	0.0489146	-0.0522335	-0.0572412	-0.089202	0.164664	0.697935	0.00514626	0.914337	0.0107776	0.0447792	-0.00100319	-0.195238	-0.223895	0.0251969	0.0704499	-0.120303	-0.286889	-0.420483	0.277996	0.0678336	-0.116449	0.256714	-0.0796641	-0.529342	0.00443238	0.0555567	-0.127539	-0.331837	0.212115	0.188659	-0.0627174	0.110317	-0.075909	-0.00857182	-0.00351302	-0.783827	-0.00854259	0.0475083	0.115701	0.0272385	-0.180683	0.0884413	-0.142475	0.0351595	-0.533705	0.0302397	-0.626422	-0.196722
4.77	0.343127	-0.0175387	-0.0522398	-0.00816704	-0.0878896	0.0405757	0.697968	0.000621779	0.914422	0.00565445	0.04479	0.00406065	-0.19678	-0.0688105	0.0262554	0.0938609	-0.12286	-0.187758	-0.418105	0.154442	0.0670855	-0.0158694	0.256078	-0.0363566	-0.529405	0.0541491	0.0544548	-0.0543903	-0.330182	0.0806212	0.188044	-0.0557846	0.109674	-0.0308482	-0.00850199	0.0155515	-0.783651	0.0561241	0.0484147	0.024319	0.0257684	-0.0803594	0.0874703	-0.0839352	0.0279579	-0.907342	0.0254983	-0.37695	-0.195079
4.78	0.342477	-0.0892223	-0.0521896	0.0933979	-0.0892368	-0.297261	0.697933	-0.00756351	0.914446	-0.00051145	0.0448777	0.0136439	-0.195863	0.214451	0.0272476	0.144675	-0.123342	0.0867355	-0.418052	-0.146045	0.0674751	0.0971893	0.256079	0.0276818	-0.528646	0.0835681	0.0544677	0.0890749	-0.331061	-0.259021	0.187572	-0.0408254	0.109828	0.0613786	-0.00836518	0.0190691	-0.782696	0.117588	0.0474685	-0.205508	0.0263611	0.224966	0.0872423	-0.0104533	0.0172183	-1.22473	0.0222577	-0.274745	-0.195572
4.79	0.341335	-0.081743	-0.0526842	0.0885421	-0.0935172	-0.498374	0.697831	-0.0120149	0.914414	-0.0060469	0.04505	0.0195117	-0.192839	0.30539	0.0289487	0.256645	-0.12197	0.18307	-0.420476	-0.304503	0.069287	0.204129	0.256478	0.0405028	-0.527551	0.0686739	0.0551918	0.105558	-0.335052	-0.487754	0.187155	-0.0437506	0.110541	0.0520068	-0.00803909	0.0531341	-0.781538	0.0876802	0.0449782	-0.270259	0.0298997	0.456269	0.087779	0.0505957	0.00377368	-1.43548	0.0198366	-0.35992	-0.197332
4.8	0.34053	-0.0239874	-0.0535378	0.0769002	-0.0984098	-0.452728	0.697714	-0.0109584	0.914322	-0.0123531	0.0452273	0.0148781	-0.189876	0.22422	0.0308076	0.161982	-0.119093	0.401649	-0.423456	-0.281347	0.0699828	0.0167172	0.256993	0.0746351	-0.526803	0.0085531	0.0560946	0.110973	-0.340097	-0.489593	0.186716	-0.0403415	0.110609	-0.0252521	-0.00743535	0.0700551	-0.780915	0.0188531	0.0424713	-0.222865	0.0345105	0.444244	0.0887801	0.0998253	-0.011271	-1.57725	0.0156336	-0.396749	-0.199026
4.81	0.340383	0.0301958	-0.0542487	0.0626929	-0.102456	-0.364979	0.697617	-0.00858746	0.914175	-0.0164796	0.0453475	0.00959923	-0.188	0.146136	0.031645	0.0545774	-0.1149	0.418184	-0.426106	-0.26284	0.070316	0.0258203	0.257855	0.0951439	-0.526726	-0.058519	0.0571446	0.096062	-0.344716	-0.433321	0.186427	-0.0123358	0.110404	-0.0171009	-0.0066618	0.0745379	-0.781004	-0.0408273	0.0406066	-0.156564	0.0386378	0.386626	0.0902416	0.141577	-0.0276933	-1.70618	0.0124244	-0.252739	-0.200566
4.82	0.340337	-0.0209104	-0.054746	0.0747533	-0.105884	-0.314453	0.697541	-0.00639863	0.913999	-0.0187503	0.0454253	0.00608473	-0.186295	0.213135	0.0316164	-0.0168188	-0.11118	0.328928	-0.428874	-0.29141	0.0700101	-0.0937948	0.258773	0.0921518	-0.526864	-0.0328728	0.058349	0.12672	-0.348728	-0.364188	0.186527	0.0386291	0.109881	-0.102648	-0.0060903	0.0319485	-0.781132	0.0281312	0.0391936	-0.126662	0.0423548	0.35608	0.0918128	0.115256	-0.0452661	-1.80634	0.0105594	-0.136646	-0.201673
4.83	0.339714	-0.0475228	-0.0549746	0.0782541	-0.108861	-0.262206	0.697496	-0.00251845	0.913808	-0.0182194	0.0454729	0.00371829	-0.183986	0.231378	0.0309229	-0.0706377	-0.108372	0.263316	-0.431799	-0.285712	0.0685625	-0.165627	0.259745	0.100403	-0.526668	-0.0459779	0.0596874	0.128759	-0.351914	-0.270399	0.187282	0.112059	0.108604	-0.1207	-0.00589655	0.00148646	-0.780418	0.0765616	0.0381168	-0.0981485	0.0457025	0.316656	0.0928012	0.0594997	-0.0633242	-1.74127	0.0098877	0.0262653	-0.202014
4.84	0.339416	0.0183891	-0.0550353	0.0775381	-0.111429	-0.225475	0.697479	-0.00166092	0.913656	-0.0118051	0.0455053	0.0028881	-0.182107	0.167921	0.0297814	-0.108145	-0.105651	0.302728	-0.434697	-0.299405	0.0674821	-0.0465269	0.260729	0.0939775	-0.527014	-0.10809	0.0611125	0.112217	-0.354258	-0.20748	0.188449	0.103348	0.108201	0.0302534	-0.00595719	-0.00894538	-0.779932	0.00624928	0.0370689	-0.119057	0.0486129	0.267759	0.0933201	0.00278759	-0.0767042	-0.779966	0.013709	0.819002	-0.200921
4.85	0.339768	0.0684001	-0.0550856	0.0441117	-0.113446	-0.151911	0.697461	-0.00172443	0.91356	-0.0082079	0.0455273	0.00128183	-0.180966	0.0781808	0.0285411	-0.114818	-0.102559	0.310667	-0.437519	-0.244923	0.0670772	-0.0649997	0.261515	0.0624303	-0.527796	-0.121174	0.0623663	0.0667501	-0.355916	-0.130691	0.189233	0.0559764	0.108322	-0.0286043	-0.00603833	-0.00470212	-0.780119	-0.0470199	0.035951	-0.0920492	0.0509603	0.198287	0.0927477	-0.127412	-0.0794171	0.109944	0.0242427	1.1095	-0.196822
4.86	0.34055	0.104496	-0.0552294	-0.0213543	-0.114408	0.00331327	0.697455	0.00123237	0.913484	-0.00663259	0.0455238	-0.00308888	-0.180945	-0.0779046	0.0273227	-0.131656	-0.0997686	0.203058	-0.439241	-0.0681299	0.0659837	-0.161297	0.262001	0.0290712	-0.528817	-0.125041	0.0631334	-0.0119951	-0.356639	0.00786362	0.189682	0.0339395	0.107752	-0.0722307	-0.00603232	0.00375015	-0.780689	-0.0791176	0.0354044	0.0211307	0.0524969	0.0668562	0.0910338	-0.166355	-0.0764654	0.44975	0.0330437	0.63645	-0.191358
4.87	0.34201	0.148459	-0.0552458	-0.0907538	-0.112512	0.33735	0.697491	0.00520346	0.913437	-0.00264281	0.0454519	-0.0105667	-0.183078	-0.279518	0.0259591	-0.1771	-0.0994734	-0.174746	-0.438692	0.150078	0.0646389	-0.0723073	0.26209	-0.00613732	-0.530292	-0.124446	0.0629382	-0.104425	-0.355046	0.272529	0.189904	0.0122544	0.10701	-0.0590676	-0.00596375	0.000823547	-0.781832	-0.116427	0.0365947	0.203054	0.0514952	-0.273185	0.0894734	-0.0912298	-0.0702318	0.835774	0.0374536	0.325488	-0.187657
4.88	0.343399	0.0761394	-0.0546202	-0.0625058	-0.108378	0.441644	0.697538	0.00396144	0.913425	0.000403352	0.0453347	-0.0119294	-0.18578	-0.200616	0.024426	-0.171247	-0.102423	-0.376126	-0.437095	0.145518	0.0640888	-0.0492194	0.261982	-0.0126948	-0.531427	-0.0490636	0.0623996	-0.0679858	-0.351824	0.325916	0.190046	0.0174682	0.106927	0.036247	-0.00605911	-0.0203874	-0.782707	-0.0299808	0.0386757	0.20121	0.0477951	-0.434337	0.0885114	-0.0262247	-0.0599841	1.18875	0.0399093	0.181778	-0.186722
4.89	0.34409	0.0298112	-0.0536241	-0.041767	-0.104125	0.421747	0.697569	0.00274001	0.913454	0.00565962	0.0452219	-0.0105448	-0.187462	-0.128423	0.023083	-0.131032	-0.106233	-0.383713	-0.435861	0.116226	0.0638547	0.0126995	0.261816	-0.0270465	-0.531832	-0.00858223	0.0619609	-0.052345	-0.348637	0.308351	0.190306	0.0281642	0.107585	0.0959917	-0.00645621	-0.0518976	-0.782756	0.0209796	0.0404945	0.167151	0.0432996	-0.457516	0.0879135	0.00683025	-0.0471153	1.36012	0.0422643	0.430527	-0.187798
4.9	0.344635	0.0424193	-0.052637	-0.0412102	-0.100156	0.386944	0.697596	0.0029577	0.913538	0.0107036	0.0451248	-0.0088074	-0.188972	-0.160882	0.0220892	-0.100561	-0.110016	-0.381074	-0.434546	0.156783	0.0642546	0.0601324	0.261479	-0.0425114	-0.532135	-0.0144696	0.0614083	-0.0739146	-0.345579	0.296297	0.190546	0.0130869	0.108706	0.126487	-0.00707271	-0.0620978	-0.782674	0.00165013	0.0420577	0.143539	0.0387458	-0.44616	0.0876266	0.0682193	-0.0327877	1.50771	0.0468231	0.43117	-0.189757
4.91	0.345342	0.0601557	-0.0518461	-0.0472537	-0.0966365	0.322591	0.697622	0.00240881	0.913657	0.0125189	0.0450477	-0.00655423	-0.190904	-0.205393	0.0214795	-0.0629134	-0.113767	-0.372332	-0.432692	0.212495	0.0649902	0.0844594	0.26099	-0.0560567	-0.532569	-0.0140114	0.0606587	-0.0928723	-0.342761	0.255359	0.190483	-0.0279099	0.110133	0.15688	-0.00759278	-0.0357316	-0.782859	-0.0279249	0.0433526	0.114434	0.0345325	-0.391182	0.0879083	0.142663	-0.0169513	1.64972	0.0506017	0.324137	-0.192519
4.92	0.345895	0.000929211	-0.0513354	-0.0489943	-0.0937956	0.247378	0.697641	0.00178127	0.913781	0.0117736	0.0449922	-0.00466528	-0.192863	-0.156919	0.0212973	-0.0151461	-0.117307	-0.343746	-0.430385	0.247427	0.0657065	0.0396778	0.260379	-0.0713671	-0.532728	0.0612207	0.0597877	-0.0757494	-0.340486	0.198628	0.190022	-0.0597315	0.111335	0.0564744	-0.00790851	-0.0289108	-0.782986	0.0327495	0.0443322	0.0850668	0.0310076	-0.313978	0.0887149	0.180417	0.000222563	1.76629	0.0533911	0.236713	-0.195641
4.93	0.345548	-0.0694228	-0.0511224	-0.0667535	-0.0915685	0.190234	0.697661	0.00252004	0.913885	0.00972516	0.0449533	-0.00297847	-0.193987	-0.101891	0.0215859	0.0447682	-0.120621	-0.327065	-0.427775	0.278566	0.0656978	-0.0346858	0.259616	-0.0833623	-0.531974	0.119215	0.0587802	-0.0780932	-0.338751	0.16532	0.189515	-0.0316088	0.111106	-0.080629	-0.00817873	-0.0270239	-0.782139	0.113381	0.0451687	0.0826251	0.0281983	-0.244522	0.0894824	0.174104	0.0182613	1.79097	0.055328	0.134394	-0.198608
4.94	0.345251	-0.000862539	-0.0512912	-0.0869114	-0.0896757	0.149907	0.697693	0.00282887	0.914002	0.0142369	0.0449369	-1.82E-05	-0.195338	-0.183695	0.0224191	0.0854994	-0.123802	-0.304208	-0.424825	0.294397	0.0656047	0.0578375	0.258691	-0.100292	-0.531561	0.0392247	0.0575227	-0.126655	-0.337086	0.170392	0.189358	-0.0111632	0.110537	0.00421951	-0.00845553	-0.0303801	-0.781405	0.0266092	0.0460916	0.0961495	0.0259439	-0.197275	0.0903834	0.159578	0.0338125	1.09722	0.0541923	-0.527664	-0.200719
4.95	0.345331	-0.0143145	-0.0516294	-0.0158754	-0.0887903	-0.0552308	0.697697	-0.00286946	0.914152	0.0143297	0.0449656	0.00671543	-0.196668	-0.0639364	0.0236031	0.11457	-0.125938	-0.0801946	-0.422405	0.161978	0.0666918	0.12069	0.25771	-0.0876152	-0.531596	0.0390862	0.0564468	-0.0489207	-0.335915	0.0133856	0.189144	-0.0259381	0.110881	0.035673	-0.00876808	-0.0384143	-0.78127	0.0288223	0.046659	-0.0246554	0.0246831	-0.0105542	0.0911169	0.0258477	0.0390328	0.0381905	0.0449994	-1.14026	-0.199769
4.96	0.344727	-0.0730813	-0.0521327	0.045745	-0.0909864	-0.372856	0.697632	-0.00925639	0.914273	0.00970235	0.0450812	0.0161498	-0.196083	0.112031	0.0250236	0.197828	-0.125178	0.201405	-0.421613	0.0203845	0.0677174	0.0896013	0.256965	-0.0686447	-0.531012	0.0731188	0.0563165	0.0334295	-0.337359	-0.281253	0.188844	-0.0291842	0.111102	0.000851707	-0.00909691	-0.0233306	-0.780624	0.0812116	0.0454302	-0.19522	0.0261814	0.310288	0.0909361	-0.0512336	0.0368134	-0.413174	0.0346435	-0.833773	-0.196641
4.97	0.343727	-0.0831748	-0.0534038	0.00345125	-0.0953212	-0.494655	0.697526	-0.0118357	0.914344	0.00437773	0.0452719	0.0210512	-0.194573	0.123121	0.0274449	0.314752	-0.1228	0.253501	-0.421448	0.0147193	0.0688746	0.162181	0.256258	-0.0690483	-0.530211	0.0931347	0.0562016	-0.00164003	-0.340955	-0.399503	0.188499	-0.043371	0.110838	-0.0443113	-0.00907359	0.0323178	-0.779787	0.0775788	0.0434486	-0.187792	0.0302944	0.488075	0.0907588	-0.0128411	0.0310519	-0.760467	0.0285143	-0.446857	-0.194421
4.98	0.342562	-0.0938244	-0.0551279	-0.00400181	-0.0999753	-0.476239	0.697391	-0.0147936	0.914357	-0.00140673	0.0454851	0.0202045	-0.192791	0.153337	0.03062	0.318029	-0.120175	0.331157	-0.421439	-0.025226	0.0704944	0.0773009	0.255664	-0.0473355	-0.529164	0.117402	0.0558591	0.0217977	-0.34516	-0.418959	0.187929	-0.063374	0.110369	-0.0471473	-0.00846655	0.0741961	-0.778919	0.0798597	0.0417653	-0.158082	0.035338	0.500334	0.0912118	0.0595974	0.0214871	-1.13469	0.0248919	-0.289108	-0.194158
4.99	0.341523	-0.06138	-0.0565384	0.0107951	-0.10406	-0.385129	0.697234	-0.0163061	0.914327	-0.00393019	0.0456607	0.0148854	-0.190907	0.159366	0.0329959	0.19609	-0.116154	0.45253	-0.422047	-0.102236	0.0714271	0.143924	0.255427	-0.00739115	-0.528023	0.0840317	0.055901	0.0576472	-0.349379	-0.41209	0.187284	-0.0591564	0.110116	3.02E-05	-0.00771579	0.0717948	-0.778242	0.0365667	0.0403638	-0.12643	0.0399186	0.418858	0.0924698	0.131855	0.00887246	-1.37562	0.0227256	-0.136595	-0.19557
5	0.340983	-0.011405	-0.0575592	0.0160238	-0.107329	-0.302676	0.697067	-0.0170338	0.914284	-0.00475462	0.0457864	0.0105389	-0.189246	0.14244	0.0342462	0.0953461	-0.111884	0.394314	-0.423442	-0.17304	0.0729693	0.155799	0.25543	0.00660034	-0.527324	0.0222982	0.0562786	0.0603314	-0.35343	-0.382969	0.186835	-0.0300973	0.110273	0.0260089	-0.00714235	0.0456787	-0.778151	-0.0245925	0.0392806	-0.0928521	0.0437182	0.345695	0.0942487	0.164584	-0.00548252	-1.5039	0.01937	-0.428605	-0.197465
[truncated: 2,487 more columns]
