# Supplementary material for: Analysis of abnormal posture in patients with Parkinson's disease using a computational model considering muscle tones
Source: Front Comput Neurosci. 2023 Oct 5;17:1218707. doi: 10.3389/fncom.2023.1218707 (PMC10585043; doi:10.3389/fncom.2023.1218707)
Supplement: Supplementary file 3 [file Data_Sheet_3.ZIP › result_simulation_sub7-8/Sub7_uff5.881024.sto]

230311_sub7_uff5.881024_3/2384_2.408_1.049
version=1
nRows=501
nColumns=2509
inDegrees=no
endheader
time	pelvis_tilt	pelvis_tilt_u	pelvis_list	pelvis_list_u	pelvis_rotation	pelvis_rotation_u	pelvis_tx	pelvis_tx_u	pelvis_ty	pelvis_ty_u	pelvis_tz	pelvis_tz_u	hip_flexion_r	hip_flexion_r_u	hip_adduction_r	hip_adduction_r_u	hip_rotation_r	hip_rotation_r_u	knee_angle_r	knee_angle_r_u	subtalar_angle_1_r	subtalar_angle_1_r_u	ankle_angle_r	ankle_angle_r_u	hip_flexion_l	hip_flexion_l_u	hip_adduction_l	hip_adduction_l_u	hip_rotation_l	hip_rotation_l_u	knee_angle_l	knee_angle_l_u	subtalar_angle_1_l	subtalar_angle_1_l_u	ankle_angle_l	ankle_angle_l_u	lumbar_extension	lumbar_extension_u	lumbar_bending	lumbar_bending_u	lumbar_rotation	lumbar_rotation_u	neck_extension	neck_extension_u	roll	roll_u	yaw	yaw_u	neck_extension_2
0	0.335267	0	-0.0306479	0	-0.0542774	0	0.664523	0	0.908709	0	0.0186441	0	-0.0884725	0	-0.0185887	0	-0.0777611	0	-0.504216	0	0.106865	0	0.243295	0	-0.205896	0	0.0485647	0	-0.144822	0	-0.331762	0	0.0344438	0	0.189808	0	-0.769067	0	0.0604002	0	0.0450415	0	0.472224	0	-0.0076428	0	0.0501423	0	-0.162898
0.01	0.335387	0.458012	-0.0318093	-0.164234	-0.0551631	-0.248181	0.664621	0.00207617	0.908801	0.00846552	0.0187984	0.0218046	-0.0882897	-0.250289	-0.0150872	0.587582	-0.0766287	0.406668	-0.504341	-0.489014	0.105288	-0.486886	0.244409	0.328847	-0.208197	-0.732819	0.0475103	-0.251075	-0.145767	-0.2718	-0.328361	0.413736	0.0290172	-1.12247	0.191057	0.370821	-0.768939	-0.566328	0.0603277	0.00970154	0.0462616	0.217006	0.470962	0.150375	-0.00687844	0.0995492	0.0500486	-0.0251288	-0.160295
0.02	0.337383	-0.0404123	-0.0331851	-0.0391163	-0.0558194	0.0356963	0.664554	-0.012644	0.908759	-0.0124441	0.0189421	0.00632966	-0.0871388	0.334744	-0.00963332	0.470584	-0.0710911	0.576089	-0.509906	-0.546224	0.098237	-0.722441	0.24633	0.144721	-0.211527	0.0334745	0.0481006	0.268385	-0.147607	-0.124871	-0.326215	0.0282427	0.0192268	-0.81976	0.194026	0.180676	-0.771737	-0.000927694	0.0603367	0.00936857	0.0471976	-0.0650621	0.47252	0.138612	-0.00608318	0.0438646	0.0495924	-0.0625275	-0.160966
0.03	0.336443	-0.0741791	-0.0328256	0.0450693	-0.0551428	0.0652702	0.664444	-0.0067756	0.90864	-0.00907352	0.0189753	0.00300734	-0.0835929	0.222253	-0.00596816	0.320123	-0.0651768	0.655878	-0.514134	-0.263255	0.0955782	0.166659	0.247565	0.09589	-0.209809	0.0869549	0.0514715	0.355658	-0.147705	0.14864	-0.326429	-0.00898511	0.0130906	-0.3677	0.194961	0.0319633	-0.770975	0.0655298	0.0601465	-0.0603378	0.046101	-0.0927906	0.473418	0.0421149	-0.00574568	0.0197112	0.048876	-0.079594	-0.161775
0.04	0.336254	0.016838	-0.0322961	0.0426102	-0.0550941	-0.00982747	0.664425	0.00158602	0.908584	-0.00296955	0.0190226	0.00598912	-0.0825149	0.000804462	-0.00327792	0.236447	-0.058077	0.661451	-0.515485	-0.0404675	0.0980631	0.177876	0.248439	0.0725362	-0.209378	-0.0418943	0.0540649	0.168382	-0.145288	0.283171	-0.326195	0.0337388	0.0119893	0.0742593	0.195056	0.000652803	-0.770796	-0.0176638	0.0593435	-0.0865288	0.04571	0.00967137	0.473563	-0.00805159	-0.00562681	0.0020995	0.0480814	-0.0750671	-0.161767
0.05	0.336306	-0.016495	-0.0319719	0.035919	-0.0553234	-0.00372457	0.66445	0.00285189	0.908569	-0.000760525	0.0190722	0.00319993	-0.0824141	0.0231529	-0.00153238	0.107245	-0.054119	0.137465	-0.51568	-0.0141151	0.0977475	-0.145584	0.248922	0.0275492	-0.209359	0.0266187	0.0552037	0.0744825	-0.142946	0.157552	-0.326172	-0.0297554	0.0129039	0.069609	0.195087	0.00665277	-0.770783	0.0265405	0.0585754	-0.0651809	0.0459636	0.0304516	0.473407	-0.0239215	-0.00566219	-0.00484712	0.0474356	-0.053177	-0.161696
0.06	0.335972	-0.0404072	-0.0316067	0.0366613	-0.0554065	0.0104969	0.664484	0.004006	0.908564	-0.000201799	0.0190846	-0.000441078	-0.0819375	0.0563385	-0.00113508	-0.0140885	-0.0542288	-0.108231	-0.515915	-0.0267272	0.0973949	0.111084	0.249041	-0.00368199	-0.208783	0.0572722	0.0556514	0.0308502	-0.142374	-0.0265892	-0.326588	-0.0400098	0.0133439	0.029005	0.195146	0.00330659	-0.770282	0.0578082	0.0580185	-0.0506536	0.0462125	0.025086	0.4731	-0.036257	-0.00569422	0.00270548	0.0469964	-0.0360268	-0.161728
0.07	0.335617	-0.0288246	-0.0312426	0.0303698	-0.0553843	0.0154684	0.664533	0.00556721	0.908563	-0.00031339	0.0190703	-0.00208379	-0.081439	0.0463018	-0.00166415	-0.0747796	-0.0557072	-0.175073	-0.516249	-0.0367299	0.0990872	0.152206	0.249008	-0.00218415	-0.208334	0.0271377	0.0557079	-0.00359023	-0.143123	-0.0976036	-0.326835	-0.00926307	0.0135509	0.0117917	0.195147	-0.00188627	-0.769721	0.0478542	0.0576001	-0.0398786	0.0464065	0.0214807	0.472711	-0.0401473	-0.00563393	0.013191	0.0466775	-0.0287625	-0.161672
0.08	0.335371	-0.0218898	-0.0309299	0.0265921	-0.0553143	0.0173877	0.664595	0.00646268	0.908555	-0.00120839	0.0190482	-0.00218417	-0.0810604	0.0402118	-0.00247829	-0.0771397	-0.0575079	-0.161291	-0.516648	-0.0427932	0.0998026	0.0157572	0.249069	0.0137185	-0.20818	0.0104756	0.0555798	-0.0109532	-0.144049	-0.0789048	-0.326828	0.00550907	0.013533	-0.0156158	0.195143	0.00167652	-0.769264	0.0407541	0.0572526	-0.0371862	0.0465758	0.0173458	0.472309	-0.0380657	-0.00548059	0.0202539	0.0463929	-0.0288239	-0.16156
0.09	0.334968	-0.0647945	-0.0306419	0.0124402	-0.0551256	0.0446714	0.664674	0.00948138	0.908538	-0.00231993	0.0190279	-0.00221102	-0.0806876	0.0341566	-0.00311944	-0.0464794	-0.0587053	-0.0793793	-0.516728	0.0447036	0.100105	0.05119	0.248887	-0.0466853	-0.208033	0.0209811	0.0554375	-0.0125359	-0.144585	-0.019573	-0.326478	0.0716956	0.0130434	-0.0935738	0.194842	-0.0549572	-0.768568	0.103499	0.0569951	-0.0143678	0.0466412	-0.000974222	0.471769	-0.0723775	-0.00529044	0.0232826	0.0460721	-0.0329553	-0.161248
0.1	0.333625	-0.202571	-0.030286	0.0191053	-0.054554	0.0775488	0.66475	0.00447892	0.908523	0.000640742	0.0189956	-0.00395798	-0.0796369	0.187041	-0.00360938	-0.037515	-0.059065	-0.00291679	-0.516232	0.0377476	0.100479	0.0460103	0.248494	-0.0220141	-0.206817	0.224138	0.05541	0.0375748	-0.144337	0.0813826	-0.326157	-0.0225367	0.0121248	-0.0663284	0.194355	-0.0432032	-0.766759	0.246519	0.0569986	-0.00803248	0.0463861	-0.0214833	0.471143	-0.0413156	-0.0050496	0.0327678	0.0457331	-0.0349933	-0.161079
0.11	0.331659	-0.151973	-0.0298894	0.0283428	-0.0541327	-0.00232911	0.664771	0.000632535	0.90858	0.0115251	0.0189655	-0.00103004	-0.0778059	0.135391	-0.00401168	-0.0183378	-0.0587215	0.0776749	-0.51581	0.0585098	0.101626	0.13822	0.248306	-0.0353077	-0.204564	0.158293	0.0553654	-0.000277881	-0.14345	0.0893599	-0.326387	0.0117626	0.0127275	0.218561	0.193817	-0.0732251	-0.764463	0.163102	0.0568418	-0.0581627	0.0462899	0.0574268	0.470922	0.000735249	-0.00464623	0.0492992	0.0453247	-0.0506533	-0.161123
0.12	0.330786	-0.0384842	-0.0299874	-0.0472009	-0.0544394	-0.00970938	0.664767	-0.00191817	0.908743	0.0197744	0.0189701	0.00065423	-0.0773927	-0.0497438	-0.00393414	0.0414209	-0.0583058	-0.0615535	-0.514705	0.175906	0.102137	-0.0274413	0.247646	-0.0982964	-0.20394	0.020497	0.0546646	-0.122773	-0.142557	0.13557	-0.325879	0.0603509	0.015574	0.266226	0.192968	-0.0826494	-0.763704	0.00576793	0.0564089	0.00783848	0.0472879	0.109872	0.471224	0.0619433	-0.00420778	0.0283027	0.0447467	-0.0588615	-0.160783
0.13	0.330385	-0.0674975	-0.0305364	-0.0933866	-0.053514	0.138068	0.664721	-0.00779309	0.908946	0.0198512	0.0189594	-0.00285735	-0.0781527	-0.0671786	-0.00347386	0.0240241	-0.060329	-0.304794	-0.51246	0.244671	0.101918	0.00352779	0.246477	-0.123391	-0.203721	0.0793261	0.0532609	-0.119301	-0.140631	0.215114	-0.325454	0.0296166	0.0176166	0.167908	0.192203	-0.0722134	-0.763755	0.0142513	0.0571337	0.108601	0.0478246	-0.00422507	0.472133	0.119998	-0.00391981	0.0312418	0.0442211	-0.0485472	-0.160239
0.14	0.329597	-0.077689	-0.030748	-0.0656769	-0.0517233	0.179626	0.664611	-0.0135548	0.909135	0.0186889	0.0189238	-0.00378146	-0.078519	-0.0325359	-0.00344455	-0.0145323	-0.0635027	-0.309703	-0.510191	0.210049	0.10205	-0.00124028	0.245318	-0.106943	-0.202963	0.062012	0.052342	-0.0519748	-0.139043	0.121423	-0.324919	0.0931737	0.0192563	0.16109	0.191409	-0.0889022	-0.763593	0.00267491	0.0581281	0.0878262	0.0474663	-0.059342	0.473528	0.158344	-0.00343308	0.0505388	0.043724	-0.0536923	-0.159583
0.15	0.329286	0.00394655	-0.0307163	-0.0606375	-0.0496625	0.212037	0.66446	-0.0166566	0.909326	0.0192125	0.0188893	-0.0031297	-0.0792604	-0.115502	-0.00354686	-0.015437	-0.0663961	-0.265499	-0.50811	0.204934	0.10188	-0.0215606	0.244258	-0.101654	-0.203085	-0.0738005	0.0519627	-0.0235415	-0.137873	0.124956	-0.323443	0.196111	0.0208755	0.161224	0.190341	-0.122524	-0.764171	-0.109484	0.0589717	0.0853494	0.0466876	-0.10297	0.475298	0.19869	-0.00283667	0.0518566	0.0431523	-0.061793	-0.158502
0.16	0.329562	0.0225241	-0.0305166	-0.0463621	-0.0473831	0.22653	0.664274	-0.0205796	0.909508	0.016577	0.0188607	-0.00260235	-0.08053	-0.117972	-0.00359961	-0.0124821	-0.0687926	-0.213234	-0.506158	0.180596	0.101757	-0.00826583	0.243311	-0.0855806	-0.204109	-0.110475	0.0520908	0.0241682	-0.136379	0.161271	-0.321238	0.235274	0.022357	0.12721	0.189051	-0.132441	-0.765596	-0.149233	0.0597106	0.0714663	0.0456106	-0.12255	0.477425	0.22645	-0.00226666	0.0430698	0.0425039	-0.0686328	-0.157104
0.17	0.329738	-0.00284667	-0.0301434	-0.0243589	-0.045176	0.206349	0.664046	-0.0246929	0.909656	0.0132967	0.0188383	-0.0017064	-0.0814592	-0.0634728	-0.00364303	-0.00914512	-0.0707156	-0.168651	-0.504534	0.1448	0.101616	-0.023225	0.24253	-0.0696221	-0.204981	-0.0746837	0.0526898	0.0679836	-0.134628	0.167901	-0.318936	0.223824	0.0235152	0.111106	0.187709	-0.130728	-0.767067	-0.135948	0.0602293	0.0410663	0.0445387	-0.100181	0.479724	0.237764	-0.00180218	0.0301783	0.0418091	-0.0703518	-0.155573
0.18	0.329798	0.026439	-0.0296772	0.00882715	-0.043515	0.128336	0.663785	-0.0268414	0.909785	0.0131836	0.0188324	0.000853976	-0.0820074	-0.0700159	-0.00370237	-0.0158633	-0.0721205	-0.109652	-0.503214	0.12559	0.101345	-0.0334668	0.241831	-0.0707082	-0.205629	-0.105821	0.0535735	0.0862753	-0.133152	0.113591	-0.316761	0.222678	0.024834	0.16398	0.186432	-0.131665	-0.768552	-0.183204	0.0602924	-0.0242484	0.0439682	-0.0252477	0.482133	0.245283	-0.00144049	0.0261468	0.0411257	-0.067311	-0.153993
0.19	0.330587	0.125658	-0.0291791	0.0317468	-0.0428111	0.0536406	0.663515	-0.0268713	0.909924	0.0141611	0.0188581	0.00395384	-0.0832002	-0.168992	-0.00386346	-0.0314352	-0.0728345	-0.0476625	-0.501955	0.132496	0.101095	-0.00779713	0.241085	-0.0785421	-0.207209	-0.229617	0.0546243	0.0762134	-0.13223	0.0671088	-0.314353	0.255573	0.0266347	0.172311	0.184987	-0.157431	-0.770995	-0.306438	0.0595792	-0.0818826	0.0442715	0.0432235	0.484641	0.256994	-0.00106143	0.0267442	0.0404678	-0.064083	-0.152155
0.2	0.331991	0.123747	-0.0287745	-0.0059531	-0.042076	0.138106	0.663239	-0.0286864	0.910052	0.0104826	0.0188983	0.0034328	-0.0851191	-0.18084	-0.00399977	-0.0260388	-0.0737161	-0.153506	-0.50057	0.136826	0.101185	0.02308	0.240285	-0.0746483	-0.209423	-0.193577	0.0555521	0.0570895	-0.131152	0.139669	-0.311992	0.199519	0.0279516	0.0804852	0.18346	-0.138335	-0.77421	-0.308539	0.0589029	-0.0107464	0.0447062	-0.0197898	0.487237	0.261593	-0.000766963	0.0130232	0.0399063	-0.0466369	-0.150188
0.21	0.332746	0.00930696	-0.0281321	0.0415769	-0.0403385	0.188382	0.662929	-0.0332961	0.910122	0.00341444	0.0189276	0.0033809	-0.0861806	0.00747012	-0.00437963	-0.0764312	-0.0756841	-0.1838	-0.499642	0.0179018	0.101889	0.120219	0.239779	-0.0201423	-0.210404	-0.0273971	0.0565412	0.131444	-0.129611	0.105897	-0.310483	0.118901	0.0281473	-0.0198661	0.182206	-0.117369	-0.776711	-0.183197	0.058759	-0.0423461	0.0441231	-0.0968725	0.489788	0.250401	-0.000472979	0.031972	0.0395094	-0.0388187	-0.148323
0.22	0.332463	-0.0532994	-0.0268248	0.141178	-0.0395966	0.0359302	0.662579	-0.036088	0.910124	-0.00273874	0.018985	0.00829464	-0.0850925	0.197026	-0.00546897	-0.108084	-0.0765382	0.00620942	-0.500449	-0.161069	0.103012	0.0732465	0.239898	0.0329449	-0.210101	0.0234448	0.0582271	0.189088	-0.129628	-0.0878712	-0.309233	0.138226	0.0278368	-0.0395729	0.18104	-0.114929	-0.778087	-0.120115	0.0573519	-0.210202	0.0436825	0.00294866	0.492164	0.224083	1.96E-05	0.0377718	0.0390387	-0.0559209	-0.146504
0.23	0.331834	-0.0739409	-0.0254751	0.140252	-0.040103	-0.0261544	0.66222	-0.0360598	0.910073	-0.00734637	0.019085	0.0110119	-0.0829028	0.249775	-0.0065515	-0.0758358	-0.0760204	0.0786807	-0.50239	-0.211458	0.10351	0.0615233	0.240323	0.0489858	-0.209533	0.0578031	0.0599223	0.163127	-0.130773	-0.112611	-0.307921	0.109031	0.0271916	-0.10186	0.180065	-0.0754214	-0.779088	-0.092646	0.055025	-0.230845	0.0441798	0.0732761	0.494201	0.185738	0.000297449	0.00203937	0.0384568	-0.0567301	-0.144488
0.24	0.330852	-0.121313	-0.0242823	0.13218	-0.0408082	-0.0270296	0.661861	-0.0363554	0.90998	-0.0112601	0.019196	0.0110785	-0.0801842	0.310532	-0.00745962	-0.0663048	-0.075108	0.095421	-0.504615	-0.234931	0.104473	0.110907	0.240922	0.0671894	-0.208267	0.161114	0.0613804	0.160677	-0.131781	-0.0722294	-0.30732	0.00336271	0.0259408	-0.131224	0.179553	-0.0239303	-0.77963	-0.0315023	0.0527625	-0.216491	0.0450532	0.0926344	0.495872	0.148211	0.000249789	-0.0213049	0.0379453	-0.0449666	-0.142434
0.25	0.329461	-0.149463	-0.02317	0.116584	-0.0414444	-0.0170234	0.661499	-0.0363539	0.909855	-0.0135832	0.0193076	0.0112544	-0.0769056	0.34691	-0.00831314	-0.0536546	-0.0741679	0.0801762	-0.507096	-0.252661	0.105289	0.0504246	0.241657	0.0746782	-0.20599	0.25063	0.0626196	0.139724	-0.132449	-0.0313094	-0.307865	-0.110718	0.0248778	-0.0883663	0.179556	0.0251271	-0.779641	0.00664711	0.0506986	-0.191607	0.0460341	0.0993827	0.497242	0.124499	1.48E-05	-0.0353364	0.0375671	-0.0308573	-0.140493
0.26	0.327923	-0.159489	-0.0222084	0.0734994	-0.0416509	0.0535715	0.661144	-0.0346376	0.909713	-0.0147756	0.0194173	0.0103749	-0.0735328	0.333653	-0.00901107	-0.0351341	-0.0736759	-0.000512102	-0.509563	-0.23371	0.105617	0.0254263	0.242392	0.068773	-0.203029	0.316474	0.0634199	0.094887	-0.132591	0.0513892	-0.30948	-0.213017	0.023935	-0.104963	0.179974	0.0582547	-0.779412	0.0286831	0.0491196	-0.114953	0.0468365	0.051586	0.49843	0.110542	-0.000355875	-0.0489116	0.0373424	-0.0133109	-0.138691
0.27	0.326273	-0.17749	-0.0214089	0.0315876	-0.0408373	0.14366	0.660808	-0.0327146	0.90956	-0.0159022	0.0195129	0.00883665	-0.0703129	0.324628	-0.00953074	-0.0235474	-0.0741606	-0.0926467	-0.511755	-0.209695	0.105809	0.0136176	0.243066	0.0671459	-0.199473	0.37981	0.0636881	0.0574734	-0.13182	0.138035	-0.312061	-0.297464	0.0227756	-0.122091	0.180717	0.0904066	-0.778945	0.0624799	0.0484581	-0.0312225	0.0469384	-0.021886	0.499452	0.087454	-0.000858682	-0.0571571	0.0372982	0.00284651	-0.137062
0.28	0.324369	-0.209472	-0.0206579	0.0200992	-0.039354	0.174622	0.660488	-0.0315538	0.909394	-0.0172934	0.0195971	0.00819785	-0.0669374	0.360121	-0.0099959	-0.0191452	-0.07524	-0.118375	-0.513899	-0.223332	0.105859	-0.000979989	0.243776	0.0741478	-0.195292	0.448431	0.0636455	0.0458579	-0.130507	0.167957	-0.315368	-0.365297	0.0217877	-0.0678858	0.181773	0.119987	-0.778101	0.104656	0.0483707	-0.00290936	0.0464817	-0.0526283	0.500336	0.0809148	-0.00141877	-0.06122	0.0373781	0.0119292	-0.135616
0.29	0.322194	-0.222125	-0.0199588	0.0146757	-0.0378474	0.152669	0.660178	-0.0301012	0.909213	-0.0187647	0.0196812	0.00871167	-0.0631943	0.379395	-0.0104121	-0.00570174	-0.0762886	-0.100062	-0.516222	-0.23386	0.105711	-0.0404385	0.244542	0.0735149	-0.190555	0.481036	0.0634098	0.0256264	-0.129223	0.146705	-0.319251	-0.405677	0.0213581	-0.0263847	0.183097	0.145111	-0.776916	0.121464	0.0483914	-0.00291696	0.0459669	-0.0358802	0.501172	0.0819514	-0.0020184	-0.0651873	0.0375261	0.0175599	-0.134298
0.3	0.320231	-0.165785	-0.0194566	-0.0192865	-0.0364279	0.162729	0.659894	-0.0260484	0.90903	-0.0176601	0.0197702	0.00882503	-0.0597873	0.282414	-0.0106551	0.0136546	-0.0773596	-0.139524	-0.518383	-0.183009	0.104919	-0.10408	0.245222	0.0591052	-0.185998	0.422988	0.0628735	-0.0234989	-0.127992	0.173971	-0.323367	-0.415906	0.0213085	0.0204531	0.18463	0.160207	-0.77593	0.0664829	0.0485329	0.0386363	0.0455771	-0.0429606	0.501957	0.0726283	-0.00268143	-0.075138	0.0377368	0.0251104	-0.132999
0.31	0.319002	-0.0973129	-0.0193313	-0.0763946	-0.0344081	0.21998	0.659658	-0.0216492	0.908863	-0.0158982	0.0198536	0.00788246	-0.0576973	0.150985	-0.0105465	0.0370079	-0.079237	-0.228623	-0.519759	-0.104431	0.103942	-0.0829772	0.245703	0.0409498	-0.182235	0.358792	0.0618317	-0.0785251	-0.126088	0.240971	-0.32761	-0.433505	0.0215718	0.0178293	0.186291	0.167568	-0.775681	0.000182631	0.0494158	0.124163	0.0448734	-0.0903223	0.502687	0.0718271	-0.0034722	-0.0844226	0.0380485	0.0357938	-0.131639
0.32	0.318158	-0.0884174	-0.0194621	-0.0889516	-0.0321294	0.193484	0.659456	-0.0187153	0.908706	-0.0158868	0.0199321	0.00807335	-0.0563025	0.134767	-0.0102367	0.050009	-0.0815635	-0.230241	-0.520727	-0.0955712	0.103134	-0.0845337	0.246067	0.035038	-0.178844	0.351715	0.0605572	-0.089437	-0.123967	0.215396	-0.331992	-0.442538	0.0216787	0.00855795	0.187968	0.171899	-0.7758	-0.00405731	0.0507078	0.128053	0.0440134	-0.0721259	0.503429	0.0701334	-0.00426815	-0.0800736	0.038427	0.0383284	-0.130392
0.33	0.317301	-0.0839246	-0.0198109	-0.0962147	-0.0302194	0.15232	0.659284	-0.0156131	0.908545	-0.0158471	0.0200162	0.00865251	-0.054919	0.122542	-0.00977177	0.062305	-0.0837842	-0.219577	-0.521641	-0.0829936	0.102265	-0.0831003	0.24639	0.0317181	-0.17548	0.339856	0.0591925	-0.097925	-0.12219	0.184585	-0.336392	-0.435843	0.0216361	-0.0382388	0.189674	0.165704	-0.775847	-0.000677044	0.051936	0.11901	0.0434801	-0.040528	0.504095	0.0550462	-0.00502144	-0.0751458	0.0388279	0.0414878	-0.129275
0.34	0.316729	-0.0303505	-0.0202801	-0.0985443	-0.028509	0.146105	0.659151	-0.0110665	0.908397	-0.0137405	0.0201032	0.00878051	-0.0539948	0.043996	-0.00926322	0.0532098	-0.0859836	-0.218515	-0.522316	-0.0522327	0.101574	-0.0549836	0.246669	0.0277409	-0.17257	0.257612	0.0578604	-0.0951099	-0.120547	0.180079	-0.340576	-0.394206	0.0209237	-0.0856982	0.191214	0.141357	-0.776109	-0.0482772	0.0531038	0.116144	0.0430447	-0.0541914	0.504602	0.0404701	-0.00569349	-0.0622949	0.0392666	0.0449946	-0.128193
0.35	0.31677	0.0323544	-0.0207903	-0.101242	-0.0268794	0.123981	0.659064	-0.00655597	0.908271	-0.0115206	0.0201947	0.0096836	-0.0539081	-0.0352942	-0.00873428	0.0593129	-0.087989	-0.172791	-0.522736	-0.0343657	0.101071	-0.0489895	0.246923	0.0230754	-0.17066	0.147169	0.0566641	-0.100724	-0.11892	0.159037	-0.34417	-0.32043	0.0200671	-0.0870623	0.192526	0.119623	-0.776935	-0.107071	0.0541908	0.106818	0.0425017	-0.0538447	0.504983	0.0246732	-0.00625662	-0.0564388	0.0397133	0.0425405	-0.1271
0.36	0.317406	0.0906138	-0.0214501	-0.0804406	-0.0257863	0.0181328	0.65902	-0.00220933	0.908163	-0.0100945	0.0202994	0.0115179	-0.0545161	-0.092882	-0.00799545	0.0721567	-0.0891865	-0.0433647	-0.523027	-0.029345	0.100576	-0.0488493	0.247139	0.022379	-0.169884	0.029219	0.0555328	-0.0975024	-0.117805	0.047199	-0.346934	-0.227331	0.0191219	-0.10207	0.193655	0.103527	-0.778329	-0.16537	0.0549948	0.0439042	0.0423599	0.0311223	0.505217	0.0163633	-0.00684796	-0.0619122	0.0401087	0.0358482	-0.126008
0.37	0.318649	0.164151	-0.0221547	-0.0257884	-0.0263367	-0.150938	0.659018	0.0018243	0.908069	-0.00847531	0.0204277	0.0138257	-0.0556236	-0.151441	-0.00722089	0.0623552	-0.0886837	0.122255	-0.523372	-0.0332617	0.100064	-0.0540231	0.247351	0.020273	-0.170403	-0.114634	0.0547749	-0.0690056	-0.118223	-0.115988	-0.348648	-0.121709	0.0182897	-0.0600715	0.194545	0.0765854	-0.780344	-0.242438	0.0546607	-0.0803287	0.0435412	0.170814	0.505334	0.00178889	-0.0074359	-0.0573872	0.0404392	0.0328404	-0.124961
0.38	0.320663	0.240521	-0.0229116	-0.0302075	-0.0277907	-0.150991	0.659059	0.00600866	0.907992	-0.00725465	0.0205658	0.0135131	-0.0576235	-0.257618	-0.00645678	0.0517655	-0.0874932	0.100671	-0.523524	0.00209215	0.0995699	-0.0351748	0.247514	0.0146705	-0.172215	-0.2239	0.0543075	-0.0658578	-0.119307	-0.102548	-0.349607	-0.0762436	0.0178653	-0.032726	0.195247	0.0646351	-0.783127	-0.314226	0.0536887	-0.077292	0.0454764	0.164464	0.505308	-0.0167737	-0.00799487	-0.0510457	0.0408238	0.0445071	-0.123905
0.39	0.323088	0.228545	-0.0236104	-0.0151054	-0.0291038	-0.155429	0.659131	0.00789806	0.907915	-0.0089105	0.0207	0.0135559	-0.0601696	-0.228721	-0.00579993	0.0389442	-0.0865013	0.117594	-0.523599	-0.0293851	0.0992878	-0.0306796	0.247725	0.0305224	-0.174648	-0.226294	0.0540407	-0.0439266	-0.120236	-0.13034	-0.350244	-0.0554887	0.0175272	-0.0409089	0.195891	0.06691	-0.786217	-0.286766	0.0527111	-0.0990848	0.0471599	0.152054	0.505064	-0.0357843	-0.00843341	-0.0361525	0.0412835	0.0453292	-0.122893
0.4	0.324867	0.132431	-0.0241986	0.00365315	-0.0307027	-0.176868	0.659213	0.0084755	0.90781	-0.0115927	0.0208367	0.0136547	-0.061725	-0.0931318	-0.00526154	0.0400232	-0.0851234	0.148231	-0.524213	-0.0864176	0.0988584	-0.0497137	0.24812	0.0492825	-0.176433	-0.119788	0.0539169	-0.0253921	-0.121828	-0.198981	-0.350857	-0.0685388	0.0170796	-0.0476295	0.196619	0.0802085	-0.78844	-0.164831	0.0514321	-0.129906	0.048882	0.161979	0.504582	-0.0668077	-0.00879521	-0.0322208	0.0417327	0.0468509	-0.122239
0.41	0.325863	0.0831524	-0.0246342	0.0144503	-0.0322864	-0.147855	0.659308	0.0106322	0.907697	-0.0103914	0.0209696	0.0129046	-0.0623023	-0.0410804	-0.004892	0.0222256	-0.0837696	0.120679	-0.525141	-0.0934753	0.0984191	-0.03442	0.248645	0.0543532	-0.177321	-0.064914	0.0538179	-0.0176716	-0.123829	-0.203676	-0.351615	-0.0790499	0.0166293	-0.0318848	0.197424	0.0780396	-0.789606	-0.0901621	0.0500562	-0.13158	0.0503727	0.120071	0.503726	-0.103221	-0.00912249	-0.0253294	0.0422286	0.0539862	-0.121826
0.42	0.326603	0.0732706	-0.0248898	0.0217609	-0.0335952	-0.119502	0.659429	0.0137358	0.907607	-0.00747137	0.0210956	0.0123143	-0.0626854	-0.0418807	-0.00472117	0.00573221	-0.0826816	0.101304	-0.52603	-0.0819093	0.0981264	-0.0241518	0.249175	0.0520213	-0.177968	-0.0654764	0.0537021	-0.0207702	-0.125764	-0.19137	-0.352356	-0.0634321	0.0164684	-0.000641744	0.19814	0.0630721	-0.790274	-0.0592449	0.0487238	-0.129665	0.0513687	0.0749347	0.50252	-0.136554	-0.00938241	-0.0171349	0.0427812	0.0582451	-0.121564
0.43	0.327266	0.0609155	-0.0250203	0.0261064	-0.0347217	-0.105417	0.659581	0.0166851	0.907546	-0.00506314	0.021216	0.011773	-0.0631209	-0.04169	-0.00466194	0.000236609	-0.0817053	0.0973334	-0.526764	-0.0649355	0.0978891	-0.024014	0.249667	0.0468732	-0.178707	-0.0735228	0.0535611	-0.0247835	-0.127591	-0.183911	-0.352824	-0.0297785	0.0165522	0.0141536	0.198687	0.0474025	-0.790658	-0.0268138	0.0474166	-0.128751	0.0519748	0.0459924	0.501034	-0.157866	-0.00960003	-0.0138554	0.04337	0.0626369	-0.121459
0.44	0.327736	0.037573	-0.0250935	0.0268633	-0.0357655	-0.0949468	0.65976	0.0189538	0.907505	-0.00325012	0.0213303	0.0109205	-0.0634602	-0.0257908	-0.00462607	0.000705309	-0.0807345	0.0945496	-0.52736	-0.054302	0.0976848	-0.0149822	0.250128	0.0435136	-0.17943	-0.0629967	0.0533899	-0.0262321	-0.129358	-0.173344	-0.352994	-0.00671504	0.0167429	0.0272924	0.199116	0.0390792	-0.790662	0.0141619	0.0461451	-0.123774	0.0523304	0.0233762	0.499363	-0.176208	-0.0098053	-0.01353	0.044003	0.0681521	-0.121561
0.45	0.327906	-0.00250324	-0.0251847	-0.0150718	-0.0363337	-0.000918772	0.659958	0.0201939	0.90748	-0.00162622	0.0214277	0.00818269	-0.063646	-0.016688	-0.00452892	0.0175086	-0.0801794	-0.00255724	-0.527756	-0.0190303	0.0975786	-0.0027032	0.25052	0.0327299	-0.179852	-0.00543328	0.0530927	-0.046982	-0.130585	-0.0547259	-0.353132	-0.0307603	0.0171257	0.0458402	0.199498	0.0417383	-0.790198	0.0721085	0.0452827	-0.0378985	0.0521909	-0.0611128	0.497584	-0.181847	-0.0100661	-0.0245825	0.0447292	0.0821344	-0.12188
0.46	0.327751	-0.0317057	-0.0253548	-0.0646337	-0.0354741	0.141884	0.660165	0.0210435	0.907476	0.000629252	0.0214893	0.00430731	-0.0638977	-0.0342292	-0.00428018	0.0238755	-0.0810333	-0.155878	-0.527642	0.0372194	0.0976411	0.0116497	0.250759	0.0167354	-0.17966	0.0557117	0.0524857	-0.0623833	-0.130207	0.119537	-0.353701	-0.0798023	0.0176733	0.0668849	0.199946	0.0458333	-0.789275	0.112126	0.0455941	0.0782587	0.050844	-0.193396	0.495839	-0.168904	-0.0104504	-0.0341318	0.0456303	0.100235	-0.122424
0.47	0.327238	-0.0849792	-0.0254554	-0.0594164	-0.0337386	0.160299	0.660368	0.019342	0.907488	0.00146704	0.0215223	0.00261801	-0.0639737	0.0260622	-0.00404114	0.023331	-0.0827668	-0.170254	-0.527262	0.0326982	0.097728	0.00299415	0.250891	0.0126235	-0.17887	0.120507	0.0518176	-0.0466635	-0.128749	0.160497	-0.354579	-0.0911445	0.0184977	0.0950792	0.200368	0.0410582	-0.78796	0.164166	0.0465658	0.088055	0.0486018	-0.224887	0.494341	-0.132383	-0.0108674	-0.0362014	0.0466612	0.107546	-0.123182
0.48	0.326165	-0.130062	-0.025505	-0.0534328	-0.0321807	0.132727	0.66055	0.0171014	0.907505	0.0022817	0.0215444	0.00180692	-0.0633743	0.0760112	-0.00381139	0.0334863	-0.0843625	-0.154712	-0.526933	0.0418069	0.0976943	-0.00741209	0.250975	0.00375636	-0.177436	0.170527	0.0512123	-0.0406502	-0.127225	0.160412	-0.355497	-0.0915857	0.0194799	0.100396	0.200755	0.0379923	-0.786147	0.197742	0.0474722	0.0800632	0.0463673	-0.203752	0.493274	-0.0844858	-0.0113305	-0.046709	0.0477478	0.112841	-0.124155
0.49	0.324867	-0.131455	-0.0256618	-0.0605749	-0.0308602	0.105087	0.660713	0.0156089	0.90754	0.00490101	0.0215589	0.00115781	-0.0626313	0.061632	-0.00347233	0.0458729	-0.0859031	-0.151345	-0.526316	0.0807155	0.0976261	-0.00407746	0.250919	-0.0146856	-0.175786	0.166543	0.0505459	-0.0503933	-0.12572	0.153724	-0.356348	-0.0758594	0.0205091	0.106982	0.201092	0.0276295	-0.784267	0.181247	0.0483902	0.0849877	0.0443769	-0.17377	0.492693	-0.0385674	-0.0118706	-0.0542461	0.0489038	0.119404	-0.125179
0.5	0.323608	-0.129077	-0.0260081	-0.0702965	-0.0298316	0.0673582	0.660862	0.0143135	0.907603	0.00745957	0.0215689	0.00090448	-0.062056	0.0482415	-0.00298049	0.0624273	-0.0873211	-0.130464	-0.525356	0.110662	0.0976522	0.00683739	0.250645	-0.0375896	-0.174292	0.151848	0.0497822	-0.0630062	-0.124362	0.131985	-0.356968	-0.0479796	0.0216207	0.112642	0.201309	0.0150434	-0.78262	0.160588	0.0493256	0.0867852	0.0427744	-0.129676	0.492543	0.00241257	-0.0124411	-0.057491	0.0501153	0.12259	-0.126106
0.51	0.322318	-0.135688	-0.0265445	-0.0778081	-0.0291155	0.0373732	0.660997	0.0126602	0.907688	0.00935643	0.0215772	0.000782669	-0.0615339	0.0468548	-0.00233296	0.0767218	-0.0885158	-0.110679	-0.524131	0.1345	0.0977367	0.00714261	0.250183	-0.0535281	-0.172883	0.151788	0.0489468	-0.0682782	-0.123215	0.113595	-0.357351	-0.0295739	0.0227379	0.111024	0.201427	0.00910403	-0.781111	0.152418	0.050254	0.0878654	0.0416055	-0.0910856	0.492731	0.0302774	-0.0130206	-0.0598918	0.0513474	0.122893	-0.126936
0.52	0.320945	-0.137936	-0.0272258	-0.0843142	-0.0286279	0.0136095	0.661116	0.0112047	0.907791	0.0112859	0.0215854	0.000977888	-0.0609861	0.0427099	-0.00155036	0.0908159	-0.0895164	-0.0900427	-0.5227	0.153962	0.0978012	0.00379444	0.249563	-0.069547	-0.171449	0.149327	0.0480749	-0.0729965	-0.122249	0.0943358	-0.357587	-0.0148983	0.0238545	0.112084	0.201475	0.00102643	-0.779668	0.140865	0.0511823	0.088137	0.0407878	-0.058211	0.493216	0.0549954	-0.0135945	-0.0599563	0.0525716	0.119927	-0.127692
0.53	0.319698	-0.103623	-0.0280928	-0.0996032	-0.0283746	-0.0257145	0.661224	0.0107319	0.907915	0.013646	0.021599	0.00186211	-0.0606622	-0.0087763	-0.000556314	0.117668	-0.0902356	-0.0466306	-0.521014	0.187781	0.0978217	-0.000813746	0.248783	-0.0878036	-0.170255	0.0991955	0.0471026	-0.097582	-0.121533	0.0538173	-0.357613	0.0138518	0.0249664	0.109284	0.201445	-0.00650304	-0.778495	0.0902749	0.0521215	0.0915448	0.0403885	-0.0013064	0.493879	0.0747298	-0.0141958	-0.0692986	0.0537454	0.112931	-0.128272
0.54	0.31897	-0.0389406	-0.029231	-0.0672897	-0.0288339	-0.167795	0.661333	0.0109886	0.908063	0.0156817	0.0216275	0.00438804	-0.0609693	-0.0622077	0.000737136	0.124168	-0.0900704	0.116417	-0.519045	0.190939	0.0978483	0.004585	0.247827	-0.0987017	-0.169901	-0.0103761	0.0460157	-0.094731	-0.12158	-0.0982848	-0.357177	0.0850835	0.0260347	0.107556	0.201308	-0.0264004	-0.778054	0.0021348	0.052803	0.0051221	0.0409383	0.141855	0.494793	0.0948546	-0.0148699	-0.0683703	0.0548473	0.102696	-0.128703
0.55	0.318676	-0.0123469	-0.0304178	-0.0184358	-0.0312966	-0.342853	0.661438	0.010124	0.908218	0.014707	0.0216888	0.0073547	-0.0614219	-0.0504745	0.00200751	0.125593	-0.0878652	0.284714	-0.51733	0.157481	0.0977627	-0.0269028	0.246847	-0.0952615	-0.17052	-0.0765882	0.0452777	-0.0741544	-0.123625	-0.282499	-0.355927	0.148329	0.0271659	0.107466	0.200946	-0.0372441	-0.778273	-0.0419641	0.0521064	-0.114575	0.0433578	0.316023	0.495868	0.110212	-0.0154602	-0.064965	0.0558265	0.093116	-0.128933
0.56	0.318471	-0.00727944	-0.0317304	-0.0308895	-0.034512	-0.329426	0.661535	0.00922436	0.908357	0.0131408	0.0217635	0.00731851	-0.0618455	-0.0614608	0.00333298	0.125352	-0.0850994	0.253203	-0.515738	0.163965	0.0975191	-0.0125704	0.245879	-0.0970833	-0.171374	-0.0774385	0.0446228	-0.0752212	-0.126475	-0.277202	-0.354464	0.143598	0.028051	0.0681721	0.200579	-0.0327986	-0.778698	-0.0536277	0.0509849	-0.0970074	0.0466917	0.324009	0.497029	0.117091	-0.0160386	-0.059152	0.0567989	0.0981893	-0.12907
0.57	0.318433	0.0244465	-0.0329422	-0.0247963	-0.0372625	-0.266485	0.661626	0.00893773	0.908485	0.0126701	0.0218349	0.00711618	-0.0625181	-0.0977807	0.00448469	0.0909185	-0.0828202	0.20335	-0.514113	0.158304	0.0975157	0.00051101	0.244956	-0.0860837	-0.172366	-0.115955	0.044079	-0.0577535	-0.129025	-0.242282	-0.353006	0.15527	0.0285737	0.0463587	0.200214	-0.0435791	-0.779336	-0.0912012	0.0500542	-0.0852271	0.0496564	0.256478	0.498248	0.122816	-0.0164392	-0.0336518	0.0577955	0.0954231	-0.129126
0.58	0.318821	0.0653642	-0.0338519	-0.0138132	-0.0394013	-0.196941	0.661716	0.00893873	0.90861	0.0120564	0.0219082	0.00762573	-0.0636345	-0.13485	0.00532881	0.0607992	-0.0810055	0.160763	-0.512627	0.135681	0.0974361	-0.0147821	0.244162	-0.0702778	-0.173872	-0.171536	0.0437683	-0.0430498	-0.131212	-0.208902	-0.351335	0.178716	0.0289933	0.0333521	0.199704	-0.0563294	-0.780447	-0.136575	0.049179	-0.078793	0.0518471	0.170258	0.4995	0.122307	-0.0165868	-0.0116532	0.0587201	0.0842182	-0.129023
0.59	0.319577	0.0974453	-0.0344185	0.00414199	-0.0409479	-0.132622	0.661803	0.00885539	0.908721	0.0101554	0.0219872	0.00817403	-0.0650515	-0.157639	0.00590456	0.030408	-0.079541	0.131175	-0.511403	0.107454	0.0973301	-0.00628159	0.243561	-0.048701	-0.175836	-0.216258	0.0437013	-0.0208232	-0.133055	-0.175568	-0.349445	0.198678	0.0291464	-0.00197605	0.199095	-0.0651792	-0.781942	-0.171382	0.048304	-0.0811873	0.0531893	0.0831824	0.500754	0.125614	-0.0165415	0.00536904	0.059511	0.0699972	-0.128793
0.6	0.320727	0.141347	-0.0345875	0.0253516	-0.0419413	-0.0664295	0.66189	0.00868277	0.908814	0.00812422	0.0220708	0.00853082	-0.0667795	-0.192755	0.0061579	-0.00660007	-0.0783815	0.0976782	-0.510475	0.077609	0.0973302	0.00871852	0.243202	-0.0234719	-0.178257	-0.271374	0.0439549	0.00553057	-0.134474	-0.127679	-0.347384	0.213524	0.0289812	-0.0297651	0.198387	-0.0753426	-0.783843	-0.218928	0.0473616	-0.0857429	0.0536418	-0.0110821	0.502007	0.122781	-0.0163268	0.0225415	0.0601688	0.0573283	-0.128433
0.61	0.322293	0.168863	-0.0343838	0.0437518	-0.0424302	-0.0189546	0.661974	0.00825387	0.90888	0.00474599	0.0221583	0.00898714	-0.0688164	-0.20231	0.0061008	-0.0337441	-0.0775309	0.072851	-0.509888	0.0357107	0.097454	0.012443	0.243105	0.00380289	-0.181119	-0.3022	0.0445134	0.0277256	-0.135417	-0.090871	-0.345233	0.214799	0.0284915	-0.0696531	0.197635	-0.0741506	-0.786168	-0.248271	0.0463501	-0.0926862	0.053241	-0.084097	0.503228	0.119816	-0.0159635	0.0337497	0.0606918	0.0431393	-0.12793
0.62	0.323908	0.143118	-0.0338834	0.0652136	-0.0426558	0.0126682	0.662051	0.00722634	0.908903	-0.000464963	0.0222487	0.0088925	-0.0706426	-0.141835	0.00578703	-0.0580039	-0.0768642	0.0514846	-0.509839	-0.0286599	0.0976921	0.0430577	0.24331	0.0390302	-0.183934	-0.25914	0.0453198	0.0583643	-0.136077	-0.0585977	-0.34321	0.182904	0.0276132	-0.105424	0.19695	-0.0591221	-0.788523	-0.217379	0.0452199	-0.105864	0.0522626	-0.13709	0.5044	0.11181	-0.0155195	0.0414386	0.0610821	0.0326735	-0.127397
0.63	0.325007	0.0750505	-0.0331436	0.0201755	-0.0420179	0.188226	0.662114	0.00534815	0.908872	-0.00526635	0.0223251	0.00581369	-0.0717171	-0.0795009	0.00525409	-0.062078	-0.0771205	-0.143953	-0.510303	-0.0487424	0.098258	0.0642415	0.243827	0.0590631	-0.185763	-0.118078	0.0461697	0.0517366	-0.135763	0.136705	-0.341895	0.0620972	0.0263422	-0.14927	0.196559	-0.015267	-0.79023	-0.132526	0.0445164	0.0119203	0.0502845	-0.300002	0.505367	0.0840268	-0.0150645	0.0348358	0.0614261	0.0355639	-0.126867
0.64	0.325583	0.0270148	-0.0322304	0.000263558	-0.0394033	0.329482	0.66216	0.00415879	0.908807	-0.00753896	0.0223678	0.00336533	-0.0723596	-0.0332147	0.00458377	-0.0847328	-0.0795692	-0.303453	-0.510838	-0.0657456	0.0990124	0.0946842	0.244516	0.0777898	-0.186233	-0.00461836	0.0467394	0.0535708	-0.133502	0.271608	-0.341911	-0.049514	0.024811	-0.140113	0.196572	0.0111195	-0.791252	-0.0727694	0.0451271	0.0903193	0.0464751	-0.44165	0.506123	0.0729279	-0.0146439	0.0424141	0.0617969	0.032981	-0.126407
0.65	0.325764	-0.0066876	-0.0311055	0.0181205	-0.0363666	0.305333	0.662199	0.00402521	0.908723	-0.00910488	0.0224036	0.00390761	-0.0724288	0.0295314	0.00368349	-0.091855	-0.082521	-0.277303	-0.511734	-0.1077	0.100024	0.0940731	0.245387	0.0880359	-0.185907	0.0491491	0.0472321	0.0499586	-0.130892	0.245026	-0.342628	-0.0876792	0.0236051	-0.110681	0.196773	0.0270158	-0.791792	-0.0339815	0.0458923	0.0638636	0.0420822	-0.427155	0.506777	0.0623055	-0.0141505	0.0438954	0.0620673	0.0193428	-0.126018
0.66	0.325689	-0.0259602	-0.0299977	0.0221759	-0.03375	0.260359	0.662235	0.00374652	0.908627	-0.0100925	0.022445	0.00432752	-0.0720321	0.0646235	0.00277251	-0.0804016	-0.0851481	-0.248133	-0.512926	-0.125642	0.100684	0.045757	0.246287	0.0883691	-0.185193	0.0862706	0.04758	0.037326	-0.128625	0.2175	-0.343659	-0.121397	0.0225418	-0.0993307	0.197121	0.0420088	-0.792048	-0.0122448	0.0464231	0.0466937	0.0380688	-0.374513	0.507322	0.0533241	-0.0137169	0.0352497	0.0622314	0.0126136	-0.125666
0.67	0.325251	-0.0811884	-0.0290913	0.0159404	-0.0316772	0.182078	0.662268	0.00270316	0.908518	-0.0119981	0.0224906	0.00478919	-0.0711087	0.142207	0.00204701	-0.0439086	-0.0873315	-0.179926	-0.514281	-0.147458	0.100999	0.0135402	0.247164	0.0843104	-0.183927	0.171964	0.0477133	0.0207801	-0.126715	0.169743	-0.345101	-0.173237	0.021564	-0.098341	0.19768	0.0696674	-0.791936	0.0445078	0.0468206	0.0305972	0.0347835	-0.270004	0.50782	0.0484677	-0.0134004	0.0203411	0.0623392	0.00765468	-0.125366
0.68	0.324133	-0.147154	-0.0285763	-0.000231213	-0.0304167	0.0948286	0.662286	0.00111251	0.908389	-0.0133542	0.0225392	0.00483558	-0.0692728	0.223232	0.00168203	0.00201277	-0.0887602	-0.112621	-0.515817	-0.1534	0.100898	-0.0286884	0.247959	0.0727558	-0.181664	0.279218	0.0475319	-5.26E-05	-0.125393	0.122077	-0.347166	-0.242484	0.0206313	-0.0859726	0.198563	0.106077	-0.791151	0.111254	0.0470968	0.0227588	0.0327104	-0.141206	0.508314	0.0499195	-0.0132444	0.00693856	0.0624207	0.00843231	-0.125199
0.69	0.322409	-0.199974	-0.0284317	-0.0046651	-0.0298766	0.0152529	0.66229	-0.000342447	0.908253	-0.0137984	0.0225877	0.00506414	-0.066722	0.286258	0.00161405	0.0287062	-0.0896164	-0.0561283	-0.517327	-0.150095	0.10043	-0.0673351	0.248617	0.0607787	-0.178437	0.368271	0.0470884	-0.0068835	-0.124521	0.0809054	-0.349916	-0.303987	0.0200396	-0.0247399	0.199757	0.13127	-0.789788	0.161234	0.0472794	0.00104332	0.0317998	-0.0285862	0.508824	0.0563862	-0.0131218	0.0145748	0.0625176	0.00841164	-0.125094
0.7	0.320133	-0.252344	-0.0285732	-0.0142367	-0.0300571	-0.0507439	0.662277	-0.00221903	0.908113	-0.0142818	0.0226435	0.00612957	-0.0634838	0.350979	0.00176215	0.0600174	-0.0899166	-0.00955214	-0.518858	-0.153743	0.0995598	-0.0958467	0.249173	0.0517957	-0.174367	0.452735	0.046445	-0.0230893	-0.124101	0.0460278	-0.353211	-0.355617	0.0201058	0.0301662	0.20121	0.158524	-0.787922	0.209062	0.0472291	-0.0173385	0.0319365	0.0663268	0.509405	0.0653778	-0.0128523	0.0321887	0.0625714	0.000184079	-0.125043
0.71	0.317453	-0.269928	-0.0290294	-0.0437091	-0.0305474	-0.0693278	0.66225	-0.00290273	0.907972	-0.0135206	0.0227098	0.00723799	-0.059813	0.358011	0.00220057	0.0940427	-0.0899763	0.00178723	-0.520306	-0.133385	0.098669	-0.0775679	0.249627	0.0392146	-0.169647	0.490822	0.0454687	-0.0579627	-0.123905	0.0326316	-0.356966	-0.386889	0.0204085	0.0201782	0.202872	0.170595	-0.785711	0.220136	0.0471974	-0.000966595	0.0327513	0.115491	0.510074	0.0767547	-0.0124005	0.0482175	0.0625155	-0.0143574	-0.124976
0.72	0.315081	-0.184597	-0.0298522	-0.0394286	-0.0315626	-0.203299	0.662229	-0.000883899	0.907853	-0.0102035	0.0227973	0.0106352	-0.0565529	0.266279	0.00300572	0.121802	-0.0893488	0.155107	-0.521517	-0.11155	0.0980044	-0.0581364	0.249905	0.0173269	-0.16543	0.351425	0.0441363	-0.0985727	-0.124469	-0.142012	-0.360502	-0.301127	0.020471	-0.00149107	0.204505	0.148494	-0.783943	0.115795	0.0470239	-0.0678021	0.0344236	0.259556	0.510856	0.0893309	-0.0118131	0.0585966	0.0622531	-0.0417051	-0.124758
0.73	0.313551	-0.120107	-0.0310493	-0.0465217	-0.0340201	-0.306142	0.662233	0.000990197	0.907761	-0.00874109	0.0229157	0.012266	-0.0542355	0.18252	0.00415731	0.149018	-0.0871384	0.2499	-0.522455	-0.0701121	0.0974173	-0.0593598	0.249986	-0.0010889	-0.162765	0.241289	0.0426485	-0.129485	-0.126852	-0.273871	-0.363039	-0.227798	0.0203369	-0.037482	0.205902	0.136814	-0.783227	0.0355208	0.0460608	-0.105118	0.0377437	0.385392	0.511811	0.110816	-0.011204	0.0482555	0.0617422	-0.0583668	-0.124403
0.74	0.312331	-0.109902	-0.0325278	-0.0713646	-0.0366089	-0.268241	0.662245	0.00174428	0.907677	-0.00784982	0.0230311	0.0105771	-0.052485	0.145757	0.00554874	0.15165	-0.0848857	0.196226	-0.522961	-0.0347991	0.0969162	-0.0401445	0.249917	-0.0118234	-0.160583	0.235221	0.0410128	-0.132795	-0.129605	-0.248499	-0.365341	-0.232756	0.0198594	-0.0413732	0.207269	0.134118	-0.78292	0.0218757	0.0452373	-0.0628122	0.0416047	0.376735	0.51288	0.107484	-0.0106939	0.0444784	0.0611615	-0.0596613	-0.124071
0.75	0.311207	-0.0997662	-0.0339938	-0.0774297	-0.0387039	-0.220354	0.662265	0.00238236	0.907606	-0.00607999	0.0231291	0.00908277	-0.0510495	0.11791	0.00688939	0.139028	-0.0831473	0.155638	-0.523187	-0.0140537	0.0965259	-0.0395738	0.249772	-0.0162185	-0.15851	0.213294	0.0394411	-0.124437	-0.131972	-0.207227	-0.367573	-0.211071	0.0196431	-0.00106275	0.208547	0.120342	-0.782725	0.0115638	0.0447527	-0.037852	0.0451827	0.338773	0.513946	0.113935	-0.0101474	0.0509898	0.060561	-0.0634785	-0.123729
0.76	0.310263	-0.0756799	-0.035328	-0.0789422	-0.0403256	-0.168931	0.662296	0.00397823	0.907558	-0.00365771	0.0232136	0.00783353	-0.049967	0.0742671	0.00812066	0.126051	-0.0817601	0.122868	-0.523208	0.0101007	0.0961396	-0.0345759	0.249591	-0.0204771	-0.156764	0.167986	0.0379951	-0.118018	-0.133862	-0.15472	-0.369498	-0.173394	0.019886	0.0473056	0.209637	0.0990367	-0.782709	-0.0120123	0.0444742	-0.0163216	0.0483342	0.291036	0.515019	0.104724	-0.0095594	0.0538132	0.0599088	-0.068107	-0.123379
0.77	0.309648	-0.0293909	-0.0364953	-0.0730746	-0.0414474	-0.111004	0.662345	0.005742	0.907534	-0.000789322	0.0232855	0.00642076	-0.0494402	-0.000288498	0.00924649	0.101673	-0.0806881	0.0870448	-0.522951	0.0434041	0.0958234	-0.0283618	0.249381	-0.0214837	-0.155564	0.0918889	0.0367081	-0.101553	-0.13517	-0.0936287	-0.371006	-0.123685	0.0205608	0.0924363	0.210494	0.067651	-0.782998	-0.0563075	0.0443794	-0.000311987	0.0509856	0.229355	0.515949	0.0884003	-0.00894631	0.059395	0.0592167	-0.071841	-0.122964
0.78	0.309844	0.0818169	-0.037345	-0.0828901	-0.0416548	0.0417529	0.662424	0.00979482	0.907548	0.00368057	0.0233373	0.00364788	-0.0501516	-0.173506	0.0100894	0.0538076	-0.0803605	-0.0441337	-0.522196	0.111999	0.0955976	-0.0141558	0.249153	-0.0252392	-0.155472	-0.059545	0.0357873	-0.0810635	-0.135452	0.0576629	-0.371934	-0.0624426	0.0216846	0.128243	0.211002	0.0304552	-0.78409	-0.172011	0.0445784	0.0674034	0.0526089	0.063769	0.5168	0.0885438	-0.00823151	0.0724236	0.0585275	-0.0670268	-0.122399
0.79	0.311188	0.162878	-0.0378156	-0.0917774	-0.0401205	0.198047	0.662537	0.0124849	0.907595	0.00490346	0.0233594	0.00116039	-0.0525714	-0.292265	0.0106288	0.0164201	-0.0815149	-0.166034	-0.520855	0.139111	0.0955349	-0.00452955	0.248915	-0.0165874	-0.156784	-0.174164	0.0352557	-0.0546658	-0.134006	0.195515	-0.372296	-0.00763636	0.0230318	0.13106	0.211149	0.000854929	-0.786345	-0.253273	0.0455753	0.137183	0.052367	-0.112773	0.517637	0.0857053	-0.00742693	0.0781776	0.0578543	-0.0719229	-0.121645
0.8	0.313005	0.172725	-0.0379211	-0.0721437	-0.0378079	0.233266	0.66267	0.01404	0.907635	0.00261296	0.0233677	0.000439681	-0.0555167	-0.289185	0.0109437	0.000450565	-0.0831778	-0.176058	-0.519608	0.108902	0.0954092	-0.0232338	0.248822	0.000150663	-0.158838	-0.21397	0.0351556	-0.0206375	-0.131888	0.215646	-0.372081	0.0422228	0.0242568	0.10688	0.211073	-0.00842131	-0.789018	-0.253917	0.0467694	0.13075	0.051036	-0.172976	0.518368	0.0632714	-0.00661607	0.0726694	0.057073	-0.0838909	-0.120831
0.81	0.314678	0.13547	-0.0377156	-0.059654	-0.0350259	0.310315	0.662817	0.0151837	0.907648	0.000267481	0.0233625	-0.00146391	-0.0582243	-0.245751	0.0110417	-0.0289015	-0.0852955	-0.260549	-0.51862	0.0875211	0.0951691	-0.021323	0.248935	0.0225159	-0.160752	-0.163677	0.0354058	0.0202727	-0.129273	0.297916	-0.37176	0.0184859	0.0251258	0.0776307	0.211003	-0.00514875	-0.791372	-0.195278	0.0480682	0.152126	0.0489651	-0.266095	0.51877	0.0253756	-0.00591411	0.0652119	0.0562309	-0.084192	-0.120021
0.82	0.315964	0.102868	-0.0371449	-0.0311275	-0.0317641	0.330619	0.662979	0.0171281	0.907648	-7.75E-05	0.0233447	-0.00176041	-0.0604331	-0.193546	0.0107687	-0.0636279	-0.0881493	-0.300196	-0.517914	0.0531167	0.0949424	-0.0224707	0.249232	0.0371416	-0.162123	-0.131631	0.0359446	0.0487661	-0.126052	0.320316	-0.371629	0.0157353	0.0259541	0.0936885	0.210941	-0.0100516	-0.793098	-0.141536	0.0494517	0.131465	0.0460946	-0.311987	0.518777	-0.017469	-0.00524806	0.0679315	0.0553712	-0.0889043	-0.11932
0.83	0.317023	0.0890594	-0.0363107	-0.00230842	-0.0287101	0.298361	0.663162	0.0195622	0.907652	0.000809949	0.023331	-0.000902974	-0.062249	-0.163039	0.0101611	-0.0877491	-0.0910421	-0.277109	-0.517528	0.0297045	0.094837	0.00984588	0.249649	0.0453317	-0.163351	-0.13296	0.0366563	0.0592025	-0.122958	0.28725	-0.371382	0.0358379	0.0270318	0.119832	0.210783	-0.0198965	-0.794389	-0.108982	0.0504924	0.0889388	0.0430656	-0.30178	0.518377	-0.0564269	-0.00461263	0.0621508	0.0544469	-0.0949987	-0.118716
0.84	0.317967	0.0825913	-0.0353867	0.0117006	-0.0260787	0.258965	0.663372	0.0223404	0.907666	0.00201684	0.0233275	0.000214362	-0.0638899	-0.153343	0.0093797	-0.0961981	-0.0936297	-0.244773	-0.517259	0.028214	0.0950873	0.0340806	0.250109	0.0446824	-0.164645	-0.142392	0.0373982	0.0556407	-0.120225	0.249717	-0.370909	0.0578313	0.028217	0.114689	0.210548	-0.0254085	-0.795397	-0.0874984	0.0511828	0.0594362	0.0402351	-0.273075	0.517675	-0.081314	-0.00407767	0.0518644	0.053485	-0.0963945	-0.118284
0.85	0.318906	0.0880048	-0.0344624	0.0247713	-0.0238547	0.221011	0.663609	0.0249504	0.907693	0.00330953	0.0233353	0.00138455	-0.0655433	-0.157563	0.00853141	-0.103027	-0.0959336	-0.219137	-0.516973	0.0282453	0.0953209	0.0087865	0.25055	0.0439848	-0.166112	-0.164143	0.0381377	0.0573228	-0.117851	0.214799	-0.370217	0.080329	0.0293218	0.106653	0.210254	-0.0321091	-0.796262	-0.0799197	0.0516035	0.0310883	0.037695	-0.243507	0.51667	-0.10898	-0.00364844	0.0444371	0.0525238	-0.0946679	-0.11794
0.86	0.319826	0.0764815	-0.033546	0.039651	-0.0220507	0.170541	0.663869	0.0266136	0.907729	0.00352646	0.0233566	0.00307335	-0.0671617	-0.135034	0.00766239	-0.100437	-0.0979356	-0.172048	-0.516712	0.0170776	0.0953469	0.00359929	0.250986	0.0447683	-0.167716	-0.164899	0.0389091	0.0611385	-0.115831	0.166534	-0.369328	0.0988884	0.0303307	0.0913633	0.209919	-0.0348414	-0.796996	-0.056817	0.051746	-0.00422692	0.0354762	-0.200668	0.515465	-0.128394	-0.0033084	0.0359943	0.051582	-0.0937648	-0.117744
0.87	0.320158	-0.0295321	-0.032665	0.0846927	-0.0212894	0.0110887	0.664131	0.0254455	0.90775	0.000501881	0.0234033	0.00646958	-0.0678146	0.0455466	0.00682725	-0.0758943	-0.0988956	-0.0035751	-0.516934	-0.0726235	0.0953789	-0.00194866	0.2515	0.0593199	-0.168844	-0.0601246	0.039742	0.0813799	-0.114906	-0.0129946	-0.368276	0.106222	0.0310548	0.0468553	0.209611	-0.0233858	-0.797033	0.0610394	0.0512221	-0.111905	0.0341208	-0.052403	0.514148	-0.130806	-0.00309571	0.0171856	0.0506153	-0.0988653	-0.117818
0.88	0.319323	-0.117272	-0.0318717	0.136941	-0.0225462	-0.184747	0.664374	0.0233868	0.907745	-0.00107772	0.0234873	0.0100789	-0.0665239	0.202941	0.00603879	-0.0554533	-0.0979035	0.184499	-0.518107	-0.145348	0.0952325	-0.0234321	0.252147	0.0668705	-0.168837	0.0286483	0.040693	0.101558	-0.116217	-0.22745	-0.367194	0.107485	0.0313656	0.0270545	0.209412	-0.0166677	-0.79584	0.151083	0.0494293	-0.240359	0.0345316	0.135746	0.512846	-0.128747	-0.00309538	-0.00511738	0.0496192	-0.096985	-0.118198
0.89	0.317869	-0.151615	-0.0312902	0.124118	-0.0250649	-0.234004	0.664601	0.0219403	0.907733	-0.000999117	0.0235961	0.0112854	-0.0643131	0.236272	0.00540548	-0.0293944	-0.0957953	0.219237	-0.519526	-0.130013	0.0950317	-0.00840275	0.252772	0.0574202	-0.168148	0.0850246	0.0415403	0.0802107	-0.118824	-0.264894	-0.366265	0.0740384	0.0315765	0.0092836	0.209302	-0.00505951	-0.79407	0.178361	0.046997	-0.241756	0.036259	0.205746	0.511708	-0.100334	-0.00332523	-0.0275624	0.0487316	-0.0782714	-0.11869
0.9	0.316189	-0.162921	-0.0309544	0.0960864	-0.0275679	-0.22283	0.664811	0.0203213	0.907728	5.63E-05	0.0237104	0.0116545	-0.0619635	0.232342	0.00498994	-0.00840282	-0.0936666	0.213993	-0.520705	-0.104418	0.0950361	0.00287788	0.253265	0.0407976	-0.167024	0.114336	0.0420771	0.0517356	-0.121452	-0.2576	-0.365676	0.0506375	0.0315205	-0.0194999	0.209289	0.00153087	-0.792174	0.176918	0.0448446	-0.203846	0.0382605	0.21298	0.510875	-0.0649931	-0.00370902	-0.0418011	0.0480447	-0.0598179	-0.119238
0.91	0.314645	-0.128081	-0.0309327	0.0578919	-0.0299881	-0.236877	0.665008	0.019298	0.907739	0.00208042	0.0238305	0.012224	-0.0599162	0.172179	0.00490835	0.029927	-0.0914136	0.239085	-0.521556	-0.0629302	0.0949749	-0.0130548	0.253556	0.0180012	-0.166038	0.0743918	0.0422163	0.000747445	-0.124201	-0.283465	-0.365112	0.0619957	0.0311596	-0.0530583	0.209337	0.00813833	-0.790595	0.120622	0.0430681	-0.162994	0.040498	0.250514	0.510433	-0.0265707	-0.00427755	-0.0692112	0.047517	-0.0444869	-0.119731
0.92	0.313388	-0.114887	-0.0312873	0.0232614	-0.0323708	-0.232545	0.665192	0.0172653	0.907765	0.00284228	0.0239498	0.0114091	-0.0583962	0.133399	0.0052274	0.0578559	-0.0890052	0.236391	-0.521951	-0.0196674	0.094901	-0.000572773	0.253616	-0.00350837	-0.165395	0.070177	0.0419644	-0.0299107	-0.127054	-0.273605	-0.364502	0.0522752	0.0304684	-0.0859078	0.209451	0.0158411	-0.789535	0.0862541	0.0417187	-0.114354	0.0430924	0.271044	0.510439	0.0174756	-0.00511426	-0.0962112	0.0471853	-0.0207692	-0.120155
0.93	0.312124	-0.129014	-0.0318461	0.00332888	-0.0345091	-0.206439	0.665349	0.014314	0.907792	0.00269276	0.0240559	0.0098034	-0.0570266	0.137368	0.00573211	0.0656984	-0.0868163	0.199004	-0.522026	0.000349323	0.0948804	-0.00838424	0.253535	-0.0124892	-0.164598	0.105026	0.041521	-0.0360763	-0.129627	-0.231648	-0.364111	0.0241682	0.0294743	-0.110499	0.209651	0.0234557	-0.788673	0.081908	0.0408296	-0.0717243	0.0457258	0.259103	0.510847	0.0597837	-0.00613758	-0.110898	0.0471114	0.00543562	-0.120527
0.94	0.310713	-0.139793	-0.0324464	-0.00596833	-0.0363349	-0.177132	0.665476	0.0111528	0.907819	0.00255409	0.0241461	0.00828852	-0.0555551	0.146068	0.00625664	0.0646568	-0.0850349	0.159926	-0.521983	0.00615737	0.0947137	-0.0220011	0.253399	-0.0152937	-0.163451	0.1337	0.0410154	-0.0355714	-0.131772	-0.187973	-0.363991	-0.000739	0.0283455	-0.112623	0.209909	0.0282952	-0.787855	0.0746364	0.0403057	-0.0405397	0.0481614	0.233333	0.511648	0.0906486	-0.00725441	-0.119325	0.0472829	0.0271949	-0.120839
0.95	0.309199	-0.149532	-0.0330635	-0.0326548	-0.037785	-0.120158	0.665572	0.008508	0.907844	0.00255472	0.0242215	0.00650527	-0.0539997	0.143297	0.00680811	0.0754909	-0.0836557	0.09955	-0.521877	0.022296	0.0944943	-0.0186225	0.253214	-0.0229244	-0.162006	0.167201	0.0404198	-0.0512804	-0.133433	-0.113904	-0.36413	-0.0329477	0.0272593	-0.105411	0.210209	0.0341712	-0.787113	0.0678385	0.0401492	0.0185161	0.0502884	0.186343	0.512765	0.122069	-0.00844162	-0.130879	0.0476577	0.0467259	-0.121022
0.96	0.307783	-0.119476	-0.0338475	-0.112216	-0.037801	0.0853183	0.665649	0.0075466	0.907875	0.00406821	0.0242656	0.00205156	-0.0529242	0.038263	0.00758303	0.0858776	-0.0837161	-0.12751	-0.52124	0.109818	0.0943875	-0.00279124	0.252895	-0.0403443	-0.160299	0.17993	0.0394289	-0.0939585	-0.133602	0.103605	-0.36481	-0.0998167	0.0261668	-0.116705	0.210634	0.0460139	-0.786615	0.0272258	0.0412301	0.194744	0.0513639	0.0123485	0.514075	0.129821	-0.0097961	-0.145935	0.0482756	0.0757793	-0.120983
0.97	0.307039	-0.0475328	-0.0344678	-0.116209	-0.0357946	0.233501	0.665723	0.00755906	0.907927	0.00592043	0.0242691	-0.000705144	-0.0531426	-0.0738338	0.00821854	0.0370032	-0.0859421	-0.289323	-0.519833	0.151799	0.0943901	-0.00543986	0.252485	-0.0369157	-0.159016	0.100198	0.0383566	-0.0802219	-0.131819	0.2358	-0.365796	-0.0853745	0.0251243	-0.0806156	0.210968	0.0184621	-0.786922	-0.0597806	0.0436145	0.261267	0.0505434	-0.160099	0.515537	0.149356	-0.0110717	-0.121601	0.049145	0.0902146	-0.12066
0.98	0.30676	-0.0367455	-0.0347078	-0.0941131	-0.033062	0.260226	0.665792	0.00623543	0.907982	0.00459395	0.0242608	-0.000801242	-0.0538971	-0.0683285	0.00853494	0.017435	-0.0890103	-0.310919	-0.51843	0.123839	0.0942312	-0.020548	0.252151	-0.0267308	-0.158328	0.0692901	0.0375355	-0.0650148	-0.12936	0.249278	-0.366457	-0.0507147	0.0243931	-0.0769943	0.211095	0.010538	-0.787798	-0.0802972	0.046152	0.248922	0.0486179	-0.218367	0.51714	0.161272	-0.0121408	-0.110831	0.0500512	0.0864458	-0.120181
0.99	0.306394	-0.0583228	-0.0347174	-0.0690512	-0.0303882	0.24933	0.665847	0.00530704	0.908019	0.00294481	0.0242535	-0.000726731	-0.054353	-0.0223103	0.0086931	0.00458662	-0.0920044	-0.291434	-0.517362	0.0916722	0.0941159	-1.49E-05	0.251947	-0.0158101	-0.15766	0.0858169	0.0368995	-0.0417954	-0.126986	0.233648	-0.366876	-0.0393361	0.0235586	-0.0835013	0.211183	0.00532607	-0.788637	-0.0619419	0.0484518	0.218641	0.0464132	-0.230213	0.518804	0.161024	-0.0131443	-0.105202	0.050915	0.0833613	-0.119693
1	0.305739	-0.0914528	-0.0344885	-0.0420866	-0.0278309	0.250428	0.665894	0.0043742	0.908042	0.00185148	0.0242459	-0.000624193	-0.054334	0.0291847	0.00861648	-0.0178548	-0.0949318	-0.293932	-0.516583	0.0648607	0.0941666	0.00475815	0.251878	0.00057376	-0.156662	0.12219	0.0365243	-0.00942448	-0.124634	0.244733	-0.367289	-0.0438611	0.0228008	-0.0686605	0.211196	-0.00220262	-0.789162	-0.0229022	0.0504656	0.18792	0.0440121	-0.253644	0.520321	0.134797	-0.0140241	-0.085268	0.0517671	0.0822968	-0.119122
1.01	0.304811	-0.104372	-0.0340593	-0.0215461	-0.0254164	0.229253	0.665942	0.00531324	0.908061	0.00208248	0.0242447	0.000565306	-0.0538778	0.0602927	0.00833542	-0.0275865	-0.0977957	-0.269014	-0.516079	0.0379221	0.0941926	0.00667402	0.251935	0.00889986	-0.155387	0.126192	0.0363532	0.00401075	-0.122242	0.23592	-0.367671	-0.0293575	0.0221703	-0.055345	0.21114	-0.0103771	-0.78933	-0.00278745	0.0521664	0.150893	0.0414581	-0.252313	0.521562	0.10552	-0.0146956	-0.062561	0.0525801	0.0754315	-0.118475
1.02	0.303878	-0.0912844	-0.0335692	-0.00830684	-0.0233595	0.192609	0.666003	0.0069281	0.908088	0.00338638	0.0242585	0.00217052	-0.0533012	0.0535284	0.00799988	-0.0288282	-0.100232	-0.217143	-0.515761	0.0287265	0.0943686	0.0291442	0.252014	0.00864915	-0.154265	0.0912889	0.0362613	0.00544687	-0.120052	0.209775	-0.367813	0.00377115	0.0216859	-0.0403809	0.210994	-0.0206828	-0.789415	-0.00758442	0.0534866	0.113937	0.0390506	-0.229552	0.522469	0.0689016	-0.0151853	-0.0455329	0.0533044	0.0667132	-0.117769
1.03	0.303152	-0.0645217	-0.0330738	0.00102894	-0.0216853	0.156477	0.666087	0.00973011	0.908127	0.00428663	0.0242874	0.00360359	-0.0529398	0.0233266	0.00766616	-0.0280461	-0.102159	-0.168657	-0.515455	0.0344236	0.0947228	0.0384263	0.252095	0.0071466	-0.153592	0.0413136	0.0362545	0.0077982	-0.118121	0.181404	-0.367611	0.0361106	0.0213988	-0.0161751	0.210742	-0.0282367	-0.789609	-0.0234071	0.0544469	0.0814733	0.0368999	-0.201237	0.522963	0.025186	-0.0155469	-0.0329273	0.0539348	0.0580528	-0.117008
1.04	0.302721	-0.0247183	-0.0325909	0.0361334	-0.0204975	0.0704952	0.666202	0.0131655	0.908173	0.00493605	0.0243326	0.00598389	-0.0529153	-0.00621344	0.00737371	-0.0367836	-0.10348	-0.0636651	-0.515097	0.0240469	0.0951187	0.0417341	0.252179	0.0121281	-0.153478	-0.0347123	0.0363811	0.0306242	-0.116594	0.0926601	-0.367054	0.086018	0.0213828	0.0198964	0.210428	-0.0386097	-0.789986	-0.0526618	0.0549914	0.00104099	0.0351398	-0.134842	0.523025	-0.0196895	-0.0157898	-0.0103721	0.0544782	0.0482755	-0.116181
1.05	0.302643	0.000388833	-0.031928	0.11664	-0.0211614	-0.152976	0.666352	0.0163853	0.90822	0.00381874	0.0244163	0.0106495	-0.052883	0.0339065	0.00689072	-0.0446398	-0.102874	0.174289	-0.515253	-0.0531722	0.0954121	0.0128615	0.252408	0.031125	-0.154284	-0.120704	0.0370753	0.0769909	-0.116872	-0.148456	-0.365696	0.17434	0.0219064	0.0797249	0.209919	-0.0565407	-0.790624	-0.0670798	0.0539562	-0.186645	0.0347305	0.0511841	0.522614	-0.0628648	-0.0157537	0.0124886	0.0548453	0.0276705	-0.115313
1.06	0.302391	-0.0385	-0.0314524	0.110497	-0.0235664	-0.253098	0.666525	0.0181701	0.908243	0.000916004	0.0245346	0.0123804	-0.052205	0.10134	0.00660042	-0.00251442	-0.100563	0.26331	-0.51604	-0.0915762	0.0954502	0.0076	0.252748	0.0354512	-0.155226	-0.0743297	0.0379304	0.0701676	-0.119016	-0.26337	-0.363961	0.158172	0.0226471	0.0592826	0.209497	-0.0265059	-0.790942	-0.00738594	0.0517984	-0.223846	0.0359717	0.173766	0.521726	-0.11613	-0.0157374	0.000840927	0.0550868	0.0276622	-0.114535
1.07	0.301873	-0.0352017	-0.0312664	0.092441	-0.0263868	-0.267898	0.66672	0.0210217	0.908248	0.000884952	0.0246572	0.0120799	-0.0511943	0.0844603	0.00654857	0.00879446	-0.0978536	0.275554	-0.516908	-0.0762668	0.0956246	0.0219659	0.253098	0.0326161	-0.155746	-0.0626305	0.038673	0.0623651	-0.121795	-0.287173	-0.362584	0.124326	0.0233201	0.0877466	0.209324	-0.0116924	-0.790794	0.0067265	0.0496141	-0.210935	0.0379362	0.213136	0.520379	-0.151408	-0.015794	0.00421518	0.0554038	0.0400261	-0.113913
1.08	0.301724	0.0300267	-0.0313225	0.0613217	-0.0291887	-0.271457	0.666951	0.0253234	0.908267	0.00307014	0.0247771	0.0119034	-0.0508055	-0.0189002	0.00667272	0.0255981	-0.0950738	0.282078	-0.517443	-0.0264868	0.0957664	0.00674895	0.253362	0.0173795	-0.15662	-0.135598	0.0392409	0.0251648	-0.124619	-0.28422	-0.361377	0.125301	0.0244649	0.139769	0.209232	-0.00854349	-0.790888	-0.0496153	0.0476488	-0.179032	0.0402098	0.242786	0.518735	-0.174827	-0.0158265	0.00591378	0.055834	0.0511323	-0.113406
1.09	0.302303	0.0950862	-0.0317018	0.0300826	-0.0319135	-0.267184	0.667226	0.0294481	0.908305	0.00430262	0.0248926	0.0109827	-0.0515385	-0.124906	0.007085	0.0402711	-0.0922509	0.276639	-0.517439	0.0254351	0.0957837	-0.00190193	0.253486	0.00614427	-0.158374	-0.209412	0.0395336	-0.00587602	-0.127349	-0.271704	-0.360103	0.127328	0.0259594	0.153397	0.209193	0.00132232	-0.791646	-0.107063	0.0460184	-0.14021	0.042812	0.265894	0.516868	-0.198021	-0.0158877	0.00398147	0.0563778	0.0641601	-0.112944
1.1	0.303323	0.117104	-0.0322731	0.0128167	-0.0344263	-0.243565	0.667535	0.032297	0.908347	0.00385287	0.0249939	0.00922966	-0.0530218	-0.168322	0.00762583	0.0386708	-0.0896054	0.247369	-0.517033	0.0492109	0.0957224	-0.011218	0.253521	0.00365661	-0.160595	-0.227154	0.0397259	-0.00976653	-0.129826	-0.237537	-0.358907	0.112788	0.0275175	0.158274	0.209239	0.0094115	-0.792751	-0.116449	0.0447426	-0.105998	0.0455156	0.260225	0.514808	-0.216279	-0.015948	0.00862881	0.0570545	0.0775099	-0.112612
1.11	0.304444	0.118407	-0.032868	0.00586279	-0.0366325	-0.211342	0.667872	0.0350196	0.908381	0.00299839	0.0250776	0.00759734	-0.0547401	-0.177623	0.0081154	0.0290268	-0.0873084	0.207755	-0.516515	0.0505093	0.0955526	-0.025332	0.253586	0.0103908	-0.162865	-0.226309	0.0399479	-0.00620122	-0.131903	-0.195703	-0.357847	0.103643	0.0291113	0.159198	0.209364	0.0165817	-0.793814	-0.101643	0.043762	-0.0799427	0.0480505	0.234847	0.512547	-0.237872	-0.0159449	0.0184801	0.057841	0.0859467	-0.112453
1.12	0.305589	0.120132	-0.0334005	0.00512613	-0.0385132	-0.178941	0.668236	0.0376393	0.908408	0.00227288	0.0251475	0.00646397	-0.0565272	-0.181027	0.00849511	0.017293	-0.0853991	0.172456	-0.516039	0.0413885	0.0952185	-0.0388161	0.253731	0.0188596	-0.165127	-0.226186	0.0402103	-0.00244721	-0.133602	-0.162527	-0.356875	0.0935922	0.0306852	0.155988	0.209557	0.0231064	-0.794733	-0.0870749	0.0430056	-0.0619933	0.0502719	0.200775	0.51004	-0.259405	-0.0158498	0.0296393	0.0586757	0.0878584	-0.112415
1.13	0.306646	0.0885071	-0.0338766	-0.0288642	-0.0398586	-0.0707946	0.668622	0.0393547	0.908423	0.000758158	0.0252045	0.00432066	-0.0582648	-0.167554	0.00881871	0.022327	-0.0840341	0.0557866	-0.515629	0.0491468	0.0948368	-0.0354957	0.253965	0.0261291	-0.167184	-0.162226	0.0404182	-0.016878	-0.134743	-0.0430663	-0.356128	0.0382637	0.0321704	0.136735	0.20985	0.0424831	-0.795383	-0.033551	0.0426185	0.0208817	0.0519798	0.107355	0.5073	-0.286489	-0.0156798	0.033019	0.0595094	0.0895145	-0.112555
1.14	0.307183	0.0203192	-0.0343289	-0.0865163	-0.039138	0.166228	0.66902	0.0399465	0.908422	-0.000779398	0.0252269	0.000564107	-0.0597832	-0.14034	0.00919242	0.0159057	-0.0848993	-0.214354	-0.514933	0.080048	0.0945121	-0.0314003	0.254231	0.0309722	-0.168053	-0.0195784	0.0402571	-0.0290036	-0.13386	0.190879	-0.356425	-0.084131	0.0332383	0.0810987	0.210471	0.0734014	-0.795258	0.0619453	0.0437455	0.180458	0.0519429	-0.1092	0.504349	-0.301654	-0.0155008	0.0460023	0.0603985	0.094056	-0.112962
1.15	0.307497	0.0472877	-0.0343909	-0.0632866	-0.0367632	0.267132	0.669429	0.0422749	0.908419	0.000728889	0.0252298	0.000616932	-0.0612664	-0.177239	0.00922375	-0.0373502	-0.0876492	-0.318102	-0.514141	0.0792227	0.0941501	-0.0411398	0.254609	0.0445168	-0.16828	-0.055279	0.0400913	-0.0120865	-0.131476	0.269853	-0.357327	-0.0737273	0.0340194	0.0773011	0.211107	0.0495538	-0.794695	0.0458373	0.045688	0.188151	0.0500744	-0.24965	0.501286	-0.302061	-0.0150174	0.0875022	0.0612129	0.0751859	-0.11358
1.16	0.30833	0.088327	-0.0339978	-0.0436688	-0.0337998	0.31316	0.669865	0.0442567	0.908434	0.00182119	0.0252458	0.00276087	-0.0633772	-0.223235	0.00887195	-0.0633653	-0.0910086	-0.347846	-0.513353	0.0750959	0.0937343	-0.0393964	0.255093	0.0525263	-0.169289	-0.131166	0.0400919	-0.0156017	-0.128517	0.30789	-0.357769	-0.0168643	0.0346944	0.0497819	0.211445	0.0214625	-0.794577	0.00672028	0.0475099	0.174	0.0470966	-0.333551	0.498261	-0.290312	-0.014209	0.107364	0.0617683	0.0436439	-0.11425
1.17	0.309222	0.0622688	-0.0334022	-0.0297837	-0.0306969	0.303778	0.670307	0.0438526	0.908445	0.00022581	0.0252875	0.00564539	-0.0654905	-0.180054	0.00845126	-0.05824	-0.0943921	-0.324658	-0.512718	0.050331	0.0933632	-0.0350732	0.255688	0.0648343	-0.170593	-0.116151	0.0400715	-0.0190883	-0.12539	0.297963	-0.357792	0.00495371	0.0348638	-0.0216225	0.211658	0.0236151	-0.79449	0.0321007	0.0491353	0.144507	0.0436459	-0.343895	0.49545	-0.263521	-0.0132775	0.112651	0.0619983	0.0104619	-0.115137
1.18	0.309682	0.01191	-0.0327666	-0.0201286	-0.027911	0.263523	0.670733	0.0411853	0.90844	-0.0010293	0.025359	0.00865663	-0.0669498	-0.104066	0.00808034	-0.0425449	-0.0974321	-0.286026	-0.512363	0.0213842	0.0930523	-0.0252263	0.256362	0.068812	-0.171469	-0.0529067	0.0399741	-0.023385	-0.122514	0.271305	-0.357788	-0.00943277	0.0343015	-0.0831189	0.211914	0.0276439	-0.794	0.0744684	0.0504161	0.108341	0.0403393	-0.308532	0.492949	-0.22276	-0.0123034	0.11183	0.0619263	-0.0168947	-0.116295
1.19	0.309653	-0.0282349	-0.0321976	-0.0157897	-0.0255482	0.221413	0.671127	0.0375057	0.908427	-0.00143082	0.0254602	0.0115654	-0.0676844	-0.0425385	0.00780797	-0.0269791	-0.100109	-0.250305	-0.512253	0.00193448	0.092888	-0.00554918	0.257028	0.0632557	-0.171712	0.00507073	0.0397176	-0.0344383	-0.119896	0.250312	-0.357991	-0.0314043	0.0332772	-0.120003	0.212223	0.0333496	-0.793143	0.0985384	0.051378	0.0778805	0.037439	-0.262631	0.49088	-0.178058	-0.0113195	0.110438	0.061627	-0.0371147	-0.117654
1.2	0.309287	-0.0547332	-0.0317181	-0.0145118	-0.023572	0.186234	0.671483	0.0334335	0.908412	-0.00144789	0.0255895	0.0142576	-0.0679001	-0.000880106	0.00762362	-0.0135632	-0.102426	-0.213588	-0.512295	-0.00777272	0.0928886	0.00501209	0.257621	0.0536022	-0.171478	0.0480711	0.039277	-0.0489975	-0.117513	0.228517	-0.358398	-0.0499312	0.031958	-0.140856	0.212585	0.0376789	-0.792145	0.102848	0.0520623	0.0540961	0.034981	-0.219832	0.489306	-0.127985	-0.0103235	0.107242	0.0611575	-0.0526944	-0.119076
1.21	0.308668	-0.0778934	-0.0313315	-0.01512	-0.0218744	0.161276	0.671795	0.028885	0.908397	-0.00160105	0.0257439	0.0165808	-0.0677406	0.0316609	0.00753229	-0.00145056	-0.104385	-0.176407	-0.512387	-0.00880736	0.0929718	0.0146407	0.258134	0.047444	-0.170868	0.0853203	0.0386415	-0.0630951	-0.115356	0.206511	-0.35896	-0.0640497	0.0304893	-0.150639	0.212979	0.0406672	-0.791134	0.100335	0.0525515	0.0374951	0.0329103	-0.184183	0.488258	-0.0710971	-0.00933333	0.102644	0.060555	-0.0653929	-0.120465
1.22	0.307801	-0.101701	-0.0309741	0.0282151	-0.0206673	0.0496617	0.672059	0.0240207	0.908381	-0.00167363	0.0259248	0.0202984	-0.067161	0.097717	0.00746572	-0.00539087	-0.105643	-0.0286551	-0.512586	-0.046993	0.0931958	0.0293401	0.258597	0.0488085	-0.169965	0.0981243	0.0379221	-0.048785	-0.113758	0.0709003	-0.359532	-0.0363942	0.028982	-0.145572	0.213363	0.029783	-0.790143	0.096249	0.0526503	-0.060435	0.0313638	-0.0834069	0.487719	-0.0236985	-0.00833072	0.109002	0.0598224	-0.083219	-0.121775
1.23	0.306751	-0.101275	-0.0306562	0.0694998	-0.0216041	-0.200283	0.672277	0.019828	0.908366	-0.00129251	0.0261581	0.0259524	-0.0658337	0.155393	0.00738706	0.0335392	-0.10453	0.233955	-0.513375	-0.095782	0.0933682	0.00145778	0.259057	0.0354999	-0.1693	0.0517768	0.0373459	-0.0676782	-0.114584	-0.218419	-0.359415	0.0460544	0.0276732	-0.124399	0.21356	0.0183879	-0.789293	0.0641682	0.0511934	-0.210027	0.0317223	0.169905	0.487606	0.0092344	-0.00730298	0.0854003	0.0588546	-0.107503	-0.122955
1.24	0.30548	-0.144578	-0.03097	0.0334331	-0.0243212	-0.309879	0.672454	0.0152167	0.908353	-0.00139109	0.0264261	0.0267255	-0.0640127	0.200291	0.00790468	0.0971621	-0.101642	0.319392	-0.514244	-0.0736302	0.0934753	0.0354947	0.259245	0.00433458	-0.168673	0.115346	0.0363222	-0.110788	-0.117567	-0.346034	-0.358963	0.0238696	0.0263503	-0.142777	0.213849	0.0422472	-0.788529	0.0845768	0.0490603	-0.208082	0.0343664	0.341025	0.487796	0.0321885	-0.00670753	0.0357902	0.0577902	-0.100562	-0.123959
1.25	0.303641	-0.199236	-0.031713	0.0133101	-0.0274222	-0.315534	0.672578	0.00969133	0.908342	-0.000583317	0.0266819	0.0242382	-0.0616226	0.254356	0.0087158	0.106441	-0.0984866	0.307062	-0.514871	-0.055067	0.0940153	0.0571867	0.25919	-0.0132621	-0.167122	0.216024	0.035053	-0.100101	-0.121263	-0.371408	-0.359062	-0.0427824	0.0250621	-0.105634	0.214358	0.0589959	-0.78741	0.120413	0.0471683	-0.176715	0.0380459	0.390849	0.488248	0.0585763	-0.00644995	0.0143978	0.0568984	-0.0781097	-0.124947
1.26	0.301447	-0.214205	-0.0325373	0.000764777	-0.030292	-0.276024	0.672651	0.00550514	0.908348	0.00175667	0.0269096	0.021304	-0.0589209	0.257575	0.0094919	0.099199	-0.0956255	0.269643	-0.515303	-0.0286649	0.0944816	0.0400967	0.258973	-0.0284422	-0.164852	0.250915	0.0338537	-0.0827164	-0.124956	-0.343874	-0.359643	-0.0642448	0.0242868	-0.0487998	0.214917	0.0499386	-0.786125	0.116803	0.0456445	-0.136896	0.0418516	0.374139	0.488905	0.0753329	-0.00632273	0.00482386	0.0562246	-0.058433	-0.125872
1.27	0.299279	-0.201034	-0.0333261	-0.0103147	-0.032653	-0.221976	0.672693	0.00290787	0.908378	0.00433536	0.0271087	0.0185556	-0.056433	0.221598	0.010218	0.0914747	-0.0931225	0.237746	-0.51539	0.00896915	0.0949066	0.0440587	0.258625	-0.041305	-0.16254	0.228804	0.0327905	-0.0686278	-0.128215	-0.293112	-0.360176	-0.0380897	0.0239957	-0.0144646	0.215332	0.0322724	-0.785039	0.0880544	0.0445409	-0.0950243	0.0453298	0.329371	0.489684	0.0820386	-0.00625872	-0.000428568	0.0557134	-0.0459699	-0.126587
1.28	0.297307	-0.18205	-0.0340243	-0.0135861	-0.0345094	-0.174854	0.672713	0.0012778	0.908433	0.00652869	0.027281	0.0159148	-0.0543409	0.185093	0.0108883	0.0807663	-0.0909081	0.208147	-0.515142	0.0367771	0.0953259	0.0368403	0.25818	-0.0482164	-0.160543	0.189716	0.0319471	-0.0460969	-0.130983	-0.248096	-0.360342	0.00561499	0.0239455	0.00490892	0.215544	0.00928249	-0.784295	0.0558116	0.0437788	-0.0651979	0.0483446	0.280339	0.490543	0.0854896	-0.00623533	-0.00488625	0.0552923	-0.0400753	-0.127157
1.29	0.295565	-0.153287	-0.034608	-0.0135125	-0.0359475	-0.135359	0.672718	0.000535854	0.908508	0.00856201	0.0274268	0.0132373	-0.0526408	0.139899	0.0114836	0.0674476	-0.0890213	0.171791	-0.514633	0.0619902	0.0956683	0.0314579	0.257665	-0.0544587	-0.158932	0.140099	0.0314062	-0.0182977	-0.1333	-0.204085	-0.360079	0.0475129	0.0240957	0.0251396	0.215516	-0.0147584	-0.783884	0.0178845	0.0432672	-0.0421982	0.0508949	0.233798	0.491331	0.0728037	-0.00627237	-0.0110341	0.0549103	-0.0379795	-0.127494
1.3	0.29414	-0.122293	-0.0350928	-0.0145881	-0.0370724	-0.10888	0.672719	0.000285903	0.908602	0.0101679	0.027547	0.0108254	-0.0514237	0.0936056	0.0120062	0.0589422	-0.0874798	0.13872	-0.513873	0.0846671	0.0959663	0.0264589	0.257103	-0.0579833	-0.157799	0.0885483	0.0311857	0.00344324	-0.135133	-0.152453	-0.359421	0.0851796	0.0244131	0.03871	0.215261	-0.0352751	-0.783858	-0.0172461	0.0429384	-0.0235424	0.0530524	0.198901	0.491957	0.0475396	-0.00637913	-0.0170052	0.0545373	-0.0371751	-0.127643
1.31	0.293084	-0.0798308	-0.0356117	-0.0734223	-0.0375303	0.0358344	0.672724	0.000917306	0.908711	0.0117219	0.0276358	0.00609349	-0.0508465	-0.00969546	0.0125985	0.0691455	-0.0867025	-0.0310007	-0.512745	0.155809	0.0962392	0.0302914	0.256462	-0.0726905	-0.157095	0.0594475	0.0310781	-0.0120854	-0.135938	0.0417946	-0.358576	0.065599	0.0249117	0.0593159	0.214884	-0.0335173	-0.784215	-0.0566616	0.0431587	0.106884	0.0546224	0.0746329	0.492293	0.0178374	-0.0066144	-0.0356922	0.0542174	-0.0231014	-0.127553
1.32	0.2927	-0.0144875	-0.0360412	-0.09584	-0.0356924	0.272332	0.672742	0.0021243	0.908837	0.0131686	0.0276646	0.000336054	-0.0516304	-0.136172	0.0131225	0.0106308	-0.0884426	-0.296769	-0.510777	0.216571	0.0966412	0.0407907	0.255745	-0.0621015	-0.156711	0.0144157	0.0310282	0.0255318	-0.134132	0.296523	-0.35817	0.0282566	0.0256423	0.0916356	0.214499	-0.0473695	-0.785205	-0.117492	0.0449551	0.232918	0.0541124	-0.180882	0.49232	-0.0130891	-0.00688569	-0.0089565	0.0540939	-0.00666661	-0.127244
1.33	0.292791	0.00119724	-0.0358363	-0.0565131	-0.0323897	0.347934	0.672766	0.00273719	0.908961	0.0110183	0.0276595	-0.000656454	-0.0530435	-0.12908	0.0130554	-0.0374921	-0.0919325	-0.377805	-0.508814	0.167095	0.0968619	0.00397594	0.255266	-0.0340076	-0.15668	-0.0184805	0.0315717	0.0731075	-0.130649	0.377403	-0.357789	0.055451	0.0268452	0.141059	0.213886	-0.0682616	-0.786575	-0.12322	0.0471868	0.218093	0.0515591	-0.317238	0.492034	-0.0483595	-0.00680949	0.0218253	0.0539667	-0.0219899	-0.126786
1.34	0.29293	0.00838811	-0.0352437	-0.0292429	-0.0289576	0.334907	0.672802	0.00479721	0.909054	0.00795036	0.0276581	0.00047708	-0.0542292	-0.111045	0.0127529	-0.0433567	-0.0956293	-0.356763	-0.507409	0.121413	0.0968803	0.00170297	0.255053	-0.0110605	-0.156917	-0.0563146	0.0323877	0.0795363	-0.126853	0.372224	-0.357006	0.101942	0.0282205	0.127034	0.213165	-0.0710186	-0.787831	-0.113794	0.0491217	0.179188	0.0482423	-0.347289	0.491281	-0.103255	-0.00660532	0.0243539	0.0536305	-0.0433885	-0.126251
1.35	0.293333	0.0544219	-0.0345056	-0.00828768	-0.0258745	0.29448	0.672868	0.00858159	0.909127	0.00693686	0.0276692	0.00171476	-0.0555401	-0.149115	0.0124249	-0.0471651	-0.0989773	-0.313464	-0.506308	0.103453	0.0968869	-0.00289283	0.25501	0.000488599	-0.157733	-0.1294	0.0332819	0.0772712	-0.123242	0.342489	-0.355811	0.133431	0.0294308	0.123081	0.21241	-0.0756536	-0.789168	-0.141223	0.0506488	0.138146	0.0448746	-0.333925	0.489902	-0.171516	-0.0064624	0.0180362	0.0531058	-0.0585048	-0.125614
1.36	0.294219	0.103203	-0.0337323	0.00722543	-0.0232894	0.244052	0.672977	0.0133254	0.909194	0.00630694	0.0276925	0.00289904	-0.0573052	-0.194387	0.0121316	-0.0475451	-0.101836	-0.261343	-0.505346	0.0916347	0.0968063	-0.0144766	0.255056	0.00880573	-0.159265	-0.193947	0.0342172	0.0726902	-0.119941	0.306538	-0.354425	0.142134	0.0307158	0.132761	0.21166	-0.0718588	-0.790777	-0.166306	0.0517764	0.10045	0.0417929	-0.296671	0.487794	-0.248828	-0.00643406	0.00997037	0.052469	-0.0649889	-0.124927
1.37	0.29553	0.144637	-0.0329678	0.0183723	-0.0212248	0.196988	0.673136	0.0185706	0.909251	0.00494718	0.0277272	0.00404205	-0.0594822	-0.232653	0.0118826	-0.0468147	-0.104164	-0.210618	-0.504507	0.0782126	0.0965571	-0.0351067	0.255207	0.0207209	-0.161371	-0.245842	0.0351702	0.0662893	-0.116989	0.269623	-0.353021	0.140236	0.032046	0.130834	0.210979	-0.0615194	-0.792545	-0.178261	0.0525469	0.0692736	0.0391364	-0.253557	0.484903	-0.330077	-0.00651212	0.00500305	0.0517966	-0.0651618	-0.124321
1.38	0.297209	0.179499	-0.0322255	0.0286603	-0.0195874	0.160846	0.673348	0.023869	0.909291	0.00307928	0.0277733	0.00518062	-0.0620013	-0.261322	0.0116684	-0.0499751	-0.106014	-0.165737	-0.503835	0.0568063	0.096126	-0.0475918	0.255493	0.0366592	-0.16396	-0.287982	0.0361024	0.0600117	-0.11438	0.233614	-0.351661	0.132412	0.0332637	0.11363	0.210431	-0.0480471	-0.794373	-0.181175	0.0530417	0.0433112	0.0368846	-0.217566	0.481211	-0.408141	-0.00666427	0.00321232	0.0511402	-0.0609823	-0.123865
1.39	0.299173	0.199341	-0.0314586	0.043437	-0.0182837	0.131462	0.673612	0.0288224	0.909311	0.000668204	0.0278309	0.00643111	-0.0647335	-0.268741	0.0114142	-0.0596423	-0.107437	-0.121488	-0.50342	0.0254373	0.0956474	-0.0459745	0.255947	0.0564051	-0.166908	-0.312274	0.0370259	0.058488	-0.112107	0.195619	-0.350388	0.122637	0.0342971	0.0929198	0.210028	-0.0323776	-0.796163	-0.168115	0.0532852	0.0153145	0.0349446	-0.188207	0.476791	-0.475531	-0.00686365	0.00263889	0.0505262	-0.0559965	-0.123672
1.4	0.30115	0.181722	-0.0305447	0.118673	-0.0178901	-0.0429768	0.67392	0.0321217	0.9093	-0.00313034	0.0279127	0.0106168	-0.0671614	-0.176725	0.0109525	-0.0811454	-0.107817	0.0814395	-0.503609	-0.0785863	0.095149	-0.0592698	0.256683	0.0929467	-0.170014	-0.322641	0.038104	0.0904334	-0.110842	-0.0127352	-0.34906	0.154049	0.0351376	0.0782693	0.209736	-0.0282327	-0.797651	-0.121358	0.0527594	-0.139022	0.0336899	-0.041655	0.471729	-0.531213	-0.00703011	0.0145442	0.0499174	-0.062095	-0.123823
1.41	0.302572	0.116768	-0.0296176	0.155523	-0.0197989	-0.235621	0.67425	0.0339246	0.909245	-0.00740756	0.0280417	0.0145092	-0.0682315	-0.040941	0.0103401	-0.0596368	-0.105841	0.274903	-0.504978	-0.171633	0.0943744	-0.0853787	0.257719	0.108003	-0.172849	-0.261583	0.0393507	0.0842786	-0.112202	-0.248919	-0.347462	0.152215	0.0357086	0.0263714	0.209574	-0.00234018	-0.798324	-0.0307918	0.0506007	-0.256487	0.0344099	0.158431	0.466215	-0.570775	-0.00723463	-0.00580625	0.0492346	-0.0613586	-0.124518
1.42	0.303533	0.106398	-0.0290549	0.124143	-0.0227465	-0.282334	0.6746	0.0361829	0.909168	-0.00743211	0.0281916	0.0151541	-0.0685884	-0.0436009	0.00991416	-0.0355455	-0.102868	0.309645	-0.506665	-0.151966	0.0936699	-0.047876	0.258741	0.0957197	-0.175167	-0.233943	0.0402271	0.0348647	-0.115063	-0.330179	-0.346123	0.117224	0.0357488	-0.0108214	0.209696	0.0243249	-0.798333	-0.0058389	0.0480951	-0.23531	0.0365033	0.25032	0.460443	-0.583307	-0.00771907	-0.0327324	0.0486848	-0.038595	-0.125674
1.43	0.30461	0.118329	-0.0289079	0.090423	-0.0258211	-0.290489	0.67497	0.0375468	0.909102	-0.00585102	0.0283402	0.0144319	-0.0693081	-0.0847787	0.00969005	-0.0258105	-0.0997278	0.312212	-0.507945	-0.106675	0.093312	-0.0316954	0.25956	0.0727847	-0.177519	-0.231909	0.0406181	-0.00650995	-0.118467	-0.361813	-0.345082	0.0899188	0.0355472	-0.0290123	0.210018	0.0364799	-0.798387	-0.014219	0.0459475	-0.193734	0.0392858	0.298378	0.454648	-0.572057	-0.00841097	-0.0472445	0.0483897	-0.0103815	-0.127188
1.44	0.305563	0.0818987	-0.0290026	0.0677149	-0.0287325	-0.266031	0.675341	0.0364952	0.909048	-0.00520521	0.0284773	0.0129576	-0.0701051	-0.0606083	0.00951957	-0.0238442	-0.0967345	0.280967	-0.508878	-0.0849581	0.0929146	-0.0473872	0.260224	0.0621619	-0.179585	-0.171522	0.0407085	-0.0222534	-0.121941	-0.343771	-0.344347	0.0540076	0.0351261	-0.0560459	0.210446	0.0480486	-0.798307	0.0225972	0.0442299	-0.149995	0.0423061	0.299626	0.449103	-0.543185	-0.00917611	-0.0505202	0.0483839	0.0187842	-0.129166
1.45	0.306006	0.0170436	-0.0291592	0.05677	-0.0312556	-0.221044	0.675692	0.033532	0.908997	-0.00499024	0.028599	0.0114089	-0.0704239	0.00806594	0.00929684	-0.0284545	-0.0941352	0.236757	-0.509712	-0.0870437	0.0923847	-0.0553661	0.260818	0.0583736	-0.180882	-0.0787817	0.0406403	-0.0199665	-0.125118	-0.298243	-0.343963	0.0203753	0.0344642	-0.0757324	0.210952	0.0530998	-0.797735	0.0833158	0.0429491	-0.112749	0.0451266	0.262904	0.443871	-0.50699	-0.00991117	-0.0443383	0.0486515	0.0435708	-0.131505
1.46	0.305767	-0.0552706	-0.0292082	0.0558311	-0.0332708	-0.165541	0.676006	0.0290991	0.908948	-0.00479156	0.0287066	0.01022	-0.0699755	0.0910222	0.00891418	-0.0388315	-0.0919968	0.192132	-0.510615	-0.0968264	0.0917949	-0.061229	0.261391	0.0563156	-0.181206	0.0185261	0.0405447	-0.00695178	-0.127803	-0.240603	-0.343891	-0.00693045	0.033674	-0.0824601	0.21147	0.0513218	-0.796543	0.147138	0.0420161	-0.0858682	0.0473977	0.198924	0.439033	-0.463299	-0.0105307	-0.0320245	0.0491268	0.0597039	-0.134103
1.47	0.304813	-0.124364	-0.0290833	0.0573416	-0.0347838	-0.115931	0.676273	0.0241751	0.908901	-0.00444878	0.0288059	0.0097173	-0.0686816	0.173337	0.00836372	-0.045082	-0.0902688	0.15607	-0.511644	-0.109827	0.0911199	-0.0707311	0.261965	0.0561154	-0.18056	0.108127	0.0404614	0.00471083	-0.129967	-0.185923	-0.344054	-0.0245262	0.0328075	-0.0894208	0.211963	0.0458768	-0.794741	0.202295	0.04133	-0.0674932	0.0489729	0.131434	0.434642	-0.419018	-0.0110078	-0.021328	0.0497156	0.0665797	-0.13685
1.48	0.303229	-0.188946	-0.0288728	0.0297392	-0.0356938	-0.0334956	0.676487	0.0186237	0.908861	-0.00349724	0.0288992	0.00873132	-0.066676	0.233103	0.00778501	-0.029921	-0.089037	0.0785165	-0.5127	-0.097702	0.0904739	-0.0508392	0.262477	0.0422813	-0.179038	0.204432	0.0402756	-0.00690848	-0.131463	-0.0866318	-0.344418	-0.0563664	0.0318615	-0.100251	0.212413	0.0459176	-0.792463	0.250547	0.041014	-0.0050728	0.0497932	0.0439764	0.430708	-0.371219	-0.0114234	-0.0256263	0.050357	0.0713891	-0.139642
1.49	0.3011	-0.229122	-0.0288013	-0.0485367	-0.0351838	0.143617	0.676648	0.0135331	0.908836	-0.00111981	0.0289736	0.00597937	-0.0643458	0.219695	0.00744862	0.00158269	-0.0892751	-0.13941	-0.513338	-0.0247587	0.0901462	-0.0119685	0.262759	0.012652	-0.176518	0.30068	0.0396474	-0.0527266	-0.131437	0.118635	-0.345331	-0.127808	0.0308076	-0.107341	0.212931	0.0553906	-0.78982	0.273409	0.0418506	0.152177	0.0493887	-0.110482	0.427219	-0.331781	-0.011939	-0.0411324	0.0510813	0.0819985	-0.142378
1.5	0.298885	-0.214192	-0.0288376	-0.0743853	-0.0330032	0.252896	0.676761	0.00930647	0.908843	0.00292557	0.0290231	0.00431168	-0.0624196	0.159592	0.00727083	-0.0115582	-0.0916096	-0.304122	-0.513184	0.0480246	0.0902644	0.033768	0.262743	-0.0148734	-0.173475	0.306367	0.0386346	-0.0604252	-0.129658	0.242761	-0.346779	-0.146973	0.0297657	-0.0917678	0.213426	0.0350582	-0.787309	0.233492	0.0439602	0.222821	0.0475404	-0.228171	0.424151	-0.286839	-0.0124754	-0.028708	0.0518904	0.085573	-0.144979
1.51	0.296998	-0.185679	-0.0287041	-0.0693156	-0.0301336	0.29475	0.676833	0.00491686	0.90889	0.00588586	0.0290677	0.00495274	-0.0611442	0.112077	0.00691925	-0.0277567	-0.095084	-0.374867	-0.512461	0.0869379	0.0907471	0.0555007	0.262526	-0.0280561	-0.170731	0.266854	0.0377088	-0.0559204	-0.126964	0.31	-0.348096	-0.115971	0.0290589	-0.0606703	0.213592	0.00297797	-0.785396	0.175826	0.0463157	0.226734	0.0447731	-0.298505	0.421508	-0.246324	-0.0127835	-0.00698679	0.0526784	0.0762522	-0.147377
1.52	0.295172	-0.200475	-0.0284854	-0.064336	-0.0271247	0.284744	0.676853	-0.000901136	0.908954	0.00672313	0.0291273	0.00715665	-0.059967	0.134758	0.00659052	-0.0105291	-0.0988614	-0.367518	-0.511561	0.0902522	0.0913316	0.0619393	0.262223	-0.0331112	-0.168136	0.274027	0.0368157	-0.05767	-0.12384	0.324352	-0.349094	-0.0855173	0.0284411	-0.0678243	0.213509	-0.0153044	-0.783815	0.163109	0.0485733	0.206847	0.0416109	-0.308686	0.419246	-0.207165	-0.0129033	0.00568069	0.0533224	0.0576875	-0.149604
1.53	0.293189	-0.205976	-0.0283101	-0.0579538	-0.0244114	0.241666	0.676816	-0.00633417	0.909028	0.00830436	0.029213	0.00999631	-0.0585247	0.147277	0.00648043	0.0155922	-0.102316	-0.317476	-0.510634	0.0967785	0.0920162	0.0762916	0.261851	-0.0416959	-0.165486	0.267444	0.0358754	-0.0633003	-0.120804	0.298031	-0.349772	-0.0504338	0.0277035	-0.0752867	0.213292	-0.0293222	-0.782347	0.139878	0.050537	0.171157	0.0385905	-0.277414	0.417327	-0.18015	-0.0129105	0.0126815	0.0537769	0.0383879	-0.151691
1.54	0.291301	-0.182603	-0.0282252	-0.0563378	-0.0221682	0.193158	0.676729	-0.0109123	0.909124	0.0110256	0.029327	0.0127491	-0.0571511	0.12025	0.00662301	0.0416758	-0.105219	-0.261693	-0.509549	0.120809	0.0928766	0.0942845	0.261345	-0.0619811	-0.163105	0.225722	0.0348969	-0.0756099	-0.1181	0.258603	-0.350061	-0.00663925	0.0270192	-0.0607678	0.212902	-0.0495584	-0.78126	0.087631	0.0521202	0.138924	0.0359846	-0.231302	0.415615	-0.16634	-0.0128676	0.0137543	0.0540539	0.0219329	-0.153485
1.55	0.289683	-0.145895	-0.0282752	-0.0576672	-0.0203937	0.141352	0.676601	-0.0143546	0.909248	0.0138754	0.0294664	0.015106	-0.0560942	0.0739628	0.00704086	0.0668293	-0.107561	-0.202537	-0.508203	0.151488	0.0938984	0.106004	0.260648	-0.0806661	-0.161238	0.161713	0.0338694	-0.0883618	-0.115837	0.201797	-0.349867	0.0471173	0.0264764	-0.0465583	0.212316	-0.0682667	-0.780722	0.0243826	0.0533749	0.110539	0.033904	-0.173898	0.41403	-0.15466	-0.0128351	0.00787655	0.0541869	0.00857927	-0.154923
1.56	0.288684	-0.0577762	-0.0285961	-0.0698973	-0.0192156	0.0612226	0.676448	-0.0161362	0.909407	0.0178006	0.0296274	0.0169118	-0.0557971	-0.0359078	0.00785803	0.100841	-0.109173	-0.114041	-0.506462	0.199375	0.0950389	0.124631	0.259691	-0.111884	-0.160378	0.031439	0.0327442	-0.112187	-0.114299	0.107037	-0.349016	0.121048	0.0261523	-0.0159973	0.211517	-0.0903122	-0.781093	-0.0943521	0.0543621	0.087026	0.032661	-0.0723649	0.412503	-0.153107	-0.0129409	-0.0130264	0.0541972	-0.00138141	-0.155906
1.57	0.28858	0.0352324	-0.0291434	-0.0272889	-0.0191686	-0.10139	0.676281	-0.0173286	0.909597	0.0195643	0.0298053	0.0188464	-0.0565183	-0.12141	0.00895486	0.0961743	-0.109518	0.0610571	-0.504353	0.213683	0.0963672	0.13015	0.258503	-0.123509	-0.160936	-0.123681	0.0318196	-0.073926	-0.113998	-0.065862	-0.347337	0.218233	0.0262164	0.0329738	0.210459	-0.119351	-0.782673	-0.215741	0.0547066	-0.0269044	0.0327695	0.0897353	0.410987	-0.156764	-0.0131793	-0.013931	0.0541301	-0.0086231	-0.156351
1.58	0.289185	0.0896672	-0.0296792	0.0120682	-0.0208987	-0.234753	0.676103	-0.018316	0.909788	0.01819	0.0300006	0.0197389	-0.0577971	-0.153651	0.0100133	0.0907956	-0.108111	0.18982	-0.502308	0.19823	0.0975245	0.0976668	0.257294	-0.119295	-0.162762	-0.220096	0.0316001	-0.0164391	-0.115425	-0.208232	-0.344781	0.28182	0.0267881	0.0750775	0.209186	-0.131486	-0.785193	-0.284501	0.0537437	-0.125968	0.0345912	0.226685	0.40929	-0.188556	-0.0133909	-0.0118951	0.0539951	-0.0111409	-0.156221
1.59	0.290186	0.114633	-0.0302459	0.0133397	-0.0232678	-0.2455	0.67592	-0.0184396	0.909957	0.0153036	0.0301929	0.018654	-0.0593596	-0.165966	0.0110938	0.0922005	-0.106089	0.21093	-0.500433	0.171572	0.0984502	0.0863271	0.256153	-0.107517	-0.165181	-0.253829	0.0319289	0.0237107	-0.11765	-0.248052	-0.341877	0.294329	0.0275223	0.0661273	0.207906	-0.122496	-0.78817	-0.30749	0.0523237	-0.132328	0.0371829	0.253931	0.407167	-0.241443	-0.013617	-0.0111161	0.0538912	-0.00490097	-0.15551
1.6	0.291144	0.0874382	-0.0308415	0.0157926	-0.0257568	-0.267482	0.675737	-0.0182772	0.910089	0.0112125	0.0303747	0.0177283	-0.0606165	-0.10246	0.012218	0.105267	-0.103717	0.263276	-0.499042	0.107831	0.0992386	0.0681799	0.255138	-0.0935978	-0.167518	-0.219328	0.0325724	0.0451066	-0.120289	-0.293207	-0.339006	0.279233	0.0281221	0.060455	0.206774	-0.104767	-0.791	-0.26284	0.0508467	-0.14209	0.0400475	0.29199	0.404388	-0.318458	-0.0139105	-0.0192976	0.0538043	-0.00431258	-0.154276
1.61	0.291876	0.0838713	-0.0314464	0.0210896	-0.028411	-0.267633	0.675565	-0.0156928	0.910187	0.00870481	0.0305454	0.0162408	-0.0613733	-0.0857518	0.0133501	0.0994999	-0.100918	0.284225	-0.498158	0.0791403	0.0998051	0.0410366	0.254279	-0.0791202	-0.169513	-0.202731	0.0333089	0.0515478	-0.123229	-0.298419	-0.33638	0.247459	0.0288062	0.0826369	0.205827	-0.0882056	-0.793378	-0.233127	0.0493049	-0.142726	0.0431979	0.30555	0.40074	-0.411745	-0.0143512	-0.0296487	0.0537345	0.00185191	-0.152544
1.62	0.292806	0.119379	-0.0319527	0.0247212	-0.0308799	-0.231428	0.675431	-0.0108147	0.910269	0.00779241	0.0306968	0.0139612	-0.0623581	-0.132204	0.0143389	0.0759803	-0.0981609	0.262003	-0.497382	0.0782768	0.100101	0.0163572	0.253547	-0.065271	-0.171576	-0.227958	0.0340809	0.0508604	-0.125984	-0.264474	-0.334097	0.213216	0.0298633	0.128734	0.204987	-0.0798964	-0.795665	-0.236738	0.0478621	-0.124272	0.0462452	0.277635	0.396132	-0.513818	-0.0149347	-0.0363291	0.0537414	0.0134493	-0.150281
1.63	0.294123	0.155303	-0.0323091	0.0284265	-0.0329735	-0.190837	0.675351	-0.00506321	0.910339	0.00594066	0.0308241	0.0115005	-0.0638485	-0.175151	0.0151256	0.0523431	-0.0956671	0.232383	-0.496639	0.0675851	0.100095	-0.0219425	0.25299	-0.0460099	-0.173923	-0.256395	0.0348929	0.0516221	-0.128371	-0.229862	-0.332139	0.181508	0.0313275	0.15855	0.204227	-0.0689248	-0.79798	-0.234146	0.0466169	-0.103253	0.0489394	0.239314	0.3905	-0.617518	-0.015615	-0.0383538	0.0538496	0.025248	-0.147552
1.64	0.295757	0.178603	-0.0325084	0.0368188	-0.03472	-0.153387	0.675331	0.00104078	0.910384	0.00259071	0.0309267	0.00893945	-0.0656828	-0.195358	0.0157017	0.0250784	-0.0934467	0.204138	-0.496103	0.0388452	0.0996749	-0.0652677	0.252663	-0.0172636	-0.176492	-0.270774	0.0357777	0.0611221	-0.130403	-0.19141	-0.330515	0.145007	0.0328829	0.151531	0.203642	-0.0473087	-0.800194	-0.213853	0.045554	-0.0885071	0.0512383	0.196879	0.383826	-0.719073	-0.0163514	-0.0353579	0.054045	0.035343	-0.144443
1.65	0.29741	0.148894	-0.032446	0.0452308	-0.036011	-0.0746808	0.675368	0.00595303	0.910385	-0.00269045	0.0310013	0.00580451	-0.0674522	-0.149773	0.0159301	-0.00980174	-0.0916744	0.128145	-0.495967	-0.0124247	0.0987734	-0.117542	0.25269	0.026798	-0.178873	-0.211312	0.0368369	0.0841499	-0.131845	-0.0957568	-0.32937	0.0787721	0.0343083	0.128913	0.203301	-0.0167174	-0.801949	-0.13367	0.0446688	-0.0583787	0.052901	0.106453	0.376206	-0.806913	-0.0170622	-0.0248358	0.0543252	0.046338	-0.141147
1.66	0.298557	0.0832776	-0.0321215	0.0103339	-0.0360255	0.105518	0.675445	0.0092907	0.910331	-0.00739657	0.0310384	0.00144471	-0.0685927	-0.0837731	0.0158435	-0.0256804	-0.0912202	-0.0572624	-0.496322	-0.051719	0.0973822	-0.146102	0.253139	0.0632414	-0.180206	-0.0781069	0.0378572	0.0762674	-0.131784	0.111567	-0.329173	-0.0430929	0.0353327	0.0729031	0.203384	0.0340271	-0.802679	-0.0179276	0.0445685	0.060017	0.053185	-0.0677865	0.367826	-0.869889	-0.0177656	-0.0258299	0.0547071	0.0598305	-0.137906
1.67	0.299269	0.0491248	-0.0316149	-0.00749516	-0.0342447	0.234515	0.675552	0.0117435	0.910245	-0.00969769	0.0310358	-0.00135679	-0.0693093	-0.0480497	0.0155467	-0.0488939	-0.0926157	-0.193311	-0.49696	-0.0811781	0.0959391	-0.14041	0.253863	0.0849395	-0.180434	0.0047479	0.0385645	0.0614994	-0.129809	0.249742	-0.330128	-0.132857	0.0357978	0.0246051	0.20387	0.0593629	-0.802562	0.0484883	0.0456849	0.136909	0.0516941	-0.2053	0.359079	-0.878518	-0.0184864	-0.0194316	0.0551898	0.0654501	-0.134877
1.68	0.299619	0.00294391	-0.0309358	0.00127027	-0.0319623	0.231435	0.675676	0.0127341	0.910138	-0.011758	0.0310206	-0.00150203	-0.0695029	0.0214307	0.0149987	-0.059805	-0.0946561	-0.210365	-0.497985	-0.119027	0.0945012	-0.145183	0.254788	0.100736	-0.180005	0.0700608	0.0390521	0.0430453	-0.127229	0.261599	-0.331655	-0.168955	0.0358386	-0.0191613	0.20453	0.0722668	-0.801843	0.110749	0.0470621	0.128374	0.0494825	-0.217259	0.350402	-0.855122	-0.0191456	-0.0188828	0.0556528	0.0597998	-0.132177
1.69	0.29947	-0.0399818	-0.0302785	-0.00254487	-0.0298433	0.215247	0.675806	0.0130033	0.910016	-0.0121411	0.0310061	-0.00144787	-0.0690823	0.063607	0.0143517	-0.0619155	-0.0969039	-0.244449	-0.499185	-0.11257	0.0930554	-0.137175	0.255802	0.100881	-0.178948	0.127862	0.0392014	0.0118293	-0.124663	0.261237	-0.333486	-0.19415	0.0354336	-0.0613682	0.205331	0.0858072	-0.800514	0.159032	0.0483948	0.128146	0.0473457	-0.198712	0.342056	-0.811212	-0.0198326	-0.0238196	0.0560757	0.0583952	-0.129838
1.7	0.299062	-0.0551095	-0.0296725	-0.00283417	-0.0278106	0.209541	0.675937	0.0129764	0.909905	-0.0100412	0.0309922	-0.00119834	-0.0685196	0.0657567	0.0135897	-0.0757904	-0.099581	-0.286311	-0.500149	-0.0824476	0.0918026	-0.111295	0.25673	0.0863105	-0.177578	0.147064	0.039037	-0.0123124	-0.1221	0.262396	-0.33546	-0.197677	0.0347088	-0.0772964	0.206164	0.0780421	-0.79893	0.16844	0.0497344	0.125992	0.0453154	-0.191698	0.334243	-0.751081	-0.0204785	-0.0166556	0.0565116	0.059713	-0.127782
1.71	0.298352	-0.105099	-0.0291407	-0.0075886	-0.0259086	0.18004	0.676058	0.0108203	0.909814	-0.00824967	0.0309862	0.000151469	-0.0676912	0.126485	0.0127967	-0.0608532	-0.102435	-0.271571	-0.500969	-0.0871416	0.0907775	-0.092145	0.257512	0.0693059	-0.175921	0.20132	0.0385626	-0.0418555	-0.11965	0.234188	-0.3374	-0.193083	0.0338741	-0.0922832	0.206925	0.0730869	-0.797137	0.207399	0.0510358	0.116071	0.0434635	-0.154037	0.3271	-0.681673	-0.0210202	-0.0114454	0.056934	0.0535912	-0.12597
1.72	0.297013	-0.167935	-0.028756	-0.0111542	-0.0243511	0.142574	0.67615	0.00767428	0.90974	-0.00637867	0.0309958	0.00175248	-0.0660905	0.198491	0.0121336	-0.037663	-0.104942	-0.226732	-0.501853	-0.0854921	0.089958	-0.0710793	0.258116	0.0513693	-0.173628	0.268224	0.0377526	-0.0650134	-0.117608	0.193881	-0.339282	-0.185533	0.0328584	-0.108904	0.207647	0.0680727	-0.794845	0.255259	0.0522106	0.101187	0.0420723	-0.101586	0.32065	-0.612088	-0.0214943	-0.00996851	0.0572978	0.0470285	-0.124345
1.73	0.295152	-0.205725	-0.0285079	-0.0167799	-0.023057	0.121406	0.676211	0.00455288	0.909689	-0.00351937	0.0310206	0.00321061	-0.0639553	0.229698	0.0116311	-0.0181186	-0.107074	-0.196632	-0.50257	-0.0577851	0.0892996	-0.0620141	0.258523	0.0301387	-0.170827	0.306036	0.0366661	-0.0850241	-0.1159	0.170383	-0.341055	-0.171393	0.0317294	-0.115567	0.208278	0.0563179	-0.79221	0.271939	0.0532971	0.0947147	0.0411281	-0.0615049	0.314916	-0.536294	-0.0219131	-0.00756558	0.057614	0.0412552	-0.122785
1.74	0.293059	-0.215084	-0.0283597	-0.014216	-0.0219329	0.0931145	0.67624	0.00156245	0.909672	0.000100058	0.0310603	0.00491059	-0.061669	0.230451	0.0112784	-0.00622791	-0.10889	-0.147695	-0.50298	-0.0277724	0.0886953	-0.0556151	0.258703	0.00689727	-0.167871	0.301648	0.0353845	-0.0971641	-0.114428	0.134434	-0.3426	-0.13462	0.0306092	-0.105314	0.208735	0.0322866	-0.789585	0.254852	0.0543099	0.0763099	0.0405569	-0.0186493	0.309962	-0.457051	-0.0222583	-0.00211199	0.0578854	0.034469	-0.121194
1.75	0.29103	-0.175133	-0.0281683	0.0487859	-0.021881	-0.100582	0.676244	-0.000480356	0.909692	0.00400582	0.0311316	0.00983612	-0.059373	0.220068	0.0109096	-0.0110472	-0.109348	0.0872294	-0.503294	-0.0379991	0.0881315	-0.0665415	0.258708	-0.00765991	-0.165419	0.18453	0.0342333	-0.0817815	-0.114114	-0.0852997	-0.343351	-0.00307071	0.0296526	-0.0826188	0.208841	-0.0134842	-0.787323	0.178367	0.0544587	-0.0783853	0.040981	0.156785	0.305756	-0.383793	-0.0224098	0.0176962	0.0580418	0.0121135	-0.119442
1.76	0.289605	-0.108034	-0.0281967	0.0409338	-0.0238053	-0.23317	0.676232	-0.00198619	0.909752	0.00738807	0.0312495	0.012842	-0.0575774	0.137828	0.0107853	0.0284361	-0.107605	0.222747	-0.503505	0.00728441	0.0873871	-0.0682003	0.258456	-0.0431708	-0.164401	0.0653051	0.0331358	-0.116027	-0.115955	-0.238045	-0.342801	0.0870101	0.0289262	-0.0699638	0.208557	-0.0339988	-0.786069	0.0724983	0.0533153	-0.128267	0.043432	0.319951	0.3023	-0.308203	-0.0225018	0.00149263	0.0579993	0.000325871	-0.117375
1.77	0.288573	-0.0896669	-0.0286049	0.0156317	-0.0260558	-0.21148	0.676196	-0.00515693	0.909834	0.00899885	0.0313742	0.0117107	-0.056452	0.0890942	0.0110307	0.0342889	-0.105484	0.196061	-0.503118	0.061456	0.0870408	0.00243402	0.257885	-0.0674826	-0.16402	0.0452658	0.0319002	-0.1075	-0.118448	-0.254424	-0.341829	0.100241	0.028181	-0.0659451	0.2082	-0.0400178	-0.785549	0.0260477	0.0522559	-0.0906427	0.0467615	0.336012	0.299561	-0.240773	-0.0226778	-0.0006661	0.0579848	0.00996199	-0.115038
1.78	0.287696	-0.0738123	-0.0290252	0.0128271	-0.0279207	-0.170013	0.676128	-0.00817859	0.909931	0.0104861	0.0314821	0.00985422	-0.0556738	0.062883	0.0112101	0.0157399	-0.103709	0.162622	-0.502372	0.0810976	0.0873232	0.04419	0.257137	-0.079089	-0.163788	0.0174009	0.0310071	-0.0597076	-0.121088	-0.27246	-0.34068	0.133142	0.0277672	-0.0163815	0.207715	-0.0587268	-0.785444	-0.0129852	0.0514782	-0.0692224	0.049987	0.306663	0.297417	-0.18804	-0.0227541	0.0104792	0.0580721	0.0159708	-0.112386
1.79	0.287065	-0.0399062	-0.0292947	0.0177694	-0.0293722	-0.11955	0.676036	-0.0100251	0.910045	0.0124235	0.0315705	0.00777412	-0.0552292	0.0193125	0.0112092	-0.00749766	-0.10223	0.132847	-0.501496	0.0945041	0.087898	0.073321	0.256324	-0.0830959	-0.163919	-0.0427697	0.0307338	0.0033049	-0.123811	-0.262902	-0.339091	0.187573	0.0278362	0.0272065	0.206986	-0.0870234	-0.785795	-0.0663728	0.0508429	-0.0526819	0.0528323	0.252745	0.29572	-0.148434	-0.0226928	0.0218322	0.058203	0.0178657	-0.109343
1.8	0.287034	0.0464815	-0.0292847	0.0329531	-0.0302105	-0.0343599	0.675935	-0.0100846	0.910182	0.0150238	0.0316365	0.0054994	-0.0555652	-0.0920394	0.0109508	-0.0539325	-0.101133	0.0811288	-0.500422	0.121517	0.0888328	0.110535	0.255508	-0.0783934	-0.164869	-0.16947	0.0312589	0.0773688	-0.12605	-0.177022	-0.336887	0.25829	0.0282928	0.0657722	0.205913	-0.128605	-0.786917	-0.170776	0.0503405	-0.0350161	0.0549066	0.140327	0.294353	-0.116612	-0.0224493	0.0442953	0.0583611	0.0193666	-0.105829
1.81	0.287976	0.13585	-0.0288736	0.0479037	-0.0302597	0.0386985	0.675839	-0.00915568	0.910338	0.015605	0.0316854	0.00462205	-0.0571287	-0.196222	0.0103791	-0.0845486	-0.10055	0.0398215	-0.499122	0.129101	0.0900435	0.126234	0.254802	-0.0625705	-0.167118	-0.30352	0.0326215	0.130262	-0.127171	-0.0673434	-0.333927	0.333833	0.0290972	0.0895133	0.204414	-0.166379	-0.789155	-0.272733	0.0499301	-0.0257165	0.0558084	0.0267471	0.293274	-0.0954491	-0.0219602	0.0644522	0.0584982	0.0104625	-0.101846
1.82	0.289656	0.195337	-0.0282125	0.0611869	-0.0299412	0.0526831	0.675752	-0.00775048	0.910485	0.0135228	0.0317341	0.00520315	-0.0594599	-0.250044	0.00974679	-0.0864792	-0.100131	0.0434667	-0.497921	0.108034	0.0913735	0.140975	0.254277	-0.0435331	-0.170445	-0.397417	0.0344953	0.154607	-0.12741	-0.0119159	-0.330296	0.387283	0.0299519	0.0801159	0.202659	-0.18026	-0.79219	-0.333422	0.0494463	-0.0403481	0.0559198	-0.0269125	0.292257	-0.104875	-0.0213117	0.0753601	0.0584977	-0.00642061	-0.0974078
1.83	0.291911	0.25496	-0.0274352	0.0551703	-0.0295763	0.077192	0.675687	-0.005108	0.910607	0.0109709	0.031788	0.00521945	-0.0623278	-0.317586	0.00917715	-0.0778481	-0.099727	0.0114298	-0.496905	0.103438	0.0928505	0.153733	0.25395	-0.026464	-0.174551	-0.463084	0.0366268	0.1533	-0.127172	0.0464976	-0.32637	0.385073	0.0307573	0.0833557	0.200872	-0.170862	-0.795747	-0.382497	0.0488106	-0.0275828	0.0556242	-0.0752762	0.291012	-0.13817	-0.0206196	0.0729024	0.0583301	-0.0200739	-0.0925378
1.84	0.294712	0.2832	-0.0267815	-0.0101886	-0.0281255	0.250624	0.675652	-0.00225872	0.910701	0.00730649	0.031826	0.00205296	-0.0660088	-0.39159	0.00890871	-0.0562062	-0.100538	-0.194711	-0.495686	0.136353	0.0945046	0.177	0.25373	-0.0170718	-0.178904	-0.423371	0.0385137	0.118994	-0.125585	0.24474	-0.323075	0.259097	0.0315631	0.0723902	0.199371	-0.123701	-0.799675	-0.381127	0.0490294	0.11594	0.054338	-0.234535	0.289331	-0.193431	-0.0200869	0.0582569	0.0581048	-0.0159895	-0.0873346
1.85	0.297458	0.246072	-0.0260201	-0.00760714	-0.0251607	0.331048	0.67564	-0.000196703	0.910747	0.0018286	0.0318366	0.000720653	-0.0697638	-0.334886	0.00865842	-0.0693755	-0.103138	-0.298335	-0.494526	0.0844149	0.0962524	0.167947	0.253746	0.0178067	-0.182423	-0.319803	0.0402084	0.130642	-0.122452	0.323594	-0.321202	0.130257	0.0322417	0.0721321	0.198373	-0.076429	-0.803203	-0.304703	0.0502619	0.143797	0.0515178	-0.340309	0.287031	-0.258724	-0.0195438	0.0780838	0.0578944	-0.0209821	-0.0820402
1.86	0.299872	0.228549	-0.025048	0.0103175	-0.0221047	0.304356	0.675656	0.00375094	0.910739	-0.00312164	0.0318487	0.00179593	-0.0728371	-0.278506	0.00826782	-0.0690022	-0.106026	-0.276808	-0.494087	0.0107538	0.097878	0.162212	0.254108	0.0487054	-0.185169	-0.276042	0.0418315	0.118989	-0.119204	0.299019	-0.32027	0.0662342	0.0330458	0.083609	0.197794	-0.0381401	-0.805998	-0.249267	0.0513787	0.108447	0.0481915	-0.344907	0.284074	-0.32248	-0.0188706	0.0870453	0.0575482	-0.0371174	-0.0768575
1.87	0.302287	0.2417	-0.0240687	0.0181935	-0.0194315	0.263685	0.67572	0.00917755	0.910689	-0.00672984	0.0318718	0.00272293	-0.0756252	-0.270008	0.00789993	-0.0647037	-0.108561	-0.234479	-0.494261	-0.0382011	0.0994654	0.151194	0.254739	0.0721513	-0.187805	-0.280925	0.0432105	0.0938584	-0.116268	0.266639	-0.319815	0.029637	0.0337646	0.0562944	0.197588	-0.00564255	-0.808421	-0.226498	0.0522091	0.0801815	0.0449631	-0.324128	0.280558	-0.369925	-0.0182034	0.0860948	0.0570434	-0.0502031	-0.0719428
1.88	0.304796	0.240047	-0.0231245	0.026297	-0.0171895	0.219398	0.675839	0.014308	0.910605	-0.0101249	0.0319019	0.00331748	-0.0783436	-0.251908	0.00754747	-0.0615712	-0.110666	-0.189635	-0.494836	-0.0735552	0.100784	0.11066	0.255577	0.0914835	-0.190512	-0.271009	0.04437	0.0730215	-0.11361	0.242133	-0.31968	-0.00378605	0.0341612	0.0214648	0.197644	0.0185781	-0.810582	-0.189828	0.0527698	0.0520935	0.0419779	-0.291857	0.276642	-0.403918	-0.0175827	0.0810104	0.0564184	-0.0605673	-0.0674893
1.89	0.306799	0.130874	-0.0222972	0.0390878	-0.0155757	0.121132	0.675996	0.0160922	0.910481	-0.0151579	0.0319399	0.00445279	-0.0802509	-0.0890515	0.00726639	-0.0342426	-0.112132	-0.0895961	-0.495927	-0.151092	0.10158	0.0472372	0.25662	0.114823	-0.192553	-0.125055	0.0452348	0.0572253	-0.111367	0.171559	-0.32003	-0.0740794	0.0342283	-0.00287924	0.198033	0.0642934	-0.811884	-0.0449858	0.0530307	-0.00125012	0.0395433	-0.190806	0.272467	-0.425605	-0.0170808	0.0661172	0.055682	-0.0726541	-0.063697
1.9	0.307236	-0.0412603	-0.02166	0.0598671	-0.0152633	-0.0111925	0.676152	0.0150785	0.910307	-0.0189695	0.0319921	0.00576608	-0.0799064	0.149674	0.00703955	-0.00565714	-0.112367	0.0250564	-0.49793	-0.231476	0.101686	-0.0215405	0.257886	0.130995	-0.192556	0.111525	0.0457814	0.0490597	-0.110233	0.0666353	-0.321304	-0.185335	0.0341928	-0.000951861	0.198944	0.11674	-0.811283	0.156261	0.0526181	-0.0770245	0.038374	-0.0456024	0.268152	-0.424404	-0.0167214	0.0533702	0.0548441	-0.0779532	-0.0607655
1.91	0.30618	-0.159574	-0.0212449	0.0450674	-0.0157602	-0.0449705	0.676297	0.0139408	0.910117	-0.0185872	0.0320515	0.00604649	-0.0776934	0.278874	0.00684719	0.0160034	-0.112082	0.0232228	-0.500321	-0.234495	0.101212	-0.0717895	0.259166	0.121788	-0.190407	0.302943	0.0458747	0.013155	-0.109804	0.0499108	-0.323788	-0.308787	0.0343054	0.0267037	0.200343	0.157517	-0.808978	0.288126	0.051894	-0.0758983	0.0381752	0.0171646	0.264048	-0.385118	-0.0164509	0.047184	0.0540307	-0.0704623	-0.0587357
1.92	0.304133	-0.245595	-0.0210763	0.0246834	-0.0163166	-0.0559316	0.676427	0.0119856	0.909938	-0.0171957	0.0321154	0.00685616	-0.0744563	0.367903	0.00676569	0.0384718	-0.111896	0.0322589	-0.502611	-0.226633	0.10018	-0.129061	0.260287	0.104253	-0.186676	0.44196	0.0453643	-0.0293017	-0.109519	0.0281	-0.327328	-0.391882	0.034607	0.0165101	0.20205	0.1798	-0.805628	0.371573	0.0513572	-0.0636994	0.0383281	0.0488279	0.260531	-0.309171	-0.0161511	0.0512945	0.0533046	-0.0641437	-0.0575205
1.93	0.301358	-0.296891	-0.0210255	0.0577278	-0.0173836	-0.167311	0.676533	0.00926363	0.909774	-0.0156682	0.0321964	0.00976086	-0.0703025	0.456199	0.00670189	0.0381296	-0.110997	0.177368	-0.505018	-0.260345	0.0986538	-0.173514	0.261271	0.0983043	-0.182013	0.480863	0.0445002	-0.0355722	-0.110149	-0.137186	-0.331189	-0.360693	0.0344952	-0.0349583	0.203779	0.159416	-0.801665	0.401793	0.0505311	-0.151519	0.0389926	0.140657	0.257908	-0.207388	-0.0157227	0.0628641	0.0526141	-0.0677624	-0.0570122
1.94	0.298247	-0.315526	-0.0210424	0.0667584	-0.019742	-0.260602	0.676613	0.00664719	0.909626	-0.0140892	0.0323087	0.0122046	-0.0655315	0.484651	0.00660009	0.0496265	-0.108585	0.281878	-0.507648	-0.254528	0.0967429	-0.19794	0.26215	0.0818295	-0.177398	0.46172	0.0435294	-0.060591	-0.112487	-0.259339	-0.334364	-0.284129	0.0339749	-0.0728144	0.205224	0.135189	-0.797619	0.392675	0.0487909	-0.205414	0.0407033	0.224774	0.256317	-0.107794	-0.0151837	0.0568068	0.0518917	-0.0694784	-0.0569979
1.95	0.294982	-0.322724	-0.0213011	0.0386095	-0.0224123	-0.26032	0.676664	0.00348124	0.909497	-0.0113595	0.032432	0.0122575	-0.060718	0.466352	0.0066513	0.0624812	-0.105834	0.268495	-0.509931	-0.203235	0.0948093	-0.18507	0.262818	0.0555293	-0.172925	0.453784	0.0422297	-0.095036	-0.115345	-0.268587	-0.336965	-0.242707	0.0330056	-0.111642	0.206525	0.121205	-0.793699	0.370453	0.0470281	-0.175431	0.0428454	0.237113	0.255706	-0.0128275	-0.0147389	0.0381577	0.0512208	-0.0622403	-0.0572954
1.96	0.291709	-0.320567	-0.0218026	0.0151372	-0.0249574	-0.255833	0.676678	-0.000824251	0.909402	-0.00745755	0.0325516	0.0115516	-0.0561211	0.444504	0.0068411	0.0686778	-0.103272	0.250986	-0.511721	-0.159194	0.0930572	-0.162881	0.263169	0.0196188	-0.168594	0.443436	0.0406323	-0.117503	-0.118214	-0.268362	-0.339213	-0.212535	0.0318997	-0.106816	0.207655	0.10363	-0.790104	0.332984	0.0455934	-0.144945	0.045086	0.242955	0.256021	0.0790932	-0.0144284	0.0204154	0.0506597	-0.0499507	-0.0577971
1.97	0.288459	-0.31504	-0.0224659	-0.00648617	-0.0273654	-0.242192	0.676644	-0.00566051	0.909348	-0.00329073	0.0326612	0.0103097	-0.0517467	0.413999	0.00709565	0.0731594	-0.100914	0.224849	-0.51304	-0.104753	0.0915176	-0.147798	0.263198	-0.0124257	-0.16435	0.435081	0.0388788	-0.131165	-0.121015	-0.257286	-0.341224	-0.190755	0.0309306	-0.0851264	0.208603	0.0848917	-0.7869	0.290832	0.0444543	-0.109065	0.0473571	0.240034	0.257212	0.163691	-0.0142688	-0.00203343	0.0502535	-0.0341591	-0.0584328
1.98	0.285462	-0.268381	-0.0233403	-0.0494317	-0.029499	-0.199202	0.676569	-0.0091703	0.909339	0.0015702	0.0327562	0.00825949	-0.0479802	0.312751	0.00751242	0.0882564	-0.0989082	0.162026	-0.513651	-0.0118861	0.0900807	-0.139414	0.262891	-0.0492865	-0.16048	0.374343	0.0369585	-0.160719	-0.123604	-0.211004	-0.342917	-0.151708	0.0301768	-0.0684393	0.209363	0.0667262	-0.784337	0.208794	0.0437661	-0.0361389	0.0496029	0.219438	0.259182	0.225481	-0.0143111	-0.0284475	0.050036	-0.013271	-0.059096
1.99	0.283256	-0.156112	-0.0244807	-0.123968	-0.0301406	0.029755	0.676468	-0.010538	0.909387	0.00813111	0.0328106	0.00234431	-0.0458374	0.0862981	0.0081775	0.0702095	-0.0984543	-0.0789333	-0.512962	0.143896	0.0888392	-0.104867	0.262168	-0.0884913	-0.157463	0.259756	0.0348037	-0.176895	-0.124761	0.0109035	-0.344353	-0.131789	0.0295486	-0.049464	0.209927	0.0373577	-0.782933	0.0636875	0.0444324	0.152582	0.0508649	0.0179025	0.261819	0.295975	-0.0146176	-0.0509102	0.0501419	0.0287559	-0.0596791
2	0.282345	-0.040849	-0.0253426	-0.0940912	-0.0288975	0.111145	0.676355	-0.0124792	0.909493	0.0122548	0.0328154	-0.000439212	-0.0457841	-0.0534534	0.00855283	0.00852001	-0.0997274	-0.120742	-0.511196	0.176798	0.0878675	-0.104984	0.261239	-0.0891318	-0.155935	0.0816219	0.0331512	-0.1039	-0.124261	0.0496469	-0.345184	-0.0179787	0.0293743	0.0161801	0.209995	-0.0251827	-0.783197	-0.0900197	0.0462033	0.16399	0.0502077	-0.111657	0.265168	0.365222	-0.0148821	-0.034829	0.0506086	0.0472121	-0.060168
2.01	0.282329	0.0251237	-0.0258083	-0.0609009	-0.0279958	0.0450212	0.676219	-0.0144274	0.909617	0.0119929	0.0328111	-0.000685503	-0.0465482	-0.100535	0.00863563	0.00591333	-0.100401	-0.0346524	-0.509562	0.15618	0.0866965	-0.122127	0.260382	-0.0816866	-0.155983	-0.0570052	0.0324658	-0.0445246	-0.12421	-0.0214909	-0.344646	0.110593	0.0297426	0.0468697	0.209494	-0.0655797	-0.784698	-0.186135	0.0473878	0.108166	0.049287	-0.083868	0.269027	0.396338	-0.0150501	-0.045775	0.0511094	0.0423615	-0.0605168
2.02	0.282774	0.0603388	-0.0263527	-0.0933401	-0.0271072	0.10582	0.676068	-0.0153628	0.909727	0.0104595	0.0327891	-0.00403836	-0.0478445	-0.167196	0.0089392	0.0228453	-0.101204	-0.150637	-0.507784	0.19858	0.085659	-0.0802473	0.259523	-0.0876636	-0.156793	-0.0936938	0.0322744	-0.010659	-0.124032	0.0632082	-0.343456	0.117511	0.0300499	0.0193712	0.208875	-0.060068	-0.786858	-0.231419	0.0487057	0.181112	0.0483573	-0.132803	0.272977	0.383955	-0.0154662	-0.0738855	0.0516466	0.0549109	-0.0606108
2.03	0.283706	0.121916	-0.0269456	-0.0935027	-0.025681	0.117901	0.675919	-0.0141092	0.909831	0.0102673	0.0327364	-0.00598368	-0.0498761	-0.24246	0.00934671	0.0157189	-0.103233	-0.236139	-0.50568	0.212883	0.0851734	-0.013599	0.258617	-0.0916081	-0.158033	-0.165457	0.0325246	0.0279409	-0.123043	0.113686	-0.342265	0.126838	0.0302827	0.0327078	0.208253	-0.064672	-0.789564	-0.293374	0.0505406	0.196131	0.0470005	-0.152287	0.276653	0.340949	-0.0160244	-0.0742125	0.0523105	0.0643174	-0.0603979
2.04	0.285294	0.188097	-0.0275179	-0.0860586	-0.024472	0.0824133	0.675795	-0.0103759	0.90993	0.00921428	0.0326765	-0.00576547	-0.0526058	-0.309683	0.00982042	0.0254899	-0.105523	-0.216601	-0.503582	0.206585	0.0854922	0.0771772	0.257731	-0.0853392	-0.160046	-0.245762	0.0331207	0.0352669	-0.121766	0.127296	-0.340962	0.132798	0.0307894	0.0661988	0.207596	-0.0616571	-0.792868	-0.346053	0.0522544	0.178494	0.0457737	-0.125712	0.279724	0.26033	-0.0166016	-0.0742123	0.0530115	0.0654922	-0.0598723
2.05	0.287523	0.253734	-0.0281265	-0.0804712	-0.0235807	0.0569762	0.67572	-0.00442742	0.910011	0.00693186	0.0326233	-0.0048054	-0.0559874	-0.378937	0.0105252	0.0419781	-0.107388	-0.162139	-0.501574	0.196712	0.0866214	0.138355	0.256951	-0.0707037	-0.162812	-0.319265	0.0337702	0.0263571	-0.120408	0.122394	-0.339697	0.12194	0.0315142	0.0777698	0.207042	-0.0481407	-0.796592	-0.381871	0.0537997	0.164043	0.0448301	-0.105374	0.281843	0.151062	-0.0172172	-0.0698576	0.0537026	0.0654344	-0.0590659
2.06	0.290414	0.318651	-0.0286968	-0.066183	-0.0229137	0.0412146	0.675714	0.00331666	0.910065	0.00350753	0.0325809	-0.00371003	-0.0600358	-0.441413	0.0114227	0.0476262	-0.108663	-0.102844	-0.49975	0.168753	0.0881454	0.164039	0.256395	-0.0426984	-0.166337	-0.393891	0.0344349	0.0220121	-0.119175	0.100041	-0.338559	0.108963	0.0323415	0.0849935	0.206644	-0.029425	-0.800605	-0.402939	0.055153	0.142098	0.0440454	-0.0985133	0.282768	0.0233564	-0.0178168	-0.0584977	0.0543642	0.0633384	-0.0580669
2.07	0.293797	0.349762	-0.0290429	-0.0166717	-0.0223943	0.0235586	0.675789	0.0116425	0.910076	-0.00147235	0.0325478	-0.00254014	-0.0644536	-0.438836	0.0122769	0.0171597	-0.109353	-0.0282931	-0.498387	0.0929096	0.0899687	0.205735	0.256193	0.0058039	-0.170426	-0.435965	0.0352569	0.0550121	-0.118132	0.0626673	-0.337584	0.0960871	0.0331476	0.0784437	0.206446	-0.013351	-0.804584	-0.375627	0.0561953	0.0798231	0.0431862	-0.1115	0.28234	-0.11756	-0.018314	-0.0306736	0.0549721	0.0578004	-0.0570196
2.08	0.297327	0.352777	-0.0287749	0.104138	-0.0231196	-0.159554	0.675948	0.0198646	0.91003	-0.00814899	0.0325433	0.00189543	-0.0683475	-0.32899	0.0125564	-0.0355869	-0.108397	0.218096	-0.498357	-0.0885768	0.0921953	0.227428	0.256656	0.0805989	-0.174973	-0.493365	0.0367504	0.12468	-0.118377	-0.156198	-0.336359	0.1527	0.0340125	0.0937048	0.206297	-0.0125184	-0.808088	-0.318905	0.0557687	-0.134295	0.0427297	-0.000882079	0.280485	-0.255063	-0.0184902	0.00790609	0.0553883	0.0295856	-0.0560906
2.09	0.300568	0.306585	-0.0282309	0.132373	-0.0256101	-0.254829	0.676184	0.0272686	0.909911	-0.0151959	0.0325773	0.00415502	-0.0710286	-0.214739	0.01252	-0.026856	-0.10539	0.343374	-0.499982	-0.212619	0.094465	0.237856	0.257742	0.130456	-0.179566	-0.446412	0.0385646	0.119106	-0.120445	-0.256698	-0.334872	0.128953	0.0347615	0.045091	0.206362	0.0283912	-0.81065	-0.206035	0.0538041	-0.207431	0.0434209	0.0922936	0.277269	-0.383183	-0.0186264	-0.0025782	0.0554982	0.00860383	-0.0554367
2.1	0.303304	0.256103	-0.0277423	0.130484	-0.0284072	-0.245881	0.676493	0.0343953	0.909737	-0.0192253	0.0326171	0.00362681	-0.0728489	-0.147724	0.0124229	-0.0362505	-0.101865	0.351192	-0.502399	-0.260334	0.0970146	0.268729	0.259251	0.164317	-0.183432	-0.358146	0.0401542	0.106367	-0.122767	-0.233598	-0.334013	0.0440181	0.0349601	0.00149192	0.206882	0.0706075	-0.81205	-0.0943094	0.0517087	-0.200495	0.0445109	0.104888	0.272965	-0.468208	-0.0189249	-0.00676768	0.0554882	0.00687308	-0.0552679
2.11	0.305504	0.195201	-0.0271929	0.137567	-0.0310961	-0.233585	0.676864	0.039452	0.909534	-0.0210638	0.0326501	0.00296175	-0.0739954	-0.0696976	0.0120873	-0.0551174	-0.0983627	0.346015	-0.505224	-0.299765	0.0996417	0.255139	0.261041	0.182864	-0.186398	-0.262179	0.0415326	0.0953469	-0.124895	-0.219484	-0.33397	-0.0299747	0.0349248	-0.00571713	0.207736	0.0956156	-0.812362	0.0145062	0.0496928	-0.201153	0.0455919	0.10587	0.268012	-0.514604	-0.0192573	-0.00565079	0.0554715	0.00958777	-0.0557333
2.12	0.307007	0.116983	-0.0265148	0.143124	-0.0336344	-0.206074	0.677275	0.042286	0.909318	-0.0217994	0.0326748	0.0019205	-0.0743014	0.0215553	0.0114672	-0.0726203	-0.0949952	0.323836	-0.508379	-0.32407	0.101947	0.203736	0.262949	0.185384	-0.188369	-0.15626	0.0426789	0.0810883	-0.126947	-0.206166	-0.334536	-0.0788852	0.0348112	-0.018599	0.20877	0.10784	-0.811562	0.125924	0.0477407	-0.192997	0.046538	0.087754	0.262813	-0.51788	-0.0196107	-0.00809803	0.0555002	0.0169994	-0.0568817
2.13	0.307715	0.0344445	-0.0257001	0.146813	-0.035877	-0.172892	0.677701	0.0423181	0.909105	-0.020694	0.032688	0.000725167	-0.0737162	0.112444	0.0106021	-0.0864485	-0.0919049	0.296445	-0.511689	-0.334183	0.103598	0.132795	0.2648	0.177555	-0.189317	-0.0529737	0.0435521	0.067243	-0.128911	-0.195811	-0.335472	-0.107579	0.0345466	-0.0326767	0.209863	0.108543	-0.809723	0.222801	0.0459546	-0.18042	0.0471828	0.0590191	0.257806	-0.478505	-0.0199804	-0.011038	0.0556122	0.025027	-0.0586919
2.14	0.307587	-0.0528098	-0.0247837	0.142733	-0.0378178	-0.13822	0.678114	0.0398302	0.908906	-0.0190549	0.0326885	-0.000751968	-0.072226	0.203006	0.0095686	-0.090808	-0.0890895	0.265378	-0.515025	-0.328603	0.104652	0.0832472	0.266558	0.167475	-0.18926	0.0530507	0.0441469	0.0517913	-0.130817	-0.179504	-0.336604	-0.124286	0.0341476	-0.0504096	0.210926	0.106791	-0.806991	0.307335	0.0443643	-0.158879	0.0475112	0.0293079	0.253362	-0.407828	-0.0203655	-0.0179062	0.0558064	0.0319154	-0.0610629
2.15	0.306561	-0.146544	-0.0238531	0.120028	-0.0392437	-0.0744538	0.678489	0.0347588	0.908727	-0.0166687	0.0326694	-0.00319707	-0.069867	0.285986	0.00847632	-0.0857552	-0.0867837	0.196207	-0.518171	-0.298974	0.105211	0.032901	0.268163	0.149197	-0.188058	0.180677	0.0444066	0.0326089	-0.132396	-0.120716	-0.337995	-0.158071	0.033521	-0.0720144	0.211985	0.104023	-0.803463	0.385119	0.0432054	-0.103739	0.0474104	-0.0214388	0.24974	-0.314786	-0.0208147	-0.0314511	0.0560981	0.0417411	-0.0638468
2.16	0.304606	-0.241908	-0.0229865	0.083191	-0.0398997	0.00474699	0.678803	0.0278441	0.908574	-0.0138171	0.0326237	-0.00595759	-0.0666912	0.362902	0.00740961	-0.0723297	-0.0853275	0.0880736	-0.520949	-0.25459	0.105225	-0.0288741	0.269534	0.122524	-0.185578	0.31503	0.0442718	0.00598669	-0.133279	-0.0268307	-0.339747	-0.195845	0.0326905	-0.0929211	0.213024	0.101245	-0.799227	0.454597	0.0427333	-0.0275691	0.0467182	-0.0832041	0.24708	-0.218305	-0.0213402	-0.0429822	0.0565153	0.0527087	-0.0668701
2.17	0.301777	-0.315176	-0.0222965	0.0152369	-0.039442	0.133058	0.679044	0.0205001	0.908454	-0.00980768	0.0325473	-0.0094015	-0.0629191	0.386674	0.00646438	-0.0511596	-0.0855329	-0.142291	-0.523072	-0.161052	0.104487	-0.1144	0.27053	0.0740659	-0.181825	0.435786	0.0436061	-0.0435481	-0.132977	0.127541	-0.341918	-0.24293	0.0316255	-0.120386	0.214043	0.101488	-0.794426	0.49555	0.0432683	0.100493	0.0452426	-0.176907	0.245415	-0.120158	-0.0219349	-0.0571893	0.0570542	0.0623045	-0.0699541
2.18	0.298503	-0.342493	-0.0218572	-0.0247251	-0.0377373	0.193592	0.679212	0.01298	0.908381	-0.00469956	0.032441	-0.0112879	-0.0592095	0.368372	0.00564813	-0.0463554	-0.0879158	-0.295538	-0.524174	-0.0683755	0.102983	-0.181935	0.271015	0.0283873	-0.177285	0.483623	0.0423725	-0.0795282	-0.131399	0.201749	-0.34442	-0.249851	0.0303596	-0.125847	0.214972	0.0807775	-0.789589	0.477758	0.0449208	0.168092	0.0429519	-0.217112	0.244823	-0.00448413	-0.0225566	-0.0579363	0.0576742	0.0617051	-0.0729878
2.19	0.295022	-0.361151	-0.0216633	-0.0442379	-0.0359376	0.157778	0.6793	0.00490735	0.908358	1.77E-05	0.0323299	-0.0107666	-0.0555969	0.362435	0.00495581	-0.023211	-0.0909588	-0.298956	-0.524496	0.000392505	0.100876	-0.235795	0.271071	-0.00964657	-0.172536	0.497402	0.0407832	-0.112862	-0.129647	0.184922	-0.346728	-0.215491	0.0290962	-0.129994	0.215673	0.0590078	-0.785045	0.443974	0.0468139	0.170938	0.0408039	-0.164953	0.245319	0.100113	-0.0231031	-0.0579346	0.0582453	0.0499052	-0.0758787
2.2	0.291652	-0.296801	-0.0217508	-0.0645356	-0.0343503	0.148021	0.679311	-0.00225186	0.908392	0.00725776	0.0322258	-0.00996365	-0.0524273	0.248051	0.00450253	-0.0120775	-0.0939589	-0.301721	-0.523989	0.104203	0.0984331	-0.249376	0.270726	-0.0528169	-0.168054	0.410378	0.0389198	-0.141731	-0.127992	0.18505	-0.348605	-0.155409	0.0278087	-0.117273	0.216095	0.0174656	-0.78117	0.318202	0.0487166	0.180576	0.0391276	-0.142374	0.246859	0.20947	-0.0235476	-0.0469994	0.0587388	0.0410938	-0.0785204
2.21	0.289427	-0.161778	-0.0221151	-0.0968068	-0.0327596	0.129918	0.679258	-0.00863247	0.908505	0.0146605	0.0321342	-0.00829215	-0.050963	0.0596753	0.00435533	0.0152008	-0.0968919	-0.27451	-0.522389	0.200896	0.0959991	-0.232548	0.269925	-0.0989205	-0.165162	0.221452	0.0369032	-0.182647	-0.12635	0.156035	-0.349597	-0.0465695	0.0268875	-0.0715565	0.216004	-0.0317598	-0.779139	0.107373	0.0506883	0.19601	0.0377319	-0.109361	0.249638	0.34223	-0.0238177	-0.0409213	0.0591367	0.0244098	-0.0808318
2.22	0.28814	-0.118564	-0.0228195	-0.115439	-0.0313594	0.100381	0.679129	-0.0173873	0.908668	0.0171509	0.0320563	-0.00755042	-0.0507178	0.00427755	0.00463736	0.0440978	-0.0994296	-0.238377	-0.520137	0.240855	0.093879	-0.199179	0.268744	-0.126836	-0.163654	0.150015	0.0348774	-0.170503	-0.125175	0.0848667	-0.349646	0.026174	0.0262565	-0.0495804	0.215548	-0.0575094	-0.778774	-0.00122585	0.0526656	0.195367	0.0368742	-0.0596315	0.253635	0.449012	-0.0239719	-0.0375525	0.0593843	0.00630753	-0.0827841
2.23	0.287017	-0.11228	-0.0237058	-0.11935	-0.0301358	0.0834962	0.678909	-0.0262238	0.908843	0.0180567	0.0319786	-0.00811123	-0.0506742	-0.00471542	0.00515633	0.0550071	-0.101761	-0.227007	-0.517586	0.266491	0.091992	-0.178645	0.267355	-0.144715	-0.162455	0.126486	0.0333002	-0.103707	-0.12481	-0.00343547	-0.349123	0.0796692	0.0259396	-0.0187252	0.214913	-0.0742746	-0.779157	-0.0610084	0.0545892	0.187205	0.0364874	-0.0235079	0.258477	0.518166	-0.0240296	-0.0307554	0.0594843	-0.00921247	-0.084272
2.24	0.286074	-0.0701525	-0.0245592	-0.0773253	-0.0294464	-0.0202386	0.678612	-0.0329169	0.909035	0.0205536	0.0319019	-0.00669366	-0.0507347	-0.0216835	0.00566129	0.0443683	-0.103578	-0.112287	-0.514919	0.256931	0.0903272	-0.158477	0.265835	-0.155722	-0.161651	0.0314915	0.0326519	-0.00487407	-0.125465	-0.131354	-0.347875	0.1827	0.0259869	0.0415655	0.213959	-0.119684	-0.780245	-0.156015	0.0560204	0.0904006	0.0367055	0.0716027	0.263967	0.574997	-0.0238916	-0.00438137	0.059424	-0.0310249	-0.0852619
2.25	0.285667	-0.0123086	-0.0253561	-0.0529664	-0.0299949	-0.112419	0.678258	-0.0376728	0.909251	0.0223863	0.0318466	-0.00444531	-0.0511101	-0.0652932	0.00615308	0.049771	-0.104061	-0.000665472	-0.51238	0.25538	0.0889044	-0.125355	0.264201	-0.170771	-0.161879	-0.0740831	0.033005	0.0595955	-0.127069	-0.15928	-0.345551	0.270603	0.0266625	0.0798024	0.212567	-0.151505	-0.782355	-0.254986	0.0563797	0.0130714	0.0380662	0.163826	0.269824	0.590636	-0.0234879	0.0130863	0.059132	-0.0535728	-0.0856113
2.26	0.285675	0.0201018	-0.0261575	-0.0283801	-0.0312257	-0.168229	0.677865	-0.0403278	0.909473	0.0218868	0.0318153	-0.0016894	-0.0517992	-0.0822961	0.00673707	0.0489767	-0.103624	0.0858351	-0.509873	0.24285	0.0878498	-0.0923997	0.262484	-0.169759	-0.162803	-0.132035	0.0339576	0.104072	-0.128475	-0.135016	-0.342607	0.317636	0.0275033	0.0927049	0.21095	-0.17171	-0.785174	-0.307184	0.056095	-0.0515551	0.0401382	0.215049	0.275596	0.561611	-0.0229006	0.0376235	0.0586425	-0.0708519	-0.0852253
2.27	0.28608	0.075408	-0.0268389	-0.0138964	-0.0328923	-0.177055	0.677459	-0.0401246	0.909687	0.0207948	0.0318135	0.00128104	-0.0527727	-0.133244	0.00729922	0.0447566	-0.10254	0.115512	-0.507534	0.229037	0.0870187	-0.0740164	0.26083	-0.159121	-0.164307	-0.203714	0.0352927	0.11332	-0.129711	-0.11917	-0.339319	0.339039	0.0285659	0.119446	0.20917	-0.181204	-0.788479	-0.363166	0.0552073	-0.087268	0.0425285	0.214621	0.280835	0.48913	-0.0221091	0.0577024	0.0579786	-0.0841359	-0.0840387
2.28	0.28718	0.155946	-0.0273828	-0.00381067	-0.0344077	-0.142605	0.677073	-0.0367497	0.909886	0.0185843	0.0318399	0.00397538	-0.0544651	-0.216377	0.00786822	0.0332677	-0.101434	0.101915	-0.505309	0.211101	0.0864778	-0.0326777	0.259323	-0.137731	-0.166631	-0.295755	0.0367022	0.105198	-0.130758	-0.112132	-0.335917	0.343506	0.0298758	0.145685	0.207343	-0.181657	-0.792388	-0.426362	0.0541063	-0.0987281	0.044656	0.16484	0.285203	0.386886	-0.0211942	0.0744652	0.057186	-0.0929867	-0.0820706
2.29	0.289066	0.222171	-0.0276827	0.0179713	-0.0356407	-0.11284	0.67673	-0.031934	0.91005	0.0137325	0.0318926	0.00647616	-0.0568789	-0.263043	0.00837328	0.0187301	-0.100426	0.100861	-0.503452	0.152854	0.0864316	0.0288229	0.258107	-0.100908	-0.169802	-0.362661	0.038173	0.105282	-0.131855	-0.134084	-0.332587	0.321572	0.031476	0.170133	0.205566	-0.168468	-0.79681	-0.458486	0.0528154	-0.12074	0.0462678	0.111751	0.288411	0.259836	-0.0202041	0.0851057	0.0562807	-0.100889	-0.0794174
2.3	0.291326	0.216469	-0.0276885	0.0414246	-0.0367199	-0.0961743	0.676433	-0.0276796	0.910149	0.00539357	0.0319665	0.00808034	-0.0593203	-0.205313	0.00875993	0.0124439	-0.0992319	0.138945	-0.502438	0.0438979	0.0873662	0.163168	0.257356	-0.0464985	-0.173205	-0.325486	0.0397264	0.113152	-0.133175	-0.151249	-0.329709	0.244925	0.0331626	0.158567	0.204058	-0.12371	-0.801177	-0.402723	0.0512851	-0.142276	0.0474256	0.0796739	0.290295	0.122072	-0.0192595	0.0797663	0.0552845	-0.104959	-0.0763244
2.31	0.293082	0.141805	-0.0274328	0.0653014	-0.0377333	-0.0822574	0.676175	-0.0236494	0.910153	-0.00432703	0.0320499	0.00843841	-0.0606475	-0.0674516	0.00897724	0.00295641	-0.0976407	0.169694	-0.502655	-0.0802431	0.0895175	0.251244	0.257237	0.0196862	-0.175603	-0.192819	0.0412706	0.127579	-0.134504	-0.126462	-0.327879	0.125884	0.0345933	0.128933	0.203128	-0.0610522	-0.804442	-0.263493	0.0496168	-0.158197	0.0482978	0.0622852	0.290712	-0.0280541	-0.0185001	0.0672538	0.0542588	-0.0999806	-0.0730879
2.32	0.294344	0.128562	-0.0269351	0.0810017	-0.038647	-0.0622427	0.675971	-0.0166161	0.910079	-0.00968711	0.0321341	0.00836667	-0.0610168	-0.0244266	0.00895197	-0.0160483	-0.0959594	0.161043	-0.50388	-0.153873	0.0921603	0.272045	0.257699	0.0637794	-0.177027	-0.14737	0.0427461	0.122846	-0.135438	-0.0677684	-0.327094	0.0428411	0.0357891	0.113086	0.202754	-0.0180375	-0.806555	-0.187294	0.0479054	-0.160379	0.0489353	0.0438913	0.289715	-0.163178	-0.0179397	0.0557103	0.0532972	-0.0882345	-0.0699193
2.33	0.295674	0.132742	-0.0262962	0.0636736	-0.0391437	0.0240711	0.675847	-0.00828359	0.909966	-0.0128671	0.0322114	0.00661867	-0.0613468	-0.0365774	0.00876793	-0.025616	-0.0946531	0.0814661	-0.505598	-0.178704	0.0949382	0.290604	0.258502	0.0915637	-0.178266	-0.120025	0.0440158	0.0936263	-0.135513	0.059498	-0.327018	-0.0329575	0.0367385	0.0672142	0.202716	0.0128982	-0.808108	-0.127209	0.0464653	-0.0957623	0.0492041	-0.0196772	0.28748	-0.276406	-0.0175965	0.0340848	0.0524667	-0.0677765	-0.0669568
2.34	0.296904	0.109102	-0.0255187	0.0509541	-0.0384965	0.13854	0.675802	-0.00100022	0.909823	-0.0151116	0.0322632	0.00380755	-0.0616941	-0.0231527	0.00845095	-0.0452833	-0.094332	-0.00986001	-0.507472	-0.195518	0.0979774	0.312402	0.259617	0.1219	-0.179022	-0.0575633	0.0449686	0.076774	-0.134195	0.185275	-0.327811	-0.118232	0.037107	0.0166526	0.203037	0.0474783	-0.808921	-0.0403222	0.0458778	-0.020436	0.0485618	-0.112086	0.284197	-0.371418	-0.017522	0.0164683	0.0518573	-0.0428992	-0.064434
2.35	0.298005	0.104629	-0.0245372	0.0364327	-0.036756	0.248899	0.675829	0.0063028	0.909671	-0.0152798	0.0322871	0.00095519	-0.0620599	-0.0435388	0.00794324	-0.06445	-0.094923	-0.108628	-0.509411	-0.186095	0.101049	0.303137	0.26098	0.141474	-0.179357	-0.0320152	0.0456477	0.0501429	-0.131805	0.283516	-0.32928	-0.169975	0.0371989	-0.00157222	0.203631	0.0664277	-0.809045	0.0143993	0.0460642	0.0561105	0.0469962	-0.200228	0.280204	-0.422438	-0.0176694	-0.00418977	0.0514783	-0.0191216	-0.0625023
2.36	0.299014	0.0761448	-0.0233542	0.045541	-0.0342458	0.283935	0.675919	0.0112277	0.909515	-0.016	0.0322857	-0.00102477	-0.0625002	-0.0142816	0.00722797	-0.0841298	-0.0962319	-0.138592	-0.511315	-0.199513	0.103899	0.263819	0.262517	0.154601	-0.17948	0.00344978	0.0461119	0.0411527	-0.128831	0.29438	-0.331107	-0.192626	0.0369921	-0.0388168	0.204369	0.0784548	-0.808652	0.0785427	0.0467937	0.0750993	0.0447807	-0.223842	0.275899	-0.434536	-0.017997	-0.0157089	0.051305	-0.0018133	-0.0612354
2.37	0.299484	0.00236205	-0.022041	0.0566785	-0.0317579	0.267668	0.676041	0.0126932	0.909349	-0.0171593	0.0322681	-0.00252227	-0.0622789	0.0783534	0.00632484	-0.0894711	-0.0975996	-0.138893	-0.513457	-0.222143	0.106109	0.171041	0.264071	0.14393	-0.179001	0.0892033	0.0464484	0.0372143	-0.126045	0.268754	-0.333115	-0.213624	0.0363608	-0.0899951	0.205216	0.0903182	-0.807434	0.17359	0.0475606	0.0691423	0.0426323	-0.191021	0.271649	-0.412848	-0.0184281	-0.0267652	0.0512766	0.0116633	-0.0607003
2.38	0.299185	-0.0670382	-0.0207638	0.048515	-0.0294393	0.250378	0.676171	0.01274	0.909178	-0.0165907	0.032235	-0.00404564	-0.0611976	0.146784	0.00535907	-0.0809216	-0.099099	-0.161538	-0.515643	-0.207206	0.107229	0.055134	0.265408	0.115145	-0.177615	0.176471	0.0465615	0.0173941	-0.1235	0.253695	-0.335376	-0.238423	0.0352275	-0.130298	0.206193	0.101348	-0.805317	0.2474	0.0483908	0.0808783	0.0408428	-0.145569	0.267783	-0.357916	-0.0189437	-0.0349875	0.051389	0.0254591	-0.0608569
2.39	0.29837	-0.101486	-0.0196716	0.0304555	-0.0272623	0.229285	0.676295	0.0123227	0.909028	-0.0130312	0.0321879	-0.00531357	-0.0597211	0.158902	0.0044426	-0.0712888	-0.100841	-0.185061	-0.517489	-0.157543	0.107464	0.00212496	0.266439	0.0902966	-0.17565	0.21247	0.0463383	-0.0161815	-0.121137	0.235672	-0.337724	-0.232055	0.0338958	-0.13397	0.207169	0.0938504	-0.802732	0.271357	0.0493849	0.0979747	0.0395099	-0.0948607	0.26458	-0.287322	-0.0194663	-0.0354716	0.0516404	0.0365016	-0.061578
2.4	0.297307	-0.11877	-0.0188508	0.0083722	-0.0252379	0.204984	0.676413	0.0112615	0.908922	-0.00809322	0.0321295	-0.00632911	-0.0582752	0.145821	0.00363347	-0.0606817	-0.102839	-0.212772	-0.518738	-0.0933644	0.107244	-0.0458317	0.267162	0.0548538	-0.17357	0.213032	0.0457284	-0.053631	-0.119015	0.205138	-0.339825	-0.190418	0.0325866	-0.129462	0.208013	0.0744776	-0.800041	0.273723	0.0505629	0.114955	0.0386893	-0.0423514	0.262049	-0.226605	-0.0199318	-0.0306591	0.0519924	0.0431747	-0.0626502
2.41	0.296015	-0.146782	-0.0182948	-0.00886675	-0.0233913	0.181287	0.676519	0.00994664	0.908866	-0.00315937	0.0320615	-0.00725301	-0.0568643	0.150696	0.00292975	-0.0503838	-0.105069	-0.228912	-0.519393	-0.0390438	0.106485	-0.10612	0.267524	0.0190137	-0.171491	0.22115	0.0448094	-0.0770866	-0.117247	0.167606	-0.34147	-0.142859	0.0313026	-0.124942	0.208654	0.053166	-0.797278	0.288413	0.0518753	0.124733	0.0383697	0.00509291	0.260059	-0.177118	-0.0203094	-0.0233801	0.0524	0.0457533	-0.0639037
2.42	0.294397	-0.180677	-0.0179268	-0.00945703	-0.0217602	0.141625	0.67661	0.00827278	0.908857	0.00118064	0.0319862	-0.00759721	-0.0553228	0.171519	0.0023004	-0.0439307	-0.107276	-0.194958	-0.519559	-0.000270839	0.10507	-0.178052	0.267599	-0.0010114	-0.169322	0.229291	0.0437465	-0.0780377	-0.11591	0.104644	-0.342602	-0.0845511	0.0300893	-0.119435	0.209074	0.0297201	-0.794318	0.310728	0.0532137	0.108683	0.0384921	0.0570591	0.258472	-0.146621	-0.0205794	-0.0122174	0.0528213	0.0434146	-0.0652611
2.43	0.292611	-0.163763	-0.017666	0.0270608	-0.0211084	-0.0310485	0.67669	0.00780993	0.908893	0.00632809	0.0319194	-0.00524591	-0.0536311	0.164078	0.00171737	-0.0336908	-0.108413	-0.000523854	-0.519465	0.0164256	0.102986	-0.230682	0.267466	-0.0214194	-0.167433	0.141459	0.042807	-0.0656232	-0.115866	-0.108503	-0.342887	0.0389301	0.0290314	-0.0878789	0.209161	-0.0145056	-0.791337	0.271787	0.0539462	-0.00371083	0.0395879	0.220803	0.257185	-0.110295	-0.0207101	-0.000827306	0.0531583	0.026953	-0.0666437
2.44	0.291242	-0.112264	-0.0176689	0.0403395	-0.0225103	-0.207833	0.676772	0.00794384	0.90898	0.0106502	0.0318794	-0.00346545	-0.0523127	0.104332	0.00134634	-0.00889882	-0.107353	0.176078	-0.51913	0.0572879	0.10056	-0.245916	0.267076	-0.0522319	-0.166783	0.0228041	0.0420906	-0.0640054	-0.118126	-0.30309	-0.341826	0.152381	0.0283486	-0.0512533	0.208809	-0.0497329	-0.789038	0.191264	0.0534307	-0.0913992	0.0427102	0.406372	0.256315	-0.0650152	-0.020765	-0.00464874	0.0533355	0.0163352	-0.0680271
2.45	0.290161	-0.0998012	-0.0180454	0.011312	-0.0246707	-0.209083	0.676845	0.00643112	0.909098	0.012922	0.0318365	-0.0054594	-0.0515281	0.0575925	0.0012538	0.0017886	-0.105617	0.153139	-0.51821	0.120011	0.0981894	-0.227204	0.266391	-0.0764984	-0.166775	0.000265096	0.0415053	-0.0459548	-0.121295	-0.313555	-0.340128	0.179554	0.0279164	-0.0362705	0.208263	-0.0583527	-0.787263	0.161663	0.052723	-0.0582159	0.0469285	0.435319	0.255869	-0.0272691	-0.0208624	-0.00649626	0.0535352	0.0270903	-0.069435
2.46	0.289254	-0.0605076	-0.0185345	0.00334296	-0.026484	-0.157604	0.6769	0.00528799	0.909242	0.0160686	0.0317688	-0.00806472	-0.0511976	-0.00515292	0.00114702	-0.0242419	-0.104344	0.0986085	-0.516811	0.154829	0.0960398	-0.201261	0.265536	-0.0883872	-0.166997	-0.0593349	0.0413041	0.00491775	-0.124269	-0.272745	-0.338151	0.223371	0.0277386	0.00321196	0.207556	-0.0863847	-0.785837	0.104197	0.0523694	-0.0288673	0.0510097	0.379685	0.25582	0.0195944	-0.0208611	0.0118781	0.0538676	0.0395901	-0.0708394
2.47	0.289219	0.059865	-0.0187174	0.0197674	-0.0275033	-0.0427755	0.676954	0.00551433	0.909425	0.0200927	0.031677	-0.00999831	-0.0520891	-0.162402	0.000643532	-0.0927496	-0.103778	0.0147311	-0.515016	0.194808	0.0942396	-0.163118	0.264641	-0.0842618	-0.168372	-0.232949	0.041887	0.0737993	-0.126384	-0.152885	-0.335482	0.317184	0.0280643	0.0639583	0.206393	-0.148186	-0.785494	-0.0395289	0.0522098	-0.00542175	0.0540174	0.215798	0.256298	0.0795107	-0.020538	0.0471535	0.054324	0.0469293	-0.0721266
2.48	0.290224	0.126702	-0.0184498	0.035531	-0.0275502	0.0332866	0.677008	0.00508533	0.909626	0.0194287	0.0315767	-0.00967908	-0.0542678	-0.229779	-0.000244933	-0.121843	-0.103835	-0.00991492	-0.513061	0.180831	0.0927116	-0.147632	0.263856	-0.0668092	-0.171211	-0.34651	0.043235	0.118719	-0.127257	-0.0619227	-0.331874	0.401671	0.0287488	0.0628734	0.204714	-0.182946	-0.786386	-0.122803	0.0521631	-0.00236487	0.0554722	0.0815214	0.257275	0.119308	-0.0198875	0.0688799	0.0547611	0.0333123	-0.0731925
2.49	0.291602	0.147502	-0.0179173	0.0524133	-0.0273036	0.0381707	0.677052	0.00395007	0.909804	0.0162725	0.0314877	-0.0081077	-0.0566853	-0.230843	-0.001232	-0.124473	-0.103812	0.0143873	-0.511424	0.144107	0.0913069	-0.133213	0.263295	-0.0428522	-0.174744	-0.393441	0.0450218	0.144052	-0.127589	-0.04127	-0.327576	0.44902	0.0292484	0.0376664	0.202816	-0.19277	-0.787758	-0.152171	0.0519409	-0.0286352	0.0560391	0.0253836	0.258485	0.125821	-0.0190959	0.0733358	0.0550144	0.0127669	-0.0739799
2.5	0.293206	0.176888	-0.0172652	0.0616645	-0.0271444	0.0298991	0.677089	0.0036976	0.909955	0.014001	0.0314134	-0.00685192	-0.0591801	-0.251498	-0.00223685	-0.127968	-0.103671	0.00866728	-0.51007	0.127765	0.0900843	-0.110069	0.262917	-0.0311693	-0.178597	-0.421867	0.0470307	0.153929	-0.127759	-0.0269348	-0.323096	0.441653	0.0296477	0.0499866	0.200888	-0.189523	-0.789411	-0.186718	0.0514534	-0.047599	0.0562109	-0.00647581	0.259687	0.120697	-0.0183161	0.068474	0.0550874	-0.00122759	-0.0744249
2.51	0.295193	0.226181	-0.0166062	0.0492216	-0.0270317	0.0413617	0.677128	0.00436186	0.910085	0.0121606	0.031349	-0.00619971	-0.0620288	-0.306391	-0.00322801	-0.12338	-0.103794	-0.0459228	-0.508822	0.125849	0.0891319	-0.0798464	0.262634	-0.0264385	-0.182726	-0.450902	0.0490816	0.13946	-0.127683	0.0161876	-0.318885	0.395831	0.0302476	0.0718353	0.199054	-0.172732	-0.791472	-0.235672	0.0508623	-0.0328311	0.0560983	-0.0439386	0.260782	0.102352	-0.0176039	0.0598633	0.055058	-0.00667286	-0.0745439
2.52	0.297736	0.263542	-0.0161185	-0.00811325	-0.026148	0.175555	0.677181	0.00566516	0.910192	0.00864663	0.0312806	-0.00780813	-0.0656367	-0.377839	-0.00399275	-0.106115	-0.105077	-0.225721	-0.507429	0.146659	0.0885489	-0.0370148	0.262363	-0.0193207	-0.187045	-0.423842	0.050827	0.102314	-0.126579	0.176288	-0.315457	0.276428	0.0309913	0.0659931	0.197527	-0.125527	-0.794046	-0.257018	0.0509259	0.0828182	0.055204	-0.180365	0.261617	0.0665984	-0.0170415	0.0462122	0.055042	0.00279235	-0.0742979
2.53	0.300247	0.227931	-0.0155793	-0.0158375	-0.0238085	0.278622	0.677238	0.00577541	0.910247	0.00218102	0.0311971	-0.00823049	-0.0693003	-0.321915	-0.00468354	-0.109763	-0.108137	-0.350687	-0.506174	0.091004	0.0883803	0.00126776	0.262335	0.0168199	-0.190566	-0.314408	0.0523152	0.108117	-0.123992	0.277163	-0.313436	0.140659	0.0314705	0.0373414	0.196559	-0.0720289	-0.796373	-0.192802	0.0519713	0.128306	0.0527565	-0.314783	0.261975	0.0123938	-0.016518	0.057076	0.055108	0.00537216	-0.0737767
2.54	0.302446	0.212733	-0.0147947	0.0060339	-0.0211384	0.267826	0.677304	0.00775623	0.910237	-0.0038256	0.0311264	-0.00567943	-0.072266	-0.261923	-0.00544053	-0.101899	-0.111573	-0.317339	-0.505708	0.00809329	0.0885958	0.0496007	0.262713	0.0529531	-0.193266	-0.269689	0.0537317	0.101061	-0.121093	0.266437	-0.312416	0.0744799	0.0318363	0.0353491	0.196029	-0.0366687	-0.798109	-0.152468	0.0530034	0.0929944	0.0494699	-0.349032	0.26178	-0.0431279	-0.015921	0.0606353	0.0550913	-0.0093739	-0.0730833
2.55	0.304658	0.219346	-0.0139175	0.0203398	-0.018796	0.230183	0.677397	0.0107499	0.910174	-0.00880107	0.0310842	-0.0028462	-0.0748618	-0.234645	-0.00608282	-0.0831035	-0.114373	-0.236895	-0.50597	-0.0580311	0.0894315	0.116752	0.263422	0.082901	-0.195817	-0.258997	0.0549363	0.0770692	-0.118406	0.244993	-0.311908	0.0262133	0.0320678	0.00932145	0.195829	-0.00265309	-0.79961	-0.137556	0.0536825	0.0581724	0.0460729	-0.342078	0.261094	-0.0832429	-0.0154019	0.0488748	0.0549117	-0.0237359	-0.0722655
2.56	0.306647	0.152001	-0.013029	0.0379522	-0.0169214	0.172728	0.677508	0.010742	0.910058	-0.0146721	0.0310676	-0.000393025	-0.0767951	-0.109366	-0.0065823	-0.0580361	-0.116265	-0.131371	-0.506989	-0.149974	0.0908267	0.160054	0.264407	0.110167	-0.197872	-0.14106	0.0558849	0.0661862	-0.115949	0.216093	-0.31208	-0.0716558	0.032129	0.00755088	0.19605	0.0512459	-0.80068	-0.0515998	0.0540236	0.0147967	0.0428602	-0.301612	0.26013	-0.104385	-0.0150413	0.033254	0.0546089	-0.0336466	-0.0715061
2.57	0.307333	-0.0251308	-0.0122054	0.0617711	-0.0160344	0.0388193	0.677598	0.00691156	0.909873	-0.0220357	0.0310792	0.0027441	-0.0766236	0.159296	-0.0069728	-0.0108083	-0.116779	0.0265341	-0.509127	-0.26882	0.0924154	0.152491	0.265686	0.13758	-0.19795	0.122497	0.0565501	0.0594542	-0.11428	0.108419	-0.313516	-0.222014	0.0322952	0.0230317	0.196933	0.127619	-0.800259	0.14046	0.0537803	-0.0659486	0.0404366	-0.166212	0.259044	-0.106856	-0.0148517	0.0154077	0.0541965	-0.0448017	-0.0710106
2.58	0.306359	-0.152542	-0.0116848	0.0485102	-0.0163283	-0.0459868	0.677648	0.0035903	0.909636	-0.0242769	0.0311183	0.00481359	-0.0740792	0.320517	-0.00713751	0.0335393	-0.116102	0.0821442	-0.512085	-0.301358	0.0938744	0.150981	0.267083	0.130447	-0.195493	0.344534	0.0566879	0.01843	-0.113733	0.0455078	-0.316545	-0.382675	0.0326035	0.0370135	0.198565	0.192404	-0.798075	0.269925	0.0530333	-0.0866461	0.0392907	-0.054544	0.258047	-0.0842731	-0.0148283	0.00271371	0.0537306	-0.0427243	-0.070834
2.59	0.304514	-0.210604	-0.011559	0.016555	-0.0170177	-0.0769223	0.67767	0.000692963	0.909398	-0.0233161	0.0311742	0.00650073	-0.0705502	0.374234	-0.00705198	0.0653763	-0.115277	0.0807638	-0.515017	-0.282624	0.0954109	0.155273	0.268289	0.105414	-0.19139	0.472662	0.0561221	-0.0385832	-0.113604	0.025018	-0.320998	-0.500822	0.0330444	0.0421757	0.200668	0.228692	-0.795078	0.316419	0.0523705	-0.0693166	0.0388847	0.00200147	0.257463	-0.0286769	-0.0148276	0.0065818	0.0533345	-0.0357956	-0.0708662
2.6	0.302133	-0.264268	-0.0118037	-0.00782998	-0.0179346	-0.113386	0.677661	-0.00282409	0.909168	-0.0227193	0.03125	0.00869592	-0.0664619	0.432381	-0.00670218	0.0992997	-0.114278	0.12126	-0.517809	-0.276324	0.0969278	0.153322	0.269263	0.0852708	-0.186282	0.563846	0.0549098	-0.0852382	-0.113814	-0.0149028	-0.326302	-0.553201	0.0333083	0.000180199	0.203021	0.241465	-0.791718	0.350073	0.0518277	-0.0665942	0.0389727	0.0494168	0.257552	0.049367	-0.0147019	0.0175745	0.0529843	-0.0354166	-0.0710739
2.61	0.299269	-0.294188	-0.0122795	0.015694	-0.019439	-0.225272	0.677613	-0.00645545	0.908946	-0.0215033	0.0313528	0.0122463	-0.0617195	0.491363	-0.00616278	0.111959	-0.112417	0.268557	-0.52066	-0.297415	0.0984213	0.135888	0.270108	0.0779408	-0.180613	0.571221	0.0533304	-0.0950873	-0.114873	-0.16206	-0.331692	-0.503679	0.0329605	-0.0613984	0.20537	0.218935	-0.788125	0.347215	0.0510039	-0.146425	0.0396396	0.137166	0.258444	0.136327	-0.0144003	0.0347369	0.0526098	-0.0450467	-0.0713999
2.62	0.296415	-0.260958	-0.0129558	0.00977264	-0.0223234	-0.349581	0.677534	-0.00909849	0.908745	-0.0181648	0.0314946	0.0155903	-0.0567746	0.453829	-0.00543196	0.149728	-0.10889	0.409459	-0.523578	-0.268011	0.0995714	0.102793	0.270781	0.0478748	-0.175495	0.478641	0.0515877	-0.144059	-0.117605	-0.309756	-0.336128	-0.391562	0.0321674	-0.104709	0.207393	0.190427	-0.784915	0.27099	0.0493003	-0.19619	0.0414659	0.253751	0.260259	0.230953	-0.0139746	0.0228974	0.0521092	-0.0587531	-0.0717637
2.63	0.293984	-0.225434	-0.0141712	-0.0390794	-0.0258198	-0.377459	0.677427	-0.0127277	0.908588	-0.0133859	0.031651	0.0151312	-0.052544	0.370172	-0.00416496	0.188232	-0.104615	0.423279	-0.525803	-0.177984	0.100618	0.105065	0.271044	0.00204113	-0.171329	0.41854	0.0493208	-0.200608	-0.121161	-0.346505	-0.339671	-0.33351	0.0309701	-0.125849	0.209179	0.169955	-0.782574	0.193076	0.0476307	-0.15099	0.044215	0.307455	0.263009	0.320255	-0.0137581	-0.00625684	0.0515634	-0.0548387	-0.0720812
2.64	0.29167	-0.229668	-0.0157553	-0.0643879	-0.0292256	-0.362013	0.677273	-0.0180299	0.908478	-0.00860425	0.0317894	0.0123711	-0.0488435	0.33879	-0.00263253	0.188278	-0.100615	0.36679	-0.527177	-0.10118	0.101529	0.0704815	0.270867	-0.0380012	-0.167424	0.421525	0.0467626	-0.206366	-0.124833	-0.348147	-0.342876	-0.311739	0.029786	-0.10632	0.210797	0.150723	-0.780773	0.159007	0.0464229	-0.108198	0.0472351	0.307167	0.266589	0.394715	-0.0137246	-0.021873	0.0511407	-0.0385284	-0.0723463
2.65	0.28937	-0.212733	-0.0174569	-0.0840402	-0.0323309	-0.32758	0.677069	-0.0225087	0.90842	-0.00275864	0.0318966	0.0090649	-0.0455281	0.280544	-0.00111812	0.178245	-0.0973201	0.290003	-0.527793	-0.0197663	0.102016	0.0250399	0.270304	-0.0734618	-0.16361	0.386874	0.0442118	-0.20412	-0.128425	-0.330464	-0.34577	-0.262284	0.0289435	-0.0636931	0.212144	0.116764	-0.779373	0.106535	0.0456279	-0.0628969	0.0501217	0.279301	0.270828	0.448235	-0.0137813	-0.0317286	0.0509059	-0.0206442	-0.0724827
2.66	0.287446	-0.147484	-0.0192684	-0.132667	-0.0347411	-0.206132	0.67683	-0.0248965	0.908427	0.00436487	0.0319658	0.00420807	-0.0431406	0.138296	0.000432731	0.171825	-0.0950126	0.144427	-0.52745	0.0972424	0.102086	-0.00783101	0.269376	-0.111915	-0.160428	0.294777	0.041682	-0.214963	-0.131425	-0.211397	-0.348043	-0.196597	0.028477	-0.0356074	0.213112	0.0765388	-0.778703	0.0106078	0.0454896	0.0485308	0.0524999	0.171614	0.275527	0.48881	-0.0139134	-0.0422221	0.0508657	0.0025515	-0.0723569
2.67	0.286589	-0.0245426	-0.0209471	-0.138476	-0.0353762	-0.0323273	0.676574	-0.026193	0.908509	0.0114408	0.0319783	-0.00121302	-0.0426863	-0.0559689	0.00181776	0.10785	-0.0944841	-0.00840225	-0.525861	0.195434	0.101945	-0.0319393	0.268117	-0.13096	-0.158608	0.11892	0.0394746	-0.161934	-0.132763	-0.0685567	-0.349543	-0.0908194	0.0283098	0.00840563	0.213546	0.00565793	-0.779448	-0.145967	0.0464919	0.133672	0.0531692	-0.0336491	0.28072	0.545974	-0.0140032	-0.0241325	0.0511002	0.0248465	-0.0719436
2.68	0.286702	0.033695	-0.0221228	-0.101177	-0.0351726	-0.012559	0.676299	-0.0286455	0.908636	0.0132656	0.0319536	-0.00336878	-0.043514	-0.108779	0.00275594	0.0746126	-0.0945409	0.0113321	-0.523883	0.190916	0.101304	-0.0977562	0.266819	-0.125061	-0.158326	-0.0148965	0.0382091	-0.0867487	-0.133438	-0.075526	-0.349741	0.0492832	0.0285967	0.0365787	0.213271	-0.0543453	-0.781477	-0.232083	0.0476037	0.10517	0.0524559	-0.106814	0.286345	0.571541	-0.013868	-0.0119279	0.0514045	0.017398	-0.0712782
2.69	0.287149	0.0539512	-0.0230632	-0.0911723	-0.0350868	-0.0135879	0.676003	-0.0304132	0.908766	0.0126529	0.0319104	-0.00556951	-0.0446206	-0.132342	0.00360074	0.0743441	-0.0943336	0.00662168	-0.521951	0.201047	0.100081	-0.151083	0.265595	-0.118783	-0.158927	-0.0806391	0.0376886	-0.0369477	-0.134206	-0.0670667	-0.348746	0.136446	0.0288645	0.0128852	0.212587	-0.0798946	-0.784041	-0.266905	0.0484306	0.0991579	0.0514206	-0.129492	0.292064	0.567034	-0.0137268	-0.0216236	0.0516067	0.0092102	-0.0703305
2.7	0.287809	0.0787337	-0.0239808	-0.111106	-0.0346168	0.0538675	0.675696	-0.0303765	0.908892	0.0127353	0.0318362	-0.00926591	-0.0461349	-0.19092	0.00448063	0.069048	-0.0949344	-0.138583	-0.519702	0.249512	0.0984016	-0.18143	0.264355	-0.125709	-0.159887	-0.108103	0.037601	-0.00833777	-0.134376	0.0298088	-0.347321	0.145589	0.0289697	0.00701028	0.211736	-0.0885205	-0.786898	-0.291952	0.049566	0.157195	0.0499404	-0.196396	0.297565	0.529934	-0.0137389	-0.0353731	0.0517858	0.0122128	-0.0690655
2.71	0.288819	0.115366	-0.0248418	-0.101333	-0.0336797	0.065603	0.675399	-0.0289558	0.909023	0.0135186	0.0317315	-0.0113098	-0.0482545	-0.236329	0.0052674	0.045183	-0.0968652	-0.231025	-0.517106	0.260276	0.0965057	-0.195365	0.263055	-0.127856	-0.161189	-0.153456	0.0378168	0.0165288	-0.133742	0.0766185	-0.345849	0.152093	0.0290718	0.0194321	0.210806	-0.096598	-0.790078	-0.321902	0.0510466	0.157799	0.0479645	-0.222619	0.302571	0.464674	-0.0138231	-0.0303158	0.0519867	0.013835	-0.0675003
2.72	0.290021	0.115797	-0.0255012	-0.0751004	-0.0328097	0.065526	0.675122	-0.0265126	0.909155	0.0125833	0.031615	-0.0117327	-0.0505288	-0.221029	0.00580884	0.0205074	-0.0993121	-0.252266	-0.514643	0.2311	0.0946529	-0.174815	0.261823	-0.112454	-0.162708	-0.155765	0.0383187	0.039884	-0.13278	0.102096	-0.344373	0.145388	0.0294259	0.0508527	0.209795	-0.102958	-0.793298	-0.300375	0.0523378	0.130629	0.0457999	-0.245557	0.306829	0.37968	-0.0138298	-0.014734	0.0521831	0.0122445	-0.0657192
2.73	0.291219	0.127093	-0.0259293	-0.0525348	-0.0320052	0.0612535	0.674878	-0.0219572	0.909274	0.0112567	0.0315019	-0.0106629	-0.052658	-0.21894	0.00617678	0.0105847	-0.101692	-0.217646	-0.512505	0.198294	0.093057	-0.145966	0.260767	-0.0932594	-0.164264	-0.181116	0.0389588	0.0444883	-0.131711	0.0923821	-0.342907	0.156388	0.0299919	0.0613645	0.208766	-0.104173	-0.796219	-0.279142	0.0533763	0.100669	0.0433953	-0.263724	0.310146	0.280022	-0.0137184	0.00172052	0.0523142	0.00379258	-0.0638398
2.74	0.292713	0.170038	-0.0261933	-0.0347853	-0.0313712	0.043153	0.67469	-0.0153331	0.90938	0.00981541	0.0314042	-0.00887706	-0.0549934	-0.254533	0.00651797	0.00992177	-0.103534	-0.1505	-0.510671	0.170095	0.0917433	-0.115916	0.259905	-0.0745838	-0.166335	-0.248652	0.0396512	0.0388285	-0.130874	0.0578841	-0.34124	0.178293	0.0306094	0.0626982	0.207743	-0.0994612	-0.799064	-0.283997	0.0541042	0.0685841	0.0409032	-0.26209	0.312374	0.16867	-0.0135277	0.0108651	0.0523176	-0.00962419	-0.061885
2.75	0.294575	0.193677	-0.0263173	0.0155601	-0.0312096	-0.0521902	0.674571	-0.00862646	0.909465	0.00673231	0.0313276	-0.00586705	-0.0575387	-0.236359	0.00685469	0.000933073	-0.104454	-0.00386463	-0.509262	0.0969768	0.0907695	-0.0849252	0.259288	-0.0425249	-0.16903	-0.30261	0.0404544	0.0590916	-0.130536	-0.0427058	-0.339366	0.204742	0.0312266	0.0617143	0.206781	-0.0937432	-0.801853	-0.264087	0.0543327	-0.0291639	0.0386475	-0.192304	0.31346	0.0517033	-0.0133193	0.0215939	0.0521594	-0.0271928	-0.0599728
2.76	0.296343	0.162515	-0.0262664	0.0897259	-0.0330393	-0.285764	0.674513	-0.00309823	0.909506	0.00148045	0.0312951	-0.000943399	-0.0592798	-0.113765	0.00706175	0.0107496	-0.103078	0.259389	-0.509014	-0.034468	0.089886	-0.0931031	0.259066	-0.00225049	-0.17201	-0.302085	0.0416	0.0815092	-0.131979	-0.25384	-0.337126	0.230853	0.0318375	0.0545491	0.205909	-0.073534	-0.804105	-0.18861	0.0529722	-0.209025	0.0379112	0.0221348	0.313446	-0.0525528	-0.0130865	0.0175273	0.0517545	-0.0513411	-0.0583319
2.77	0.297666	0.119884	-0.0263813	0.0779591	-0.0364386	-0.333839	0.674506	0.00176656	0.909499	-0.00265773	0.031294	-5.44E-05	-0.0600454	-0.0564516	0.00738649	0.03307	-0.100059	0.306054	-0.509614	-0.0675548	0.0891815	-0.0294321	0.259147	0.0186314	-0.174583	-0.225284	0.0426388	0.0541772	-0.134609	-0.258505	-0.335121	0.156054	0.0322093	0.0161874	0.205382	-0.0282909	-0.805459	-0.0984171	0.0506813	-0.212163	0.0388176	0.113819	0.312445	-0.142299	-0.0131038	-0.00917374	0.0512287	-0.0458511	-0.0571215
2.78	0.298605	0.0857575	-0.0266042	0.0751002	-0.0396132	-0.294562	0.674546	0.00580679	0.909461	-0.00468907	0.0312888	-0.000714533	-0.0604342	-0.019896	0.00767451	0.0107138	-0.0971806	0.281194	-0.510355	-0.0879601	0.0894185	0.0644222	0.259435	0.0395618	-0.176332	-0.147048	0.0433535	0.0455375	-0.136786	-0.208546	-0.334063	0.065871	0.0322035	-0.00550062	0.205295	0.00474529	-0.805984	-0.0248467	0.0487325	-0.187269	0.0399399	0.106809	0.310738	-0.193478	-0.013316	-0.0115331	0.0508418	-0.0282082	-0.056466
2.79	0.299176	0.0416312	-0.0266404	0.0968282	-0.042686	-0.291564	0.674618	0.00824194	0.909404	-0.00694296	0.0312849	-1.90E-05	-0.0602719	0.0564327	0.0076299	-0.0130917	-0.0942738	0.296269	-0.511529	-0.146217	0.0900393	0.0512622	0.259938	0.0606991	-0.177434	-0.0862261	0.0439698	0.0436695	-0.138946	-0.234825	-0.333599	0.0299933	0.0322106	-0.000515187	0.205392	0.0165751	-0.805804	0.0468731	0.0467511	-0.206634	0.0410503	0.114603	0.308712	-0.209075	-0.0135128	-0.00974736	0.0505885	-0.0174958	-0.056471
2.8	0.299244	-0.0103793	-0.0264835	0.104506	-0.0456006	-0.25022	0.674707	0.0089528	0.909322	-0.00921898	0.0312859	5.28E-05	-0.0593422	0.128291	0.00734317	-0.0288696	-0.0913744	0.283511	-0.513223	-0.185261	0.0906259	0.0839361	0.260627	0.0735421	-0.177859	-0.0123472	0.044421	0.0350642	-0.14132	-0.238768	-0.333482	-0.00803188	0.0319862	-0.0447286	0.205651	0.033016	-0.804879	0.117351	0.0447702	-0.193558	0.0420615	0.0901987	0.306629	-0.206256	-0.0137581	-0.0187779	0.0504463	-0.00518482	-0.0570887
2.81	0.298862	-0.0505037	-0.0261319	0.105366	-0.0480435	-0.197467	0.6748	0.00906441	0.909225	-0.0101197	0.0312846	-0.000270562	-0.0578329	0.17654	0.00683677	-0.0435014	-0.0886253	0.268234	-0.515196	-0.204648	0.0917201	0.125518	0.26143	0.0814851	-0.177634	0.0448343	0.0446929	0.0238566	-0.143659	-0.227084	-0.333693	-0.0343005	0.0314505	-0.0595154	0.206026	0.0431237	-0.803368	0.164859	0.0430223	-0.167952	0.0427171	0.056203	0.304723	-0.176351	-0.0140901	-0.0281367	0.0504318	0.00719641	-0.0582595
2.82	0.298104	-0.0914189	-0.0256542	0.103911	-0.0500635	-0.16192	0.674887	0.0082941	0.909122	-0.0102083	0.0312802	-0.000675249	-0.055892	0.221066	0.00619173	-0.0498322	-0.0860318	0.251179	-0.51728	-0.209429	0.0929247	0.115223	0.262254	0.079213	-0.176884	0.100948	0.0447788	0.015629	-0.145923	-0.215869	-0.334132	-0.054444	0.030809	-0.0669724	0.206483	0.046928	-0.801448	0.205067	0.041529	-0.146342	0.04311	0.0408337	0.303123	-0.145634	-0.0145014	-0.038552	0.050538	0.0184106	-0.0598877
2.83	0.296915	-0.139545	-0.0251443	0.0897736	-0.0517436	-0.125373	0.674959	0.00609093	0.909022	-0.00966	0.0312696	-0.00164244	-0.0535031	0.26649	0.00551808	-0.0432109	-0.0836596	0.219995	-0.519343	-0.201903	0.0939928	0.0979459	0.263009	0.0689356	-0.175534	0.172272	0.0446871	0.00635895	-0.147988	-0.176406	-0.334799	-0.0846603	0.0300971	-0.0749167	0.206986	0.0530149	-0.799137	0.246268	0.0403237	-0.109972	0.0433948	0.0325139	0.301894	-0.106683	-0.0150033	-0.0501827	0.0507671	0.031434	-0.0618957
2.84	0.295231	-0.19166	-0.0247712	0.0219884	-0.0526036	0.00312765	0.675005	0.00310478	0.908933	-0.00781732	0.0312404	-0.00458778	-0.0507832	0.273307	0.00499681	-0.0130786	-0.0821005	0.0641821	-0.521094	-0.137804	0.0948709	0.0788106	0.263594	0.0435085	-0.173337	0.278523	0.0442522	-0.0325901	-0.149186	-0.0235863	-0.335967	-0.159646	0.0293073	-0.0825563	0.207594	0.0700578	-0.796428	0.288783	0.0399109	0.0230904	0.0433354	-0.0379872	0.301064	-0.0652572	-0.0156497	-0.0708838	0.0511631	0.0517764	-0.0641992
2.85	0.293243	-0.207094	-0.0247128	-0.0599975	-0.0515959	0.176251	0.675022	0.000505625	0.908876	-0.00361037	0.0311744	-0.00832531	-0.048356	0.214982	0.00480064	0.00885061	-0.0827782	-0.179908	-0.521914	-0.0333532	0.0956405	0.083471	0.263839	0.00481727	-0.170267	0.3483	0.0432034	-0.0777887	-0.148563	0.153445	-0.337977	-0.233804	0.0284761	-0.0782861	0.20835	0.0769299	-0.793563	0.288327	0.0411798	0.188522	0.0422264	-0.149701	0.300659	-0.0223765	-0.0164542	-0.0805991	0.0517906	0.0727503	-0.0667025
2.86	0.29113	-0.226924	-0.0248523	-0.082346	-0.0494915	0.197647	0.675013	-0.00225156	0.908856	-0.000443757	0.0310837	-0.00943476	-0.0462586	0.211257	0.00475723	0.0194329	-0.0850456	-0.245773	-0.521957	0.0155082	0.0965316	0.0900391	0.263753	-0.0231269	-0.16679	0.374105	0.0418224	-0.0917469	-0.146986	0.173755	-0.340325	-0.228756	0.0277623	-0.0659745	0.209072	0.066405	-0.790758	0.289768	0.0434324	0.223545	0.0405543	-0.142434	0.30066	0.0121362	-0.0172236	-0.0741635	0.0525453	0.0760505	-0.0692918
2.87	0.288897	-0.217315	-0.0251588	-0.0918294	-0.0474424	0.183813	0.674977	-0.0044512	0.908868	0.00317495	0.0309879	-0.00977094	-0.0442064	0.178941	0.00483785	0.0267667	-0.0875588	-0.259734	-0.521587	0.0643281	0.0973892	0.0799486	0.263403	-0.0474969	-0.163288	0.345552	0.0403236	-0.0998238	-0.145422	0.175336	-0.342423	-0.186919	0.027125	-0.0599948	0.209664	0.0481073	-0.788021	0.261265	0.0457967	0.227155	0.0392274	-0.10734	0.300903	0.0337785	-0.0179248	-0.0665558	0.0533064	0.0758665	-0.0718521
2.88	0.287177	-0.124309	-0.0255066	-0.0956112	-0.0453336	0.201044	0.674929	-0.00485497	0.908927	0.00893566	0.030889	-0.00984752	-0.0430213	0.0418878	0.00492915	0.0137521	-0.0903265	-0.288023	-0.520581	0.135828	0.0981469	0.0714672	0.262834	-0.0701116	-0.160614	0.20482	0.0389408	-0.0987142	-0.143648	0.19806	-0.343901	-0.100282	0.0266684	-0.025057	0.209963	0.00586257	-0.786032	0.139039	0.0481648	0.231112	0.0380081	-0.119535	0.301492	0.0797597	-0.0184614	-0.0475583	0.0540733	0.0731101	-0.0743539
2.89	0.286554	-0.020753	-0.0259273	-0.106836	-0.043191	0.178592	0.674879	-0.00553411	0.909039	0.0127504	0.0307947	-0.00899953	-0.0433265	-0.0918292	0.00515128	0.029859	-0.0930784	-0.253753	-0.518944	0.184124	0.0988243	0.0615641	0.262045	-0.0891667	-0.15959	0.0444579	0.0377476	-0.106616	-0.141825	0.164624	-0.344376	-0.000596594	0.0265755	0.00199096	0.209825	-0.0283154	-0.785467	0.00136767	0.0504775	0.224774	0.0368984	-0.0872968	0.302565	0.127563	-0.0188396	-0.0410808	0.0547495	0.0569818	-0.0767383
2.9	0.286616	0.0157728	-0.026514	-0.110207	-0.0413378	0.146896	0.674814	-0.0077307	0.909168	0.0125179	0.0307058	-0.00896236	-0.0444772	-0.138069	0.005653	0.0472949	-0.0954081	-0.219802	-0.516981	0.206817	0.099338	0.0348113	0.261123	-0.0946873	-0.159675	-0.020538	0.0367894	-0.0813807	-0.140433	0.117708	-0.344054	0.0541741	0.0266413	0.00586085	0.209435	-0.0433522	-0.785887	-0.0598164	0.0526301	0.210094	0.0363043	-0.0377719	0.304016	0.150084	-0.0191591	-0.0380744	0.0552696	0.0422774	-0.0789818
2.91	0.28691	0.0349379	-0.0271665	-0.10613	-0.0397153	0.128224	0.674726	-0.00959268	0.909288	0.0116669	0.0306135	-0.00946196	-0.0459235	-0.161603	0.00629321	0.0512552	-0.0975517	-0.211799	-0.514834	0.220033	0.0994598	-0.0128618	0.260198	-0.0915966	-0.160106	-0.0487713	0.0362415	-0.0396297	-0.139348	0.101298	-0.343407	0.0727349	0.0267081	0.0110625	0.20897	-0.0481427	-0.786742	-0.0960965	0.0546221	0.193828	0.0361592	-0.00191758	0.305633	0.16429	-0.0194191	-0.0306842	0.0556698	0.0318763	-0.0810494
2.92	0.287463	0.0734949	-0.0277976	-0.0890106	-0.0382827	0.0996545	0.674626	-0.0101307	0.909404	0.0115948	0.0305185	-0.00919389	-0.0476533	-0.197336	0.00695847	0.0428871	-0.0995842	-0.180821	-0.512609	0.220421	0.0992365	-0.0299726	0.259281	-0.0908447	-0.160851	-0.106036	0.0361262	-0.00227085	-0.138281	0.0976085	-0.342578	0.101124	0.0269005	0.0317699	0.208448	-0.0602688	-0.787996	-0.146552	0.0563998	0.157983	0.0363544	0.0332216	0.307259	0.156377	-0.0195786	-0.016539	0.0559674	0.0203236	-0.0828913
2.93	0.288564	0.14374	-0.0282469	-0.0150572	-0.0378783	-0.0641818	0.674532	-0.00854026	0.909519	0.0110689	0.0304428	-0.00555845	-0.0497509	-0.224177	0.00746965	0.0171827	-0.10049	0.0144391	-0.510627	0.170323	0.0988288	-0.0605585	0.258422	-0.0780552	-0.162539	-0.244103	0.0365836	0.0466433	-0.137841	-0.0393802	-0.341114	0.199563	0.0274686	0.081329	0.207694	-0.0885523	-0.789902	-0.224936	0.057179	-0.00141934	0.037394	0.166981	0.308701	0.12567	-0.0194974	0.0165763	0.0560882	-0.00412224	-0.0844222
2.94	0.290221	0.192102	-0.0285419	0.013707	-0.039076	-0.150882	0.674459	-0.00580241	0.909618	0.00863418	0.0304025	-0.00301427	-0.0520582	-0.249704	0.00784764	0.0150748	-0.0996445	0.117741	-0.50916	0.134016	0.098019	-0.0964318	0.257725	-0.0594971	-0.165349	-0.326963	0.0375607	0.0618864	-0.138676	-0.123074	-0.338827	0.244705	0.0283475	0.0829611	0.206759	-0.0903381	-0.792359	-0.265201	0.0565393	-0.0798974	0.0397452	0.25089	0.309653	0.0631028	-0.0192097	0.0273965	0.0559574	-0.0224645	-0.085587
2.95	0.292406	0.256819	-0.0287828	0.0213246	-0.0404468	-0.119106	0.674423	-0.00136492	0.909694	0.006596	0.030376	-0.0023062	-0.0548555	-0.317133	0.00818642	-0.00756911	-0.0984895	0.10361	-0.507908	0.115586	0.0970246	-0.101828	0.257224	-0.0368776	-0.16885	-0.403346	0.0387192	0.0720827	-0.139765	-0.117344	-0.336379	0.248746	0.0290978	0.0764896	0.205868	-0.0884982	-0.795187	-0.309632	0.0555972	-0.0853905	0.0422992	0.218266	0.309904	-0.00994488	-0.0188494	0.0434883	0.0557034	-0.0294214	-0.0864065
2.96	0.295326	0.330763	-0.0287925	0.038628	-0.0414911	-0.0828358	0.674437	0.00434239	0.909747	0.00373401	0.030358	-0.0012379	-0.0583709	-0.380558	0.00830586	-0.0374684	-0.0974829	0.0959443	-0.506971	0.070358	0.0959407	-0.113409	0.256988	-0.00771008	-0.173206	-0.494941	0.0401036	0.0801266	-0.140739	-0.113656	-0.333856	0.25878	0.0299723	0.0952456	0.204977	-0.0869751	-0.798491	-0.355389	0.0545369	-0.0995815	0.0444039	0.166415	0.309369	-0.0938224	-0.0183567	0.0592667	0.0553465	-0.0399696	-0.0869357
2.97	0.298813	0.353542	-0.0285146	0.0630648	-0.0423133	-0.062324	0.674509	0.00961272	0.909762	-0.00131548	0.030351	-0.000236879	-0.0622933	-0.37477	0.00816864	-0.0629338	-0.0964363	0.111531	-0.506598	0.000326486	0.0948105	-0.114888	0.257098	0.0332726	-0.178246	-0.523089	0.0416879	0.092869	-0.141712	-0.125513	-0.331286	0.248559	0.0309004	0.08366	0.204154	-0.0689077	-0.80202	-0.341038	0.0532681	-0.12289	0.0460415	0.128996	0.307977	-0.180837	-0.0178134	0.0612497	0.0548638	-0.051441	-0.0872713
2.98	0.30189	0.25419	-0.0279605	0.0919627	-0.0431281	-0.0605144	0.674619	0.0119633	0.909711	-0.00885141	0.0303508	3.95E-05	-0.0653508	-0.212121	0.0077677	-0.0764874	-0.0951515	0.137409	-0.507155	-0.110977	0.093616	-0.120728	0.257672	0.082874	-0.182676	-0.383248	0.0433789	0.118256	-0.14287	-0.139195	-0.329167	0.169301	0.0315394	0.0457102	0.203657	-0.026346	-0.804692	-0.193079	0.0517723	-0.151078	0.0474226	0.119891	0.305697	-0.271775	-0.0173673	0.0525549	0.0542782	-0.0558234	-0.0876453
2.99	0.303903	0.16519	-0.0271126	0.117653	-0.043972	-0.0476527	0.674751	0.0147274	0.909597	-0.0129984	0.0303499	-0.000232427	-0.0667966	-0.0805786	0.00701309	-0.102251	-0.0937734	0.13116	-0.508696	-0.186255	0.0924459	-0.107533	0.258697	0.118976	-0.185557	-0.251499	0.0450995	0.135157	-0.144052	-0.116954	-0.327929	0.0862162	0.0318817	0.0305816	0.203572	0.00563686	-0.805809	-0.0609007	0.0501009	-0.168513	0.0485935	0.100614	0.302594	-0.339383	-0.0170485	0.045078	0.0536868	-0.0504284	-0.088227
3	0.305347	0.130285	-0.0260223	0.132321	-0.0446965	-0.0251773	0.674914	0.0178714	0.909463	-0.0135159	0.0303458	-0.000579365	-0.0674393	-0.0311619	0.00589164	-0.13199	-0.0925589	0.111508	-0.510729	-0.217668	0.0915022	-0.0736506	0.259975	0.135447	-0.187541	-0.192322	0.0467502	0.132745	-0.144918	-0.0742727	-0.327341	0.0345558	0.0321715	0.0240417	0.203684	0.0159977	-0.805984	0.0038689	0.0483889	-0.170302	0.049458	0.0704624	0.298958	-0.37342	-0.0168256	0.0383803	0.053168	-0.0406521	-0.0890247
3.01	0.306435	0.0805748	-0.0247843	0.126152	-0.0451878	0.0182858	0.675104	0.019672	0.909328	-0.0138796	0.030338	-0.00122315	-0.0676456	0.021669	0.00450443	-0.142775	-0.0915785	0.0701667	-0.512985	-0.229669	0.0909341	-0.0422607	0.261355	0.141702	-0.188964	-0.118618	0.0482304	0.115602	-0.145326	-0.0071439	-0.327188	-0.00850787	0.0323485	0.00337108	0.203868	0.0262196	-0.805553	0.0755646	0.0467848	-0.141592	0.0499707	0.0281748	0.295133	-0.383866	-0.0166812	0.0282915	0.0527535	-0.0284947	-0.0900886
3.02	0.306818	-0.00565898	-0.0235574	0.0668411	-0.0446461	0.179299	0.6753	0.0196588	0.909186	-0.0141278	0.0303135	-0.00400764	-0.0672491	0.0749364	0.00309568	-0.128176	-0.0916543	-0.109971	-0.51516	-0.196626	0.0905436	-0.0315316	0.26277	0.138565	-0.189271	0.0330932	0.0492574	0.0742309	-0.144551	0.175805	-0.327732	-0.10922	0.0320923	-0.0558839	0.204282	0.0576962	-0.804215	0.181115	0.0460286	-0.00547846	0.0496207	-0.102145	0.2913	-0.377546	-0.0167061	0.00615831	0.0525001	-0.00787735	-0.0914101
3.03	0.30649	-0.0698913	-0.0223676	0.0325159	-0.0423408	0.302689	0.675488	0.0176561	0.909053	-0.0125185	0.0302613	-0.00585032	-0.0664764	0.113241	0.00174704	-0.127654	-0.0936275	-0.251428	-0.516893	-0.161736	0.0902689	-0.0261112	0.264074	0.121184	-0.188246	0.149383	0.0496996	0.0481846	-0.142082	0.297487	-0.32926	-0.18472	0.0313666	-0.0799509	0.204951	0.0691568	-0.80208	0.247482	0.0466662	0.086759	0.0478309	-0.213487	0.287775	-0.326758	-0.0168742	0.000471888	0.052455	0.00754706	-0.0929964
3.04	0.30547	-0.150656	-0.02115	0.0302539	-0.0395331	0.296568	0.675646	0.0134886	0.908931	-0.011747	0.0302057	-0.00512029	-0.0650262	0.207827	0.000381997	-0.112454	-0.0962025	-0.253426	-0.518531	-0.168306	0.0898912	-0.0450649	0.265254	0.111248	-0.186186	0.259772	0.0498146	0.0316583	-0.139161	0.302187	-0.331284	-0.221893	0.0306008	-0.0758464	0.205652	0.0712699	-0.799328	0.313608	0.0476919	0.0889332	0.045539	-0.207681	0.28484	-0.258904	-0.0170347	-0.00407596	0.0524938	0.0091475	-0.0947939
3.05	0.30357	-0.237927	-0.0200725	0.0154628	-0.0368836	0.273416	0.675753	0.00748343	0.908817	-0.0109556	0.0301592	-0.0041958	-0.062553	0.303944	-0.000833393	-0.0816281	-0.0986731	-0.241998	-0.520168	-0.157844	0.089516	-0.0217685	0.266247	0.0867192	-0.182962	0.383012	0.0495615	0.0066656	-0.136291	0.304431	-0.333697	-0.263915	0.0297609	-0.0945429	0.206418	0.0817992	-0.795901	0.375058	0.0487715	0.0972331	0.0434743	-0.171082	0.282679	-0.173911	-0.0172384	-0.0131192	0.0525583	0.0115174	-0.0967373
3.06	0.300878	-0.302002	-0.0192353	-0.00227323	-0.0344124	0.246411	0.675793	0.000448457	0.908715	-0.00913125	0.0301225	-0.00306927	-0.0592297	0.367297	-0.00183955	-0.0538878	-0.101079	-0.241206	-0.521634	-0.132834	0.0894933	0.0196076	0.266988	0.0595955	-0.178629	0.48027	0.0489087	-0.0203079	-0.13345	0.303467	-0.336537	-0.300277	0.0287453	-0.104782	0.207276	0.0856407	-0.792007	0.401973	0.049957	0.104771	0.0417808	-0.128093	0.281436	-0.0722617	-0.0174495	-0.0144912	0.0526653	0.0143007	-0.0987105
3.07	0.297799	-0.311891	-0.0186856	-0.0252646	-0.0321691	0.213816	0.675765	-0.00565358	0.908641	-0.00547716	0.0301	-0.00135202	-0.055587	0.359521	-0.00261511	-0.0269289	-0.103495	-0.242615	-0.522718	-0.0813053	0.0898947	0.0625155	0.267397	0.0213548	-0.173769	0.493367	0.0478564	-0.0622981	-0.130729	0.283965	-0.339499	-0.286083	0.0276808	-0.110034	0.208092	0.0745916	-0.788154	0.366096	0.0512038	0.112282	0.0405441	-0.0798982	0.281203	0.0212235	-0.0175915	-0.0107782	0.0528004	0.0128301	-0.100582
3.08	0.294795	-0.29158	-0.018459	-0.0475714	-0.0301549	0.187591	0.675682	-0.0108701	0.908609	-0.000715904	0.0300956	0.000403851	-0.0522461	0.309957	-0.00310866	-0.00388813	-0.105896	-0.239572	-0.523194	-0.0156725	0.0907013	0.0973709	0.267419	-0.0182395	-0.169148	0.452413	0.0464078	-0.102957	-0.128262	0.253137	-0.342085	-0.232228	0.0265426	-0.115499	0.208734	0.0520794	-0.784838	0.30068	0.0524994	0.119533	0.0397942	-0.0398604	0.281842	0.104497	-0.01764	-0.00454105	0.0529201	0.00908247	-0.102148
3.09	0.292137	-0.239523	-0.0184825	-0.0689914	-0.0282387	0.177315	0.675549	-0.0155093	0.908629	0.00489227	0.0301076	0.00202668	-0.0495451	0.223036	-0.00334626	0.0164234	-0.108275	-0.234021	-0.523	0.0534462	0.0917922	0.115737	0.267055	-0.0558475	-0.165169	0.369323	0.0447013	-0.135841	-0.126047	0.222866	-0.344045	-0.161156	0.0254353	-0.104136	0.209085	0.0185721	-0.782318	0.203709	0.0538487	0.131302	0.0393635	-0.0185113	0.283218	0.17503	-0.0175698	0.00263272	0.0530044	0.001753	-0.103338
3.1	0.290241	-0.140478	-0.0187803	-0.0900266	-0.0264171	0.151016	0.675376	-0.018989	0.90871	0.0110969	0.0301355	0.00349771	-0.0479709	0.0814497	-0.0032174	0.0418263	-0.110435	-0.190519	-0.522068	0.130456	0.0930426	0.132958	0.266314	-0.092355	-0.162376	0.223425	0.0428179	-0.163664	-0.124211	0.163262	-0.345198	-0.0706403	0.0245247	-0.0757227	0.209096	-0.0167918	-0.781051	0.0527544	0.0552632	0.137836	0.0392891	0.0195819	0.285354	0.252174	-0.0174324	0.00228057	0.0530094	-0.00767425	-0.104159
3.11	0.289329	-0.0591003	-0.0191577	-0.0283499	-0.0253992	-0.00784799	0.675166	-0.0231389	0.908843	0.0144698	0.0301831	0.00640057	-0.04757	0.0195333	-0.00290473	0.0288142	-0.111471	0.0124482	-0.520643	0.134426	0.09443	0.131106	0.265311	-0.104702	-0.161179	0.0614445	0.0412508	-0.106066	-0.123549	-0.0551273	-0.345226	0.0690013	0.0240369	-0.0160543	0.208657	-0.070929	-0.781302	-0.0827084	0.0560802	0.00119125	0.040011	0.146449	0.288246	0.323703	-0.017144	0.0275556	0.0529095	-0.0246156	-0.10457
3.12	0.288788	-0.0495149	-0.0194814	-0.00379359	-0.0261699	-0.122932	0.67491	-0.0281792	0.908987	0.0142231	0.0302574	0.00767843	-0.0472276	0.0333954	-0.00256614	0.047828	-0.110551	0.129048	-0.519395	0.125884	0.0955531	0.101617	0.264253	-0.109876	-0.161004	0.00699824	0.040458	-0.0501729	-0.125143	-0.224205	-0.344004	0.157914	0.0240708	0.0154497	0.207794	-0.0950181	-0.782381	-0.130574	0.0555047	-0.0770824	0.0422234	0.256123	0.291657	0.354953	-0.0166515	0.0321429	0.0526424	-0.0362986	-0.104528
3.13	0.288425	-0.00984409	-0.0198519	-0.00773739	-0.0271916	-0.0838139	0.674608	-0.031661	0.909133	0.0154716	0.0303244	0.00556888	-0.0470736	-0.0227586	-0.00214774	0.0327491	-0.109452	0.0838005	-0.517994	0.15401	0.0966929	0.12452	0.263133	-0.115566	-0.161196	-0.0532832	0.0403254	0.0219829	-0.127458	-0.225718	-0.342204	0.205566	0.0243508	0.045639	0.206734	-0.120382	-0.783946	-0.19691	0.0547369	-0.0603589	0.0447316	0.213834	0.295261	0.369767	-0.0160795	0.0482756	0.0523577	-0.0323797	-0.103878
3.14	0.288645	0.0568654	-0.0200701	-0.000690459	-0.0277894	-0.0488553	0.674283	-0.032854	0.909296	0.0169705	0.0303721	0.00425309	-0.0476478	-0.0963973	-0.00188159	0.0123828	-0.108762	0.062512	-0.516411	0.160153	0.0980129	0.138986	0.261972	-0.116811	-0.162152	-0.156111	0.0410298	0.0860786	-0.129452	-0.173768	-0.339832	0.27257	0.0249573	0.0713029	0.20535	-0.154477	-0.786327	-0.283579	0.0540364	-0.0599705	0.0466799	0.154598	0.298905	0.360469	-0.0152863	0.0703386	0.0520737	-0.0379022	-0.102542
3.15	0.289538	0.123969	-0.0201816	0.0039918	-0.028202	-0.039132	0.673956	-0.0323966	0.909467	0.0169563	0.0304143	0.0042936	-0.0489418	-0.168452	-0.0016227	0.0109686	-0.108098	0.0724886	-0.514832	0.158986	0.0994324	0.141276	0.260839	-0.112197	-0.164082	-0.257985	0.0422945	0.111086	-0.13073	-0.0988755	-0.336814	0.328804	0.0256889	0.0761415	0.203694	-0.17238	-0.789505	-0.355861	0.0532539	-0.0683543	0.0482047	0.118047	0.302271	0.315279	-0.0143413	0.0823239	0.0516912	-0.048414	-0.100439
3.16	0.291125	0.194434	-0.0202212	0.0105829	-0.0285661	-0.0334146	0.673646	-0.0292982	0.909631	0.0157116	0.0304588	0.00458779	-0.0510076	-0.24884	-0.00129311	0.00843164	-0.107343	0.0787575	-0.513229	0.16224	0.100827	0.130885	0.259778	-0.0994383	-0.166949	-0.347677	0.0438226	0.115843	-0.131318	-0.051202	-0.33342	0.348903	0.0265042	0.0930772	0.201934	-0.177928	-0.793346	-0.416486	0.0523364	-0.0785658	0.04942	0.0843164	0.305002	0.235438	-0.0133404	0.0888321	0.051199	-0.056754	-0.097569
3.17	0.293407	0.261121	-0.0201697	0.0199305	-0.0289069	-0.0296226	0.673375	-0.0247235	0.909777	0.0131864	0.0305053	0.0046545	-0.053852	-0.320528	-0.000934533	0.000890629	-0.106556	0.0795497	-0.511644	0.15362	0.102021	0.105402	0.258881	-0.0798011	-0.170636	-0.422008	0.0454547	0.110935	-0.131605	-0.0452022	-0.329967	0.341987	0.0275609	0.119673	0.200177	-0.171249	-0.797706	-0.459571	0.0512809	-0.089668	0.0503222	0.0512331	0.306836	0.137357	-0.0123419	0.0919692	0.0506302	-0.0609381	-0.0940384
3.18	0.296271	0.305134	-0.0200023	0.031282	-0.0292527	-0.0253473	0.673155	-0.0193141	0.90989	0.00898856	0.0305501	0.00417159	-0.0572674	-0.354036	-0.000620848	-0.00997565	-0.105785	0.0730285	-0.510282	0.115731	0.102912	0.069543	0.258228	-0.0517167	-0.174937	-0.461971	0.0471184	0.105881	-0.131923	-0.0580274	-0.326681	0.312547	0.0288753	0.141389	0.198535	-0.152172	-0.802344	-0.467196	0.0500891	-0.099489	0.050907	0.0182377	0.307622	0.0268393	-0.0113931	0.089395	0.0500248	-0.0608156	-0.0900537
3.19	0.299265	0.281303	-0.019644	0.049728	-0.0294926	0.00698861	0.672986	-0.0147557	0.909947	0.00227486	0.0305846	0.00256845	-0.060611	-0.297124	-0.000491865	-0.0340202	-0.105207	0.0358077	-0.509482	0.042727	0.10334	0.00906729	0.257929	-0.00961488	-0.179182	-0.404041	0.0488298	0.122483	-0.132245	-0.0357544	-0.323918	0.233881	0.0302747	0.137689	0.197192	-0.112658	-0.806667	-0.392216	0.0488327	-0.102977	0.0510154	-0.0444275	0.307267	-0.0904184	-0.0105126	0.0890765	0.0494423	-0.0547178	-0.0858767
3.2	0.301763	0.222332	-0.0191329	0.00371854	-0.028952	0.15206	0.672859	-0.0100899	0.909936	-0.003881	0.0305939	-0.00117831	-0.0632254	-0.24152	-0.000528028	-0.0257483	-0.105505	-0.122151	-0.509316	0.00954413	0.103127	-0.0428626	0.257984	0.0188753	-0.182353	-0.266202	0.0503746	0.0908634	-0.131748	0.130769	-0.322291	0.0858803	0.0315501	0.113175	0.19638	-0.0448005	-0.809922	-0.270002	0.0480944	0.0130921	0.0501494	-0.178821	0.305743	-0.202054	-0.009804	0.0647699	0.0489364	-0.0403189	-0.0817909
3.21	0.304016	0.224416	-0.0185695	-0.0123004	-0.0267686	0.266079	0.672789	-0.0039304	0.909884	-0.00634179	0.0305633	-0.00430177	-0.0657631	-0.25683	-0.000623887	-0.0516912	-0.107494	-0.240155	-0.509252	-0.00255457	0.102512	-0.0844531	0.258279	0.0413043	-0.1846	-0.222942	0.0514603	0.0725979	-0.129567	0.247974	-0.32202	-0.010765	0.0325152	0.0865851	0.196162	-0.00658903	-0.812364	-0.218477	0.0486165	0.0861468	0.0477316	-0.304612	0.303232	-0.288121	-0.00932154	0.0594033	0.0486038	-0.0249028	-0.077976
3.22	0.306144	0.177384	-0.0178545	0.00408609	-0.0244127	0.209382	0.672777	0.00125468	0.909804	-0.010013	0.0305188	-0.00441853	-0.0680616	-0.175241	-0.000920757	-0.0469003	-0.109691	-0.183771	-0.50958	-0.062475	0.101329	-0.148483	0.258812	0.0665993	-0.186519	-0.163753	0.0523755	0.0553156	-0.127126	0.208487	-0.322321	-0.0482953	0.0333233	0.068992	0.196201	0.0189077	-0.814199	-0.124851	0.0492456	0.0532625	0.0448586	-0.265286	0.299979	-0.356069	-0.00895463	0.0397842	0.0483203	-0.0260483	-0.0746233
3.23	0.307469	0.0799959	-0.0172899	0.0107496	-0.022847	0.124741	0.672808	0.00473929	0.909687	-0.0129982	0.0304733	-0.0048344	-0.0691979	-0.0470673	-0.00114717	-0.0280735	-0.111169	-0.116865	-0.510459	-0.104949	0.0996997	-0.165248	0.259543	0.0820135	-0.187477	-0.0355252	0.0529354	0.0356993	-0.125248	0.159803	-0.323103	-0.112008	0.0337662	0.025507	0.196619	0.0642501	-0.814773	0.0148324	0.0496075	0.0231841	0.0426968	-0.173332	0.296126	-0.405755	-0.00889974	0.0101368	0.0480551	-0.0181624	-0.0719289
3.24	0.307808	-0.0134562	-0.0168761	0.0198708	-0.0220663	0.0520911	0.672868	0.00656495	0.909552	-0.0135603	0.0304229	-0.00516021	-0.0691133	0.0687227	-0.00141801	-0.024174	-0.112139	-0.08119	-0.511631	-0.128011	0.0980242	-0.167326	0.260377	0.0851389	-0.18712	0.0996959	0.0531828	0.0209565	-0.123868	0.121294	-0.324613	-0.190965	0.0340061	0.0266113	0.197447	0.097459	-0.813997	0.137015	0.0497181	-0.0061001	0.0413467	-0.0919437	0.291975	-0.416556	-0.0090784	-0.00381405	0.0479125	-0.00229847	-0.070018
3.25	0.307197	-0.110516	-0.0166359	0.012199	-0.021872	0.00291954	0.672937	0.00655743	0.909416	-0.0135521	0.0303731	-0.00466859	-0.0678743	0.186083	-0.00171809	-0.00543798	-0.112839	-0.0581162	-0.513011	-0.14848	0.0964024	-0.152335	0.261184	0.0774103	-0.185413	0.243954	0.0530315	-0.010201	-0.122895	0.0909325	-0.326921	-0.272219	0.0343092	0.019942	0.198574	0.130039	-0.812057	0.248347	0.049685	-0.0139319	0.0406606	-0.0293305	0.287941	-0.386159	-0.00933579	-0.00714608	0.0479274	0.0122123	-0.0689281
3.26	0.305625	-0.20186	-0.0166168	-0.00104204	-0.0220285	-0.0281712	0.672995	0.00499617	0.90928	-0.0137168	0.0303317	-0.00350445	-0.0654625	0.294113	-0.00193372	0.0188661	-0.113267	-0.0291485	-0.514594	-0.163671	0.0950126	-0.125245	0.261905	0.0679606	-0.182333	0.37888	0.0523999	-0.0407776	-0.122311	0.0603417	-0.329985	-0.338298	0.034275	-0.0309333	0.199971	0.148105	-0.809089	0.34079	0.0496521	-0.014163	0.0404449	0.0124719	0.284366	-0.328074	-0.00956377	-0.00357462	0.048063	0.0204936	-0.0685875
3.27	0.303203	-0.277756	-0.0168261	-0.0199521	-0.0223518	-0.0448716	0.673031	0.00223386	0.909142	-0.0137389	0.0303047	-0.00182229	-0.0620721	0.375228	-0.00198428	0.0480176	-0.11343	-0.00573529	-0.516231	-0.161395	0.0937922	-0.12034	0.262524	0.0566567	-0.178083	0.484092	0.0513105	-0.072021	-0.12205	0.03675	-0.33356	-0.374513	0.03363	-0.0976861	0.201499	0.156473	-0.805317	0.40696	0.0496984	-0.0066723	0.0405217	0.0386975	0.281465	-0.254328	-0.00970948	0.00267415	0.0482508	0.0218371	-0.0688469
3.28	0.300152	-0.323318	-0.0172505	-0.0351942	-0.0227632	-0.058877	0.673039	-0.000608756	0.909011	-0.0122072	0.0302958	3.19E-05	-0.0580123	0.418302	-0.00184121	0.0695031	-0.113359	0.0202942	-0.517781	-0.147166	0.0926243	-0.107544	0.263003	0.0417363	-0.173059	0.5355	0.0498253	-0.0995884	-0.122047	0.0136057	-0.337314	-0.371582	0.0323513	-0.15009	0.203086	0.156327	-0.801061	0.434705	0.0498273	-0.00345242	0.0407924	0.0564201	0.279346	-0.172358	-0.00975919	0.00757536	0.0484357	0.0185733	-0.0695512
3.29	0.296847	-0.329655	-0.0178001	-0.0210848	-0.0233953	-0.116551	0.673022	-0.00272195	0.908904	-0.00889911	0.0303065	0.00250656	-0.0537328	0.426884	-0.00160201	0.069337	-0.112879	0.0972437	-0.519131	-0.131866	0.0916417	-0.0950844	0.2633	0.0226282	-0.167909	0.51152	0.0481162	-0.106886	-0.122487	-0.0808928	-0.340772	-0.308907	0.030872	-0.138395	0.204541	0.128388	-0.796761	0.416163	0.0498549	-0.0478895	0.0412785	0.0989932	0.277971	-0.10357	-0.00974081	0.0129527	0.0485744	0.0107412	-0.0705136
3.3	0.293645	-0.297705	-0.0183845	0.00319912	-0.0252077	-0.257766	0.672985	-0.0045096	0.908836	-0.00473892	0.0303511	0.00619866	-0.0494488	0.405217	-0.00136787	0.081654	-0.111107	0.243657	-0.520427	-0.120789	0.0906128	-0.109268	0.263404	-0.00170099	-0.163408	0.418824	0.0464586	-0.121412	-0.124484	-0.263132	-0.343264	-0.199458	0.0296248	-0.112623	0.205623	0.091812	-0.792854	0.349784	0.0490133	-0.13694	0.0426826	0.22238	0.277308	-0.0304774	-0.00963765	0.00608739	0.0486006	-0.00380798	-0.0716195
3.31	0.290881	-0.244568	-0.0193637	-0.0373165	-0.0279241	-0.301036	0.672931	-0.00652395	0.90881	-0.000429787	0.0304198	0.00696162	-0.0457593	0.308933	-0.000739475	0.119599	-0.108464	0.263625	-0.521252	-0.0423894	0.0896248	-0.082909	0.26316	-0.0433699	-0.159852	0.339312	0.0445174	-0.170297	-0.127627	-0.312516	-0.344937	-0.145979	0.0285194	-0.112188	0.206486	0.0805845	-0.789737	0.262982	0.0478617	-0.108621	0.0451898	0.294216	0.277332	0.0336443	-0.00973403	-0.0243065	0.048557	-0.00136144	-0.0727872
3.32	0.288626	-0.198292	-0.0207266	-0.0685715	-0.0305974	-0.284921	0.672856	-0.00839179	0.908826	0.00327428	0.0304833	0.00562141	-0.04305	0.214728	0.000215828	0.125636	-0.106046	0.215154	-0.521226	0.0401	0.0889193	-0.0684669	0.262553	-0.0744602	-0.157017	0.280377	0.0423556	-0.180588	-0.130817	-0.296263	-0.34624	-0.116407	0.027473	-0.0935869	0.207224	0.0653494	-0.78746	0.188924	0.0471177	-0.0622577	0.0480924	0.301639	0.277952	0.0800972	-0.0100362	-0.0391896	0.0486235	0.0141518	-0.073957
3.33	0.286901	-0.119496	-0.0221807	-0.086603	-0.0328205	-0.196789	0.672765	-0.00920675	0.908879	0.00783862	0.0305282	0.00299214	-0.0413247	0.0816543	0.00118929	0.097051	-0.104321	0.107742	-0.52045	0.120438	0.0882153	-0.0659041	0.261701	-0.0951342	-0.154866	0.177596	0.0403404	-0.160811	-0.133557	-0.208766	-0.34718	-0.0679171	0.0267357	-0.0483087	0.207728	0.0300714	-0.785975	0.0856134	0.0468042	-0.00167559	0.0507666	0.216878	0.278991	0.125353	-0.0103845	-0.0383188	0.0488754	0.036302	-0.0750471
3.34	0.286403	0.0179627	-0.0234123	-0.102221	-0.0335323	-0.0198767	0.672673	-0.00896411	0.908984	0.0124037	0.0305405	-0.000267452	-0.0415159	-0.119696	0.00192294	0.0453355	-0.104061	-0.0331807	-0.518792	0.192921	0.0878943	0.00240422	0.260663	-0.106161	-0.154206	-0.00221016	0.0387854	-0.122946	-0.134842	-0.0590763	-0.34749	0.00944928	0.0265461	0.00610064	0.20782	-0.0158935	-0.786	-0.0800315	0.0473132	0.0911134	0.051921	0.0183048	0.280583	0.185831	-0.0106491	-0.0291883	0.0493708	0.0555558	-0.0760533
3.35	0.286993	0.0875479	-0.0242732	-0.0838475	-0.033164	0.0188751	0.672576	-0.0101989	0.909109	0.0121397	0.0305324	-0.000959895	-0.0430853	-0.185197	0.00241258	0.0302982	-0.104369	-0.0103807	-0.516874	0.178296	0.0881134	0.0310786	0.259667	-0.092044	-0.155019	-0.125011	0.0379469	-0.0693876	-0.135263	-0.0486832	-0.346908	0.105976	0.0267633	0.0271993	0.207449	-0.0528598	-0.787372	-0.172253	0.0481876	0.0882326	0.0516604	-0.0583774	0.282667	0.222781	-0.010812	-0.0277208	0.0499302	0.0490476	-0.0769427
3.36	0.288129	0.143728	-0.0249893	-0.0718814	-0.0328715	-0.00380467	0.67247	-0.010336	0.909222	0.0105534	0.0305224	-0.00116635	-0.0450995	-0.237179	0.00298376	0.0406552	-0.104236	0.0272383	-0.515146	0.170933	0.0886276	0.0769112	0.258795	-0.0829341	-0.156777	-0.217412	0.0376887	-0.031059	-0.135769	-0.0597508	-0.345509	0.165869	0.0269696	0.0169245	0.206853	-0.0657257	-0.789462	-0.241936	0.0488579	0.0694265	0.0511721	-0.0565266	0.284906	0.217322	-0.0110428	-0.0412769	0.0503999	0.0413876	-0.0776064
3.37	0.28995	0.224505	-0.0256767	-0.0670721	-0.0327903	-0.0189349	0.672375	-0.0084084	0.909323	0.00958863	0.030507	-0.00188873	-0.0478595	-0.33145	0.00368635	0.0430582	-0.103998	0.0134172	-0.513347	0.186814	0.0896509	0.119917	0.257987	-0.0798039	-0.159436	-0.317532	0.0378999	-0.00442668	-0.136149	-0.0323223	-0.34374	0.185485	0.0272375	0.0375782	0.206153	-0.0714672	-0.792318	-0.325189	0.0493627	0.0633551	0.0507658	-0.0520911	0.286968	0.18389	-0.0114124	-0.0516679	0.0508298	0.0409481	-0.0779287
3.38	0.29262	0.305379	-0.0264028	-0.0797089	-0.0327788	-0.00386372	0.67231	-0.00437574	0.90941	0.00770425	0.030484	-0.00299538	-0.051598	-0.429136	0.00453998	0.0514005	-0.104018	-0.0369566	-0.511456	0.195185	0.0910197	0.152197	0.257228	-0.0752191	-0.163054	-0.401253	0.0383832	-0.00361307	-0.136119	0.025544	-0.341904	0.173263	0.0277147	0.0539566	0.205467	-0.0602873	-0.795978	-0.391846	0.0498607	0.0877589	0.0504148	-0.0666191	0.288506	0.112485	-0.0118806	-0.0596509	0.0512687	0.0446712	-0.0778547
3.39	0.295937	0.350448	-0.0272188	-0.109582	-0.0320982	0.083247	0.672292	0.000798835	0.909472	0.00462828	0.0304428	-0.00516263	-0.0561902	-0.497677	0.00560238	0.0592477	-0.104952	-0.143636	-0.509457	0.201047	0.0926981	0.178765	0.256548	-0.0632329	-0.167163	-0.420446	0.0388172	-0.0176916	-0.135149	0.126403	-0.340495	0.111323	0.028177	0.0416532	0.205026	-0.0291272	-0.800046	-0.402214	0.050947	0.161386	0.0495806	-0.141376	0.289185	0.0133665	-0.0124883	-0.0645756	0.051775	0.054263	-0.0774561
3.4	0.299532	0.353258	-0.0278717	-0.0854092	-0.0307922	0.120895	0.672328	0.00652161	0.909497	4.25E-05	0.0303849	-0.00619637	-0.0610776	-0.480339	0.00660204	0.033903	-0.106496	-0.159331	-0.507688	0.146773	0.0945496	0.187342	0.256125	-0.0229498	-0.171316	-0.40833	0.0392934	0.00453903	-0.133559	0.149888	-0.339649	0.0639018	0.0286554	0.0570139	0.204844	-0.00699929	-0.803973	-0.356212	0.0523839	0.153291	0.0480712	-0.197973	0.288762	-0.105147	-0.0130773	-0.0465433	0.0523209	0.0549118	-0.076873
3.41	0.30305	0.346887	-0.0281027	-0.042064	-0.0293699	0.133522	0.672426	0.0131825	0.909472	-0.00477772	0.0303224	-0.00619646	-0.0655845	-0.43421	0.00726441	0.000617317	-0.107951	-0.131801	-0.506654	0.0633834	0.0964308	0.193615	0.256148	0.0252316	-0.175261	-0.400005	0.0400026	0.0304219	-0.131932	0.139914	-0.339194	0.0355666	0.0292683	0.06665	0.204883	0.0121618	-0.807266	-0.293824	0.0535681	0.111524	0.0460295	-0.242707	0.287097	-0.226168	-0.0135332	-0.028644	0.0528178	0.0472303	-0.07626
3.42	0.306637	0.35992	-0.0278984	0.00849085	-0.0280946	0.107784	0.672595	0.0206662	0.909406	-0.00872573	0.0302624	-0.00556241	-0.0697914	-0.400002	0.00755301	-0.0341677	-0.108903	-0.0477626	-0.506495	-0.0321241	0.0985571	0.231505	0.25668	0.0756691	-0.179326	-0.428709	0.0409455	0.0518056	-0.130529	0.094677	-0.338865	0.0362869	0.0299981	0.0736319	0.205065	0.024325	-0.810053	-0.252495	0.054282	0.0461267	0.043641	-0.252104	0.284257	-0.338496	-0.0139137	-0.0170212	0.0531822	0.0324437	-0.0757152
3.43	0.310002	0.296736	-0.0273188	0.0976831	-0.0280145	-0.0795584	0.672831	0.0259102	0.909289	-0.0148178	0.0302206	-0.00259102	-0.0730919	-0.232059	0.00744394	-0.052042	-0.108245	0.190009	-0.507596	-0.186643	0.100702	0.182567	0.257725	0.123202	-0.183385	-0.38869	0.0422078	0.0921312	-0.130297	-0.0994861	-0.338405	0.052524	0.0306605	0.0568024	0.205373	0.0404678	-0.812079	-0.139892	0.0538407	-0.126307	0.0418321	-0.105359	0.280444	-0.421936	-0.0142365	-0.010488	0.053324	0.00539075	-0.0754263
3.44	0.312389	0.18945	-0.0266974	0.114557	-0.0298421	-0.19169	0.673108	0.029284	0.909112	-0.0200837	0.0302015	-0.00207618	-0.0745687	-0.0734849	0.00717241	-0.0308845	-0.105578	0.292726	-0.509986	-0.260403	0.102174	0.12336	0.259154	0.150692	-0.186485	-0.247466	0.0435547	0.0841091	-0.131786	-0.181174	-0.338144	-0.0166216	0.0310655	0.0152911	0.205976	0.0836717	-0.81265	0.0122817	0.0520777	-0.185005	0.0416018	0.0263282	0.275912	-0.480063	-0.0146854	-0.0338548	0.0532383	-0.00358993	-0.0755711
3.45	0.313719	0.0880319	-0.0263006	0.0794001	-0.0317388	-0.133744	0.67341	0.0304401	0.908901	-0.0216016	0.0301671	-0.00496931	-0.0748564	0.0177213	0.0069533	-0.0245031	-0.103085	0.194551	-0.512585	-0.251219	0.103246	0.093936	0.26073	0.155331	-0.187968	-0.0714226	0.044439	0.0544513	-0.133115	-0.0903734	-0.338971	-0.146743	0.0309236	-0.0357017	0.20707	0.129688	-0.811768	0.146762	0.0506022	-0.114655	0.0418261	0.0136308	0.271036	-0.490734	-0.0153749	-0.0481252	0.0532045	0.0129778	-0.0762251
3.46	0.314093	-0.00815589	-0.0259351	0.0718669	-0.0329877	-0.0902475	0.673715	0.0301422	0.908689	-0.0208287	0.0301053	-0.00712088	-0.0742169	0.122752	0.00658111	-0.0364167	-0.101525	0.133949	-0.51515	-0.263611	0.10398	0.0551304	0.262269	0.15021	-0.187866	0.07564	0.0448906	0.0394324	-0.133729	-0.0465588	-0.340887	-0.226692	0.0305573	-0.0330751	0.20845	0.140817	-0.809707	0.255223	0.0497457	-0.0828166	0.0417047	-0.0121428	0.266345	-0.448278	-0.0160926	-0.0448907	0.0533347	0.0260163	-0.0774661
3.47	0.313474	-0.110508	-0.0255022	0.0787373	-0.0340386	-0.0913946	0.674001	0.0267311	0.908484	-0.0200475	0.0300285	-0.00805807	-0.0724259	0.247688	0.00602084	-0.0386462	-0.100199	0.144269	-0.517887	-0.283196	0.104242	-0.000271312	0.263744	0.141427	-0.186419	0.204635	0.0450245	0.028051	-0.134354	-0.0793263	-0.343329	-0.25767	0.0301956	-0.0476588	0.20988	0.143595	-0.806616	0.352909	0.0490664	-0.0855526	0.0414282	-0.00652277	0.262231	-0.374585	-0.0167705	-0.0466794	0.0535622	0.0322908	-0.0792054
3.48	0.311936	-0.182326	-0.0249546	0.126202	-0.0356516	-0.193178	0.674245	0.0218651	0.908291	-0.0187309	0.0299513	-0.00714607	-0.0693971	0.364976	0.0052548	-0.0526884	-0.0982446	0.258199	-0.520911	-0.321949	0.103855	-0.0830468	0.265152	0.138764	-0.183974	0.267928	0.045044	0.0411301	-0.135951	-0.224468	-0.345796	-0.230881	0.0296414	-0.0557128	0.211231	0.124048	-0.802759	0.397524	0.0479574	-0.174703	0.0415264	0.0739695	0.259019	-0.268721	-0.0173728	-0.0405672	0.0538234	0.029863	-0.0813059
3.49	0.309735	-0.246491	-0.0243853	0.129268	-0.0382243	-0.242553	0.674433	0.0155955	0.908107	-0.0181262	0.0298818	-0.00709325	-0.0654067	0.439851	0.00436796	-0.0431928	-0.0954014	0.29102	-0.524121	-0.310677	0.102574	-0.16142	0.266463	0.123868	-0.180968	0.33584	0.0449946	0.0264811	-0.138688	-0.271209	-0.347975	-0.218075	0.0290507	-0.0726775	0.212408	0.115621	-0.798563	0.426432	0.0461852	-0.195683	0.0424016	0.126712	0.25694	-0.155713	-0.0179235	-0.0480508	0.0540789	0.0306321	-0.0835813
3.5	0.306865	-0.314567	-0.0239521	0.113134	-0.0408393	-0.227544	0.674552	0.00794602	0.90793	-0.0172165	0.029805	-0.00829373	-0.0607553	0.503366	0.00352319	-0.0398256	-0.0927177	0.247309	-0.527058	-0.280986	0.100745	-0.199302	0.267585	0.102997	-0.177159	0.427237	0.0446565	0.0154303	-0.141425	-0.240479	-0.350206	-0.233217	0.0280954	-0.113375	0.213566	0.113872	-0.794066	0.455716	0.0445484	-0.170711	0.0434562	0.121632	0.255958	-0.044003	-0.01847	-0.0492924	0.0543996	0.0365629	-0.0858461
3.51	0.30333	-0.380975	-0.0236446	0.0742544	-0.0431488	-0.176725	0.674587	-0.000966817	0.907767	-0.0151045	0.0297161	-0.00972074	-0.0554544	0.560044	0.00269996	-0.022562	-0.0905926	0.157624	-0.529729	-0.248008	0.0986582	-0.208538	0.268435	0.070367	-0.172439	0.527288	0.044032	-0.0120326	-0.143765	-0.164383	-0.352627	-0.260532	0.0268944	-0.12845	0.214685	0.112457	-0.789319	0.479462	0.043267	-0.109183	0.0443631	0.0889243	0.256057	0.0605522	-0.0189608	-0.0530275	0.0547874	0.0409353	-0.088015
3.52	0.299341	-0.392391	-0.0237262	-0.0426633	-0.0440551	0.0130482	0.674537	-0.00872493	0.90764	-0.00948054	0.0296023	-0.01322	-0.0500769	0.48611	0.00221557	0.0222064	-0.0903016	-0.113681	-0.531644	-0.120536	0.0966341	-0.188929	0.268839	0.00962338	-0.166851	0.592718	0.0426852	-0.099899	-0.144626	0.0479689	-0.355521	-0.316715	0.0254672	-0.151345	0.215852	0.116515	-0.784577	0.444653	0.0433302	0.0930995	0.0444483	-0.0421011	0.257185	0.163055	-0.0195453	-0.0767045	0.0552655	0.0513931	-0.0899839
3.53	0.295831	-0.299415	-0.0243126	-0.10723	-0.0431548	0.0930936	0.674419	-0.0143303	0.90759	-0.000439425	0.0294589	-0.015019	-0.0460524	0.30659	0.00217788	0.037475	-0.0922337	-0.226299	-0.5321	0.02168	0.0949911	-0.141679	0.268593	-0.0537253	-0.161551	0.48793	0.0405453	-0.162007	-0.143892	0.107721	-0.358562	-0.273172	0.0240339	-0.124005	0.216878	0.0791027	-0.780881	0.290657	0.0450784	0.194461	0.0434985	-0.0915076	0.259396	0.275262	-0.0202368	-0.0821299	0.0558385	0.0526054	-0.0916352
3.54	0.293541	-0.172116	-0.0251448	-0.121682	-0.0419015	0.0996342	0.674251	-0.0194908	0.907628	0.00755449	0.0293055	-0.0156939	-0.0439742	0.11661	0.00232932	0.0310305	-0.0944447	-0.211592	-0.531253	0.135072	0.0936939	-0.125354	0.267796	-0.0972628	-0.157915	0.304333	0.0382826	-0.174037	-0.14303	0.0963292	-0.360712	-0.16165	0.0230852	-0.0724923	0.217371	0.0210062	-0.779071	0.0962	0.0471989	0.211231	0.0424931	-0.0957533	0.26276	0.387182	-0.0208457	-0.0776526	0.0564327	0.0520464	-0.0929012
3.55	0.292207	-0.108237	-0.0260075	-0.10138	-0.0407126	0.0579489	0.674024	-0.0260554	0.907727	0.0117243	0.0291472	-0.0156519	-0.0432351	0.0444666	0.00254988	0.0240772	-0.0962787	-0.134515	-0.529639	0.170927	0.0924628	-0.12358	0.266699	-0.115879	-0.155756	0.180785	0.0363684	-0.132421	-0.142361	0.0307425	-0.361745	-0.0420976	0.0225126	-0.0410395	0.217338	-0.028686	-0.77885	-0.0277485	0.049223	0.171296	0.0415913	-0.0673773	0.267139	0.479276	-0.0213266	-0.0647723	0.0570184	0.0441304	-0.0937395
3.56	0.291372	-0.0667774	-0.0268059	-0.0850038	-0.040362	-0.0153216	0.67373	-0.0325739	0.907858	0.0140906	0.0289952	-0.0152084	-0.0429344	0.00949738	0.00278432	0.0350444	-0.0970831	-0.0575264	-0.527879	0.184926	0.0912229	-0.123732	0.265464	-0.130594	-0.154682	0.0821074	0.0351505	-0.0843642	-0.142684	-0.062852	-0.361514	0.0729408	0.0222687	-0.013589	0.216827	-0.0670671	-0.779687	-0.121562	0.0505305	0.120113	0.0413637	0.000760153	0.272252	0.536954	-0.0216169	-0.0570345	0.0574851	0.0286344	-0.0940402
3.57	0.290762	-0.0598467	-0.0277636	-0.122731	-0.0398815	0.0607938	0.673372	-0.038977	0.908008	0.0160013	0.0288315	-0.0177229	-0.0429876	-0.0273817	0.00325525	0.0505685	-0.0981847	-0.171921	-0.525753	0.236402	0.0901537	-0.0877106	0.264019	-0.15368	-0.154	0.0797509	0.0343731	-0.0430514	-0.14308	-0.00591132	-0.360673	0.0901856	0.0221503	-0.00238226	0.216097	-0.0819604	-0.781192	-0.162833	0.0520238	0.190696	0.0412676	-0.0458256	0.277783	0.560127	-0.0218949	-0.0579248	0.0578744	0.0261806	-0.0936914
3.58	0.290263	-0.0402936	-0.0287216	-0.120301	-0.038774	0.0823546	0.672959	-0.0430398	0.90818	0.0182908	0.0286474	-0.0185876	-0.043331	-0.0534868	0.00375373	0.0434152	-0.100213	-0.215716	-0.523264	0.254884	0.0894374	-0.0620416	0.262417	-0.16512	-0.153339	0.04603	0.0341542	0.0133326	-0.143017	0.0199966	-0.359629	0.127151	0.0222716	0.0287508	0.215155	-0.109225	-0.783105	-0.208816	0.0539157	0.192145	0.0407672	-0.0630024	0.28342	0.556668	-0.0220515	-0.0384499	0.0582185	0.0156956	-0.0926578
3.59	0.290111	0.00804547	-0.0296233	-0.112612	-0.0377498	0.0628345	0.67252	-0.0442949	0.908372	0.0200265	0.0284674	-0.0172096	-0.0440726	-0.112258	0.00428892	0.0505709	-0.102301	-0.200812	-0.520621	0.276118	0.0889599	-0.0327391	0.260718	-0.171374	-0.153199	-0.0293514	0.0343938	0.0317152	-0.142644	0.060549	-0.358121	0.174946	0.0228246	0.0819279	0.213936	-0.131659	-0.785574	-0.272787	0.0556082	0.16758	0.0403759	-0.0418958	0.288869	0.525152	-0.0220483	-0.0254591	0.0584116	-0.000676603	-0.0908777
3.6	0.290636	0.102289	-0.0304633	-0.0736476	-0.0371155	-0.0144145	0.672086	-0.041934	0.908578	0.0209768	0.0283096	-0.0137582	-0.0455932	-0.206316	0.00494721	0.0456385	-0.103952	-0.0970745	-0.517792	0.282526	0.0889489	0.0328496	0.258986	-0.170043	-0.15404	-0.169134	0.0349061	0.0492088	-0.142011	0.029527	-0.356129	0.237317	0.0239803	0.153445	0.21249	-0.157357	-0.788807	-0.371061	0.0568452	0.0824538	0.0403494	0.0183716	0.293801	0.459788	-0.0219105	-0.00074372	0.0584262	-0.0200809	-0.0882965
3.61	0.292215	0.209355	-0.0311108	-0.0139338	-0.0378221	-0.154029	0.671688	-0.0374552	0.908783	0.0193551	0.0281974	-0.0087472	-0.0480493	-0.285313	0.00561556	0.0401374	-0.103945	0.0916571	-0.515147	0.242935	0.0896018	0.0886498	0.257352	-0.154054	-0.156507	-0.33302	0.0358692	0.069308	-0.142232	-0.0924951	-0.353385	0.307245	0.0258498	0.215393	0.210802	-0.175121	-0.793065	-0.467618	0.0567821	-0.0543636	0.0413435	0.131108	0.297932	0.362795	-0.0215286	0.0267521	0.0581874	-0.0450951	-0.0849648
3.62	0.294593	0.272508	-0.0316351	0.0121333	-0.0396056	-0.197049	0.67134	-0.0320757	0.908956	0.0150968	0.0281278	-0.00557961	-0.0510648	-0.326456	0.00633212	0.0377607	-0.102483	0.1755	-0.512988	0.191417	0.0907012	0.131931	0.255955	-0.126257	-0.160158	-0.415177	0.0371465	0.078996	-0.143386	-0.148245	-0.350242	0.317058	0.0280195	0.213065	0.209092	-0.166158	-0.797896	-0.497944	0.0556705	-0.113189	0.0432007	0.167334	0.300954	0.244122	-0.0209942	0.0443123	0.0577213	-0.0585649	-0.0810637
3.63	0.29737	0.274449	-0.0319813	0.0324771	-0.04146	-0.175933	0.671046	-0.0268634	0.909079	0.00886371	0.0280822	-0.00367088	-0.0542323	-0.289211	0.00697634	0.0252816	-0.100596	0.196669	-0.511478	0.103183	0.0922785	0.183134	0.254908	-0.081395	-0.164257	-0.410744	0.0385857	0.0919669	-0.144737	-0.151231	-0.3472	0.287044	0.030065	0.191983	0.207544	-0.138279	-0.80271	-0.451158	0.0542199	-0.135406	0.045017	0.140918	0.302751	0.118626	-0.0203674	0.0584644	0.0571339	-0.066658	-0.0768935
3.64	0.299649	0.188073	-0.0320193	0.059562	-0.0431571	-0.147751	0.670796	-0.0230047	0.909127	0.00105206	0.0280521	-0.00247985	-0.0563572	-0.139841	0.00737839	0.0110259	-0.0985367	0.207763	-0.511092	-0.0188471	0.0943683	0.23241	0.254412	-0.0210236	-0.167589	-0.28611	0.0401165	0.113663	-0.146071	-0.135566	-0.344726	0.207672	0.0318337	0.166947	0.206379	-0.0944161	-0.806426	-0.299167	0.0525784	-0.156265	0.0464889	0.112681	0.303201	-0.0215568	-0.0197297	0.0619528	0.0564327	-0.0746662	-0.0727469
3.65	0.301215	0.147445	-0.0317365	0.0797432	-0.0445947	-0.109712	0.670595	-0.0167857	0.909112	-0.00342982	0.0280315	-0.00170283	-0.0573107	-0.0705244	0.00747016	-0.0144805	-0.0964907	0.197251	-0.511687	-0.0885133	0.0969044	0.270281	0.25446	0.0245709	-0.169811	-0.214021	0.0416286	0.119217	-0.147155	-0.0988732	-0.34306	0.132796	0.0334201	0.150289	0.205635	-0.056842	-0.808753	-0.195288	0.0508668	-0.16379	0.0475793	0.0807077	0.302326	-0.141731	-0.0191592	0.061764	0.0556513	-0.0774412	-0.0688519
3.66	0.3027	0.157599	-0.0311776	0.092982	-0.0457288	-0.0732105	0.670465	-0.00931852	0.909068	-0.00528965	0.028018	-0.0010138	-0.058029	-0.0706763	0.00725849	-0.039784	-0.0946019	0.178787	-0.512805	-0.130529	0.0996291	0.272195	0.254869	0.0524179	-0.171737	-0.211944	0.0430856	0.111079	-0.14788	-0.0612613	-0.341973	0.0904147	0.0348652	0.136462	0.205134	-0.0435955	-0.810393	-0.148979	0.0491401	-0.163599	0.0483254	0.0527949	0.300355	-0.240322	-0.0186592	0.0591946	0.0548424	-0.0764635	-0.0653401
3.67	0.304254	0.154151	-0.0303872	0.105845	-0.0465395	-0.0339014	0.670408	-0.00225215	0.909004	-0.00767642	0.0280096	-0.000713676	-0.058763	-0.0617508	0.00680276	-0.0638209	-0.0929006	0.159729	-0.514279	-0.162036	0.10233	0.261925	0.255585	0.0821466	-0.173652	-0.203435	0.0444775	0.108314	-0.1482	-0.0206576	-0.341227	0.0617163	0.0360918	0.105866	0.204752	-0.0301273	-0.811541	-0.0914307	0.0474637	-0.159242	0.0487662	0.0246404	0.297548	-0.315544	-0.0182447	0.0542159	0.0540524	-0.0707532	-0.062397
3.68	0.305689	0.129949	-0.0293692	0.11639	-0.0470293	0.00617034	0.670417	0.00350337	0.908915	-0.0103527	0.0280025	-0.000904728	-0.0593092	-0.0283864	0.00611311	-0.0833727	-0.0913927	0.135064	-0.516082	-0.195206	0.104704	0.211387	0.256582	0.109232	-0.175392	-0.172564	0.0458325	0.109433	-0.148209	0.00562536	-0.340732	0.03553	0.0368675	0.0485682	0.204559	-0.00911878	-0.812047	-0.0192036	0.0458693	-0.150517	0.0489173	-0.00265324	0.294108	-0.365126	-0.0179141	0.0476455	0.053327	-0.0611229	-0.0601329
3.69	0.30665	0.0489611	-0.0281689	0.0944653	-0.0467666	0.126528	0.67047	0.00664219	0.908798	-0.0130128	0.0279838	-0.00308911	-0.0593535	0.0453173	0.00524244	-0.0911181	-0.0905442	0.0228255	-0.51812	-0.205343	0.106549	0.159447	0.257777	0.124737	-0.176407	-0.0461937	0.0470506	0.102831	-0.147605	0.116793	-0.340728	-0.0439609	0.0370054	-0.0244181	0.204624	0.0219513	-0.811624	0.105012	0.0447551	-0.0689295	0.0484807	-0.089532	0.290323	-0.385954	-0.0177373	0.0280783	0.052732	-0.0431805	-0.0586608
3.7	0.306664	-0.0509946	-0.0268154	0.0711816	-0.0452806	0.235724	0.670541	0.0074232	0.90866	-0.0141612	0.0279422	-0.00516122	-0.0584929	0.139608	0.00422366	-0.0935573	-0.0909332	-0.105408	-0.520208	-0.206013	0.107674	0.0594826	0.259059	0.122952	-0.175938	0.107605	0.047986	0.0915	-0.145966	0.211957	-0.341604	-0.130859	0.0364606	-0.0841014	0.204981	0.0486352	-0.809891	0.232826	0.0445285	0.00838531	0.0471016	-0.167208	0.286506	-0.370686	-0.0177137	0.0165081	0.0523194	-0.0264442	-0.0580428
3.71	0.305894	-0.112873	-0.0254623	0.0303949	-0.0426527	0.336072	0.670613	0.00673898	0.908524	-0.0127145	0.0278801	-0.00711278	-0.0570116	0.170637	0.00317939	-0.0875219	-0.0927812	-0.252303	-0.522069	-0.162365	0.107849	-0.0153301	0.26019	0.101854	-0.174186	0.217451	0.0484784	0.0565391	-0.143437	0.301339	-0.343291	-0.202832	0.0353671	-0.129693	0.205552	0.0633807	-0.807212	0.301851	0.045226	0.0994983	0.0449521	-0.229348	0.283048	-0.316162	-0.017808	0.00228973	0.0520758	-0.0105829	-0.0582296
3.72	0.304587	-0.161895	-0.0242254	0.0138296	-0.0394203	0.339303	0.67067	0.0048258	0.908406	-0.0107946	0.0278058	-0.00746363	-0.055208	0.206879	0.00215297	-0.0815445	-0.0956414	-0.306568	-0.523533	-0.130005	0.1073	-0.0943488	0.261115	0.0835905	-0.171579	0.287955	0.0485435	0.0294671	-0.140473	0.303666	-0.345487	-0.229418	0.0339403	-0.154096	0.20622	0.0674116	-0.804024	0.341394	0.0465205	0.121639	0.042548	-0.208224	0.280246	-0.245129	-0.0179474	-0.000210036	0.0519657	-0.00282948	-0.0590877
3.73	0.302916	-0.180083	-0.0232153	-0.00389207	-0.036379	0.300198	0.670709	0.00300237	0.908312	-0.00787331	0.0277336	-0.00695922	-0.0531891	0.203643	0.00120266	-0.0686928	-0.0988497	-0.333685	-0.524607	-0.0799815	0.105959	-0.16414	0.261815	0.0579087	-0.168599	0.299101	0.0482462	-0.00697387	-0.137734	0.272201	-0.347689	-0.207975	0.0322864	-0.177001	0.206887	0.0645927	-0.800618	0.342145	0.0478934	0.124614	0.0406156	-0.144685	0.278155	-0.176273	-0.0180648	-0.00105223	0.0519231	0.00148094	-0.0604261
3.74	0.301176	-0.180928	-0.0225068	-0.0227331	-0.0336602	0.262711	0.670732	0.00162071	0.908253	-0.00408249	0.0276666	-0.00643745	-0.0513483	0.180418	0.000380887	-0.0572875	-0.102268	-0.34658	-0.525131	-0.0278471	0.104159	-0.190843	0.262223	0.0284128	-0.165749	0.282585	0.0476169	-0.0390128	-0.135304	0.242927	-0.349546	-0.167047	0.0304595	-0.184384	0.207454	0.0481933	-0.797338	0.323792	0.0492854	0.12809	0.0393254	-0.083185	0.276676	-0.120256	-0.0181491	-9.51E-05	0.0519266	0.0042684	-0.0620305
3.75	0.299355	-0.195566	-0.0220871	-0.0413568	-0.0312001	0.23374	0.670739	-0.000550819	0.908231	-0.000480218	0.0276052	-0.00581418	-0.0496184	0.179334	-0.000282632	-0.0390246	-0.105698	-0.336314	-0.525206	0.0100889	0.102255	-0.187406	0.262349	0.0022894	-0.163008	0.285972	0.0467214	-0.0625007	-0.133126	0.218065	-0.351045	-0.136327	0.0286458	-0.176122	0.207887	0.0374657	-0.794173	0.321156	0.0507193	0.133051	0.0386117	-0.030306	0.275717	-0.0748575	-0.0181824	0.00383316	0.0519551	0.0051822	-0.0638148
3.76	0.297374	-0.209337	-0.0219032	-0.0567971	-0.0289183	0.215245	0.670722	-0.00263653	0.908242	0.00276393	0.0275508	-0.00504797	-0.0478576	0.177894	-0.000765903	-0.0201233	-0.108958	-0.315756	-0.524933	0.045169	0.100438	-0.17547	0.262234	-0.020674	-0.16022	0.293275	0.0456469	-0.0751113	-0.131206	0.192148	-0.352275	-0.113404	0.0269949	-0.153613	0.208212	0.0267659	-0.791019	0.318769	0.0521954	0.137531	0.0383593	0.00974511	0.275148	-0.0398494	-0.0181477	0.0093167	0.051989	0.00338438	-0.0657043
3.77	0.295405	-0.181225	-0.0219678	-0.0820801	-0.0268001	0.178375	0.670689	-0.0036446	0.90829	0.00691456	0.0275062	-0.00374837	-0.0463001	0.1204	-0.000989396	0.0141278	-0.111916	-0.266298	-0.524215	0.100836	0.0987408	-0.162591	0.261852	-0.0532486	-0.157577	0.245286	0.0444217	-0.105077	-0.129598	0.146497	-0.353212	-0.0709939	0.0255668	-0.131534	0.208401	0.00981682	-0.788056	0.270111	0.0537208	0.144917	0.0385744	0.0745865	0.274949	-0.00181438	-0.0180715	0.00505352	0.0519911	-0.00328473	-0.0676557
3.78	0.29397	-0.106583	-0.0224215	-0.0729202	-0.0252983	0.0554552	0.670652	-0.00387099	0.908382	0.0114188	0.0274778	-0.00160466	-0.0455507	0.0272654	-0.000777036	0.032216	-0.113975	-0.116061	-0.522904	0.148899	0.0972691	-0.134395	0.26115	-0.0786594	-0.155838	0.120209	0.0430145	-0.113242	-0.128718	0.0169091	-0.353552	0.0127944	0.0243915	-0.0970137	0.208384	-0.0184333	-0.785887	0.165911	0.0551049	0.0828976	0.0398002	0.210709	0.275145	0.0431548	-0.0180429	0.00657409	0.0519293	-0.00999016	-0.0695722
3.79	0.293393	-0.0082128	-0.0229108	-0.0184698	-0.025496	-0.0917909	0.670615	-0.00390185	0.908513	0.0144762	0.0274759	0.000790074	-0.0456879	-0.0644709	-0.000575107	0.00464537	-0.114158	0.0432889	-0.521349	0.163164	0.095917	-0.140239	0.260309	-0.0878722	-0.155636	-0.049565	0.0420746	-0.0699559	-0.129456	-0.131987	-0.352803	0.126128	0.023764	-0.0322778	0.207972	-0.0607864	-0.784903	0.0331495	0.0552434	-0.0417689	0.0426212	0.337093	0.27584	0.0991183	-0.0178124	0.0304115	0.051819	-0.0123206	-0.0714675
3.8	0.293698	0.0684137	-0.0232691	-0.0116041	-0.0262138	-0.0460352	0.670572	-0.00462512	0.908664	0.0151349	0.0274829	0.000369731	-0.0468434	-0.160539	-0.000566574	-0.0308948	-0.113847	0.00300583	-0.519554	0.187361	0.0946197	-0.116518	0.259406	-0.085139	-0.156764	-0.157768	0.0417281	-0.0262809	-0.13069	-0.110512	-0.351239	0.182387	0.0236416	0.000694639	0.207208	-0.090567	-0.785082	-0.0669417	0.0547813	-0.0380121	0.0458181	0.277967	0.277031	0.143362	-0.0173561	0.0500288	0.0517532	-0.00517524	-0.0732656
3.81	0.29467	0.122004	-0.0233596	0.0007628	-0.0262903	0.0174967	0.670519	-0.0057504	0.90881	0.0138722	0.0274852	0.000321807	-0.0487703	-0.205665	-0.000837444	-0.0634738	-0.114029	-0.0271874	-0.517755	0.160124	0.0935645	-0.0997456	0.258621	-0.0679036	-0.158777	-0.24359	0.0419809	0.0226969	-0.131563	-0.0876635	-0.349122	0.241867	0.0236938	0.00910382	0.206171	-0.116019	-0.786114	-0.137886	0.0543931	-0.0358869	0.0481402	0.181218	0.278617	0.177374	-0.016649	0.0732504	0.0517266	-0.00802804	-0.074898
3.82	0.296088	0.155976	-0.0231808	0.0180525	-0.0260224	0.0403479	0.670455	-0.00658796	0.908938	0.0114328	0.0274925	0.00114582	-0.0509818	-0.218995	-0.00131264	-0.0799096	-0.114248	-0.0147309	-0.516356	0.117934	0.0926148	-0.0906765	0.258032	-0.0462421	-0.161469	-0.302184	0.0427633	0.0603865	-0.13228	-0.0762237	-0.346461	0.285172	0.0237812	0.00504996	0.204947	-0.125943	-0.787719	-0.182207	0.0538673	-0.0545486	0.049716	0.121157	0.280405	0.185897	-0.0157666	0.0814626	0.0516169	-0.0202784	-0.0762777
3.83	0.297809	0.185904	-0.0228166	0.0292361	-0.0256584	0.0485336	0.670386	-0.00655819	0.90904	0.00893849	0.0275075	0.00185605	-0.0533452	-0.237858	-0.00189307	-0.0880167	-0.114367	-0.0107454	-0.515292	0.0947217	0.0918028	-0.0728455	0.25764	-0.030238	-0.16456	-0.336977	0.0439089	0.0822175	-0.132793	-0.0522791	-0.343578	0.288243	0.023847	0.0128114	0.203673	-0.126361	-0.78968	-0.215074	0.0531457	-0.0688647	0.0508252	0.0827454	0.282155	0.173032	-0.0148714	0.0783298	0.0513907	-0.0291768	-0.0773576
3.84	0.299878	0.227077	-0.0223444	0.0399032	-0.0252962	0.0478225	0.670324	-0.00554139	0.909119	0.0068998	0.0275289	0.00240617	-0.0559865	-0.27286	-0.00252424	-0.0979107	-0.114523	-0.0217681	-0.51442	0.0766562	0.0911563	-0.0559052	0.257398	-0.0166162	-0.167972	-0.374313	0.045259	0.0943642	-0.133043	-0.0288716	-0.340784	0.270497	0.0240606	0.0334942	0.202441	-0.119915	-0.79198	-0.252462	0.0522677	-0.0828471	0.051628	0.0541691	0.283685	0.138687	-0.0140318	0.0735495	0.0511054	-0.0311501	-0.0781218
3.85	0.302398	0.275654	-0.0217939	0.0461722	-0.0249855	0.044183	0.670281	-0.0029861	0.909175	0.00421412	0.0275554	0.00290811	-0.0590213	-0.313857	-0.00318952	-0.102452	-0.114828	-0.03607	-0.513756	0.0520111	0.0906901	-0.0366732	0.257305	0.000825598	-0.171778	-0.417971	0.046733	0.0954588	-0.133063	-0.0111175	-0.338204	0.246602	0.0245471	0.0629803	0.201303	-0.105555	-0.79465	-0.289293	0.0512519	-0.0914393	0.0521845	0.0295997	0.284796	0.0870398	-0.0132653	0.0684085	0.0508185	-0.028802	-0.0785484
3.86	0.305366	0.310182	-0.0211634	0.0614836	-0.02475	0.0424172	0.670268	0.000279689	0.909199	0.000204534	0.0275867	0.00326384	-0.0623859	-0.329317	-0.00387481	-0.112128	-0.115194	-0.0352944	-0.513438	0.00626652	0.0905166	0.00521196	0.257431	0.0285162	-0.175968	-0.444105	0.0482941	0.105754	-0.132924	0.00282231	-0.335897	0.213213	0.0253251	0.0931747	0.200337	-0.0851087	-0.797604	-0.302719	0.0500994	-0.107892	0.0524917	-0.00295734	0.285336	0.0241838	-0.0125721	0.0656936	0.0505591	-0.0236809	-0.0786647
3.87	0.308438	0.296618	-0.0203399	0.0391263	-0.0241161	0.169387	0.670287	0.00346703	0.909172	-0.00561712	0.0276131	0.00135385	-0.0657057	-0.318658	-0.00467308	-0.11631	-0.115928	-0.14736	-0.513586	-0.0226954	0.090831	0.0657395	0.257908	0.0621982	-0.179988	-0.37876	0.0499506	0.104728	-0.132155	0.154281	-0.334189	0.111898	0.026337	0.0999469	0.199665	-0.0404349	-0.800364	-0.250682	0.0490738	-0.0312125	0.0520424	-0.146343	0.285172	-0.0489319	-0.0119573	0.0525836	0.0503775	-0.00927075	-0.0785785
3.88	0.311284	0.259063	-0.0193403	0.0122498	-0.0216066	0.336526	0.670335	0.00571747	0.90909	-0.010842	0.0276117	-0.00101038	-0.068892	-0.277821	-0.00548575	-0.121654	-0.118211	-0.266783	-0.513961	-0.0668105	0.0919035	0.135226	0.258713	0.0956912	-0.183067	-0.269915	0.051353	0.0990718	-0.129427	0.321558	-0.333782	-0.0192777	0.0272075	0.0804322	0.199513	0.00878368	-0.802499	-0.171654	0.0492973	0.0686262	0.0496367	-0.330824	0.284287	-0.113367	-0.0115489	0.0419709	0.0503566	0.00405195	-0.0783873
3.89	0.313647	0.200193	-0.0180537	0.0394113	-0.0184627	0.324088	0.670398	0.00675186	0.908955	-0.0158222	0.0276046	-0.000123074	-0.0712373	-0.163426	-0.00644044	-0.118754	-0.120641	-0.204819	-0.515127	-0.161519	0.0931164	0.106375	0.259887	0.132099	-0.185125	-0.172142	0.0526639	0.104114	-0.126111	0.307769	-0.334398	-0.097717	0.0280883	0.0976733	0.199779	0.0444514	-0.803814	-0.0875251	0.0497948	0.0369331	0.0461625	-0.35828	0.282928	-0.142981	-0.0112307	0.0307316	0.0503734	0.0015813	-0.0783331
3.9	0.315269	0.103698	-0.0167381	0.0411612	-0.0157977	0.257538	0.670468	0.00653927	0.908776	-0.0201588	0.0276104	0.00117886	-0.0723411	-0.0245764	-0.00732276	-0.077712	-0.122301	-0.127819	-0.517065	-0.220599	0.0941499	0.109484	0.261293	0.144427	-0.186075	-0.0262646	0.0537134	0.0771342	-0.123197	0.260301	-0.335785	-0.184762	0.0290292	0.0791654	0.200435	0.0888513	-0.804184	0.0257876	0.050019	0.0145376	0.0428226	-0.300567	0.281424	-0.149588	-0.0111513	-0.00220349	0.0503686	0.00149633	-0.0785428
3.91	0.315729	-0.0140792	-0.0157417	0.0277074	-0.0138831	0.167136	0.670524	0.00506149	0.908558	-0.0226535	0.0276253	0.001703	-0.0719011	0.119864	-0.00792294	-0.0320547	-0.123304	-0.0806028	-0.519408	-0.241814	0.0952726	0.113804	0.262749	0.139848	-0.185339	0.155765	0.0542288	0.0414403	-0.12095	0.197617	-0.338172	-0.292418	0.029623	0.0448903	0.201586	0.140986	-0.803274	0.151763	0.0501334	0.00225077	0.0402836	-0.195067	0.279985	-0.137754	-0.0114146	-0.0335937	0.0504019	0.0103644	-0.079049
3.92	0.315231	-0.0841727	-0.015163	0.00881827	-0.012751	0.0887194	0.670563	0.00291169	0.908336	-0.0214148	0.0276438	0.00203823	-0.0703193	0.195285	-0.00829447	-0.00112101	-0.124005	-0.0660345	-0.521793	-0.229514	0.0963298	0.101961	0.264042	0.113943	-0.183119	0.276203	0.0541875	-0.000262843	-0.119346	0.152722	-0.341554	-0.376609	0.0300878	0.052301	0.203132	0.164375	-0.801415	0.214664	0.0501922	-0.000705766	0.0387335	-0.100455	0.278834	-0.0947362	-0.0118935	-0.0483292	0.0505753	0.0272985	-0.0797998
3.93	0.314138	-0.136176	-0.0150004	-0.0143202	-0.0121579	0.0375101	0.670582	0.000582248	0.908131	-0.0195334	0.0276666	0.00251677	-0.0681344	0.241987	-0.00843316	0.0276685	-0.124597	-0.0529899	-0.523969	-0.204472	0.0973313	0.103491	0.265066	0.0875747	-0.179969	0.359381	0.0535973	-0.0404998	-0.118135	0.123612	-0.345567	-0.420405	0.0304869	0.0147825	0.204857	0.176306	-0.799086	0.250589	0.0503157	0.00792	0.0379485	-0.0377492	0.2782	-0.0345589	-0.0124374	-0.053165	0.0509175	0.0417643	-0.0807112
3.94	0.312464	-0.200101	-0.0152051	-0.0382095	-0.0119076	-0.00187055	0.670571	-0.00300841	0.907943	-0.0181397	0.0276954	0.00330376	-0.0653693	0.304658	-0.00830948	0.0650028	-0.124942	-0.0171581	-0.525922	-0.185727	0.0983343	0.0959843	0.265837	0.0642718	-0.176041	0.442683	0.0525396	-0.0748123	-0.117258	0.0924894	-0.349873	-0.437642	0.030354	-0.0414136	0.206636	0.178127	-0.796372	0.293646	0.0505591	0.0178508	0.037678	0.00877755	0.278243	0.0357173	-0.0129731	-0.0533981	0.0513762	0.0489927	-0.0817422
3.95	0.310142	-0.263173	-0.0157256	-0.0549778	-0.0119181	-0.0347406	0.670519	-0.00752264	0.90777	-0.0164129	0.0277333	0.00429008	-0.0619305	0.367924	-0.00789072	0.099339	-0.124908	0.0226839	-0.527672	-0.166338	0.099188	0.0771212	0.26638	0.041726	-0.171372	0.513736	0.0510859	-0.0997021	-0.116718	0.058268	-0.354229	-0.431703	0.0296338	-0.0999046	0.208416	0.173387	-0.793248	0.330668	0.0509034	0.0206332	0.0377772	0.0424745	0.279006	0.110762	-0.0134656	-0.0518341	0.0518832	0.0493512	-0.0828119
3.96	0.307206	-0.313937	-0.0164126	-0.0314089	-0.012492	-0.135875	0.670419	-0.0123834	0.907619	-0.0135331	0.0277849	0.00637719	-0.0577624	0.440749	-0.00731327	0.113895	-0.124161	0.140532	-0.529316	-0.167136	0.0998287	0.0471721	0.266703	0.0217615	-0.166153	0.543711	0.0494502	-0.0989075	-0.116958	-0.0826751	-0.358325	-0.378039	0.0285005	-0.119553	0.210077	0.150171	-0.789798	0.34801	0.0509897	-0.0475584	0.038352	0.121956	0.280501	0.183664	-0.0138669	-0.0432728	0.0523646	0.0405568	-0.0838583
3.97	0.304184	-0.270093	-0.0172745	-0.0132297	-0.0146772	-0.325067	0.670279	-0.0154203	0.90751	-0.00785234	0.0278672	0.00975862	-0.053313	0.400009	-0.00657819	0.147359	-0.121726	0.3255	-0.530891	-0.133795	0.100071	0.00533062	0.266732	-0.0191235	-0.161373	0.432342	0.0477606	-0.134579	-0.11928	-0.319772	-0.361463	-0.254211	0.0274372	-0.0967392	0.211376	0.112262	-0.786674	0.25469	0.0500739	-0.143347	0.0402846	0.296701	0.28279	0.268112	-0.0141981	-0.0536185	0.0527132	0.0241948	-0.0847912
3.98	0.301664	-0.2291	-0.0186766	-0.0565291	-0.01805	-0.377487	0.670107	-0.0190819	0.907458	-0.002777	0.0279655	0.00919683	-0.0496085	0.309451	-0.00531299	0.186844	-0.118265	0.332992	-0.53174	-0.0349948	0.100057	-0.00905444	0.266286	-0.0679737	-0.157654	0.371456	0.0456672	-0.184587	-0.123063	-0.373869	-0.363685	-0.206822	0.02645	-0.103566	0.212413	0.0976919	-0.784539	0.170161	0.0488146	-0.111848	0.0436577	0.376168	0.285871	0.340491	-0.0147088	-0.079011	0.0530044	0.0290916	-0.0854877
3.99	0.299409	-0.205861	-0.0204759	-0.0895744	-0.0213248	-0.350443	0.669897	-0.0229109	0.907453	0.0018097	0.0280439	0.00644217	-0.0466634	0.238778	-0.00374201	0.189325	-0.115315	0.252111	-0.531621	0.0515958	0.0997953	-0.0500507	0.26543	-0.101028	-0.154337	0.338001	0.043324	-0.19316	-0.126827	-0.347007	-0.365603	-0.172945	0.0254663	-0.0887106	0.21331	0.0785744	-0.783078	0.112107	0.048041	-0.0585737	0.0473314	0.364879	0.28962	0.39624	-0.0153347	-0.0828992	0.0534306	0.0444346	-0.0859999
4	0.297471	-0.162992	-0.0223806	-0.100934	-0.0242195	-0.308403	0.669651	-0.0259555	0.907496	0.00682995	0.0280946	0.00368024	-0.0444281	0.16228	-0.00215322	0.172352	-0.113078	0.196344	-0.530801	0.110262	0.0991678	-0.0730567	0.264254	-0.128017	-0.151549	0.262628	0.0410703	-0.178439	-0.130245	-0.305979	-0.367001	-0.102808	0.0247384	-0.0593965	0.21391	0.0403128	-0.782278	0.038627	0.0476703	-0.0249969	0.0507515	0.316561	0.293822	0.433586	-0.0159123	-0.0750422	0.0539974	0.055238	-0.0862246
4.01	0.296288	-0.057361	-0.0240859	-0.10259	-0.0263233	-0.179194	0.669386	-0.0269021	0.907596	0.0129556	0.0281148	0.000361193	-0.0434003	0.00277031	-0.000788146	0.119516	-0.111579	0.0941512	-0.529321	0.183102	0.0983761	-0.0886422	0.262877	-0.142185	-0.149899	0.104445	0.0392254	-0.1429	-0.132826	-0.185625	-0.367546	-0.00390275	0.0243085	-0.0261098	0.214034	-0.018001	-0.78254	-0.098419	0.0476487	0.0292178	0.0532131	0.155518	0.298423	0.482449	-0.0163142	-0.054787	0.054684	0.0661387	-0.0861313
4.02	0.296107	0.0122993	-0.0253787	-0.0974583	-0.0270878	-0.056736	0.669108	-0.0288387	0.907743	0.0156909	0.0281059	-0.0018446	-0.0438377	-0.0917213	0.000254096	0.0837599	-0.111074	0.0229132	-0.527295	0.207892	0.0974133	-0.108712	0.261435	-0.137208	-0.149696	-0.0158321	0.0379538	-0.103635	-0.134121	-0.0878677	-0.367077	0.0951488	0.0241499	-0.011665	0.213579	-0.0683634	-0.784104	-0.194027	0.0481094	0.0706778	0.0539458	-0.0102737	0.303484	0.521581	-0.016505	-0.0413644	0.0554171	0.0605691	-0.0857712
4.03	0.296343	0.0334117	-0.0263306	-0.079829	-0.0271372	-0.0207823	0.668807	-0.0310121	0.907901	0.0158593	0.0280823	-0.00276883	-0.0447656	-0.108437	0.00113561	0.0718701	-0.11089	0.0198364	-0.525232	0.2019	0.0962092	-0.132377	0.260084	-0.129293	-0.150276	-0.073621	0.0371737	-0.0663786	-0.134857	-0.0734742	-0.365734	0.16825	0.0239464	-0.0250291	0.212738	-0.0992469	-0.786299	-0.23453	0.0487059	0.0654766	0.0535051	-0.0854448	0.308823	0.537639	-0.0166193	-0.0428801	0.0560315	0.0443604	-0.0851831
4.04	0.29682	0.0647937	-0.0270697	-0.0608852	-0.0271681	-0.0313199	0.668489	-0.0320359	0.908058	0.0156883	0.0280507	-0.00359147	-0.0459051	-0.139996	0.00192727	0.0599562	-0.11068	0.0166505	-0.523195	0.207894	0.0948796	-0.13351	0.258811	-0.124135	-0.151338	-0.127137	0.0368146	-0.0347917	-0.135581	-0.0766546	-0.363841	0.206005	0.0237862	-0.0048768	0.211635	-0.119727	-0.788886	-0.278538	0.0491124	0.0436496	0.0526622	-0.103198	0.314154	0.521941	-0.0167846	-0.0501267	0.0564942	0.0316892	-0.0842827
4.05	0.297657	0.102747	-0.0277406	-0.0742744	-0.0272396	-0.00158331	0.66817	-0.0315034	0.908214	0.0153261	0.0280058	-0.00576138	-0.0474814	-0.196441	0.0026691	0.0564106	-0.110834	-0.0750596	-0.521037	0.230324	0.0936195	-0.117197	0.257538	-0.130594	-0.15284	-0.160972	0.0367547	-0.0245762	-0.136099	-0.0160596	-0.361785	0.195108	0.0238541	0.0184584	0.210419	-0.120456	-0.791906	-0.316444	0.0494499	0.0760066	0.0516794	-0.136313	0.31923	0.479905	-0.0170639	-0.0654953	0.0568725	0.0297787	-0.0830526
4.06	0.29878	0.106812	-0.0284444	-0.091638	-0.0265452	0.0889525	0.667865	-0.0294972	0.908359	0.0135344	0.0279312	-0.00898254	-0.0495774	-0.217153	0.00341097	0.0380537	-0.112401	-0.226805	-0.518633	0.237862	0.0926152	-0.0892113	0.256205	-0.126867	-0.154399	-0.138457	0.0367792	-0.00446414	-0.135587	0.100344	-0.360108	0.142931	0.0240796	0.0286845	0.209293	-0.105843	-0.795122	-0.300363	0.0504203	0.137904	0.0500295	-0.227653	0.323696	0.406265	-0.0174876	-0.0634811	0.0572892	0.0381548	-0.0814926
4.07	0.299833	0.100026	-0.0288778	-0.0627355	-0.0253018	0.112121	0.667585	-0.0260686	0.908482	0.0110788	0.0278355	-0.00968678	-0.0515742	-0.190065	0.00384316	0.00667078	-0.11485	-0.2422	-0.516447	0.194032	0.0918404	-0.0690249	0.255027	-0.102056	-0.155677	-0.133145	0.0371127	0.0311717	-0.134304	0.134732	-0.358783	0.132828	0.0245924	0.0761429	0.208242	-0.102714	-0.797983	-0.261	0.0515934	0.116961	0.0475771	-0.282496	0.327216	0.298612	-0.0178112	-0.0423551	0.0577272	0.0342192	-0.0796893
4.08	0.300995	0.130727	-0.0290304	-0.0354568	-0.0241557	0.0949686	0.667351	-0.0204858	0.908586	0.00955958	0.0277437	-0.00854401	-0.0534828	-0.200716	0.00407161	-0.00296547	-0.116949	-0.173599	-0.514735	0.150437	0.0912901	-0.0379811	0.254109	-0.079173	-0.157165	-0.183259	0.0376846	0.0394952	-0.132963	0.119119	-0.357396	0.147405	0.0255472	0.111734	0.207218	-0.0997469	-0.800589	-0.255647	0.0524501	0.0783574	0.0448007	-0.295702	0.329652	0.188959	-0.0180353	-0.0324839	0.0580505	0.021196	-0.0777601
4.09	0.30255	0.173868	-0.0290167	-0.0125528	-0.0233052	0.0667703	0.667179	-0.0138171	0.908672	0.00752095	0.0276651	-0.00723131	-0.055631	-0.228386	0.00428025	-0.00610993	-0.118278	-0.0934896	-0.51345	0.1072	0.0911918	0.0196846	0.253458	-0.0485344	-0.159247	-0.244514	0.0383702	0.0421813	-0.131821	0.0929237	-0.355879	0.155802	0.0267478	0.1241	0.206252	-0.0911214	-0.803196	-0.258724	0.0529357	0.0413891	0.0420035	-0.288159	0.330994	0.0793766	-0.0182776	-0.0330715	0.0582189	0.00799354	-0.0758287
4.1	0.304277	0.146501	-0.0288604	0.0278765	-0.0230252	-0.0237064	0.66707	-0.00847132	0.908726	0.00245919	0.0276011	-0.00534381	-0.0576851	-0.148318	0.00444741	-0.00232246	-0.118627	0.0390131	-0.512756	0.0195169	0.0916598	0.0632955	0.253163	-0.00832106	-0.161628	-0.220696	0.0391997	0.0605517	-0.13112	0.00989347	-0.354375	0.140047	0.0279534	0.111889	0.205437	-0.0632357	-0.805538	-0.184328	0.0529145	-0.036376	0.0395117	-0.212429	0.331269	-0.0261556	-0.0186158	-0.0401712	0.0582372	-0.00632028	-0.0740534
4.11	0.305194	0.0423459	-0.0287005	0.0540061	-0.0239934	-0.139126	0.667003	-0.00501846	0.908716	-0.00424337	0.0275556	-0.00412095	-0.0582586	0.0225286	0.00461382	0.0216465	-0.117506	0.16632	-0.513138	-0.0805742	0.0923411	0.0777358	0.253282	0.0271613	-0.163058	-0.0790286	0.0400707	0.0708823	-0.131556	-0.0955469	-0.353319	0.0619521	0.0289374	0.0881644	0.205031	-0.0137588	-0.806561	-0.0254603	0.0521096	-0.103326	0.0381282	-0.0809847	0.330447	-0.139316	-0.0191747	-0.0633041	0.0581054	-0.0132797	-0.0726494
4.12	0.305258	-0.00741232	-0.028648	0.0576461	-0.0257079	-0.173995	0.666975	-0.000381473	0.908653	-0.00761635	0.0275126	-0.0046358	-0.0575936	0.088297	0.00476402	0.0185739	-0.115661	0.191321	-0.514148	-0.11195	0.0933022	0.113392	0.253677	0.0477268	-0.163198	0.0183502	0.0407956	0.0681596	-0.132676	-0.119518	-0.353218	-0.038045	0.0297709	0.0855361	0.205142	0.0306824	-0.806222	0.0708174	0.0510224	-0.110878	0.0376879	-0.0145926	0.32865	-0.223208	-0.0199946	-0.0769317	0.0579868	-0.00142824	-0.0717007
4.13	0.305035	-0.0276484	-0.0286627	0.0499381	-0.0275312	-0.172461	0.666996	0.00440107	0.908569	-0.00938761	0.0274635	-0.00507895	-0.0565785	0.113968	0.0048123	0.0139853	-0.113785	0.186425	-0.515391	-0.135234	0.0945172	0.132647	0.254223	0.0595283	-0.162673	0.069696	0.041321	0.0504803	-0.133842	-0.10891	-0.353983	-0.107228	0.0307676	0.10611	0.205616	0.0637418	-0.805194	0.126716	0.0500349	-0.0946635	0.0376498	0.0135348	0.326235	-0.261575	-0.0209243	-0.0792822	0.0579994	0.0131875	-0.0712847
4.14	0.3046	-0.0437649	-0.0286771	0.0707185	-0.0294039	-0.20609	0.667062	0.00829924	0.908466	-0.0109272	0.0274139	-0.00434584	-0.0552563	0.152212	0.00474325	-0.00197278	-0.111791	0.237115	-0.516922	-0.175782	0.0959824	0.154219	0.254923	0.0768896	-0.161759	0.0875075	0.0416748	0.0498276	-0.135081	-0.158224	-0.355221	-0.123626	0.031656	0.0713669	0.20635	0.0762525	-0.80365	0.167853	0.0490928	-0.126202	0.0378471	0.0544987	0.323558	-0.280649	-0.0218468	-0.0707673	0.0581257	0.0213758	-0.0714868
4.15	0.304084	-0.0457377	-0.0285679	0.106856	-0.0321578	-0.30134	0.667163	0.0116558	0.90835	-0.0122721	0.0273826	-0.00208083	-0.0535522	0.189194	0.00446743	-0.00992842	-0.108821	0.341884	-0.518958	-0.224465	0.0973499	0.113136	0.255774	0.0871526	-0.16099	0.0582007	0.0420896	0.0478541	-0.137385	-0.28287	-0.356219	-0.0801147	0.0322373	0.0410203	0.207092	0.0748454	-0.801838	0.182293	0.0474443	-0.2036	0.0387923	0.145802	0.32082	-0.271255	-0.0226564	-0.0635984	0.058268	0.0196637	-0.0722111
4.16	0.303434	-0.0672751	-0.0284836	0.0972226	-0.0353562	-0.290299	0.667291	0.0137365	0.908221	-0.0132175	0.0273643	-0.00191729	-0.0515821	0.204269	0.00418601	-0.00568549	-0.105417	0.327723	-0.521223	-0.218749	0.0983585	0.0966157	0.256679	0.0883382	-0.160265	0.082633	0.0423873	0.032284	-0.140371	-0.294285	-0.357014	-0.0863081	0.0323373	-0.0209539	0.207902	0.0863331	-0.799773	0.214475	0.0455297	-0.18599	0.0402767	0.158211	0.318206	-0.256202	-0.0234834	-0.0701276	0.0584315	0.0263763	-0.0734414
4.17	0.302544	-0.0943545	-0.028446	0.0799844	-0.0381916	-0.250489	0.667434	0.0147355	0.908091	-0.0126093	0.0273429	-0.00227229	-0.0494902	0.218087	0.00393252	-0.000797772	-0.102363	0.286222	-0.523327	-0.202488	0.0991076	0.0439229	0.257529	0.0761882	-0.15921	0.122065	0.0424877	0.0176459	-0.143243	-0.271877	-0.357973	-0.104995	0.0319379	-0.0544149	0.208782	0.0895667	-0.797392	0.246415	0.0439586	-0.149532	0.0416669	0.141902	0.315802	-0.2336	-0.0243236	-0.0683226	0.0586804	0.0343415	-0.0751152
4.18	0.30141	-0.11669	-0.0284726	0.0534285	-0.0406323	-0.209047	0.667581	0.0148996	0.907973	-0.0108708	0.0273193	-0.00261442	-0.0472832	0.217986	0.00376331	0.0157668	-0.0996957	0.24038	-0.525217	-0.170355	0.0991715	-0.0222955	0.258216	0.0587506	-0.157818	0.157015	0.0423693	-0.0058986	-0.145894	-0.235598	-0.359075	-0.120737	0.0312521	-0.0822678	0.209678	0.0919815	-0.794754	0.267033	0.0427509	-0.10375	0.0429154	0.126201	0.313664	-0.200631	-0.0251211	-0.0678622	0.0589992	0.0403793	-0.0771337
4.19	0.300185	-0.109084	-0.0287689	-0.0220704	-0.0422018	-0.103738	0.667731	0.0152074	0.90788	-0.00727804	0.0272854	-0.00435555	-0.0453529	0.145217	0.00391976	0.0543659	-0.0978891	0.113074	-0.526536	-0.0832686	0.0988327	-0.0364802	0.258676	0.0297325	-0.156171	0.173091	0.0417832	-0.0671251	-0.147763	-0.120366	-0.360447	-0.151511	0.0302722	-0.11492	0.210644	0.0991004	-0.792073	0.252562	0.0424211	0.0222687	0.0438067	0.072965	0.31182	-0.173983	-0.0259746	-0.0817051	0.0594027	0.0506665	-0.0793749
4.2	0.299464	-0.0289205	-0.0295667	-0.113239	-0.0424213	0.00924877	0.667894	0.0173559	0.907838	-0.00116695	0.0272285	-0.00711933	-0.0447088	-0.0340015	0.00459761	0.0891244	-0.0975827	-0.0465621	-0.526688	0.0514162	0.0984922	-0.0302403	0.25874	-0.0159823	-0.154987	0.0901592	0.0404984	-0.148425	-0.148414	-0.00707453	-0.361932	-0.141504	0.0290453	-0.12728	0.21162	0.0922107	-0.790044	0.155824	0.0435098	0.171685	0.0441704	0.0207864	0.310329	-0.137893	-0.0269884	-0.101401	0.0599367	0.0651609	-0.0816823
4.21	0.299501	0.0280732	-0.0307262	-0.137597	-0.0417171	0.0486683	0.668073	0.0182117	0.907847	0.00288854	0.0271442	-0.00969155	-0.0455655	-0.143338	0.00557776	0.0799044	-0.0984865	-0.124881	-0.525707	0.1326	0.0981059	-0.0556627	0.258419	-0.0424935	-0.15473	0.0116405	0.0388093	-0.165477	-0.148261	0.0326623	-0.363157	-0.100772	0.027781	-0.120497	0.21244	0.0702468	-0.788961	0.0819938	0.0456125	0.222303	0.0442587	0.00722969	0.309225	-0.0968181	-0.0280871	-0.0994348	0.0606403	0.0822098	-0.0840125
4.22	0.300117	0.0889791	-0.0317709	-0.123362	-0.0406594	0.0958437	0.668257	0.0184808	0.907893	0.0060217	0.0270352	-0.0119509	-0.0473891	-0.233868	0.00633117	0.033435	-0.100074	-0.194728	-0.524126	0.178954	0.0973592	-0.0912554	0.257929	-0.0494215	-0.15532	-0.0871744	0.0373451	-0.140706	-0.147677	0.083354	-0.363847	-0.0357847	0.0267486	-0.0871858	0.212957	0.0345586	-0.788633	0.00234719	0.0478968	0.230954	0.0440843	-0.0460885	0.308544	-0.0488344	-0.0290217	-0.0772243	0.0615294	0.0982745	-0.0863705
4.23	0.301252	0.120939	-0.0325108	-0.104834	-0.0391941	0.134309	0.668439	0.0177295	0.907961	0.00706371	0.0269092	-0.0129893	-0.0499358	-0.269303	0.00674393	0.00192298	-0.102244	-0.236287	-0.522276	0.183526	0.0963638	-0.107005	0.257431	-0.0447	-0.156744	-0.15318	0.0362711	-0.114449	-0.146597	0.114246	-0.363872	0.0264267	0.0259409	-0.0781176	0.213142	0.0054851	-0.789	-0.0478258	0.0501851	0.226641	0.0433493	-0.0983424	0.308304	-0.0100407	-0.0296913	-0.0540229	0.0625321	0.101042	-0.0886859
4.24	0.302518	0.11812	-0.0330213	-0.0892697	-0.0375821	0.138586	0.668605	0.0154701	0.908031	0.00694092	0.0267795	-0.0128388	-0.0525643	-0.254574	0.00698134	-0.00658617	-0.104656	-0.246249	-0.520504	0.169893	0.0952584	-0.110663	0.256991	-0.0403779	-0.158526	-0.169955	0.0354762	-0.0958493	-0.145415	0.105379	-0.363377	0.0671794	0.0251345	-0.0846666	0.213112	-0.00984589	-0.789649	-0.0600486	0.0523418	0.208523	0.0423142	-0.109258	0.308381	0.0170953	-0.0301296	-0.0342742	0.0634994	0.0906154	-0.0908768
4.25	0.303696	0.110855	-0.0333958	-0.0740416	-0.0360696	0.125369	0.66875	0.0135826	0.9081	0.00701019	0.0266538	-0.0122334	-0.0549998	-0.237629	0.00713567	-0.0128103	-0.107055	-0.232814	-0.518846	0.16395	0.094244	-0.091831	0.25658	-0.0409571	-0.160328	-0.171149	0.0348687	-0.0785913	-0.144386	0.0876334	-0.362593	0.0862107	0.0243012	-0.0750038	0.212944	-0.022555	-0.790344	-0.0669586	0.0542639	0.181874	0.0413071	-0.0959504	0.308701	0.0390041	-0.0303606	-0.0160626	0.0643446	0.0762195	-0.0929414
4.26	0.304844	0.11265	-0.0337123	-0.0646129	-0.0347402	0.107272	0.668876	0.0121063	0.908174	0.00773759	0.0265357	-0.0113794	-0.0573458	-0.234169	0.00726328	-0.0137921	-0.109237	-0.204085	-0.517212	0.163165	0.0934531	-0.0675753	0.25616	-0.0418563	-0.162143	-0.177569	0.0343915	-0.0661003	-0.143511	0.073471	-0.361669	0.0975356	0.0236587	-0.0507932	0.21267	-0.0329625	-0.791136	-0.0818199	0.0559442	0.158076	0.0405051	-0.0720619	0.30916	0.0551219	-0.0303927	0.00398994	0.0650486	0.0618382	-0.0948074
4.27	0.30605	0.123559	-0.0339846	-0.0505813	-0.0336296	0.0845031	0.668994	0.0113269	0.908255	0.00840764	0.0264266	-0.0102986	-0.0597099	-0.239047	0.00737615	-0.0182652	-0.11108	-0.161733	-0.515599	0.157827	0.0928864	-0.0472776	0.255743	-0.0403584	-0.164074	-0.20078	0.0340827	-0.0470773	-0.14276	0.0595091	-0.360601	0.119371	0.0232854	-0.0274445	0.21228	-0.0447618	-0.792104	-0.102213	0.0573559	0.126565	0.0399606	-0.0463384	0.309736	0.0576277	-0.0302066	0.0272459	0.0656086	0.0461527	-0.0964928
4.28	0.30748	0.158879	-0.0340819	0.0225601	-0.0333347	-0.0577316	0.669108	0.0113231	0.908342	0.00875191	0.026339	-0.00674003	-0.0621245	-0.230514	0.00732089	-0.0467277	-0.11188	0.0235928	-0.514201	0.112037	0.0924792	-0.0400879	0.255383	-0.0264545	-0.166507	-0.288802	0.034205	0.00564067	-0.142647	-0.0756319	-0.359054	0.199447	0.0231372	0.0035567	0.211704	-0.0715376	-0.793384	-0.14842	0.0579295	-0.020945	0.0400314	0.0651975	0.310242	0.0507037	-0.0296909	0.070024	0.0659597	0.0187065	-0.0978482
4.29	0.308949	0.128163	-0.0339392	0.0786772	-0.0347295	-0.166767	0.669219	0.0105022	0.90842	0.00622213	0.0262896	-0.00369139	-0.0640989	-0.142717	0.00699983	-0.0589646	-0.110787	0.154593	-0.513444	0.0414629	0.0920439	-0.0382806	0.255206	-0.00683848	-0.16943	-0.28254	0.0349564	0.0579672	-0.143955	-0.175263	-0.356769	0.23951	0.0233042	0.0205859	0.210903	-0.0811269	-0.794774	-0.11839	0.0569548	-0.137807	0.0413519	0.155441	0.310677	0.0419243	-0.02879	0.102383	0.0660182	-0.00562579	-0.0990132
4.3	0.30982	0.0619749	-0.0334914	0.111058	-0.0364592	-0.124488	0.669313	0.00852029	0.908465	0.00317985	0.0262572	-0.00276041	-0.0650367	-0.0333964	0.00635828	-0.0910582	-0.109309	0.132535	-0.513374	-0.0298665	0.0918216	-0.00759832	0.255278	0.0220048	-0.171674	-0.201743	0.0361746	0.115689	-0.145514	-0.14608	-0.354484	0.220643	0.0234676	0.0192559	0.210103	-0.0808796	-0.795491	-0.0431313	0.0553661	-0.169132	0.0427025	0.0927415	0.310926	0.0251911	-0.0275636	0.140101	0.0659093	-0.0180131	-0.100031
4.31	0.31004	-0.0169689	-0.0326209	0.138625	-0.0378696	-0.104065	0.669386	0.00578007	0.908485	0.000544934	0.0262399	-0.000472016	-0.0648499	0.103731	0.0053423	-0.0975702	-0.107946	0.155892	-0.514119	-0.122014	0.0918116	0.000746403	0.255621	0.0463807	-0.173067	-0.107847	0.0377252	0.144212	-0.146901	-0.15602	-0.352345	0.204452	0.0237612	0.0352753	0.2093	-0.0756726	-0.795469	0.0407914	0.0535108	-0.204063	0.0433252	0.0481856	0.311075	0.0224305	-0.0260151	0.160859	0.065616	-0.0436891	-0.100928
4.32	0.30934	-0.107778	-0.0316028	0.147111	-0.0394217	-0.128401	0.669425	0.00254448	0.908477	-0.00192287	0.0262479	0.00188984	-0.0631714	0.238298	0.00431685	-0.0709124	-0.106053	0.220743	-0.515718	-0.182761	0.0918786	0.0227077	0.256167	0.057415	-0.173287	0.0171403	0.0392186	0.142691	-0.148705	-0.20175	-0.350527	0.154951	0.0241819	0.0480466	0.208619	-0.0576568	-0.794485	0.131919	0.0513581	-0.23033	0.0438612	0.0715762	0.311189	0.0216073	-0.0244177	0.155074	0.0650521	-0.0667254	-0.101721
4.33	0.307996	-0.142999	-0.0306233	0.139058	-0.041085	-0.124141	0.669437	0.000124575	0.908456	-0.00193188	0.0262722	0.002784	-0.0606527	0.269205	0.00341417	-0.0586721	-0.103736	0.235622	-0.517513	-0.168047	0.0923585	0.0676018	0.256726	0.0506388	-0.172502	0.0924954	0.0404938	0.132927	-0.150749	-0.191169	-0.349305	0.0896576	0.0247354	0.0702366	0.208138	-0.0425181	-0.79289	0.158664	0.0491398	-0.223022	0.0445542	0.0789649	0.31138	0.0365592	-0.0228865	0.148738	0.0643439	-0.0735532	-0.102342
4.34	0.306439	-0.161253	-0.0297375	0.119701	-0.0425818	-0.10769	0.669427	-0.00216771	0.908439	-0.00163726	0.0263021	0.0031812	-0.0580154	0.275407	0.00261868	-0.0445353	-0.101486	0.214232	-0.519072	-0.146502	0.0930358	0.0639593	0.257201	0.042231	-0.171146	0.143831	0.0415489	0.116589	-0.152505	-0.147685	-0.348691	0.0364801	0.0256098	0.0977887	0.207774	-0.0298521	-0.791197	0.163069	0.0471088	-0.197329	0.0452531	0.0770054	0.3118	0.0676611	-0.0213846	0.146874	0.0636132	-0.0737252	-0.102777
4.35	0.304714	-0.178881	-0.0289636	0.105763	-0.0438948	-0.0941	0.66939	-0.00523943	0.908422	-0.00175403	0.0263352	0.00335351	-0.055243	0.293343	0.0019276	-0.0364388	-0.0994704	0.188287	-0.520517	-0.143824	0.0936534	0.0653408	0.257588	0.0327585	-0.169357	0.185883	0.0424176	0.109821	-0.153864	-0.107613	-0.348507	0.00116586	0.0265823	0.0972048	0.207538	-0.0183767	-0.789491	0.164131	0.0452986	-0.177919	0.0459211	0.0705522	0.312523	0.100669	-0.0198638	0.147627	0.0629035	-0.0717421	-0.103012
4.36	0.302791	-0.203875	-0.0282735	0.0851125	-0.0449858	-0.0634128	0.669321	-0.00862233	0.908401	-0.00246842	0.0263685	0.00315858	-0.0522575	0.31581	0.00129711	-0.0259536	-0.0977567	0.145657	-0.521931	-0.138442	0.094352	0.073365	0.2579	0.0281693	-0.16714	0.236483	0.0431675	0.102576	-0.154804	-0.0499385	-0.348648	-0.0327703	0.0275502	0.0943364	0.207394	-0.00901229	-0.787762	0.172475	0.0437163	-0.143953	0.0464685	0.0483088	0.313602	0.132907	-0.0183272	0.143421	0.0622003	-0.0729581	-0.103062
4.37	0.300502	-0.251072	-0.02781	-0.00220329	-0.0450724	0.104101	0.669215	-0.0125264	0.908372	-0.00303639	0.0263896	0.00057839	-0.0490711	0.313236	0.000911827	0.0119888	-0.0971647	-0.0629856	-0.523074	-0.0792453	0.0950473	0.0674825	0.258118	0.00970272	-0.164104	0.356452	0.0435317	0.0574933	-0.154552	0.154137	-0.349449	-0.138822	0.0283452	0.0584901	0.207459	0.0263801	-0.785824	0.206975	0.0430584	0.0186214	0.0463727	-0.0747069	0.315017	0.16645	-0.0169068	0.120848	0.0615218	-0.0658666	-0.102931
4.38	0.297972	-0.259485	-0.0276095	-0.0585951	-0.0431414	0.243873	0.669073	-0.0158271	0.90835	-0.00138113	0.026383	-0.00124593	-0.0461576	0.271997	0.000811896	0.0206249	-0.0988824	-0.242068	-0.523491	-0.0143697	0.0957558	0.0722268	0.258142	-0.00737539	-0.160117	0.418314	0.0433239	0.0285622	-0.152278	0.298698	-0.351332	-0.216952	0.0288191	0.0501048	0.207801	0.0343775	-0.783811	0.19758	0.0440741	0.136089	0.044838	-0.190217	0.316785	0.20182	-0.0156319	0.116052	0.0609125	-0.065421	-0.102645
4.39	0.295483	-0.253111	-0.0275247	-0.0759941	-0.0405918	0.236446	0.668902	-0.0182771	0.908344	0.000290013	0.0263753	-7.62E-06	-0.0435348	0.250817	0.0008206	0.0398694	-0.101446	-0.258306	-0.523479	0.0158389	0.0964422	0.0637601	0.257993	-0.024395	-0.15597	0.413472	0.0428459	-0.00365781	-0.149439	0.293954	-0.353506	-0.211852	0.0293962	0.0533189	0.208138	0.0333155	-0.782038	0.17173	0.0455957	0.14956	0.0428585	-0.174679	0.31885	0.222325	-0.0143583	0.10918	0.060211	-0.0826303	-0.102152
4.4	0.293274	-0.179313	-0.0277848	-0.107436	-0.0382929	0.189109	0.668717	-0.0183031	0.908363	0.0042058	0.0263841	0.00161907	-0.0414067	0.134754	0.00119722	0.07381	-0.103944	-0.242668	-0.523004	0.0893267	0.0970688	0.0660441	0.257592	-0.0600941	-0.152271	0.314955	0.0419599	-0.0632205	-0.146872	0.250898	-0.355453	-0.168707	0.0297908	0.032407	0.208446	0.0237983	-0.780765	0.0717242	0.0472104	0.162923	0.0414158	-0.102685	0.321147	0.254158	-0.0132539	0.0848449	0.0593252	-0.0987128	-0.101462
4.41	0.292251	-0.0432487	-0.0283696	-0.121958	-0.0362097	0.183662	0.668542	-0.0172869	0.908432	0.0089608	0.0264032	0.00207694	-0.0410047	-0.0583992	0.00186205	0.0633794	-0.106467	-0.268587	-0.521631	0.17817	0.0977929	0.0689778	0.256857	-0.0855471	-0.150178	0.137949	0.0408517	-0.0885233	-0.144506	0.247979	-0.356818	-0.104234	0.0301641	0.0380679	0.208553	-0.00367085	-0.780993	-0.0956159	0.0488889	0.174302	0.0405316	-0.0863389	0.323812	0.28823	-0.012297	0.0765012	0.0583411	-0.104686	-0.100555
4.42	0.29223	0.0154684	-0.0290109	-0.122593	-0.0340667	0.187294	0.668368	-0.0175584	0.908527	0.00947304	0.0264262	0.00260545	-0.0419642	-0.129789	0.00256291	0.057659	-0.109272	-0.286325	-0.519711	0.19665	0.0983272	0.0329306	0.255969	-0.0906344	-0.149417	0.0532056	0.0398542	-0.0852385	-0.142033	0.248468	-0.357633	-0.0586349	0.030504	0.0215421	0.208413	-0.0188079	-0.782485	-0.174242	0.0505872	0.174081	0.0397295	-0.0871684	0.326776	0.307698	-0.0113823	0.0714967	0.057283	-0.11467	-0.0994584
4.43	0.292563	0.0402817	-0.029627	-0.115795	-0.0319805	0.175749	0.668189	-0.0178462	0.908615	0.00809851	0.026457	0.00356721	-0.0432793	-0.149563	0.00329903	0.0602813	-0.112046	-0.266381	-0.517796	0.1869	0.0985046	0.00209457	0.2551	-0.0846566	-0.14925	0.00139206	0.0390176	-0.0770303	-0.13969	0.219703	-0.357999	-0.0138019	0.0305077	-0.0239953	0.208199	-0.0223406	-0.784465	-0.208032	0.0521781	0.159195	0.0390161	-0.074676	0.329813	0.303572	-0.0105273	0.0643726	0.056107	-0.126759	-0.0981985
4.44	0.293202	0.074311	-0.030208	-0.107227	-0.0300422	0.163503	0.668014	-0.0170908	0.908691	0.00718373	0.0264976	0.00451734	-0.044853	-0.180593	0.00408998	0.0607104	-0.114552	-0.237032	-0.515977	0.178837	0.0984282	-0.0167876	0.25428	-0.0782962	-0.149631	-0.0554551	0.0383248	-0.0701679	-0.137645	0.189503	-0.357951	0.0222444	0.0300413	-0.0607747	0.207949	-0.0288906	-0.786802	-0.243886	0.0535946	0.142704	0.0384716	-0.0599748	0.332671	0.277131	-0.00976465	0.0560373	0.054824	-0.134744	-0.0966996
4.45	0.294189	0.113444	-0.030728	-0.0935324	-0.0282299	0.149157	0.667854	-0.0148022	0.908758	0.00631554	0.0265468	0.00538196	-0.0467557	-0.217203	0.00490991	0.0555067	-0.116756	-0.198516	-0.514236	0.16977	0.0981657	-0.0365408	0.253522	-0.070171	-0.150533	-0.110077	0.0377768	-0.0602869	-0.135835	0.161767	-0.357646	0.0393246	0.0293735	-0.0706546	0.207655	-0.0304695	-0.789462	-0.277626	0.0548387	0.120879	0.0380888	-0.0430404	0.335205	0.235599	-0.00909867	0.0505372	0.0534801	-0.1381	-0.0950158
4.46	0.29569	0.182559	-0.0310397	-0.0146575	-0.0272364	-0.00789711	0.667725	-0.0109601	0.908818	0.00541206	0.026616	0.00903508	-0.049021	-0.24027	0.00558592	0.0261143	-0.1179	-0.00277379	-0.512772	0.111543	0.0976576	-0.0742165	0.252915	-0.0488715	-0.152254	-0.235792	0.0375972	-0.0192174	-0.134895	-0.0191998	-0.356956	0.112951	0.0287763	-0.0377043	0.207254	-0.0540591	-0.792567	-0.339343	0.0552782	-0.033135	0.038317	0.0801993	0.337249	0.178245	-0.00840346	0.0689979	0.0520732	-0.14919	-0.0931577
4.47	0.297682	0.210686	-0.0312033	0.0200646	-0.0281182	-0.142183	0.667638	-0.00648452	0.908856	0.00189933	0.0267247	0.0120889	-0.0513513	-0.233624	0.00614327	0.0356179	-0.11703	0.14039	-0.511962	0.0610417	0.0966946	-0.110926	0.252535	-0.0272421	-0.155021	-0.294685	0.0378527	-0.0111806	-0.135887	-0.17045	-0.35556	0.146623	0.0284938	-0.0373678	0.206734	-0.0422024	-0.796029	-0.345587	0.0541838	-0.129964	0.0400641	0.21312	0.338613	0.097081	-0.0076452	0.0632578	0.0505423	-0.155563	-0.0911513
4.48	0.299802	0.229598	-0.0314947	0.012835	-0.0296018	-0.148322	0.667598	-0.00113408	0.908858	-0.00116466	0.0268472	0.0121941	-0.0536679	-0.251298	0.0068118	0.036668	-0.115561	0.141684	-0.511473	0.0406569	0.095662	-0.0929545	0.252352	-0.00931119	-0.157971	-0.304402	0.0381259	-0.0127068	-0.137635	-0.191938	-0.354262	0.113839	0.0279965	-0.0528994	0.206442	-0.0181946	-0.799321	-0.329037	0.0527563	-0.125424	0.042571	0.240315	0.339084	0.00182185	-0.00703432	0.0581474	0.0490373	-0.144033	-0.0891186
4.49	0.302228	0.25058	-0.0317432	0.024998	-0.0310037	-0.132357	0.667619	0.00491981	0.908834	-0.0039816	0.0269675	0.0118589	-0.0562731	-0.258295	0.00734946	0.0109125	-0.114181	0.131486	-0.511247	-0.00402461	0.0947811	-0.087179	0.252384	0.0185781	-0.161166	-0.32191	0.0385109	0.00350221	-0.139433	-0.189728	-0.353249	0.0872863	0.0275489	-0.0371117	0.206342	-0.0016167	-0.802535	-0.30863	0.0513346	-0.131919	0.0450832	0.224948	0.338598	-0.0961772	-0.00645046	0.063463	0.0476669	-0.12957	-0.0871235
4.5	0.304404	0.181472	-0.0317286	0.0538491	-0.032255	-0.102566	0.667691	0.00916875	0.908771	-0.00891075	0.0270826	0.0111162	-0.0583305	-0.142642	0.00754391	-0.0193235	-0.112886	0.124111	-0.511737	-0.0938657	0.0938984	-0.0888023	0.252774	0.0616504	-0.163949	-0.233187	0.0391195	0.0404971	-0.141149	-0.173596	-0.352603	0.0424159	0.0271694	-0.0424803	0.20644	0.0223001	-0.805012	-0.187736	0.0498177	-0.148124	0.0472663	0.182224	0.337143	-0.185713	-0.00585768	0.0676164	0.0464361	-0.114623	-0.0853837
4.51	0.305837	0.115927	-0.0313298	0.0821071	-0.0332715	-0.066328	0.667803	0.0132872	0.908664	-0.0120804	0.0271896	0.010285	-0.0592432	-0.0424144	0.00728765	-0.0521266	-0.111671	0.116446	-0.513063	-0.162051	0.0930301	-0.0801095	0.253585	0.0989084	-0.16574	-0.150637	0.0399308	0.0666598	-0.142738	-0.157452	-0.352403	0.00343518	0.0267289	-0.0411735	0.206758	0.0388324	-0.806227	-0.0757298	0.0482107	-0.159257	0.0488762	0.126595	0.33489	-0.251571	-0.00528973	0.0651648	0.0453563	-0.0983682	-0.084113
4.52	0.306788	0.0812927	-0.0305921	0.101548	-0.0340061	-0.0317594	0.667957	0.0172637	0.908538	-0.0127875	0.0272872	0.00924396	-0.0594775	0.00698405	0.0066295	-0.08241	-0.110565	0.10664	-0.514868	-0.196996	0.0923987	-0.038863	0.254701	0.122084	-0.166915	-0.110804	0.0408395	0.077785	-0.144154	-0.135971	-0.352472	-0.0151993	0.0263842	-0.0278367	0.207179	0.0442466	-0.806537	-0.00615009	0.046595	-0.159728	0.0498773	0.0735084	0.332103	-0.29878	-0.0048034	0.056561	0.0444489	-0.0800617	-0.0833338
4.53	0.307371	0.0343352	-0.0296358	0.111054	-0.0345269	-0.0108329	0.668147	0.0203142	0.908407	-0.0134492	0.027374	0.00807784	-0.0592581	0.0618891	0.0056843	-0.0986951	-0.109529	0.0977899	-0.516926	-0.214985	0.0921679	-0.0112118	0.255982	0.135478	-0.167641	-0.0541921	0.041752	0.0819101	-0.14538	-0.113671	-0.352737	-0.0377043	0.0261348	-0.0258066	0.207652	0.0511545	-0.806163	0.0687348	0.045039	-0.153855	0.0504126	0.0389623	0.329026	-0.312704	-0.00442926	0.0450537	0.0437345	-0.0591587	-0.0830526
4.54	0.307411	-0.0293069	-0.0285892	0.0916334	-0.034742	0.0490947	0.66836	0.0219058	0.908269	-0.0139788	0.0274449	0.00579961	-0.0584475	0.121088	0.00458726	-0.0964773	-0.108809	0.0282791	-0.519119	-0.21689	0.092034	-0.0098597	0.257357	0.135861	-0.167671	0.0353925	0.0425647	0.0721872	-0.146215	-0.0331214	-0.353271	-0.0793294	0.0258336	-0.039765	0.208206	0.0629083	-0.804997	0.155035	0.0437452	-0.0988739	0.0505184	-0.0179671	0.325829	-0.31968	-0.00420517	0.0250948	0.0432494	-0.0331126	-0.0832608
4.55	0.306767	-0.0987003	-0.0276162	0.0385481	-0.0339176	0.176669	0.668584	0.0224833	0.908131	-0.0131554	0.0274859	0.00223621	-0.0571137	0.155484	0.00353401	-0.0824416	-0.109178	-0.114466	-0.521124	-0.177495	0.0920336	0.00999935	0.258688	0.125692	-0.16662	0.155196	0.0430222	0.0445432	-0.145817	0.132534	-0.354441	-0.157719	0.0253422	-0.0526292	0.208949	0.0842725	-0.802963	0.240828	0.0434084	0.0209721	0.0497492	-0.125405	0.32268	-0.308682	-0.00419874	0.00323866	0.043065	-0.00102723	-0.083944
4.56	0.305625	-0.142158	-0.0267954	-0.0087208	-0.031661	0.282059	0.668811	0.0223856	0.908012	-0.0106577	0.0274919	-0.000657704	-0.0556665	0.159947	0.00262053	-0.069598	-0.111104	-0.248259	-0.52259	-0.125864	0.0920956	-0.000465799	0.259842	0.105009	-0.164598	0.239482	0.0429967	0.0137117	-0.143783	0.268888	-0.356368	-0.218464	0.024828	-0.0499779	0.209853	0.0923844	-0.800354	0.287772	0.0443602	0.124704	0.0478502	-0.215354	0.31978	-0.270639	-0.00437732	-0.0109062	0.0431912	0.0263909	-0.0850321
4.57	0.304004	-0.197994	-0.0260901	-0.0179445	-0.0289434	0.266021	0.669029	0.0209058	0.907914	-0.00915873	0.0274808	-0.00131801	-0.0538911	0.215264	0.00179721	-0.0516279	-0.113697	-0.257595	-0.523767	-0.113063	0.0918847	-0.0377625	0.260801	0.0869273	-0.161871	0.308264	0.042661	-0.00325842	-0.141073	0.285985	-0.358625	-0.230381	0.0243572	-0.0459254	0.210753	0.0887359	-0.797289	0.337506	0.0458432	0.135818	0.0455756	-0.199045	0.317277	-0.229495	-0.00463307	-0.0199157	0.0435217	0.0409792	-0.0864884
4.58	0.301817	-0.244564	-0.0255819	-0.0293758	-0.0265334	0.225196	0.669227	0.0188444	0.907831	-0.00718991	0.0274668	-0.00150098	-0.0515414	0.256978	0.00114274	-0.0261513	-0.116193	-0.24097	-0.524781	-0.0879353	0.0914976	-0.0248004	0.261554	0.0626168	-0.15852	0.363313	0.0420462	-0.0256719	-0.138374	0.28166	-0.36095	-0.233936	0.0238653	-0.0516631	0.211642	0.0872623	-0.793761	0.371003	0.0473694	0.138605	0.0436646	-0.150436	0.315234	-0.181114	-0.00499001	-0.0328121	0.0439856	0.053777	-0.088231
4.59	0.299366	-0.249555	-0.0253178	-0.044333	-0.0244532	0.187585	0.669407	0.0170293	0.907775	-0.00387965	0.0274516	-0.00146204	-0.0490417	0.242537	0.000683369	-0.00619526	-0.118507	-0.22037	-0.525428	-0.0421932	0.0915081	0.0265206	0.262052	0.0345975	-0.154929	0.361845	0.0411605	-0.0535579	-0.135773	0.265058	-0.363208	-0.214059	0.0233961	-0.0429991	0.21248	0.0789409	-0.790142	0.356403	0.0489379	0.14423	0.0422233	-0.102605	0.313684	-0.131978	-0.00542644	-0.0392512	0.0445761	0.0654922	-0.0901278
4.6	0.297019	-0.224972	-0.0252896	-0.0554373	-0.0226775	0.156048	0.669572	0.0158396	0.907756	0.000210921	0.0274381	-0.00120942	-0.0468586	0.192659	0.000414335	0.00525722	-0.120613	-0.202335	-0.52558	0.00966842	0.09194	0.0565614	0.262253	0.00472356	-0.151621	0.317082	0.0400631	-0.0755027	-0.133404	0.23604	-0.365146	-0.173381	0.0230355	-0.0280903	0.21318	0.0605192	-0.786843	0.310399	0.0505165	0.145223	0.0412395	-0.0639599	0.312591	-0.0920826	-0.00587442	-0.039449	0.0452623	0.072578	-0.0920453
4.61	0.294993	-0.183211	-0.0254505	-0.0684903	-0.0210916	0.137897	0.669725	0.0148478	0.907778	0.00423286	0.0274278	-0.000756691	-0.0452551	0.121514	0.000327148	0.0174493	-0.122576	-0.188628	-0.525209	0.064467	0.0926156	0.0756287	0.262179	-0.0204352	-0.148899	0.246738	0.0388434	-0.0956082	-0.131277	0.209658	-0.366604	-0.116879	0.0228222	-0.0147055	0.21367	0.0372873	-0.784082	0.247221	0.0521094	0.150987	0.0405812	-0.0391248	0.311873	-0.054456	-0.00629138	-0.0381914	0.0459963	0.0739986	-0.0939028
4.62	0.293677	-0.0788863	-0.0258426	-0.0871058	-0.0197007	0.106008	0.669875	0.0149139	0.907847	0.00974903	0.0274247	5.86E-05	-0.0446964	-0.0265501	0.000532222	0.0356968	-0.124282	-0.150518	-0.524215	0.136161	0.0934084	0.0841709	0.261814	-0.052445	-0.147306	0.0931651	0.0374997	-0.128477	-0.129488	0.161063	-0.367346	-0.0306045	0.0227535	0.00427919	0.21389	0.00633442	-0.782297	0.111977	0.0537208	0.156896	0.0403073	0.00293817	0.311581	-0.00692898	-0.00671746	-0.0451069	0.0467171	0.0705791	-0.0956696
4.63	0.293443	0.0198697	-0.0264106	-0.0759063	-0.0185349	0.0722881	0.670022	0.014297	0.907966	0.0134971	0.0274264	0.000505826	-0.0456181	-0.151624	0.00100096	0.0261166	-0.125571	-0.0910929	-0.522528	0.185934	0.0943548	0.100373	0.261188	-0.068161	-0.147302	-0.0554673	0.0361999	-0.1153	-0.128073	0.108521	-0.367244	0.0528871	0.0229648	0.0380189	0.213806	-0.0249328	-0.781931	-0.0205566	0.0552708	0.130715	0.0404313	0.0301288	0.311817	0.0469398	-0.0071568	-0.0393733	0.0474285	0.0704387	-0.0972952
4.64	0.293954	0.0724719	-0.0267576	0.00759398	-0.0185139	-0.0967519	0.670154	0.011901	0.908105	0.0136887	0.0274455	0.00347037	-0.0472076	-0.155907	0.00129629	-0.00209035	-0.125489	0.10999	-0.520838	0.142988	0.0952065	0.0605154	0.26056	-0.0571696	-0.148642	-0.18283	0.0355754	-0.0432449	-0.127896	-0.0928281	-0.366084	0.176351	0.0236039	0.0895953	0.213333	-0.0664157	-0.782641	-0.106307	0.0557455	-0.0334938	0.0413372	0.152628	0.312544	0.0899464	-0.00737524	-0.013994	0.0480611	0.0531217	-0.0987672
4.65	0.294726	0.0891621	-0.0269589	0.0259187	-0.0199342	-0.158495	0.67026	0.00941594	0.908234	0.0123451	0.0274879	0.00444937	-0.0486968	-0.153318	0.00148499	0.00191634	-0.123935	0.170033	-0.519542	0.125	0.0956989	0.0526138	0.260008	-0.0543157	-0.150754	-0.228877	0.0356243	-0.00427841	-0.129393	-0.194604	-0.363985	0.231596	0.0246028	0.104275	0.212596	-0.0777673	-0.783872	-0.143863	0.0549914	-0.0837871	0.0433065	0.204019	0.313552	0.107745	-0.00745779	-0.0135675	0.0485398	0.0440684	-0.0999992
4.66	0.295756	0.127674	-0.0271334	0.0290041	-0.0214114	-0.133434	0.670347	0.00831454	0.908357	0.0122356	0.0275288	0.00377706	-0.0504242	-0.194564	0.00164067	-0.0161705	-0.122356	0.14628	-0.518273	0.124833	0.0963951	0.082113	0.259488	-0.0493309	-0.153253	-0.283131	0.0361094	0.0365594	-0.131308	-0.201208	-0.361531	0.261399	0.0256828	0.117309	0.211748	-0.0923709	-0.785524	-0.196412	0.0541	-0.0821572	0.0452678	0.166189	0.314668	0.112916	-0.00750545	-0.00498074	0.0489797	0.0415533	-0.100913
4.67	0.297261	0.180577	-0.0271764	0.036901	-0.0227061	-0.117927	0.670428	0.00825457	0.908479	0.0121134	0.0275659	0.00377406	-0.0526389	-0.246416	0.00165363	-0.0315585	-0.120946	0.136799	-0.517063	0.116918	0.097278	0.0917368	0.259018	-0.0458538	-0.15636	-0.357875	0.037059	0.0652121	-0.133138	-0.183579	-0.358751	0.296804	0.0269918	0.141976	0.210731	-0.107663	-0.787755	-0.256189	0.0531276	-0.0905811	0.0468485	0.127527	0.315735	0.097297	-0.0074618	0.00189179	0.0493679	0.0338085	-0.101445
4.68	0.299297	0.233794	-0.0271171	0.0436453	-0.023903	-0.107642	0.670518	0.00980909	0.908596	0.0111606	0.0276051	0.00408122	-0.0553873	-0.299424	0.00161933	-0.0394998	-0.119568	0.13924	-0.515947	0.106582	0.0981845	0.0876689	0.258625	-0.0355111	-0.160155	-0.427106	0.0383182	0.0800416	-0.134701	-0.157786	-0.355689	0.316585	0.0284741	0.154264	0.209612	-0.113688	-0.790529	-0.306534	0.0520421	-0.0987924	0.0480933	0.0928885	0.316516	0.0568703	-0.0073979	0.00256932	0.0496678	0.0254679	-0.10155
4.69	0.301846	0.282131	-0.0269749	0.0522344	-0.0250353	-0.100505	0.670629	0.0122884	0.908699	0.00938074	0.0276478	0.00444935	-0.058651	-0.346687	0.00158324	-0.0468057	-0.118137	0.145156	-0.514945	0.0924978	0.0990399	0.0789653	0.258354	-0.0195767	-0.164568	-0.484806	0.0397622	0.0876034	-0.136005	-0.138926	-0.352506	0.320508	0.0300312	0.157129	0.208481	-0.111108	-0.793733	-0.342998	0.0508558	-0.10876	0.049023	0.0594309	0.316837	0.00523328	-0.00736489	0.000559906	0.0498962	0.0198017	-0.101278
4.7	0.304825	0.315438	-0.0267138	0.0649646	-0.0261468	-0.0960519	0.670766	0.0151357	0.908781	0.00671762	0.0276939	0.00470186	-0.0623007	-0.369945	0.00149574	-0.056936	-0.116665	0.146998	-0.514144	0.0648086	0.0996995	0.0506368	0.258269	0.00234373	-0.169454	-0.519797	0.041342	0.093218	-0.137151	-0.131798	-0.349355	0.309812	0.0315718	0.151462	0.207411	-0.100864	-0.797208	-0.357863	0.0495324	-0.122139	0.0496278	0.0263333	0.316587	-0.0539025	-0.00739075	-0.00383639	0.0500743	0.0166653	-0.100702
4.71	0.307872	0.281767	-0.0262766	0.0854378	-0.0272137	-0.0758225	0.670929	0.0167704	0.908825	0.00177121	0.0277395	0.00425769	-0.0658464	-0.304819	0.00126112	-0.074283	-0.115257	0.128905	-0.513754	0.00516038	0.100052	0.0171107	0.25844	0.0343921	-0.17431	-0.464224	0.0430371	0.114998	-0.138208	-0.115473	-0.346462	0.262627	0.0330291	0.134001	0.206481	-0.0787712	-0.800522	-0.29738	0.0480815	-0.135471	0.0498243	-0.026013	0.315792	-0.108569	-0.0074933	-0.00731098	0.0502398	0.0183673	-0.100013
4.72	0.310129	0.16417	-0.0255592	0.0945208	-0.028092	-0.0424062	0.671093	0.015788	0.90881	-0.00482518	0.0277794	0.00361856	-0.0681355	-0.130169	0.00073931	-0.0716911	-0.114097	0.0948621	-0.514213	-0.0927826	0.0999663	-0.0339935	0.258998	0.0721879	-0.177938	-0.286348	0.0448313	0.130226	-0.139062	-0.0765558	-0.34431	0.160478	0.0341837	0.0983464	0.205878	-0.0356909	-0.802732	-0.147258	0.0465762	-0.130121	0.0493788	-0.0823615	0.314436	-0.161451	-0.00766806	-0.0189441	0.0504248	0.020283	-0.0993571
4.73	0.311118	0.0475186	-0.0249045	0.0223632	-0.0280509	0.106196	0.671244	0.014863	0.908738	-0.00861843	0.0278033	0.000850675	-0.0688385	-0.027727	0.000324064	-0.0311168	-0.113963	-0.0890287	-0.515251	-0.0935842	0.0994431	-0.0621633	0.25977	0.0777968	-0.179473	-0.065569	0.0461241	0.0792766	-0.138956	0.0979722	-0.343555	-0.0104485	0.0349174	0.0442432	0.205857	0.0289332	-0.803352	0.00138254	0.0458955	0.013055	0.0480553	-0.20107	0.312622	-0.20062	-0.00813397	-0.0538757	0.0506631	0.0331712	-0.0988491
4.74	0.311338	-0.0107619	-0.0243764	0.000608913	-0.026594	0.170569	0.671391	0.0144289	0.908649	-0.0091318	0.0278027	-0.000292717	-0.0689588	0.0205806	2.76E-05	-0.0311579	-0.115507	-0.183452	-0.5161	-0.0839189	0.0987341	-0.0841988	0.260547	0.0789166	-0.179383	0.0565519	0.0467582	0.0526725	-0.137434	0.174668	-0.344287	-0.120003	0.0352016	0.020057	0.206306	0.0563803	-0.802989	0.0730957	0.0464455	0.0670466	0.0455771	-0.264094	0.310635	-0.19988	-0.00882141	-0.0606105	0.0510387	0.0420819	-0.0985075
4.75	0.310858	-0.0972933	-0.0239242	-0.00282285	-0.0251978	0.119758	0.671525	0.0123438	0.908553	-0.00994051	0.0278053	0.000836026	-0.0682464	0.132562	-0.000259576	-0.00477231	-0.117209	-0.154106	-0.517077	-0.109167	0.0977019	-0.113947	0.261302	0.0738665	-0.17817	0.183306	0.046982	0.0227735	-0.135858	0.151422	-0.345809	-0.183228	0.0352755	-0.0102621	0.20698	0.077984	-0.801861	0.163036	0.0470883	0.0532754	0.0431103	-0.211988	0.308761	-0.180761	-0.00958386	-0.0741236	0.0514385	0.0413455	-0.0983851
4.76	0.309454	-0.18387	-0.0237123	-0.0165941	-0.0242245	0.082343	0.671634	0.00931594	0.908451	-0.0102535	0.0278183	0.00174552	-0.0664016	0.229458	-0.000368277	0.0245979	-0.118653	-0.138224	-0.518199	-0.111135	0.0965763	-0.108659	0.261993	0.0661439	-0.17569	0.309618	0.0467172	-0.00748525	-0.134503	0.146124	-0.347938	-0.241696	0.0348962	-0.0655553	0.207885	0.100407	-0.799815	0.24505	0.0477126	0.0558925	0.0411655	-0.161105	0.307152	-0.146318	-0.0104765	-0.085453	0.0518522	0.0456289	-0.0984698
4.77	0.307285	-0.252419	-0.0237206	-0.0310915	-0.0234865	0.0588769	0.671707	0.00521203	0.908351	-0.00974147	0.0278407	0.00279945	-0.0637021	0.304375	-0.00033009	0.0490716	-0.119989	-0.12828	-0.519285	-0.105813	0.0955054	-0.103031	0.262562	0.0501465	-0.172124	0.413628	0.0460356	-0.0337727	-0.133198	0.147624	-0.350587	-0.28975	0.0340438	-0.100383	0.20896	0.114011	-0.797113	0.297826	0.0484061	0.0621406	0.0396129	-0.123909	0.306016	-0.0859508	-0.0114094	-0.0880914	0.0523143	0.0482978	-0.0987022
4.78	0.304408	-0.325338	-0.0239597	-0.0488659	-0.0229007	0.0376276	0.671732	-0.00038862	0.908254	-0.00970285	0.0278762	0.00437277	-0.0601809	0.389082	-9.53E-05	0.0819348	-0.121183	-0.108397	-0.520353	-0.108013	0.0944947	-0.0979616	0.262968	0.0335959	-0.167534	0.523901	0.0449377	-0.0615382	-0.131946	0.142148	-0.353709	-0.336486	0.0329265	-0.124214	0.210166	0.126502	-0.793911	0.346552	0.0491992	0.0696637	0.0384036	-0.0862177	0.305548	-0.013638	-0.0123193	-0.0876926	0.0527879	0.0467308	-0.0990556
4.79	0.300813	-0.392437	-0.0244253	-0.0677163	-0.0224673	0.0190721	0.671695	-0.0070742	0.908157	-0.00975993	0.0279289	0.00620897	-0.0557993	0.463983	0.000357495	0.115313	-0.122164	-0.0907002	-0.521409	-0.101085	0.0935154	-0.0978629	0.263203	0.0150198	-0.161898	0.627568	0.0434397	-0.0902433	-0.130828	0.131621	-0.357277	-0.379205	0.0315756	-0.144304	0.211493	0.139672	-0.790271	0.382454	0.0500596	0.0770337	0.0375506	-0.0487593	0.305852	0.0670775	-0.0131683	-0.0853359	0.0532334	0.0413329	-0.0994737
4.8	0.296684	-0.426815	-0.0251471	-0.0924891	-0.022095	0.0105237	0.671592	-0.0134527	0.908064	-0.00837829	0.0280002	0.00802594	-0.0508413	0.490963	0.00106834	0.145446	-0.123055	-0.0876219	-0.522307	-0.0737084	0.0925553	-0.0921345	0.26323	-0.0100154	-0.155456	0.686673	0.0415047	-0.127563	-0.129839	0.120339	-0.361205	-0.402335	0.0300791	-0.151284	0.212919	0.141007	-0.786447	0.379869	0.0510528	0.0936938	0.0370296	-0.0176502	0.306985	0.149106	-0.013953	-0.0834974	0.0536303	0.034679	-0.0998778
4.81	0.292501	-0.393762	-0.0261546	-0.112928	-0.0217935	-0.0321383	0.671433	-0.0176525	0.907995	-0.00476999	0.0280911	0.0105377	-0.0459641	0.435055	0.00206339	0.171404	-0.12383	-0.0410297	-0.522787	-0.0226477	0.0916779	-0.0854465	0.262971	-0.0415554	-0.14895	0.634875	0.0391218	-0.179287	-0.129066	0.0621043	-0.365063	-0.355856	0.0285604	-0.152187	0.214276	0.126193	-0.78296	0.305558	0.0521789	0.0923632	0.0368971	0.045849	0.30887	0.216148	-0.0146853	-0.0837293	0.053957	0.0235698	-0.10012
4.82	0.289089	-0.282522	-0.0274548	-0.0680227	-0.0229231	-0.273563	0.671246	-0.0195036	0.907977	0.000904049	0.0282225	0.015734	-0.0419383	0.335337	0.00333937	0.181237	-0.122999	0.218953	-0.522883	-0.00105479	0.0908125	-0.0919353	0.262384	-0.0742889	-0.143904	0.430247	0.0364988	-0.206919	-0.129928	-0.206629	-0.367839	-0.20059	0.0271611	-0.120392	0.215314	0.0806097	-0.780728	0.142552	0.0524722	-0.0602836	0.0383384	0.281266	0.311391	0.277177	-0.0153446	-0.0768225	0.0541141	8.38E-05	-0.100054
4.83	0.286483	-0.233368	-0.0290806	-0.0800787	-0.0260118	-0.368346	0.671038	-0.022424	0.908002	0.00367985	0.028391	0.0170685	-0.0387537	0.263937	0.00489762	0.204209	-0.120245	0.287279	-0.522631	0.055522	0.0898606	-0.0934802	0.261476	-0.103814	-0.140449	0.351481	0.0338198	-0.231724	-0.132799	-0.300506	-0.36943	-0.144605	0.0260673	-0.106672	0.216025	0.0665378	-0.779762	0.0590238	0.0516202	-0.0869515	0.0419388	0.41286	0.314374	0.305845	-0.0160193	-0.0904653	0.0541278	-0.00142914	-0.0996988
4.84	0.284145	-0.206134	-0.0309331	-0.0943426	-0.0290827	-0.315088	0.670798	-0.0250837	0.908049	0.00605142	0.0285538	0.015313	-0.0361355	0.206349	0.00660213	0.183872	-0.117712	0.218626	-0.521803	0.105009	0.0891186	-0.0555793	0.260317	-0.122051	-0.13735	0.31942	0.0311137	-0.210756	-0.135793	-0.276169	-0.370812	-0.126386	0.0250728	-0.0813368	0.216649	0.0507688	-0.779335	0.0111688	0.0509809	-0.0499871	0.0460033	0.386161	0.317569	0.321034	-0.016721	-0.0781958	0.0542348	0.0122365	-0.0991354
4.85	0.282551	-0.0876505	-0.0324836	-0.0744909	-0.0313408	-0.195897	0.670546	-0.0251188	0.908132	0.0105107	0.028696	0.013181	-0.0346388	0.0494706	0.00790281	0.105254	-0.116006	0.122655	-0.520495	0.151197	0.0887674	-0.0176216	0.25907	-0.122774	-0.135195	0.148994	0.0289929	-0.146315	-0.138369	-0.219904	-0.371663	-0.0366767	0.0246591	-0.00120654	0.216901	-0.00373018	-0.779853	-0.13001	0.0505639	-0.0282232	0.0492634	0.245343	0.320893	0.33922	-0.0171378	-0.0401443	0.0544694	0.0212673	-0.0983017
4.86	0.282184	0.0101353	-0.0334809	-0.0551222	-0.0324558	-0.0846421	0.670297	-0.0250431	0.908249	0.0120918	0.0288212	0.0120608	-0.034689	-0.0589749	0.00867129	0.0546241	-0.115122	0.0676715	-0.518932	0.149241	0.088779	0.019027	0.257889	-0.111605	-0.134712	-0.0065151	0.0277926	-0.0785662	-0.140282	-0.16713	-0.371502	0.065616	0.0249285	0.0415805	0.216599	-0.0514178	-0.78178	-0.243313	0.0502892	-0.01166	0.0510295	0.0995277	0.324358	0.343555	-0.017198	-0.0126869	0.0547137	0.0124865	-0.0971731
4.87	0.282582	0.0748382	-0.0340816	-0.035325	-0.0329083	-0.0456491	0.67005	-0.024011	0.908362	0.0106029	0.0289414	0.0121046	-0.0355042	-0.118142	0.00922703	0.0403688	-0.114439	0.07179	-0.517544	0.126904	0.0891777	0.0583121	0.256888	-0.0898022	-0.135399	-0.119319	0.0274047	-0.0202089	-0.141831	-0.147584	-0.370425	0.146008	0.0253176	0.0353174	0.215947	-0.0740781	-0.784539	-0.310373	0.0499845	-0.0245029	0.0517634	0.0308379	0.327672	0.313308	-0.0170706	0.000452751	0.0548033	-0.00607562	-0.0957469
4.88	0.28377	0.170652	-0.0344658	-0.0240351	-0.0332111	-0.03507	0.669827	-0.0201818	0.908462	0.0093249	0.029064	0.012427	-0.0371252	-0.225412	0.00979203	0.0363924	-0.113708	0.0674584	-0.516266	0.130254	0.0899541	0.0944123	0.256073	-0.0748085	-0.137214	-0.251482	0.0276682	0.0160737	-0.143091	-0.109858	-0.36872	0.193321	0.0257007	0.047703	0.215129	-0.0880362	-0.78804	-0.396405	0.049477	-0.038081	0.0520808	0.00103651	0.330462	0.240571	-0.0168777	0.00679979	0.0547081	-0.0212595	-0.0939388
4.89	0.286055	0.290805	-0.0347564	-0.0174849	-0.0334615	-0.0303305	0.669655	-0.0136111	0.908547	0.00780555	0.0291894	0.0126588	-0.040005	-0.364301	0.0104616	0.0305515	-0.113072	0.05618	-0.514929	0.137111	0.0910514	0.12145	0.255407	-0.0604163	-0.140392	-0.399142	0.028391	0.0340058	-0.143861	-0.0639861	-0.366685	0.214995	0.0262699	0.0685629	0.214247	-0.0884779	-0.792465	-0.491978	0.0488218	-0.0471014	0.0522097	-0.0175644	0.332359	0.134001	-0.0166749	0.0130541	0.0544821	-0.0295591	-0.0917046
4.9	0.28953	0.402055	-0.0349995	-0.0308536	-0.0336062	0.0106393	0.669561	-0.00496398	0.908613	0.00512589	0.0293155	0.012062	-0.0442688	-0.502734	0.0112362	0.0299068	-0.112543	0.0203922	-0.513549	0.145283	0.0923584	0.138666	0.254909	-0.0414125	-0.144945	-0.520956	0.0293962	0.0271025	-0.144091	0.0146201	-0.364566	0.20246	0.0271028	0.100194	0.213413	-0.0737247	-0.797743	-0.560612	0.0481209	-0.0175474	0.0521605	-0.0594649	0.333042	-0.00123324	-0.0164935	0.0129434	0.0541828	-0.0302566	-0.0891346
4.91	0.293817	0.430526	-0.0352487	-0.0751776	-0.0324532	0.198839	0.669554	0.00329568	0.908643	0.000382971	0.0294185	0.00844123	-0.0496801	-0.567206	0.0121363	0.0198848	-0.113162	-0.157982	-0.512046	0.146453	0.0939676	0.185047	0.254653	-0.00879334	-0.150101	-0.50506	0.030325	0.0178284	-0.142704	0.226848	-0.363018	0.105645	0.0281371	0.103914	0.212875	-0.0334384	-0.803288	-0.521292	0.0483436	0.112634	0.0510163	-0.230789	0.332281	-0.153628	-0.0164485	0.00872928	0.0539427	-0.0147336	-0.0864547
4.92	0.298096	0.409902	-0.0351513	-0.0445596	-0.0299015	0.267113	0.669626	0.0113781	0.908617	-0.00529797	0.0294923	0.00679562	-0.0550656	-0.5105	0.0127517	-0.0227272	-0.115059	-0.205669	-0.511	0.0567433	0.0959962	0.216319	0.25487	0.0464482	-0.154823	-0.468142	0.031313	0.0465987	-0.13989	0.274598	-0.362315	0.0517367	0.0293	0.136398	0.212691	-0.00591123	-0.808073	-0.42423	0.0493459	0.112443	0.0483571	-0.325574	0.329951	-0.315444	-0.0164151	0.0220852	0.0537778	-0.0141939	-0.0839833
4.93	0.3023	0.4197	-0.0345906	-0.00343869	-0.02733	0.255044	0.669787	0.0210894	0.908542	-0.00947334	0.0295579	0.00628363	-0.0599822	-0.480892	0.012904	-0.0590082	-0.116909	-0.175916	-0.51092	-0.0291109	0.098201	0.220818	0.255589	0.09049	-0.159436	-0.485626	0.0325031	0.0579097	-0.137172	0.240363	-0.361927	0.0316177	0.0308598	0.168808	0.212742	0.0168585	-0.812006	-0.360018	0.050057	0.0695584	0.0452039	-0.338763	0.326054	-0.46278	-0.0164167	0.0159562	0.0535481	-0.0178833	-0.0818522
4.94	0.306653	0.423952	-0.0337527	0.0277254	-0.0250562	0.214899	0.670049	0.0308429	0.908429	-0.0134819	0.0296173	0.00571912	-0.0648041	-0.457399	0.0127448	-0.0807434	-0.118398	-0.118919	-0.511537	-0.0939169	0.100299	0.197761	0.256713	0.131118	-0.164285	-0.495566	0.0337592	0.0597427	-0.134777	0.195399	-0.361729	0.00940151	0.0325037	0.154839	0.213044	0.0451611	-0.815352	-0.292484	0.0504383	0.0300011	0.0420637	-0.306592	0.320763	-0.594943	-0.0166189	-0.00134776	0.0532864	-0.0172042	-0.0801618
4.95	0.310566	0.339319	-0.0328329	0.0681579	-0.0237801	0.0783195	0.670396	0.0383297	0.908267	-0.0187363	0.0296761	0.0059851	-0.0687931	-0.317461	0.0124194	-0.0750606	-0.118823	0.0234243	-0.512925	-0.175146	0.101947	0.125306	0.258188	0.159899	-0.168716	-0.401336	0.0350035	0.0672672	-0.133271	0.0732057	-0.36183	-0.0312062	0.0339015	0.121582	0.213678	0.0830234	-0.817545	-0.135687	0.0502137	-0.0568712	0.0397742	-0.163595	0.314277	-0.706538	-0.017076	-0.0210683	0.0530058	-0.0157939	-0.0791265
4.96	0.313464	0.243727	-0.0320314	0.0756293	-0.0237312	-0.00173301	0.670811	0.0444036	0.908065	-0.0209614	0.0297323	0.00496674	-0.0714042	-0.204164	0.0120358	-0.0653768	-0.118233	0.0654668	-0.514876	-0.199474	0.102681	0.037551	0.259855	0.168084	-0.17197	-0.272434	0.0360732	0.0558073	-0.132763	0.0247361	-0.362496	-0.104664	0.0349281	0.0851314	0.214709	0.121034	-0.818061	0.0210231	0.049421	-0.0840346	0.038802	-0.0512364	0.306858	-0.777681	-0.0177785	-0.0381723	0.0527936	0.0015296	-0.0789016
4.97	0.315429	0.149335	-0.0313648	0.0698381	-0.024072	-0.0170324	0.671276	0.0481301	0.907858	-0.0203173	0.0297738	0.0034498	-0.0730485	-0.107019	0.011552	-0.0667807	-0.117655	0.0441872	-0.516876	-0.201799	0.102832	-0.00119318	0.261568	0.168677	-0.17397	-0.142891	0.0368327	0.0388079	-0.132394	0.0368648	-0.363884	-0.168142	0.0357279	0.0752622	0.215996	0.135902	-0.817135	0.156534	0.0486483	-0.0742167	0.0385029	-0.00514479	0.299002	-0.789905	-0.0185884	-0.0378888	0.0527814	0.0241311	-0.0795571
4.98	0.316332	0.0283693	-0.0307695	0.0660684	-0.0244522	-0.0159274	0.671759	0.0479345	0.907662	-0.0189171	0.0298034	0.00256736	-0.0735437	0.0309932	0.01094	-0.063601	-0.117294	0.0274186	-0.51897	-0.219466	0.102634	-0.0390475	0.263236	0.161798	-0.174601	0.0124096	0.0372473	0.0264558	-0.131962	0.0430735	-0.365816	-0.217779	0.0363327	0.04409	0.217406	0.143643	-0.814843	0.297497	0.0480331	-0.065267	0.0384492	0.0135505	0.291301	-0.746885	-0.0193355	-0.0303781	0.0529625	0.0397729	-0.0811425
4.99	0.315936	-0.105695	-0.0302118	0.0638325	-0.0248005	-0.0186089	0.672221	0.0440685	0.907478	-0.0179683	0.0298277	0.00236767	-0.072519	0.190152	0.01025	-0.0497208	-0.117011	0.037923	-0.521273	-0.242246	0.102008	-0.0833584	0.2648	0.153069	-0.173631	0.176774	0.0373202	0.0155078	-0.131688	0.00721282	-0.368151	-0.248584	0.0365703	-0.000596926	0.218862	0.147101	-0.811155	0.431202	0.0475564	-0.0620865	0.038478	0.0282315	0.284242	-0.662765	-0.0199943	-0.0271815	0.0532705	0.0487237	-0.0835712
5	0.314279	-0.213566	-0.0296402	0.0890081	-0.0253753	-0.0752888	0.672633	0.0383581	0.907305	-0.0165763	0.0298542	0.00336299	-0.0699575	0.331112	0.00947948	-0.0470295	-0.116394	0.110815	-0.523791	-0.26467	0.100845	-0.14983	0.266272	0.144169	-0.1712	0.291913	0.037162	0.0204093	-0.132241	-0.121402	-0.370643	-0.239157	0.0363286	-0.0434846	0.220287	0.133537	-0.806315	0.517296	0.0469692	-0.110328	0.0386961	0.0753409	0.278176	-0.548904	-0.020591	-0.0247913	0.0536633	0.0532251	-0.0866129
[truncated: 2,459 more columns]
