# Supplementary material for: Analysis of abnormal posture in patients with Parkinson's disease using a computational model considering muscle tones
Source: Front Comput Neurosci. 2023 Oct 5;17:1218707. doi: 10.3389/fncom.2023.1218707 (PMC10585043; doi:10.3389/fncom.2023.1218707)
Supplement: Supplementary file 3 [file Data_Sheet_3.ZIP › result_simulation_sub7-8/Sub7_uff8.164182.sto]

230311_sub7_uff8.164182_4/0563_1.198_1.110
version=1
nRows=501
nColumns=2537
inDegrees=no
endheader
time	pelvis_tilt	pelvis_tilt_u	pelvis_list	pelvis_list_u	pelvis_rotation	pelvis_rotation_u	pelvis_tx	pelvis_tx_u	pelvis_ty	pelvis_ty_u	pelvis_tz	pelvis_tz_u	hip_flexion_r	hip_flexion_r_u	hip_adduction_r	hip_adduction_r_u	hip_rotation_r	hip_rotation_r_u	knee_angle_r	knee_angle_r_u	subtalar_angle_1_r	subtalar_angle_1_r_u	ankle_angle_r	ankle_angle_r_u	hip_flexion_l	hip_flexion_l_u	hip_adduction_l	hip_adduction_l_u	hip_rotation_l	hip_rotation_l_u	knee_angle_l	knee_angle_l_u	subtalar_angle_1_l	subtalar_angle_1_l_u	ankle_angle_l	ankle_angle_l_u	lumbar_extension	lumbar_extension_u	lumbar_bending	lumbar_bending_u	lumbar_rotation	lumbar_rotation_u	neck_extension	neck_extension_u	roll	roll_u	yaw	yaw_u	neck_extension_2
0	0.329512	0	-0.0125244	0	-0.0603136	0	0.664523	0	0.908858	0	0.0186441	0	-0.0872692	0	-0.0190172	0	-0.0941605	0	-0.528035	0	0.101542	0	0.261466	0	-0.204915	0	0.0446033	0	-0.180915	0	-0.334362	0	0.0239277	0	0.191379	0	-0.770218	0	0.0417232	0	0.0400915	0	0.44359	0	-0.00955452	0	0.0344204	0	-0.133777
0.01	0.329624	0.372945	-0.0134751	-0.219513	-0.0595275	-0.0203118	0.664726	0.0216182	0.90877	-0.0347431	0.0187555	0.0173525	-0.0900159	-0.680878	-0.0158106	0.556637	-0.0950554	0.12796	-0.522426	0.30151	0.0933956	-1.27054	0.264043	0.767555	-0.207639	-0.772446	0.0441563	-0.167618	-0.178999	0.148884	-0.329077	0.613484	0.0272285	-0.287214	0.192141	0.638286	-0.769701	-0.388902	0.0427403	0.160229	0.0399809	0.0491695	0.442162	0.0394664	-0.0090017	0.0795712	0.0348242	0.0504647	-0.131271
0.02	0.331189	0.0426666	-0.0160259	-0.141788	-0.05906	-0.0408735	0.664834	-0.000995913	0.908249	-0.0502955	0.0189412	0.0156987	-0.0919312	0.0641097	-0.00785256	0.731329	-0.0897271	0.996725	-0.522619	-0.32399	0.083792	-0.577466	0.271005	0.532551	-0.212914	-0.30977	0.0444065	0.172597	-0.177108	0.211438	-0.32297	0.46349	0.0261104	-0.127971	0.198031	0.401561	-0.771456	-0.0688977	0.0445776	0.0733532	0.0409328	0.0407436	0.442984	0.148442	-0.00814181	0.0953653	0.035275	0.0307446	-0.131245
0.03	0.332327	0.16376	-0.0158491	0.0541459	-0.0587826	0.128178	0.664758	-0.0106015	0.907957	-0.0119385	0.0190402	0.00554323	-0.0908786	-0.00437427	-0.00288485	0.363829	-0.0796551	0.782757	-0.52641	-0.317931	0.0794353	-0.0857366	0.274459	0.17269	-0.214478	-0.131716	0.0482844	0.373334	-0.172916	0.597137	-0.32123	-0.0731107	0.0254299	0.0888809	0.200102	0.0895502	-0.773131	-0.233409	0.0440614	-0.042328	0.0401128	-0.186236	0.44498	0.208403	-0.00752066	-0.0122177	0.0354123	0.0044411	-0.132496
0.04	0.333574	0.0609876	-0.0151069	0.0095968	-0.057314	0.141937	0.664666	-0.00728318	0.907902	-0.00218117	0.0190734	0.00174846	-0.0909474	-0.0167231	6.37E-05	0.212098	-0.0745351	0.314239	-0.528407	-0.0966492	0.0804763	0.186923	0.275388	0.0446653	-0.214329	0.0583856	0.0507939	0.139378	-0.167251	0.42158	-0.323011	-0.216045	0.027712	0.28159	0.20076	0.0474775	-0.774953	-0.105088	0.0442199	0.045258	0.0384433	-0.117639	0.446705	0.12534	-0.00805155	-0.080819	0.0356097	0.0367175	-0.133535
0.05	0.333668	-0.0258304	-0.0146512	0.0296973	-0.056692	0.0183968	0.664617	-0.00276195	0.907892	7.41E-05	0.0190812	-0.00022377	-0.0907089	0.0318373	0.00134697	0.0627659	-0.0725139	0.101195	-0.528848	7.45E-05	0.0820492	0.109937	0.275704	0.0166292	-0.213305	0.100237	0.0513754	0.0210504	-0.165245	0.0271958	-0.32483	-0.137723	0.0299251	0.154823	0.20114	0.0248408	-0.775369	0.00108587	0.0443895	0.00103439	0.0381356	0.0369302	0.447651	0.0662136	-0.00879767	-0.0734937	0.0361738	0.0739675	-0.134212
0.06	0.333365	-0.028452	-0.0144251	0.0101239	-0.0566721	0.0153375	0.664605	0.000219185	0.907905	0.00234772	0.0190665	-0.00272711	-0.0904498	0.0142467	0.00158338	-0.00286608	-0.0723967	-0.0635432	-0.528654	0.0311214	0.0827556	0.0481326	0.275759	-0.00515053	-0.212499	0.0633726	0.0511072	-0.0361999	-0.165736	-0.0771312	-0.325809	-0.063879	0.0309569	0.0613915	0.201296	0.00565593	-0.775294	0.00714473	0.044531	0.0321696	0.038708	0.0598164	0.448229	0.0509549	-0.00945731	-0.0608778	0.0370789	0.102979	-0.134584
0.07	0.333131	-0.0212367	-0.0142593	0.0105119	-0.0564376	0.0364767	0.664615	0.00156739	0.907932	0.0025839	0.0190299	-0.00435076	-0.0903487	0.0136917	0.00134442	-0.0398515	-0.0733906	-0.117166	-0.528423	0.0138353	0.0831413	0.0282555	0.275689	-0.00725656	-0.212135	0.0250559	0.0506828	-0.0275856	-0.166482	-0.0627565	-0.326149	-0.00697746	0.0313046	0.0161347	0.201274	-0.0108703	-0.775295	-0.00181197	0.0449407	0.0425701	0.0391784	0.0345769	0.448774	0.0565612	-0.00995384	-0.0433356	0.0381615	0.108734	-0.134786
0.08	0.332909	-0.0228363	-0.0139975	0.0172301	-0.0561073	0.0416421	0.664635	0.00205987	0.907951	0.00114201	0.0189842	-0.00465259	-0.0901695	0.026887	0.000875856	-0.0476452	-0.0745196	-0.102571	-0.528412	-0.00927174	0.0832564	-0.00265696	0.275677	0.00337926	-0.21202	0.00410674	0.0504977	-0.00524303	-0.166967	-0.0318004	-0.326	0.0335418	0.0313471	-0.00663435	0.201123	-0.0181176	-0.775325	-0.00233231	0.0453393	0.036829	0.0394511	0.0214388	0.449369	0.0602972	-0.0103268	-0.0373083	0.0392206	0.10108	-0.134852
0.09	0.333192	0.125636	-0.01373	-0.00621353	-0.055683	0.0573808	0.66469	0.0115445	0.90797	0.00614189	0.0189391	-0.00416179	-0.090827	-0.236952	0.000353297	-0.0659756	-0.0758657	-0.169363	-0.52788	0.172879	0.083089	-0.0503686	0.275233	-0.099573	-0.212906	-0.262405	0.0504438	-0.0634722	-0.167557	-0.115945	-0.32496	0.238065	0.0310348	-0.0808613	0.200422	-0.143138	-0.775841	-0.143936	0.0457557	0.0625681	0.0395976	0.00436628	0.449826	0.0148957	-0.0106763	-0.036432	0.0401827	0.0904739	-0.13463
0.1	0.334923	0.17696	-0.0136382	0.0153657	-0.0551898	0.0312253	0.664844	0.0167754	0.908089	0.0176818	0.0188986	-0.00429987	-0.0941604	-0.33733	-0.000267283	-0.128049	-0.0771986	-0.0858797	-0.525451	0.25836	0.0827844	0.0136102	0.274022	-0.131369	-0.216793	-0.428406	0.0501816	-0.0844461	-0.168404	-0.06249	-0.321362	0.440925	0.0301397	-0.0741052	0.198425	-0.243149	-0.777713	-0.184464	0.0462901	0.0309798	0.0397961	0.0227528	0.449861	-0.00512682	-0.0110268	-0.0303906	0.0410263	0.0765447	-0.134223
0.11	0.336529	0.137451	-0.0130914	0.0583087	-0.0550924	0.0523084	0.664997	0.013236	0.908328	0.0297506	0.018846	-0.00648157	-0.0973416	-0.277537	-0.00187429	-0.223007	-0.0782013	-0.163975	-0.52298	0.24699	0.0835461	0.138737	0.272634	-0.151995	-0.221166	-0.41855	0.0503312	-0.0533515	-0.168053	0.094919	-0.316525	0.508443	0.029805	-0.00664095	0.195608	-0.30829	-0.779373	-0.140897	0.0461772	-0.00474137	0.0400833	0.00374295	0.449813	-0.0123339	-0.011292	-0.0303216	0.041693	0.0580419	-0.134341
0.12	0.337524	0.0641631	-0.0123787	0.0375782	-0.054344	0.107306	0.665104	0.0083033	0.908669	0.0379028	0.0187741	-0.0069436	-0.0999872	-0.222977	-0.00392697	-0.22447	-0.0806573	-0.276936	-0.520295	0.292385	0.0851455	0.131586	0.271033	-0.171782	-0.225025	-0.356376	0.0501994	-0.0987206	-0.166725	0.07099	-0.311277	0.56228	0.0295279	-0.10047	0.192393	-0.336403	-0.780369	-0.0621054	0.0464126	0.0355875	0.0399692	-0.0136035	0.449599	-0.0328071	-0.0116422	-0.0282852	0.0422243	0.049076	-0.134638
0.13	0.338047	0.0471494	-0.0116463	0.0786715	-0.0540934	-0.0126997	0.665174	0.00583434	0.909079	0.0436362	0.0187262	-0.00250021	-0.102339	-0.225382	-0.00593326	-0.202583	-0.0827265	-0.126239	-0.517031	0.362497	0.0856706	-0.0424071	0.269301	-0.174463	-0.229143	-0.454551	0.049815	-0.115108	-0.167027	-0.153313	-0.304616	0.777753	0.0278999	-0.204553	0.188726	-0.392945	-0.780894	-0.0517296	0.046213	-0.0670878	0.0404393	0.105834	0.449197	-0.0515186	-0.0117489	0.00653409	0.0426181	0.0293481	-0.134878
0.14	0.338569	0.0660385	-0.0110481	0.0131042	-0.053961	0.14336	0.665219	0.00303988	0.909537	0.0480479	0.0187012	-0.00422306	-0.105173	-0.33372	-0.0073748	-0.140788	-0.0842003	-0.224758	-0.512746	0.495841	0.0848214	-0.102755	0.267483	-0.186261	-0.234196	-0.516236	0.0493501	-0.124318	-0.167912	-0.0108791	-0.296159	0.887106	0.0259671	-0.136093	0.184629	-0.422802	-0.781464	-0.0728114	0.0459035	0.0491487	0.041246	-0.014956	0.448683	-0.0452536	-0.0116813	0.0123299	0.0428867	0.0311425	-0.134932
0.15	0.339436	0.0993282	-0.0100999	0.0566067	-0.0518634	0.246005	0.665224	-0.00220443	0.910032	0.050066	0.0186377	-0.00714481	-0.108902	-0.353895	-0.00856986	-0.166418	-0.0867437	-0.201159	-0.507681	0.475674	0.0840601	-0.0637564	0.265633	-0.172921	-0.239717	-0.600847	0.0498522	0.0610972	-0.16699	0.0820708	-0.286871	0.994111	0.0250268	-0.0851756	0.180122	-0.48625	-0.78246	-0.121017	0.0465576	0.029804	0.0401664	-0.156324	0.448372	-0.0135695	-0.0113423	0.0638834	0.0431609	0.0151751	-0.134856
0.16	0.340522	0.111167	-0.0085662	0.122301	-0.0504705	0.122317	0.665176	-0.00702015	0.91052	0.0468937	0.0185781	-0.00461353	-0.112218	-0.291597	-0.00985324	-0.131966	-0.087678	0.000469772	-0.503486	0.378954	0.083424	-0.0621085	0.264	-0.153924	-0.245954	-0.701211	0.0524008	0.213153	-0.16616	0.0345597	-0.276087	1.15146	0.024719	0.0172925	0.174917	-0.544439	-0.783853	-0.155048	0.0460389	-0.102375	0.0390402	-0.0747676	0.448323	0.00785648	-0.0105345	0.0886035	0.0431002	-0.0255133	-0.134578
0.17	0.341593	0.0946684	-0.00711381	0.10729	-0.0499259	0.092392	0.665089	-0.0104286	0.910964	0.0419618	0.0185375	-0.00402565	-0.115067	-0.260619	-0.0106137	-0.0717182	-0.0873937	0.0408786	-0.499839	0.359213	0.0830698	-0.0135107	0.262488	-0.146997	-0.252583	-0.705701	0.0560658	0.28629	-0.165303	0.0655397	-0.264227	1.19935	0.0252723	0.0752346	0.169441	-0.548922	-0.785386	-0.149624	0.0448502	-0.108209	0.0385899	-0.0388185	0.448445	0.019536	-0.00965999	0.0826224	0.0427207	-0.0483205	-0.134124
0.18	0.342185	0.0161338	-0.00600579	0.0545569	-0.0492528	0.109952	0.664965	-0.0141175	0.911362	0.0380135	0.0184952	-0.0041874	-0.117294	-0.173608	-0.0108038	-0.00589163	-0.0871751	0.00325965	-0.496345	0.343596	0.0831248	0.0176641	0.260996	-0.153284	-0.258529	-0.578062	0.059974	0.271076	-0.163911	0.158266	-0.25248	1.13253	0.0254643	-0.0514358	0.164091	-0.517245	-0.786495	-0.0702651	0.0440075	-0.0487278	0.0383336	-0.0216029	0.448627	0.024652	-0.00893885	0.0588967	0.0421878	-0.0558543	-0.133641
0.19	0.341976	-0.0530337	-0.00525513	0.0319155	-0.0483021	0.114857	0.66481	-0.0167166	0.911739	0.0381573	0.0184577	-0.00321645	-0.118616	-0.0990165	-0.0105982	0.0132285	-0.0873564	-0.0327472	-0.492939	0.341899	0.0834924	0.04847	0.259391	-0.168663	-0.263147	-0.440051	0.0631498	0.206562	-0.161625	0.222993	-0.241704	1.01871	0.0254028	0.0482417	0.159059	-0.49264	-0.786795	0.0014474	0.043693	-0.0224483	0.0382114	-0.00556344	0.448819	0.0207554	-0.00842861	0.0428938	0.0416454	-0.0514107	-0.133308
0.2	0.341193	-0.102357	-0.00459785	0.0320356	-0.0473277	0.108937	0.664633	-0.0187143	0.912128	0.039509	0.0184312	-0.00202518	-0.119313	-0.0451365	-0.0104087	0.00863637	-0.0878534	-0.0604158	-0.489512	0.345885	0.0837581	-0.0371525	0.257617	-0.183984	-0.26662	-0.322206	0.0654568	0.144791	-0.159316	0.170717	-0.23213	0.897676	0.0263226	0.104552	0.154264	-0.465193	-0.786515	0.050802	0.04352	-0.0209397	0.0382066	0.00799148	0.449015	0.0190233	-0.00806204	0.0304812	0.0411909	-0.0395551	-0.133112
0.21	0.340013	-0.131729	-0.00390632	0.0444697	-0.046705	0.072329	0.664441	-0.0197905	0.912519	0.0380455	0.0184204	-0.000701839	-0.119494	-0.000215975	-0.0103417	0.00955499	-0.0883022	-0.0443271	-0.486164	0.330151	0.0829757	-0.0807133	0.255774	-0.180088	-0.269226	-0.24523	0.0671982	0.113638	-0.158274	0.0176276	-0.223569	0.81003	0.0276074	0.143385	0.14969	-0.4457	-0.785857	0.075622	0.0431147	-0.0449104	0.038497	0.0435595	0.449226	0.0225687	-0.00775026	0.0251104	0.0408427	-0.0285799	-0.132897
0.22	0.33881	-0.094837	-0.0033032	-0.0137378	-0.0454089	0.22777	0.664238	-0.0205087	0.912887	0.0356316	0.0183976	-0.00425812	-0.119791	-0.0786991	-0.0101541	0.011007	-0.0894765	-0.200175	-0.482666	0.369406	0.0828018	0.032573	0.253944	-0.18105	-0.271225	-0.204287	0.0684141	0.072465	-0.15769	0.104492	-0.216149	0.67581	0.0289356	0.107405	0.145472	-0.40144	-0.785225	0.0355235	0.043323	0.0843635	0.0383195	-0.0949776	0.449477	0.034666	-0.00760963	0.00703448	0.0407007	0.000485803	-0.132471
0.23	0.338009	-0.0787966	-0.00251792	0.0531709	-0.0434073	0.12708	0.664025	-0.0223388	0.913215	0.0288702	0.0183548	-0.00287584	-0.120467	-0.0162489	-0.0101982	-0.0315939	-0.0912348	-0.0766046	-0.479415	0.250303	0.0832376	0.0187618	0.252308	-0.139458	-0.273119	-0.215573	0.0696901	0.133757	-0.15667	0.0107107	-0.209675	0.64837	0.0300298	0.109501	0.141574	-0.385535	-0.785098	0.00406385	0.0439232	-0.020958	0.0373031	-0.0412221	0.449871	0.0481099	-0.00742301	0.029771	0.0407291	-0.00340455	-0.13177
0.24	0.337238	-0.0708387	-0.00173798	0.0685872	-0.0435245	-0.0436851	0.663801	-0.0217608	0.913461	0.0207758	0.0183458	2.66E-06	-0.120247	0.0309392	-0.010473	-0.00526582	-0.0909524	0.069267	-0.47752	0.168864	0.083096	-0.0295024	0.251064	-0.11635	-0.275223	-0.248241	0.0714427	0.119368	-0.157175	-0.080051	-0.202986	0.677093	0.0310985	0.0735488	0.137813	-0.358013	-0.785113	-0.0135906	0.0430363	-0.099346	0.0378881	0.12134	0.450324	0.0397803	-0.00714508	0.011411	0.0406251	-0.0116575	-0.130897
0.25	0.336652	-0.0428238	-0.00150205	-0.0264816	-0.0434537	0.0998167	0.663599	-0.0188272	0.913653	0.0189054	0.0183287	-0.00406307	-0.120376	-0.0668718	-0.0103335	0.0187312	-0.0910537	-0.11235	-0.475478	0.246645	0.0831431	0.0360745	0.249862	-0.125037	-0.277528	-0.239824	0.0725749	0.03805	-0.156915	0.110199	-0.196464	0.618679	0.0312969	-0.0288931	0.13448	-0.312442	-0.78531	-0.0305304	0.0428244	0.0674252	0.0387427	0.0170443	0.450675	0.0303286	-0.00721455	-0.0236525	0.0406224	0.0130678	-0.129944
0.26	0.336294	-0.0392289	-0.00136187	-0.0343889	-0.0418928	0.172522	0.663419	-0.0176136	0.913853	0.0211942	0.0182709	-0.00683403	-0.121206	-0.0737676	-0.0102122	-0.0115848	-0.0927683	-0.193036	-0.472946	0.239706	0.0836054	0.0405698	0.248604	-0.126683	-0.279796	-0.221325	0.0731998	0.024008	-0.155242	0.153797	-0.190508	0.579315	0.0310787	-0.00183948	0.131377	-0.312484	-0.785695	-0.0311585	0.0438693	0.11563	0.0383937	-0.0654323	0.451102	0.0530667	-0.00746489	-0.0288513	0.0408413	0.0266553	-0.129233
0.27	0.335723	-0.0773206	-0.00101273	-0.00378484	-0.0403451	0.138106	0.663241	-0.0178074	0.914072	0.0224632	0.018199	-0.00748482	-0.12161	-0.00383489	-0.0104115	-0.031213	-0.0945416	-0.156252	-0.470782	0.198026	0.0840264	0.0396969	0.247369	-0.122376	-0.281725	-0.175529	0.0737781	0.0292235	-0.153908	0.0795262	-0.184796	0.563625	0.031406	0.0494229	0.128216	-0.318983	-0.785861	0.00714405	0.0448567	0.0840686	0.0377869	-0.0502328	0.451656	0.0552962	-0.00780668	-0.0469153	0.0411208	0.0297771	-0.128823
0.28	0.334966	-0.0534774	-0.000647661	-0.00438178	-0.0392261	0.098597	0.663069	-0.0160817	0.914303	0.0241393	0.0181199	-0.00851739	-0.121713	-0.0412486	-0.0106835	-0.0253753	-0.0959077	-0.118714	-0.468733	0.224368	0.0844838	0.0489768	0.246108	-0.13305	-0.283479	-0.210655	0.0742439	0.00775824	-0.153396	-0.00222753	-0.179125	0.578005	0.0320082	0.0608706	0.125017	-0.323993	-0.785855	-0.0235033	0.0456915	0.0874845	0.0374767	-0.0126184	0.452241	0.0597623	-0.00840073	-0.0766132	0.0414733	0.0415056	-0.128461
0.29	0.335021	0.0643204	-0.000403218	-0.00893166	-0.0383327	0.0927017	0.662924	-0.0130302	0.914554	0.02515	0.0180248	-0.010569	-0.122957	-0.200154	-0.0108882	-0.0393965	-0.0970429	-0.111176	-0.466187	0.279964	0.0850918	0.0612521	0.244728	-0.140027	-0.286306	-0.359391	0.0747017	-0.000370539	-0.153335	-0.00921819	-0.17314	0.616939	0.0327609	0.083946	0.121675	-0.342642	-0.786805	-0.160219	0.0466147	0.106766	0.0373949	-0.0208087	0.452955	0.0795193	-0.00920322	-0.0867682	0.0419949	0.061181	-0.127846
0.3	0.336034	0.124513	-0.000149196	0.0147465	-0.0374587	0.0610282	0.6628	-0.0122237	0.914786	0.0205324	0.0179101	-0.0117504	-0.125374	-0.246318	-0.0111293	-0.0609585	-0.0981176	-0.0675847	-0.463421	0.251744	0.0856479	0.0397265	0.243406	-0.116859	-0.290323	-0.445421	0.0754156	0.033252	-0.152939	-0.00056893	-0.166843	0.649825	0.0335825	0.0676628	0.118238	-0.347277	-0.788898	-0.237232	0.0476228	0.0823647	0.0371775	-0.0216394	0.4539	0.105159	-0.0100235	-0.0801338	0.0426801	0.0702532	-0.126959
0.31	0.337195	0.0944858	0.000220635	0.0929541	-0.0381603	-0.179925	0.662674	-0.0130973	0.91495	0.0119982	0.0178073	-0.0086231	-0.127271	-0.105459	-0.0116319	-0.0635808	-0.0975939	0.180737	-0.461655	0.0979675	0.0858139	-0.0107178	0.242461	-0.0720213	-0.294815	-0.468251	0.0768381	0.101537	-0.153599	-0.20897	-0.159952	0.727097	0.0343087	0.0704626	0.114717	-0.35173	-0.791287	-0.225999	0.0474881	-0.0867145	0.0379553	0.173289	0.455063	0.115007	-0.0106803	-0.0687259	0.0433259	0.0551337	-0.126007
0.32	0.337881	0.0515664	0.000248038	0.044552	-0.0405291	-0.182878	0.662544	-0.0128631	0.915037	0.00652082	0.0177185	-0.0108908	-0.127876	-0.0455931	-0.0119816	-0.0216752	-0.0955264	0.146846	-0.461065	0.056748	0.0857264	0.0127247	0.241866	-0.0545278	-0.299042	-0.403096	0.07845	0.0723586	-0.155563	-0.170056	-0.152697	0.691974	0.0347559	-0.00412262	0.111392	-0.303905	-0.793261	-0.179104	0.0465537	-0.0254222	0.0402835	0.201361	0.456224	0.105072	-0.0114575	-0.099621	0.0439009	0.0655733	-0.125053
0.33	0.338453	0.0667259	0.000259918	0.0191254	-0.0410799	0.0658774	0.662423	-0.0115918	0.915106	0.00785316	0.017574	-0.0173896	-0.128698	-0.101247	-0.0123689	-0.0888378	-0.0954793	-0.109253	-0.460257	0.0885474	0.0862177	0.0645544	0.241333	-0.0475828	-0.302641	-0.356422	0.0797153	0.0851493	-0.15574	0.0480412	-0.146353	0.585949	0.0344824	-0.023804	0.108485	-0.285891	-0.795042	-0.178595	0.047056	0.106878	0.0410742	-0.0634369	0.457297	0.104734	-0.0123741	-0.0819221	0.044719	0.0900196	-0.124117
0.34	0.338993	0.0244373	0.00109739	0.12937	-0.0407877	-0.0255421	0.662308	-0.0118697	0.915183	0.00670963	0.0174044	-0.0150366	-0.129347	0.0322427	-0.0136101	-0.153822	-0.0962352	0.0325523	-0.459897	-0.0403894	0.0865585	-0.00800003	0.241055	-0.00627056	-0.305894	-0.338831	0.0815223	0.172036	-0.155489	-0.116254	-0.140481	0.614219	0.0347535	0.0781142	0.105467	-0.320215	-0.796708	-0.135955	0.0474855	-0.0464633	0.0402011	-0.0569009	0.458368	0.0984986	-0.0129176	-0.0413919	0.045544	0.0648983	-0.123322
0.35	0.338828	-0.0493348	0.00216192	0.169929	-0.0425708	-0.210237	0.662197	-0.00998575	0.915231	0.00324353	0.0172759	-0.0115147	-0.128311	0.172548	-0.0151148	-0.120292	-0.0946898	0.234528	-0.460891	-0.128172	0.08635	-0.0108646	0.241144	0.0186573	-0.308775	-0.303091	0.0838681	0.18985	-0.157563	-0.302279	-0.133978	0.675013	0.0356561	0.0687112	0.102213	-0.326026	-0.797587	-0.0565648	0.0462477	-0.159485	0.0405608	0.103165	0.45921	0.0645399	-0.0133182	-0.0521697	0.0460592	0.0418557	-0.122606
0.36	0.338349	-0.0324289	0.00284476	0.139014	-0.0452965	-0.245833	0.662118	-0.00536296	0.915262	0.00352588	0.0171606	-0.0118579	-0.1268	0.128236	-0.0162808	-0.0902322	-0.0921577	0.252734	-0.462029	-0.0903416	0.0864619	0.0255879	0.241293	0.00686302	-0.311582	-0.335563	0.0861116	0.165345	-0.160383	-0.295354	-0.127113	0.696126	0.0360877	0.0215715	0.0989895	-0.321375	-0.798042	-0.0626458	0.044728	-0.134771	0.0419153	0.149541	0.459668	0.0250455	-0.0138893	-0.0606609	0.046489	0.0451842	-0.121834
0.37	0.338249	0.00456999	0.00325448	0.121495	-0.0480228	-0.238989	0.662092	-1.42E-05	0.915303	0.00431355	0.0170381	-0.0125633	-0.126002	0.0586	-0.0172457	-0.0882296	-0.0897224	0.231158	-0.462708	-0.0508734	0.0866992	0.0170586	0.241336	0.00251072	-0.314965	-0.393492	0.0882759	0.154627	-0.162848	-0.260121	-0.120007	0.725099	0.0363631	0.0291476	0.0957112	-0.334693	-0.798767	-0.0855395	0.0434739	-0.111788	0.0434028	0.137327	0.459765	-0.00897273	-0.0144036	-0.0419296	0.0469733	0.0503277	-0.120987
0.38	0.338298	-0.00172872	0.00356926	0.113255	-0.0506345	-0.232908	0.662116	0.00452132	0.915346	0.00412231	0.0169113	-0.0128111	-0.125534	0.0597787	-0.0181428	-0.0832579	-0.0874604	0.221593	-0.4632	-0.0539355	0.086843	0.0176805	0.241369	0.00607108	-0.318699	-0.404948	0.0904149	0.147845	-0.165094	-0.260649	-0.112625	0.751522	0.0366988	0.0311654	0.0923473	-0.338939	-0.799465	-0.0584349	0.0423897	-0.100768	0.0447233	0.119946	0.459491	-0.0484476	-0.0147463	-0.0248941	0.0474656	0.0483021	-0.120226
0.39	0.338119	-0.0389155	0.00384614	0.0858215	-0.0529726	-0.166599	0.66218	0.00803769	0.915384	0.00368894	0.0167774	-0.014476	-0.124847	0.0883267	-0.0189873	-0.0706568	-0.085453	0.153392	-0.46379	-0.0567417	0.0870852	0.0313936	0.241454	0.007187	-0.322314	-0.362296	0.0924484	0.128064	-0.167257	-0.215045	-0.105088	0.745023	0.036997	0.0144565	0.0889665	-0.332085	-0.79972	0.00404728	0.0415596	-0.0439709	0.0456948	0.053305	0.458878	-0.075552	-0.0149973	-0.023994	0.0479368	0.050009	-0.119687
0.4	0.337636	-0.0463518	0.00409982	0.0259136	-0.0538608	0.0179618	0.66228	0.0120914	0.91543	0.00611179	0.016612	-0.0186871	-0.124202	0.0366912	-0.0196701	-0.0617126	-0.0848461	-0.0343072	-0.464057	0.0080449	0.0874718	0.0450174	0.241487	-0.00450529	-0.325468	-0.325451	0.0940225	0.0801568	-0.168332	-0.058639	-0.0978829	0.700563	0.0369961	-0.0140134	0.0857101	-0.320962	-0.799454	0.0376252	0.0418699	0.0998202	0.0453831	-0.119629	0.458054	-0.0891627	-0.0153455	-0.0350645	0.0484892	0.0633853	-0.11939
0.41	0.337341	-0.0246329	0.00457801	0.0474721	-0.0533587	0.0622112	0.662422	0.0160371	0.915507	0.00840779	0.0164128	-0.0201608	-0.124257	-0.00321014	-0.0204554	-0.0951176	-0.0855313	-0.0508887	-0.463752	0.0303635	0.0879474	0.0378121	0.24145	-0.000894271	-0.328786	-0.369433	0.0953972	0.0928098	-0.168304	-0.0396618	-0.0908017	0.731092	0.0370477	0.034568	0.0823846	-0.34762	-0.799236	0.0265185	0.0430721	0.102564	0.0435897	-0.197123	0.457162	-0.0921836	-0.0156795	-0.0207744	0.0491446	0.0660632	-0.119263
0.42	0.336936	-0.0582471	0.00530124	0.125487	-0.0540497	-0.158336	0.662597	0.0190061	0.915581	0.00596752	0.0162294	-0.0162393	-0.123895	0.0941431	-0.021506	-0.0943766	-0.0848377	0.193244	-0.463823	-0.0443724	0.0878116	-0.06908	0.241562	0.0234694	-0.332424	-0.408909	0.0972758	0.147314	-0.16931	-0.233561	-0.0829506	0.844272	0.0377174	0.0862221	0.0786842	-0.391037	-0.798816	0.0579805	0.0432709	-0.0628636	0.0423738	-0.0219398	0.456188	-0.102508	-0.015813	0.000121997	0.0497071	0.0499214	-0.119235
0.43	0.336347	-0.0486309	0.00564958	0.0517295	-0.0561382	-0.144429	0.662811	0.0242688	0.915631	0.00476887	0.01607	-0.0170465	-0.123125	0.0296028	-0.022179	-0.0255274	-0.0827174	0.154148	-0.464082	0.0258097	0.0871493	-0.0271682	0.241728	0.0071919	-0.336434	-0.444309	0.0991948	0.0751742	-0.171201	-0.160223	-0.0741607	0.895955	0.0383666	0.0183129	0.0747332	-0.392148	-0.798154	0.0602449	0.0428345	0.026225	0.0425023	-0.00392559	0.455084	-0.116392	-0.0159367	-0.0178969	0.0502034	0.0587337	-0.119244
0.44	0.336175	0.0210301	0.00553414	-0.0106612	-0.0567435	0.00394179	0.663085	0.030054	0.91569	0.00741926	0.0158787	-0.0208283	-0.123618	-0.117623	-0.0223204	-0.0297003	-0.0821748	-0.0232855	-0.463276	0.11521	0.0873253	0.0415784	0.24168	-0.0123354	-0.341106	-0.526248	0.10041	0.0257273	-0.171507	-0.0252019	-0.0651149	0.918927	0.0382823	-0.00363914	0.0707811	-0.407059	-0.797829	0.00405316	0.0439246	0.155735	0.0417322	-0.143588	0.453911	-0.119196	-0.0161439	-0.000980097	0.0508577	0.0723651	-0.119256
0.45	0.336722	0.0780551	0.00560347	0.00509047	-0.0564363	0.0449465	0.663406	0.0337185	0.915769	0.00745837	0.0156666	-0.0210637	-0.125212	-0.173953	-0.0227034	-0.0658556	-0.0828036	-0.0769393	-0.462146	0.0988974	0.0876325	0.0176305	0.241612	-0.00243027	-0.346748	-0.611278	0.101687	0.0340665	-0.171129	-0.0243285	-0.055713	0.958366	0.0387289	0.0728376	0.0665486	-0.436849	-0.798176	-0.0509503	0.0454823	0.15062	0.0398366	-0.225026	0.452757	-0.109134	-0.0159951	0.0387173	0.051529	0.0616095	-0.119261
0.46	0.337473	0.0633515	0.00579865	0.011158	-0.0561487	0.0119314	0.663755	0.0361726	0.915823	0.00282304	0.0154626	-0.0197087	-0.126834	-0.131213	-0.0231964	-0.0546835	-0.0834635	-0.0367905	-0.46143	0.0455572	0.087775	0.0130323	0.241707	0.0216625	-0.352811	-0.615829	0.103076	0.0346299	-0.170968	-0.0728303	-0.0459758	0.989277	0.0394439	0.0497518	0.0621468	-0.44116	-0.798693	-0.0324317	0.0468638	0.12785	0.0375997	-0.21306	0.451686	-0.105763	-0.0155929	0.0492375	0.0520056	0.0371403	-0.119322
0.47	0.338091	0.0706367	0.00585723	0.00998534	-0.0563043	-0.0328904	0.664133	0.039686	0.91583	-0.000701803	0.0152713	-0.0186159	-0.128101	-0.131008	-0.0235707	-0.0448254	-0.0836221	0.00447155	-0.461111	0.0265829	0.0878184	0.000777184	0.242009	0.0376549	-0.358991	-0.656574	0.104475	0.0310264	-0.171288	-0.112909	-0.0358273	1.04314	0.0398188	0.0280189	0.0576999	-0.451071	-0.799018	-0.0367805	0.0480289	0.10908	0.0356739	-0.180882	0.450591	-0.105347	-0.0151213	0.0583864	0.0522609	0.0184463	-0.11941
0.48	0.339048	0.118999	0.00579863	0.0257881	-0.0568648	-0.11038	0.66455	0.0437604	0.915814	-0.00280874	0.015093	-0.0161832	-0.129693	-0.167033	-0.0239074	-0.04676	-0.0833931	0.0879165	-0.460893	0.00106734	0.0878437	0.00118237	0.242443	0.0533065	-0.365911	-0.755543	0.105975	0.0367056	-0.171876	-0.184628	-0.0250388	1.12164	0.0402454	0.0620257	0.0530559	-0.480577	-0.799672	-0.0905321	0.0489553	0.0569779	0.0340036	-0.12973	0.449526	-0.0987659	-0.0144953	0.0793873	0.0523351	-0.00396383	-0.119474
0.49	0.340309	0.122229	0.00539785	0.0640213	-0.0595008	-0.417748	0.665001	0.0462899	0.91576	-0.0085743	0.014965	-0.00958085	-0.131012	-0.0875013	-0.0240582	0.00625923	-0.0809443	0.404857	-0.461471	-0.111968	0.0875615	-0.0518948	0.243097	0.0757275	-0.373744	-0.831901	0.107877	0.0636836	-0.174281	-0.459918	-0.0132075	1.23781	0.0412462	0.110226	0.0480865	-0.507866	-0.800722	-0.113752	0.0486051	-0.109756	0.0341506	0.163311	0.44853	-0.0922989	-0.0136779	0.0870886	0.0520708	-0.0439859	-0.119517
0.5	0.341478	0.111825	0.00417242	0.0248753	-0.0644276	-0.548947	0.665479	0.0496695	0.915642	-0.0145752	0.0148841	-0.00752463	-0.13166	-0.0677263	-0.0235853	0.0714702	-0.0761753	0.504554	-0.462771	-0.12998	0.0871147	-0.0193948	0.243903	0.0836698	-0.381947	-0.841418	0.109897	0.0407464	-0.178646	-0.55565	-0.000585766	1.27144	0.0420472	0.0384297	0.0430582	-0.491929	-0.80177	-0.106343	0.0472797	-0.120398	0.0368731	0.330677	0.447522	-0.0996855	-0.0129199	0.0772066	0.0515421	-0.0544075	-0.119555
0.51	0.342856	0.179788	0.00233807	-0.071599	-0.0689105	-0.366724	0.666	0.0549666	0.91549	-0.0148497	0.014793	-0.0115346	-0.132873	-0.221083	-0.022624	0.0875533	-0.0720538	0.275072	-0.463696	-0.0393223	0.0870843	0.0137117	0.244683	0.069295	-0.390445	-0.891456	0.111456	-0.0425595	-0.182734	-0.412196	0.0120418	1.24511	0.0421684	-0.0091965	0.0382125	-0.478645	-0.803006	-0.160867	0.0467772	0.0515274	0.0398158	0.188622	0.446445	-0.102387	-0.0122254	0.0763532	0.0510302	-0.0428154	-0.119573
0.52	0.345083	0.23839	0.000730866	-0.0335292	-0.0713646	-0.2779	0.666571	0.0582451	0.915347	-0.015127	0.0146657	-0.0122761	-0.135621	-0.272699	-0.0219014	0.0157919	-0.0701161	0.214961	-0.464008	-0.071378	0.0872881	0.0126807	0.245466	0.0970076	-0.39978	-0.964956	0.112768	-0.00915896	-0.185413	-0.401352	0.0244921	1.25796	0.0424229	0.0827392	0.0332959	-0.508749	-0.805028	-0.213956	0.0474655	0.0378917	0.0408167	0.0527989	0.445446	-0.0868732	-0.0112984	0.125184	0.050573	-0.0565594	-0.119604
0.53	0.347089	0.153995	-0.000431003	0.0262581	-0.0747517	-0.432361	0.667155	0.058626	0.915161	-0.02235	0.0145643	-0.00827479	-0.137384	-0.0849561	-0.0216361	0.0300021	-0.0669402	0.413935	-0.465559	-0.223006	0.086945	-0.0815285	0.246693	0.144769	-0.409055	-0.91021	0.114801	0.0496585	-0.189279	-0.564131	0.0373247	1.30602	0.0436571	0.115631	0.0281121	-0.523095	-0.806765	-0.126211	0.0470086	-0.0911709	0.0420171	0.178708	0.444512	-0.0934288	-0.0100047	0.131774	0.0497814	-0.0964896	-0.119805
0.54	0.348337	0.110009	-0.00183052	0.00373242	-0.0791352	-0.468705	0.667759	0.0627991	0.91491	-0.027096	0.0144882	-0.00739005	-0.137842	-0.0401702	-0.0210794	0.0706972	-0.0624955	0.456825	-0.467923	-0.233488	0.0858853	-0.090735	0.248214	0.160749	-0.417831	-0.900387	0.116951	0.0343056	-0.194065	-0.579512	0.0506887	1.37101	0.0444121	0.0395956	0.022825	-0.536621	-0.80763	-0.0677517	0.0460394	-0.0822084	0.044201	0.23221	0.443415	-0.115355	-0.00881263	0.120353	0.0487199	-0.110367	-0.120077
0.55	0.349422	0.1086	-0.00350746	-0.0222941	-0.083471	-0.458621	0.668415	0.0682997	0.914631	-0.0285105	0.0144143	-0.00731797	-0.138303	-0.0571559	-0.0202642	0.086034	-0.0579584	0.447805	-0.470155	-0.219712	0.0852276	-0.0508495	0.249847	0.168	-0.42693	-0.950446	0.118971	0.00793894	-0.198735	-0.569583	0.0648803	1.46621	0.0449642	0.0800902	0.0172402	-0.578484	-0.808205	-0.0528186	0.0453289	-0.0545317	0.0465491	0.228442	0.442132	-0.129317	-0.00763212	0.129678	0.0475623	-0.119388	-0.120355
0.56	0.350443	0.0951294	-0.00535431	-0.0412546	-0.0875982	-0.441525	0.669122	0.0727985	0.914339	-0.0304005	0.0143426	-0.00700585	-0.138779	-0.041852	-0.0193237	0.0967196	-0.0536161	0.4207	-0.472437	-0.240634	0.0846783	-0.0473441	0.251565	0.179032	-0.436519	-0.984997	0.120882	-0.01227	-0.203254	-0.56254	0.080032	1.55794	0.0459745	0.112424	0.0111874	-0.629973	-0.808594	-0.0258423	0.0448641	-0.0346498	0.0487643	0.208541	0.440735	-0.1362	-0.00631829	0.144716	0.0462939	-0.133138	-0.120697
0.57	0.351166	0.0494108	-0.0072767	-0.0710502	-0.0913336	-0.364366	0.66987	0.0766558	0.914016	-0.0341743	0.014272	-0.00762033	-0.138919	0.00147501	-0.018302	0.106331	-0.0497128	0.328148	-0.474972	-0.259705	0.0842269	-0.0376053	0.253427	0.194164	-0.446238	-0.965739	0.122674	-0.0380463	-0.207518	-0.500546	0.0959581	1.61581	0.0471467	0.0981149	0.00471312	-0.662705	-0.808546	0.0406874	0.0446818	0.0166798	0.0505805	0.129995	0.439256	-0.145102	-0.00484689	0.161137	0.0448744	-0.147439	-0.121106
0.58	0.351518	0.0403001	-0.00911428	-0.139286	-0.0931872	-0.094959	0.670659	0.0810784	0.913664	-0.0356303	0.0141769	-0.0115311	-0.139008	-0.0488393	-0.0172324	0.0920484	-0.0479402	0.0105542	-0.477349	-0.213549	0.083847	-0.0233538	0.255401	0.201067	-0.455783	-0.955397	0.123894	-0.113115	-0.210273	-0.27673	0.112205	1.63011	0.047858	0.0551704	-0.00203321	-0.684553	-0.807911	0.0794122	0.0457201	0.180967	0.0506206	-0.139814	0.437707	-0.150314	-0.00327267	0.174252	0.0433714	-0.152093	-0.121594
0.59	0.352077	0.0608036	-0.0103876	-0.129017	-0.0926356	0.0753562	0.671485	0.0831645	0.913302	-0.0375091	0.0140532	-0.0123111	-0.139689	-0.0675149	-0.0166074	0.0326431	-0.0489963	-0.175213	-0.479552	-0.248856	0.0836022	-0.0288834	0.257549	0.229929	-0.465667	-0.988755	0.124739	-0.1238	-0.211044	-0.150983	0.128638	1.6535	0.0487079	0.119542	-0.00911566	-0.725584	-0.807298	0.0700754	0.0478516	0.214951	0.0479214	-0.361607	0.436248	-0.123409	-0.00139465	0.211869	0.0417398	-0.178882	-0.122065
0.6	0.352412	-0.0179009	-0.0111654	-0.083993	-0.0916489	0.0139802	0.672313	0.081819	0.912892	-0.0456546	0.0139475	-0.00800055	-0.139707	0.0953013	-0.0163404	0.0370895	-0.0505008	-0.0772609	-0.482625	-0.379646	0.0828701	-0.128244	0.260077	0.279834	-0.475418	-0.922991	0.125725	-0.082921	-0.211385	-0.190208	0.145308	1.67982	0.0500115	0.123316	-0.0165349	-0.747085	-0.806405	0.146346	0.0496817	0.126429	0.0441139	-0.342894	0.435107	-0.0960194	0.000780031	0.226851	0.039734	-0.223489	-0.122616
0.61	0.351625	-0.122848	-0.0121406	-0.0858136	-0.0920881	-0.145749	0.673124	0.0809941	0.912387	-0.0545631	0.0138981	-0.00236579	-0.137695	0.26408	-0.0156976	0.117698	-0.0501934	0.103409	-0.487	-0.468561	0.0809885	-0.195971	0.263052	0.312256	-0.484193	-0.846998	0.126887	-0.0747019	-0.212715	-0.27895	0.162392	1.74231	0.0509437	0.0601383	-0.0240596	-0.757259	-0.804406	0.244346	0.0505537	0.0559719	0.0414552	-0.177576	0.434158	-0.0827486	0.00297095	0.214563	0.03732	-0.254051	-0.12321
0.62	0.350423	-0.114928	-0.0137736	-0.153573	-0.0930173	-0.0783988	0.673946	0.0804664	0.911825	-0.0565027	0.0138849	-0.00101103	-0.135223	0.213129	-0.0143276	0.155308	-0.0493109	-0.00263324	-0.491441	-0.417209	0.0795687	-0.0732225	0.266093	0.300164	-0.492877	-0.778874	0.127589	-0.149652	-0.214222	-0.18026	0.179958	1.58964	0.0515043	0.0913856	-0.0315026	-0.567595	-0.802085	0.224138	0.0515262	0.138237	0.0396916	-0.214101	0.433383	-0.0467864	0.00504094	0.213106	0.0347621	-0.257036	-0.123681
0.63	0.349364	-0.0545628	-0.0147037	-0.0521028	-0.0920449	0.119333	0.674638	0.059632	0.91131	-0.0434769	0.0138687	-0.00133319	-0.133058	0.176994	-0.0137296	-0.0323023	-0.0508088	-0.213061	-0.495604	-0.419308	0.0791582	-0.0126447	0.269008	0.276764	-0.497685	-0.24712	0.127396	-0.0511718	-0.213738	0.0532787	0.18981	0.473165	0.0498978	-0.433656	-0.0351057	-0.195202	-0.800249	0.10298	0.0530029	0.0763617	0.0360374	-0.440254	0.433546	0.0881295	0.00733255	0.236744	0.032036	-0.293251	-0.12428
0.64	0.349706	0.0962667	-0.0144839	0.0371582	-0.0915921	-0.0221415	0.675204	0.05547	0.910972	-0.0250589	0.0138786	0.0029917	-0.132222	0.0072288	-0.0145561	-0.0910547	-0.0521578	-0.0588943	-0.499502	-0.337426	0.0789253	-0.0211851	0.271488	0.210793	-0.500126	-0.267539	0.127882	0.0133304	-0.21399	-0.149516	0.192594	0.183488	0.0474861	-0.0673688	-0.0359125	-0.0365631	-0.800389	-0.0992149	0.0528384	-0.0762363	0.0321323	-0.32124	0.434689	0.141723	0.00944675	0.162961	0.0289348	-0.315528	-0.124818
0.65	0.350648	0.0727835	-0.0143006	0.0309914	-0.0921491	-0.0500893	0.675759	0.0555908	0.910784	-0.0133804	0.0139083	0.00222646	-0.132571	-0.04865	-0.0153251	-0.0668864	-0.0525133	-0.0305385	-0.502067	-0.17636	0.078955	0.033056	0.273231	0.140443	-0.50258	-0.214611	0.128466	-0.00316508	-0.215059	-0.097728	0.194109	0.12986	0.0471467	-0.0241586	-0.0361806	-0.0194319	-0.801413	-0.0844087	0.0520824	-0.0538852	0.0294592	-0.239759	0.436106	0.14255	0.0106286	0.0742042	0.0259013	-0.28165	-0.125373
0.66	0.351047	0.0161111	-0.0141341	0.0664193	-0.0928511	-0.108342	0.676313	0.0546682	0.910695	-0.00505058	0.0139255	0.00239045	-0.13303	-0.0249313	-0.0159785	-0.0743311	-0.0526607	0.0475601	-0.503246	-0.0831131	0.0790651	-0.0333507	0.274422	0.103637	-0.504305	-0.150039	0.128901	0.0337354	-0.215603	-0.101502	0.195293	0.112509	0.0472141	0.0579893	-0.0363717	-0.0226463	-0.801922	-0.0311645	0.0515278	-0.0909088	0.0273943	-0.150728	0.437459	0.133665	0.0112312	0.0516449	0.0232965	-0.241189	-0.125969
0.67	0.351087	0.00191739	-0.0140592	0.0984605	-0.0953007	-0.351641	0.676841	0.051216	0.910667	-0.00168831	0.0139785	0.00847733	-0.133052	0.0190424	-0.016508	-0.0115265	-0.0507534	0.339826	-0.50409	-0.0824671	0.0779574	-0.180292	0.27532	0.075657	-0.505531	-0.123453	0.129783	0.0698313	-0.217449	-0.302765	0.196296	0.0846526	0.0483712	0.141984	-0.0365947	-0.0119446	-0.802227	-0.0442466	0.0499206	-0.213009	0.0272118	0.12672	0.438727	0.123873	0.0117391	0.0367533	0.0209387	-0.228282	-0.126272
0.68	0.350989	-0.00972383	-0.0148361	0.0448183	-0.0996085	-0.480126	0.677341	0.0492408	0.910649	-0.00223205	0.0140838	0.0117867	-0.132878	0.00519202	-0.0160995	0.0886522	-0.0463764	0.500243	-0.504656	-0.0243623	0.0759598	-0.172755	0.275848	0.0411249	-0.506439	-0.0841351	0.130532	0.0319442	-0.221025	-0.417369	0.196911	0.0435546	0.0493588	0.0518244	-0.0364622	0.0394486	-0.802667	-0.0529575	0.0477411	-0.201104	0.029676	0.332845	0.439891	0.106794	0.0119297	0.000224744	0.0187609	-0.201542	-0.126141
0.69	0.350785	-0.0120978	-0.0163245	-0.00355174	-0.104189	-0.465586	0.677826	0.0477252	0.910624	-0.00246591	0.0142022	0.0114835	-0.132929	-0.0262405	-0.0150025	0.114637	-0.0412996	0.490004	-0.504595	0.02785	0.075103	-0.00943524	0.276075	0.013395	-0.507107	-0.0652077	0.13083	0.00180172	-0.225338	-0.452034	0.197221	0.0248876	0.0496031	0.0149563	-0.0358749	0.07029	-0.803145	-0.056292	0.0460087	-0.143412	0.0333562	0.375191	0.440885	0.0907453	0.0118663	-0.0107736	0.0168938	-0.171276	-0.125687
0.7	0.350909	0.0600195	-0.0178504	-0.0179564	-0.107974	-0.335937	0.678299	0.0468205	0.91061	0.000131936	0.0143084	0.00980011	-0.133662	-0.138012	-0.0140969	0.0518709	-0.0372182	0.310991	-0.504068	0.0749212	0.0751033	-0.0105451	0.276125	0.000949587	-0.508027	-0.128122	0.130962	-0.0161088	-0.229492	-0.387857	0.197414	0.0124861	0.0498939	0.0513089	-0.035223	0.053892	-0.803992	-0.132139	0.0448125	-0.0919053	0.0366518	0.254324	0.441743	0.0867033	0.0118316	0.00415175	0.0152745	-0.15335	-0.125015
0.71	0.351725	0.0906918	-0.0189712	-0.0189778	-0.110477	-0.237093	0.678754	0.0437402	0.910616	0.000182025	0.0144061	0.0103872	-0.135336	-0.163609	-0.0137613	0.0183354	-0.0348519	0.20709	-0.503323	0.053704	0.0746856	-0.0943676	0.276151	0.0104797	-0.509526	-0.145567	0.131069	-0.0276317	-0.232769	-0.320165	0.19744	-0.00302997	0.0505126	0.0589302	-0.0347381	0.0538193	-0.805572	-0.167387	0.0439947	-0.068944	0.0385985	0.148935	0.442608	0.0842785	0.0119255	0.00495976	0.0137236	-0.158552	-0.12415
0.72	0.352232	0.0110651	-0.0200379	-0.0293064	-0.112704	-0.263362	0.679171	0.0400484	0.9106	-0.00372518	0.0145249	0.013481	-0.136409	-0.0487234	-0.0133091	0.0717121	-0.0325428	0.264737	-0.503055	0.00477219	0.073048	-0.212307	0.276277	0.0220553	-0.510671	-0.0677117	0.131038	-0.0305236	-0.235757	-0.308217	0.197463	0.0136603	0.0509058	0.0115032	-0.0340542	0.0797947	-0.806856	-0.0857028	0.0432363	-0.0730453	0.0403084	0.194015	0.443403	0.0725017	0.0118539	-0.0232505	0.0120711	-0.167328	-0.123276
0.73	0.351856	-0.0710415	-0.0213617	-0.0650008	-0.115012	-0.236465	0.679554	0.0369029	0.910552	-0.00490016	0.0146697	0.0148108	-0.136407	0.0257163	-0.0122567	0.13292	-0.0298531	0.247216	-0.502991	0.0216822	0.0709194	-0.206672	0.276429	0.0140328	-0.510997	0.016396	0.130705	-0.0556739	-0.238579	-0.24898	0.197707	0.0339676	0.0506999	-0.0555243	-0.033223	0.0826345	-0.807233	-4.23E-05	0.0426504	-0.0251153	0.0424148	0.200122	0.444057	0.0597121	0.0114707	-0.0556784	0.0104347	-0.15323	-0.122487
0.74	0.350927	-0.0995668	-0.0227665	-0.0821659	-0.116544	-0.164677	0.679913	0.0348626	0.910526	0.000394844	0.0148163	0.0149525	-0.136134	0.0168845	-0.0108504	0.142266	-0.0277248	0.196822	-0.502432	0.0847206	0.0686665	-0.247103	0.276435	-0.00109498	-0.510861	0.0351572	0.129947	-0.0764888	-0.240694	-0.187233	0.198232	0.0725928	0.0500946	-0.035975	-0.0325776	0.0410244	-0.807043	0.0276357	0.0427329	0.0206328	0.0440607	0.140339	0.444682	0.0677842	0.0108197	-0.0683637	0.00904295	-0.124526	-0.121837
0.75	0.349877	-0.100938	-0.0241225	-0.125648	-0.117453	-0.0692179	0.680252	0.0332855	0.910568	0.00832177	0.0149682	0.014798	-0.136084	-0.0337716	-0.00931034	0.17146	-0.0260791	0.0949964	-0.501266	0.163255	0.0664617	-0.15309	0.276239	-0.0374106	-0.510706	0.0459513	0.128891	-0.140105	-0.242263	-0.0917438	0.199018	0.0773925	0.0500689	0.00553596	-0.0323559	0.00995387	-0.806799	0.0211241	0.0432063	0.101083	0.0451962	0.0658261	0.445461	0.0830735	0.0100734	-0.0889853	0.00793746	-0.0911071	-0.121339
0.76	0.34888	-0.0999253	-0.0253876	-0.146831	-0.1167	0.126813	0.680578	0.032188	0.910685	0.0145402	0.015101	0.0117001	-0.136731	-0.101492	-0.00768913	0.127272	-0.0262515	-0.131763	-0.499104	0.261402	0.0662908	0.138285	0.275602	-0.0817413	-0.510557	0.0629832	0.12712	-0.179998	-0.242242	0.0975663	0.199706	0.0612603	0.0499991	-0.00136748	-0.0323492	-0.0124225	-0.806634	0.0262067	0.0448056	0.198597	0.0449418	-0.129159	0.446283	0.0797117	0.00915935	-0.0842589	0.00725073	-0.0456819	-0.120824
0.77	0.348057	-0.0791889	-0.0259141	-0.113054	-0.114332	0.264045	0.680893	0.0306128	0.910849	0.0174387	0.0152123	0.0112772	-0.137986	-0.142482	-0.00686636	0.0363807	-0.028467	-0.288702	-0.496262	0.291587	0.0692276	0.386522	0.274711	-0.0958538	-0.510449	0.0493581	0.125264	-0.175887	-0.240618	0.216086	0.200265	0.0498957	0.0503487	0.0678618	-0.0326353	-0.0420128	-0.806547	0.0116381	0.0468677	0.203325	0.0426781	-0.304552	0.447065	0.0722326	0.00850019	-0.0508146	0.00692343	-0.0232133	-0.120177
0.78	0.347381	-0.0758143	-0.0259281	-0.099386	-0.111324	0.282895	0.681188	0.0283511	0.91102	0.0160824	0.0153407	0.015043	-0.139343	-0.122896	-0.00661282	0.0244741	-0.0317568	-0.358277	-0.493537	0.249027	0.0714106	0.0413617	0.274016	-0.0568656	-0.510403	0.0521289	0.123392	-0.188327	-0.238176	0.263439	0.200708	0.0424048	0.0510093	0.0514639	-0.0331038	-0.0502458	-0.806548	0.00738449	0.0487867	0.177902	0.039327	-0.343876	0.447736	0.0583131	0.0080927	-0.0340394	0.00671282	-0.0188663	-0.119305
0.79	0.346636	-0.0946869	-0.0259538	-0.0964052	-0.108554	0.22615	0.681461	0.0264644	0.911162	0.0119453	0.015519	0.0206775	-0.140375	-0.0784313	-0.00611531	0.074118	-0.0352082	-0.301675	-0.491213	0.214535	0.0722477	0.167753	0.273473	-0.0548943	-0.510273	0.0733431	0.121394	-0.192748	-0.235545	0.255152	0.2011	0.0403958	0.0511006	-0.0397429	-0.0335319	-0.0342907	-0.806485	0.0247445	0.0503546	0.135095	0.0360846	-0.289891	0.448263	0.0424379	0.00778506	-0.0317373	0.00652162	-0.0190863	-0.118273
0.8	0.345456	-0.150451	-0.0263191	-0.10533	-0.10659	0.116808	0.681712	0.0241891	0.911257	0.00752201	0.0157529	0.0258358	-0.140636	0.0153914	-0.00500395	0.14383	-0.0374962	-0.162035	-0.48933	0.165659	0.0740534	0.174174	0.272987	-0.048627	-0.509717	0.129149	0.119298	-0.18712	-0.233405	0.180644	0.201513	0.0467924	0.050239	-0.120229	-0.0337392	-0.00997381	-0.805998	0.0793435	0.0515162	0.0935267	0.0337967	-0.159383	0.44864	0.0327797	0.00739416	-0.0471983	0.00633606	-0.0154955	-0.117269
0.81	0.344055	-0.11664	-0.0269904	-0.104634	-0.105324	0.0981637	0.68195	0.0233029	0.911332	0.00859076	0.0160265	0.0284271	-0.140503	-0.0275497	-0.0034775	0.148489	-0.0389275	-0.146084	-0.487627	0.183482	0.0762947	0.287062	0.272507	-0.0567728	-0.508971	0.0922277	0.117226	-0.184625	-0.231923	0.144331	0.202006	0.0510364	0.0491757	-0.0687552	-0.0338444	-0.0174287	-0.805318	0.0407994	0.0523381	0.07127	0.0324293	-0.133759	0.448947	0.029683	0.00692079	-0.0450134	0.00626265	0.00228009	-0.116382
0.82	0.343287	-0.0529318	-0.0275433	-0.0951742	-0.103868	0.134955	0.682179	0.0224688	0.911435	0.0113666	0.0163175	0.0298128	-0.141152	-0.0989813	-0.00210894	0.121332	-0.0405408	-0.16938	-0.485718	0.190521	0.079546	0.354127	0.27197	-0.0596436	-0.508824	0.035039	0.115271	-0.186169	-0.230539	0.134661	0.202446	0.0363475	0.0489598	0.0180752	-0.034102	-0.0281833	-0.805334	-0.0310634	0.0530038	0.0587929	0.0308647	-0.175712	0.449328	0.0421135	0.00651439	-0.0384314	0.0063568	0.0153261	-0.115534
0.83	0.342864	-0.0472026	-0.0278906	-0.0709335	-0.102292	0.125488	0.68239	0.0197293	0.911548	0.0108632	0.016623	0.0314196	-0.142035	-0.0749797	-0.00091593	0.109731	-0.0421128	-0.12887	-0.484006	0.146453	0.0834726	0.429984	0.27148	-0.0535532	-0.5089	0.0373973	0.113474	-0.158603	-0.22928	0.10757	0.202711	0.0206173	0.0492814	0.0404079	-0.0343833	-0.0236658	-0.805734	-0.0390693	0.0534356	0.020413	0.0291087	-0.167626	0.44975	0.0384252	0.00612219	-0.0401877	0.00655223	0.023717	-0.114756
0.84	0.342359	-0.0550604	-0.0280057	0.0105403	-0.101723	-0.044677	0.682569	0.0158647	0.911645	0.00808576	0.0169579	0.0360094	-0.142299	0.0156849	5.59E-05	0.0881621	-0.042406	0.0874273	-0.483033	0.045181	0.0878734	0.422342	0.271169	-0.0260412	-0.508766	0.0384097	0.11234	-0.0561598	-0.22891	-0.0442593	0.202879	0.0137983	0.0498881	0.088232	-0.0346368	-0.0231556	-0.806082	-0.0373497	0.0528428	-0.145253	0.0280985	-0.0182159	0.450118	0.0313371	0.00583708	-0.0174769	0.00677893	0.0200392	-0.113978
0.85	0.3418	-0.0509524	-0.0283105	0.00361971	-0.10306	-0.217839	0.68271	0.0126238	0.911708	0.00439333	0.0173427	0.0404418	-0.14185	0.0555473	0.00119629	0.158246	-0.0404708	0.285054	-0.482922	-0.00681745	0.0914087	0.268494	0.270981	-0.0297963	-0.508487	0.0418265	0.111846	-0.0437731	-0.230187	-0.199457	0.202918	-0.00436752	0.05081	0.0798472	-0.0346984	0.0179668	-0.806503	-0.0557468	0.0508951	-0.216906	0.0289655	0.18948	0.450376	0.0193793	0.00560324	-0.0380034	0.00695947	0.018764	-0.113098
0.86	0.341172	-0.0629682	-0.0293922	-0.0364142	-0.105564	-0.31071	0.682824	0.0103966	0.911728	-0.000255814	0.0177517	0.0405918	-0.141131	0.0740933	0.00313538	0.224128	-0.0370831	0.372573	-0.483036	-0.0113919	0.0933381	0.129499	0.270699	-0.0321587	-0.508079	0.0651838	0.111274	-0.0419678	-0.232845	-0.315436	0.202779	-0.0206903	0.0512725	0.0143981	-0.034242	0.0702237	-0.806999	-0.0528134	0.0487245	-0.209667	0.0317314	0.340608	0.450486	0.00708014	0.00504705	-0.0706882	0.00723265	0.0396968	-0.112155
0.87	0.340404	-0.0689902	-0.0308556	-0.0428255	-0.10844	-0.314533	0.682917	0.00828531	0.91171	-0.00286205	0.0181421	0.0370113	-0.140214	0.0893419	0.00535927	0.216089	-0.0333756	0.356053	-0.48323	-0.0272696	0.0944089	0.092464	0.270502	-0.0153924	-0.507422	0.0738101	0.110883	-0.00175295	-0.236447	-0.378918	0.202554	-0.0223699	0.0513123	0.005189	-0.0334509	0.0832238	-0.807418	-0.0484863	0.0466743	-0.195541	0.0354231	0.37447	0.450545	0.00444968	0.00422718	-0.0935236	0.00778838	0.0718135	-0.111338
0.88	0.339671	-0.0603673	-0.0321889	-0.0327901	-0.111052	-0.261188	0.682992	0.00690992	0.911682	-0.00240898	0.0184868	0.031866	-0.139293	0.0792346	0.00727855	0.171326	-0.0301215	0.29318	-0.483502	-0.0234792	0.0947475	-0.0362394	0.270309	-0.0201662	-0.506713	0.0615495	0.110896	0.0351464	-0.240358	-0.376242	0.202387	-0.0139587	0.0515218	0.0386339	-0.0326783	0.0700558	-0.807869	-0.0559042	0.0448113	-0.172361	0.039006	0.3303	0.450614	0.0076292	0.00317577	-0.117916	0.00867059	0.104625	-0.110703
0.89	0.339058	-0.0497165	-0.0331837	-0.0171211	-0.113118	-0.195251	0.683058	0.00655111	0.911664	-0.00126189	0.0187799	0.0268467	-0.13858	0.0545401	0.00873058	0.124102	-0.0275124	0.231627	-0.483643	-0.00216458	0.0937667	-0.157023	0.27013	-0.01169	-0.506078	0.0460911	0.111231	0.0574714	-0.24393	-0.317348	0.202317	-0.00444902	0.0520557	0.0704885	-0.0320919	0.0464693	-0.808396	-0.0612028	0.0431879	-0.147845	0.0420052	0.265075	0.45066	-0.00253869	0.00187006	-0.143351	0.00987937	0.137126	-0.110239
0.9	0.338511	-0.0525576	-0.0338472	-0.00357983	-0.114676	-0.147736	0.683121	0.00651906	0.911657	-0.000207296	0.0190262	0.0225127	-0.13807	0.048197	0.00978215	0.0896991	-0.0254362	0.189251	-0.483552	0.0131283	0.0917344	-0.242951	0.269974	-0.00687149	-0.50548	0.0480079	0.111724	0.0678755	-0.246794	-0.243907	0.2023	-0.00215716	0.0528276	0.081375	-0.031694	0.0330127	-0.808914	-0.0513448	0.041805	-0.126626	0.0444185	0.217578	0.45058	-0.0130652	0.000316893	-0.165796	0.0114124	0.169263	-0.109858
0.91	0.337874	-0.0663173	-0.0342415	0.0101783	-0.115935	-0.116927	0.683182	0.00576499	0.911656	0.000120679	0.0192318	0.0186891	-0.137493	0.0640356	0.0105	0.0594154	-0.0237179	0.154379	-0.48341	0.0127238	0.0889541	-0.309534	0.26989	0.00205345	-0.504755	0.0631642	0.112305	0.0770159	-0.248997	-0.183457	0.202276	-0.00545171	0.0536473	0.0814785	-0.0314022	0.0259875	-0.809264	-0.0299171	0.0405881	-0.111297	0.0464332	0.184052	0.450337	-0.0341851	-0.00145193	-0.186072	0.0132629	0.200622	-0.109553
0.92	0.337118	-0.0762554	-0.0344605	0.00153215	-0.116904	-0.0635893	0.683239	0.00568817	0.91166	0.000538257	0.0194005	0.0147206	-0.136783	0.066275	0.0109655	0.0429018	-0.0224363	0.082206	-0.483288	0.0189111	0.0856786	-0.338309	0.269861	0.00644492	-0.503885	0.0778611	0.112853	0.0593278	-0.250638	-0.112304	0.202234	-0.00895549	0.0544257	0.0710609	-0.0311727	0.0216684	-0.809429	-0.014935	0.039607	-0.0648759	0.0480921	0.13437	0.449956	-0.0469482	-0.00340295	-0.206016	0.0154183	0.231363	-0.109339
0.93	0.336395	-0.0743087	-0.0346452	-0.0569449	-0.116462	0.147368	0.683304	0.00749658	0.911675	0.00251999	0.0195125	0.00726674	-0.136442	0.00325153	0.0113705	0.025859	-0.0228375	-0.175435	-0.48274	0.0885201	0.082331	-0.323291	0.269765	-0.00628866	-0.503028	0.0899621	0.1128	-0.0172404	-0.250926	0.0826205	0.202115	-0.0140727	0.0547842	-0.0102374	-0.0309443	0.0165786	-0.809565	-0.00523614	0.039802	0.102269	0.0485837	-0.0555819	0.449432	-0.0634816	-0.00567392	-0.241182	0.0179382	0.273757	-0.10919
0.94	0.335746	-0.0630207	-0.0342924	-0.0285858	-0.114006	0.327412	0.683386	0.00893168	0.911713	0.00520648	0.0195502	0.000997534	-0.136582	-0.0351048	0.0111623	-0.0736732	-0.0257728	-0.397813	-0.48166	0.120546	0.0791489	-0.317687	0.269665	0.00309615	-0.502229	0.0707651	0.112432	-0.00995013	-0.249361	0.23762	0.202059	-0.000311186	0.0546168	0.00215987	-0.0309555	-0.0236737	-0.809606	0.000281781	0.041198	0.158844	0.0469312	-0.270813	0.448782	-0.0750163	-0.00807096	-0.229347	0.0208398	0.303217	-0.109138
0.95	0.335424	-0.0301963	-0.0331234	0.00476515	-0.110352	0.421325	0.68348	0.00964982	0.911777	0.0072422	0.019548	-0.000781501	-0.137202	-0.0737397	0.0100504	-0.140552	-0.0304268	-0.511384	-0.480422	0.120152	0.076335	-0.237736	0.269704	0.0119827	-0.501789	0.0309773	0.112192	-0.0196668	-0.246422	0.353996	0.202117	0.00752604	0.0549707	0.0581315	-0.0314085	-0.0618408	-0.809812	-0.0233382	0.0428191	0.162953	0.0434504	-0.405331	0.447986	-0.0944666	-0.0102909	-0.212958	0.0239063	0.308289	-0.109065
0.96	0.335279	-0.0266204	-0.0316274	0.0154784	-0.106386	0.410898	0.683577	0.00979182	0.911847	0.00647982	0.0195452	0.000598386	-0.137957	-0.0623296	0.00860802	-0.146585	-0.0355921	-0.508167	-0.479326	0.0941522	0.074083	-0.203196	0.269831	0.0232221	-0.5016	0.0254713	0.111812	-0.043043	-0.24249	0.428232	0.202188	0.00774188	0.0553609	0.00339136	-0.0320683	-0.0673601	-0.810112	-0.0216037	0.044374	0.145085	0.0392942	-0.410638	0.44698	-0.120558	-0.0123908	-0.202107	0.0269507	0.301804	-0.108883
0.97	0.33509	-0.0324061	-0.0302257	0.0129052	-0.102819	0.351459	0.683672	0.00905944	0.911902	0.00445572	0.019564	0.00325949	-0.138507	-0.0391375	0.00725807	-0.125651	-0.040418	-0.454016	-0.478509	0.0691768	0.0725877	-0.100471	0.27004	0.0265285	-0.501459	0.0295093	0.111219	-0.0656533	-0.238077	0.446083	0.20228	0.0106031	0.0549823	-0.0821373	-0.0327148	-0.0601372	-0.810334	-0.0138433	0.045681	0.117824	0.0354749	-0.350173	0.445739	-0.138408	-0.0143712	-0.186126	0.0299084	0.293144	-0.108667
0.98	0.334864	-0.0295064	-0.0291035	0.00133385	-0.0998058	0.29162	0.683761	0.00866253	0.911938	0.00277896	0.0196113	0.0062485	-0.138882	-0.0281512	0.00615819	-0.0974763	-0.0446713	-0.396247	-0.477922	0.0480164	0.0718111	-0.0607938	0.270276	0.0258286	-0.501364	0.0264228	0.110391	-0.0895848	-0.233792	0.404806	0.20238	0.012449	0.0539366	-0.122577	-0.0332536	-0.0471398	-0.810524	-0.0178261	0.0467472	0.0957047	0.0323268	-0.281551	0.444299	-0.159094	-0.016187	-0.165988	0.0327796	0.285207	-0.108418
0.99	0.334683	-0.0209156	-0.0282488	-0.00447528	-0.0972852	0.243208	0.683842	0.0076424	0.91196	0.0016156	0.0196887	0.00919962	-0.139181	-0.0244042	0.00531263	-0.0751022	-0.0483507	-0.340939	-0.477528	0.0312633	0.0713569	-0.0296154	0.270515	0.0246301	-0.501386	0.0154674	0.109403	-0.102233	-0.230048	0.343768	0.202509	0.0169648	0.0526328	-0.131327	-0.0336724	-0.037329	-0.810781	-0.0285836	0.0475667	0.0695817	0.0298143	-0.226365	0.442712	-0.166701	-0.0177829	-0.142109	0.035556	0.274958	-0.108198
1	0.334534	-0.0209266	-0.0275728	-0.00605854	-0.0951455	0.208407	0.683911	0.00625164	0.91197	0.000531145	0.0197949	0.0119358	-0.139397	-0.0120964	0.00468895	-0.0542681	-0.0514971	-0.290654	-0.477302	0.0142585	0.0711077	-0.0203778	0.270758	0.0256639	-0.50148	0.0144293	0.108341	-0.105846	-0.226897	0.287323	0.202678	0.0215369	0.0514016	-0.110041	-0.0340069	-0.0316986	-0.811096	-0.0294946	0.0481352	0.0450494	0.0277931	-0.184566	0.44104	-0.178309	-0.0191624	-0.121593	0.0382223	0.263986	-0.108056
1.01	0.334374	-0.0232909	-0.026974	0.00591607	-0.0933044	0.167809	0.683965	0.00467257	0.911971	-0.000258311	0.019927	0.0147344	-0.139488	0.00708152	0.00423099	-0.0418854	-0.0541222	-0.218426	-0.477225	-0.0068829	0.0709461	-0.0126831	0.271014	0.0276828	-0.501579	0.0133951	0.107303	-0.0913854	-0.224302	0.218659	0.202898	0.0277021	0.0504914	-0.0668357	-0.0343025	-0.0279375	-0.811404	-0.0283378	0.0484397	0.00556	0.0261383	-0.14181	0.439269	-0.182817	-0.0203622	-0.102789	0.0407619	0.249622	-0.108003
1.02	0.334029	-0.0456308	-0.0264068	0.062467	-0.0928304	-0.0693694	0.683996	0.00140123	0.91196	-0.002155	0.0201061	0.0216641	-0.138945	0.105546	0.00385186	-0.0115308	-0.0550299	0.0585191	-0.477713	-0.0941661	0.0707745	-0.0295603	0.271356	0.0375526	-0.501528	0.0176806	0.106783	-0.0146654	-0.223261	-0.0351686	0.203244	0.0447521	0.0502896	0.0295224	-0.0346204	-0.0299703	-0.811566	-0.0125708	0.0476773	-0.160931	0.0256961	0.0879044	0.437425	-0.197877	-0.0213419	-0.0850444	0.0430621	0.215398	-0.108062
1.03	0.333504	-0.0445038	-0.0264767	0.040805	-0.094753	-0.266656	0.683999	-0.00046702	0.91193	-0.00370627	0.0203523	0.0265728	-0.137694	0.122755	0.00410753	0.0717345	-0.0533416	0.243312	-0.478797	-0.103798	0.070486	-0.0111244	0.271639	0.0165319	-0.501349	0.0210601	0.10666	-0.0089089	-0.224841	-0.250151	0.203631	0.033188	0.050694	0.0299185	-0.0347596	0.00544728	-0.811689	-0.0262499	0.0456274	-0.224078	0.0279392	0.332979	0.435425	-0.21383	-0.0223679	-0.103341	0.045062	0.199813	-0.108111
1.04	0.332992	-0.0438047	-0.0272173	0.00644751	-0.0975687	-0.294013	0.68399	-0.00128218	0.911889	-0.004143	0.0206196	0.0263159	-0.136522	0.1042	0.00496428	0.102228	-0.0507705	0.254714	-0.479665	-0.0718836	0.0705611	0.0170336	0.271702	-0.00120424	-0.501096	0.033708	0.106517	-0.00419682	-0.227884	-0.340158	0.203839	0.0142585	0.0508326	0.00557961	-0.0345403	0.0353553	-0.811922	-0.0315831	0.0434825	-0.197907	0.0317636	0.405327	0.433308	-0.219363	-0.0235293	-0.104949	0.0470593	0.211959	-0.108226
1.05	0.332468	-0.0482718	-0.0280911	0.00166326	-0.10019	-0.252256	0.68397	-0.00270062	0.911853	-0.0030341	0.0208728	0.0242204	-0.135446	0.105402	0.00587074	0.0880083	-0.0483969	0.219811	-0.480357	-0.0679415	0.070821	0.044194	0.271659	-0.0086095	-0.500697	0.0439954	0.106543	0.0275695	-0.231528	-0.372764	0.203943	0.00928796	0.0510226	0.0415261	-0.0341738	0.0345947	-0.812159	-0.026968	0.0416234	-0.171488	0.0357301	0.376275	0.431173	-0.218017	-0.0246224	-0.0930544	0.0492005	0.225868	-0.108542
1.06	0.331873	-0.0587498	-0.0287814	0.00746667	-0.10232	-0.195986	0.683935	-0.00413161	0.911828	-0.00176493	0.0211033	0.0218947	-0.134299	0.115527	0.0066015	0.0691287	-0.046347	0.194547	-0.481057	-0.0692222	0.071534	0.0973882	0.271565	-0.012373	-0.500088	0.0586971	0.106856	0.0605934	-0.235295	-0.360811	0.204018	0.00598184	0.0516088	0.0707487	-0.0338412	0.0317055	-0.812306	-0.0146454	0.0400234	-0.148029	0.0392059	0.316487	0.429065	-0.21118	-0.0256014	-0.0819876	0.0514587	0.235584	-0.109056
1.07	0.331244	-0.0558156	-0.0292468	0.00934315	-0.103942	-0.143826	0.683891	-0.00446968	0.911819	-7.30E-05	0.0213118	0.0199062	-0.133183	0.0980169	0.00717571	0.0571533	-0.0445026	0.178353	-0.481649	-0.0450921	0.0726934	0.120636	0.271418	-0.0211136	-0.499349	0.0570267	0.107393	0.0752636	-0.238743	-0.308042	0.204101	0.00731898	0.0524028	0.0918537	-0.0335775	0.0205791	-0.812398	-0.015668	0.0386716	-0.121953	0.0420582	0.255549	0.42697	-0.216733	-0.0264866	-0.0724858	0.0537931	0.241653	-0.109676
1.08	0.330684	-0.0487988	-0.0295801	0.00454252	-0.105134	-0.107555	0.683846	-0.00417377	0.911824	0.00110027	0.0215035	0.0185468	-0.132311	0.0705121	0.00770579	0.0581099	-0.0427942	0.167233	-0.481948	-0.0140248	0.0738722	0.122843	0.271219	-0.0226897	-0.498636	0.0521004	0.10798	0.0705855	-0.241528	-0.233292	0.204183	0.00544407	0.0533738	0.102727	-0.0334044	0.0139437	-0.81253	-0.0208771	0.0375813	-0.0962626	0.0443691	0.209359	0.424801	-0.22531	-0.027276	-0.0606563	0.0561654	0.243379	-0.110341
1.09	0.330186	-0.0449328	-0.0298689	-0.000436628	-0.106048	-0.0857915	0.683804	-0.00417011	0.91184	0.00220757	0.021683	0.0173334	-0.131667	0.0527255	0.00827169	0.0603344	-0.0411744	0.156845	-0.481981	0.00595406	0.0752775	0.158451	0.270995	-0.0268038	-0.49797	0.0510026	0.108498	0.0606164	-0.24355	-0.160057	0.204236	0.000745259	0.0544172	0.104233	-0.0332709	0.012711	-0.812698	-0.021284	0.0367109	-0.0761631	0.0462898	0.174732	0.422506	-0.239575	-0.0279495	-0.0475436	0.0585299	0.241756	-0.111035
1.1	0.329741	-0.0393562	-0.030176	-0.0308115	-0.106679	-0.0287263	0.683768	-0.00289144	0.911867	0.00343954	0.0218475	0.0149568	-0.13122	0.0196938	0.00888999	0.0735804	-0.0397967	0.090517	-0.481807	0.0406321	0.0769746	0.179068	0.270754	-0.0333425	-0.497353	0.0536625	0.108843	0.0197129	-0.244869	-0.0713027	0.204237	-0.00707105	0.0554557	0.096768	-0.0331495	0.013023	-0.812882	-0.0219509	0.036122	-0.0142021	0.0478345	0.114958	0.420062	-0.253503	-0.0285168	-0.0424439	0.0608526	0.238344	-0.111766
1.11	0.329504	-0.00986414	-0.0305159	-0.0832969	-0.105677	0.21149	0.683756	0.000246929	0.911917	0.00691417	0.0219643	0.00802078	-0.131537	-0.0905869	0.00961179	0.046662	-0.0401257	-0.172401	-0.480896	0.138909	0.0790167	0.229037	0.27036	-0.0475133	-0.496933	0.038387	0.108484	-0.054246	-0.244536	0.151429	0.204135	-0.0165667	0.0561276	0.0478839	-0.0330239	0.00381347	-0.813197	-0.0366561	0.0368388	0.150037	0.0479086	-0.129305	0.417455	-0.272472	-0.0291218	-0.035794	0.0632224	0.250933	-0.112568
1.12	0.329599	0.00158653	-0.0301631	-0.0443524	-0.102544	0.373329	0.683765	0.00087813	0.912001	0.00911478	0.0220169	0.0033084	-0.132628	-0.103721	0.00967438	-0.0380674	-0.0429223	-0.357961	-0.479452	0.128584	0.0813643	0.229003	0.270019	-0.0279898	-0.496756	0.02958	0.107936	-0.0349622	-0.242315	0.272024	0.203966	-0.0235717	0.0568204	0.0943309	-0.0331768	-0.0304881	-0.813673	-0.0343767	0.0385801	0.180385	0.0453728	-0.354234	0.414734	-0.276837	-0.0294439	0.00536977	0.0656205	0.238244	-0.113435
1.13	0.329589	-0.0296275	-0.0291111	-0.00427302	-0.0987927	0.388346	0.683769	0.000216996	0.912087	0.00752926	0.0220428	0.002184	-0.133323	-0.0267323	0.0091492	-0.0629703	-0.0467294	-0.386381	-0.478539	0.0569004	0.0836003	0.21929	0.269903	-0.00575607	-0.496371	0.0629713	0.107628	-0.0104573	-0.23935	0.333685	0.20371	-0.0311164	0.0576943	0.0461088	-0.0335893	-0.0437722	-0.813909	0.00475185	0.0402258	0.149265	0.0414111	-0.418394	0.411927	-0.284516	-0.029466	0.0244439	0.0677615	0.205766	-0.11441
1.14	0.329291	-0.0455656	-0.0278679	0.0124602	-0.0953359	0.341114	0.683768	-0.000300495	0.912148	0.00460131	0.0220641	0.0021646	-0.133373	0.0148173	0.00853863	-0.0566199	-0.0504068	-0.344619	-0.478183	0.0216695	0.0856207	0.165648	0.269976	0.00984153	-0.495689	0.0751152	0.107394	-0.00704523	-0.235707	0.402805	0.203403	-0.031735	0.0575762	-0.0548328	-0.0340141	-0.0391332	-0.81379	0.0236626	0.0415526	0.116101	0.0372971	-0.39521	0.408985	-0.2988	-0.0293718	0.0346647	0.0695705	0.173662	-0.11537
1.15	0.328933	-0.0378309	-0.026733	0.0172268	-0.0924561	0.275868	0.683767	-0.000293402	0.912178	0.00160078	0.0220875	0.00244897	-0.133232	0.0145075	0.00804493	-0.0425411	-0.0535743	-0.287556	-0.478004	0.0159209	0.0866759	0.0451041	0.270144	0.0213672	-0.495031	0.0603136	0.107112	-0.0152958	-0.231711	0.395448	0.203107	-0.0266181	0.0567309	-0.108843	-0.0343395	-0.0284748	-0.813612	0.0143988	0.0425768	0.0857336	0.0336028	-0.340519	0.405925	-0.306835	-0.029183	0.0462062	0.0710605	0.142346	-0.116262
1.16	0.32868	-0.0255213	-0.0257714	0.0181538	-0.0901884	0.218242	0.683763	-0.000615232	0.912183	-0.000334479	0.0221117	0.00227117	-0.133135	0.0104667	0.00768035	-0.0305031	-0.0561913	-0.237866	-0.477892	0.00679122	0.0867523	-0.00871324	0.27041	0.0303184	-0.494576	0.0420288	0.106813	-0.0216229	-0.228106	0.332623	0.202875	-0.0186849	0.0555005	-0.133627	-0.0346077	-0.0251591	-0.813578	-0.00230523	0.0433102	0.0623489	0.0304812	-0.285307	0.402804	-0.309542	-0.028897	0.0555555	0.0722381	0.111306	-0.117128
1.17	0.328528	-0.0137851	-0.0249596	0.0193	-0.0884001	0.17546	0.683753	-0.0010779	0.912174	-0.0011129	0.0221306	0.00144177	-0.133059	0.00736639	0.00738061	-0.0291752	-0.0583646	-0.199953	-0.477885	-0.00360239	0.0865247	-0.0436751	0.270724	0.0317262	-0.494305	0.0235188	0.106516	-0.0251088	-0.225118	0.274603	0.202733	-0.00794634	0.0541111	-0.141336	-0.0348541	-0.024069	-0.813703	-0.0194259	0.0438375	0.0457385	0.0278691	-0.239838	0.399686	-0.308944	-0.0285276	0.0636229	0.0731049	0.0798979	-0.118036
1.18	0.328459	-0.00981605	-0.024263	0.0200092	-0.0869606	0.143453	0.683738	-0.00180249	0.912162	-0.00131899	0.0221402	0.000505819	-0.133014	0.00757426	0.00707902	-0.0305202	-0.0602202	-0.171968	-0.477939	-0.00367047	0.0856618	-0.136678	0.270989	0.0244889	-0.4942	0.0135109	0.106214	-0.0287995	-0.222597	0.234072	0.2027	0.0035699	0.0527363	-0.130307	-0.0351044	-0.0253242	-0.813962	-0.0273125	0.0442291	0.0341898	0.0256849	-0.200049	0.396547	-0.309379	-0.0280879	0.0704005	0.0736582	0.0485048	-0.118986
1.19	0.328372	-0.0196437	-0.0236104	0.0491831	-0.0859217	0.065329	0.683712	-0.00339247	0.912149	-0.00176121	0.0221438	0.00102329	-0.132904	0.0399401	0.00671827	-0.0421853	-0.0616433	-0.0762499	-0.477988	-0.0241655	0.0837991	-0.22808	0.271196	0.0303343	-0.494138	0.0136249	0.105986	0.00291145	-0.220562	0.144536	0.202779	0.0157004	0.051669	-0.0703367	-0.035383	-0.0301806	-0.81424	-0.0201823	0.0443892	-0.0270556	0.0239493	-0.125149	0.393374	-0.313761	-0.0275585	0.0873599	0.0738908	0.0131371	-0.119956
1.2	0.32796	-0.0479333	-0.0230575	0.0950319	-0.0867875	-0.2	0.683662	-0.00658747	0.91212	-0.00382036	0.0221775	0.0058646	-0.131911	0.143316	0.00630831	-0.011718	-0.0609734	0.210774	-0.478724	-0.110046	0.0811802	-0.287878	0.271508	0.0344032	-0.493811	0.0248695	0.106361	0.0665174	-0.220453	-0.120638	0.203009	0.0320483	0.0514526	0.00733503	-0.0356907	-0.0263202	-0.814263	-0.00239709	0.0432498	-0.186669	0.0239479	0.14254	0.390134	-0.327619	-0.0268219	0.097889	0.0736697	-0.0397662	-0.120975
1.21	0.327519	-0.0196915	-0.0233149	0.0391988	-0.0897384	-0.343532	0.683595	-0.00640271	0.912079	-0.00397789	0.02225	0.00784672	-0.130622	0.0899808	0.00651506	0.0612609	-0.0580627	0.338559	-0.479679	-0.0620507	0.0782719	-0.282104	0.271639	0.00169904	-0.49357	-0.0032661	0.106785	0.0201212	-0.222563	-0.269545	0.203311	0.0324625	0.0512293	-0.0545007	-0.0357963	0.00783293	-0.814416	-0.0441252	0.0412626	-0.189273	0.0265581	0.349154	0.386719	-0.341469	-0.026187	0.0815315	0.0730115	-0.0685034	-0.121849
1.22	0.327414	0.0118089	-0.0243579	-0.014006	-0.093117	-0.35088	0.683536	-0.0053957	0.912044	-0.00269725	0.0223244	0.00687357	-0.130109	0.0119209	0.00724874	0.0832118	-0.0546784	0.328151	-0.479901	0.00816187	0.0755547	-0.266864	0.271452	-0.0245397	-0.49376	-0.030771	0.106793	-0.0219449	-0.225595	-0.336071	0.203619	0.0335061	0.0508082	-0.0133912	-0.0356316	0.0212069	-0.815006	-0.0795087	0.0396087	-0.138717	0.0304444	0.405217	0.383148	-0.35948	-0.0256005	0.0904527	0.072165	-0.0820846	-0.122632
1.23	0.32754	0.0269046	-0.0256806	-0.0366519	-0.0961866	-0.311491	0.683484	-0.0052509	0.912028	-0.000467116	0.0223857	0.00541374	-0.130155	-0.0239827	0.00803395	0.0722513	-0.0516131	0.283152	-0.479644	0.0349795	0.0729328	-0.252355	0.27108	-0.0370303	-0.494208	-0.0448055	0.106598	-0.0338965	-0.229078	-0.363557	0.203955	0.0357096	0.0509424	0.0364972	-0.035408	0.0221012	-0.815832	-0.0906895	0.0383842	-0.101708	0.034456	0.383261	0.37943	-0.37572	-0.0248766	0.106951	0.0711661	-0.100056	-0.123445
1.24	0.327764	0.0303488	-0.0269956	-0.0470235	-0.0987376	-0.255548	0.683436	-0.00421143	0.912034	0.00128496	0.0224334	0.00414738	-0.13045	-0.0399612	0.00869086	0.0554737	-0.0490256	0.235161	-0.47922	0.0467304	0.0708604	-0.155894	0.270605	-0.0471283	-0.494733	-0.0451991	0.106368	-0.0336876	-0.232604	-0.346738	0.204306	0.0346133	0.0514911	0.0687584	-0.0352233	0.0155449	-0.816683	-0.0853071	0.0374955	-0.070839	0.0380621	0.329087	0.375497	-0.400218	-0.0240159	0.120354	0.0699651	-0.121385	-0.124249
1.25	0.32802	0.0292431	-0.0282117	-0.0502277	-0.100759	-0.210653	0.683397	-0.0036358	0.912052	0.00200861	0.0224709	0.00347719	-0.130886	-0.0459913	0.00918968	0.0396722	-0.0468718	0.198211	-0.478695	0.0516659	0.0696906	-0.0939409	0.270085	-0.0491699	-0.49524	-0.0400443	0.10616	-0.0267696	-0.235824	-0.308465	0.20462	0.0278012	0.0522545	0.0807837	-0.0350616	0.0162033	-0.817454	-0.0715578	0.0368716	-0.0528294	0.0411018	0.276001	0.371302	-0.420291	-0.0230381	0.132586	0.0685447	-0.142851	-0.12506
1.26	0.328231	0.0237206	-0.0293243	-0.052606	-0.102425	-0.178269	0.683368	-0.00247847	0.912071	0.00176737	0.0225052	0.00342678	-0.131305	-0.0421033	0.00957199	0.033582	-0.0450677	0.162521	-0.478183	0.0476125	0.0688825	-0.0685407	0.269593	-0.0448208	-0.495644	-0.0318088	0.106011	-0.0208528	-0.238643	-0.263678	0.204876	0.0220937	0.0530682	0.0814863	-0.0348736	0.0186541	-0.818058	-0.0533087	0.0363833	-0.0408867	0.0436553	0.231193	0.366919	-0.439475	-0.0219593	0.14133	0.0669121	-0.163429	-0.125874
1.27	0.328441	0.0264286	-0.0303428	-0.0493004	-0.103841	-0.155557	0.683351	-0.00091939	0.912085	0.00108151	0.0225405	0.00367203	-0.131715	-0.0422646	0.00989216	0.0280099	-0.0435893	0.131516	-0.477749	0.0376162	0.0683241	-0.0476317	0.269184	-0.0357585	-0.495999	-0.0326967	0.105936	-0.0114675	-0.241047	-0.225357	0.205067	0.0146113	0.0538841	0.0819623	-0.0346653	0.0215803	-0.818522	-0.0432942	0.0359641	-0.0382834	0.0457749	0.189513	0.362261	-0.46769	-0.0208146	0.14741	0.0650896	-0.180616	-0.12662
1.28	0.328697	0.0338923	-0.0313157	-0.0883837	-0.104813	-0.0546254	0.683352	0.00187878	0.912094	0.0011315	0.0225739	0.00217255	-0.13224	-0.0848617	0.0102643	0.0480459	-0.0426668	0.012097	-0.477285	0.0728229	0.0679296	-0.0330518	0.268827	-0.0400736	-0.496367	-0.031366	0.10579	-0.0543298	-0.242886	-0.117238	0.205189	0.00609263	0.0546169	0.0556879	-0.0344113	0.0272402	-0.818905	-0.0363733	0.0358084	0.0444423	0.0473314	0.0907171	0.357406	-0.487224	-0.0196891	0.131766	0.0631312	-0.187125	-0.127331
1.29	0.329267	0.0769215	-0.0321207	-0.113778	-0.103748	0.204873	0.683396	0.00652792	0.912117	0.00367279	0.0225698	-0.00298188	-0.133709	-0.206546	0.0106666	-0.000172932	-0.0439555	-0.272776	-0.476039	0.163511	0.0677722	0.000595721	0.268401	-0.0393058	-0.497028	-0.0678046	0.105076	-0.097304	-0.242788	0.117258	0.205236	0.000478568	0.0549444	0.0303923	-0.0341733	0.0129314	-0.819416	-0.0573003	0.0370184	0.181452	0.0469332	-0.188154	0.35236	-0.506225	-0.0187302	0.132145	0.0612367	-0.173095	-0.127953
1.3	0.330201	0.0783195	-0.0320464	-0.0608809	-0.100749	0.335391	0.683473	0.00805403	0.912162	0.00459727	0.022528	-0.00458755	-0.135857	-0.193084	0.0103842	-0.0662728	-0.0475936	-0.427826	-0.474488	0.126801	0.0678336	0.00566971	0.268151	-0.00965037	-0.497961	-0.0700092	0.104461	-0.0596107	-0.24087	0.222762	0.205242	-0.00562614	0.0555575	0.0883801	-0.0342227	-0.0172456	-0.820047	-0.0401024	0.0388918	0.180208	0.0439475	-0.382552	0.347206	-0.511074	-0.0176085	0.150405	0.0593914	-0.181327	-0.128518
1.31	0.330887	0.0385483	-0.0312827	-0.0148777	-0.0974322	0.329118	0.683556	0.00851827	0.912199	0.00269546	0.0224884	-0.00309489	-0.137372	-0.106406	0.00975134	-0.0665056	-0.0519805	-0.436097	-0.473595	0.055832	0.0679371	0.0317388	0.268197	0.0144415	-0.498547	-0.0320687	0.104213	-0.0205852	-0.238431	0.248768	0.205171	-0.0114753	0.0564216	0.070911	-0.0344445	-0.0252124	-0.820239	0.0128074	0.0404476	0.132851	0.0398584	-0.419277	0.342	-0.51794	-0.0164215	0.144583	0.0573973	-0.198658	-0.129036
1.32	0.331235	0.0177317	-0.0303083	0.00517151	-0.0945198	0.283092	0.683647	0.00945616	0.912216	0.000686592	0.0224671	-0.00121596	-0.138217	-0.0651931	0.00924238	-0.0425167	-0.0560172	-0.363972	-0.473214	0.0274266	0.0689045	0.163719	0.268414	0.0234382	-0.49878	-0.0147262	0.104159	-0.00593065	-0.235805	0.272545	0.205062	-0.0126526	0.056677	-0.0184698	-0.0347052	-0.0241294	-0.819992	0.0397244	0.0415867	0.0970808	0.0357696	-0.390761	0.336733	-0.519172	-0.0153319	0.132498	0.0552791	-0.206892	-0.129357
1.33	0.331487	0.0189013	-0.0294165	0.00767505	-0.0921338	0.224115	0.683748	0.0104613	0.912218	-4.91E-05	0.0224631	0.000375347	-0.138846	-0.0580975	0.00898574	-0.0170437	-0.0591319	-0.258699	-0.473	0.0176662	0.0709408	0.232921	0.268688	0.023989	-0.498964	-0.0200232	0.104122	-0.0101044	-0.23304	0.268982	0.204936	-0.012628	0.0561903	-0.0673435	-0.0348936	-0.0149214	-0.819635	0.0366797	0.042453	0.0735232	0.0321137	-0.334308	0.331499	-0.514801	-0.0143385	0.122716	0.0531138	-0.209794	-0.129421
1.34	0.331713	0.0161889	-0.0287198	0.00687526	-0.0903311	0.163635	0.683855	0.0107059	0.912216	-0.000237453	0.0224729	0.00146546	-0.139367	-0.0452692	0.00896157	0.00423166	-0.0612171	-0.164107	-0.472882	0.00659184	0.0734294	0.262476	0.268962	0.0221886	-0.499183	-0.0190302	0.104045	-0.0143419	-0.230489	0.234038	0.204808	-0.0128407	0.0553452	-0.0988266	-0.0350071	-0.00830173	-0.819307	0.0332818	0.0430946	0.0531919	0.0290833	-0.270278	0.326408	-0.498632	-0.0134099	0.115914	0.0509418	-0.210121	-0.12922
1.35	0.331873	0.00801231	-0.0282086	0.00673844	-0.0890398	0.116152	0.683961	0.0101538	0.912213	-0.000143313	0.0224899	0.00183377	-0.139726	-0.0279894	0.00910151	0.0168311	-0.0624886	-0.0946403	-0.472872	-0.00254612	0.0761711	0.285328	0.269219	0.0203905	-0.499371	-0.0112837	0.103928	-0.0158213	-0.228344	0.190479	0.204682	-0.0126679	0.0543075	-0.103031	-0.0350668	-0.00418249	-0.818991	0.0332941	0.0435604	0.0380845	0.0266459	-0.217086	0.321509	-0.474443	-0.0125341	0.108046	0.0487815	-0.208956	-0.128721
1.36	0.331933	-0.000407695	-0.0278246	0.00747322	-0.0881336	0.0802338	0.684058	0.00904165	0.912213	0.000234487	0.0225076	0.00166785	-0.139892	-0.0084911	0.00932008	0.0238738	-0.0631752	-0.0431285	-0.472964	-0.0143963	0.0790922	0.300051	0.269468	0.0182552	-0.499472	-0.00213404	0.103781	-0.0169417	-0.226668	0.141562	0.204558	-0.0121612	0.0534392	-0.07144	-0.0350976	-0.00245197	-0.818674	0.0306453	0.0438966	0.0267991	0.0246734	-0.17513	0.316853	-0.445799	-0.0117114	0.101554	0.0466505	-0.205806	-0.127876
1.37	0.331794	-0.0405277	-0.0274586	0.061328	-0.0878998	-0.0520843	0.684134	0.00567162	0.912215	-0.000477435	0.0225284	0.00328514	-0.1396	0.0943526	0.00947646	0.0096036	-0.0630361	0.112655	-0.473383	-0.0891526	0.0821294	0.301061	0.269759	0.0301875	-0.499357	0.0317551	0.103828	0.0511252	-0.225764	0.00547809	0.204438	-0.00965736	0.0529544	-0.0100759	-0.0351274	-0.0029424	-0.818287	0.0584514	0.0438036	-0.0796996	0.0233068	-0.0604495	0.312507	-0.411148	-0.0108622	0.113157	0.0445454	-0.209438	-0.126656
1.38	0.331067	-0.0833294	-0.0272205	0.0918546	-0.0898931	-0.298013	0.684167	0.00144694	0.912198	-0.002562	0.0225817	0.00704904	-0.137936	0.207994	0.00959461	0.0498891	-0.0606071	0.357999	-0.474791	-0.1663	0.0849272	0.256973	0.270128	0.0238027	-0.498625	0.0691373	0.104566	0.101123	-0.227003	-0.226113	0.204362	-0.00665824	0.0531906	0.0293117	-0.035138	0.00787986	-0.817495	0.0801715	0.0422393	-0.209422	0.0239407	0.196866	0.30847	-0.387822	-0.0099153	0.102342	0.0423318	-0.222646	-0.125027
1.39	0.330186	-0.0682497	-0.0277668	0.0370925	-0.0935245	-0.396735	0.684172	1.05E-05	0.912171	-0.00252904	0.0226542	0.00669035	-0.135945	0.166314	0.0103114	0.10864	-0.0565182	0.436583	-0.476276	-0.114436	0.0874015	0.236101	0.270257	-0.0101448	-0.497789	0.0603228	0.105198	0.0563576	-0.229944	-0.321168	0.204271	-0.00930998	0.0529975	-0.0790536	-0.0349134	0.0373089	-0.816821	0.0397179	0.0401953	-0.187485	0.0268098	0.355594	0.304718	-0.354889	-0.00918145	0.0792829	0.0401304	-0.205354	-0.122807
1.4	0.329464	-0.0582942	-0.0289185	-0.00283286	-0.0973151	-0.385683	0.684165	-0.00140705	0.91215	-0.00138602	0.0227065	0.00359996	-0.134514	0.114053	0.0114108	0.118973	-0.0522477	0.413987	-0.477049	-0.0427507	0.0894527	0.155772	0.270061	-0.0373764	-0.497145	0.0552858	0.105445	0.0272178	-0.233366	-0.3494	0.204169	-0.00758678	0.0521534	-0.0535609	-0.0345102	0.0435523	-0.816542	0.0110887	0.0386052	-0.135368	0.0305794	0.38563	0.301339	-0.312937	-0.0085356	0.0796703	0.0381995	-0.175098	-0.120072
1.41	0.328753	-0.0652154	-0.0301869	-0.0111894	-0.100743	-0.342097	0.684139	-0.00388633	0.912148	0.00102371	0.0227252	0.000115453	-0.133411	0.100054	0.0124828	0.102984	-0.0483008	0.378796	-0.477252	-0.00183735	0.0903372	0.0261288	0.269595	-0.0549244	-0.496502	0.0657053	0.105546	0.0269749	-0.237028	-0.364256	0.204112	-0.00167327	0.0520613	0.0270362	-0.0341204	0.0320204	-0.816443	0.00367036	0.0374326	-0.10308	0.0343116	0.354833	0.29836	-0.276679	-0.00782019	0.08536	0.0365552	-0.149891	-0.116911
1.42	0.327927	-0.0836395	-0.0313029	-0.00941259	-0.10369	-0.287546	0.684084	-0.00702789	0.912172	0.00368673	0.0227085	-0.00342962	-0.132326	0.111974	0.013369	0.0844956	-0.0447101	0.342101	-0.477165	0.0149509	0.0900925	-0.0716734	0.268985	-0.0639566	-0.495664	0.0920153	0.105677	0.0390528	-0.240713	-0.351705	0.204074	-0.00488486	0.0525728	0.0712733	-0.0338589	0.0183824	-0.81636	0.00855223	0.0365415	-0.0761609	0.0375916	0.3006	0.295728	-0.241614	-0.00704812	0.0867748	0.0351432	-0.128947	-0.113326
1.43	0.326871	-0.111831	-0.0322031	-0.00198779	-0.106162	-0.240719	0.683995	-0.0106979	0.912217	0.00504245	0.0226576	-0.00665431	-0.131037	0.140457	0.0140585	0.0647675	-0.0414971	0.303607	-0.476959	0.0229042	0.0890438	-0.139754	0.268321	-0.0625603	-0.494464	0.12937	0.105886	0.0589505	-0.244229	-0.324798	0.203994	-0.00994945	0.0534172	0.0925555	-0.0337097	0.0101209	-0.816163	0.0248772	0.0358842	-0.0578037	0.0403163	0.247393	0.29343	-0.210733	-0.00625731	0.0864935	0.0339332	-0.110063	-0.109314
1.44	0.325581	-0.129259	-0.0329067	0.00214631	-0.108269	-0.204945	0.683872	-0.0136681	0.91227	0.00557902	0.0225775	-0.00922935	-0.129517	0.15525	0.0145551	0.0478203	-0.0387105	0.256805	-0.47667	0.0339392	0.0872893	-0.214963	0.267668	-0.0606848	-0.492904	0.152852	0.106183	0.0713368	-0.247462	-0.287158	0.203869	-0.0131777	0.0543444	0.0910397	-0.0336219	0.00631708	-0.815855	0.0292614	0.0353937	-0.0423367	0.0425491	0.203068	0.291521	-0.167539	-0.00546125	0.0850386	0.0329113	-0.0922356	-0.104933
1.45	0.324231	-0.12737	-0.0334937	-0.000449195	-0.110079	-0.175964	0.683724	-0.0158584	0.912326	0.00555168	0.0224755	-0.0110801	-0.127994	0.144822	0.0148939	0.0333882	-0.0364105	0.207099	-0.476233	0.0500157	0.0848723	-0.268856	0.267016	-0.0579622	-0.49122	0.154021	0.106505	0.0700452	-0.250282	-0.239784	0.20374	-0.0126711	0.0552171	0.0837876	-0.0335795	0.00208702	-0.815611	0.0147765	0.0350547	-0.0255432	0.0443763	0.165551	0.289965	-0.136718	-0.00466867	0.0831846	0.0320654	-0.0752588	-0.100124
1.46	0.323067	-0.0851334	-0.0341155	-0.0653969	-0.111049	-0.00511616	0.683565	-0.0154137	0.912387	0.00714604	0.022346	-0.0156463	-0.12693	0.0360898	0.015209	0.0315261	-0.0352327	-0.017469	-0.475406	0.131886	0.0820732	-0.284636	0.266306	-0.0736963	-0.489704	0.126007	0.106488	-0.0130163	-0.252139	-0.0640327	0.203581	-0.0199153	0.0559138	0.0436046	-0.0335405	0.00462735	-0.815672	-0.0374963	0.0353619	0.115522	0.0454711	0.0130845	0.288736	-0.102091	-0.00397863	0.0604629	0.0314316	-0.0457756	-0.0949478
1.47	0.322665	-0.0167751	-0.0344834	-0.0790502	-0.109584	0.240365	0.68342	-0.0138942	0.912473	0.00947083	0.0221592	-0.0211185	-0.127363	-0.0951225	0.015176	-0.051256	-0.0370067	-0.314039	-0.473605	0.204469	0.0793159	-0.276934	0.265469	-0.0725545	-0.488947	0.0604135	0.105845	-0.0544406	-0.251676	0.152728	0.203407	-0.0149878	0.0562601	0.0425306	-0.0336397	-0.0276922	-0.816548	-0.107434	0.0371914	0.230153	0.0442419	-0.25666	0.287852	-0.0709964	-0.00337892	0.07168	0.03115	-0.0147209	-0.0894311
1.48	0.322624	-0.0217308	-0.0341198	-0.0427129	-0.106582	0.32496	0.683279	-0.013938	0.912565	0.00852204	0.0219408	-0.021824	-0.128329	-0.0746617	0.0143351	-0.112094	-0.0408336	-0.4252	-0.471665	0.172013	0.0764752	-0.290236	0.264804	-0.0463557	-0.488534	0.0570541	0.105253	-0.0386976	-0.249634	0.249221	0.203321	-0.00237779	0.0568324	0.0653984	-0.0340418	-0.049171	-0.817707	-0.0936852	0.0394645	0.223147	0.0409325	-0.384014	0.287157	-0.0643881	-0.00258992	0.0867446	0.0310171	-0.015753	-0.0836913
1.49	0.322415	-0.0368123	-0.0334316	-0.0277719	-0.103447	0.302506	0.683141	-0.0135079	0.912642	0.00695383	0.0217332	-0.0194337	-0.128886	-0.0325169	0.0132202	-0.110692	-0.0451449	-0.428522	-0.470175	0.12541	0.0738631	-0.206696	0.26439	-0.0277499	-0.488021	0.0631479	0.104734	-0.0375411	-0.246971	0.285704	0.203362	0.00829839	0.0574319	0.0494849	-0.0345581	-0.0523205	-0.818584	-0.0697861	0.0415184	0.19152	0.0370867	-0.378587	0.28643	-0.0766483	-0.00173273	0.0888556	0.0308057	-0.026006	-0.077795
1.5	0.322176	-0.0269464	-0.0328029	-0.0246565	-0.100763	0.244574	0.683015	-0.0118643	0.912705	0.00569883	0.0215552	-0.01607	-0.129204	-0.0245953	0.0122044	-0.0934103	-0.0492876	-0.399616	-0.469075	0.0936856	0.0723923	-0.103527	0.264122	-0.0195991	-0.487568	0.0477257	0.104217	-0.0416988	-0.244188	0.275925	0.20346	0.0102874	0.0577374	-0.000113486	-0.0350888	-0.0523699	-0.819346	-0.0730202	0.0432158	0.153865	0.0335897	-0.323613	0.285584	-0.0837546	-0.000861012	0.0904134	0.0305037	-0.0336358	-0.0717761
1.51	0.322029	-0.01508	-0.0323751	-0.0298355	-0.0986181	0.189405	0.682908	-0.00968692	0.912753	0.00379576	0.021412	-0.0125651	-0.129475	-0.025203	0.0114184	-0.0663546	-0.0531325	-0.366953	-0.468274	0.069684	0.071648	-0.0499667	0.263917	-0.0168734	-0.487266	0.0345428	0.103675	-0.0483601	-0.24153	0.259736	0.203535	0.00556216	0.0572337	-0.094167	-0.0355748	-0.0407618	-0.82014	-0.0763795	0.0445836	0.124404	0.0306991	-0.261159	0.28472	-0.0845674	2.35E-05	0.0917598	0.0301421	-0.0384349	-0.0658272
1.52	0.322023	0.00336397	-0.0321499	-0.0335012	-0.0969457	0.14376	0.682825	-0.00693828	0.912779	0.00161858	0.0213041	-0.00904479	-0.129814	-0.0365854	0.0108975	-0.0410383	-0.0565779	-0.320807	-0.467657	0.0517629	0.071296	-0.0250423	0.263774	-0.0110661	-0.487166	0.0098108	0.103128	-0.0535322	-0.23909	0.227672	0.203587	0.00705609	0.0560945	-0.128259	-0.0359109	-0.0256175	-0.820982	-0.0851672	0.0456587	0.0963302	0.0284055	-0.206481	0.283835	-0.0848887	0.000922059	0.0926702	0.0297448	-0.0406853	-0.0600563
1.53	0.322181	0.0198159	-0.0320625	-0.0320221	-0.0956444	0.111208	0.68277	-0.00414239	0.912786	-0.000304154	0.0212297	-0.00585696	-0.130236	-0.0442719	0.0106084	-0.0220967	-0.0594959	-0.262116	-0.467255	0.0296525	0.0711432	-0.00567932	0.263718	-0.000659962	-0.487303	-0.0122928	0.102614	-0.0529991	-0.236995	0.189112	0.203653	0.00768693	0.0547924	-0.128232	-0.0361301	-0.0170943	-0.82189	-0.0896571	0.0464567	0.0692049	0.0266002	-0.165242	0.282996	-0.0811293	0.00181814	0.0905348	0.0293343	-0.041513	-0.0545842
1.54	0.322488	0.0318953	-0.0320139	-0.0189917	-0.09462	0.0820676	0.682742	-0.00153006	0.912774	-0.00203314	0.0211851	-0.00299177	-0.130705	-0.0423053	0.0104717	-0.0134501	-0.0617655	-0.184615	-0.467093	0.0013817	0.0711754	0.0106981	0.263769	0.0105658	-0.487654	-0.0329774	0.102194	-0.0392433	-0.235256	0.146417	0.203748	0.0111865	0.0535785	-0.1097	-0.0362667	-0.00904312	-0.822816	-0.0884338	0.046976	0.0335228	0.0251496	-0.13127	0.282197	-0.0753326	0.00268178	0.0866485	0.0289246	-0.0407096	-0.0494893
1.55	0.322724	0.00535902	-0.0318583	0.0526941	-0.094648	-0.108254	0.682732	-0.000830947	0.912739	-0.00530786	0.0211837	0.00331606	-0.130714	0.0639342	0.0103191	-0.00770293	-0.0624333	0.0808652	-0.467543	-0.103595	0.0712237	-0.00388815	0.264046	0.0433137	-0.488003	-0.0276791	0.102301	0.0497825	-0.234578	-0.044693	0.203929	0.0230656	0.0528151	-0.0302507	-0.0363658	-0.00847324	-0.82354	-0.0484993	0.0465446	-0.131751	0.0245686	0.0405348	0.28146	-0.0658984	0.00359425	0.0979171	0.028469	-0.0542173	-0.0449013
1.56	0.322497	-0.0251921	-0.0319183	0.0626416	-0.0968951	-0.29963	0.682725	-0.000147214	0.912669	-0.00816019	0.0212487	0.00898127	-0.129524	0.144106	0.0104751	0.0586693	-0.0603828	0.299482	-0.469021	-0.170044	0.0711522	0.00275941	0.264542	0.0498292	-0.487927	-0.0010943	0.103047	0.0821724	-0.236126	-0.247524	0.204138	0.0180447	0.0527602	0.000513509	-0.0363059	0.0215398	-0.823723	-0.0102892	0.0446088	-0.227661	0.0261494	0.261819	0.280805	-0.0562128	0.00444698	0.0693926	0.0278699	-0.0617915	-0.040941
1.57	0.322174	-0.0147519	-0.0325423	0.0331559	-0.100235	-0.353859	0.682736	0.00215085	0.912582	-0.00889416	0.0213471	0.0100001	-0.12809	0.126532	0.0112508	0.100948	-0.0570356	0.355685	-0.470723	-0.164783	0.0713484	0.0369475	0.265014	0.0413695	-0.487756	-0.00577028	0.103814	0.0781499	-0.239217	-0.354474	0.204242	0.00361179	0.0526974	-0.00783097	-0.0359204	0.0538427	-0.823789	-0.0185238	0.0423484	-0.217304	0.029403	0.365959	0.280354	-0.0265786	0.00493447	0.0329981	0.0273444	-0.0398706	-0.0376657
1.58	0.321978	-0.00685317	-0.0333408	0.0314016	-0.103586	-0.322884	0.682769	0.00429929	0.912495	-0.00851718	0.0214395	0.00825449	-0.126894	0.107529	0.0121329	0.0826606	-0.053537	0.3394	-0.472323	-0.154223	0.0717383	0.0366313	0.265417	0.0395371	-0.487656	-0.012626	0.104687	0.098536	-0.243026	-0.394534	0.204248	-0.0026883	0.0527911	0.0307258	-0.0353661	0.0567422	-0.82394	-0.0197486	0.0402849	-0.193401	0.0331035	0.360017	0.280255	0.00987271	0.00512185	0.00537224	0.027112	-0.00612922	-0.0351882
1.59	0.321801	-0.00868239	-0.0339245	0.0407318	-0.106474	-0.258381	0.682823	0.00633555	0.912412	-0.00786371	0.0215099	0.00579038	-0.125813	0.101516	0.0127422	0.049864	-0.0503427	0.300407	-0.473844	-0.148997	0.072008	0.0207429	0.265839	0.0438955	-0.487505	-0.0117114	0.105772	0.117265	-0.246932	-0.374393	0.204222	-0.00404517	0.0532763	0.0650026	-0.034806	0.0543081	-0.824017	-0.00906618	0.0384908	-0.163264	0.0364577	0.305435	0.280531	0.0398769	0.00503999	-0.0236943	0.0272238	0.0287183	-0.033553
1.6	0.321618	-0.0115766	-0.0341919	0.0537975	-0.108779	-0.197573	0.682896	0.0083384	0.912339	-0.00674749	0.0215558	0.0034636	-0.124806	0.0956625	0.0130176	0.0160947	-0.0475192	0.26724	-0.475302	-0.141512	0.0720324	-0.0237365	0.266307	0.0502109	-0.487308	-0.0122693	0.107014	0.131208	-0.250451	-0.322146	0.2042	-0.00237147	0.0540133	0.0832802	-0.0342883	0.0458861	-0.823987	0.00307861	0.0369888	-0.137513	0.0392068	0.245665	0.281091	0.0643176	0.00468183	-0.0501551	0.0276728	0.0611982	-0.0326172
1.61	0.321413	-0.0182522	-0.0341807	0.0632905	-0.1106	-0.150102	0.682991	0.0104615	0.912275	-0.00623435	0.0215812	0.00170445	-0.123876	0.0921022	0.0130067	-0.00878504	-0.045016	0.237423	-0.476638	-0.128147	0.0714945	-0.0814381	0.266812	0.0539606	-0.487071	-0.00695281	0.108333	0.135626	-0.253379	-0.257805	0.204181	-0.0036472	0.0549014	0.0902103	-0.0338565	0.0383153	-0.823834	0.0181883	0.0357422	-0.113974	0.0414014	0.196828	0.281854	0.083051	0.00407743	-0.0747279	0.0284265	0.0897037	-0.0322635
1.62	0.321165	-0.0223181	-0.0339716	0.0675532	-0.112056	-0.11452	0.683106	0.0126059	0.912215	-0.00581297	0.0215914	0.000425539	-0.123006	0.0843025	0.0127854	-0.0267675	-0.0427853	0.211671	-0.47784	-0.112993	0.0704417	-0.116843	0.267352	0.0579869	-0.486786	-0.00341648	0.10964	0.130473	-0.255652	-0.191171	0.204137	-0.00752254	0.0557952	0.0863426	-0.0334822	0.0374381	-0.82355	0.0294446	0.0347259	-0.0917409	0.0431613	0.158229	0.282756	0.0951123	0.00324964	-0.0945187	0.0294458	0.114282	-0.0323994
1.63	0.320851	-0.0370688	-0.0336214	0.0595853	-0.113137	-0.0515894	0.683241	0.0144646	0.91216	-0.00527702	0.0215887	-0.00136925	-0.122178	0.0836318	0.0123948	-0.041666	-0.0409027	0.147193	-0.478919	-0.0980772	0.0694514	-0.0696965	0.267939	0.0604958	-0.48644	0.0160797	0.110844	0.111914	-0.257209	-0.0988396	0.204063	-0.0132105	0.0566033	0.0732159	-0.0331325	0.0338314	-0.823127	0.0531772	0.0339756	-0.0464764	0.0444776	0.0943626	0.283788	0.102508	0.00225784	-0.112677	0.0306902	0.135758	-0.0329856
1.64	0.320445	-0.0342106	-0.0331344	0.00909231	-0.112718	0.181984	0.683404	0.0182627	0.912119	-0.00214454	0.0215501	-0.00671104	-0.121629	0.0114975	0.0118711	-0.0696983	-0.0406258	-0.113673	-0.479536	-0.0194055	0.0690927	0.0151581	0.268464	0.0450482	-0.485974	0.0246979	0.111491	0.0357897	-0.257197	0.123202	0.203891	-0.0181918	0.0570613	0.0252256	-0.0327937	0.0266219	-0.822488	0.0653483	0.0343401	0.118537	0.044411	-0.12853	0.284835	0.0984481	0.000993525	-0.142262	0.0321979	0.167292	-0.0339294
1.65	0.320458	0.0186493	-0.0321274	0.0190398	-0.109984	0.372085	0.683606	0.0217651	0.912122	0.00224609	0.0214618	-0.0100887	-0.122103	-0.0858008	0.0107738	-0.152536	-0.0429841	-0.329159	-0.479403	0.0301011	0.0696257	0.057756	0.268897	0.0438157	-0.485972	-0.0339838	0.111665	0.00621446	-0.255013	0.292002	0.203774	-0.00969641	0.0574398	0.0624262	-0.0327374	-0.0157407	-0.822118	0.0218872	0.036019	0.190362	0.0418547	-0.357501	0.285934	0.113892	-0.000358635	-0.132464	0.0339771	0.182826	-0.0351768
1.66	0.320884	0.0359444	-0.0306039	0.0333865	-0.106293	0.402998	0.683833	0.0234755	0.91215	0.00279117	0.0213649	-0.00872904	-0.123196	-0.108441	0.00912859	-0.172727	-0.0466361	-0.381714	-0.479068	0.0337289	0.0698794	0.00257501	0.269373	0.0499326	-0.486462	-0.0564867	0.111754	-0.0155086	-0.251596	0.373231	0.203709	-0.00529506	0.058151	0.0562648	-0.0330109	-0.0337561	-0.822061	0.0108086	0.0379176	0.183887	0.0378351	-0.419752	0.2871	0.112031	-0.0015947	-0.124915	0.0357615	0.171704	-0.0366468
1.67	0.321327	0.0331769	-0.0291029	0.0272953	-0.102798	0.348449	0.684074	0.0244846	0.91217	0.0011386	0.0212936	-0.00539662	-0.124327	-0.104787	0.00757766	-0.14369	-0.0503007	-0.346752	-0.47873	0.0342115	0.0699295	0.0257087	0.269898	0.0522689	-0.487075	-0.0566567	0.111619	-0.042686	-0.247544	0.416987	0.203659	-0.00406242	0.0582195	-0.0466795	-0.0333409	-0.0271247	-0.821969	0.0173809	0.0396404	0.160307	0.033825	-0.371849	0.288207	0.0999723	-0.00277982	-0.119405	0.0374005	0.155826	-0.0382682
1.68	0.321753	0.0372897	-0.0279327	0.0125232	-0.0999006	0.275317	0.684323	0.0251762	0.912172	-0.00055164	0.0212581	-0.0017318	-0.125435	-0.104576	0.00638837	-0.107283	-0.0534945	-0.294637	-0.478408	0.0280438	0.0703805	0.0656664	0.270431	0.0526098	-0.487787	-0.0620498	0.111212	-0.0686911	-0.243331	0.397571	0.203619	-0.00226006	0.0573435	-0.112647	-0.0335509	-0.0155124	-0.821854	0.0125333	0.0411264	0.134583	0.0304873	-0.29511	0.289216	0.0940483	-0.00388164	-0.107038	0.0388839	0.140303	-0.0400103
1.69	0.322222	0.0446975	-0.0271131	0.000373106	-0.0976143	0.212751	0.684574	0.0251852	0.91216	-0.00173269	0.0212584	0.00167253	-0.126518	-0.101381	0.00553986	-0.0769355	-0.0562073	-0.250441	-0.478204	0.0114912	0.0712942	0.122687	0.270974	0.050272	-0.488615	-0.0697687	0.110598	-0.0865354	-0.239583	0.331443	0.203575	-0.00266525	0.0560765	-0.139145	-0.0336389	-0.00276432	-0.821812	0.00142949	0.0423478	0.108477	0.0278868	-0.228114	0.290201	0.0960097	-0.00484315	-0.0932835	0.0402045	0.122629	-0.041895
1.7	0.322735	0.0464338	-0.0265329	-0.00320413	-0.0958088	0.170095	0.684822	0.0243687	0.91214	-0.00235573	0.0212898	0.00447957	-0.12753	-0.0919712	0.00493632	-0.056484	-0.0585107	-0.212376	-0.478174	-0.0044278	0.0728099	0.183226	0.271497	0.0475458	-0.48953	-0.071585	0.109894	-0.091195	-0.236487	0.271173	0.203545	-0.000633702	0.0546235	-0.146788	-0.0336296	0.00554873	-0.821859	-0.00420027	0.0433006	0.0826152	0.0258555	-0.182412	0.291229	0.100458	-0.0056776	-0.0820217	0.0413426	0.103715	-0.0439368
1.71	0.32323	0.0430053	-0.0260873	-0.00542527	-0.0943251	0.141421	0.685058	0.0228589	0.912113	-0.0028582	0.0213469	0.00684506	-0.12842	-0.0786334	0.00453945	-0.033825	-0.0604319	-0.171604	-0.478278	-0.0159122	0.0749523	0.246699	0.272002	0.0440732	-0.490434	-0.0671904	0.109153	-0.0928011	-0.233921	0.224265	0.203523	0.000843411	0.053178	-0.13777	-0.0335446	0.0112441	-0.821927	-0.00421033	0.0440233	0.0622617	0.0242125	-0.148816	0.292263	0.101759	-0.00642257	-0.0747261	0.0422935	0.0852307	-0.0460689
1.72	0.323678	0.0465172	-0.0257298	0.00710298	-0.0931593	0.0753223	0.685276	0.0208137	0.912087	-0.00212318	0.0214271	0.00982887	-0.129144	-0.063362	0.00435549	-0.0122726	-0.0618005	-0.0707089	-0.478513	-0.0356763	0.0776102	0.279513	0.272481	0.0394849	-0.491298	-0.0761309	0.108442	-0.0764355	-0.231901	0.132725	0.203547	0.00976798	0.0520347	-0.0754486	-0.0334413	0.00893795	-0.822005	-0.0167352	0.0444917	0.0114734	0.0229371	-0.0839134	0.293357	0.113463	-0.00708859	-0.0653691	0.0430587	0.0638926	-0.0483235
1.73	0.324151	0.0411614	-0.0256061	0.0475153	-0.0937574	-0.19301	0.685465	0.0167468	0.912061	-0.00357509	0.0215582	0.016353	-0.129454	0.0100027	0.00446393	0.0408598	-0.0610036	0.233933	-0.479241	-0.10604	0.0802693	0.23456	0.272925	0.0353167	-0.492236	-0.0805501	0.10822	-0.0119374	-0.231832	-0.148563	0.203686	0.0137668	0.0518827	0.026964	-0.0333729	0.0151794	-0.822284	-0.0328943	0.0437501	-0.154944	0.0233456	0.183596	0.294586	0.126979	-0.00762484	-0.058926	0.043517	0.0263021	-0.0506328
1.74	0.324258	-0.00603817	-0.0261377	0.0282628	-0.0966427	-0.351007	0.685611	0.0127756	0.912011	-0.00622996	0.0217384	0.0185993	-0.128916	0.0781226	0.00523943	0.113936	-0.0577414	0.378762	-0.480429	-0.116443	0.0822219	0.177752	0.273257	0.022954	-0.492724	-0.0187149	0.108364	0.0114351	-0.234321	-0.329316	0.203692	-0.00720857	0.0518951	-0.0378304	-0.0330072	0.0569819	-0.822419	-0.000982467	0.0418508	-0.199189	0.0263695	0.386836	0.295901	0.130162	-0.00826689	-0.0807839	0.0437107	0.0167346	-0.05298
1.75	0.323967	-0.0253922	-0.0271379	0.00353823	-0.100049	-0.342505	0.685728	0.0107161	0.911949	-0.00543008	0.0219149	0.0163187	-0.128023	0.0764854	0.00644906	0.126144	-0.0539785	0.362393	-0.481412	-0.0777786	0.0840467	0.185137	0.273459	0.0101732	-0.492692	0.00708166	0.108512	0.0202066	-0.237949	-0.384457	0.203594	-0.00672561	0.0514846	-0.0190573	-0.0323353	0.0679059	-0.822279	0.00976211	0.0400289	-0.164209	0.0304679	0.412204	0.297266	0.130761	-0.00906192	-0.0875565	0.0439467	0.0292079	-0.0553795
1.76	0.323618	-0.0284138	-0.0281518	-0.00401989	-0.103039	-0.286939	0.685825	0.00877085	0.91191	-0.00214659	0.0220623	0.0131932	-0.127276	0.0635161	0.00759404	0.1099	-0.0506026	0.313525	-0.482036	-0.0491518	0.0857283	0.146002	0.273524	-0.00485926	-0.492543	0.0126575	0.10873	0.0288288	-0.241868	-0.388328	0.203557	-0.00166995	0.0517198	0.0598024	-0.0317237	0.0546426	-0.822151	0.00613048	0.0385741	-0.128116	0.0343769	0.365951	0.29864	0.13807	-0.0098767	-0.0874005	0.0443032	0.0389593	-0.0577765
1.77	0.323236	-0.0361792	-0.0289936	-0.00120317	-0.105468	-0.228139	0.685903	0.00703032	0.911905	0.000689911	0.0221785	0.0101405	-0.126625	0.0575691	0.00855298	0.0897965	-0.0477023	0.269886	-0.482416	-0.0218197	0.086739	0.0440509	0.273411	-0.0211616	-0.492293	0.0243777	0.10904	0.0428636	-0.24561	-0.349412	0.203561	-0.00103689	0.0524869	0.0918846	-0.0312461	0.0401579	-0.822037	0.0112445	0.0374338	-0.101098	0.0377193	0.303748	0.300025	0.129263	-0.0106898	-0.0879723	0.0447372	0.0447026	-0.0601634
1.78	0.32276	-0.048181	-0.0296398	-5.27E-05	-0.107389	-0.17996	0.685968	0.00617032	0.911919	0.00182186	0.0222672	0.00771717	-0.126047	0.0505533	0.0093642	0.0793948	-0.0451755	0.238654	-0.482462	0.0125672	0.0865756	-0.0738536	0.273172	-0.0233931	-0.491865	0.0401127	0.109422	0.0505641	-0.248857	-0.288776	0.203552	-0.00289809	0.053464	0.0991514	-0.0308669	0.0342046	-0.821828	0.0232339	0.0365523	-0.0773715	0.0404636	0.248977	0.301307	0.119672	-0.0115117	-0.0872365	0.0452134	0.0475012	-0.0624676
1.79	0.322198	-0.0537832	-0.0301539	0.000809347	-0.108939	-0.148161	0.686025	0.0053295	0.911938	0.00199774	0.022335	0.00588052	-0.12554	0.0443932	0.0100955	0.0703664	-0.0429194	0.21301	-0.482231	0.032059	0.0853584	-0.158572	0.272938	-0.019214	-0.491293	0.0487774	0.10982	0.0541597	-0.251501	-0.227937	0.203511	-0.00664688	0.0544473	0.0972025	-0.0305367	0.0306243	-0.82153	0.0292382	0.0358728	-0.0618067	0.0427237	0.206011	0.302497	0.111059	-0.0123193	-0.0848339	0.0457081	0.0486275	-0.0646875
1.8	0.321621	-0.055877	-0.0305798	-0.00059309	-0.110233	-0.125082	0.686075	0.00477347	0.911955	0.00146196	0.0223856	0.00428345	-0.12508	0.0445996	0.0107207	0.0588084	-0.0409365	0.183042	-0.481899	0.0339729	0.0834736	-0.218438	0.272739	-0.012148	-0.490661	0.0551986	0.110213	0.0526884	-0.253585	-0.176944	0.203427	-0.0118713	0.055385	0.0895805	-0.0302316	0.0307042	-0.821214	0.0314637	0.0353332	-0.0480598	0.0445857	0.169892	0.303557	0.0985141	-0.0131011	-0.0817954	0.0462036	0.0475668	-0.06678
1.81	0.321016	-0.0600452	-0.0309543	-0.0225397	-0.111192	-0.0444177	0.686122	0.00471295	0.911967	0.00108786	0.0224172	0.00121146	-0.12462	0.033413	0.0112163	0.0460229	-0.0394334	0.0788559	-0.481553	0.0448875	0.0810505	-0.258997	0.272592	-0.00840103	-0.489961	0.0691872	0.110522	0.0269673	-0.255093	-0.0788701	0.20329	-0.0211982	0.056171	0.0574893	-0.0299168	0.0317984	-0.820862	0.0387028	0.0350283	0.0134234	0.0459962	0.0848516	0.304537	0.0888657	-0.0138802	-0.0885799	0.0466983	0.0524564	-0.0688084
1.82	0.320584	-0.0256747	-0.0310855	-0.0501172	-0.110199	0.227986	0.686181	0.00695134	0.911988	0.00338737	0.0223951	-0.00553382	-0.124755	-0.0623846	0.0114067	-0.0255318	-0.0401841	-0.233126	-0.480718	0.111064	0.0784538	-0.259918	0.272434	-0.00547564	-0.489368	0.0448577	0.110315	-0.0241137	-0.254738	0.15855	0.203056	-0.0255699	0.0564765	0.0234496	-0.0296455	0.0138996	-0.820603	0.0146906	0.0359999	0.163176	0.0454566	-0.206256	0.305411	0.0822755	-0.0147572	-0.0867806	0.0473534	0.0745928	-0.0707614
1.83	0.32048	-0.0237912	-0.0303751	-0.00165778	-0.107141	0.361989	0.686249	0.00604793	0.912028	0.00387535	0.0223212	-0.00842945	-0.125412	-0.0389716	0.0106893	-0.115096	-0.043524	-0.399239	-0.479763	0.060891	0.0757458	-0.282253	0.27245	0.0222552	-0.489022	0.0424486	0.110085	0.00510111	-0.252511	0.27072	0.202816	-0.0258016	0.0569502	0.0698271	-0.029684	-0.0200387	-0.820554	0.0201424	0.0377821	0.171629	0.042242	-0.401979	0.306304	0.087207	-0.0154813	-0.069076	0.0481072	0.0679383	-0.0726955
1.84	0.320184	-0.0556623	-0.029019	0.0415461	-0.10377	0.35003	0.686299	0.0042965	0.912054	0.00109625	0.0222384	-0.00781188	-0.125432	0.0439141	0.00934634	-0.144597	-0.0476456	-0.410964	-0.479554	-0.0159506	0.0728213	-0.299974	0.272756	0.0525412	-0.488405	0.071967	0.110173	0.0381548	-0.249638	0.316438	0.202555	-0.0267446	0.0574405	0.0120836	-0.0299537	-0.0304858	-0.820241	0.0532739	0.0392824	0.125963	0.0379761	-0.429719	0.307196	0.0882481	-0.0161348	-0.0725267	0.0486979	0.0480555	-0.0746013
1.85	0.319623	-0.0658816	-0.0275262	0.0547936	-0.100838	0.296602	0.686336	0.00328235	0.91205	-0.00175592	0.022168	-0.00617608	-0.124836	0.0781721	0.00788924	-0.138812	-0.0516019	-0.374144	-0.479909	-0.0489062	0.0698442	-0.272509	0.273299	0.0684839	-0.487529	0.0777844	0.110384	0.0425346	-0.246346	0.356781	0.202295	-0.0241352	0.0569758	-0.101132	-0.0302319	-0.0222759	-0.819676	0.0597422	0.0403934	0.0929699	0.0338382	-0.387144	0.308094	0.0854154	-0.0168665	-0.0806302	0.0491281	0.0361541	-0.0764354
1.86	0.319085	-0.0526877	-0.0261708	0.0555119	-0.0984993	0.232768	0.686365	0.00265596	0.912023	-0.0033966	0.0221156	-0.00433837	-0.124115	0.0781509	0.00652975	-0.126418	-0.0550729	-0.318074	-0.4805	-0.0679038	0.0678044	-0.127421	0.273964	0.0701247	-0.486762	0.0587052	0.110589	0.034334	-0.24288	0.342364	0.202089	-0.0162407	0.0557328	-0.134628	-0.0304473	-0.0208418	-0.819209	0.0371018	0.0412067	0.0669634	0.0302706	-0.321826	0.309002	0.0896478	-0.0176518	-0.0845506	0.0494714	0.0300616	-0.0781463
1.87	0.318683	-0.0391913	-0.025015	0.0531372	-0.0967286	0.177586	0.686387	0.00161429	0.911985	-0.00405084	0.0220799	-0.00284151	-0.12343	0.0766423	0.0052741	-0.116424	-0.0580144	-0.271483	-0.481241	-0.0829106	0.066997	-0.0464202	0.274638	0.0683976	-0.486215	0.0406913	0.11076	0.0259123	-0.239771	0.289416	0.201944	-0.0101557	0.0543286	-0.144295	-0.0306241	-0.016182	-0.818987	0.0131159	0.041783	0.0476663	0.0273629	-0.258894	0.309953	0.0962972	-0.0184569	-0.0856161	0.0497707	0.0266545	-0.0797742
1.88	0.318377	-0.0299024	-0.0240161	0.053149	-0.0954075	0.13855	0.686398	0.000412536	0.911943	-0.00421506	0.0220577	-0.00164049	-0.12273	0.0773548	0.0040993	-0.108511	-0.0605451	-0.233995	-0.48214	-0.0945189	0.0667523	-0.00156935	0.275295	0.0627401	-0.485825	0.0286465	0.110918	0.0226307	-0.237178	0.239395	0.201865	-0.00394373	0.0528725	-0.142948	-0.0307894	-0.0155761	-0.818967	-0.00482102	0.0421792	0.0332976	0.0250277	-0.209633	0.310929	0.0920708	-0.0192723	-0.0871104	0.0500427	0.0242377	-0.0813181
1.89	0.318109	-0.0288148	-0.0231106	0.0544933	-0.0944011	0.112008	0.686398	-0.000671941	0.911901	-0.00408553	0.0220467	-0.000571557	-0.122004	0.0798121	0.00300601	-0.0990735	-0.0626905	-0.195056	-0.483103	-0.0958128	0.0668577	0.0206103	0.275916	0.0594121	-0.485518	0.0240344	0.111081	0.0213669	-0.235035	0.197783	0.20186	0.00410196	0.0515529	-0.115099	-0.0309551	-0.0167415	-0.819068	-0.0134604	0.0424464	0.0231637	0.0231387	-0.170823	0.311913	0.0925253	-0.0200931	-0.0872373	0.0502937	0.0222817	-0.0827944
1.9	0.317819	-0.0330201	-0.0222163	0.0952973	-0.0938772	0.00172096	0.686383	-0.00263185	0.91186	-0.00446908	0.0220521	0.00268029	-0.121133	0.123251	0.00195661	-0.0983077	-0.0641412	-0.0469253	-0.484194	-0.138533	0.067097	0.0286393	0.276532	0.0648376	-0.485221	0.0160718	0.111388	0.0672322	-0.233532	0.0697578	0.20193	0.0164482	0.0507666	-0.0271606	-0.0311496	-0.02491	-0.81922	-0.0177719	0.0423904	-0.0659383	0.021773	-0.0681115	0.312857	0.0885436	-0.0208683	-0.0722708	0.0505085	0.0123029	-0.0841725
1.91	0.317405	-0.039918	-0.0215502	0.116625	-0.0955302	-0.264643	0.686342	-0.00552609	0.911805	-0.00662716	0.0221129	0.00915256	-0.119547	0.188002	0.00115242	-0.0287025	-0.0630469	0.248301	-0.485977	-0.200412	0.0671966	-0.00855293	0.277184	0.0594096	-0.484868	0.0127977	0.112279	0.104783	-0.234274	-0.199506	0.202137	0.0218452	0.050983	0.0329521	-0.0313517	-0.00733172	-0.819413	-0.0307432	0.040921	-0.203572	0.02251	0.217088	0.313823	0.0907596	-0.0215353	-0.0787808	0.0505148	-0.0118469	-0.0854685
1.92	0.316967	-0.030869	-0.0216999	0.0654756	-0.0989619	-0.364237	0.686285	-0.00562116	0.911731	-0.00774965	0.0222179	0.0110172	-0.117788	0.151528	0.00117241	0.0447825	-0.0598971	0.351128	-0.487792	-0.151106	0.0673289	0.074626	0.277631	0.0283196	-0.484537	0.0096778	0.113125	0.0717149	-0.237039	-0.321244	0.202316	0.0176636	0.0509514	-0.0368756	-0.0312494	0.0248514	-0.819779	-0.0523893	0.0388593	-0.188818	0.02567	0.379869	0.314703	0.0789074	-0.0223883	-0.0967869	0.0504307	-0.00370122	-0.0865791
1.93	0.316667	-0.0126646	-0.0223861	0.0296971	-0.102502	-0.341369	0.686235	-0.00440765	0.911659	-0.00617906	0.0223232	0.00986904	-0.116549	0.092118	0.00164082	0.0552519	-0.0563463	0.352584	-0.488968	-0.0888289	0.0691181	0.275732	0.27777	-0.00410072	-0.484377	-0.00820581	0.113692	0.0492761	-0.240508	-0.362634	0.202497	0.0234682	0.050705	0.00515999	-0.0309433	0.0293233	-0.820365	-0.0731204	0.0372156	-0.137939	0.0296521	0.396633	0.315439	0.0599606	-0.0232985	-0.0897397	0.0505093	0.0154606	-0.087579
1.94	0.316544	-0.000634791	-0.0231952	0.0106289	-0.105579	-0.291594	0.686194	-0.00397966	0.911614	-0.00260154	0.0224154	0.00861385	-0.115796	0.0588984	0.0021462	0.0542244	-0.0529246	0.329839	-0.489696	-0.0612864	0.0723606	0.359123	0.277692	-0.0238381	-0.484419	-0.0178742	0.114134	0.0371613	-0.244207	-0.370795	0.202743	0.0264905	0.0510827	0.0649651	-0.0306826	0.0196888	-0.821133	-0.0844986	0.0360361	-0.0948987	0.033503	0.362695	0.315971	0.0392125	-0.0241021	-0.0756336	0.050746	0.028033	-0.0885039
1.95	0.316451	-0.00839738	-0.0239766	0.000282542	-0.10812	-0.240692	0.686154	-0.00399511	0.911605	0.000724072	0.0224961	0.0075506	-0.115213	0.0547892	0.00269269	0.061625	-0.0497356	0.30979	-0.490225	-0.0453345	0.0762271	0.405979	0.27744	-0.0382002	-0.484435	-0.00111034	0.114508	0.0362669	-0.24782	-0.348087	0.202958	0.0172135	0.0518986	0.0944761	-0.0305222	0.011657	-0.821906	-0.0725115	0.0352391	-0.0608373	0.0369228	0.314957	0.316286	0.016675	-0.024772	-0.0608583	0.0510706	0.0345855	-0.0894022
1.96	0.316233	-0.0250186	-0.0246819	-0.00401229	-0.110198	-0.199726	0.686113	-0.00423241	0.911625	0.00296341	0.0225669	0.00664339	-0.114591	0.0618853	0.00333509	0.0723991	-0.046711	0.295932	-0.490618	-0.0295926	0.0802637	0.385731	0.277087	-0.0470977	-0.484222	0.0248424	0.114853	0.0418675	-0.251145	-0.309903	0.203072	0.00391668	0.052908	0.104995	-0.0303989	0.0136653	-0.822503	-0.0505356	0.034731	-0.0381262	0.0398557	0.267537	0.316369	-0.00547629	-0.0252961	-0.0443598	0.0514322	0.0366766	-0.0902674
1.97	0.31585	-0.0432694	-0.0252961	-0.00535206	-0.111926	-0.169139	0.686069	-0.00475076	0.911661	0.00403424	0.0226293	0.00584774	-0.113896	0.0706108	0.0040868	0.0848031	-0.043819	0.284723	-0.490828	-0.0129129	0.0837804	0.31515	0.276649	-0.0506942	-0.483733	0.0520426	0.115198	0.0484993	-0.254083	-0.26712	0.203062	-0.00826924	0.0539986	0.110251	-0.0302793	0.0126559	-0.822882	-0.0269029	0.0344111	-0.0237891	0.0423183	0.223917	0.316256	-0.020055	-0.0256615	-0.0272764	0.0517972	0.0367413	-0.0910955
1.98	0.315318	-0.0536913	-0.0258455	-0.00855959	-0.113409	-0.145563	0.686021	-0.00496784	0.911704	0.00447462	0.0226834	0.00487033	-0.113133	0.0719356	0.00496302	0.0965396	-0.0410173	0.273856	-0.490872	0.00443312	0.0867535	0.287725	0.276184	-0.0536108	-0.483003	0.0698472	0.115527	0.0493635	-0.256631	-0.224135	0.202936	-0.0177068	0.0550903	0.108754	-0.030144	0.0123375	-0.823072	-0.0135485	0.0342192	-0.0110208	0.0443683	0.183834	0.315996	-0.0325216	-0.0258602	-0.00998822	0.0521548	0.0360749	-0.0918724
1.99	0.314752	-0.0505158	-0.0264302	-0.0638184	-0.114182	0.00120556	0.685974	-0.0038826	0.911754	0.00582543	0.0227153	0.000519386	-0.112558	0.0162455	0.00602434	0.115104	-0.0388619	0.112554	-0.490604	0.0657893	0.0896425	0.302325	0.275695	-0.0593009	-0.48217	0.0852928	0.11555	-0.0148645	-0.258356	-0.0669166	0.202686	-0.0337036	0.0560138	0.0616432	-0.0299586	0.0213816	-0.823196	-0.010715	0.0345861	0.113142	0.0456957	0.0456304	0.315581	-0.0506589	-0.025987	-0.0142688	0.0525384	0.0468801	-0.0925659
2	0.314476	-0.008817	-0.0267612	-0.0761404	-0.112696	0.248707	0.685946	-0.00187757	0.911831	0.00972287	0.0226843	-0.00633258	-0.112922	-0.0894548	0.0068884	0.0426065	-0.0391951	-0.167008	-0.489502	0.143728	0.0929678	0.351471	0.275185	-0.0576811	-0.481587	0.0478212	0.114988	-0.0518667	-0.257869	0.162105	0.202361	-0.0307422	0.0564499	0.0521501	-0.0298519	-0.00900918	-0.82351	-0.040076	0.0364233	0.234305	0.0447595	-0.234156	0.315037	-0.0589049	-0.0260551	0.0137041	0.0531011	0.0641902	-0.0931843
2.01	0.314594	0.00623161	-0.0263517	-0.042008	-0.109555	0.345127	0.685929	-0.00172026	0.911939	0.0112914	0.0226033	-0.00911811	-0.113979	-0.105141	0.00697098	-0.0206631	-0.0416038	-0.28667	-0.488034	0.141195	0.0961544	0.254583	0.274734	-0.0473928	-0.481395	0.0270716	0.114431	-0.046859	-0.255643	0.270301	0.202098	-0.0251082	0.0572741	0.102447	-0.0301262	-0.0406207	-0.824087	-0.0451925	0.0388064	0.236004	0.0415123	-0.387365	0.314401	-0.0688691	-0.0257623	0.0484451	0.053674	0.0491834	-0.0937179
2.02	0.314673	-0.00961445	-0.0256117	-0.0261392	-0.106229	0.321539	0.685912	-0.00182858	0.912046	0.00979707	0.0225111	-0.00914155	-0.114913	-0.0815005	0.00677057	-0.0218215	-0.0445195	-0.286167	-0.486678	0.137278	0.0980308	0.124632	0.274309	-0.0413424	-0.481206	0.0378188	0.113894	-0.0480838	-0.252693	0.318998	0.201885	-0.0194453	0.0580995	0.0390104	-0.0305893	-0.0488675	-0.824519	-0.0212132	0.0410017	0.204155	0.0375451	-0.393297	0.313535	-0.0988229	-0.0252207	0.0686044	0.0540096	0.0221787	-0.0940946
2.03	0.314587	-0.0183135	-0.0249563	-0.0268355	-0.103388	0.255673	0.685896	-0.00147246	0.912131	0.00709962	0.0224229	-0.00843861	-0.115689	-0.0769044	0.00668304	-0.00125604	-0.0472256	-0.254896	-0.485244	0.151338	0.098519	-0.0217647	0.27397	-0.0288828	-0.480918	0.042945	0.113299	-0.0534743	-0.24943	0.331292	0.201698	-0.0183365	0.0578828	-0.0767002	-0.0310511	-0.0384912	-0.824708	-0.0077914	0.0428641	0.169216	0.033875	-0.33699	0.31236	-0.126851	-0.0245	0.088838	0.0540824	-0.0012805	-0.0942933
2.04	0.31446	-0.0161817	-0.024566	-0.0338599	-0.101207	0.183778	0.685882	-0.00163419	0.91219	0.00492277	0.0223426	-0.00766207	-0.116457	-0.0757066	0.00682381	0.0206682	-0.0495992	-0.221131	-0.483693	0.153816	0.0977806	-0.123653	0.273649	-0.0307327	-0.480656	0.0382316	0.112649	-0.0591997	-0.246332	0.285683	0.201525	-0.0163415	0.0568443	-0.121977	-0.0313871	-0.0268056	-0.824837	-0.00976882	0.044386	0.13585	0.0308626	-0.26681	0.310958	-0.141833	-0.0235682	0.11205	0.0539259	-0.0231037	-0.0943556
2.05	0.314345	-0.0147882	-0.0244258	-0.0347429	-0.0996444	0.12507	0.685862	-0.00246489	0.912231	0.00335176	0.0222684	-0.00723829	-0.117115	-0.0564431	0.0071137	0.0281366	-0.0516845	-0.199921	-0.482298	0.124253	0.0960617	-0.224782	0.273332	-0.0258169	-0.48044	0.0352363	0.111997	-0.0549495	-0.243817	0.223112	0.201364	-0.0152035	0.055488	-0.146603	-0.0316081	-0.0182048	-0.824993	-0.0142449	0.0455688	0.101472	0.028503	-0.209695	0.309443	-0.148399	-0.0224173	0.133122	0.0535505	-0.0449296	-0.09435
2.06	0.314197	-0.0209619	-0.0244179	-0.0293562	-0.098543	0.0879702	0.685829	-0.00391078	0.912257	0.00175165	0.0221971	-0.00706732	-0.117506	-0.0239416	0.00741062	0.0233689	-0.0536465	-0.194283	-0.481268	0.0830981	0.0933594	-0.311369	0.273044	-0.0145258	-0.480194	0.0401007	0.111413	-0.0441767	-0.241865	0.175541	0.201209	-0.0131205	0.0540001	-0.14908	-0.0317547	-0.0117641	-0.825142	-0.0106805	0.0464325	0.0709615	0.0266163	-0.172571	0.307883	-0.148088	-0.0210867	0.148265	0.0529568	-0.0669161	-0.0943039
2.07	0.313953	-0.0316451	-0.0243999	-0.010536	-0.0977459	0.0590834	0.68578	-0.00577848	0.912265	-6.38E-05	0.0221268	-0.00679393	-0.117547	0.0160653	0.00757157	0.00381207	-0.0555751	-0.181519	-0.480643	0.0413891	0.0899198	-0.36895	0.272871	-0.000865597	-0.479845	0.0478775	0.11096	-0.0204615	-0.240316	0.136939	0.201091	-0.00871303	0.052555	-0.135752	-0.0318568	-0.00756163	-0.825212	-0.00128268	0.0469871	0.0318234	0.0250156	-0.145342	0.30631	-0.144776	-0.0196365	0.158439	0.0521478	-0.088406	-0.0942005
2.08	0.313536	-0.0562264	-0.0241879	0.0678335	-0.0980024	-0.123876	0.685707	-0.0091784	0.912251	-0.00325316	0.0220752	-0.00277247	-0.116912	0.127878	0.00736597	-0.0282541	-0.0565362	0.0245979	-0.48073	-0.070704	0.0860538	-0.406078	0.272922	0.0304938	-0.479317	0.0537999	0.111099	0.0748388	-0.239776	-0.0453916	0.201069	0.005229	0.0516208	-0.0322935	-0.0319633	-0.0137667	-0.825144	0.0178831	0.046525	-0.138952	0.0241764	0.00885868	0.304799	-0.142681	-0.0179904	0.18362	0.0510801	-0.122401	-0.0940626
2.09	0.312838	-0.0614778	-0.0242124	0.0600396	-0.100466	-0.324444	0.685603	-0.0110476	0.912203	-0.00592574	0.0220737	0.00186106	-0.115245	0.17762	0.00723198	0.0294145	-0.0550636	0.246121	-0.481851	-0.127998	0.081932	-0.402628	0.27315	0.0281303	-0.478559	0.0513426	0.111803	0.077203	-0.24143	-0.24738	0.201157	0.0146798	0.0514963	-0.0292452	-0.0319852	0.0115796	-0.824907	0.00913732	0.0445576	-0.225076	0.0254745	0.243804	0.303291	-0.141854	-0.0163156	0.159071	0.0496556	-0.152594	-0.0938139
2.1	0.312282	-0.0288446	-0.0250268	0.0058523	-0.104004	-0.379099	0.685498	-0.00997278	0.91214	-0.00631541	0.0220982	0.0025251	-0.113751	0.107545	0.0077119	0.0713179	-0.0522201	0.303874	-0.482886	-0.0736951	0.078151	-0.349923	0.273215	0.00491203	-0.478081	0.0159694	0.112234	0.0330984	-0.244432	-0.330003	0.20134	0.0252218	0.0508713	-0.0745501	-0.0317427	0.0327985	-0.824956	-0.0319131	0.0424297	-0.194547	0.0286129	0.360527	0.301745	-0.152854	-0.0149561	0.131223	0.0480874	-0.152257	-0.0933882
2.11	0.31204	-0.00472707	-0.0262557	-0.0198553	-0.10751	-0.355106	0.685408	-0.00826144	0.912084	-0.00466743	0.0221186	0.00142075	-0.112949	0.0526392	0.0083818	0.0651779	-0.0492494	0.284961	-0.483374	-0.0330497	0.0751434	-0.243721	0.273108	-0.00949384	-0.478022	-0.0117868	0.112452	0.0155165	-0.247968	-0.368667	0.20163	0.0337068	0.0505038	0.00365535	-0.0314103	0.0330539	-0.825358	-0.0550433	0.0406641	-0.156559	0.0323589	0.37246	0.300104	-0.162154	-0.0137883	0.118181	0.0465973	-0.14129	-0.0928538
2.12	0.311989	0.00894556	-0.0274806	-0.0259283	-0.110554	-0.296485	0.685331	-0.00708594	0.91205	-0.00201174	0.0221245	-0.000206936	-0.11255	0.0251642	0.00887687	0.0380173	-0.0466137	0.241161	-0.483611	-0.0191276	0.0732503	-0.143672	0.272892	-0.0229182	-0.478189	-0.0274889	0.112647	0.0138696	-0.251632	-0.360409	0.202001	0.0397873	0.0508375	0.0561197	-0.0311586	0.0207423	-0.825907	-0.0602022	0.0392495	-0.12152	0.0359109	0.329166	0.298324	-0.185923	-0.0127558	0.104209	0.0452181	-0.130321	-0.092256
2.13	0.312028	0.0110416	-0.0285354	-0.0253182	-0.113003	-0.234967	0.68527	-0.00512913	0.912041	-0.000133269	0.0221153	-0.00149778	-0.112369	0.00971752	0.00911162	0.013487	-0.0444375	0.195185	-0.483718	-0.00439931	0.0721103	-0.0939667	0.272594	-0.0297844	-0.478434	-0.0291504	0.112881	0.0177542	-0.255037	-0.32252	0.2024	0.0383234	0.0515548	0.0850636	-0.031018	0.00925666	-0.82643	-0.0493247	0.0381613	-0.0919582	0.0389401	0.273026	0.296319	-0.208216	-0.0118612	0.0930802	0.0439394	-0.120073	-0.0916009
2.14	0.31208	0.0121618	-0.0294118	-0.0238327	-0.114918	-0.187514	0.68523	-0.00287642	0.912045	0.000579225	0.0220974	-0.00191667	-0.112329	-0.00292915	0.00916628	-0.000533002	-0.0426705	0.162521	-0.483687	0.00694735	0.0712846	-0.0737283	0.272282	-0.0287882	-0.478664	-0.029255	0.113135	0.0195471	-0.257989	-0.274492	0.202769	0.0335877	0.0524466	0.0916779	-0.0309413	0.00586613	-0.826817	-0.036131	0.0373409	-0.0712753	0.0414296	0.224943	0.294058	-0.23739	-0.0110666	0.085738	0.0427613	-0.110397	-0.0908639
2.15	0.312162	0.0153469	-0.030157	-0.0234411	-0.116464	-0.153989	0.685214	-0.000482012	0.912051	0.00045586	0.0220788	-0.00174219	-0.112396	-0.0123871	0.00913141	-0.00648705	-0.0411612	0.13951	-0.483602	0.00821868	0.0706238	-0.0587177	0.272005	-0.0239991	-0.478899	-0.0308802	0.113398	0.0187477	-0.260473	-0.229403	0.203076	0.0260733	0.0533566	0.0891732	-0.0308677	0.00766484	-0.827083	-0.0245428	0.0366909	-0.0569673	0.0434924	0.186662	0.291556	-0.257096	-0.0103426	0.0802131	0.0416767	-0.101274	-0.0900419
2.16	0.312289	0.019661	-0.0308264	-0.0374224	-0.117684	-0.106528	0.685224	0.00245407	0.912053	2.11E-05	0.0220626	-0.00177452	-0.11258	-0.0317214	0.00907916	-0.000313283	-0.0399232	0.0919791	-0.483484	0.0183388	0.0700941	-0.0484633	0.271788	-0.0173152	-0.479169	-0.0326872	0.113623	0.000590975	-0.262505	-0.171841	0.203321	0.0203793	0.0542174	0.0796676	-0.0307688	0.0112659	-0.827249	-0.0154374	0.0362156	-0.0221781	0.0451727	0.139643	0.288901	-0.273297	-0.00968199	0.0703567	0.040687	-0.09044	-0.0891981
2.17	0.312656	0.0587764	-0.0315378	-0.0982082	-0.117568	0.10913	0.685272	0.00732827	0.912059	0.00166773	0.022029	-0.005537	-0.113421	-0.147513	0.00918753	-0.00101408	-0.0400393	-0.142765	-0.482895	0.103192	0.0697358	-0.0165345	0.27154	-0.0275809	-0.479689	-0.0593862	0.113316	-0.0813772	-0.263254	0.0296435	0.203466	0.00986395	0.0547685	0.0336952	-0.0306047	0.0149003	-0.827506	-0.036425	0.0367695	0.13864	0.0457491	-0.0571117	0.286053	-0.285822	-0.00925922	0.0442547	0.0398889	-0.0606879	-0.0882564
2.18	0.313492	0.0826552	-0.0316993	-0.0651278	-0.115197	0.306471	0.685364	0.0105001	0.912085	0.00305742	0.0219546	-0.00866659	-0.115265	-0.190189	0.00883778	-0.0852963	-0.0426791	-0.362997	-0.481709	0.109634	0.0697108	0.000807365	0.271355	-0.00371125	-0.480638	-0.082569	0.112725	-0.0666039	-0.261883	0.1993	0.203539	0.00211065	0.0551747	0.0660432	-0.0305804	-0.0131224	-0.828017	-0.0391135	0.0385221	0.190819	0.0438866	-0.301467	0.283212	-0.28282	-0.00886533	0.059065	0.0393932	-0.0391829	-0.0873686
2.19	0.314319	0.058441	-0.0309993	-0.0116826	-0.11186	0.352012	0.685472	0.0110689	0.912111	0.00164347	0.0218699	-0.00781391	-0.116895	-0.120819	0.00782424	-0.119834	-0.0467185	-0.425916	-0.480966	0.0351072	0.0696252	-0.0123009	0.271495	0.0300173	-0.481457	-0.0596543	0.112481	-0.0259097	-0.259466	0.256538	0.203521	-0.00641183	0.0559713	0.0804371	-0.0307686	-0.0231278	-0.82829	0.00187443	0.040264	0.15554	0.0402825	-0.397666	0.280393	-0.280742	-0.00836606	0.0587754	0.0389706	-0.042553	-0.086534
2.2	0.314872	0.0368822	-0.0298961	0.0173108	-0.108643	0.320655	0.685588	0.0122233	0.912115	-0.000788698	0.0218038	-0.00527488	-0.117871	-0.0703065	0.00669933	-0.108897	-0.0508554	-0.392668	-0.480862	-0.00832573	0.0696499	0.0349593	0.271921	0.0502996	-0.481975	-0.0436171	0.112477	-0.00660415	-0.256719	0.276743	0.20346	-0.00720632	0.0566291	0.0459598	-0.030993	-0.0205376	-0.828138	0.033362	0.0416015	0.112682	0.036278	-0.39042	0.27759	-0.27401	-0.00794462	0.046493	0.0384964	-0.0465977	-0.085706
2.21	0.315294	0.0353257	-0.0287693	0.026377	-0.10592	0.264336	0.685718	0.0137265	0.912096	-0.0028744	0.0217646	-0.00260215	-0.118525	-0.054618	0.00576446	-0.0846248	-0.0544172	-0.316966	-0.481068	-0.0311916	0.0703791	0.10878	0.272503	0.0616557	-0.482409	-0.0465513	0.112535	-0.0054376	-0.253844	0.287944	0.203392	-0.00770173	0.0565844	-0.0574091	-0.0311603	-0.0126122	-0.82779	0.0385144	0.0425673	0.0789128	0.032593	-0.339472	0.274856	-0.268723	-0.00764345	0.0348208	0.0380136	-0.0444971	-0.0848488
2.22	0.31573	0.04104	-0.0277849	0.0283544	-0.103783	0.202356	0.685863	0.0149622	0.91206	-0.00430217	0.0217508	-0.00024306	-0.119078	-0.0489944	0.00507307	-0.060613	-0.0571697	-0.233563	-0.481474	-0.0483146	0.0717584	0.165627	0.273174	0.066313	-0.482923	-0.0565817	0.112592	-0.00856183	-0.250943	0.273073	0.203313	-0.00820037	0.0557103	-0.108874	-0.0312218	0.00203403	-0.827454	0.0322561	0.0432239	0.0499695	0.0295027	-0.274737	0.272275	-0.252234	-0.00743174	0.0264194	0.0375742	-0.0386005	-0.0839907
2.23	0.316201	0.042691	-0.026968	0.0278057	-0.102195	0.15409	0.686018	0.0160573	0.912012	-0.00533728	0.0217573	0.00139507	-0.11956	-0.0398945	0.0045993	-0.0401541	-0.0591386	-0.164807	-0.482047	-0.0648862	0.0736319	0.210435	0.273885	0.0666825	-0.483528	-0.0604769	0.112642	-0.0115669	-0.248331	0.23494	0.203227	-0.00840125	0.0545453	-0.121101	-0.0311744	0.0094719	-0.827172	0.0282147	0.0436239	0.0310502	0.0270359	-0.219311	0.269852	-0.231596	-0.00730086	0.0176643	0.0372106	-0.0300496	-0.0831253
2.24	0.316655	0.0396994	-0.0262715	0.0307106	-0.100989	0.120261	0.686182	0.0162637	0.911956	-0.00558014	0.0217761	0.0022312	-0.119945	-0.0299754	0.00428614	-0.0284873	-0.0604899	-0.107742	-0.482743	-0.0738998	0.0758529	0.233042	0.274606	0.0681607	-0.484159	-0.0609626	0.112685	-0.00880766	-0.246125	0.192353	0.203155	-0.00521186	0.0533618	-0.113128	-0.031066	0.0124015	-0.826902	0.0280257	0.0438691	0.0164123	0.0250462	-0.178307	0.267637	-0.207263	-0.00725064	0.0092483	0.0369403	-0.0206595	-0.0822811
2.25	0.317054	0.0316244	-0.0255997	0.0527534	-0.100129	0.0687741	0.686346	0.0160766	0.911902	-0.00557382	0.0218013	0.00317777	-0.120174	-0.00221703	0.00402323	-0.0310796	-0.0612541	-0.0249511	-0.483568	-0.0952979	0.0782748	0.251652	0.275335	0.0696712	-0.484756	-0.0587599	0.112814	0.0160075	-0.244379	0.128253	0.20311	-0.000526535	0.0523678	-0.0766781	-0.0309489	0.0113912	-0.826623	0.0318233	0.0439173	-0.0246723	0.0234402	-0.12914	0.265687	-0.183295	-0.00726548	0.00675738	0.036764	-0.0130506	-0.0814734
2.26	0.317142	-0.0129429	-0.0248905	0.110818	-0.100734	-0.157704	0.686495	0.0136319	0.911838	-0.00722132	0.0218543	0.00777928	-0.119634	0.116554	0.00369207	-0.0138321	-0.0602818	0.2312	-0.484954	-0.180019	0.0806994	0.231913	0.276143	0.0778162	-0.485064	-0.029083	0.11349	0.0920746	-0.244073	-0.0888957	0.203162	0.010331	0.0521003	0.0153289	-0.0308751	0.00974739	-0.826105	0.0668362	0.042891	-0.181551	0.0230695	0.0858509	0.263975	-0.160098	-0.00719262	0.0143253	0.0365675	-0.0263649	-0.0806735
2.27	0.316836	-0.0300995	-0.0247288	0.0823331	-0.10351	-0.331731	0.686622	0.0121732	0.911762	-0.00775872	0.0219486	0.010202	-0.118203	0.149632	0.00384733	0.059917	-0.0569981	0.395034	-0.486891	-0.188133	0.0829531	0.232448	0.27686	0.0517382	-0.485001	-0.00528383	0.114425	0.0826281	-0.245938	-0.259789	0.203215	-4.03E-05	0.0521776	-0.0247783	-0.0306462	0.0394051	-0.825374	0.0638831	0.0407682	-0.222077	0.0251227	0.309402	0.262506	-0.133821	-0.00724437	-0.0151342	0.0362627	-0.0267836	-0.0798398
2.28	0.316438	-0.0332255	-0.0252598	0.0402993	-0.107054	-0.355572	0.686738	0.0113067	0.911689	-0.00673897	0.0220426	0.00813502	-0.116774	0.127169	0.00454672	0.0865473	-0.0529102	0.405745	-0.488578	-0.143956	0.0854235	0.248147	0.277295	0.0251044	-0.484811	0.00925601	0.115114	0.062487	-0.24891	-0.318158	0.203148	-0.00997308	0.0515287	-0.0756303	-0.0301487	0.0562812	-0.824762	0.0497038	0.038747	-0.179733	0.0286785	0.383878	0.261376	-0.0930793	-0.00752688	-0.0307611	0.0360991	-0.00261253	-0.0789852
2.29	0.316046	-0.0282694	-0.0260261	0.0208509	-0.110328	-0.309788	0.686844	0.0100083	0.911633	-0.00427125	0.0221075	0.00487225	-0.115637	0.0921575	0.005311	0.0753588	-0.0490813	0.360205	-0.489776	-0.0938639	0.0875067	0.155377	0.277472	0.000225886	-0.484581	0.00825677	0.115638	0.0511994	-0.252217	-0.332834	0.203056	-0.00644541	0.0511326	0.00398624	-0.0295934	0.0524676	-0.824306	0.0316752	0.0372089	-0.132439	0.0324322	0.361937	0.260611	-0.0602477	-0.00787866	-0.0331214	0.0361941	0.0217503	-0.0781009
2.3	0.315685	-0.0317559	-0.0267114	0.0178406	-0.113052	-0.250441	0.686937	0.00869793	0.911606	-0.00125597	0.0221406	0.00181718	-0.114817	0.068927	0.00592481	0.0575399	-0.0456884	0.321894	-0.490467	-0.0458043	0.0885211	0.0533942	0.277418	-0.0124102	-0.484361	0.0137274	0.116108	0.0500324	-0.255503	-0.314613	0.203018	-0.00155761	0.0514986	0.0637503	-0.0291469	0.0369283	-0.823995	0.0250015	0.0360687	-0.0973776	0.0357791	0.308582	0.260184	-0.0286888	-0.00823299	-0.0342951	0.0365021	0.0392661	-0.0771907
2.31	0.315251	-0.0437678	-0.0272544	0.0136144	-0.115221	-0.197951	0.687014	0.0067424	0.911606	0.00111561	0.0221455	-0.000768348	-0.114157	0.0610027	0.00642767	0.0492225	-0.0426281	0.291752	-0.49072	-0.00928575	0.0886432	-0.028908	0.277237	-0.0203031	-0.48402	0.0317112	0.116522	0.0473926	-0.258517	-0.27868	0.202998	-0.00299198	0.0522942	0.0890446	-0.0288443	0.0253362	-0.823701	0.0281391	0.0352744	-0.065075	0.0385897	0.257156	0.260019	-0.006232	-0.00859279	-0.0353602	0.0369619	0.0519902	-0.0761926
2.32	0.314713	-0.0537307	-0.0276921	0.0113218	-0.116958	-0.161064	0.68707	0.00478917	0.911626	0.00266315	0.022127	-0.00285086	-0.113534	0.0598482	0.0068525	0.0396753	-0.0398759	0.257531	-0.490694	0.0124158	0.0879472	-0.106935	0.276991	-0.0228729	-0.483507	0.047733	0.116875	0.047523	-0.261161	-0.237198	0.202951	-0.00611282	0.0531877	0.0900554	-0.0286186	0.0181377	-0.823391	0.0301095	0.0347518	-0.0437185	0.0409367	0.215317	0.260049	0.00876993	-0.00893615	-0.0324808	0.0375292	0.0604517	-0.0750468
2.33	0.31409	-0.0615109	-0.0280643	0.00598846	-0.118379	-0.133948	0.687109	0.00291898	0.911655	0.00309542	0.0220906	-0.00430593	-0.11293	0.0575386	0.00718826	0.031361	-0.037513	0.215482	-0.490462	0.0315005	0.0865467	-0.172957	0.276722	-0.022586	-0.482851	0.0611366	0.117165	0.042217	-0.263396	-0.194838	0.202868	-0.00959522	0.054065	0.0848597	-0.0284438	0.0161717	-0.82307	0.0301933	0.0344249	-0.0256663	0.0429024	0.181121	0.26023	0.0252136	-0.00924108	-0.0294704	0.0381611	0.06499	-0.0737628
2.34	0.313429	-0.0602533	-0.0284472	-0.0307813	-0.119399	-0.0515928	0.687132	0.00209938	0.911685	0.0032614	0.0220385	-0.00679343	-0.112403	0.0284771	0.00747696	0.0352791	-0.0357593	0.0985032	-0.490042	0.0646056	0.0845165	-0.230031	0.27645	-0.025766	-0.482116	0.0725759	0.117279	-2.73E-06	-0.265098	-0.100073	0.20274	-0.0184883	0.0548338	0.0598466	-0.0282614	0.0228414	-0.822786	0.0223953	0.0344011	0.0487068	0.044451	0.105983	0.260588	0.0423217	-0.00953777	-0.0405166	0.0388351	0.0721812	-0.0723673
2.35	0.313126	-0.000830385	-0.0288195	-0.0751344	-0.118548	0.196346	0.68716	0.00327456	0.91173	0.00581455	0.0219416	-0.0126242	-0.112785	-0.106631	0.00769678	-0.0151708	-0.0362522	-0.201195	-0.48891	0.154724	0.0821118	-0.251279	0.276053	-0.0356171	-0.481718	0.0240023	0.116736	-0.0674223	-0.265017	0.127004	0.202528	-0.0210088	0.0551389	0.017466	-0.0280607	0.00821898	-0.822911	-0.0389419	0.0357359	0.202471	0.0443505	-0.145438	0.261129	0.0632234	-0.00999343	-0.0454938	0.0396832	0.0961988	-0.0708405
2.36	0.313343	0.0179057	-0.0284931	-0.0359021	-0.115661	0.344143	0.687191	0.00275576	0.911793	0.00611004	0.0217981	-0.0152235	-0.114079	-0.124988	0.00709577	-0.106862	-0.0393123	-0.380892	-0.487312	0.14453	0.0794076	-0.293107	0.275746	-0.00991827	-0.481796	0.00108825	0.116123	-0.0502149	-0.262959	0.261619	0.202346	-0.0150436	0.0555003	0.0559969	-0.0281457	-0.0228427	-0.823511	-0.0520243	0.0379197	0.221517	0.0417721	-0.347236	0.26189	0.0801487	-0.0102969	-0.0232358	0.0406776	0.0955629	-0.069246
2.37	0.313527	8.91E-06	-0.0275748	-0.00948063	-0.112189	0.358097	0.687214	0.00183134	0.911845	0.00423241	0.0216502	-0.0139406	-0.115132	-0.0781888	0.00589381	-0.131358	-0.0433751	-0.417885	-0.486108	0.0972223	0.0763815	-0.302393	0.275683	0.00965506	-0.481848	0.0102868	0.115689	-0.0415423	-0.260031	0.314438	0.20226	-0.00192959	0.0561015	0.0526677	-0.0284514	-0.0341376	-0.823991	-0.0280249	0.0399858	0.194752	0.0379825	-0.393952	0.262677	0.0730514	-0.0104521	-0.0164699	0.0415425	0.0749761	-0.0675692
2.38	0.313567	-0.00566977	-0.0265804	-0.00289583	-0.108977	0.308878	0.687233	0.00185616	0.911879	0.00248874	0.021525	-0.010922	-0.115827	-0.0545853	0.0046437	-0.119792	-0.0474596	-0.396185	-0.485275	0.0696888	0.0735034	-0.250249	0.275784	0.0223547	-0.481839	0.00990682	0.115261	-0.0432991	-0.256835	0.318606	0.202279	0.00567645	0.0564179	0.000252884	-0.0288321	-0.0397114	-0.82427	-0.0191578	0.0417405	0.158502	0.0342052	-0.35512	0.263333	0.0606855	-0.0105657	-0.0117238	0.0421932	0.0542449	-0.0657858
2.39	0.313593	-0.00153956	-0.025768	-0.00717377	-0.106325	0.245141	0.687255	0.0021051	0.911897	0.00118462	0.0214329	-0.007493	-0.11637	-0.0457248	0.00359052	-0.0953038	-0.0512483	-0.361787	-0.484681	0.049706	0.0716455	-0.128371	0.275976	0.0237757	-0.481878	0.00481821	0.1148	-0.0476414	-0.253702	0.303325	0.202337	0.00513865	0.0558844	-0.0999343	-0.0292139	-0.033731	-0.824522	-0.0232985	0.0431481	0.125216	0.0309849	-0.289374	0.263924	0.0559898	-0.0106281	-0.00507661	0.0426514	0.0365631	-0.0640102
2.4	0.31366	0.00331159	-0.0251985	-0.012651	-0.104245	0.187394	0.687279	0.00246949	0.911903	7.95E-05	0.0213752	-0.00406293	-0.116828	-0.0361069	0.00278702	-0.0697445	-0.0547101	-0.331232	-0.484301	0.0264692	0.070691	-0.0654377	0.276189	0.0220753	-0.481986	-0.000664405	0.114324	-0.0497665	-0.250842	0.26368	0.202373	0.00340609	0.0547034	-0.134345	-0.0294935	-0.0205646	-0.824826	-0.029304	0.0442375	0.0950217	0.028432	-0.225306	0.26449	0.0573937	-0.0106204	0.00132568	0.0429436	0.0210602	-0.0622987
2.41	0.313734	0.00268259	-0.02479	-0.00909885	-0.102641	0.145846	0.687304	0.00267066	0.911899	-0.00100142	0.02135	-0.00104692	-0.117142	-0.0191572	0.00218129	-0.0539719	-0.0578616	-0.298951	-0.484164	0.00103046	0.0702754	-0.0213706	0.276414	0.0239869	-0.482109	-0.000593986	0.113893	-0.0407024	-0.248404	0.220491	0.202388	0.00124994	0.0533159	-0.136064	-0.0296707	-0.0133326	-0.825137	-0.028937	0.0450114	0.0634879	0.0264349	-0.179344	0.265078	0.0652719	-0.0105457	0.00693085	0.043087	0.00681971	-0.060722
2.42	0.313756	-0.0034399	-0.024447	-0.00120616	-0.101365	0.118438	0.687328	0.00206814	0.911882	-0.00220231	0.0213529	0.00153244	-0.117249	0.00261238	0.00172723	-0.0412908	-0.060672	-0.259832	-0.484272	-0.0220841	0.0701739	6.15E-06	0.276673	0.0293899	-0.482167	0.00482377	0.113539	-0.0270623	-0.2464	0.177688	0.202389	0.000413711	0.052046	-0.112931	-0.0297677	-0.00538262	-0.825395	-0.0217556	0.0455169	0.0361413	0.0248252	-0.146815	0.265746	0.0717575	-0.010448	0.00597325	0.0431002	-0.00496601	-0.0593338
2.43	0.313673	-0.0210838	-0.0240055	0.059546	-0.100698	-0.00205065	0.687342	0.000405498	0.911855	-0.00368365	0.0213867	0.00599812	-0.116965	0.0800378	0.00126564	-0.0508949	-0.0626624	-0.0933812	-0.484783	-0.0970223	0.0702331	0.00882348	0.277039	0.0474947	-0.482106	0.00833963	0.113537	0.0485834	-0.245125	0.0452999	0.202421	0.00859627	0.0511991	-0.0419562	-0.0298254	-0.0088834	-0.82555	-0.00549438	0.0454292	-0.0863655	0.023707	-0.0484602	0.266535	0.0872245	-0.0103006	0.0219378	0.042986	-0.0226198	-0.0581523
2.44	0.313209	-0.0572097	-0.0235344	0.0956785	-0.102089	-0.224655	0.687332	-0.001849	0.911801	-0.00681586	0.0214812	0.0126467	-0.115526	0.190036	0.000842824	0.000172263	-0.062193	0.17274	-0.486312	-0.189119	0.0702076	-0.0130319	0.277611	0.0594485	-0.481644	0.0369566	0.114326	0.10393	-0.245885	-0.179302	0.202515	0.0106998	0.0512488	0.0250318	-0.0298719	0.00761643	-0.825381	0.0224778	0.0437405	-0.226406	0.0243286	0.179302	0.267476	0.100436	-0.0100387	0.0114654	0.0426238	-0.0497453	-0.0572122
2.45	0.312645	-0.0364507	-0.0237111	0.0478805	-0.10503	-0.320451	0.687317	-0.000770732	0.911727	-0.00765859	0.0216255	0.0154353	-0.113752	0.143882	0.00113635	0.0718707	-0.0597526	0.28922	-0.488082	-0.148553	0.070124	0.00558277	0.278083	0.0337634	-0.48115	0.0157253	0.115101	0.0662467	-0.248419	-0.296479	0.202641	0.0146249	0.0513071	-0.0107651	-0.0296574	0.0352596	-0.825229	-0.0088674	0.0414391	-0.218758	0.0270039	0.333747	0.268494	0.103206	-0.0100631	-0.0229788	0.0421123	-0.0491485	-0.0563954
2.46	0.312364	-0.00688851	-0.0244245	0.0148787	-0.108174	-0.311831	0.687319	0.00125712	0.911655	-0.00631066	0.0217793	0.015045	-0.112649	0.0727512	0.00189516	0.0848566	-0.0567799	0.295606	-0.489241	-0.0879325	0.070349	0.0536561	0.278332	0.0144323	-0.481026	-0.0154475	0.115609	0.0425904	-0.251649	-0.339338	0.202809	0.0193763	0.0512627	0.0150895	-0.0292774	0.0386552	-0.825429	-0.039868	0.0394553	-0.177188	0.0305943	0.367988	0.269578	0.109612	-0.0103325	-0.0380049	0.0417234	-0.0297438	-0.055762
2.47	0.31231	0.00658756	-0.025227	0.00419778	-0.110935	-0.258646	0.687342	0.00310537	0.911604	-0.00392043	0.021923	0.0135742	-0.112099	0.0335748	0.00264647	0.0691074	-0.0539412	0.271658	-0.489942	-0.0531096	0.0715267	0.179892	0.278395	-0.00580591	-0.481168	-0.0301546	0.116043	0.0360666	-0.255026	-0.331198	0.203024	0.0233358	0.0516514	0.0564747	-0.0289183	0.0323417	-0.825839	-0.0474032	0.037872	-0.136849	0.0341621	0.335732	0.270687	0.105167	-0.0107116	-0.0463749	0.0415405	-0.00957902	-0.055361
2.48	0.312342	0.00941613	-0.0259099	-0.00102509	-0.113115	-0.198442	0.687381	0.00458792	0.911579	-0.00125226	0.0220511	0.0121317	-0.111845	0.0130452	0.00323969	0.0551313	-0.0513566	0.245102	-0.490366	-0.0321891	0.0736179	0.233137	0.27832	-0.0184023	-0.48139	-0.0307679	0.116458	0.031489	-0.258135	-0.292114	0.203255	0.0208185	0.0523694	0.0870183	-0.0286364	0.0227461	-0.826254	-0.0413702	0.0366751	-0.0988866	0.0372851	0.285222	0.271701	0.0925647	-0.0111624	-0.0514702	0.0415423	0.0071373	-0.0551742
2.49	0.31237	0.00576413	-0.0264632	-0.00378052	-0.114751	-0.150369	0.687436	0.00635526	0.911576	0.000710267	0.0221669	0.0111291	-0.111747	0.000622757	0.00374762	0.0485778	-0.0489981	0.229399	-0.49058	-0.011834	0.076088	0.244727	0.278158	-0.0228816	-0.481575	-0.0236145	0.116813	0.0272656	-0.260784	-0.242468	0.203441	0.0141836	0.0533129	0.0973279	-0.0284301	0.0183708	-0.826561	-0.0283796	0.0358243	-0.0706347	0.0399061	0.238907	0.27258	0.0826039	-0.0116375	-0.0504778	0.0416856	0.0186886	-0.0551991
2.5	0.31236	-0.000854582	-0.0269242	-0.00711664	-0.115985	-0.115276	0.687505	0.0075772	0.911591	0.00210522	0.0222751	0.0105384	-0.111748	-0.00434734	0.00424441	0.0505544	-0.0467786	0.215477	-0.490604	0.0036303	0.078376	0.221667	0.277955	-0.0248085	-0.481684	-0.0114616	0.117086	0.0210464	-0.262936	-0.191709	0.203556	0.0057232	0.054299	0.100121	-0.0282616	0.0152762	-0.826745	-0.0129639	0.0352272	-0.0495607	0.0421041	0.200441	0.273378	0.071738	-0.0120904	-0.0461419	0.0419232	0.0259993	-0.055441
2.51	0.312292	-0.00704643	-0.0273291	-0.0129697	-0.116924	-0.0870448	0.687587	0.00845797	0.911616	0.00278095	0.0223778	0.00990848	-0.111789	-0.00917485	0.0047794	0.0556479	-0.0446902	0.19846	-0.490492	0.0184005	0.0805855	0.213319	0.277744	-0.0257186	-0.481689	0.000861	0.117263	0.012109	-0.264629	-0.14638	0.203569	-0.0044763	0.0552802	0.0955795	-0.0280993	0.0162225	-0.826789	-4.34E-05	0.0348215	-0.0301068	0.0439442	0.165704	0.274062	0.0619636	-0.012497	-0.040502	0.0422114	0.0297251	-0.0558422
2.52	0.312234	0.00387893	-0.0278007	-0.0783137	-0.117013	0.0753461	0.687681	0.0107506	0.911651	0.00467642	0.0224617	0.00599238	-0.112126	-0.0838218	0.00549146	0.0785599	-0.0433872	0.0251651	-0.49	0.0925265	0.0826993	0.229918	0.277465	-0.03955	-0.481668	0.0086745	0.117008	-0.0702159	-0.265441	0.0142967	0.203448	-0.0191265	0.0560604	0.0492739	-0.0278857	0.0249744	-0.82678	-0.00228716	0.0351216	0.113377	0.0450566	0.0248324	0.274667	0.0588545	-0.0129653	-0.0599015	0.0425712	0.0446327	-0.0563964
2.53	0.3125	0.0330774	-0.0280274	-0.0771034	-0.114886	0.29992	0.687801	0.0125111	0.911714	0.00768894	0.022491	0.000292782	-0.113419	-0.158591	0.00603472	0.00629894	-0.0444258	-0.22106	-0.488712	0.14371	0.0853256	0.278813	0.277122	-0.034863	-0.48194	-0.0133042	0.116158	-0.0889181	-0.264182	0.213637	0.203238	-0.0266137	0.0564738	0.0541966	-0.0277477	-0.00357272	-0.826987	-0.0192398	0.03688	0.212887	0.0440123	-0.23234	0.275274	0.0629134	-0.01347	-0.0395282	0.0431471	0.0649168	-0.0571167
2.54	0.312892	0.0209568	-0.0274305	-0.0288776	-0.111362	0.385118	0.687923	0.0117761	0.911796	0.00821983	0.0224803	-0.00186322	-0.114871	-0.121619	0.00579968	-0.0551116	-0.0472774	-0.326331	-0.487465	0.10268	0.0880937	0.272823	0.276945	-0.013375	-0.482225	-0.00271943	0.115488	-0.0578839	-0.26152	0.299657	0.202962	-0.0289943	0.0572118	0.0862198	-0.0279067	-0.0291731	-0.827186	0.00101633	0.0389693	0.199475	0.0408504	-0.375949	0.275973	0.0692324	-0.0137006	-0.0166492	0.0437713	0.0542092	-0.058023
2.55	0.313091	-0.000384874	-0.026418	-0.00992616	-0.107645	0.370753	0.688034	0.0107717	0.911873	0.00711339	0.0224613	-0.0016985	-0.115887	-0.0790446	0.00526425	-0.0569226	-0.0505872	-0.323204	-0.486594	0.0773158	0.0905994	0.204042	0.276911	-0.00630258	-0.482287	0.0174299	0.114935	-0.0528685	-0.258301	0.335088	0.202679	-0.0281314	0.05799	0.0554525	-0.0282184	-0.0309648	-0.827112	0.02502	0.0408454	0.171523	0.0369291	-0.390763	0.276649	0.0655672	-0.0137979	-0.00849846	0.0442194	0.0334568	-0.0589987
2.56	0.31311	-0.0118482	-0.0254211	-0.00345902	-0.104392	0.306087	0.688137	0.00996664	0.911934	0.00507036	0.0224492	-0.000669009	-0.116607	-0.0622807	0.00480468	-0.0391884	-0.0535931	-0.276814	-0.485829	0.0790454	0.091941	0.0686477	0.27692	0.00359675	-0.482202	0.0261771	0.114383	-0.0513567	-0.25491	0.342245	0.202408	-0.0264292	0.0580067	-0.0520485	-0.0285211	-0.027182	-0.826852	0.0352885	0.0423707	0.132839	0.0332405	-0.338569	0.277284	0.0634889	-0.0138107	0.000170701	0.0444647	0.0141474	-0.0599963
2.57	0.313024	-0.0172623	-0.0246331	-0.00654374	-0.101815	0.233888	0.68823	0.00880976	0.911973	0.00276806	0.0224481	0.000424754	-0.117194	-0.0527618	0.0045689	-0.0139905	-0.0561093	-0.229085	-0.48502	0.0816357	0.0919883	-0.047321	0.277	0.0116049	-0.482055	0.0303797	0.113802	-0.0545995	-0.251612	0.314695	0.202142	-0.0260242	0.0571482	-0.112212	-0.0287318	-0.0127513	-0.82652	0.0356464	0.043536	0.0995506	0.0301915	-0.268528	0.277902	0.065937	-0.0137385	0.00901861	0.0445361	-0.000899337	-0.0610288
2.58	0.312901	-0.016643	-0.024079	-0.00880873	-0.0998588	0.176148	0.688312	0.00741278	0.911992	0.00105445	0.0224558	0.00101086	-0.11768	-0.0426912	0.00453524	0.000797315	-0.0582157	-0.196517	-0.484243	0.071484	0.0910683	-0.1345	0.27711	0.0149431	-0.481912	0.0276773	0.113203	-0.0544208	-0.248721	0.266097	0.201896	-0.0225169	0.0558813	-0.136875	-0.0288131	-0.00318612	-0.826223	0.0270474	0.0443913	0.0718967	0.027797	-0.210974	0.278587	0.0722851	-0.0135769	0.0163338	0.0444717	-0.0134428	-0.0621282
2.59	0.31276	-0.0201163	-0.0236683	-0.00381934	-0.0983742	0.135036	0.688375	0.00518539	0.911996	-0.000118645	0.0224666	0.00107568	-0.117999	-0.0189739	0.0045747	0.00193102	-0.0600636	-0.176142	-0.48365	0.0462687	0.0892879	-0.219871	0.277231	0.0186957	-0.481762	0.0295273	0.112655	-0.0439105	-0.246329	0.218256	0.201685	-0.0177758	0.0544613	-0.143584	-0.0288383	-0.00187114	-0.825991	0.0227119	0.044979	0.045493	0.0258916	-0.171267	0.279351	0.0855401	-0.013354	0.0205585	0.0442942	-0.023742	-0.0632789
2.6	0.312529	-0.0305274	-0.0232971	0.010627	-0.0972278	0.0989774	0.688416	0.00281886	0.91199	-0.00108534	0.022477	0.00117008	-0.118032	0.0142986	0.00457507	-0.00746014	-0.0617496	-0.150533	-0.483326	0.0166166	0.0867411	-0.283035	0.277391	0.0264044	-0.481517	0.0362685	0.112214	-0.0225663	-0.244384	0.168737	0.201524	-0.0112119	0.0530937	-0.118677	-0.0288419	0.00102501	-0.825752	0.0249866	0.0453279	0.0133367	0.0243151	-0.138425	0.280243	0.0940438	-0.0131015	0.0229895	0.0440244	-0.0327911	-0.0645134
2.61	0.312117	-0.0588525	-0.0227953	0.0840221	-0.0972185	-0.0954783	0.688423	-0.00166269	0.91197	-0.00335751	0.0225046	0.00505856	-0.117422	0.126392	0.00430771	-0.0275725	-0.0623467	0.0615417	-0.483607	-0.0830006	0.0836494	-0.336315	0.277693	0.0472067	-0.481092	0.0474773	0.112348	0.070777	-0.243592	-0.0276601	0.20149	0.00329047	0.0523841	-0.0129157	-0.0289067	-0.00998322	-0.825429	0.0417189	0.0447042	-0.152498	0.0235772	0.0253047	0.281229	0.106302	-0.0127175	0.0426868	0.0436109	-0.0558559	-0.0657804
2.62	0.31133	-0.078118	-0.0226082	0.0740092	-0.0994911	-0.301942	0.688388	-0.00487948	0.911923	-0.00573043	0.0225788	0.009093	-0.1157	0.19102	0.00421632	0.0362049	-0.0605928	0.262515	-0.484814	-0.135657	0.0800876	-0.36085	0.278071	0.038906	-0.480301	0.0649356	0.11302	0.0800211	-0.245096	-0.232952	0.201524	0.00546102	0.052353	-0.0313327	-0.0288737	0.0190154	-0.824916	0.0405719	0.0426446	-0.232918	0.0250633	0.263952	0.282332	0.110225	-0.0123538	0.0152246	0.0429474	-0.0740643	-0.0670689
2.63	0.310539	-0.0616522	-0.0231984	0.0219519	-0.102851	-0.35384	0.688336	-0.00535358	0.911861	-0.00607201	0.0226715	0.00899783	-0.113966	0.141791	0.00472656	0.0756824	-0.0576931	0.299507	-0.485931	-0.084368	0.0765835	-0.339485	0.278247	0.0158538	-0.479564	0.0511226	0.113472	0.0456773	-0.247979	-0.316074	0.20159	0.0108977	0.0517419	-0.0635065	-0.028568	0.0403203	-0.824595	0.00877665	0.0404674	-0.197884	0.0283455	0.371865	0.283448	0.112703	-0.0122954	-0.00853906	0.0422698	-0.060451	-0.0682668
2.64	0.309958	-0.0405556	-0.0241716	-0.000844019	-0.106159	-0.327662	0.688281	-0.00559674	0.91181	-0.00400653	0.0227538	0.00736459	-0.112777	0.0945378	0.00538794	0.0652539	-0.0548364	0.267098	-0.486533	-0.0450972	0.073298	-0.312277	0.278232	-0.000337466	-0.479083	0.0295648	0.113748	0.0345098	-0.251417	-0.353163	0.201731	0.0187925	0.0514694	0.0107016	-0.028187	0.0338605	-0.824608	-0.0194799	0.0386911	-0.15823	0.0321329	0.373347	0.284593	0.111023	-0.0123787	-0.01648	0.0417915	-0.0381303	-0.0694445
2.65	0.309517	-0.0356416	-0.0251112	-0.00302653	-0.109017	-0.271697	0.688222	-0.00598134	0.911781	-0.00164748	0.0228179	0.00543596	-0.111897	0.080126	0.00585615	0.0375579	-0.0524068	0.220458	-0.486897	-0.0331643	0.0707485	-0.187458	0.278113	-0.0112914	-0.47873	0.0260239	0.11404	0.040076	-0.254981	-0.344958	0.201929	0.0205606	0.0518748	0.0605297	-0.0279012	0.0247389	-0.824793	-0.0245112	0.0372659	-0.125028	0.0356517	0.325052	0.285669	0.102043	-0.0125297	-0.0235077	0.0415235	-0.0186451	-0.0705971
2.66	0.309131	-0.032086	-0.0258562	0.000500814	-0.111319	-0.212661	0.688162	-0.00616466	0.911775	8.31E-05	0.0228632	0.00375334	-0.111139	0.0710733	0.00603186	0.00785254	-0.0504357	0.174172	-0.487211	-0.0300928	0.0694029	-0.0945428	0.277928	-0.0167177	-0.478387	0.0249932	0.114415	0.0484944	-0.258306	-0.308413	0.202141	0.0179943	0.0526487	0.0919311	-0.0277209	0.0123233	-0.825002	-0.0236654	0.0361488	-0.0962411	0.0386042	0.264186	0.286563	0.0779	-0.0127565	-0.0291727	0.0414344	-0.00189707	-0.0716728
2.67	0.308735	-0.0373769	-0.0264166	0.00378139	-0.113145	-0.171362	0.688102	-0.00555436	0.911778	0.000266286	0.022896	0.00289915	-0.110406	0.0750059	0.0059876	-0.00810715	-0.0488839	0.139158	-0.487516	-0.0318286	0.0686497	-0.0584371	0.277749	-0.0138826	-0.477968	0.0331218	0.114844	0.0555975	-0.261231	-0.265754	0.202306	0.0137313	0.0535793	0.0918721	-0.0276031	0.00986036	-0.825146	-0.0114057	0.0352883	-0.0758179	0.0410081	0.217247	0.287263	0.0591434	-0.0130428	-0.033539	0.041495	0.01181	-0.0727179
2.68	0.308328	-0.0350523	-0.0268363	0.00710591	-0.114658	-0.143459	0.688052	-0.00456133	0.911779	-6.00E-05	0.0229231	0.00260039	-0.109677	0.0716988	0.00581141	-0.0181236	-0.0476183	0.11588	-0.487834	-0.0349689	0.0681987	-0.0355635	0.277614	-0.00982594	-0.4775	0.0313947	0.115325	0.0599016	-0.263727	-0.223294	0.202434	0.0098605	0.0544856	0.0891376	-0.0274929	0.0107701	-0.825206	-0.00662261	0.0345914	-0.0624291	0.0429887	0.179547	0.287763	0.0360624	-0.0133717	-0.0367585	0.0416771	0.023255	-0.0737257
2.69	0.307977	-0.0270331	-0.0271735	-0.00724857	-0.115888	-0.0927685	0.688013	-0.00291693	0.911777	-0.000355443	0.0229476	0.00190002	-0.10903	0.0503319	0.00559087	-0.0141847	-0.0466177	0.0647521	-0.48817	-0.0250085	0.0679006	-0.0249656	0.277522	-0.00780597	-0.477068	0.0277193	0.1158	0.0415576	-0.265768	-0.158477	0.20252	0.00408258	0.0553399	0.0794878	-0.0273826	0.011675	-0.825255	-0.00770217	0.0340758	-0.0208833	0.0445833	0.126323	0.288064	0.0203903	-0.0137588	-0.0472224	0.0419721	0.0362209	-0.0746749
2.7	0.307924	0.0240794	-0.0275269	-0.0634135	-0.115657	0.134586	0.688005	0.00116954	0.911782	0.00174811	0.0229464	-0.00259331	-0.109138	-0.0816803	0.00548481	-0.0273504	-0.0470808	-0.177969	-0.487965	0.0659122	0.0677813	0.00534014	0.277369	-0.0170052	-0.476946	-0.0115043	0.115729	-0.0399154	-0.266359	0.0576795	0.202526	-0.00388828	0.0558915	0.0368369	-0.0272406	0.0101815	-0.825517	-0.0474667	0.0347006	0.145068	0.0449239	-0.0887321	0.288187	0.00170811	-0.0143747	-0.068731	0.0424794	0.0678227	-0.0755928
2.71	0.308428	0.0535717	-0.0272798	-0.0266979	-0.113233	0.316142	0.68803	0.00329411	0.911808	0.00290668	0.0229011	-0.00569243	-0.110328	-0.124949	0.00483032	-0.112699	-0.0499659	-0.372811	-0.487175	0.0704631	0.0679036	0.00585205	0.277297	0.00618796	-0.477352	-0.0427118	0.115446	-0.0258324	-0.264803	0.221721	0.202486	-0.00695285	0.0563483	0.0681527	-0.0272913	-0.0209179	-0.82618	-0.0602786	0.0364619	0.190477	0.0427932	-0.321467	0.288208	-0.00196611	-0.0149675	-0.049867	0.0432726	0.0851039	-0.0765124
2.72	0.308988	0.0390501	-0.0262707	0.0138684	-0.109936	0.356208	0.68807	0.0044515	0.911832	0.0016528	0.0228462	-0.00487109	-0.111451	-0.0848595	0.00357721	-0.138285	-0.0539826	-0.410634	-0.486689	0.0264804	0.0682714	0.1074	0.277478	0.0252971	-0.47778	-0.0374147	0.115415	-0.00633731	-0.262145	0.29207	0.202449	-0.000349093	0.0570965	0.0734042	-0.0275885	-0.0367462	-0.826718	-0.0303274	0.0382481	0.168242	0.0390707	-0.404694	0.28813	-0.0243195	-0.0154296	-0.0447778	0.0440923	0.0771342	-0.0774711
2.73	0.30941	0.0301089	-0.0250257	0.0260918	-0.106747	0.318512	0.688124	0.00619485	0.911841	0.000164318	0.0228091	-0.00242332	-0.112233	-0.0596532	0.00231973	-0.117575	-0.057841	-0.352529	-0.486554	0.00205761	0.0702555	0.26882	0.277782	0.0296661	-0.478137	-0.0334974	0.115438	-0.00911912	-0.259035	0.31406	0.202457	0.000837539	0.05766	0.0342653	-0.0279631	-0.0360536	-0.826973	-0.010957	0.039781	0.139487	0.0350847	-0.382626	0.287754	-0.0499217	-0.0158992	-0.0452558	0.0448029	0.0667042	-0.0783253
2.74	0.309781	0.0325706	-0.0239157	0.0205828	-0.104096	0.253418	0.688195	0.00783653	0.911839	-0.000624931	0.0227987	0.000326897	-0.11284	-0.0531564	0.00135986	-0.0779536	-0.0609604	-0.272068	-0.486629	-0.013074	0.0732971	0.331543	0.27816	0.0315665	-0.478524	-0.0381558	0.115385	-0.0230679	-0.255858	0.310804	0.202475	0.000138275	0.0575371	-0.06233	-0.0283064	-0.0303392	-0.827107	-0.00957446	0.0410336	0.114564	0.0315772	-0.316869	0.287144	-0.0732364	-0.0163654	-0.0419839	0.045416	0.0584104	-0.0791382
2.75	0.310206	0.0417103	-0.0230817	0.0126851	-0.102032	0.191864	0.688281	0.0090547	0.911831	-0.000941168	0.0228144	0.00274006	-0.113447	-0.06047	0.000812804	-0.0392281	-0.0632943	-0.195989	-0.486786	-0.0165686	0.0767324	0.355762	0.278557	0.0334929	-0.479027	-0.0488362	0.11521	-0.0351918	-0.252807	0.282264	0.202452	-0.00331952	0.0566204	-0.108274	-0.0285383	-0.0157152	-0.827276	-0.0157087	0.0420596	0.0915974	0.0287519	-0.250604	0.286358	-0.0843126	-0.0167828	-0.0337968	0.0459557	0.0517552	-0.0799296
2.76	0.310687	0.0465246	-0.0225014	0.00367786	-0.100472	0.142979	0.688377	0.0100443	0.911819	-0.00121324	0.0228515	0.00452351	-0.11408	-0.0632229	0.000654684	-0.0027065	-0.0649057	-0.127338	-0.486979	-0.018681	0.0803514	0.371667	0.278966	0.0299071	-0.479638	-0.0541732	0.114934	-0.0465506	-0.250156	0.232906	0.202409	-0.0044267	0.0554653	-0.119691	-0.0286529	-0.00667124	-0.827492	-0.0196436	0.0428889	0.0753234	0.0265471	-0.194701	0.285469	-0.0986651	-0.0171247	-0.0264697	0.0464151	0.0432514	-0.0807437
2.77	0.311176	0.045051	-0.0220985	0.000935216	-0.0992937	0.107869	0.688479	0.010145	0.911807	-0.00117709	0.0229018	0.00540201	-0.114687	-0.0587939	0.000789699	0.0208108	-0.0658685	-0.0673605	-0.487193	-0.0214368	0.0841167	0.379284	0.279344	0.0289499	-0.480288	-0.0531469	0.114606	-0.0487289	-0.247979	0.189122	0.202361	-0.00498664	0.0542491	-0.121358	-0.028707	-0.00199849	-0.827706	-0.0184704	0.0435525	0.0595231	0.0248181	-0.154661	0.284485	-0.102642	-0.017396	-0.0183511	0.0467897	0.0348847	-0.0815729
2.78	0.311601	0.0333102	-0.0217883	0.0193161	-0.0984629	0.0457853	0.688578	0.00959073	0.911796	-0.00108976	0.0229583	0.00637367	-0.115158	-0.0273786	0.00109824	0.028501	-0.0662082	0.0264027	-0.487476	-0.0423171	0.087944	0.386028	0.279712	0.032339	-0.480882	-0.0464544	0.114301	-0.025022	-0.246277	0.114862	0.202318	-0.000119154	0.0531707	-0.0796963	-0.0287213	-0.00122871	-0.827863	-0.00820201	0.0440154	0.0107804	0.0234771	-0.0981181	0.283476	-0.101544	-0.0175824	-0.00433	0.0470693	0.0225828	-0.082445
2.79	0.311696	-0.0134701	-0.0215015	0.0732996	-0.0992839	-0.196468	0.688658	0.00632463	0.911777	-0.00281739	0.0230424	0.0106147	-0.114789	0.0973007	0.00140336	0.0530872	-0.0646615	0.286446	-0.488359	-0.127774	0.0915732	0.332365	0.280145	0.0320385	-0.481156	-0.0129893	0.114569	0.0519863	-0.246252	-0.12699	0.202369	0.00789517	0.0529653	0.0241496	-0.0287642	-0.000159443	-0.827734	0.0315168	0.0432539	-0.155713	0.0235195	0.130143	0.282437	-0.103746	-0.0175465	0.0130295	0.0471218	-0.0100472	-0.0833261
2.8	0.311381	-0.0310931	-0.0218318	0.0372206	-0.102251	-0.359469	0.688711	0.00441196	0.911744	-0.00347716	0.0231599	0.0119487	-0.113534	0.125172	0.0022561	0.128362	-0.0609206	0.431244	-0.489731	-0.128035	0.0947246	0.303242	0.280417	0.00438352	-0.481015	0.0140258	0.115043	0.039274	-0.248543	-0.303024	0.202387	-0.00522932	0.0531284	-0.0198884	-0.028608	0.0352292	-0.827337	0.0322115	0.041426	-0.189182	0.0259801	0.341184	0.281381	-0.102979	-0.0175576	-0.00538527	0.046904	-0.0237938	-0.0841653
2.81	0.310982	-0.0317148	-0.0228457	-0.00398585	-0.105877	-0.375422	0.688748	0.00303071	0.911713	-0.00257029	0.023267	0.00910142	-0.112335	0.0947143	0.00363659	0.152481	-0.0565473	0.427919	-0.490773	-0.0751429	0.0972751	0.194888	0.280347	-0.0232606	-0.480738	0.0254555	0.115276	0.0222883	-0.251957	-0.362194	0.202275	-0.0132957	0.0526044	-0.0513508	-0.0281597	0.0520211	-0.827031	0.0205175	0.0397242	-0.149476	0.0297835	0.400018	0.28044	-0.0851316	-0.0176914	-0.00907366	0.046693	-0.0135267	-0.0849727
2.82	0.310567	-0.0359024	-0.0240356	-0.011951	-0.109242	-0.333409	0.68877	0.00139172	0.911695	-0.001011	0.0233389	0.00522911	-0.111424	0.0748676	0.00505458	0.136276	-0.0525051	0.379807	-0.491273	-0.0294796	0.0984802	0.051185	0.280047	-0.0374954	-0.480386	0.034325	0.115433	0.0287304	-0.255725	-0.376357	0.202139	-0.0130295	0.0524707	0.0264373	-0.0276436	0.0492075	-0.826814	0.017218	0.038405	-0.118651	0.0336683	0.369693	0.279665	-0.0719637	-0.0177951	-0.0040074	0.0465985	-0.00358496	-0.0857664
2.83	0.310108	-0.0428743	-0.0250578	-0.00650364	-0.112122	-0.276426	0.688773	-0.000743746	0.911694	0.000846534	0.0233711	0.0012243	-0.110671	0.0662344	0.00624439	0.109289	-0.0489588	0.3296	-0.491399	0.00223572	0.0983775	-0.0704659	0.279652	-0.0403272	-0.479925	0.0431602	0.115681	0.0426339	-0.259461	-0.354913	0.202024	-0.0102328	0.0530058	0.0770916	-0.0271968	0.0388074	-0.826606	0.0187495	0.0373483	-0.0938687	0.0370617	0.308691	0.279	-0.0616027	-0.0178638	-0.0037917	0.0465856	0.00293314	-0.0864844
2.84	0.309553	-0.0566952	-0.0258417	0.00114722	-0.114483	-0.224027	0.688755	-0.00282074	0.911708	0.00161163	0.0233637	-0.00260803	-0.109935	0.0733248	0.00716626	0.0820713	-0.0459192	0.281742	-0.491295	0.0166587	0.0971955	-0.168815	0.279217	-0.0361711	-0.47929	0.06098	0.116036	0.0584183	-0.262882	-0.313594	0.201916	-0.0117565	0.0538779	0.093373	-0.0268489	0.0294007	-0.826343	0.0290341	0.0365327	-0.0724307	0.0398191	0.247291	0.278415	-0.0584218	-0.0179333	-0.00429398	0.0466313	0.00759493	-0.0870854
2.85	0.308872	-0.0679932	-0.0264172	0.00798008	-0.116455	-0.188929	0.688718	-0.00443113	0.911725	0.00163379	0.0233209	-0.00582016	-0.109119	0.0835282	0.00781618	0.0564435	-0.0433249	0.238981	-0.491081	0.0226043	0.0949673	-0.277536	0.278813	-0.0306024	-0.478452	0.0747334	0.116493	0.0714905	-0.265891	-0.268625	0.201799	-0.0129325	0.0547944	0.0892713	-0.0265644	0.0256029	-0.825983	0.0360528	0.035893	-0.0584278	0.0420313	0.200133	0.277886	-0.048669	-0.0180067	-0.00520741	0.0467203	0.0120002	-0.0875488
2.86	0.308112	-0.0735798	-0.0268482	0.0139986	-0.118168	-0.165048	0.688666	-0.0058347	0.911739	0.00100081	0.0232495	-0.00839292	-0.108215	0.0930814	0.00821583	0.0304461	-0.04114	0.200158	-0.490872	0.0170736	0.0917875	-0.352235	0.278466	-0.0206526	-0.477485	0.0816323	0.117025	0.0817798	-0.268465	-0.224602	0.201675	-0.0133026	0.0556499	0.0809666	-0.0263146	0.022715	-0.825586	0.0379709	0.0353739	-0.0495265	0.0438219	0.161888	0.277422	-0.0447518	-0.018081	-0.00547231	0.0468482	0.0150857	-0.0878309
2.87	0.307354	-0.0641229	-0.0272072	-0.0141412	-0.119548	-0.0862834	0.688604	-0.00614466	0.911745	0.000689092	0.0231519	-0.0117847	-0.107331	0.0617374	0.00840442	0.0188585	-0.0395006	0.0892029	-0.490659	0.039934	0.0880319	-0.391985	0.278191	-0.0196006	-0.476489	0.0794942	0.117526	0.0479912	-0.270502	-0.129454	0.201541	-0.016956	0.0563583	0.0483275	-0.0260891	0.0233219	-0.825225	0.0260262	0.0350807	0.0188808	0.0451759	0.0862441	0.276975	-0.0478436	-0.0181992	-0.0199537	0.0470172	0.0233744	-0.08789
2.88	0.307004	-0.0085624	-0.027449	-0.0517954	-0.118969	0.187888	0.688556	-0.00381385	0.911765	0.00329477	0.0229994	-0.0186131	-0.10741	-0.0705273	0.00833006	-0.0508345	-0.0402274	-0.23906	-0.489755	0.127407	0.0841684	-0.378865	0.277856	-0.0209561	-0.475896	0.034489	0.11745	-0.0169474	-0.270602	0.12233	0.20136	-0.0207813	0.0565817	0.0112628	-0.0259331	0.00660949	-0.825265	-0.0239566	0.0361558	0.182033	0.0447285	-0.193512	0.276536	-0.0386577	-0.0184742	-0.0214391	0.0473804	0.0499503	-0.0877093
2.89	0.307077	-0.00164133	-0.0269152	-0.00513193	-0.116262	0.326132	0.688515	-0.00462053	0.911803	0.00375358	0.0227943	-0.0215211	-0.108202	-0.0551235	0.0073352	-0.144931	-0.0436601	-0.411043	-0.488595	0.0822069	0.080405	-0.374329	0.27767	0.0069373	-0.475666	0.0255167	0.117324	0.0113407	-0.268667	0.243074	0.201178	-0.0185873	0.0569425	0.0610743	-0.0260734	-0.0275803	-0.825635	-0.023029	0.0381251	0.194356	0.0416711	-0.387312	0.276169	-0.0356962	-0.0185963	-0.00217086	0.0478861	0.0466748	-0.0873554
2.9	0.307022	-0.0246989	-0.0257728	0.0275813	-0.113139	0.32543	0.688461	-0.00573825	0.911832	0.00181771	0.0225816	-0.0206253	-0.108466	0.0123553	0.00571619	-0.170455	-0.0479429	-0.432965	-0.488142	0.0107266	0.07678	-0.328208	0.277789	0.0330976	-0.475262	0.0431692	0.117471	0.0324556	-0.266076	0.278292	0.201026	-0.013593	0.057564	0.0535605	-0.0264165	-0.0382922	-0.825792	0.00387135	0.0398864	0.159904	0.0375569	-0.417686	0.275761	-0.0481138	-0.0186262	-0.00205512	0.0482462	0.0268569	-0.0868137
2.91	0.306793	-0.0309404	-0.024531	0.0369904	-0.110351	0.276929	0.688402	-0.00556586	0.911839	-0.000328225	0.0223856	-0.0184541	-0.108263	0.0378616	0.0040055	-0.165703	-0.0521506	-0.40444	-0.488188	-0.0178709	0.07419	-0.19235	0.278108	0.0420211	-0.474725	0.0441119	0.117696	0.0353476	-0.263295	0.289027	0.200915	-0.00971307	0.05776	-0.0337083	-0.0268038	-0.0387868	-0.825748	0.0103587	0.0413131	0.126306	0.0335544	-0.374951	0.275254	-0.0557502	-0.0186878	-0.00458715	0.0484204	0.0106655	-0.0860321
2.92	0.306581	-0.0201917	-0.0234372	0.0336062	-0.108113	0.214966	0.688348	-0.00532976	0.911827	-0.00198722	0.0222143	-0.015718	-0.10795	0.039028	0.00240025	-0.147905	-0.055992	-0.362039	-0.488467	-0.0371735	0.0727	-0.110489	0.27852	0.044974	-0.474272	0.0294338	0.117917	0.0274619	-0.260441	0.287479	0.200839	-0.00683243	0.0569097	-0.125562	-0.0271793	-0.0313315	-0.825734	-0.00399603	0.0424221	0.0972488	0.030135	-0.305957	0.274647	-0.0638672	-0.0187527	-0.0023608	0.0484519	-0.00158926	-0.0850013
2.93	0.306453	-0.0128073	-0.0225887	0.0294897	-0.106446	0.157132	0.688297	-0.00536186	0.911801	-0.00320036	0.0220718	-0.0128312	-0.107602	0.0458312	0.00102044	-0.12599	-0.0593646	-0.313074	-0.488951	-0.058647	0.071881	-0.0555334	0.278949	0.0441073	-0.473973	0.0195153	0.118076	0.0204708	-0.257739	0.256769	0.200782	-0.00471264	0.0554645	-0.154318	-0.02745	-0.0228291	-0.825858	-0.0150254	0.0432586	0.0699378	0.0274434	-0.237021	0.274032	-0.0629723	-0.0187923	0.00138029	0.0483755	-0.0115022	-0.0838117
2.94	0.30639	-0.00455817	-0.0219082	0.0274873	-0.105231	0.119643	0.688246	-0.00523648	0.911762	-0.00417525	0.0219569	-0.0102304	-0.107209	0.0447344	-0.000170865	-0.108237	-0.0622602	-0.266774	-0.489619	-0.0702099	0.0714553	-0.0290567	0.279397	0.0442617	-0.473797	0.00674478	0.118206	0.0139198	-0.255396	0.217384	0.200761	0.0018325	0.0539057	-0.156746	-0.0276559	-0.0177453	-0.82609	-0.0258499	0.0438439	0.0495328	0.0253507	-0.187238	0.273411	-0.0611977	-0.0187968	0.00289354	0.048205	-0.0202922	-0.0824566
2.95	0.306412	0.004201	-0.0213139	0.0287292	-0.104282	0.098241	0.688198	-0.00482355	0.911718	-0.00464559	0.0218663	-0.00789265	-0.106849	0.0395163	-0.00120647	-0.0935167	-0.0646988	-0.219103	-0.490372	-0.0772663	0.0712288	-0.013619	0.279844	0.0451345	-0.473775	-0.00739413	0.118321	0.00980031	-0.253394	0.182714	0.20082	0.00955389	0.0524196	-0.131482	-0.0278382	-0.015499	-0.82642	-0.0365488	0.044248	0.0334411	0.0236657	-0.153293	0.272765	-0.0670103	-0.0187884	0.00424622	0.0479533	-0.0273732	-0.0809499
2.96	0.306439	-0.00634401	-0.0207028	0.0741527	-0.103784	-0.00787373	0.688149	-0.0055142	0.911668	-0.00556967	0.0218041	-0.00367766	-0.106369	0.0911579	-0.00214765	-0.0907006	-0.0663349	-0.0607329	-0.491287	-0.125589	0.0711358	-0.00521809	0.280328	0.0564991	-0.473813	-0.0118268	0.11859	0.0612668	-0.251979	0.06061	0.200963	0.0226924	0.0514518	-0.0448475	-0.028015	-0.0210149	-0.826765	-0.027586	0.0442588	-0.065429	0.0224666	-0.0568902	0.272092	-0.0635841	-0.0187314	0.0189227	0.0476187	-0.0408238	-0.0793215
2.97	0.306225	-0.0251773	-0.0202103	0.0967262	-0.105382	-0.257693	0.688082	-0.00688019	0.911601	-0.0078286	0.0218047	0.00350386	-0.105008	0.168634	-0.00285347	-0.0177315	-0.0653931	0.231233	-0.492985	-0.19245	0.0709314	-0.0323032	0.280915	0.056244	-0.473662	-0.00491146	0.119483	0.0989198	-0.252722	-0.195421	0.201246	0.0326093	0.0515195	0.0255453	-0.0281988	-0.00668138	-0.826937	-0.0210879	0.0427766	-0.205186	0.0232181	0.21034	0.271406	-0.0655526	-0.0185723	0.0109448	0.0470501	-0.0676619	-0.0776096
2.98	0.306004	-0.00230179	-0.0204708	0.0466047	-0.108652	-0.350795	0.688018	-0.00547874	0.91152	-0.00797768	0.0218578	0.00631817	-0.103538	0.109819	-0.00271448	0.0554222	-0.0623822	0.337474	-0.494679	-0.133836	0.0707054	-0.00112342	0.281328	0.0276494	-0.473588	-0.0246418	0.12031	0.0602891	-0.255398	-0.314003	0.201554	0.0306248	0.0514951	-0.0274657	-0.0281198	0.019197	-0.827248	-0.0523919	0.0406723	-0.195607	0.0262672	0.36741	0.270726	-0.0754379	-0.0186266	-0.0118938	0.0463617	-0.0623986	-0.0757906
2.99	0.306027	0.0192993	-0.0212674	0.0106917	-0.112017	-0.328586	0.687976	-0.00305014	0.911449	-0.00597599	0.0219218	0.00623391	-0.102758	0.0435904	-0.00208185	0.0708836	-0.0589888	0.333697	-0.495673	-0.0709394	0.0711194	0.0964194	0.281462	-0.00126309	-0.473816	-0.044373	0.120819	0.0323844	-0.258722	-0.347754	0.201853	0.0320858	0.0513021	0.00139515	-0.0278812	0.0252719	-0.827836	-0.0729066	0.0389496	-0.147655	0.030156	0.389454	0.269929	-0.0834603	-0.018797	-0.0124039	0.0458244	-0.0418523	-0.073855
3	0.306216	0.0283511	-0.0221451	-0.00212115	-0.114889	-0.271026	0.687954	-0.00141682	0.911404	-0.00292281	0.0219804	0.00551744	-0.102482	0.0089586	-0.00143528	0.060182	-0.0557984	0.303726	-0.496198	-0.0371087	0.0725745	0.184435	0.281383	-0.0181317	-0.474236	-0.053246	0.1212	0.0222402	-0.262129	-0.339067	0.202177	0.03286	0.0515598	0.0522663	-0.0276533	0.0187626	-0.828553	-0.0739698	0.0376609	-0.107789	0.0339071	0.351147	0.269051	-0.093344	-0.0189321	-0.00643421	0.0454726	-0.0262407	-0.0719335
3.01	0.306427	0.0225368	-0.0229358	-0.00950542	-0.117166	-0.212014	0.687948	-0.000174089	0.911389	-0.000300921	0.0220332	0.00506425	-0.102419	-0.000434684	-0.000852846	0.0563674	-0.0529262	0.272411	-0.496478	-0.019525	0.0747453	0.243569	0.28116	-0.0306834	-0.474656	-0.0415938	0.121507	0.0173882	-0.265312	-0.304712	0.202478	0.0267254	0.0522738	0.0842069	-0.0274996	0.0117223	-0.829195	-0.0585289	0.0367457	-0.0732568	0.037191	0.299994	0.268003	-0.114253	-0.0190175	-0.000148814	0.045248	-0.0154777	-0.0700317
3.02	0.306553	0.0103407	-0.0236094	-0.0139032	-0.118924	-0.165609	0.687953	0.00100407	0.911397	0.0016527	0.022083	0.00495872	-0.102395	-4.73E-05	-0.000288011	0.0591501	-0.0503244	0.248186	-0.496597	-0.00455028	0.07722	0.238236	0.280869	-0.0379484	-0.474925	-0.0229263	0.121761	0.0160407	-0.268117	-0.261804	0.202695	0.0167321	0.0531607	0.0928824	-0.0273727	0.0121865	-0.829648	-0.0368549	0.036117	-0.04876	0.0399649	0.25274	0.266847	-0.117833	-0.0190248	0.0088475	0.0451035	-0.00938816	-0.0682357
3.03	0.306568	-0.00199868	-0.0241888	-0.0146339	-0.120297	-0.131726	0.68797	0.00179248	0.911419	0.00265213	0.0221331	0.00506826	-0.102365	0.00315698	0.000317487	0.063981	-0.0479309	0.230379	-0.496568	0.00897851	0.0795454	0.231866	0.280529	-0.0407989	-0.475009	-0.00273113	0.121971	0.0189618	-0.270511	-0.21824	0.202806	0.00428059	0.0541203	0.0984129	-0.0272462	0.0130683	-0.829897	-0.0160684	0.0356858	-0.0348178	0.0422859	0.210157	0.265636	-0.122486	-0.01894	0.0187966	0.0450049	-0.00619135	-0.066567
3.04	0.306436	-0.0180826	-0.0246955	-0.0153428	-0.121394	-0.108307	0.687991	0.00221619	0.911446	0.00283506	0.0221841	0.00501451	-0.10223	0.0172987	0.000992598	0.0708099	-0.0456923	0.215404	-0.496478	0.00910278	0.0819428	0.251814	0.280208	-0.0349866	-0.474854	0.0209656	0.122143	0.0229816	-0.272524	-0.180411	0.202779	-0.00918344	0.055067	0.0908548	-0.027077	0.0189841	-0.829926	0.00610064	0.0353881	-0.0251574	0.0442092	0.173743	0.264435	-0.112876	-0.0187638	0.026917	0.0449256	-0.00515837	-0.0650468
3.05	0.306208	-0.0207781	-0.0252084	-0.0676855	-0.121777	0.0443511	0.68802	0.00397837	0.911479	0.00423051	0.0222219	0.00153228	-0.102163	-0.0289662	0.00179924	0.0853416	-0.0441587	0.046312	-0.496202	0.0624131	0.0846496	0.292772	0.279895	-0.0426984	-0.474531	0.0428182	0.122037	-0.0376891	-0.27377	-0.025497	0.202608	-0.0262778	0.0558198	0.0484783	-0.0268426	0.0266666	-0.829812	0.017297	0.0356276	0.0999191	0.0454247	0.0336425	0.263337	-0.109027	-0.0186072	0.0118536	0.0449013	0.0087576	-0.063723
3.06	0.306203	0.0149165	-0.025431	-0.0723525	-0.119894	0.286999	0.688073	0.00615033	0.911539	0.00784706	0.0222068	-0.00413336	-0.102903	-0.11897	0.0023778	0.0111079	-0.0451166	-0.222394	-0.495214	0.123861	0.0878876	0.339325	0.279548	-0.037002	-0.474382	0.0117268	0.121385	-0.0664414	-0.272867	0.193711	0.202339	-0.0260897	0.0561761	0.0449249	-0.0266869	-0.00467879	-0.829798	-0.00467002	0.0373203	0.213752	0.044377	-0.240949	0.262295	-0.0953553	-0.0184918	0.0274067	0.0450934	0.0298043	-0.0625385
3.07	0.30655	0.0297543	-0.0248943	-0.0366437	-0.11642	0.380185	0.688139	0.00667831	0.911628	0.00939248	0.0221536	-0.00586533	-0.104223	-0.130065	0.00219487	-0.0471152	-0.04801	-0.326739	-0.493997	0.11406	0.0911498	0.294711	0.279307	-0.0282684	-0.474574	-0.00878395	0.120786	-0.0601079	-0.270307	0.297159	0.202109	-0.0230393	0.056921	0.0948951	-0.0269021	-0.0321149	-0.830001	-0.0105116	0.039503	0.213534	0.04108	-0.389242	0.261423	-0.0797813	-0.0181286	0.0494625	0.0453478	0.0200024	-0.0615664
3.08	0.306858	0.0136878	-0.0240212	-0.019805	-0.11278	0.352778	0.688207	0.0067233	0.911716	0.00795197	0.0220979	-0.00504417	-0.105392	-0.100651	0.00176745	-0.043344	-0.0512418	-0.307953	-0.492951	0.100606	0.0935456	0.176489	0.279139	-0.0211443	-0.474758	0.00382179	0.120224	-0.0584251	-0.267102	0.330173	0.201898	-0.020681	0.0577784	0.0567336	-0.0272674	-0.0386735	-0.830075	0.0110109	0.0414818	0.179606	0.0370978	-0.390268	0.260604	-0.0821021	-0.0176271	0.0576362	0.0454263	-0.00125896	-0.0607496
3.09	0.307014	0.00422181	-0.023227	-0.0193922	-0.109669	0.285702	0.688276	0.0068624	0.911784	0.00558044	0.0220539	-0.00374077	-0.106362	-0.0932161	0.00149792	-0.0184276	-0.0540725	-0.258155	-0.491907	0.112331	0.0946876	0.0460393	0.279015	-0.0106845	-0.474837	0.0104029	0.119632	-0.0610674	-0.263763	0.331842	0.201693	-0.0202304	0.0577881	-0.0602535	-0.0276199	-0.0294643	-0.829955	0.0224459	0.0430975	0.143869	0.0334555	-0.332123	0.259763	-0.0808514	-0.0170516	0.065268	0.045306	-0.0191684	-0.0600725
3.1	0.307106	0.00442604	-0.0226845	-0.0256012	-0.107218	0.214254	0.688348	0.00687027	0.911828	0.00331421	0.022023	-0.00246123	-0.107305	-0.0946728	0.00150369	0.0084099	-0.0564225	-0.2124	-0.49073	0.120432	0.0945455	-0.066506	0.278934	-0.00425766	-0.474903	0.00822427	0.118995	-0.0655382	-0.260568	0.297881	0.201489	-0.0195404	0.0568354	-0.119712	-0.0278539	-0.0157862	-0.829775	0.0198329	0.0443792	0.111349	0.0304762	-0.261936	0.258972	-0.0714387	-0.0163859	0.0750708	0.0450254	-0.0338669	-0.0595907
3.11	0.307201	0.00590356	-0.0223976	-0.0293229	-0.105393	0.154322	0.688413	0.00616631	0.911854	0.00196994	0.0220031	-0.00161568	-0.108189	-0.0826515	0.00173132	0.0244504	-0.0583576	-0.178486	-0.489602	0.104595	0.0934288	-0.150381	0.278873	-0.00246026	-0.475008	0.00536507	0.118341	-0.0651555	-0.257849	0.243485	0.201294	-0.0176305	0.0554905	-0.143095	-0.027965	-0.00694003	-0.829646	0.0124776	0.0453423	0.081455	0.0281643	-0.202412	0.258318	-0.0539396	-0.0156195	0.0832468	0.044612	-0.046784	-0.0593355
3.12	0.307257	-0.000404355	-0.0222648	-0.025378	-0.104046	0.113776	0.688467	0.00474735	0.911867	0.000720843	0.0219889	-0.00128662	-0.108861	-0.0547613	0.00203189	0.0249479	-0.0600397	-0.161196	-0.488712	0.0737567	0.0915133	-0.231363	0.278818	0.000979683	-0.475085	0.0106035	0.117729	-0.0558467	-0.255655	0.195318	0.201115	-0.015927	0.0540411	-0.142059	-0.0279959	-0.000616639	-0.829539	0.0131474	0.0460218	0.0539995	0.0263512	-0.162735	0.257851	-0.0355253	-0.0147829	0.087087	0.0440782	-0.0583774	-0.0593245
3.13	0.307215	-0.0105977	-0.0221551	-0.0112763	-0.103026	0.0843932	0.688505	0.00265845	0.911868	-0.000433658	0.0219768	-0.0010263	-0.109231	-0.021267	0.0022547	0.0112439	-0.0615998	-0.145526	-0.488124	0.0420347	0.0888674	-0.300559	0.278815	0.0117189	-0.475057	0.0178685	0.117221	-0.037188	-0.253906	0.151933	0.200976	-0.0107132	0.0527287	-0.116953	-0.0279932	0.0019483	-0.829377	0.0186034	0.0464355	0.0226947	0.0248466	-0.136019	0.257535	-0.0210298	-0.0139189	0.0880971	0.0434386	-0.068333	-0.0594943
3.14	0.307029	-0.0311863	-0.021898	0.0600542	-0.103018	-0.099538	0.688516	-0.000744975	0.911855	-0.00270764	0.0219825	0.00298925	-0.10902	0.0777851	0.00217653	-0.0129631	-0.0622206	0.0565528	-0.488124	-0.0523647	0.0856002	-0.354341	0.278975	0.0357171	-0.474888	0.018906	0.11723	0.0491124	-0.25318	-0.0319959	0.200951	0.00638149	0.0519621	-0.0210981	-0.0280342	-0.00900298	-0.829132	0.0292079	0.0459324	-0.13972	0.0240699	0.0169673	0.257401	0.00417166	-0.0129435	0.10549	0.0426509	-0.0920907	-0.0598499
3.15	0.306584	-0.0423552	-0.0219465	0.0521588	-0.105285	-0.312443	0.688492	-0.00332341	0.911812	-0.00551608	0.0220383	0.00748796	-0.107838	0.134169	0.00225424	0.0477075	-0.060452	0.269458	-0.489041	-0.106981	0.0818925	-0.371011	0.279244	0.0299347	-0.474496	0.0265081	0.117755	0.0567191	-0.254709	-0.243377	0.201015	0.00917827	0.0519231	-0.0233552	-0.0279839	0.0225086	-0.828804	0.021048	0.0439555	-0.229561	0.0255031	0.260712	0.25749	0.0208974	-0.0119957	0.0777713	0.0416005	-0.112382	-0.0603626
3.16	0.306136	-0.0279864	-0.0227495	0.00277894	-0.108695	-0.364566	0.688457	-0.00313558	0.91175	-0.00632667	0.022117	0.00772419	-0.106636	0.0892919	0.00289548	0.0837529	-0.0574836	0.303085	-0.489904	-0.0606296	0.0782957	-0.346603	0.27936	0.0102068	-0.474173	0.0137502	0.118073	0.0229338	-0.257661	-0.324823	0.201114	0.0156918	0.0513024	-0.0792503	-0.0276439	0.0427831	-0.828649	-0.00400902	0.0417776	-0.199235	0.0287711	0.369723	0.257683	0.0213078	-0.011357	0.0518981	0.04052	-0.100286	-0.0609158
3.17	0.305875	-0.0106278	-0.023912	-0.0197846	-0.112031	-0.333194	0.68843	-0.00254017	0.911694	-0.00461706	0.0221878	0.00636689	-0.105959	0.0440683	0.00365501	0.0718478	-0.0546289	0.262655	-0.490274	-0.0216953	0.0750037	-0.297121	0.279314	-0.00300447	-0.474114	-0.00720307	0.118211	0.00862927	-0.261093	-0.352805	0.20132	0.0268531	0.0508228	-0.00671259	-0.0272268	0.0375565	-0.828738	-0.023849	0.0399849	-0.158541	0.0325297	0.368889	0.257872	0.0191048	-0.0108811	0.0422145	0.0396361	-0.0771335	-0.0615253
3.18	0.305762	-0.00159658	-0.0250327	-0.020876	-0.114878	-0.274387	0.688406	-0.00213174	0.911662	-0.00180776	0.0222434	0.00471391	-0.105605	0.0260267	0.00420268	0.0406391	-0.0522473	0.213198	-0.490425	-0.0140276	0.0726422	-0.175839	0.279162	-0.0151395	-0.474227	-0.0169153	0.118335	0.0111517	-0.264584	-0.341123	0.201614	0.0313449	0.0511139	0.0555266	-0.0269306	0.0232624	-0.828964	-0.0283138	0.0385507	-0.126521	0.036004	0.319566	0.257991	0.00938469	-0.0104942	0.0339666	0.0389677	-0.0574576	-0.0621892
3.19	0.305688	-0.00398481	-0.0259479	-0.018667	-0.117132	-0.211873	0.68839	-0.00141936	0.911656	0.000311382	0.0222831	0.00337625	-0.105383	0.0181877	0.00444823	0.0137256	-0.0503744	0.162613	-0.490493	-0.00214697	0.0713096	-0.102891	0.27893	-0.0237819	-0.47435	-0.0127033	0.118515	0.0162787	-0.267795	-0.301071	0.201932	0.030331	0.0518337	0.0871418	-0.0267606	0.0100638	-0.829161	-0.0177684	0.0374314	-0.0959232	0.0389054	0.260112	0.257996	-0.00846786	-0.0101994	0.0257721	0.0384797	-0.0405571	-0.0629304
3.2	0.30558	-0.00761675	-0.0266741	-0.0140709	-0.118877	-0.167692	0.688382	-0.000424959	0.911664	0.00117942	0.022314	0.00291941	-0.105213	0.0154065	0.00448915	-0.00316981	-0.0489342	0.128951	-0.490468	0.0032815	0.0704433	-0.0733456	0.278673	-0.0226727	-0.474391	-0.00704594	0.118723	0.0222983	-0.270582	-0.25711	0.202212	0.025198	0.052744	0.0930105	-0.0266662	0.00709698	-0.829226	-0.00432942	0.0365724	-0.0777663	0.0412626	0.212639	0.257821	-0.0220798	-0.00997934	0.0205339	0.0381445	-0.0264274	-0.0637053
3.21	0.305453	-0.00936995	-0.0272594	-0.0144175	-0.120263	-0.133166	0.688384	0.000769015	0.911676	0.0010537	0.0223433	0.00303677	-0.105068	0.0124059	0.00442294	-0.00807643	-0.047782	0.102426	-0.490417	0.00601446	0.069826	-0.0516847	0.27844	-0.0198972	-0.474369	-0.002529	0.118946	0.0210642	-0.272924	-0.21093	0.202434	0.0190775	0.0536659	0.0904061	-0.0265882	0.00793858	-0.829177	0.00644584	0.0358858	-0.0604714	0.0431888	0.173765	0.257497	-0.0375796	-0.00980174	0.0170055	0.0379345	-0.0149517	-0.0645202
3.22	0.305341	-0.00638683	-0.0277705	-0.0269841	-0.121336	-0.0877937	0.688399	0.00225141	0.911685	0.000869969	0.0223752	0.00301033	-0.104986	-0.00231682	0.00434452	-0.00206802	-0.0469014	0.0569172	-0.490341	0.0134424	0.0693704	-0.0408366	0.278256	-0.0158276	-0.474337	0.000103829	0.119124	0.00510961	-0.274811	-0.152979	0.202592	0.0101628	0.0545308	0.0792473	-0.0264923	0.0109588	-0.829059	0.0117415	0.0353784	-0.0264799	0.0447407	0.127811	0.257051	-0.0499015	-0.00967199	0.00789341	0.0378326	-0.00361362	-0.0653702
3.23	0.305454	0.0339266	-0.0283045	-0.0847493	-0.121046	0.13583	0.688441	0.00614455	0.911701	0.00276729	0.0223881	-0.000990509	-0.105542	-0.11911	0.00439852	-0.00947418	-0.0474015	-0.183141	-0.489786	0.0991168	0.0690807	-0.0113447	0.278026	-0.0265964	-0.474525	-0.0257145	0.118784	-0.0746042	-0.275365	0.0569585	0.202647	-0.00016355	0.0550875	0.0344906	-0.0263404	0.0126069	-0.829078	-0.0161618	0.035919	0.137566	0.0451509	-0.0779731	0.256521	-0.0566863	-0.00976786	-0.016368	0.0379283	0.027193	-0.0662532
3.24	0.306044	0.0612703	-0.0282626	-0.0508286	-0.118476	0.330015	0.688515	0.00819611	0.911738	0.00409254	0.0223595	-0.00399477	-0.107094	-0.163923	0.00394907	-0.0945715	-0.0504074	-0.390496	-0.48865	0.10792	0.0690706	-0.00723605	0.277847	-0.00366553	-0.475143	-0.054313	0.11819	-0.0620348	-0.273762	0.226001	0.202642	-0.00219557	0.0555019	0.0636749	-0.0263651	-0.0195246	-0.829409	-0.0269952	0.0376627	0.189772	0.043075	-0.319839	0.255988	-0.0519676	-0.00987402	0.000484206	0.0383262	0.0478025	-0.0671817
3.25	0.306715	0.0497751	-0.0274368	-0.00880878	-0.114944	0.374267	0.688601	0.00895244	0.911775	0.00309707	0.0223232	-0.00277875	-0.108614	-0.125044	0.00289191	-0.1209	-0.0546382	-0.435282	-0.487797	0.0621518	0.0689811	0.0233416	0.277936	0.0201484	-0.475795	-0.0495484	0.117854	-0.0407483	-0.271043	0.293801	0.202637	0.000479899	0.0562519	0.0776101	-0.0266461	-0.0357365	-0.82964	-0.00214025	0.0394487	0.164919	0.0393242	-0.408475	0.255436	-0.0590739	-0.0098614	0.00255431	0.0387749	0.0410728	-0.0681526
3.26	0.307235	0.0360752	-0.0263451	0.00670225	-0.111522	0.335019	0.688695	0.00997719	0.911798	0.00136386	0.0223093	9.39E-05	-0.109752	-0.0923086	0.0018349	-0.0991988	-0.0587574	-0.378515	-0.487336	0.0353644	0.0700223	0.182086	0.278187	0.02265	-0.476339	-0.0411035	0.117602	-0.0385111	-0.267918	0.310736	0.202658	0.00305214	0.0568982	0.0466426	-0.0269964	-0.0331335	-0.829605	0.01967	0.0409272	0.129963	0.0352873	-0.385997	0.254782	-0.0707886	-0.00988213	-0.00214371	0.0391301	0.03178	-0.0691053
3.27	0.30767	0.0369017	-0.0253608	0.00555392	-0.108656	0.269235	0.688801	0.0108216	0.911806	0.000200743	0.0223254	0.00310555	-0.110663	-0.0816004	0.00106116	-0.0648987	-0.0621221	-0.294753	-0.487083	0.0177839	0.0722884	0.258156	0.278487	0.02722	-0.476864	-0.0433896	0.117306	-0.0467512	-0.264777	0.304283	0.202691	0.00100026	0.0569448	-0.0460826	-0.0273074	-0.0252571	-0.829438	0.0206175	0.0420717	0.0990821	0.0317289	-0.320964	0.254018	-0.0814411	-0.0099468	-0.00420837	0.0394115	0.0266894	-0.0699962
3.28	0.308128	0.0429708	-0.0246289	-0.00177686	-0.106415	0.203979	0.688913	0.0115433	0.911804	-0.000705563	0.02237	0.00573621	-0.111495	-0.0795337	0.000655189	-0.0273934	-0.0646658	-0.215908	-0.486981	0.00439417	0.0750478	0.294891	0.278826	0.0290603	-0.477456	-0.0503729	0.116929	-0.0564188	-0.261779	0.276867	0.20268	-0.00206788	0.0561317	-0.102375	-0.027497	-0.0111141	-0.829294	0.0130953	0.0429382	0.0741195	0.0288752	-0.250227	0.253186	-0.0828636	-0.0100251	-0.00369807	0.0396564	0.0240508	-0.0708609
3.29	0.30863	0.0475598	-0.0241282	-0.00618388	-0.104718	0.153239	0.689032	0.0119703	0.911794	-0.00116823	0.0224374	0.00761044	-0.112293	-0.0768916	0.000583259	0.00225905	-0.0664664	-0.147296	-0.486993	-0.0053098	0.0781366	0.320872	0.279196	0.0300801	-0.478129	-0.0548266	0.116498	-0.0614765	-0.259142	0.234263	0.20264	-0.0050989	0.055038	-0.113939	-0.0275668	0.000253277	-0.829217	0.00593571	0.0435647	0.0530128	0.026664	-0.194433	0.252379	-0.0777797	-0.0100959	-0.004062	0.0398795	0.0226419	-0.0717367
3.3	0.309133	0.0458068	-0.0237813	-0.00674506	-0.103405	0.119969	0.689151	0.0115409	0.911781	-0.00140253	0.0225187	0.00850605	-0.11301	-0.0677785	0.000765389	0.0229039	-0.0676508	-0.0912714	-0.487108	-0.0147782	0.0814156	0.337821	0.279564	0.0299853	-0.478818	-0.0532515	0.116044	-0.0601222	-0.256926	0.193064	0.202582	-0.00514104	0.0538916	-0.10776	-0.0275468	0.00444613	-0.829175	0.00550156	0.0440172	0.037685	0.024919	-0.156367	0.251649	-0.0708288	-0.0101763	-0.00605923	0.0400925	0.021509	-0.0726319
3.31	0.30957	0.0361022	-0.0234851	0.0140609	-0.102433	0.065093	0.689266	0.0110045	0.911767	-0.00135509	0.0226062	0.00935756	-0.113564	-0.0386191	0.00107685	0.0262423	-0.0682405	-0.00588223	-0.487334	-0.0354129	0.0848145	0.342703	0.279943	0.0319602	-0.479442	-0.0490036	0.115662	-0.0336788	-0.255178	0.125547	0.202534	-0.000907369	0.0529267	-0.0759037	-0.0275034	0.00308711	-0.829096	0.0113006	0.0442614	-0.00793928	0.0235324	-0.10772	0.251012	-0.0565316	-0.0102567	-0.00091299	0.0402926	0.018054	-0.0735288
3.32	0.309762	0.00460516	-0.0231892	0.0652561	-0.102982	-0.170363	0.689361	0.00794781	0.911746	-0.00301254	0.0227203	0.013698	-0.113397	0.0666864	0.00137806	0.0513843	-0.0670699	0.251412	-0.488115	-0.11692	0.0881233	0.316801	0.280374	0.0347347	-0.479834	-0.0320392	0.115829	0.0365006	-0.254948	-0.104586	0.202579	0.00865551	0.0526775	0.0173188	-0.0275048	0.00287975	-0.828847	0.0317869	0.0433756	-0.167429	0.0234138	0.114304	0.250459	-0.0539829	-0.0101978	0.00896241	0.0403526	-0.00737889	-0.074378
3.33	0.309607	-0.0193703	-0.023492	0.0350809	-0.105726	-0.341056	0.689429	0.00593164	0.911709	-0.0042247	0.022869	0.0151045	-0.112402	0.106444	0.00220775	0.12357	-0.0636222	0.405458	-0.489413	-0.126444	0.0912881	0.326581	0.280681	0.0145714	-0.479884	0.00132726	0.116236	0.0314317	-0.256988	-0.280259	0.2026	-0.00506234	0.0527881	-0.0259505	-0.027322	0.0382494	-0.828435	0.0376538	0.0413927	-0.20725	0.0257538	0.333185	0.250017	-0.0382476	-0.0102503	-0.0158262	0.0402029	-0.0153229	-0.0751559
3.34	0.309257	-0.0328353	-0.0244435	-0.000771572	-0.109192	-0.359603	0.689478	0.00397512	0.911668	-0.00356668	0.0230065	0.0119776	-0.111261	0.102381	0.00352089	0.143116	-0.059508	0.402322	-0.490528	-0.0914131	0.0943116	0.248659	0.280735	-0.0178568	-0.479666	0.0274943	0.116448	0.0238783	-0.260167	-0.339216	0.202477	-0.0164207	0.0521965	-0.0673326	-0.0268357	0.056715	-0.828003	0.0368156	0.0395052	-0.169384	0.0294922	0.395556	0.249716	-0.0200881	-0.0104902	-0.0267096	0.0401234	0.00203524	-0.0758322
3.35	0.308805	-0.0419852	-0.0255308	-0.00640292	-0.112408	-0.314308	0.689507	0.00175067	0.911641	-0.0017536	0.0231052	0.00773041	-0.110204	0.094808	0.00481745	0.124609	-0.0557201	0.355596	-0.491285	-0.057819	0.0960766	0.104436	0.280523	-0.0316615	-0.479259	0.0413946	0.116628	0.0341378	-0.263689	-0.349622	0.202315	-0.0152068	0.0518672	0.0105423	-0.0262924	0.0496044	-0.827595	0.0356686	0.0380062	-0.135132	0.0333173	0.363414	0.249649	0.00367581	-0.0107714	-0.0290259	0.0402372	0.0198606	-0.076464
3.36	0.308263	-0.0539711	-0.0264038	0.00588526	-0.115111	-0.254202	0.689513	-0.000639256	0.911634	0.000273054	0.0231609	0.00340012	-0.109212	0.0939414	0.0058596	0.0933676	-0.0523918	0.313068	-0.491727	-0.0294692	0.0965286	-0.0138859	0.280196	-0.0325305	-0.47868	0.0552263	0.116928	0.0554165	-0.267156	-0.32694	0.202171	-0.0137241	0.0523208	0.0735656	-0.0258497	0.0372105	-0.82718	0.0397936	0.0367926	-0.111939	0.0366199	0.29886	0.249793	0.0234821	-0.0110836	-0.0352531	0.0405031	0.0322617	-0.0769724
3.37	0.307585	-0.0702288	-0.0269895	0.0151763	-0.117292	-0.199339	0.689495	-0.00310203	0.911644	0.00148091	0.023174	-0.000699773	-0.108204	0.100347	0.00662262	0.0689078	-0.0494923	0.268651	-0.491898	-0.00571709	0.0958161	-0.126917	0.279862	-0.030306	-0.477874	0.075844	0.117363	0.071813	-0.270328	-0.286936	0.202031	-0.0144446	0.0531986	0.0984442	-0.0255283	0.0250533	-0.826704	0.0490327	0.0358227	-0.0871182	0.0392759	0.237558	0.250124	0.0374183	-0.0114688	-0.0437712	0.0408837	0.0426519	-0.0773079
3.38	0.306761	-0.0835647	-0.0273409	0.0240615	-0.119065	-0.162335	0.689453	-0.0053376	0.91166	0.00164756	0.0231485	-0.00429209	-0.107122	0.110525	0.00713471	0.0442753	-0.0470072	0.230305	-0.491889	0.00564645	0.0940924	-0.220198	0.279539	-0.0266148	-0.476831	0.0927888	0.117907	0.0871703	-0.273112	-0.245634	0.201878	-0.0164236	0.0541815	0.0959673	-0.0252932	0.0192698	-0.826148	0.0547945	0.0350586	-0.0705765	0.0413855	0.190831	0.250578	0.0495459	-0.011919	-0.0495384	0.0413629	0.0517813	-0.0773894
3.39	0.305841	-0.0901167	-0.0275363	0.029829	-0.120578	-0.13961	0.689389	-0.0074384	0.911676	0.0013629	0.0230902	-0.00727259	-0.105947	0.119977	0.00740838	0.0205079	-0.0448962	0.193562	-0.49183	0.00394122	0.0914329	-0.310208	0.279255	-0.0161934	-0.475619	0.102486	0.11853	0.0970674	-0.275515	-0.206364	0.201703	-0.0188379	0.0550997	0.0867162	-0.0251219	0.0142729	-0.825577	0.0526012	0.0344408	-0.0585582	0.0430976	0.156602	0.251156	0.0609918	-0.0124155	-0.0549123	0.0419267	0.0593827	-0.0772219
3.4	0.304905	-0.0834019	-0.0276789	-0.00225409	-0.12174	-0.0575823	0.689307	-0.00813434	0.911688	0.00143865	0.0230017	-0.0111101	-0.104777	0.0905109	0.00750763	0.0131989	-0.0433494	0.0795866	-0.491748	0.0285387	0.0880538	-0.354387	0.279003	-0.0210089	-0.47435	0.105506	0.119081	0.058642	-0.277398	-0.110846	0.201504	-0.0239102	0.0558736	0.0555949	-0.0249743	0.0185613	-0.825078	0.0375105	0.0341096	0.0186497	0.0444002	0.0825075	0.251859	0.0736801	-0.0129968	-0.0741632	0.0425715	0.0707907	-0.0767934
3.41	0.304353	-0.0300295	-0.0277382	-0.0385117	-0.120982	0.203378	0.689232	-0.00687798	0.911715	0.00402697	0.0228545	-0.0182541	-0.104552	-0.0373825	0.00737329	-0.0555168	-0.0440945	-0.232386	-0.490945	0.116789	0.0845089	-0.357978	0.278661	-0.0209463	-0.473459	0.0626617	0.119036	-0.00343596	-0.277402	0.130163	0.20126	-0.0260453	0.0561618	0.015226	-0.0248778	-0.000184182	-0.825016	-0.0155359	0.0351778	0.178582	0.0439896	-0.181369	0.252674	0.0853657	-0.0137859	-0.0807124	0.043438	0.0999168	-0.0760744
3.42	0.304265	-0.0120223	-0.0270566	0.00167288	-0.11815	0.346814	0.68916	-0.00780222	0.911762	0.00499903	0.0226512	-0.0214982	-0.105131	-0.0471919	0.00632262	-0.148937	-0.0474582	-0.40643	-0.489783	0.0953982	0.0808466	-0.370187	0.278469	0.000707392	-0.472998	0.0390114	0.118937	0.0123196	-0.275379	0.263027	0.201061	-0.0164124	0.0565327	0.0613664	-0.0250974	-0.0378964	-0.82537	-0.0296675	0.0371496	0.20137	0.04106	-0.376476	0.253602	0.0928599	-0.014443	-0.0606666	0.0444844	0.100878	-0.075114
3.43	0.30418	-0.0227312	-0.0258251	0.0266548	-0.114794	0.352596	0.689077	-0.00879302	0.911806	0.00349894	0.022438	-0.0206927	-0.105477	-0.00838719	0.00467457	-0.173461	-0.0517206	-0.432694	-0.489062	0.0496918	0.0772438	-0.345036	0.278487	0.0225526	-0.472557	0.0421271	0.118998	0.0188432	-0.272514	0.312198	0.200951	-0.00655511	0.0571745	0.0574473	-0.0255496	-0.0509919	-0.825677	-0.0159486	0.0390342	0.176527	0.0370334	-0.410873	0.254502	0.0778138	-0.0149818	-0.0561546	0.0454084	0.0805875	-0.0738883
3.44	0.304029	-0.0207671	-0.0245652	0.0284781	-0.111746	0.299855	0.68899	-0.00856456	0.911832	0.00182775	0.022243	-0.0181541	-0.105571	0.00459603	0.00298798	-0.161034	-0.0559336	-0.405799	-0.488672	0.0267622	0.0742677	-0.232663	0.278673	0.0283702	-0.472136	0.0342902	0.119043	0.0104563	-0.269408	0.31428	0.200921	0.000392279	0.0575197	-0.00344956	-0.0260608	-0.0531146	-0.825893	-0.0174246	0.0406401	0.146155	0.0331371	-0.36251	0.255213	0.0600263	-0.0154942	-0.0520035	0.0461246	0.0608602	-0.0723503
3.45	0.303924	-0.0104352	-0.0235393	0.0171511	-0.109262	0.235285	0.688908	-0.00796328	0.911842	0.000288386	0.0220764	-0.0150952	-0.105596	0.00536838	0.00149781	-0.13549	-0.059802	-0.367876	-0.488503	0.00709461	0.0725221	-0.126661	0.278919	0.0274281	-0.471836	0.0231994	0.118997	-0.00440322	-0.266345	0.303003	0.20092	0.000239503	0.0568971	-0.114417	-0.0265595	-0.0445592	-0.826166	-0.0297074	0.0419635	0.120958	0.0298818	-0.289206	0.255779	0.0482547	-0.0159461	-0.0433587	0.0466534	0.0434795	-0.0706036
3.46	0.303932	0.002245	-0.0228162	0.00642495	-0.107331	0.177502	0.688832	-0.00746026	0.911838	-0.00105788	0.021942	-0.0117764	-0.105641	0.00198981	0.000272265	-0.110206	-0.0632874	-0.327936	-0.48852	-0.0107597	0.07157	-0.0663856	0.279164	0.0256972	-0.471724	0.00725602	0.118842	-0.0182014	-0.263467	0.270984	0.200931	0.00293223	0.0555358	-0.151731	-0.0269401	-0.0299053	-0.826577	-0.0439849	0.0430408	0.0959458	0.0273579	-0.220387	0.256243	0.0382903	-0.0162972	-0.0313525	0.0470128	0.0268219	-0.0687203
3.47	0.304051	0.0129256	-0.0223066	0.00315578	-0.105861	0.136949	0.688761	-0.00684476	0.911821	-0.00226869	0.0218401	-0.00864379	-0.105696	0.00153576	-0.000736469	-0.0915707	-0.0663714	-0.289947	-0.48872	-0.028094	0.071109	-0.0282278	0.279407	0.0247741	-0.471786	-0.00598302	0.118638	-0.0240595	-0.260951	0.230286	0.200972	0.00580932	0.0540056	-0.152172	-0.0272206	-0.0238007	-0.827102	-0.0540972	0.0438539	0.0706687	0.0254403	-0.170897	0.256586	0.0258216	-0.016539	-0.020609	0.0472058	0.0110065	-0.0667142
3.48	0.304215	0.0137919	-0.0218955	0.00680393	-0.104686	0.111868	0.688693	-0.00655927	0.911792	-0.00340474	0.0217681	-0.00581718	-0.105701	0.00986959	-0.00157323	-0.0766358	-0.069084	-0.249576	-0.489083	-0.0436694	0.0708997	-0.0136154	0.279668	0.0279094	-0.471932	-0.0108572	0.118432	-0.0207457	-0.258805	0.194027	0.201047	0.0102622	0.0525134	-0.140188	-0.0274396	-0.0177668	-0.827655	-0.0523434	0.0444359	0.0469319	0.0239263	-0.137679	0.256852	0.023206	-0.0166979	-0.014352	0.0472438	-0.00379622	-0.0646823
3.49	0.304361	0.0097573	-0.0214578	0.0503794	-0.103989	0.00636416	0.688625	-0.00700963	0.911753	-0.00463851	0.0217287	-0.00114921	-0.105505	0.0571104	-0.00232071	-0.0723201	-0.0710534	-0.0960771	-0.489712	-0.0986808	0.0708087	-0.00493559	0.280007	0.043119	-0.472097	-0.0232002	0.118424	0.0297099	-0.257267	0.0702882	0.201195	0.0247609	0.0514007	-0.0620252	-0.0276248	-0.0213819	-0.828168	-0.0469884	0.0445624	-0.054278	0.022869	-0.0458527	0.257098	0.0220922	-0.0167602	0.00513117	0.0471289	-0.0237125	-0.0626806
3.5	0.304326	-0.00517152	-0.0211422	0.07539	-0.105377	-0.24398	0.688546	-0.00804193	0.911694	-0.00702361	0.0217565	0.00639389	-0.104499	0.131664	-0.00282968	-0.00193674	-0.0704783	0.19499	-0.491137	-0.167989	0.0706574	-0.0253257	0.280476	0.044488	-0.472153	-0.0211332	0.119057	0.0715228	-0.257906	-0.190825	0.201499	0.0337784	0.0513694	0.0240027	-0.0278138	-0.00869188	-0.828543	-0.0409625	0.0431643	-0.200788	0.0237123	0.21624	0.257335	0.0210399	-0.0166783	-0.000223092	0.0467188	-0.0563257	-0.0607244
3.51	0.30428	0.0113248	-0.0215551	0.0276537	-0.108456	-0.337656	0.688473	-0.00628741	0.911619	-0.00759441	0.0218399	0.00943854	-0.103344	0.08274	-0.00251002	0.0713513	-0.0678354	0.30127	-0.492621	-0.116461	0.0704644	-0.003686	0.280783	0.0194339	-0.47227	-0.0339901	0.119668	0.0381902	-0.26053	-0.311008	0.201811	0.0303964	0.0513089	-0.0410004	-0.0277353	0.0223953	-0.829005	-0.0623662	0.0410848	-0.195324	0.0268145	0.370623	0.257513	0.0117428	-0.0168003	-0.0225074	0.0461355	-0.055553	-0.0587671
3.52	0.304427	0.0305256	-0.022465	-0.00438075	-0.111637	-0.313946	0.688423	-0.00382054	0.911549	-0.00613908	0.0219352	0.00940105	-0.102788	0.0232886	-0.00171963	0.0851645	-0.0648295	0.2924	-0.493482	-0.0617536	0.0706763	0.0624685	0.280881	-0.000928743	-0.47263	-0.0528962	0.120021	0.0165707	-0.263763	-0.336894	0.202116	0.0334744	0.0508606	-0.0214118	-0.0274732	0.0260203	-0.829664	-0.0758263	0.0393431	-0.151035	0.0307109	0.387826	0.257589	-8.20E-05	-0.0170494	-0.0248779	0.0456717	-0.0375428	-0.0568808
3.53	0.304715	0.0383413	-0.023409	-0.0102784	-0.11435	-0.257522	0.688396	-0.0016852	0.9115	-0.00354999	0.0220261	0.00869145	-0.102661	-0.00438734	-0.000937234	0.0700207	-0.0620199	0.269283	-0.493959	-0.037349	0.0719131	0.175726	0.280817	-0.0174783	-0.473152	-0.0618591	0.12031	0.014059	-0.267044	-0.32526	0.202448	0.0345895	0.0510095	0.0474078	-0.0272184	0.0222853	-0.830372	-0.0726454	0.0379824	-0.117879	0.0344365	0.346077	0.257526	-0.0141955	-0.0172858	-0.0221913	0.0453727	-0.0225924	-0.0551529
3.54	0.305042	0.0353575	-0.0241919	-0.0114788	-0.116467	-0.194137	0.688389	-1.39E-05	0.911478	-0.00101415	0.0221088	0.00787838	-0.102721	-0.0134308	-0.000299889	0.0577625	-0.0594686	0.242084	-0.494274	-0.025928	0.074034	0.243071	0.280637	-0.0260738	-0.473689	-0.0539577	0.120606	0.0154008	-0.270045	-0.284893	0.202759	0.0259388	0.0517114	0.0883466	-0.0270208	0.017005	-0.83099	-0.055818	0.0369466	-0.0857123	0.03763	0.287578	0.257321	-0.0294669	-0.0175089	-0.020134	0.0452019	-0.01142	-0.053643
3.55	0.305316	0.02579	-0.024801	-0.0116441	-0.118043	-0.144851	0.688399	0.00199263	0.911477	0.000576471	0.022185	0.00744801	-0.10284	-0.0158806	0.000253895	0.0548209	-0.0571365	0.224489	-0.494466	-0.011108	0.0764758	0.23588	0.280415	-0.0304289	-0.474107	-0.0403225	0.120903	0.0174922	-0.272623	-0.239391	0.202985	0.0182335	0.0526664	0.0999582	-0.0268586	0.0143962	-0.831412	-0.0327979	0.0361891	-0.0618002	0.0402554	0.236456	0.256982	-0.0373512	-0.0177003	-0.0149457	0.0451213	-0.00393294	-0.0523912
3.56	0.305508	0.0189827	-0.0252957	-0.0124768	-0.119214	-0.110571	0.688429	0.00366321	0.911487	0.00149906	0.0222587	0.0073086	-0.102989	-0.0198221	0.000825456	0.0583884	-0.0549534	0.212801	-0.494517	0.00127355	0.0788006	0.234072	0.280172	-0.0287718	-0.474387	-0.0281522	0.121165	0.0175798	-0.274762	-0.19567	0.203109	0.00646327	0.0536729	0.101736	-0.026693	0.0166732	-0.831623	-0.0137317	0.0356479	-0.0454396	0.0424129	0.195045	0.256583	-0.0415405	-0.0178327	-0.0078512	0.0450994	0.000743615	-0.0514621
3.57	0.305646	0.0125325	-0.025717	-0.0148411	-0.120107	-0.0858803	0.688473	0.00512507	0.911505	0.00192786	0.0223305	0.00699409	-0.103172	-0.0219233	0.00144073	0.0629044	-0.0528874	0.198591	-0.494454	0.0106116	0.0812143	0.241705	0.279953	-0.0262852	-0.474559	-0.0161373	0.121389	0.0159304	-0.276499	-0.157165	0.203122	-0.00509388	0.0546835	0.0991546	-0.0265071	0.0193618	-0.831662	0.00228797	0.0352571	-0.0320558	0.0441862	0.159956	0.256118	-0.0452163	-0.0179004	-0.000964569	0.0451103	0.0031917	-0.0508295
3.58	0.3057	0.00284309	-0.0261334	-0.062271	-0.120289	0.0661002	0.688535	0.00765289	0.911527	0.00312362	0.022387	0.00335283	-0.103473	-0.0621498	0.00215962	0.0728315	-0.0514965	0.0365195	-0.49415	0.0661464	0.0836876	0.264006	0.279727	-0.0330851	-0.474587	0.0117737	0.121334	-0.0400641	-0.277469	-0.00233988	0.202994	-0.0225483	0.0555003	0.0491966	-0.0262725	0.0266305	-0.831514	0.0264091	0.0354081	0.0892863	0.0452653	0.0201328	0.255662	-0.050212	-0.0179776	-0.013227	0.0451821	0.0175017	-0.0505464
3.59	0.305894	0.0278378	-0.0262495	-0.0678035	-0.118226	0.303644	0.688626	0.0101198	0.911577	0.00687494	0.0223902	-0.0022947	-0.104493	-0.135533	0.00265851	0.00493436	-0.0524964	-0.220667	-0.493146	0.117818	0.0866688	0.323879	0.279479	-0.0262515	-0.474706	-0.00661131	0.120725	-0.0683027	-0.276325	0.209777	0.202763	-0.0258001	0.0559022	0.0532021	-0.0261199	-0.00296154	-0.831337	0.0188189	0.037011	0.203637	0.044101	-0.247394	0.255197	-0.0386924	-0.0180865	0.00284753	0.0454701	0.0379376	-0.0505528
3.6	0.306342	0.036273	-0.0256177	-0.0294673	-0.114658	0.389375	0.68873	0.0103345	0.911657	0.00849234	0.0223544	-0.00426414	-0.105895	-0.130462	0.00243423	-0.0521629	-0.0553245	-0.31807	-0.492072	0.092216	0.0899772	0.326783	0.279351	-0.0127454	-0.47503	-0.0180045	0.120187	-0.0547916	-0.273661	0.299929	0.202513	-0.0278653	0.0567119	0.0995721	-0.0262991	-0.0283217	-0.831264	0.0186499	0.0390756	0.199662	0.0407675	-0.389684	0.25487	-0.0243517	-0.0179566	0.0228518	0.0458147	0.0279944	-0.0508587
3.61	0.306741	0.0237887	-0.0246458	-0.0131014	-0.110947	0.36364	0.688833	0.0101446	0.911738	0.00737994	0.0223123	-0.00395005	-0.107084	-0.103054	0.00194095	-0.052934	-0.0584828	-0.302946	-0.491263	0.0761913	0.0929024	0.235232	0.279321	-0.00673671	-0.475305	-0.00769409	0.119711	-0.0533719	-0.270459	0.324552	0.20224	-0.0286214	0.0576472	0.0754842	-0.026614	-0.0315716	-0.83107	0.0350113	0.040934	0.168667	0.0367573	-0.393558	0.254626	-0.0239572	-0.0177022	0.0292422	0.0459873	0.00768039	-0.0513554
3.62	0.306987	0.0110053	-0.0237571	-0.0102063	-0.107775	0.292169	0.688934	0.0101267	0.911801	0.0050653	0.0222777	-0.00296015	-0.108061	-0.0903461	0.001571	-0.0314825	-0.06127	-0.253651	-0.490468	0.0873607	0.0944562	0.082993	0.279306	-0.00178649	-0.475469	0.00267539	0.119198	-0.0535717	-0.267215	0.318442	0.201965	-0.0282246	0.0579064	-0.037124	-0.0269082	-0.0245232	-0.830709	0.0474611	0.0424436	0.130364	0.0330834	-0.333599	0.25441	-0.0176811	-0.0173816	0.0370382	0.0459668	-0.0104508	-0.0519858
3.63	0.307141	0.00874624	-0.0231078	-0.0167417	-0.105303	0.219463	0.689034	0.00992774	0.911839	0.0026109	0.0222529	-0.00201038	-0.108983	-0.0917312	0.00144705	-0.00411192	-0.0635662	-0.207804	-0.489519	0.101926	0.0945904	-0.0468225	0.279339	0.00499974	-0.475587	0.00328328	0.118655	-0.0588045	-0.26413	0.291744	0.201687	-0.0272285	0.0570973	-0.114236	-0.0270967	-0.010353	-0.830282	0.04492	0.0435995	0.100034	0.0300835	-0.262804	0.254254	-0.00766698	-0.016982	0.0443997	0.0457859	-0.0244239	-0.0527463
3.64	0.307288	0.0116153	-0.0227252	-0.0207645	-0.103458	0.158257	0.689126	0.00860529	0.911857	0.000966058	0.022236	-0.00145125	-0.109879	-0.0848727	0.00155817	0.0123626	-0.0654488	-0.171852	-0.48853	0.0927541	0.0936233	-0.14201	0.279387	0.00815714	-0.475746	-0.00220831	0.118069	-0.0607771	-0.261416	0.245216	0.201432	-0.0233599	0.0557956	-0.138489	-0.0271461	-0.00031406	-0.829913	0.0342193	0.0444684	0.0718377	0.0277516	-0.203436	0.254219	0.00556488	-0.0164985	0.0522824	0.0454812	-0.0360177	-0.0536433
3.65	0.307416	0.00509123	-0.0225072	-0.0182764	-0.102107	0.115764	0.689203	0.00656449	0.911861	2.34E-05	0.0222219	-0.00143365	-0.110595	-0.0570395	0.00175287	0.0148342	-0.0670457	-0.150746	-0.487747	0.0634007	0.0917969	-0.222693	0.279427	0.0093796	-0.475908	0.00247281	0.11751	-0.0540886	-0.259184	0.199493	0.201212	-0.0182391	0.0543661	-0.144421	-0.0271353	0.00247398	-0.829611	0.0320281	0.045067	0.0470399	0.0259221	-0.163001	0.254349	0.0275727	-0.0159464	0.0559147	0.0450702	-0.0461472	-0.0546914
3.66	0.307429	-0.0069108	-0.0223379	-0.00619314	-0.101085	0.0841961	0.689258	0.00437658	0.911856	-0.00101026	0.0222063	-0.001574	-0.111001	-0.023601	0.00189345	0.00361862	-0.0685037	-0.133567	-0.487239	0.037056	0.0892293	-0.292297	0.279488	0.015316	-0.475955	0.0118185	0.117022	-0.0370551	-0.257369	0.156521	0.201044	-0.0125551	0.0529695	-0.127718	-0.0271019	0.00566741	-0.829275	0.0357587	0.0454408	0.0190469	0.0244063	-0.134835	0.254676	0.0449707	-0.0153655	0.0568372	0.0445688	-0.0548818	-0.0558863
3.67	0.307281	-0.0245894	-0.0220558	0.0598966	-0.10108	-0.102417	0.689284	0.000379785	0.911838	-0.00275994	0.0222048	0.00218071	-0.11083	0.0700088	0.00176881	-0.0140561	-0.0690371	0.0656597	-0.487267	-0.052076	0.0859787	-0.353533	0.279687	0.0346968	-0.475851	0.0102247	0.117021	0.0435329	-0.256581	-0.0304291	0.201008	0.00549287	0.0521018	-0.0265587	-0.0271248	-0.00690801	-0.828881	0.0393146	0.0449436	-0.137468	0.0236334	0.0218869	0.255198	0.070132	-0.0146737	0.0739279	0.0439352	-0.0778056	-0.057178
3.68	0.306921	-0.0340915	-0.0221376	0.0505443	-0.10341	-0.3212	0.689268	-0.00300572	0.911797	-0.00539636	0.0222513	0.00637019	-0.109757	0.122424	0.00184681	0.047634	-0.0671624	0.278674	-0.488156	-0.101359	0.0822778	-0.373148	0.279936	0.0281035	-0.475579	0.0173958	0.11751	0.0505098	-0.258116	-0.245394	0.201075	0.00774432	0.0520097	-0.036324	-0.027073	0.02354	-0.828494	0.0262963	0.0429904	-0.226775	0.0251543	0.271353	0.255909	0.0799859	-0.0140099	0.0479689	0.0430424	-0.0968529	-0.0584784
3.69	0.306523	-0.0277767	-0.0229829	0.00110396	-0.106885	-0.370484	0.689234	-0.00327768	0.911736	-0.00627593	0.0223167	0.00621623	-0.108641	0.0854491	0.00248107	0.082738	-0.0641423	0.304642	-0.488942	-0.0519944	0.0786516	-0.351192	0.280009	0.00668747	-0.475322	0.0141943	0.117786	0.0186885	-0.261045	-0.31956	0.201163	0.0143174	0.0511935	-0.104798	-0.026726	0.043913	-0.828269	0.00715316	0.0408597	-0.193613	0.0285095	0.376509	0.256689	0.079874	-0.0136285	0.0260401	0.0421353	-0.0831144	-0.059715
3.7	0.306235	-0.0155657	-0.0241806	-0.0209388	-0.110259	-0.338368	0.689199	-0.00358735	0.91168	-0.00446064	0.0223712	0.00466086	-0.107947	0.0496205	0.0032299	0.0709783	-0.0612977	0.261404	-0.489257	-0.0189715	0.0752143	-0.334643	0.279923	-0.00529086	-0.475232	0.000434427	0.117874	0.00637753	-0.264387	-0.341544	0.20136	0.0254939	0.0504269	-0.0320294	-0.0263129	0.0364364	-0.828241	-0.0101826	0.0391394	-0.152856	0.0323104	0.372453	0.257461	0.078501	-0.0133735	0.0196697	0.041427	-0.06108	-0.0609254
3.71	0.306064	-0.00765166	-0.0253283	-0.0222186	-0.113151	-0.279202	0.68916	-0.00416907	0.911651	-0.00155394	0.0224099	0.0030362	-0.107526	0.0323898	0.00377661	0.0426921	-0.0589383	0.211182	-0.48937	-0.00747866	0.0723614	-0.218719	0.279728	-0.0196111	-0.475272	-0.00824367	0.117954	0.00825269	-0.267773	-0.329951	0.20164	0.0308587	0.0505324	0.0451234	-0.0260276	0.0226403	-0.828351	-0.0166693	0.0377638	-0.121124	0.0358021	0.320622	0.258168	0.0633966	-0.0131694	0.0146006	0.0409205	-0.043092	-0.0621084
3.72	0.305917	-0.0124428	-0.0262623	-0.0176473	-0.115453	-0.216542	0.689119	-0.00417068	0.911648	0.000648591	0.0224323	0.00155807	-0.107205	0.0314728	0.0040333	0.0143465	-0.057064	0.163351	-0.48941	-0.00247692	0.0707437	-0.120781	0.279449	-0.0272906	-0.475297	-0.000521388	0.118095	0.0174466	-0.270904	-0.294156	0.201949	0.0290984	0.0511942	0.083249	-0.0258784	0.00735319	-0.828448	-0.00678502	0.0366891	-0.0928034	0.0386974	0.258376	0.258748	0.0525068	-0.0130349	0.00759596	0.0405738	-0.0280327	-0.0632792
3.73	0.305714	-0.0173953	-0.0269944	-0.0144178	-0.117247	-0.172444	0.68908	-0.00405775	0.911659	0.00161206	0.0224441	0.000922794	-0.106883	0.0324012	0.00407193	-0.000916255	-0.0556222	0.127924	-0.489392	0.000410558	0.0697698	-0.0787639	0.279138	-0.0280378	-0.475197	0.00807624	0.118288	0.0242987	-0.273678	-0.257708	0.202213	0.0238199	0.0520955	0.0951205	-0.0258084	0.0046413	-0.82842	0.00425277	0.0358667	-0.0730958	0.0410305	0.210895	0.259144	0.0311036	-0.0129595	0.00435568	0.0403625	-0.0153603	-0.0643998
3.74	0.305467	-0.0232403	-0.0275845	-0.0121363	-0.118702	-0.140693	0.689044	-0.00343294	0.911676	0.00139733	0.0224528	0.0008657	-0.106536	0.0365386	0.00399947	-0.00759518	-0.054469	0.102105	-0.489375	0.000228783	0.0691593	-0.0476885	0.278847	-0.0249083	-0.474989	0.0178365	0.118521	0.0296523	-0.276092	-0.219923	0.202411	0.0163589	0.0530475	0.0935126	-0.0257524	0.00600824	-0.828285	0.015896	0.0352054	-0.0590523	0.0429429	0.173031	0.259397	0.0193392	-0.01292	0.00204306	0.0402696	-0.00429679	-0.0654956
3.75	0.305218	-0.0183194	-0.0280895	-0.0224842	-0.119861	-0.0976379	0.689011	-0.00280139	0.911689	0.00115522	0.0224621	0.000680007	-0.106202	0.0233734	0.00390234	-0.0037061	-0.0535959	0.0577549	-0.489369	0.00468025	0.0687542	-0.0342788	0.278608	-0.021771	-0.474726	0.0193548	0.118747	0.018634	-0.278123	-0.168071	0.202534	0.00679518	0.0539342	0.0820736	-0.0256762	0.00822376	-0.828091	0.0165554	0.0347084	-0.0277527	0.044482	0.127355	0.259502	0.00187877	-0.0129192	-0.0061873	0.0402791	0.00669404	-0.0665318
3.76	0.305226	0.0254812	-0.0285998	-0.0787985	-0.119661	0.130415	0.688999	0.000584922	0.911708	0.00308854	0.0224507	-0.00353088	-0.106525	-0.0982427	0.00391651	-0.0149247	-0.0541003	-0.185379	-0.488893	0.0921278	0.0685474	-0.002855	0.278315	-0.0314333	-0.474702	-0.00888928	0.118497	-0.0592085	-0.278845	0.0443999	0.202557	-0.00406901	0.0545278	0.0385102	-0.0255576	0.00859264	-0.828092	-0.0184144	0.0352399	0.136811	0.0448586	-0.0851767	0.259524	0.00328785	-0.0131319	-0.0298207	0.040486	0.0379203	-0.0675566
3.77	0.305737	0.0530452	-0.0285119	-0.0444544	-0.117162	0.323519	0.689015	0.00207186	0.911748	0.00427279	0.022396	-0.00661625	-0.107875	-0.141448	0.00340381	-0.100044	-0.0571089	-0.387694	-0.487826	0.0990223	0.068608	-0.00330418	0.278088	-0.00683728	-0.475122	-0.0380034	0.118014	-0.0463315	-0.277381	0.214761	0.202513	-0.00524459	0.0549834	0.0667253	-0.0256227	-0.0232894	-0.828464	-0.0314254	0.036971	0.188708	0.0427009	-0.327003	0.259573	0.00312433	-0.0133516	-0.0138797	0.0409933	0.0575211	-0.068584
3.78	0.306318	0.040311	-0.0276623	-0.0037683	-0.113729	0.362186	0.689039	0.002628	0.911786	0.00310992	0.0223332	-0.00545556	-0.109171	-0.0995611	0.00230576	-0.123198	-0.0612812	-0.426199	-0.487059	0.0523476	0.0684995	0.0136856	0.278141	0.0164686	-0.475577	-0.0323622	0.117779	-0.0254841	-0.274796	0.28108	0.20249	-0.00175358	0.055757	0.0779619	-0.0259367	-0.038467	-0.828747	-0.00652868	0.0387488	0.163762	0.0389093	-0.409014	0.259581	-0.00885177	-0.0134603	-0.0109999	0.041542	0.0503959	-0.0696015
3.79	0.306753	0.030424	-0.0265626	0.0122018	-0.110451	0.321742	0.68907	0.00349398	0.911807	0.00123787	0.0222918	-0.00273184	-0.110079	-0.0712081	0.00121803	-0.102212	-0.0653085	-0.369245	-0.486685	0.0259046	0.0695367	0.20263	0.278346	0.0180805	-0.475933	-0.0292848	0.11764	-0.0222683	-0.271835	0.29468	0.202504	0.00228877	0.0564526	0.0582068	-0.0263242	-0.0373914	-0.828766	0.0117014	0.0402105	0.128751	0.0348833	-0.38522	0.259391	-0.0270681	-0.0136079	-0.0160867	0.0419956	0.0415932	-0.0704969
3.8	0.307134	0.0339575	-0.0255722	0.00958489	-0.107737	0.255695	0.689113	0.00478334	0.911814	0.000224275	0.0222786	6.91E-05	-0.110795	-0.0642784	0.000405171	-0.0675115	-0.0685567	-0.282339	-0.486522	0.00924992	0.0721065	0.291334	0.278597	0.019107	-0.476309	-0.0346607	0.117477	-0.0316483	-0.268924	0.279338	0.202531	0.00088278	0.0566755	-0.0244043	-0.0266679	-0.0311608	-0.828685	0.0097126	0.0413431	0.100383	0.0313484	-0.319013	0.25907	-0.0398604	-0.0137962	-0.0186512	0.042378	0.0367015	-0.071356
3.81	0.307582	0.0426573	-0.0248393	0.00177882	-0.105619	0.193559	0.689167	0.00569081	0.911814	-0.000296813	0.0222914	0.00240297	-0.111495	-0.0669266	-4.33E-05	-0.0312686	-0.0709771	-0.202849	-0.486487	-0.000443592	0.0752498	0.33602	0.27886	0.0195557	-0.476801	-0.043961	0.117231	-0.0411771	-0.266169	0.257143	0.202523	-0.00230522	0.0560105	-0.0961349	-0.0269222	-0.0193434	-0.828677	0.00112896	0.0422319	0.078136	0.0285021	-0.250685	0.258647	-0.0467764	-0.0140015	-0.0185219	0.042724	0.0340666	-0.0721618
3.82	0.308085	0.0500748	-0.0243629	-0.00655025	-0.104018	0.14302	0.689227	0.00639493	0.911808	-0.000656927	0.0223251	0.00421028	-0.112194	-0.0715029	-0.000120831	0.00313376	-0.0726362	-0.13111	-0.486525	-0.00484948	0.078742	0.360742	0.27914	0.0204159	-0.477386	-0.0516963	0.116905	-0.0508933	-0.263714	0.220151	0.202482	-0.004112	0.0549306	-0.113904	-0.0270625	-0.00839072	-0.828735	-0.00795635	0.0429305	0.061455	0.0263039	-0.192754	0.258168	-0.0527075	-0.0141989	-0.0158595	0.0430491	0.032201	-0.0729302
3.83	0.308626	0.0499509	-0.024063	-0.00962426	-0.102808	0.107662	0.689291	0.00654482	0.911802	-0.000685744	0.0223728	0.00517325	-0.112884	-0.066963	8.57E-05	0.0271892	-0.0736405	-0.0710915	-0.486609	-0.0100021	0.082425	0.375882	0.279409	0.0180316	-0.478033	-0.0512169	0.116533	-0.0537595	-0.261622	0.18274	0.202421	-0.00584709	0.0537806	-0.114208	-0.0271162	-0.00136263	-0.828843	-0.00954479	0.0434655	0.046994	0.0245943	-0.151841	0.257643	-0.051141	-0.0143649	-0.0134747	0.0433491	0.0290064	-0.0736725
3.84	0.309119	0.0418096	-0.0238538	0.00743587	-0.101929	0.0530298	0.689353	0.00576525	0.911796	-0.000617293	0.0224266	0.00596729	-0.113452	-0.0416794	0.000466269	0.0338435	-0.0740357	0.0138401	-0.486769	-0.0269823	0.0862215	0.380722	0.279665	0.0194937	-0.478643	-0.0479095	0.116181	-0.032194	-0.259944	0.119843	0.202367	-0.00181511	0.0526969	-0.0888269	-0.0271307	-0.00246244	-0.828925	-0.00326096	0.0438236	0.00450132	0.0232639	-0.101937	0.257143	-0.0500789	-0.0145002	-0.00462912	0.0436058	0.0222575	-0.0744198
3.85	0.309362	0.00959468	-0.0236631	0.0583692	-0.102594	-0.186522	0.689396	0.00271832	0.911782	-0.00236233	0.0225068	0.0103109	-0.113306	0.0652993	0.000848842	0.0607202	-0.0726643	0.271003	-0.487471	-0.109356	0.0898098	0.334814	0.279994	0.0243808	-0.479019	-0.0302908	0.116361	0.0375097	-0.259786	-0.113133	0.202401	0.00743052	0.0523174	0.00532167	-0.0271841	-0.000809367	-0.828812	0.0197885	0.0430427	-0.157618	0.0232272	0.123572	0.256651	-0.0464715	-0.0144633	0.00827838	0.0436954	-0.00536572	-0.0751067
3.86	0.309256	-0.0141807	-0.024087	0.0278217	-0.105476	-0.35753	0.689412	0.000709024	0.911751	-0.00355298	0.0226214	0.011641	-0.112308	0.106393	0.00177263	0.133199	-0.0690283	0.422172	-0.488717	-0.122314	0.0930892	0.330522	0.280201	0.00203055	-0.479053	0.0026589	0.116766	0.0317541	-0.261928	-0.291173	0.20241	-0.00600884	0.0523351	-0.0304275	-0.0270423	0.0344594	-0.828522	0.0260905	0.0411506	-0.198392	0.0256682	0.341561	0.256232	-0.0383448	-0.0145018	-0.0126748	0.0435512	-0.0158518	-0.0757271
3.87	0.308973	-0.0244399	-0.025155	-0.00872403	-0.109058	-0.371342	0.689411	-0.00100985	0.911717	-0.00298537	0.0227234	0.00830439	-0.111179	0.0978345	0.00317101	0.150887	-0.0647596	0.415086	-0.489797	-0.086616	0.0962727	0.270358	0.28016	-0.0303586	-0.47884	0.0254448	0.116969	0.0220105	-0.265204	-0.345273	0.202277	-0.0157605	0.051643	-0.0819005	-0.0265937	0.0515906	-0.828228	0.0241144	0.0393539	-0.159087	0.029471	0.398133	0.25594	-0.0216063	-0.0146986	-0.0210376	0.0434544	-0.00086708	-0.0762813
3.88	0.308595	-0.0336951	-0.0263474	-0.0146928	-0.112352	-0.324697	0.689391	-0.00300862	0.911695	-0.00135693	0.022785	0.00403421	-0.110167	0.0870179	0.00453604	0.132151	-0.0608643	0.364732	-0.490484	-0.0481428	0.0982282	0.11558	0.27985	-0.0416298	-0.478456	0.0383906	0.117131	0.030455	-0.268766	-0.353716	0.202118	-0.0140792	0.0512123	0.00376268	-0.0260961	0.0469202	-0.827941	0.0254249	0.0379516	-0.125171	0.0333102	0.364159	0.25582	-0.00492489	-0.0149051	-0.0200826	0.0435205	0.0134968	-0.0767702
3.89	0.308137	-0.0443318	-0.027328	-0.00198897	-0.115137	-0.265488	0.689351	-0.00494008	0.911692	0.000678748	0.0228038	-0.0002816	-0.10926	0.0826039	0.00565283	0.101249	-0.0574533	0.320169	-0.490807	-0.0166522	0.0987242	-0.0119371	0.279429	-0.0415189	-0.477926	0.0499122	0.117402	0.0508511	-0.272265	-0.330125	0.201994	-0.0116834	0.0516062	0.0690565	-0.025699	0.0321696	-0.827635	0.0297728	0.0368184	-0.104395	0.0366249	0.299743	0.25587	0.0118582	-0.015111	-0.0223421	0.043706	0.0231073	-0.0771793
3.9	0.307549	-0.0612257	-0.0280189	0.00819809	-0.1174	-0.210775	0.68929	-0.007134	0.911705	0.00184922	0.0227799	-0.00442865	-0.108353	0.0904825	0.00649308	0.0760963	-0.0544883	0.275757	-0.490854	0.0063597	0.0980123	-0.123657	0.278995	-0.0405115	-0.477183	0.0705317	0.117805	0.0679027	-0.27546	-0.291292	0.201876	-0.0120933	0.0524469	0.0957029	-0.0254211	0.0206576	-0.827252	0.0413321	0.035912	-0.081675	0.0392885	0.238132	0.256062	0.0217917	-0.0153598	-0.0285852	0.043976	0.0305754	-0.0774451
3.91	0.306814	-0.0732017	-0.0284652	0.0171007	-0.119247	-0.172118	0.689208	-0.0092901	0.911725	0.00201098	0.0227164	-0.00814274	-0.107363	0.0999171	0.007068	0.0504869	-0.0519465	0.235658	-0.490738	0.01519	0.0962904	-0.224203	0.278575	-0.0340122	-0.476205	0.0857145	0.118324	0.0831938	-0.27828	-0.251296	0.201742	-0.0150259	0.0534108	0.0950922	-0.0252219	0.0176716	-0.826766	0.0477025	0.0351977	-0.0656469	0.0413931	0.189977	0.25633	0.0302289	-0.0156536	-0.0322419	0.0443212	0.0372385	-0.0775121
3.92	0.305988	-0.0820539	-0.0287531	0.0240108	-0.12083	-0.14889	0.689105	-0.0111092	0.911743	0.00156166	0.0226192	-0.0112341	-0.106274	0.113432	0.00740015	0.0257688	-0.0497914	0.197716	-0.490604	0.0100649	0.0935518	-0.31544	0.278204	-0.0248685	-0.475064	0.0971641	0.118928	0.0958579	-0.280742	-0.214313	0.201587	-0.0165925	0.0543242	0.086407	-0.0250664	0.0120676	-0.82625	0.0500708	0.0346225	-0.0552267	0.0430966	0.1556	0.256707	0.0412235	-0.01598	-0.0357473	0.0447316	0.0428877	-0.0773815
3.93	0.30514	-0.0751183	-0.0289595	-0.00262017	-0.122082	-0.0705154	0.688988	-0.0115839	0.911755	0.00114085	0.0224909	-0.0150687	-0.105173	0.0857381	0.00752225	0.0132159	-0.0481886	0.0865062	-0.490471	0.0320679	0.0900986	-0.369938	0.277897	-0.0223569	-0.473854	0.0988524	0.11951	0.0643571	-0.282719	-0.123741	0.201406	-0.0220473	0.0550794	0.0525502	-0.0249383	0.0171075	-0.82577	0.0383094	0.0342878	0.0137202	0.0443924	0.0832529	0.257147	0.0449353	-0.0163708	-0.0520871	0.0452013	0.0522802	-0.0770136
3.94	0.304661	-0.0221384	-0.0290576	-0.0404454	-0.121409	0.199503	0.688882	-0.00975769	0.911777	0.00349849	0.0223038	-0.0223001	-0.104998	-0.044599	0.00738863	-0.0564799	-0.0489222	-0.238343	-0.489632	0.122249	0.0863681	-0.374104	0.277534	-0.0235848	-0.473013	0.0550885	0.119522	-0.000375664	-0.282816	0.125267	0.201187	-0.0229063	0.0553211	0.0101979	-0.0248575	-0.00206839	-0.825675	-0.0114784	0.035325	0.177802	0.0439609	-0.187953	0.25767	0.0530419	-0.0169448	-0.0571486	0.0458767	0.0804614	-0.076424
3.95	0.304657	-0.00465579	-0.028404	0.000520971	-0.118592	0.343946	0.688784	-0.0102	0.91182	0.0045501	0.0220597	-0.0255975	-0.10563	-0.0480845	0.00633651	-0.150345	-0.0523576	-0.411925	-0.488468	0.0908253	0.0825999	-0.37743	0.277308	-0.00110004	-0.472614	0.0327302	0.119467	0.0171728	-0.280825	0.25758	0.201001	-0.0165847	0.0556569	0.057848	-0.0250832	-0.0373295	-0.825984	-0.023443	0.0372971	0.199478	0.0409536	-0.383555	0.258289	0.0624989	-0.0173786	-0.0375185	0.0467172	0.0795827	-0.075652
3.96	0.304643	-0.0156902	-0.0271885	0.0276833	-0.115271	0.348703	0.688677	-0.0110033	0.911858	0.00284161	0.0218051	-0.0249173	-0.105958	-0.00393875	0.00467246	-0.177236	-0.0566551	-0.434701	-0.487848	0.0366835	0.0789155	-0.350905	0.277309	0.0217727	-0.472213	0.0355833	0.119601	0.0273184	-0.278031	0.303317	0.200893	-0.00716056	0.0562729	0.0540763	-0.0255345	-0.0493573	-0.826218	-0.00863064	0.0391553	0.171797	0.0368676	-0.416441	0.258902	0.0508507	-0.0176978	-0.0339243	0.0474224	0.0588762	-0.0746954
3.97	0.304564	-0.0145885	-0.0259168	0.0315279	-0.112269	0.295895	0.688569	-0.010599	0.911877	0.000878399	0.0215668	-0.0225624	-0.10601	0.0111261	0.00292971	-0.167344	-0.0608675	-0.404371	-0.487615	0.0109085	0.0759367	-0.231331	0.277511	0.0303053	-0.471822	0.0291776	0.119761	0.022296	-0.275026	0.302044	0.200847	-0.00187707	0.0566114	0.00123593	-0.0260357	-0.0510375	-0.826353	-0.00808936	0.0407042	0.139829	0.0329171	-0.366873	0.259345	0.0345149	-0.0180068	-0.0315007	0.0479188	0.0391576	-0.0734641
3.98	0.304525	-0.00538091	-0.0248667	0.0227294	-0.109831	0.231827	0.688467	-0.0101117	0.911877	-0.000886207	0.0213552	-0.0197262	-0.105984	0.0132322	0.00136163	-0.145496	-0.0647119	-0.363921	-0.487612	-0.0101911	0.0741796	-0.127968	0.277791	0.0331032	-0.471546	0.0183561	0.119849	0.0107689	-0.272081	0.291915	0.200828	-0.00146759	0.0560423	-0.110572	-0.0265101	-0.0433081	-0.826535	-0.0184898	0.0419671	0.113198	0.0296197	-0.293053	0.259646	0.0232332	-0.0182779	-0.0245192	0.0482368	0.0234026	-0.072048
3.99	0.304586	0.00790426	-0.0240882	0.0149982	-0.107959	0.1738	0.688371	-0.00905519	0.911861	-0.00232368	0.0211732	-0.0166938	-0.105935	0.0147793	1.60E-05	-0.123572	-0.0681404	-0.321068	-0.487846	-0.0363232	0.0732098	-0.0693871	0.278098	0.0328001	-0.471432	0.00231036	0.119872	0.00133725	-0.269301	0.263774	0.200811	-0.000385871	0.0546548	-0.157989	-0.0268659	-0.0290237	-0.826836	-0.0335294	0.0429597	0.0863895	0.0270608	-0.223482	0.259871	0.0199667	-0.0184676	-0.0157148	0.0484004	0.00894371	-0.0705456
4	0.304741	0.0174941	-0.0235126	0.0115926	-0.106538	0.134477	0.688284	-0.00857299	0.91183	-0.00363527	0.0210208	-0.013803	-0.105868	0.0137615	-0.00112682	-0.105649	-0.0711488	-0.280168	-0.488295	-0.0530734	0.0727212	-0.0321261	0.278412	0.0326772	-0.47148	-0.0112973	0.119855	-0.0051074	-0.266837	0.227122	0.200829	0.00406832	0.0530637	-0.159702	-0.0271326	-0.0223164	-0.827236	-0.0434456	0.0437026	0.0632492	0.0251143	-0.172915	0.260023	0.0100242	-0.0185777	-0.00802159	0.0484246	-0.0045135	-0.068963
4.01	0.304957	0.0212337	-0.0230193	0.0147468	-0.105418	0.110444	0.688201	-0.00798105	0.911788	-0.00477473	0.0208957	-0.0112517	-0.105772	0.0178609	-0.00213024	-0.0922576	-0.0737452	-0.238284	-0.488902	-0.0666558	0.0724829	-0.0171456	0.278759	0.0367419	-0.471633	-0.0189078	0.119853	-0.00417647	-0.264713	0.19272	0.200882	0.00809781	0.0514989	-0.147027	-0.0273373	-0.0154392	-0.827689	-0.0449299	0.0442081	0.0416468	0.0235811	-0.139076	0.260135	0.00772482	-0.0186258	-0.0036153	0.048319	-0.0166485	-0.0673481
4.02	0.305184	0.0179922	-0.0225036	0.0583684	-0.104748	0.00851487	0.68812	-0.00829899	0.911737	-0.0057592	0.0208004	-0.00693874	-0.105525	0.0629823	-0.00305446	-0.0905174	-0.0756106	-0.0873762	-0.489744	-0.11915	0.0723633	-0.00610911	0.279178	0.050327	-0.471846	-0.0330345	0.12003	0.0454819	-0.263163	0.0734467	0.201019	0.0243114	0.0503414	-0.0648672	-0.0275115	-0.0209475	-0.82814	-0.0406653	0.0442947	-0.0562838	0.0224999	-0.049175	0.260238	0.00918993	-0.0186019	0.0128287	0.0480883	-0.0338152	-0.0657603
4.03	0.30527	0.0090623	-0.0221131	0.0829908	-0.106144	-0.244061	0.688028	-0.00935822	0.911667	-0.0081517	0.0207694	0.000419648	-0.104523	0.13035	-0.00375344	-0.0210191	-0.0749302	0.207765	-0.491358	-0.185583	0.0721798	-0.029761	0.279703	0.0493351	-0.471995	-0.0369823	0.120833	0.0847737	-0.263763	-0.188733	0.201316	0.0336235	0.0502871	0.0188498	-0.0276992	-0.00778538	-0.828495	-0.0412229	0.0428854	-0.20207	0.0233241	0.216616	0.260289	0.00264397	-0.0184636	0.0060589	0.0475866	-0.063917	-0.0641562
4.04	0.305356	0.0243379	-0.0224597	0.0339637	-0.109254	-0.338017	0.687942	-0.00748074	0.911581	-0.00874702	0.0207921	0.00328234	-0.103395	0.0807202	-0.00363176	0.0524937	-0.072159	0.312032	-0.493005	-0.130952	0.0719409	-0.00729955	0.280073	0.0254196	-0.472223	-0.0489578	0.12161	0.0492523	-0.266348	-0.307194	0.201633	0.0316368	0.0501554	-0.04735	-0.0276196	0.021056	-0.828954	-0.0619634	0.0407963	-0.194277	0.026446	0.373361	0.260295	-0.00320094	-0.0185359	-0.0166456	0.0469363	-0.0605169	-0.0625691
4.05	0.30562	0.0426829	-0.0233178	0.00103482	-0.112457	-0.314338	0.687881	-0.00482998	0.911501	-0.00695227	0.0208255	0.00319908	-0.102865	0.0209836	-0.00303289	0.065887	-0.0690668	0.296707	-0.494	-0.0743697	0.0719581	0.00749347	0.280237	0.00794375	-0.472685	-0.0662769	0.122099	0.0253768	-0.269535	-0.333029	0.201948	0.0340119	0.0496722	-0.0288764	-0.0273693	0.0250998	-0.829601	-0.074996	0.0390712	-0.148834	0.0303752	0.391429	0.260212	-0.0165459	-0.018727	-0.0176118	0.0464244	-0.0415611	-0.0610397
4.06	0.306022	0.0496748	-0.0242141	-0.00386921	-0.115184	-0.257038	0.687844	-0.00276773	0.911444	-0.00442176	0.0208548	0.00260665	-0.102768	-0.00682157	-0.00243746	0.0506675	-0.0662874	0.260098	-0.494601	-0.0493613	0.0722448	0.0615037	0.280245	-0.00469971	-0.47331	-0.0745282	0.122506	0.0231364	-0.272749	-0.319046	0.202293	0.0352788	0.0497198	0.0371332	-0.0271325	0.0194643	-0.830297	-0.0704928	0.0377337	-0.116775	0.0341325	0.348497	0.259961	-0.0352557	-0.0188947	-0.0138735	0.0460844	-0.0264435	-0.0596126
4.07	0.306447	0.0456221	-0.0249328	-0.00529049	-0.117317	-0.192913	0.687827	-0.000658884	0.911412	-0.00213044	0.0208779	0.00202653	-0.102863	-0.0175638	-0.0019916	0.0385156	-0.0638444	0.229658	-0.495009	-0.0327654	0.0732953	0.146769	0.28016	-0.0174018	-0.473936	-0.0665851	0.122924	0.0228733	-0.275679	-0.279149	0.202618	0.0285331	0.050318	0.0776273	-0.0269538	0.0150777	-0.830879	-0.0526314	0.0367012	-0.0847655	0.0373481	0.289563	0.259552	-0.0498484	-0.0190418	-0.0120505	0.0458679	-0.0154683	-0.0583633
4.08	0.306809	0.0359182	-0.0254778	-0.00275467	-0.118895	-0.145096	0.68783	0.00130811	0.911397	-0.000823182	0.0208964	0.00177897	-0.103024	-0.0189523	-0.0016446	0.029887	-0.0616459	0.212439	-0.495266	-0.0197701	0.0748785	0.150737	0.280008	-0.0198551	-0.474443	-0.0538869	0.123328	0.0278674	-0.278187	-0.236209	0.202865	0.0201374	0.0511527	0.0869016	-0.0268042	0.0147853	-0.831254	-0.0289909	0.035954	-0.0646863	0.0399894	0.238781	0.259014	-0.0575404	-0.0191628	-0.0066576	0.0457444	-0.00779431	-0.0573345
4.09	0.307096	0.0275442	-0.0259034	-0.00560821	-0.120081	-0.108729	0.687852	0.0030385	0.911394	-0.000135529	0.0209152	0.00199125	-0.103209	-0.0208946	-0.00130606	0.0347946	-0.0596156	0.194989	-0.495397	-0.00826545	0.0763533	0.155462	0.279842	-0.0188937	-0.474826	-0.0397776	0.123707	0.025653	-0.280283	-0.19296	0.203022	0.00885732	0.0520602	0.0915357	-0.0266459	0.0171994	-0.831422	-0.00871089	0.0354046	-0.0458415	0.0421705	0.196979	0.258392	-0.0678246	-0.0192294	-0.000678489	0.0456829	-0.00253042	-0.0565525
4.1	0.307305	0.0181	-0.0262451	-0.00586125	-0.120985	-0.0837506	0.687891	0.00449109	0.911394	0.000124768	0.020936	0.00210347	-0.10338	-0.0160067	-0.000934617	0.0378053	-0.0577173	0.181862	-0.495468	-0.00717662	0.0780721	0.182951	0.279715	-0.0147012	-0.475073	-0.0259796	0.12406	0.0275373	-0.281997	-0.155236	0.203068	-0.00134845	0.0529554	0.0861164	-0.0264552	0.0196036	-0.831397	0.0102565	0.0349956	-0.0348487	0.0439617	0.16098	0.25774	-0.06215	-0.0192323	0.00516936	0.0456606	0.000781155	-0.0560484
4.11	0.307439	0.0129124	-0.0265784	-0.0540624	-0.121172	0.0679	0.687947	0.00694803	0.911399	0.00141539	0.0209464	-0.00100874	-0.103654	-0.0592056	-0.000458722	0.0483716	-0.056484	0.0219769	-0.495356	0.0440533	0.080069	0.231129	0.279597	-0.0206692	-0.475194	-0.00296164	0.124138	-0.0297312	-0.282946	-0.00226582	0.202984	-0.0169428	0.0536495	0.0415879	-0.0262136	0.024582	-0.831204	0.0287307	0.0351251	0.0862965	0.0450541	0.0219575	0.257102	-0.0654784	-0.0192634	-0.00922575	0.0457087	0.0159737	-0.0558165
4.12	0.307733	0.0395321	-0.0266032	-0.0589469	-0.119118	0.306932	0.688033	0.00968475	0.911431	0.00516531	0.0209087	-0.00613205	-0.104649	-0.135101	-0.000206193	-0.0213492	-0.0576229	-0.234487	-0.494588	0.0958776	0.0827764	0.298772	0.279458	-0.0160608	-0.475431	-0.024204	0.123673	-0.0584653	-0.281785	0.212469	0.202798	-0.0202338	0.0539585	0.0416973	-0.0260576	-0.00216766	-0.831005	0.018595	0.0366915	0.199963	0.0439089	-0.246772	0.256474	-0.0521292	-0.0193476	0.00441563	0.0459863	0.0381638	-0.0558468
4.13	0.30831	0.0517181	-0.0258713	-0.0216158	-0.115514	0.398045	0.688136	0.0104559	0.911494	0.00692357	0.0208378	-0.00742217	-0.106106	-0.141202	-0.000676988	-0.0782453	-0.0606046	-0.333414	-0.493683	0.0812464	0.0857589	0.290095	0.279421	-0.00402135	-0.475926	-0.0419415	0.123257	-0.049778	-0.279027	0.310745	0.202616	-0.019185	0.0546651	0.0919346	-0.0262446	-0.0298178	-0.830944	0.0162117	0.0387381	0.198368	0.0405632	-0.392856	0.256024	-0.0412168	-0.0192123	0.0241033	0.0463407	0.0301221	-0.0561622
4.14	0.308865	0.038938	-0.024802	-0.00574678	-0.111753	0.370702	0.688243	0.0110231	0.911559	0.00576807	0.0207683	-0.00631999	-0.107429	-0.11395	-0.00138202	-0.074019	-0.0638851	-0.311051	-0.492982	0.0633303	0.0885949	0.278818	0.279503	0.00666829	-0.476425	-0.0316509	0.122877	-0.0501882	-0.275686	0.335954	0.202423	-0.0197366	0.0555252	0.0694369	-0.0265627	-0.0332987	-0.830767	0.0332063	0.040584	0.166629	0.0365401	-0.393926	0.255605	-0.0413638	-0.0189628	0.0295689	0.0465373	0.0108897	-0.0566017
4.15	0.309271	0.0280068	-0.0238348	-0.00777181	-0.108525	0.300285	0.688354	0.0113325	0.911608	0.00408035	0.0207124	-0.00484876	-0.108519	-0.0991186	-0.00192935	-0.0481981	-0.0667336	-0.257777	-0.492358	0.0666008	0.090976	0.175611	0.27963	0.00415001	-0.476824	-0.0219289	0.122434	-0.0563462	-0.272325	0.323028	0.202228	-0.0199031	0.0558206	-0.0239971	-0.0268631	-0.0247221	-0.830421	0.0431413	0.0420975	0.133643	0.0328731	-0.332107	0.25521	-0.0336566	-0.0186572	0.0361487	0.0465554	-0.0052707	-0.0571638
4.16	0.309607	0.0255114	-0.0231449	-0.0158881	-0.105992	0.225548	0.688466	0.0112449	0.91164	0.00231881	0.0206712	-0.0033946	-0.109533	-0.0971919	-0.00219153	-0.0167022	-0.0690438	-0.205819	-0.491653	0.0736108	0.0920428	0.0427602	0.27973	0.0108563	-0.477197	-0.019322	0.121921	-0.0626551	-0.269201	0.289396	0.202019	-0.0221169	0.0551459	-0.10163	-0.0270714	-0.0121907	-0.830042	0.040837	0.0432874	0.103449	0.0299035	-0.258939	0.254891	-0.0248855	-0.0182701	0.0442023	0.0464296	-0.0182124	-0.0578597
4.17	0.309921	0.0274475	-0.0227402	-0.0218213	-0.104077	0.166125	0.688573	0.0103198	0.911657	0.00106443	0.0206429	-0.0023986	-0.110512	-0.0948206	-0.00216299	0.00513082	-0.0708977	-0.166736	-0.490907	0.071371	0.0922049	0.00421033	0.279855	0.0158878	-0.477582	-0.0229729	0.121345	-0.0663266	-0.266471	0.246095	0.201808	-0.0195757	0.0539458	-0.131887	-0.0271449	-0.000802047	-0.829701	0.0320053	0.0442045	0.0772212	0.0276061	-0.200713	0.25468	-0.00967555	-0.017793	0.052989	0.0461845	-0.0297803	-0.0586632
4.18	0.310195	0.0199657	-0.0225126	-0.0204042	-0.10265	0.123411	0.688669	0.00885381	0.911662	4.17E-05	0.0206209	-0.00212215	-0.111331	-0.0688576	-0.00200672	0.0110063	-0.0724441	-0.146699	-0.490311	0.0475671	0.0920609	-0.0444973	0.28002	0.0159984	-0.477945	-0.0163781	0.120778	-0.0601094	-0.264205	0.200572	0.201613	-0.0168584	0.0526047	-0.134443	-0.0271312	0.00484742	-0.829397	0.0317676	0.0448605	0.0528097	0.025808	-0.160399	0.254651	0.00948936	-0.0172352	0.0580535	0.0458302	-0.0407179	-0.0596147
4.19	0.310359	0.00725131	-0.0223504	-0.0102723	-0.101573	0.0905457	0.688748	0.00684579	0.911658	-0.000840139	0.0205998	-0.00203748	-0.111851	-0.0352731	-0.00186684	0.00571071	-0.0738543	-0.130721	-0.489969	0.0222071	0.0911211	-0.147027	0.280155	0.0174884	-0.478192	-0.00555732	0.120279	-0.0447615	-0.262381	0.157348	0.201456	-0.0118635	0.0513241	-0.120404	-0.0270862	0.00626752	-0.829062	0.0367387	0.0452814	0.0254407	0.0243361	-0.131794	0.254809	0.0284476	-0.0166343	0.0605583	0.0453778	-0.0499715	-0.0606765
4.2	0.310366	-0.00818829	-0.0220916	0.0556144	-0.101486	-0.0946824	0.6888	0.00340337	0.911641	-0.00296187	0.0205941	0.00180033	-0.111838	0.0488986	-0.00193614	-0.00823103	-0.0743465	0.0719417	-0.49008	-0.052656	0.0890472	-0.268011	0.280344	0.0301904	-0.478287	-0.00927461	0.12024	0.0349902	-0.261549	-0.0274787	0.201412	0.00482954	0.0505007	-0.0249855	-0.0270849	-0.00426199	-0.828664	0.0397955	0.044856	-0.130752	0.0235808	0.0221867	0.255177	0.0539273	-0.0159119	0.0780477	0.0447844	-0.0741708	-0.0618227
4.21	0.310155	-0.0224615	-0.0221875	0.049232	-0.103753	-0.3187	0.688817	0.000306538	0.911595	-0.00606358	0.0206373	0.00611193	-0.110978	0.10475	-0.00177117	0.0584392	-0.072366	0.294007	-0.490919	-0.0974271	0.0859541	-0.332271	0.280582	0.0271071	-0.478203	0.00303868	0.120715	0.0468395	-0.263051	-0.247905	0.201463	0.00545761	0.0504406	-0.0301299	-0.0269866	0.0280125	-0.828252	0.0316839	0.0429459	-0.22483	0.0251098	0.274396	0.255752	0.0695695	-0.0152043	0.0530682	0.0439168	-0.0952143	-0.0629669
4.22	0.309843	-0.0205499	-0.0230394	0.00268716	-0.107231	-0.371762	0.688815	-0.000598357	0.911527	-0.00693811	0.0206995	0.00573626	-0.109969	0.0777089	-0.00102029	0.0944071	-0.0691495	0.325661	-0.491714	-0.0559829	0.082637	-0.328144	0.280674	0.00868259	-0.47805	0.00576469	0.121019	0.0209967	-0.266029	-0.326967	0.201513	0.00954412	0.0496821	-0.102024	-0.0265748	0.0505581	-0.827949	0.0164874	0.0408098	-0.195188	0.0285028	0.380374	0.256465	0.0748602	-0.0147809	0.0289643	0.0430255	-0.0814629	-0.0640754
4.23	0.309609	-0.0100808	-0.0242279	-0.0178556	-0.110609	-0.337642	0.688808	-0.000630727	0.911464	-0.00506896	0.0207473	0.00378203	-0.109313	0.0441831	-0.000163731	0.0798843	-0.0661032	0.280582	-0.492088	-0.0244244	0.0793537	-0.328134	0.280612	-0.00289103	-0.47801	-0.00636998	0.121158	0.0114131	-0.269427	-0.346042	0.201655	0.0208815	0.04891	-0.0360102	-0.0260991	0.0417957	-0.827815	-0.000601104	0.0390811	-0.154008	0.0323189	0.372409	0.257205	0.0801834	-0.0144995	0.0218279	0.0423296	-0.059912	-0.0651357
4.24	0.309463	-0.00671034	-0.0253553	-0.018826	-0.113499	-0.278435	0.688797	-0.00149242	0.911429	-0.00205602	0.0207756	0.00189174	-0.108916	0.0290148	0.000472649	0.0512611	-0.063561	0.227706	-0.492237	-0.00702542	0.0762221	-0.281096	0.280442	-0.0141904	-0.478068	-0.00983546	0.121298	0.0139228	-0.272833	-0.329655	0.201888	0.0255597	0.0489582	0.0376172	-0.0257549	0.0279516	-0.82781	-0.00444546	0.0377061	-0.121474	0.0358053	0.319954	0.257965	0.072762	-0.0142799	0.0151457	0.0418342	-0.041894	-0.0661917
4.25	0.309325	-0.0124665	-0.0262634	-0.0146737	-0.115804	-0.217326	0.688779	-0.00179717	0.911423	0.000507547	0.0207858	0.00025401	-0.10863	0.0277024	0.000819308	0.0242167	-0.0615251	0.181055	-0.492245	0.00369373	0.0738942	-0.185919	0.280189	-0.0251442	-0.478095	-0.000406526	0.121495	0.0219881	-0.275937	-0.290324	0.202147	0.0233292	0.0495373	0.0758558	-0.0255495	0.013083	-0.827794	0.00422821	0.0366307	-0.0934122	0.0386894	0.258504	0.258638	0.0638052	-0.0141396	0.00879191	0.0415042	-0.0265445	-0.0672087
4.26	0.30911	-0.0195838	-0.0269778	-0.0118845	-0.117608	-0.172751	0.688758	-0.00180578	0.911435	0.00175312	0.0207833	-0.000645406	-0.108333	0.0291951	0.000945209	0.00568827	-0.0598978	0.146214	-0.492163	0.0105243	0.0724068	-0.120059	0.279884	-0.0289519	-0.477973	0.010224	0.121722	0.0278738	-0.278654	-0.249881	0.202364	0.0187749	0.0503675	0.0872534	-0.0254349	0.00866667	-0.82766	0.014516	0.0358132	-0.0726231	0.0410171	0.210182	0.25921	0.0515137	-0.0140517	0.00492234	0.0413105	-0.0139931	-0.0681898
4.27	0.308863	-0.0228188	-0.0275757	-0.0135219	-0.119051	-0.141362	0.688737	-0.00181662	0.911454	0.00204842	0.0207754	-0.000857689	-0.108055	0.0284341	0.000941709	-0.00269459	-0.058591	0.117687	-0.492027	0.0124156	0.0714524	-0.0735957	0.279559	-0.0296587	-0.47776	0.0186284	0.121944	0.0277081	-0.280975	-0.211021	0.202521	0.0110906	0.05124	0.0854479	-0.0253525	0.0080386	-0.827457	0.0207049	0.035194	-0.0550898	0.0429199	0.173723	0.259666	0.0426337	-0.0139953	0.00253489	0.0412272	-0.00400613	-0.0691137
4.28	0.308577	-0.0239254	-0.0281058	-0.0252151	-0.120229	-0.103034	0.688716	-0.00172058	0.911473	0.00180325	0.0207666	-0.00113842	-0.107753	0.0215733	0.000875855	-0.00115656	-0.0575572	0.0740162	-0.491901	0.0177402	0.0708758	-0.0467156	0.279268	-0.0270153	-0.477458	0.0257881	0.12214	0.0153112	-0.282934	-0.163045	0.202606	0.004528	0.0520515	0.0746351	-0.0252586	0.0100727	-0.827191	0.0244595	0.0347308	-0.0250017	0.0444832	0.132954	0.260072	0.0378455	-0.0139627	-0.00282456	0.041239	0.00593174	-0.0700106
4.29	0.308538	0.0231808	-0.0286749	-0.0848298	-0.120095	0.122281	0.688712	0.000966423	0.911501	0.00412547	0.020737	-0.00536545	-0.108101	-0.104317	0.000903154	-0.0145691	-0.0579092	-0.17371	-0.491297	0.106907	0.0705722	-0.00666524	0.278918	-0.0399205	-0.477393	-0.00491977	0.121831	-0.0668335	-0.28364	0.0456532	0.2026	-0.00735402	0.0525646	0.0307278	-0.025128	0.009614	-0.82714	-0.016482	0.0352777	0.139302	0.0449359	-0.0775807	0.260429	0.0374218	-0.0141159	-0.0240496	0.0414292	0.0349366	-0.0708391
4.3	0.309015	0.0471493	-0.0286726	-0.0546497	-0.117619	0.320801	0.688729	0.0018033	0.911551	0.00529157	0.0206631	-0.00858465	-0.109514	-0.144452	0.000399883	-0.0990835	-0.0608764	-0.389407	-0.490069	0.114748	0.0706282	-0.00255943	0.278607	-0.0170935	-0.477788	-0.0282645	0.121242	-0.0571349	-0.282151	0.217699	0.202527	-0.00975393	0.0529513	0.0578446	-0.0251913	-0.0234291	-0.827496	-0.0281461	0.0370587	0.195777	0.0428269	-0.324092	0.260837	0.0405492	-0.0142567	-0.00633721	0.0419008	0.0521746	-0.0716452
4.31	0.309505	0.0293223	-0.0279023	-0.012387	-0.114183	0.360588	0.688746	0.00179043	0.911598	0.00401565	0.0205803	-0.00747791	-0.110797	-0.0952318	-0.000700803	-0.124227	-0.0651136	-0.437027	-0.489157	0.0662093	0.0704239	-0.0269179	0.278578	0.00909232	-0.47814	-0.0179673	0.120896	-0.032422	-0.279563	0.281071	0.202463	-0.00433907	0.0536256	0.0685075	-0.0255046	-0.0385347	-0.827722	-0.00015173	0.0388916	0.168538	0.0390449	-0.408902	0.261232	0.0329431	-0.014264	-0.00220794	0.0423889	0.0421444	-0.0724322
4.32	0.309799	0.0147304	-0.0268731	0.00568207	-0.110902	0.319009	0.688765	0.00197655	0.911629	0.0019867	0.0205195	-0.00455594	-0.111618	-0.0585862	-0.00180017	-0.102843	-0.0693148	-0.394066	-0.488666	0.0340662	0.0702951	0.0172442	0.278753	0.0234866	-0.478338	-0.009598	0.120659	-0.0255546	-0.276634	0.291762	0.202453	-0.000643115	0.0542436	0.0513867	-0.0258952	-0.0369959	-0.827663	0.0203189	0.0403903	0.129855	0.0350133	-0.385678	0.261521	0.0208018	-0.0142973	-0.00679573	0.0427556	0.0307973	-0.0731519
4.33	0.310026	0.0182498	-0.025915	0.00938834	-0.108191	0.255192	0.688789	0.00299548	0.911641	0.000433113	0.0204895	-0.00154406	-0.112195	-0.0481758	-0.00263775	-0.0724615	-0.0728808	-0.315483	-0.488436	0.015222	0.071167	0.162723	0.278994	0.0194241	-0.478527	-0.0161368	0.12044	-0.0278728	-0.273772	0.275369	0.202454	9.65E-05	0.0544452	-0.0237918	-0.0262399	-0.0320321	-0.827503	0.018401	0.0415128	0.095396	0.0314423	-0.32461	0.26167	0.00656805	-0.014379	-0.0108014	0.0430283	0.0242012	-0.0737307
4.34	0.310318	0.0273706	-0.0251648	0.00340218	-0.106071	0.194666	0.688823	0.00358018	0.911639	-0.000594609	0.0204868	0.000969619	-0.112743	-0.0499367	-0.00317302	-0.0414145	-0.0756179	-0.233031	-0.488336	0.00428536	0.0732366	0.237812	0.279235	0.0187904	-0.47883	-0.0256761	0.120195	-0.0356286	-0.271073	0.253826	0.20244	-0.0033024	0.0537839	-0.0976255	-0.0265063	-0.0202694	-0.827408	0.00807226	0.0423493	0.0724226	0.0285251	-0.257574	0.261714	0.00102554	-0.0144941	-0.0122538	0.0432523	0.0216957	-0.0742126
4.35	0.310683	0.0357496	-0.0246436	-0.00146418	-0.104474	0.143979	0.688862	0.00416772	0.911629	-0.00140152	0.0205072	0.00300369	-0.113269	-0.0509175	-0.00340285	-0.0130935	-0.0775789	-0.160748	-0.488376	-0.00811304	0.0758349	0.28407	0.279475	0.0189992	-0.479243	-0.0358298	0.119907	-0.0413061	-0.268662	0.217973	0.202405	-0.00325121	0.0526791	-0.117862	-0.0266509	-0.00919269	-0.827409	-0.00231071	0.0429699	0.0527476	0.0262525	-0.199393	0.261708	-0.00290775	-0.0146258	-0.0136061	0.0434612	0.0199996	-0.0746333
4.36	0.311098	0.0400533	-0.0242839	-0.00287325	-0.103266	0.108815	0.688905	0.00417668	0.911614	-0.00156249	0.0205445	0.00434652	-0.113784	-0.0504238	-0.00338013	0.0084309	-0.078882	-0.10042	-0.4885	-0.0151465	0.0788194	0.306978	0.279743	0.0212346	-0.479739	-0.0412985	0.119598	-0.0430809	-0.266612	0.179108	0.202371	-0.00270408	0.0515406	-0.107333	-0.0267156	-0.00282897	-0.827475	-0.00897724	0.0434209	0.0371834	0.024477	-0.157683	0.261676	-0.00105641	-0.0147651	-0.0138544	0.0436573	0.0193444	-0.0749962
4.37	0.311503	0.034807	-0.0239905	0.0161179	-0.102396	0.0565359	0.688944	0.00377929	0.9116	-0.00144879	0.0205928	0.00567531	-0.114193	-0.0248394	-0.00319866	0.0154177	-0.079575	-0.0157096	-0.488738	-0.0375157	0.081936	0.318503	0.280028	0.0232901	-0.480234	-0.0411594	0.11934	-0.0201451	-0.264988	0.115939	0.202345	0.000667143	0.0505873	-0.075446	-0.0267567	-0.00442757	-0.827558	-0.00654033	0.0436735	-0.00572124	0.0230855	-0.109019	0.261667	0.00194766	-0.0148979	-0.00794489	0.0438442	0.0165225	-0.0753298
4.38	0.311669	-0.000853602	-0.0236894	0.0704161	-0.10303	-0.178221	0.688967	0.000684799	0.911577	-0.00323362	0.0206724	0.0105306	-0.113865	0.0887498	-0.00300745	0.0430694	-0.0784758	0.247385	-0.489571	-0.124648	0.0850164	0.286851	0.28038	0.0291098	-0.480496	-0.0195617	0.119629	0.0538448	-0.264855	-0.112776	0.202399	0.00936985	0.0503097	0.0149772	-0.0268293	-0.00429682	-0.827466	0.021031	0.0428008	-0.167259	0.0229579	0.112696	0.261697	0.00812602	-0.0148801	0.00348411	0.0439015	-0.00766636	-0.0756281
4.39	0.311484	-0.0183554	-0.0239616	0.0425627	-0.105874	-0.349247	0.688964	-0.000925388	0.911536	-0.00462793	0.020793	0.0126172	-0.112669	0.120876	-0.00227662	0.116733	-0.0750331	0.407919	-0.490961	-0.133472	0.0878655	0.297551	0.280636	0.00770731	-0.480407	0.00573598	0.120183	0.0488435	-0.267012	-0.290944	0.202429	-0.00252667	0.0504384	-0.0185509	-0.0267045	0.0316606	-0.827183	0.0221888	0.0408004	-0.209573	0.0252887	0.331296	0.261772	0.00832789	-0.0149709	-0.0228368	0.0437547	-0.015737	-0.075838
4.4	0.311202	-0.0190098	-0.0248828	0.00211596	-0.109401	-0.360719	0.688951	-0.0017911	0.911492	-0.00377433	0.0209083	0.0100207	-0.111491	0.0929684	-0.0010383	0.137557	-0.0708881	0.403752	-0.492089	-0.0880787	0.0909286	0.305756	0.280688	-0.0133856	-0.480184	0.0159649	0.12052	0.0306501	-0.270265	-0.342283	0.202359	-0.00797116	0.0499148	-0.0558234	-0.0262963	0.0467473	-0.826961	0.0116557	0.0389141	-0.165091	0.0289988	0.390176	0.26194	0.0226175	-0.0152652	-0.0336518	0.0436835	0.00225422	-0.0759524
4.41	0.310944	-0.0179904	-0.0259824	-0.00971202	-0.11262	-0.315287	0.688929	-0.00271314	0.911466	-0.00147127	0.0209899	0.00626133	-0.110588	0.0728681	0.00020628	0.1198	-0.0670765	0.358172	-0.49281	-0.0548978	0.0935963	0.206659	0.280486	-0.0374169	-0.479941	0.0185845	0.120754	0.0305304	-0.273795	-0.351462	0.202279	-0.00647411	0.0497166	0.0191253	-0.0258506	0.0408413	-0.826853	0.0024309	0.0374776	-0.125767	0.0328002	0.362284	0.262226	0.033761	-0.0155882	-0.0329155	0.043803	0.0197613	-0.0760046
4.42	0.310643	-0.0293031	-0.0269279	-0.00379159	-0.115333	-0.257575	0.688894	-0.00432506	0.911465	0.00103262	0.0210336	0.00250429	-0.109809	0.0708988	0.00123612	0.0968526	-0.0636935	0.319221	-0.493226	-0.0271604	0.095026	0.0842804	0.280097	-0.0450951	-0.479595	0.0336199	0.121046	0.0443748	-0.277256	-0.327329	0.202213	-0.00835581	0.0501917	0.0701124	-0.0255032	0.0294579	-0.82676	0.00943887	0.0363566	-0.0988167	0.036146	0.304856	0.262636	0.0447504	-0.015905	-0.0348996	0.0440664	0.0310639	-0.0760007
4.43	0.310188	-0.0509686	-0.0276279	0.00452949	-0.117519	-0.20414	0.688841	-0.00594614	0.911483	0.00228964	0.0210408	-0.00101128	-0.109007	0.0803282	0.00206437	0.0785744	-0.0606758	0.285522	-0.493371	-0.00182451	0.095342	-0.0253682	0.279648	-0.0423945	-0.479002	0.0600777	0.121419	0.0605024	-0.280399	-0.28645	0.202115	-0.0122471	0.0510234	0.0904003	-0.025256	0.0209093	-0.826545	0.0284083	0.0355003	-0.0758181	0.0388847	0.246434	0.263144	0.0543448	-0.0162394	-0.0367165	0.044428	0.0390152	-0.0759028
4.44	0.309542	-0.066412	-0.0281131	0.0112611	-0.119295	-0.166611	0.688772	-0.00783557	0.911508	0.0027264	0.0210151	-0.0040459	-0.108113	0.0896389	0.00271858	0.062314	-0.0580034	0.249763	-0.493307	0.0130659	0.0945508	-0.126415	0.279239	-0.0374692	-0.478127	0.0799366	0.121865	0.0729842	-0.283156	-0.244196	0.201977	-0.016365	0.0519331	0.0901589	-0.0250754	0.0150019	-0.826168	0.0398504	0.0348458	-0.0593666	0.0410946	0.200341	0.263723	0.0607997	-0.0165852	-0.0375593	0.0448576	0.0446747	-0.0756663
4.45	0.30878	-0.0768086	-0.0284337	0.0178989	-0.120794	-0.140124	0.688685	-0.00937049	0.911534	0.00224191	0.0209607	-0.00674979	-0.107137	0.101173	0.00318164	0.0418359	-0.0556919	0.212929	-0.493147	0.0150438	0.0929085	-0.209719	0.278875	-0.0284123	-0.477058	0.0938991	0.122377	0.0833285	-0.285512	-0.201368	0.201795	-0.0204008	0.0527802	0.0794861	-0.0249322	0.0136151	-0.825719	0.0450267	0.0343235	-0.0486572	0.0428832	0.162298	0.264396	0.0701811	-0.0169357	-0.0386062	0.0453366	0.0484321	-0.0752906
4.46	0.307961	-0.0751009	-0.0286727	-0.00875288	-0.121946	-0.0612227	0.688584	-0.0102706	0.911554	0.00219138	0.0208785	-0.0104118	-0.106116	0.0798804	0.00348148	0.03333	-0.0539198	0.103689	-0.492965	0.0362132	0.0904366	-0.280663	0.278533	-0.0299023	-0.475882	0.102134	0.122836	0.051775	-0.287351	-0.109028	0.201575	-0.0263999	0.0534912	0.052726	-0.0247993	0.0159799	-0.825269	0.0380907	0.0340462	0.0202412	0.0442416	0.0882077	0.265161	0.077038	-0.0173326	-0.0545869	0.0458585	0.0562026	-0.074772
4.47	0.307437	-0.0294273	-0.0288186	-0.0475346	-0.121197	0.201712	0.68849	-0.008782	0.911587	0.00458225	0.0207382	-0.0176229	-0.105926	-0.0420713	0.00357981	-0.0318878	-0.0544366	-0.21242	-0.49211	0.125276	0.0874861	-0.307586	0.278108	-0.0326502	-0.474992	0.0660221	0.1227	-0.0123681	-0.287342	0.133666	0.2013	-0.0272115	0.0537159	0.00781097	-0.0246942	1.06E-05	-0.825136	-0.00471832	0.0351462	0.182586	0.0438988	-0.175508	0.266021	0.0874503	-0.0179216	-0.060448	0.0465707	0.0830411	-0.0741144
4.48	0.307393	-0.0038809	-0.0282113	-0.00754131	-0.118327	0.351088	0.688403	-0.00899983	0.911641	0.00572836	0.0205402	-0.0210351	-0.106612	-0.065324	0.00275862	-0.128825	-0.0576397	-0.394361	-0.490828	0.112665	0.0842234	-0.344398	0.277824	-0.00864557	-0.474573	0.0327521	0.122499	0.000157258	-0.285256	0.270886	0.201093	-0.016827	0.0540185	0.0570379	-0.0249139	-0.0396071	-0.825407	-0.0243862	0.0371662	0.206128	0.0409926	-0.37693	0.266988	0.0963413	-0.0183573	-0.0374339	0.0474465	0.0824494	-0.0733415
4.49	0.307418	-0.012057	-0.0270446	0.0175083	-0.114903	0.356197	0.688309	-0.00931532	0.911692	0.0042411	0.0203312	-0.020331	-0.107174	-0.0282326	0.00132569	-0.153521	-0.0617823	-0.41858	-0.489924	0.0666801	0.0807834	-0.340064	0.277743	0.010625	-0.474255	0.0330575	0.122455	0.0057802	-0.282304	0.318005	0.200976	-0.00824508	0.0546291	0.053773	-0.0253847	-0.0523438	-0.825681	-0.0127766	0.0390957	0.179891	0.0369568	-0.410904	0.267941	0.086617	-0.0186493	-0.0316645	0.0481852	0.0608999	-0.072436
4.5	0.307356	-0.014544	-0.0258431	0.0212981	-0.111811	0.302115	0.688214	-0.00914296	0.911723	0.00208621	0.0201391	-0.0179454	-0.107435	-0.00922602	-0.000158045	-0.142106	-0.0658367	-0.390073	-0.489394	0.0400666	0.0775326	-0.291998	0.277832	0.0230131	-0.47393	0.0299706	0.122407	0.00107499	-0.279142	0.318282	0.200927	-0.00245986	0.0548961	-0.0111412	-0.0259071	-0.0524518	-0.825835	-0.00786216	0.0407211	0.147036	0.0330643	-0.361626	0.268731	0.0680416	-0.0189083	-0.0275396	0.0487055	0.0405064	-0.0713573
4.51	0.307308	-0.0068161	-0.0248708	0.0123562	-0.109287	0.237182	0.688122	-0.00893869	0.911734	0.000257774	0.0199741	-0.0150556	-0.107596	-0.00522537	-0.0014433	-0.118383	-0.0695453	-0.350573	-0.489074	0.019785	0.0752358	-0.166501	0.278012	0.0245102	-0.473688	0.0210971	0.12228	-0.0101635	-0.27605	0.303826	0.200905	-0.00145724	0.0542312	-0.118558	-0.0263934	-0.0427542	-0.826004	-0.0162203	0.0420582	0.119689	0.0298157	-0.288782	0.269384	0.0589323	-0.0191099	-0.0178377	0.0490364	0.0233742	-0.0701924
4.52	0.307366	0.00671786	-0.0241652	0.00438956	-0.107335	0.179582	0.688035	-0.00891574	0.911729	-0.00108799	0.0198384	-0.0120834	-0.107733	-0.00379734	-0.00252208	-0.0986537	-0.0728679	-0.31452	-0.488998	-0.00617371	0.0740101	-0.0860766	0.278234	0.023706	-0.473612	0.00528725	0.122101	-0.0193506	-0.273171	0.270474	0.200892	0.000171146	0.0528115	-0.1569	-0.0267575	-0.029124	-0.82629	-0.0311035	0.0431088	0.0925406	0.027283	-0.221877	0.269914	0.0479124	-0.0192091	-0.00705232	0.0492	0.00767787	-0.0689849
4.53	0.307507	0.0123712	-0.0236517	0.00330409	-0.105838	0.140323	0.687948	-0.0086261	0.911712	-0.0023533	0.0197315	-0.00933216	-0.107799	0.00497285	-0.00344129	-0.0856518	-0.0758508	-0.282933	-0.489195	-0.0308352	0.0734208	-0.0343047	0.278465	0.0248102	-0.473664	-0.00262027	0.121904	-0.0208957	-0.270669	0.228132	0.200903	0.00257939	0.0512817	-0.147784	-0.0270321	-0.0234254	-0.826666	-0.0371354	0.0438894	0.0668558	0.0253346	-0.174139	0.270379	0.0466819	-0.0192093	0.00191044	0.0492063	-0.00771959	-0.0678258
4.54	0.30767	0.0141533	-0.0232214	0.00763376	-0.104637	0.115913	0.687864	-0.00826875	0.911683	-0.00334145	0.0196506	-0.0069093	-0.107774	0.0130014	-0.00425089	-0.0763964	-0.0785203	-0.249422	-0.489587	-0.0468753	0.0731945	-0.0146516	0.278728	0.0285875	-0.473773	-0.00856017	0.12173	-0.0163837	-0.268571	0.189649	0.200949	0.00766423	0.0498465	-0.135117	-0.0272472	-0.017935	-0.827057	-0.0370535	0.0444368	0.0436989	0.0237824	-0.14141	0.270839	0.0453549	-0.0191441	0.0061686	0.0490678	-0.0214826	-0.0667596
4.55	0.307832	0.0122838	-0.0227516	0.0535305	-0.10391	0.0100247	0.68778	-0.00896187	0.911645	-0.00443932	0.0195988	-0.00253711	-0.10757	0.0584591	-0.00503313	-0.0786104	-0.0805153	-0.100565	-0.490232	-0.100067	0.0731007	-0.00398711	0.279073	0.0433564	-0.473918	-0.0236961	0.121773	0.0359532	-0.267073	0.0672609	0.201073	0.0222933	0.0488218	-0.0493486	-0.0274383	-0.0233883	-0.827438	-0.0348076	0.0445269	-0.059188	0.0226811	-0.0498273	0.271298	0.0462679	-0.0189973	0.0247863	0.0487879	-0.0400387	-0.0657904
4.56	0.307865	0.00439881	-0.0223942	0.0777155	-0.105261	-0.23827	0.687682	-0.0101344	0.911588	-0.00696931	0.0196116	0.00480077	-0.106598	0.127041	-0.00563474	-0.0108943	-0.0799981	0.188339	-0.491678	-0.171303	0.0729337	-0.027455	0.279543	0.0445869	-0.473994	-0.0270054	0.122466	0.0745342	-0.267719	-0.19049	0.201341	0.0297133	0.0488994	0.0319143	-0.0276393	-0.00901277	-0.827741	-0.0366991	0.0430902	-0.202805	0.0234673	0.210771	0.271728	0.0404447	-0.0187188	0.0174241	0.0482277	-0.0710345	-0.0648892
4.57	0.307903	0.0189877	-0.0227795	0.0307255	-0.108308	-0.335224	0.687587	-0.00851985	0.911511	-0.00795012	0.0196781	0.00764813	-0.105475	0.0819626	-0.00542476	0.0602951	-0.0774027	0.297683	-0.493211	-0.1226	0.0727315	-0.00448416	0.27985	0.0202987	-0.474141	-0.0376517	0.123128	0.0427072	-0.270341	-0.311478	0.201617	0.0268098	0.0488963	-0.0378179	-0.0275645	0.0230846	-0.82815	-0.0560368	0.0409874	-0.198194	0.0265296	0.368635	0.272057	0.0289873	-0.0186647	-0.00699527	0.0475075	-0.0686514	-0.0640104
4.58	0.308107	0.0361986	-0.0236704	-0.00167105	-0.111487	-0.314487	0.687515	-0.00605628	0.911437	-0.00654034	0.0197547	0.00745699	-0.104901	0.0263323	-0.00475559	0.0732127	-0.0744332	0.286289	-0.494148	-0.0703886	0.0727559	0.00318597	0.279968	0.00312923	-0.474509	-0.0551222	0.123539	0.0216967	-0.273583	-0.338677	0.201904	0.0319926	0.0484735	-0.0200168	-0.027295	0.026925	-0.828728	-0.0679496	0.0392189	-0.154041	0.0304229	0.389424	0.272278	0.0144374	-0.0187548	-0.0105939	0.0469172	-0.0497506	-0.0632595
4.59	0.308456	0.0451935	-0.0245984	-0.00689186	-0.114209	-0.257662	0.687467	-0.00378411	0.911383	-0.00417826	0.0198261	0.00676925	-0.104755	-0.00297593	-0.00409963	0.0575545	-0.0717687	0.246126	-0.494721	-0.0471668	0.072767	0.00976609	0.279966	-0.00503431	-0.475053	-0.06644	0.123892	0.0194671	-0.27687	-0.324966	0.202234	0.0344711	0.0486166	0.0431235	-0.0270466	0.0215132	-0.829366	-0.0653241	0.0378293	-0.121511	0.0341598	0.347231	0.272348	-0.00238704	-0.0188449	-0.00869023	0.0465045	-0.0340334	-0.0626776
4.6	0.308858	0.0435868	-0.025337	-0.00586563	-0.116337	-0.192666	0.687442	-0.00135589	0.911353	-0.00215718	0.0198901	0.00605217	-0.104836	-0.0181	-0.00360935	0.0414377	-0.0694838	0.213007	-0.495093	-0.0275912	0.073229	0.0898519	0.279877	-0.0150546	-0.475638	-0.0635473	0.124281	0.0217794	-0.279844	-0.281047	0.202562	0.0302756	0.0492412	0.0798336	-0.0268617	0.0141283	-0.829912	-0.0490504	0.0367401	-0.0909844	0.0373498	0.286595	0.272222	-0.0197827	-0.0189368	-0.0084187	0.0462254	-0.0220731	-0.0622851
4.61	0.309229	0.0388917	-0.0258944	-0.00549232	-0.117897	-0.141586	0.68744	0.000961382	0.911337	-0.00107363	0.0199483	0.00565431	-0.105033	-0.0258588	-0.00323605	0.031145	-0.0674497	0.195272	-0.495307	-0.0159243	0.0744903	0.145469	0.27974	-0.0174648	-0.476151	-0.0560265	0.124659	0.0222923	-0.282346	-0.232326	0.202829	0.0226919	0.0500867	0.0859921	-0.0267179	0.0131971	-0.830274	-0.0290812	0.035946	-0.0665862	0.0399567	0.234541	0.271934	-0.0408422	-0.0190261	-0.00596771	0.0460476	-0.0129686	-0.0621149
4.62	0.309586	0.0367172	-0.0263265	-0.00641935	-0.119062	-0.10849	0.687462	0.00307287	0.911331	-0.00035514	0.0200051	0.00575702	-0.105314	-0.0320241	-0.00292541	0.029247	-0.0655704	0.179955	-0.495423	-0.0082773	0.0758502	0.129755	0.279595	-0.0174913	-0.476618	-0.0500657	0.125016	0.0200048	-0.284389	-0.188431	0.203013	0.0119729	0.0509792	0.0911238	-0.0265739	0.0146659	-0.830474	-0.0138201	0.0353537	-0.0503929	0.0421067	0.195469	0.271451	-0.0538097	-0.0190881	-0.00207653	0.0459432	-0.00608265	-0.0621204
4.63	0.309878	0.0276604	-0.0266774	-0.00820024	-0.119947	-0.0816082	0.687504	0.00514236	0.911328	-0.000443403	0.0200633	0.00584552	-0.105593	-0.0283051	-0.00260795	0.0320495	-0.0638516	0.163164	-0.495488	-0.00601568	0.0772355	0.143439	0.279485	-0.0125845	-0.476981	-0.0374616	0.125332	0.0184598	-0.286018	-0.147393	0.203101	0.00354062	0.0518719	0.0859107	-0.0263996	0.0184403	-0.830483	0.0063035	0.0349119	-0.0362037	0.0438836	0.160179	0.270888	-0.0623039	-0.0191068	0.00275725	0.0458921	-0.00183731	-0.0623729
4.64	0.310139	0.0268954	-0.0270206	-0.0557542	-0.120116	0.0682512	0.687568	0.00790113	0.911328	0.000854873	0.0201113	0.00282632	-0.106032	-0.0786432	-0.00219435	0.0414228	-0.0627782	0.00919593	-0.495347	0.047159	0.0787625	0.175671	0.279361	-0.0191964	-0.477275	-0.020225	0.125371	-0.0391979	-0.286877	0.00319726	0.203063	-0.0125191	0.0525598	0.0419575	-0.0261734	0.0241691	-0.830347	0.021845	0.0350122	0.0835817	0.0449771	0.0234726	0.270211	-0.0737601	-0.0191755	-0.0141126	0.0459201	0.0145208	-0.0627805
4.65	0.310574	0.0516061	-0.0270501	-0.0583467	-0.118063	0.305673	0.687664	0.0108981	0.911353	0.00432745	0.0201122	-0.00225185	-0.107228	-0.152457	-0.00199442	-0.0289779	-0.0639988	-0.238416	-0.494535	0.0988684	0.0809746	0.252663	0.279222	-0.0126126	-0.477704	-0.0400171	0.124875	-0.0644246	-0.285653	0.214356	0.202922	-0.0163292	0.0528704	0.0398593	-0.0260216	-0.000955029	-0.830204	0.0156035	0.0365386	0.194486	0.043859	-0.243479	0.269468	-0.0696318	-0.0193149	-0.000413014	0.0461826	0.0372772	-0.0633682
4.66	0.311266	0.0622478	-0.0263025	-0.0207418	-0.114472	0.398041	0.68778	0.0118158	0.911408	0.00609869	0.0200804	-0.00344505	-0.108843	-0.153813	-0.00251213	-0.0835639	-0.067014	-0.33718	-0.493625	0.0787772	0.0835157	0.251735	0.279233	0.00142998	-0.478361	-0.0560789	0.124451	-0.0550925	-0.282872	0.310289	0.202774	-0.0156202	0.0535605	0.0911208	-0.0261999	-0.0306894	-0.830156	0.0148974	0.0385319	0.193772	0.0405464	-0.390236	0.26884	-0.0589364	-0.0192432	0.0172193	0.0465307	0.0305351	-0.0641725
4.67	0.311916	0.0470139	-0.0251911	-0.0025184	-0.110707	0.374284	0.687899	0.012224	0.911465	0.00508733	0.0200511	-0.00226089	-0.110278	-0.121785	-0.00326583	-0.079949	-0.0703474	-0.317612	-0.492963	0.0568854	0.0860554	0.256509	0.279373	0.0126172	-0.478996	-0.0430611	0.124075	-0.0536404	-0.279508	0.337344	0.202611	-0.0171351	0.0544149	0.0701285	-0.026525	-0.0337573	-0.82997	0.0354239	0.0403259	0.162069	0.0365266	-0.395321	0.268206	-0.0613111	-0.0190691	0.0226797	0.0467385	0.0133202	-0.0650407
4.68	0.3124	0.0360772	-0.0241551	-0.00262591	-0.107457	0.30468	0.688022	0.0125122	0.911508	0.00346783	0.0200364	-0.000678986	-0.111434	-0.103032	-0.00387004	-0.0549274	-0.0732525	-0.261667	-0.492428	0.0521684	0.0885077	0.222516	0.279577	0.0142479	-0.479506	-0.0324063	0.12364	-0.0591005	-0.276102	0.328204	0.202435	-0.0189017	0.0546725	-0.029376	-0.0268312	-0.025543	-0.829592	0.0453421	0.0417855	0.1286	0.0328331	-0.33501	0.267578	-0.0632388	-0.0188467	0.0281653	0.0467824	-0.00114036	-0.0659828
4.69	0.31281	0.0328255	-0.0233889	-0.0112404	-0.104895	0.231622	0.688144	0.0121931	0.911535	0.00192737	0.0200366	0.000693642	-0.11246	-0.0961613	-0.00420421	-0.0246197	-0.0755975	-0.209072	-0.491917	0.0530395	0.090278	0.119726	0.279788	0.0157237	-0.47998	-0.0282317	0.12313	-0.0667688	-0.272895	0.298312	0.202233	-0.0216542	0.0539743	-0.100353	-0.0270431	-0.0112535	-0.829177	0.0438028	0.0429332	0.101154	0.0298285	-0.262668	0.266969	-0.0515345	-0.0185643	0.0343491	0.0467019	-0.0120599	-0.066955
4.7	0.313175	0.031212	-0.0229059	-0.0132692	-0.102961	0.167743	0.688261	0.0112517	0.911546	0.000491496	0.0200495	0.00180492	-0.113395	-0.0876045	-0.00425591	-0.00314493	-0.0774625	-0.164315	-0.491396	0.0492269	0.0908608	0.0108628	0.279982	0.0201653	-0.480437	-0.0284364	0.122551	-0.0658656	-0.270089	0.249294	0.202018	-0.0203955	0.0528105	-0.12635	-0.0271007	0.00105557	-0.828784	0.0385094	0.0438119	0.0704592	0.0275049	-0.201837	0.266483	-0.0394459	-0.0182012	0.0426379	0.0465217	-0.0217613	-0.0680147
4.71	0.313494	0.0245777	-0.0225837	-0.0116673	-0.101532	0.12641	0.688366	0.00979092	0.911545	-0.000626466	0.0200699	0.00215722	-0.11418	-0.0671911	-0.00415649	0.00721677	-0.0789646	-0.136715	-0.49098	0.0327563	0.0908051	-0.0243728	0.280217	0.0252369	-0.480865	-0.0224021	0.122003	-0.0599195	-0.267787	0.201052	0.201825	-0.0173836	0.0515614	-0.122168	-0.027076	0.00526203	-0.828421	0.0372224	0.0444134	0.0475214	0.0256796	-0.162932	0.26615	-0.0205705	-0.0177721	0.0457324	0.0462489	-0.0311577	-0.0691438
4.72	0.313704	0.0120068	-0.0223199	-0.00174507	-0.100451	0.0938776	0.688451	0.00746692	0.911535	-0.00134514	0.0200909	0.0020898	-0.114692	-0.0343887	-0.00404352	0.00459627	-0.0802396	-0.114621	-0.49077	0.00819221	0.0902235	-0.0850659	0.280458	0.0268925	-0.481173	-0.0113173	0.121531	-0.0440305	-0.265958	0.155611	0.201669	-0.0126676	0.0504053	-0.106668	-0.0270261	0.00616455	-0.828038	0.0413341	0.0447902	0.0222161	0.0241729	-0.134675	0.26602	-0.000439781	-0.0173218	0.0462993	0.0458983	-0.0382542	-0.0703582
4.73	0.313728	-0.00848444	-0.0219703	0.0636116	-0.100347	-0.0890478	0.688511	0.00411463	0.911515	-0.00323648	0.0201248	0.00561343	-0.114633	0.0561607	-0.00411862	-0.00845131	-0.080595	0.0802788	-0.491029	-0.0679995	0.0889145	-0.197571	0.280766	0.0391489	-0.481293	-0.0108367	0.121511	0.0364068	-0.265138	-0.0280115	0.201619	0.00482862	0.0497052	-0.0134204	-0.027021	-0.00357318	-0.827573	0.047666	0.044359	-0.129456	0.0233796	0.0177125	0.266125	0.0261301	-0.0167595	0.0631871	0.0454285	-0.0602007	-0.0716237
4.74	0.313492	-0.0270816	-0.0219694	0.0611965	-0.102604	-0.316559	0.688534	0.000841529	0.911468	-0.00609162	0.0202055	0.00980573	-0.113665	0.118841	-0.0039688	0.0579998	-0.0785656	0.297285	-0.492021	-0.113015	0.0863385	-0.295709	0.281073	0.031263	-0.481186	0.00664115	0.12202	0.05416	-0.266654	-0.250088	0.201667	0.00409284	0.0497802	-0.0142743	-0.0269344	0.0253251	-0.827067	0.0432158	0.0424536	-0.226748	0.024867	0.27165	0.266458	0.0441111	-0.0162101	0.0380614	0.0447034	-0.0802944	-0.0728525
4.75	0.313122	-0.0273017	-0.0227129	0.0159639	-0.106118	-0.373354	0.688535	-0.000372209	0.911399	-0.00718356	0.0203041	0.00930809	-0.112496	0.0938599	-0.00322737	0.0959385	-0.0752906	0.333472	-0.492971	-0.0700788	0.083287	-0.309797	0.281215	0.0116974	-0.480951	0.0133118	0.122393	0.0314406	-0.269675	-0.331043	0.201685	0.00515746	0.0491669	-0.0902203	-0.0265289	0.0504673	-0.826643	0.0283025	0.0402937	-0.198361	0.0282461	0.380457	0.26692	0.0504295	-0.0159519	0.0136736	0.0439618	-0.0656427	-0.0739676
4.76	0.312809	-0.0196429	-0.0237845	-0.00402778	-0.109555	-0.339746	0.688528	-0.000808146	0.911334	-0.00544196	0.0203861	0.00706462	-0.11166	0.0637096	-0.00237658	0.0816953	-0.0721468	0.291009	-0.493479	-0.039148	0.0801366	-0.319478	0.281199	0.00294921	-0.480788	0.00560622	0.12263	0.0247215	-0.27313	-0.350611	0.201778	0.0141785	0.0485079	-0.0275176	-0.0260411	0.0455556	-0.826394	0.0119426	0.0385348	-0.156196	0.0320579	0.372588	0.26748	0.061711	-0.0158411	0.00516446	0.0434276	-0.0433084	-0.0750327
4.77	0.312572	-0.0142859	-0.0247969	-0.00532353	-0.112504	-0.28075	0.688514	-0.00192014	0.911294	-0.00245582	0.0204458	0.004924	-0.111062	0.0486605	-0.00174112	0.0525046	-0.0694927	0.239052	-0.493774	-0.0231777	0.0769722	-0.31078	0.281082	-0.00911154	-0.480701	0.000519583	0.122873	0.0279021	-0.276597	-0.333735	0.201957	0.0193421	0.0486208	0.0423658	-0.0256768	0.029836	-0.826279	0.00262564	0.0371468	-0.122726	0.0355381	0.319349	0.268094	0.0585521	-0.015798	-0.00205163	0.0431033	-0.0241083	-0.0760482
4.78	0.312338	-0.0228887	-0.0255902	-0.000785603	-0.114886	-0.221897	0.68849	-0.00288616	0.911283	-0.000144474	0.0204857	0.00318666	-0.110562	0.0479676	-0.00139127	0.0273766	-0.0673364	0.193519	-0.49393	-0.00988498	0.0740726	-0.250594	0.280889	-0.0148087	-0.480566	0.0116049	0.123184	0.0375125	-0.279767	-0.294612	0.202156	0.0186574	0.0492187	0.0761145	-0.0254494	0.0163642	-0.826183	0.0117742	0.0360548	-0.0949687	0.0384226	0.259344	0.268698	0.0602117	-0.0158271	-0.00925435	0.0429494	-0.00908796	-0.0770072
4.79	0.312024	-0.028827	-0.0261983	0.000926474	-0.11676	-0.176606	0.688459	-0.00315146	0.911288	0.00110112	0.0205115	0.00208859	-0.110069	0.0485573	-0.00124065	0.00863648	-0.0655811	0.160461	-0.493966	-0.00197364	0.0721154	-0.153685	0.280656	-0.0198358	-0.480284	0.0218777	0.123515	0.0423627	-0.282529	-0.252207	0.202324	0.0145077	0.0500312	0.0852794	-0.0253203	0.0085709	-0.825998	0.0187893	0.0352439	-0.0717723	0.0407476	0.210483	0.269262	0.0491819	-0.015919	-0.0136389	0.0429328	0.00352436	-0.0778978
4.8	0.311672	-0.0326431	-0.0266937	-0.000724874	-0.11829	-0.14747	0.688424	-0.00371698	0.911304	0.00171947	0.0205301	0.00170896	-0.109576	0.0497219	-0.00123738	-0.00136545	-0.0641225	0.132345	-0.493959	0.000867747	0.0708163	-0.104607	0.280388	-0.0255342	-0.479908	0.0308256	0.123842	0.0419982	-0.284893	-0.213	0.202441	0.00723689	0.050889	0.0846635	-0.0252387	0.00724573	-0.825768	0.023037	0.0346336	-0.0541391	0.0426635	0.175799	0.269738	0.045867	-0.0160442	-0.0146263	0.0430315	0.0140526	-0.0786581
4.81	0.311292	-0.0347769	-0.0271289	-0.0129713	-0.119561	-0.108705	0.688386	-0.00389446	0.91132	0.00169377	0.0205462	0.00127985	-0.109071	0.044365	-0.00131605	-0.00252468	-0.0629476	0.0876228	-0.493957	0.00509423	0.0700739	-0.0493501	0.28013	-0.0253224	-0.479453	0.0399263	0.124131	0.0285618	-0.286883	-0.163017	0.202494	0.00031658	0.0517021	0.0747737	-0.0251579	0.0089127	-0.825502	0.0252322	0.03419	-0.0225467	0.0442451	0.134453	0.270157	0.0393687	-0.0161807	-0.0193699	0.0432234	0.0235894	-0.0793163
4.82	0.31115	0.0155417	-0.0276031	-0.0738283	-0.119527	0.1148	0.688361	-0.00132426	0.911348	0.00424275	0.0205404	-0.00303979	-0.109211	-0.087331	-0.00133743	-0.0198081	-0.0631607	-0.160442	-0.493468	0.0988525	0.069785	-0.0054107	0.279778	-0.0412915	-0.479227	0.00547918	0.123908	-0.0558511	-0.287614	0.0449887	0.202458	-0.0083457	0.0522247	0.0329675	-0.0250485	0.00577516	-0.825469	-0.0225236	0.0347563	0.141865	0.0447172	-0.075217	0.270543	0.0397757	-0.0164871	-0.0392333	0.0435865	0.0515982	-0.0798366
4.83	0.311552	0.0403291	-0.027536	-0.0470692	-0.117155	0.311962	0.688353	-0.000628058	0.9114	0.00561326	0.0204898	-0.00628592	-0.110472	-0.128886	-0.00188979	-0.104284	-0.0660035	-0.376834	-0.492313	0.107887	0.0698623	0.00199732	0.279454	-0.0194817	-0.479496	-0.017025	0.123367	-0.0501972	-0.286155	0.215597	0.202356	-0.0129093	0.0526321	0.0595165	-0.0251417	-0.024165	-0.825908	-0.0375849	0.036577	0.200649	0.0426478	-0.31944	0.271008	0.046721	-0.0167715	-0.0202084	0.0442204	0.0676754	-0.0802455
4.84	0.311967	0.0224791	-0.0267234	-0.00759186	-0.11382	0.352932	0.688342	-0.00110948	0.911451	0.00428188	0.0204298	-0.00519605	-0.111616	-0.0814401	-0.00304917	-0.129804	-0.0701332	-0.428084	-0.491453	0.0622618	0.0696975	-0.0259435	0.279402	0.00732049	-0.47973	-0.00763997	0.123043	-0.0292782	-0.283597	0.280454	0.202273	-0.00445721	0.053305	0.0682954	-0.025482	-0.0425232	-0.826237	-0.0109169	0.038469	0.176394	0.0389153	-0.404582	0.271435	0.0315304	-0.0169005	-0.0129081	0.0448587	0.0562015	-0.0805121
4.85	0.312189	0.00781104	-0.0256662	0.00997954	-0.110618	0.312392	0.688332	-0.000733876	0.911485	0.00244757	0.020392	-0.00220238	-0.112319	-0.0469189	-0.00421534	-0.109623	-0.074279	-0.39046	-0.490985	0.0352031	0.069562	0.01037	0.279537	0.0182765	-0.479823	0.00105323	0.122801	-0.0232955	-0.280678	0.291915	0.202255	-0.000949459	0.0539076	0.0487515	-0.025915	-0.0425931	-0.826289	0.00888654	0.0400499	0.137999	0.0349216	-0.382696	0.271702	0.017005	-0.0170285	-0.0141404	0.0453551	0.0425482	-0.0805697
4.86	0.312349	0.0117083	-0.0246952	0.011407	-0.107978	0.249009	0.688327	-0.000291715	0.911501	0.000884944	0.0203866	0.0010314	-0.112816	-0.0406426	-0.00510777	-0.0760935	-0.0778459	-0.318257	-0.490715	0.0227753	0.0703191	0.164351	0.279728	0.0124631	-0.479919	-0.0055145	0.122557	-0.0284824	-0.277825	0.276171	0.202261	0.000281025	0.0540704	-0.0310418	-0.0263133	-0.03621	-0.82625	0.00641139	0.0412642	0.105285	0.0313867	-0.32144	0.271795	0.00246335	-0.0171795	-0.0158884	0.0457314	0.0330911	-0.0804125
4.87	0.312576	0.0218704	-0.0239446	0.00348722	-0.105924	0.189683	0.688329	0.000600004	0.911505	1.33E-05	0.0204107	0.00373038	-0.11329	-0.042811	-0.00566984	-0.0422069	-0.0806069	-0.235417	-0.490564	0.00854215	0.0726755	0.280974	0.279903	0.0113233	-0.480127	-0.0163996	0.122272	-0.0389169	-0.27514	0.253391	0.202252	-0.00169446	0.0533644	-0.0998186	-0.026633	-0.0253573	-0.826282	-0.00532363	0.0421963	0.0837124	0.0285048	-0.255312	0.27176	-0.00910354	-0.0173327	-0.0144556	0.04603	0.0272813	-0.0800823
4.88	0.312897	0.0332069	-0.0234451	-0.00275377	-0.104367	0.139817	0.688336	0.00059414	0.911503	-0.000289491	0.0204599	0.00599902	-0.113775	-0.0484949	-0.00589335	-0.0116734	-0.0825885	-0.162302	-0.490536	0.000420678	0.0757157	0.329267	0.280054	0.00657855	-0.480475	-0.0287323	0.121914	-0.0467491	-0.272748	0.215697	0.202232	-0.00185623	0.0522615	-0.114914	-0.026839	-0.0160447	-0.826432	-0.0180248	0.0429327	0.064107	0.0262582	-0.198242	0.271639	-0.0166821	-0.017471	-0.0115353	0.0462777	0.0231212	-0.0796285
4.89	0.313266	0.0345083	-0.0231215	-0.00738321	-0.103199	0.105098	0.688343	0.000596099	0.911499	-0.000351266	0.0205285	0.00761052	-0.114246	-0.0455401	-0.00582359	0.016901	-0.0838974	-0.10133	-0.490567	-0.00473123	0.0791623	0.355461	0.280205	0.00656371	-0.480894	-0.0297818	0.121518	-0.0516048	-0.270754	0.173665	0.202206	-0.00159431	0.0511912	-0.0978267	-0.0269751	-0.0104497	-0.826646	-0.0209394	0.043496	0.050577	0.0245128	-0.155321	0.271448	-0.0199436	-0.0175826	-0.00875106	0.0464866	0.0186668	-0.0790847
4.9	0.313619	0.0290022	-0.0229004	0.0102954	-0.102353	0.0507898	0.688346	6.51E-05	0.911499	8.85E-05	0.0206109	0.00919406	-0.114618	-0.0214442	-0.00552643	0.0281601	-0.0845717	-0.0106362	-0.490684	-0.0253635	0.0828032	0.369776	0.280341	0.008817	-0.48131	-0.0291695	0.121132	-0.0294327	-0.269208	0.108107	0.202196	0.00209193	0.0503247	-0.0691842	-0.0270825	-0.0118582	-0.826866	-0.0188057	0.0438821	0.00598609	0.0231635	-0.104767	0.271252	-0.0175232	-0.0176502	0.00199887	0.046642	0.0116184	-0.0784856
4.91	0.313719	-0.0085565	-0.0226685	0.064475	-0.10303	-0.183049	0.688331	-0.00313057	0.911493	-0.00145895	0.0207266	0.0142293	-0.114243	0.0920924	-0.00519936	0.0601081	-0.0834116	0.252375	-0.491375	-0.107716	0.0863282	0.32784	0.280577	0.0139899	-0.481466	-0.00499744	0.12131	0.0452689	-0.269166	-0.119612	0.202256	0.00930228	0.0500902	0.0200488	-0.0272352	-0.0113817	-0.826892	0.0105988	0.043106	-0.156841	0.0230815	0.115706	0.271105	-0.0112004	-0.0175193	0.0163639	0.0466267	-0.0171854	-0.0778642
4.92	0.313446	-0.0270511	-0.0230254	0.0347096	-0.105895	-0.353577	0.688289	-0.00475598	0.91147	-0.00277504	0.0208852	0.0165406	-0.112988	0.122726	-0.00427888	0.139023	-0.0799023	0.41488	-0.492589	-0.112441	0.0894927	0.313215	0.280696	-0.00771764	-0.481238	0.0219335	0.121729	0.0381727	-0.271412	-0.298495	0.202281	-0.00233174	0.0502756	-0.0113518	-0.0271792	0.023914	-0.826699	0.0135133	0.0412102	-0.198948	0.0254435	0.333775	0.270962	-0.0103422	-0.0174693	-0.0052957	0.0463608	-0.0294346	-0.0771307
4.93	0.31311	-0.021072	-0.024063	-0.00901473	-0.10944	-0.367454	0.688238	-0.00536491	0.911446	-0.00176848	0.0210413	0.0142084	-0.111829	0.0832499	-0.00279118	0.164749	-0.0756618	0.416182	-0.493464	-0.0607526	0.0926734	0.319095	0.280575	-0.0285632	-0.480923	0.0261122	0.121901	0.0152537	-0.274763	-0.352103	0.202214	-0.00857429	0.0498805	-0.0415991	-0.0268444	0.0410959	-0.826602	-0.00326176	0.0394275	-0.155133	0.0291934	0.394881	0.270934	-0.00351621	-0.0175826	-0.0136086	0.0461267	-0.0156824	-0.0763479
4.94	0.312816	-0.0215249	-0.0253035	-0.0239081	-0.11268	-0.321647	0.688179	-0.00657321	0.91144	0.000559235	0.021165	0.0105205	-0.110988	0.0633809	-0.00125802	0.150806	-0.0717282	0.36904	-0.493901	-0.0265911	0.0955415	0.232971	0.280229	-0.0533356	-0.480606	0.0309479	0.121949	0.0129323	-0.278378	-0.358308	0.202133	-0.00759608	0.0497722	0.0235898	-0.0264552	0.0374128	-0.826627	-0.00904097	0.0380884	-0.114714	0.0330454	0.367542	0.270971	0.00966005	-0.0176989	-0.00956453	0.046042	-0.00240436	-0.0754858
4.95	0.312496	-0.030148	-0.026412	-0.0190782	-0.115413	-0.264834	0.688106	-0.00787005	0.911458	0.00299049	0.0212513	0.00675947	-0.110288	0.0591898	7.77E-05	0.127199	-0.0682547	0.326188	-0.494046	-0.000764207	0.0972878	0.111789	0.279684	-0.0610668	-0.480209	0.0423593	0.122042	0.0261886	-0.281914	-0.334148	0.202068	-0.00802153	0.0502969	0.07555	-0.0261525	0.0247838	-0.826666	-0.00336087	0.0370606	-0.08949	0.0364477	0.310204	0.271132	0.0214777	-0.0177691	-0.00692703	0.0460639	0.00518308	-0.0746396
4.96	0.312048	-0.0472069	-0.0272946	-0.0118976	-0.11762	-0.211299	0.68802	-0.00924788	0.911495	0.00420508	0.0213012	0.00324895	-0.109606	0.0625838	0.00121665	0.107919	-0.0651968	0.286479	-0.493907	0.0264208	0.0978144	-0.00604792	0.279062	-0.061232	-0.4796	0.0636771	0.122208	0.0409281	-0.285127	-0.292107	0.201972	-0.0114292	0.051181	0.0963552	-0.0259465	0.0154412	-0.826593	0.0134634	0.0362885	-0.0677712	0.0392471	0.250901	0.271378	0.02641	-0.0178264	-0.00643646	0.0461456	0.00993714	-0.0737695
4.97	0.311447	-0.0619703	-0.0279549	-0.00507054	-0.11941	-0.172532	0.68792	-0.0105721	0.911537	0.00406952	0.0213177	0.000143759	-0.10889	0.0680587	0.00215743	0.0902705	-0.062531	0.246822	-0.493536	0.0465498	0.0971748	-0.117401	0.278492	-0.0539989	-0.478751	0.0826743	0.122462	0.0538984	-0.287929	-0.248113	0.201835	-0.0164104	0.0521304	0.0917479	-0.0257934	0.0129406	-0.826363	0.0276725	0.0356953	-0.0528695	0.0414954	0.203078	0.271665	0.0316525	-0.0178666	-0.00486373	0.0462581	0.0117239	-0.07285
4.98	0.310749	-0.0691108	-0.0284541	0.00213951	-0.120917	-0.146403	0.687809	-0.0115076	0.911574	0.00343184	0.021305	-0.00262782	-0.108133	0.0752995	0.0029055	0.0680377	-0.0602466	0.209731	-0.493051	0.0483976	0.0955483	-0.211906	0.277967	-0.0436445	-0.477744	0.0905133	0.122788	0.0651427	-0.290323	-0.206475	0.201672	-0.0176351	0.0530011	0.0828387	-0.0256624	0.0107344	-0.82604	0.0326488	0.0352243	-0.0445183	0.0433154	0.164585	0.272027	0.0417054	-0.0178939	-0.00430397	0.0463915	0.0130539	-0.0719124
4.99	0.31002	-0.0655996	-0.0288657	-0.0232433	-0.122098	-0.0713372	0.68769	-0.011881	0.911605	0.00308482	0.0212636	-0.00631403	-0.107365	0.0539331	0.00347237	0.0582542	-0.0584907	0.103449	-0.492551	0.0648555	0.0929595	-0.301312	0.277492	-0.0429825	-0.476667	0.0954008	0.123088	0.0350857	-0.292224	-0.117801	0.201475	-0.0235397	0.0537574	0.0571328	-0.0255463	0.0160042	-0.825708	0.0276716	0.0349635	0.0198038	0.0447137	0.0933802	0.272474	0.0478674	-0.0179492	-0.0182895	0.0465444	0.0188703	-0.0709577
5	0.309592	-0.0199653	-0.0291581	-0.0599014	-0.121394	0.195917	0.687583	-0.00962288	0.911645	0.00514688	0.0211635	-0.0136958	-0.107411	-0.0659798	0.00380124	-0.0121776	-0.0590248	-0.218652	-0.491432	0.15035	0.0898072	-0.330364	0.276953	-0.0422696	-0.475888	0.0591316	0.122827	-0.0266597	-0.292276	0.128365	0.201228	-0.0253865	0.0540217	0.0135968	-0.0254545	-0.00112231	-0.82565	-0.00969925	0.0360342	0.180066	0.0444005	-0.176185	0.272974	0.0541617	-0.0181745	-0.021998	0.0468699	0.0443529	-0.0699811
[truncated: 2,487 more columns]
