# Supplementary material for: Analysis of abnormal posture in patients with Parkinson's disease using a computational model considering muscle tones
Source: Front Comput Neurosci. 2023 Oct 5;17:1218707. doi: 10.3389/fncom.2023.1218707 (PMC10585043; doi:10.3389/fncom.2023.1218707)
Supplement: Supplementary file 3 [file Data_Sheet_3.ZIP › result_simulation_sub7-8/Sub8_uff2.064042.sto]

221209_sub8_uff2.064042_3/1722_999999.999_11.714
version=1
nRows=501
nColumns=2509
inDegrees=no
endheader
time	pelvis_tilt	pelvis_tilt_u	pelvis_list	pelvis_list_u	pelvis_rotation	pelvis_rotation_u	pelvis_tx	pelvis_tx_u	pelvis_ty	pelvis_ty_u	pelvis_tz	pelvis_tz_u	hip_flexion_r	hip_flexion_r_u	hip_adduction_r	hip_adduction_r_u	hip_rotation_r	hip_rotation_r_u	knee_angle_r	knee_angle_r_u	subtalar_angle_1_r	subtalar_angle_1_r_u	ankle_angle_r	ankle_angle_r_u	hip_flexion_l	hip_flexion_l_u	hip_adduction_l	hip_adduction_l_u	hip_rotation_l	hip_rotation_l_u	knee_angle_l	knee_angle_l_u	subtalar_angle_1_l	subtalar_angle_1_l_u	ankle_angle_l	ankle_angle_l_u	lumbar_extension	lumbar_extension_u	lumbar_bending	lumbar_bending_u	lumbar_rotation	lumbar_rotation_u	neck_extension	neck_extension_u	roll	roll_u	yaw	yaw_u	neck_extension_2
0	0.248169	0	0.109804	0	-0.00889824	0	-0.073257	0	0.907115	0	0	0	-0.0450391	0	-0.133944	0	-0.164225	0	-0.497568	0	0.0785519	0	0.288789	0	-0.153044	0	0.0660659	0	-0.201845	0	-0.31269	0	0.114979	0	0.199869	0	-0.366421	0	-0.1094	0	-0.0702099	0	0.0145582	0	0.0633075	0	0.0332977	0	0.164684
0.01	0.246389	-0.0412307	0.109696	0.0431457	-0.00856484	-0.00358449	-0.0732826	-0.00890401	0.907002	-0.0024436	-3.98E-06	-0.00115868	-0.0431329	0.195478	-0.133354	0.0447211	-0.15982	0.649086	-0.497083	-0.233168	0.074813	-0.510345	0.286615	0.0276593	-0.150743	0.170141	0.0663618	0.172158	-0.197976	0.594474	-0.312901	-0.226012	0.111028	-0.479548	0.198311	0.0215184	-0.364417	0.0247709	-0.109228	-0.0472641	-0.0702668	-0.000269611	0.0147484	0.00808471	0.0634006	0.0197068	0.033305	-0.0138751	0.164236
0.02	0.246409	0.0372943	0.110203	0.0490401	-0.00875442	-0.00564772	-0.0733749	-0.00735289	0.907023	0.00372767	-1.57E-05	-0.000841127	-0.0413909	0.0851731	-0.132812	0.120141	-0.15413	0.430204	-0.499542	-0.185815	0.0743795	0.210664	0.286856	0.0125421	-0.148883	0.0857555	0.068349	0.251631	-0.192542	0.488404	-0.315504	-0.225066	0.111177	0.302709	0.198721	0.0247751	-0.364675	-0.0597612	-0.109816	-0.0563295	-0.07028	0.00214371	0.0148613	0.0143057	0.0634193	-0.00795861	0.0329929	-0.0316143	0.164514
0.03	0.246953	0.0550356	0.110475	0.0124026	-0.00893495	-0.0174325	-0.0734197	-0.00193078	0.907045	-0.000120457	-1.33E-05	0.00129412	-0.0410241	-0.0394755	-0.131259	0.189608	-0.150497	0.318651	-0.500528	-0.0221644	0.0758511	0.0479944	0.286957	0.0113041	-0.148199	-0.0159178	0.0704197	0.173096	-0.188187	0.395089	-0.317015	-0.077831	0.112713	0.0110326	0.198979	0.0323473	-0.365416	-0.06909	-0.110145	-0.0192418	-0.0702685	0.0178592	0.015001	0.0114875	0.0633658	-0.00243585	0.0327382	-0.0197112	0.164679
0.04	0.247404	0.0290842	0.110423	-0.00787219	-0.00916159	-0.0277845	-0.0734247	0.000328159	0.90702	-0.00431357	4.40E-06	0.00202149	-0.0412307	-0.0451351	-0.129284	0.182274	-0.147305	0.324494	-0.500427	0.0241875	0.0757519	-0.0304021	0.28714	0.0248317	-0.148254	-0.035877	0.0717935	0.0969242	-0.184877	0.251422	-0.317322	0.00364754	0.112769	0.0212757	0.199357	0.0362174	-0.365942	-0.0347284	-0.110169	0.0032899	-0.0700803	0.0299136	0.0150787	0.00323157	0.0633595	-0.000216137	0.0325434	-0.0191143	0.164737
0.05	0.247632	0.0140647	0.110273	-0.00597661	-0.00942548	-0.0280098	-0.0734218	6.51E-05	0.906973	-0.00448019	2.41E-05	0.00180804	-0.0412794	-0.00940253	-0.127752	0.11245	-0.144339	0.245864	-0.500347	-0.0105015	0.075621	0.00961966	0.287397	0.0229904	-0.148418	-0.0193141	0.0724774	0.0334191	-0.183473	0.0235948	-0.317257	0.00162595	0.112934	0.00598895	0.199638	0.0167598	-0.366183	-0.0181065	-0.110114	0.00186295	-0.0697963	0.0296526	0.0150771	-0.00320094	0.0633552	-0.000468864	0.0323493	-0.0195099	0.16477
0.06	0.247776	0.0110408	0.110219	0.00718493	-0.00964873	-0.0166778	-0.0734247	-0.000554277	0.906937	-0.00293469	3.76E-05	0.000795395	-0.0411471	0.0131306	-0.12713	0.0133204	-0.142804	0.0569889	-0.500636	-0.0408435	0.0758452	0.0330499	0.287573	0.0106848	-0.148485	-0.000193063	0.0726022	-0.00724762	-0.184045	-0.113033	-0.31739	-0.0268649	0.113058	0.0259733	0.199723	0.000445261	-0.366349	-0.0156396	-0.110145	-0.0111383	-0.0695765	0.0168569	0.0150217	-0.00900282	0.0633507	1.44E-05	0.0321616	-0.0185527	0.164805
0.07	0.247878	0.00629371	0.110307	0.014289	-0.009779	-0.00498934	-0.0734313	-0.000744627	0.906912	-0.00219196	3.93E-05	-0.000408592	-0.0410125	0.0207717	-0.127434	-0.0623543	-0.142926	-0.0662911	-0.501068	-0.0441499	0.0761961	0.0305196	0.287651	0.00543724	-0.148462	0.0104427	0.0724014	-0.0289287	-0.185135	-0.0850633	-0.317726	-0.0374396	0.113435	0.0417249	0.199732	0.00367298	-0.366491	-0.0104086	-0.110285	-0.0164668	-0.0694917	0.00438652	0.0149137	-0.0128512	0.0633438	-0.000840768	0.0319855	-0.017705	0.164829
0.08	0.247915	0.000288382	0.110429	0.0101771	-0.00983102	4.79E-05	-0.0734396	-0.000894614	0.906891	-0.00202655	3.13E-05	-0.00107414	-0.0408981	0.0242452	-0.128247	-0.0867763	-0.143648	-0.0651439	-0.501486	-0.041027	0.0763982	0.00844137	0.287719	0.00893752	-0.148392	0.0162838	0.0720402	-0.0381717	-0.185652	-0.0230855	-0.318079	-0.0345566	0.113733	0.0135695	0.199806	0.0112901	-0.366573	-0.00434669	-0.110421	-0.0100934	-0.0694853	-0.000261786	0.0147711	-0.016064	0.0633287	-0.000930777	0.0318277	-0.0155994	0.164826
0.09	0.247987	0.0276927	0.110478	-0.00118819	-0.00984174	-0.0012628	-0.0734447	0.000531394	0.906874	-0.000698775	2.03E-05	-0.000971616	-0.0409587	-0.0367823	-0.129084	-0.0775379	-0.144051	-0.0092658	-0.501695	0.0119247	0.0761593	-0.0609312	0.287703	-0.00985493	-0.148458	-0.0363919	0.0716072	-0.0533899	-0.185737	-0.000974504	-0.318247	0.0141272	0.113501	-0.0568077	0.199789	-0.0157278	-0.366696	-0.0341727	-0.110458	0.00149847	-0.0694969	0.00244152	0.0146644	-0.0051843	0.063312	-0.00150144	0.031673	-0.0127104	0.164761
0.1	0.248495	0.0674247	0.110377	-0.0159357	-0.00984835	-0.00455253	-0.0734295	0.0021131	0.906884	0.00270401	1.33E-05	-0.000478075	-0.0418488	-0.111276	-0.129577	-0.0451923	-0.144116	0.00686602	-0.501272	0.0616153	0.0757694	-0.00231309	0.287566	-0.0187741	-0.149328	-0.105446	0.0711405	-0.0648113	-0.185681	-0.0030079	-0.317805	0.0644811	0.113322	0.0223656	0.19963	-0.0176281	-0.367281	-0.0772043	-0.110318	0.0160634	-0.069508	0.00757511	0.0146009	-0.00756721	0.06328	-0.00432265	0.0315723	-0.00945217	0.164805
0.11	0.249196	0.0664627	0.110192	-0.0185095	-0.00985814	-0.00618803	-0.0734089	0.00186965	0.906926	0.00547734	9.84E-06	-0.000244552	-0.0430724	-0.117016	-0.129712	-0.0166543	-0.14435	-0.0248692	-0.500568	0.0759257	0.0759853	0.0313837	0.287314	-0.0310943	-0.150534	-0.108798	0.0707728	-0.0495265	-0.185688	-0.0172211	-0.317082	0.0755046	0.113576	0.0218601	0.19939	-0.0304753	-0.368073	-0.0762996	-0.110084	0.0189545	-0.0695065	0.00984786	0.0145248	-0.00870507	0.063238	-0.00320404	0.0314938	-0.00723986	0.164946
0.12	0.249748	0.0406767	0.109987	-0.0202115	-0.00987457	-0.0073005	-0.0733937	0.00116841	0.906988	0.00667288	8.48E-06	-3.27E-05	-0.0441398	-0.093344	-0.129571	0.0136067	-0.14488	-0.048229	-0.499756	0.0855904	0.076276	0.024665	0.286955	-0.0390204	-0.151559	-0.0811617	0.0705578	-0.0303692	-0.185864	-0.0306292	-0.316317	0.0768581	0.113776	0.0175471	0.199066	-0.0340701	-0.368694	-0.0473787	-0.109833	0.0223067	-0.0694678	0.0117172	0.0144225	-0.0110547	0.0632049	-0.00272199	0.0314316	-0.00642651	0.165088
0.13	0.250023	0.014257	0.109762	-0.0218864	-0.00989968	-0.00849322	-0.0733856	0.000451534	0.907057	0.00701324	9.07E-06	0.000138449	-0.0449005	-0.0675204	-0.129193	0.0376154	-0.145443	-0.0398555	-0.498868	0.0926412	0.0764696	0.0130551	0.28655	-0.0421387	-0.152255	-0.0521592	0.0704527	-0.0168448	-0.186134	-0.0302785	-0.315551	0.0764738	0.113926	0.0114516	0.198717	-0.0351112	-0.368999	-0.0175977	-0.109572	0.025464	-0.0693735	0.0137271	0.014289	-0.0154821	0.0631802	-0.00157055	0.0313845	-0.00501136	0.165205
0.14	0.25006	-0.00607591	0.109522	-0.0244269	-0.00992421	-0.00752165	-0.073384	-0.000117307	0.907128	0.00707763	1.08E-05	0.000177789	-0.0453998	-0.0468645	-0.128665	0.0515914	-0.145791	-0.0169185	-0.497929	0.0955665	0.0765754	0.00680456	0.286121	-0.0430904	-0.152673	-0.028765	0.0704001	-0.0110667	-0.186352	-0.0176252	-0.314792	0.0750954	0.114035	0.00913438	0.198361	-0.0351736	-0.369035	0.00519298	-0.109299	0.0294647	-0.0692382	0.0136593	0.0141265	-0.0180746	0.0631592	-0.00117245	0.0313489	-0.00394698	0.1653
0.15	0.24994	-0.0166267	0.109258	-0.0266478	-0.00992126	-0.00475764	-0.0733876	-0.000555015	0.9072	0.00731755	1.23E-05	8.22E-05	-0.0457247	-0.0353774	-0.128076	0.0540696	-0.145909	-0.000269247	-0.49698	0.0954862	0.07661	0.00246902	0.285683	-0.0451866	-0.152904	-0.0153688	0.0703322	-0.0112375	-0.186443	-0.00438412	-0.314051	0.0734537	0.114125	0.00880891	0.198014	-0.0347113	-0.368895	0.0169452	-0.108995	0.0328946	-0.0690948	0.0117101	0.0139347	-0.0205027	0.0631408	-0.00146062	0.0313214	-0.004009	0.165382
0.16	0.249741	-0.0222417	0.108982	-0.0287843	-0.00987418	0.000296706	-0.073395	-0.000899748	0.907274	0.00739216	1.23E-05	-0.000111036	-0.0459741	-0.030312	-0.12751	0.049488	-0.14593	6.68E-05	-0.496025	0.0965075	0.0766381	0.00151539	0.285223	-0.0465973	-0.153032	-0.00576212	0.0702254	-0.0142971	-0.186434	0.00272956	-0.31334	0.0690416	0.114209	0.00682838	0.197671	-0.0337191	-0.368669	0.0230927	-0.108662	0.0361208	-0.0689737	0.00737565	0.0137184	-0.0223574	0.0631198	-0.00140734	0.031296	-0.00386681	0.165459
0.17	0.249491	-0.0252821	0.108702	-0.0302372	-0.00977412	0.00475802	-0.0734058	-0.00122902	0.907348	0.00732137	1.01E-05	-0.000311212	-0.0461951	-0.0275798	-0.127016	0.0417593	-0.146005	-0.00982893	-0.495058	0.0970875	0.0766364	-0.00267169	0.284749	-0.0478671	-0.153083	0.00112389	0.0700674	-0.0186134	-0.1864	0.00254045	-0.312675	0.0645761	0.114267	0.00447939	0.19733	-0.0343066	-0.368394	0.0263021	-0.108307	0.0382992	-0.068891	0.00353742	0.0134871	-0.0240783	0.0631025	-0.000733006	0.0312735	-0.00367527	0.165525
0.18	0.249208	-0.0301625	0.10842	-0.0296165	-0.00964701	0.00483096	-0.0734198	-0.00162787	0.90742	0.00722131	6.55E-06	-0.000372845	-0.0463853	-0.0186233	-0.126596	0.0365023	-0.14619	-0.0231278	-0.494101	0.0918366	0.0766594	0.00948616	0.284262	-0.0481746	-0.153084	0.00789319	0.06986	-0.0209334	-0.186394	-0.00247552	-0.312041	0.0619504	0.114341	0.0118617	0.196982	-0.0339593	-0.368084	0.0316666	-0.107942	0.0377539	-0.0688246	0.00389922	0.013234	-0.0263597	0.0630887	-0.000373805	0.0312515	-0.00375528	0.165589
0.19	0.248847	-0.0402395	0.108151	-0.0272623	-0.00954157	0.00218552	-0.0734394	-0.00227717	0.90749	0.00665266	3.25E-06	-0.000290747	-0.0464218	0.00131403	-0.126225	0.0357152	-0.146473	-0.0299928	-0.493256	0.0777381	0.0767674	0.00912491	0.28379	-0.0459983	-0.152976	0.0223949	0.069632	-0.0190839	-0.186459	-0.0086307	-0.311458	0.054164	0.114466	0.00725657	0.19665	-0.0308613	-0.367689	0.0424539	-0.107601	0.0350157	-0.0687289	0.00671018	0.0129587	-0.0282146	0.0630774	-0.000278419	0.0312296	-0.00421798	0.165648
0.2	0.248397	-0.0487573	0.107918	-0.0217287	-0.00946934	0.000590885	-0.0734648	-0.00279482	0.907553	0.00605637	5.47E-07	-0.000249607	-0.0462836	0.0165286	-0.125907	0.0313389	-0.146719	-0.0207957	-0.492526	0.069681	0.0768053	-0.00245872	0.283353	-0.0411072	-0.152727	0.0346905	0.0694243	-0.0124902	-0.186577	-0.0105741	-0.310952	0.0466474	0.114484	-0.00254676	0.196342	-0.029802	-0.367196	0.0520278	-0.107318	0.0286009	-0.0686009	0.00798083	0.0126575	-0.0316094	0.0630694	0.000340379	0.0312053	-0.00476858	0.165697
0.21	0.247884	-0.0515381	0.107721	-0.0195899	-0.0094118	0.00102726	-0.073495	-0.00314521	0.907611	0.00552951	-1.69E-06	-0.000184673	-0.0460389	0.0229083	-0.125639	0.0288979	-0.146838	-0.0103423	-0.491857	0.0643519	0.0767294	-0.0114827	0.282965	-0.0365191	-0.152372	0.0403167	0.0692438	-0.0104309	-0.186698	-0.00828967	-0.310513	0.0414783	0.114443	-0.00350998	0.196056	-0.0267445	-0.366632	0.0554656	-0.107086	0.0256385	-0.0684625	0.00743605	0.012316	-0.0354656	0.0630656	0.00115638	0.0311757	-0.00541974	0.165739
0.22	0.247365	-0.0509384	0.107542	-0.0180957	-0.00935231	0.001975	-0.0735281	-0.00342727	0.907666	0.00541138	-3.37E-06	-0.000160393	-0.0457562	0.0251834	-0.1254	0.0262897	-0.146881	-0.00674151	-0.491241	0.0595926	0.0766317	-0.00830823	0.282607	-0.0352929	-0.151987	0.0414689	0.0690714	-0.00916693	-0.186793	-0.00553816	-0.310111	0.0384515	0.114394	-0.00631496	0.195785	-0.0266026	-0.366062	0.0548814	-0.10688	0.0232657	-0.0683307	0.00634541	0.0119515	-0.0381602	0.0630677	0.00171432	0.0311414	-0.006011	0.165764
0.23	0.246867	-0.0472815	0.10738	-0.0168627	-0.00927983	0.00419185	-0.0735633	-0.00353816	0.907719	0.00519755	-4.94E-06	-0.000153235	-0.0454818	0.022188	-0.125195	0.0220163	-0.14693	-0.0103447	-0.490659	0.0577221	0.076582	-0.00342928	0.282259	-0.033904	-0.151611	0.0382974	0.0689118	-0.00818486	-0.18686	-0.00293565	-0.309728	0.0376526	0.114329	-0.00665439	0.195517	-0.0264059	-0.365517	0.0508001	-0.106695	0.0209677	-0.0682207	0.00388577	0.0115574	-0.0406504	0.0630756	0.00208678	0.0311019	-0.00693129	0.16578
0.24	0.246409	-0.0428556	0.10724	-0.0144263	-0.00919351	0.00545048	-0.0736001	-0.00377099	0.907769	0.00486139	-6.45E-06	-0.000128612	-0.04524	0.020849	-0.125031	0.0176836	-0.147029	-0.0157074	-0.490108	0.0525361	0.0765703	0.00161816	0.281933	-0.0321072	-0.151273	0.0334688	0.0687752	-0.00620462	-0.186906	-0.00202575	-0.30935	0.0377565	0.114266	-0.00680625	0.195249	-0.026681	-0.36502	0.0457612	-0.106538	0.0170215	-0.0681385	0.00212446	0.0111402	-0.0421088	0.0630866	0.0027889	0.0310526	-0.00803178	0.165787
0.25	0.245991	-0.0404397	0.107135	-0.00903624	-0.00911111	0.00472614	-0.0736395	-0.00407976	0.907815	0.00428956	-7.30E-06	-4.24E-05	-0.0450014	0.0247676	-0.124911	0.0124404	-0.147172	-0.0181732	-0.489626	0.0430169	0.0766274	0.00785382	0.281632	-0.027926	-0.150974	0.0299502	0.068677	-0.000967696	-0.186949	-0.00331663	-0.308968	0.0378458	0.114204	-0.00585855	0.194981	-0.0262947	-0.364575	0.0426069	-0.10643	0.00948129	-0.0680733	0.00195539	0.0107077	-0.0432357	0.0631059	0.00366573	0.0309961	-0.00890482	0.165781
0.26	0.245593	-0.0387054	0.107089	-0.00161733	-0.0090636	0.00201864	-0.0736827	-0.00450349	0.907855	0.00354504	-6.86E-06	0.000143083	-0.0447058	0.0327459	-0.124851	0.00811019	-0.147311	-0.0157681	-0.489268	0.0281453	0.0767389	0.0136712	0.281382	-0.0212756	-0.150695	0.0262948	0.0686469	0.00602469	-0.187015	-0.00638282	-0.308582	0.0388904	0.114158	-0.00303459	0.194712	-0.0263736	-0.364162	0.0399065	-0.106411	-0.000649348	-0.068003	0.00347379	0.0102776	-0.0431206	0.0631308	0.00421032	0.0309286	-0.00995177	0.165766
0.27	0.245223	-0.0356056	0.10712	0.00774496	-0.00906973	-0.00151426	-0.0737301	-0.00498282	0.907886	0.00262975	-4.33E-06	0.000366324	-0.0443305	0.0415265	-0.124853	0.00242357	-0.147384	-0.00753505	-0.489079	0.010192	0.0768805	0.0141482	0.281207	-0.0138328	-0.150444	0.0211293	0.0687058	0.0146713	-0.187113	-0.00965223	-0.308187	0.0391971	0.114151	0.0010442	0.194446	-0.0261961	-0.363789	0.0355374	-0.106506	-0.0132674	-0.0679172	0.00556493	0.00983907	-0.0434439	0.0631612	0.00460042	0.0308487	-0.0114816	0.165754
0.28	0.244891	-0.0306571	0.107231	0.0164176	-0.00912232	-0.00274274	-0.0737822	-0.00533443	0.907907	0.00165957	2.58E-07	0.000543482	-0.0438836	0.0466178	-0.124925	-0.00445175	-0.147345	0.00433549	-0.489066	-0.00590945	0.0770281	0.0149761	0.281111	-0.00617007	-0.150224	0.0150948	0.0688534	0.0223976	-0.187233	-0.0108836	-0.307801	0.0378644	0.11419	0.00509888	0.194187	-0.0250942	-0.363473	0.0288221	-0.106719	-0.0250137	-0.0678264	0.00537513	0.0094093	-0.0425745	0.063193	0.00486174	0.0307574	-0.0120002	0.16574
0.29	0.244631	-0.0224237	0.107417	0.0233021	-0.00919122	-0.00117414	-0.0738373	-0.00563009	0.907919	0.000771266	6.32E-06	0.000660303	-0.0434333	0.0455625	-0.125073	-0.0125457	-0.147202	0.0120595	-0.489194	-0.0186203	0.0771839	0.0162565	0.281092	0.00137792	-0.15007	0.00641383	0.0690774	0.0278278	-0.187347	-0.00953366	-0.307427	0.0363602	0.11427	0.00992052	0.193939	-0.0237225	-0.363253	0.0183877	-0.107032	-0.0346995	-0.0677616	0.00251589	0.0089853	-0.041005	0.0632304	0.00502213	0.0306641	-0.0120912	0.165731
0.3	0.244459	-0.0131349	0.107671	0.0292348	-0.00925168	0.00173592	-0.073895	-0.00584531	0.907923	-6.17E-05	1.33E-05	0.000734264	-0.0430155	0.0430841	-0.125303	-0.0210972	-0.14702	0.0126132	-0.489446	-0.0315095	0.0773649	0.0200569	0.28114	0.00827208	-0.149995	-0.00277581	0.0693684	0.0323967	-0.187435	-0.00680513	-0.307072	0.0340029	0.114386	0.0132439	0.193701	-0.0227375	-0.363154	0.00661792	-0.107428	-0.043272	-0.0677471	-0.00165646	0.00858047	-0.0398877	0.0632726	0.00572076	0.0305734	-0.0114044	0.165731
0.31	0.244365	-0.00673486	0.107995	0.0352896	-0.009304	0.00412891	-0.0739549	-0.00611121	0.907918	-0.000968387	2.10E-05	0.000845982	-0.0426086	0.0454966	-0.125623	-0.0293269	-0.146865	0.00790815	-0.489841	-0.0466526	0.0775514	0.0199405	0.281257	0.0140509	-0.149987	-0.00868398	0.0697279	0.0375168	-0.187496	-0.00458781	-0.306742	0.0311774	0.114524	0.0145096	0.193476	-0.0216062	-0.363162	-0.00198927	-0.107909	-0.0518517	-0.0677822	-0.00534365	0.00819307	-0.0371743	0.0633171	0.00560593	0.0304837	-0.0111786	0.165743
0.32	0.244334	-0.000610959	0.108383	0.041842	-0.00934646	0.00653886	-0.0740173	-0.00634315	0.907902	-0.00215159	3.00E-05	0.000938192	-0.042192	0.0483406	-0.126025	-0.0378188	-0.146745	0.00663376	-0.490388	-0.0623325	0.0777546	0.0207368	0.281446	0.0222437	-0.150019	-0.012732	0.0701463	0.0434818	-0.187532	-0.0028528	-0.306455	0.0255487	0.11466	0.0124251	0.193281	-0.0181843	-0.363261	-0.00995238	-0.108468	-0.0608962	-0.0678648	-0.00908776	0.00781205	-0.0369287	0.0633634	0.00559778	0.0303981	-0.0110488	0.165771
0.33	0.244353	0.00548439	0.108839	0.0474363	-0.0093766	0.00957678	-0.0740817	-0.00646346	0.907875	-0.00312345	3.97E-05	0.00102413	-0.0417529	0.0502178	-0.126516	-0.0460819	-0.146614	0.00854973	-0.491088	-0.0766718	0.0779539	0.019708	0.281712	0.0290454	-0.150064	-0.0157341	0.0706304	0.0485663	-0.187545	-0.000205754	-0.306241	0.0179001	0.114791	0.0134843	0.193117	-0.0150414	-0.363438	-0.0181012	-0.109109	-0.0687525	-0.0679972	-0.0133256	0.00744858	-0.0363554	0.0634075	0.00557267	0.0303155	-0.00995684	0.165817
0.34	0.244432	0.0100027	0.109354	0.0519371	-0.00938923	0.013202	-0.0741472	-0.00655064	0.907838	-0.00413554	5.03E-05	0.00110965	-0.0413122	0.0523116	-0.127089	-0.0536509	-0.146468	0.00875332	-0.491924	-0.0892476	0.0781337	0.0150452	0.28205	0.036263	-0.150127	-0.0163257	0.0711638	0.052467	-0.187524	0.00320965	-0.306106	0.00903827	0.114918	0.0113086	0.192992	-0.0103414	-0.363699	-0.0241509	-0.109818	-0.0749961	-0.0681811	-0.0179267	0.00708442	-0.03413	0.0634492	0.0046739	0.0302415	-0.00932216	0.165895
0.35	0.244547	0.0149892	0.109904	0.0527684	-0.00936185	0.0193148	-0.0742125	-0.00641899	0.907791	-0.005175	6.16E-05	0.00113188	-0.0408705	0.0503233	-0.127723	-0.0589707	-0.146336	0.00570429	-0.492864	-0.0975307	0.0782581	0.00904331	0.282449	0.0428204	-0.150177	-0.0149191	0.0717164	0.0531283	-0.187461	0.00879886	-0.306072	-0.00280097	0.115017	0.00797982	0.192919	-0.00424282	-0.364018	-0.0304912	-0.110561	-0.0767275	-0.0684264	-0.0245857	0.00672959	-0.0355978	0.063485	0.00429793	0.0301818	-0.00737066	0.165989
0.36	0.244722	0.0222701	0.110464	0.0502943	-0.00925863	0.0278558	-0.0742755	-0.00615689	0.907737	-0.00567708	7.26E-05	0.00106486	-0.0404982	0.0420222	-0.128398	-0.0629918	-0.146268	-0.00252867	-0.493847	-0.0993475	0.0783164	0.00549274	0.282889	0.0448098	-0.150226	-0.0146329	0.072256	0.0503395	-0.187325	0.0176941	-0.306163	-0.0154783	0.115093	0.00761413	0.1929	0.000556795	-0.364419	-0.0392535	-0.111295	-0.0742145	-0.0687599	-0.0332847	0.00636868	-0.0351977	0.0635099	0.00295526	0.0301401	-0.00492009	0.166107
0.37	0.244952	0.0278669	0.111	0.0437973	-0.00905151	0.0379676	-0.0743355	-0.00578726	0.907677	-0.00619118	8.30E-05	0.000988749	-0.040218	0.0328928	-0.129073	-0.0626006	-0.146324	-0.0161229	-0.494832	-0.0982349	0.0783736	0.00643025	0.283341	0.0457232	-0.150266	-0.0106128	0.0727396	0.0437041	-0.187086	0.0292302	-0.306389	-0.0301806	0.115181	0.00700829	0.192948	0.00821923	-0.364896	-0.0458703	-0.111967	-0.0665654	-0.0691957	-0.0431665	0.00601044	-0.0357044	0.0635247	0.00203218	0.0301337	-0.0013841	0.166245
0.38	0.245218	0.0321918	0.111502	0.0377491	-0.00873856	0.0465616	-0.0743911	-0.00538422	0.907614	-0.00665477	9.24E-05	0.000881648	-0.0400246	0.0247234	-0.129735	-0.0617004	-0.14653	-0.0301998	-0.495796	-0.0953928	0.0784061	0.00196821	0.283799	0.0453002	-0.150269	-0.00505888	0.0731602	0.0378463	-0.186743	0.0391686	-0.306767	-0.0461949	0.115234	0.00281657	0.193066	0.015879	-0.365425	-0.0506939	-0.112564	-0.0590119	-0.0697291	-0.0514828	0.00563798	-0.0378295	0.0635272	0.000683182	0.0301536	0.00137107	0.166403
0.39	0.245504	0.0338498	0.111963	0.0327495	-0.00834016	0.0519929	-0.0744422	-0.00484465	0.907546	-0.00680077	0.000100655	0.000783002	-0.0398922	0.0199285	-0.130367	-0.0593636	-0.146872	-0.0408211	-0.496739	-0.0933218	0.078411	1.85E-05	0.284255	0.0454272	-0.150215	0.00216353	0.0735118	0.0334895	-0.186317	0.0462186	-0.307304	-0.0609464	0.115265	0.00542525	0.193251	0.021608	-0.365982	-0.0523664	-0.113082	-0.0523236	-0.0703352	-0.0565758	0.00524988	-0.0389988	0.0635173	-0.00069745	0.0302128	0.00512599	0.166572
0.4	0.245794	0.0346311	0.112374	0.0256579	-0.00788667	0.0550101	-0.0744874	-0.00421483	0.907476	-0.00708786	0.000108321	0.000750788	-0.0398006	0.0145917	-0.130943	-0.0525998	-0.147307	-0.0476937	-0.49765	-0.0894034	0.0783988	-0.0021764	0.284701	0.0446769	-0.150103	0.00902195	0.0737911	0.0261028	-0.185832	0.051671	-0.307976	-0.0734892	0.115304	0.00343314	0.193504	0.0286037	-0.366542	-0.0528363	-0.113518	-0.0431524	-0.0709769	-0.0588393	0.00485054	-0.0406525	0.0634922	-0.00184074	0.0303039	0.00845276	0.166748
0.41	0.246081	0.0339231	0.112732	0.0201104	-0.00740201	0.0554389	-0.0745261	-0.00352288	0.907404	-0.00725368	0.00011545	0.000691484	-0.0397406	0.0116227	-0.131453	-0.0458671	-0.147794	-0.0510968	-0.498525	-0.0853636	0.0783511	-0.00667144	0.285141	0.0425325	-0.149933	0.015929	0.0739979	0.0204605	-0.185312	0.0541877	-0.308769	-0.0844395	0.115332	0.00244426	0.193818	0.0337453	-0.367091	-0.051383	-0.113875	-0.0355397	-0.0716278	-0.0585051	0.00443723	-0.0416208	0.0634573	-0.00294113	0.0304298	0.011295	0.166926
0.42	0.246364	0.0340479	0.113023	0.01207	-0.00689845	0.0557088	-0.0745575	-0.0027423	0.907332	-0.00720613	0.000122438	0.000699032	-0.0397145	0.00500222	-0.131869	-0.0358933	-0.148318	-0.0538731	-0.499345	-0.0775252	0.0782815	-0.00654283	0.285555	0.0394913	-0.149713	0.0224393	0.0741207	0.0119109	-0.184775	0.0562823	-0.309672	-0.0955642	0.115349	0.00146745	0.194191	0.0397955	-0.367626	-0.0508325	-0.11414	-0.0250623	-0.0722699	-0.0576453	0.00401507	-0.0422695	0.0634113	-0.00380226	0.0305801	0.0130072	0.167097
0.43	0.246645	0.033996	0.113248	0.00660213	-0.00638575	0.0538217	-0.0745811	-0.00193229	0.907261	-0.00700082	0.00012896	0.0006134	-0.0397392	-0.000328836	-0.132195	-0.0290297	-0.148856	-0.0534623	-0.500085	-0.0706756	0.0781944	-0.0108846	0.285945	0.0376624	-0.149453	0.0265297	0.0741653	0.00610608	-0.184232	0.0560683	-0.310669	-0.103424	0.115358	0.000973987	0.194609	0.043429	-0.368145	-0.0498921	-0.114316	-0.0173522	-0.0728932	-0.054842	0.00358801	-0.0423047	0.0633553	-0.0048784	0.0307452	0.0149055	0.167255
0.44	0.246931	0.034018	0.113409	-0.000684432	-0.00588429	0.0508624	-0.0745964	-0.00116389	0.907192	-0.00692399	0.000134756	0.00055057	-0.0398089	-0.00587334	-0.132436	-0.0193687	-0.149395	-0.0529536	-0.50076	-0.0636537	0.0780755	-0.0121658	0.28631	0.0342307	-0.149176	0.029814	0.0741407	-0.0018532	-0.183696	0.0553484	-0.311732	-0.109606	0.11538	0.00231277	0.195069	0.0487428	-0.368654	-0.0492566	-0.114409	-0.00758373	-0.073479	-0.0506751	0.0031629	-0.0415936	0.0632878	-0.00597049	0.0309299	0.0162594	0.167394
0.45	0.247195	0.0292691	0.11349	-0.00715161	-0.00539398	0.047038	-0.0746044	-0.000420729	0.907124	-0.00669983	0.000139932	0.000465505	-0.0398952	-0.00613651	-0.132572	-0.0107615	-0.149929	-0.0511096	-0.501361	-0.0567293	0.0779494	-0.0137434	0.286639	0.0316007	-0.148848	0.03884	0.0740274	-0.00769349	-0.183181	0.0523833	-0.312868	-0.117335	0.115377	-0.000783409	0.195575	0.0519578	-0.369122	-0.0431612	-0.114403	0.0015181	-0.0740165	-0.0455801	0.00274317	-0.040946	0.0632146	-0.00639112	0.0311262	0.0177624	0.167512
0.46	0.247406	0.023042	0.113503	-0.0122319	-0.00494117	0.040368	-0.0746053	0.000256607	0.907058	-0.00655706	0.000144086	0.000362556	-0.039955	-0.00310184	-0.132631	-0.00278816	-0.150428	-0.0470686	-0.501901	-0.0516984	0.0777987	-0.0148235	0.286939	0.0284717	-0.148442	0.0475079	0.0738497	-0.012408	-0.182718	0.0461887	-0.314068	-0.122756	0.115351	-0.0028039	0.196115	0.055304	-0.369512	-0.035102	-0.11432	0.00908013	-0.0744795	-0.0375805	0.00232199	-0.043161	0.0631324	-0.00751369	0.0313322	0.0181055	0.1676
0.47	0.247559	0.0161029	0.113449	-0.017461	-0.00455211	0.031688	-0.0745994	0.000919005	0.906994	-0.00635609	0.000147548	0.000328534	-0.0399683	0.000532181	-0.132616	0.00584555	-0.15087	-0.0409347	-0.502389	-0.0458938	0.0776456	-0.0161691	0.287209	0.0252236	-0.147959	0.0559579	0.0736104	-0.0177597	-0.182329	0.0386295	-0.315316	-0.126689	0.115315	-0.00416883	0.196688	0.058813	-0.369811	-0.0261757	-0.114171	0.0165764	-0.0748396	-0.0272968	0.00187823	-0.0459325	0.0630404	-0.00806515	0.0315443	0.018157	0.167681
0.48	0.24764	0.00669814	0.113328	-0.0208516	-0.00424713	0.0208016	-0.0745871	0.00152928	0.906932	-0.00602315	0.000150658	0.000297269	-0.0399182	0.00751542	-0.132527	0.0132089	-0.151229	-0.0323647	-0.502822	-0.0407967	0.0774729	-0.0187839	0.287447	0.0224149	-0.147393	0.0661276	0.0733112	-0.0205693	-0.182035	0.0284141	-0.316602	-0.130067	0.115261	-0.00517412	0.197288	0.0606241	-0.370002	-0.014393	-0.113964	0.021839	-0.0750737	-0.014741	0.00141728	-0.0465923	0.0629447	-0.00802305	0.0317527	0.0178496	0.167738
0.49	0.247632	-0.00424525	0.113144	-0.0241633	-0.00405026	0.00770453	-0.0745688	0.00211444	0.906874	-0.00572331	0.000153755	0.000314187	-0.0397711	0.0176991	-0.132372	0.0216131	-0.151481	-0.0215373	-0.503214	-0.03798	0.0772833	-0.0189127	0.287656	0.019354	-0.14673	0.0763533	0.0729613	-0.0238419	-0.181864	0.0157209	-0.317909	-0.130762	0.115196	-0.00699625	0.197903	0.0619696	-0.370062	-0.000819828	-0.113713	0.0268721	-0.0751552	0.000247439	0.000945935	-0.0491577	0.0628493	-0.00801576	0.0319569	0.0169785	0.167765
0.5	0.247537	-0.0138721	0.112896	-0.0272891	-0.00398204	-0.00672316	-0.0745447	0.00269345	0.906819	-0.00518837	0.000157254	0.000380107	-0.0395171	0.0262494	-0.132151	0.0297449	-0.151603	-0.00955222	-0.503578	-0.0343101	0.0770891	-0.0195705	0.287833	0.0156878	-0.145992	0.0834638	0.072562	-0.0277161	-0.181836	0.00116692	-0.319206	-0.128753	0.115112	-0.00998894	0.198526	0.0618641	-0.36999	0.0114033	-0.113426	0.0314017	-0.0750621	0.0167639	0.000439041	-0.0521654	0.0627487	-0.00889701	0.0321491	0.0151069	0.16778
0.51	0.247359	-0.0235155	0.112588	-0.0290328	-0.00404918	-0.0212908	-0.0745147	0.00328739	0.90677	-0.00466708	0.000161316	0.000435272	-0.0391711	0.0336504	-0.131868	0.036341	-0.151588	0.00316781	-0.503891	-0.0288074	0.0768924	-0.0197002	0.287969	0.0124281	-0.145195	0.0886143	0.0721231	-0.0297809	-0.181955	-0.013228	-0.320471	-0.123496	0.115014	-0.00958889	0.199143	0.0607699	-0.36979	0.0237678	-0.113111	0.034189	-0.074789	0.0333575	-8.90E-05	-0.0545452	0.0626421	-0.00865862	0.0323315	0.0147143	0.167783
0.52	0.247104	-0.0319408	0.112231	-0.0307831	-0.00425437	-0.0355121	-0.0744789	0.00385183	0.906726	-0.00410023	0.000165952	0.000495222	-0.0387425	0.0401936	-0.131537	0.0428072	-0.151436	0.0154572	-0.50415	-0.0233374	0.0766861	-0.0207732	0.288073	0.00796743	-0.144362	0.0913323	0.071659	-0.0321418	-0.182219	-0.0270505	-0.321672	-0.115926	0.114904	-0.0110581	0.199742	0.0585152	-0.369468	0.0349109	-0.112783	0.0367254	-0.0743373	0.0496118	-0.000648523	-0.0579613	0.062538	-0.00853398	0.0325065	0.0130584	0.167782
0.53	0.246786	-0.0388067	0.111819	-0.0327777	-0.00458361	-0.0478584	-0.0744374	0.00443545	0.906689	-0.00331539	0.000171368	0.000567578	-0.0382546	0.0433599	-0.131143	0.0488643	-0.151158	0.0269759	-0.504344	-0.0152832	0.0764821	-0.0195824	0.288131	0.00407822	-0.143516	0.0920081	0.0711594	-0.0349148	-0.182614	-0.0394914	-0.32279	-0.107108	0.114787	-0.0119358	0.200317	0.0558639	-0.369043	0.0441627	-0.112429	0.0395385	-0.0737199	0.06398	-0.00123708	-0.0605884	0.0624288	-0.00909038	0.0326692	0.0124469	0.167787
0.54	0.246424	-0.0431054	0.111358	-0.0355511	-0.0050229	-0.0587554	-0.0743902	0.00500782	0.90666	-0.00243848	0.000177376	0.000634689	-0.0377423	0.0430942	-0.130696	0.0550877	-0.150768	0.0370249	-0.504456	-0.00661279	0.0762999	-0.0169205	0.288143	-0.00103633	-0.142689	0.0891438	0.0706329	-0.0388853	-0.183126	-0.0506944	-0.323805	-0.0958923	0.114659	-0.0131521	0.200858	0.0516621	-0.368538	0.0504424	-0.112055	0.0429244	-0.0729559	0.0768868	-0.0018578	-0.0637503	0.0623161	-0.0093658	0.0328314	0.0120724	0.167809
0.55	0.24604	-0.046116	0.110862	-0.0351465	-0.00555912	-0.068636	-0.0743374	0.00556842	0.90664	-0.00153894	0.000183695	0.000638807	-0.0372387	0.0414763	-0.130209	0.0567787	-0.150283	0.0464031	-0.504475	0.00304949	0.0761362	-0.0162941	0.288111	-0.00555769	-0.141915	0.0828484	0.070095	-0.0390481	-0.183741	-0.0612537	-0.324695	-0.0818456	0.114514	-0.0153182	0.201351	0.0467129	-0.367979	0.0552706	-0.111668	0.042572	-0.0720671	0.0882556	-0.0025127	-0.0663627	0.0622017	-0.00927087	0.0329876	0.0107712	0.167865
0.56	0.245651	-0.0466084	0.110334	-0.0367772	-0.00617654	-0.0758716	-0.0742793	0.00607449	0.90663	-0.000662008	0.000190479	0.000698969	-0.0367689	0.036561	-0.129682	0.0606093	-0.149723	0.0533533	-0.504395	0.0130168	0.0759964	-0.0134196	0.288029	-0.00999322	-0.141222	0.0742913	0.0695484	-0.0421099	-0.184442	-0.0688782	-0.325437	-0.0666158	0.114359	-0.0156921	0.201788	0.0408622	-0.367391	0.0570696	-0.111272	0.04431	-0.071074	0.0969928	-0.00318977	-0.0680567	0.0620888	-0.00922524	0.0331321	0.00959238	0.167951
0.57	0.245269	-0.0458117	0.109794	-0.0361839	-0.0068611	-0.081609	-0.0742163	0.00646454	0.906629	0.000377934	0.000197404	0.00070679	-0.0363455	0.0307792	-0.129136	0.061541	-0.149101	0.0590957	-0.504225	0.0219105	0.0758741	-0.0103917	0.287903	-0.0148131	-0.140629	0.0636318	0.0690122	-0.0426325	-0.185207	-0.075531	-0.32602	-0.0507	0.114204	-0.0122078	0.202164	0.0343906	-0.366794	0.0571862	-0.110881	0.0433932	-0.0700002	0.103793	-0.00388047	-0.0695762	0.0619752	-0.00900762	0.033263	0.00787248	0.168044
0.58	0.244896	-0.0451033	0.109245	-0.034859	-0.00758938	-0.0854342	-0.0741499	0.00683108	0.906637	0.00114529	0.000204371	0.000697022	-0.0359785	0.0250197	-0.128569	0.0609793	-0.148439	0.0636416	-0.503956	0.0311624	0.0757633	-0.0131406	0.287735	-0.0183172	-0.140134	0.0529292	0.0684861	-0.0420857	-0.186021	-0.0805658	-0.326446	-0.0340977	0.114095	-0.00780617	0.202478	0.0282904	-0.366192	0.0573271	-0.110494	0.0415066	-0.0688722	0.108377	-0.00456336	-0.0681036	0.0618655	-0.00813233	0.0333734	0.00546718	0.168126
0.59	0.244539	-0.042889	0.108694	-0.035192	-0.00834624	-0.0868202	-0.0740799	0.00706302	0.906652	0.00195391	0.000211652	0.000747641	-0.0356748	0.0175216	-0.127988	0.0622218	-0.147754	0.0654941	-0.503597	0.0401707	0.0756529	-0.010285	0.28753	-0.0211777	-0.139747	0.0423644	0.0679728	-0.0436911	-0.186865	-0.0826509	-0.32671	-0.0192665	0.114037	-0.00431738	0.202734	0.0227632	-0.3656	0.0553524	-0.110118	0.0413151	-0.0677101	0.110507	-0.00523105	-0.0667128	0.0617634	-0.00766595	0.0334523	0.00237245	0.168192
0.6	0.244209	-0.0398477	0.108151	-0.0340332	-0.00911187	-0.0866045	-0.0740082	0.00730478	0.906676	0.00268512	0.00021913	0.000754538	-0.0354457	0.0101108	-0.127404	0.0607279	-0.147064	0.0662211	-0.503156	0.0478744	0.0755445	-0.010304	0.287293	-0.0249054	-0.139467	0.0313626	0.0674794	-0.0435697	-0.187718	-0.083559	-0.326832	-0.00547558	0.114009	-0.000958914	0.202926	0.0168699	-0.365036	0.0521674	-0.109756	0.0391653	-0.0665397	0.110614	-0.00588745	-0.0649626	0.0616749	-0.00590863	0.0335067	7.55E-05	0.168245
0.61	0.243916	-0.0345979	0.107612	-0.0341502	-0.00985698	-0.0829245	-0.0739343	0.00738389	0.906707	0.00343557	0.00022678	0.000782468	-0.0353114	-0.000903322	-0.126811	0.0595621	-0.146397	0.063812	-0.502626	0.0568056	0.0754414	-0.00995599	0.287022	-0.0279081	-0.139299	0.0191309	0.0669951	-0.044496	-0.188554	-0.0807342	-0.326817	0.00805462	0.114008	0.000206079	0.203062	0.0105015	-0.364514	0.0463181	-0.109399	0.0382928	-0.0653928	0.107017	-0.00651873	-0.0615575	0.0615996	-0.00503111	0.0335259	-0.00399779	0.168277
0.62	0.243687	-0.0275314	0.107094	-0.0328658	-0.0105603	-0.0771498	-0.07386	0.00742609	0.906744	0.00402098	0.00023448	0.000764052	-0.0353045	-0.0128735	-0.126231	0.0556737	-0.145776	0.059431	-0.502012	0.0642622	0.0753427	-0.0104571	0.286726	-0.0292037	-0.139269	0.00571273	0.0665404	-0.0436068	-0.189341	-0.0755109	-0.32667	0.0204602	0.114023	0.0029762	0.203134	0.00475098	-0.364075	0.037993	-0.109059	0.0355476	-0.0643029	0.100637	-0.0071092	-0.0569066	0.0615372	-0.00334487	0.0335093	-0.00673216	0.16828
0.63	0.243514	-0.0196676	0.106597	-0.0332907	-0.0111868	-0.0673226	-0.0737857	0.00737901	0.906787	0.0045827	0.000242082	0.000757894	-0.0354164	-0.026556	-0.125664	0.0526877	-0.145237	0.051104	-0.501328	0.0727269	0.0752545	-0.00880733	0.286408	-0.0329919	-0.139352	-0.00657105	0.0661084	-0.0440452	-0.190046	-0.0661526	-0.326414	0.031027	0.114051	0.00404006	0.203156	-0.000972748	-0.363718	0.0283315	-0.108728	0.0346789	-0.0633091	0.0898132	-0.00765395	-0.0528071	0.0614907	-0.00231994	0.033455	-0.0109923	0.168263
0.64	0.243422	-0.0104048	0.106129	-0.0326355	-0.0117088	-0.0553547	-0.0737122	0.00729645	0.906835	0.00499433	0.000249523	0.000728442	-0.0356864	-0.0414565	-0.125121	0.0472255	-0.144807	0.0410127	-0.500559	0.080266	0.0751766	-0.00823266	0.286072	-0.0334066	-0.139569	-0.0196674	0.0657049	-0.0431019	-0.190639	-0.0546221	-0.326053	0.0403361	0.114097	0.00438636	0.203123	-0.00532973	-0.363474	0.0167533	-0.108407	0.0324201	-0.062449	0.0761331	-0.00815088	-0.0470171	0.0614575	-0.000799256	0.0333589	-0.0143287	0.168222
0.65	0.243405	-0.00159632	0.105698	-0.0326798	-0.0121008	-0.0407031	-0.0736405	0.00701171	0.906887	0.00536606	0.000256737	0.000726094	-0.0361039	-0.0551747	-0.12461	0.0425314	-0.144516	0.0273528	-0.499725	0.0864737	0.0750968	-0.00730272	0.285727	-0.0350994	-0.139896	-0.0300689	0.0653347	-0.0426543	-0.191096	-0.0405796	-0.325618	0.0470486	0.114144	0.00449742	0.203043	-0.0105761	-0.363345	0.00527547	-0.108101	0.0309096	-0.0617561	0.0592637	-0.00860088	-0.0416712	0.0614433	0.000892858	0.033221	-0.0180599	0.168162
0.66	0.243459	0.0072403	0.105303	-0.0330693	-0.0123404	-0.0240599	-0.0735719	0.00670209	0.906943	0.00577646	0.000263914	0.000719538	-0.0366645	-0.0694083	-0.124127	0.037822	-0.144387	0.0119385	-0.498829	0.0935613	0.0750395	-0.00514982	0.285366	-0.0368195	-0.14032	-0.0396876	0.0649884	-0.04218	-0.191397	-0.0246687	-0.32512	0.0526039	0.114195	0.00485418	0.202913	-0.0145981	-0.363333	-0.00639005	-0.107801	0.0298075	-0.0612562	0.0399011	-0.00900294	-0.0381441	0.061446	0.00213105	0.0330543	-0.0207935	0.168091
0.67	0.243583	0.0159509	0.104943	-0.0338331	-0.012406	-0.00601263	-0.0735068	0.00629723	0.907002	0.00592175	0.000271077	0.000710338	-0.0373792	-0.0832433	-0.123665	0.0331321	-0.144439	-0.00453502	-0.49786	0.0998207	0.0749765	-0.00680537	0.284998	-0.0368793	-0.140835	-0.0484012	0.0646584	-0.0422352	-0.191523	-0.00752675	-0.324568	0.0574597	0.114239	0.00303903	0.202744	-0.0182095	-0.36344	-0.0182654	-0.107499	0.0291772	-0.0609745	0.0187125	-0.00935865	-0.0334188	0.0614623	0.00355232	0.0328502	-0.02435	0.16801
0.68	0.243762	0.0225348	0.104617	-0.035319	-0.0122891	0.0131282	-0.0734462	0.00578412	0.907062	0.00610222	0.000278127	0.000709939	-0.0382175	-0.0943984	-0.123229	0.0295572	-0.144677	-0.022788	-0.496839	0.105022	0.0749242	-0.00540321	0.284626	-0.0375202	-0.141415	-0.0530597	0.0643418	-0.0422546	-0.191473	0.010427	-0.323979	0.0596947	0.114277	0.00318116	0.202545	-0.0210984	-0.363654	-0.0281357	-0.107194	0.0294951	-0.0609218	-0.00389191	-0.00966869	-0.0288409	0.0614942	0.00481884	0.0326116	-0.0267599	0.167933
0.69	0.243994	0.0293613	0.104333	-0.0343034	-0.0119861	0.0315062	-0.0733911	0.0052208	0.907124	0.00628914	0.000285158	0.000692865	-0.039176	-0.104407	-0.122825	0.0231301	-0.14511	-0.0399944	-0.495771	0.108574	0.0748906	-0.00124187	0.284251	-0.0370284	-0.142043	-0.0582043	0.0640463	-0.0396336	-0.19124	0.0278681	-0.323372	0.0615474	0.11431	0.00382765	0.202311	-0.0257494	-0.363976	-0.0384784	-0.106892	0.0270211	-0.0611078	-0.0262963	-0.00993417	-0.0249589	0.0615415	0.00644676	0.0323533	-0.0285077	0.167876
0.7	0.244266	0.0346859	0.104098	-0.0344134	-0.0115093	0.0490658	-0.0733419	0.0046262	0.907188	0.00640988	0.000292237	0.000723915	-0.0402315	-0.112918	-0.122461	0.0189599	-0.145722	-0.0566998	-0.494667	0.112478	0.0749056	0.00268635	0.283876	-0.0374774	-0.14271	-0.0620712	0.0637783	-0.0386189	-0.190831	0.0451692	-0.322744	0.0640639	0.114359	0.00396418	0.20204	-0.0286939	-0.364391	-0.0471279	-0.106603	0.0258569	-0.0615237	-0.0478924	-0.010176	-0.0222421	0.061604	0.00763818	0.0320746	-0.0303226	0.167865
0.71	0.244564	0.03744	0.103907	-0.0335193	-0.0108692	0.0648618	-0.0732987	0.00399301	0.907253	0.00640743	0.00029968	0.000774493	-0.0413583	-0.116704	-0.122128	0.0144333	-0.146502	-0.0715679	-0.493537	0.113264	0.0749541	0.00607425	0.283507	-0.0364369	-0.143398	-0.0626128	0.0635302	-0.0358402	-0.190258	0.0599801	-0.322096	0.0647938	0.114393	0.00223493	0.201743	-0.0307534	-0.364882	-0.0532401	-0.106324	0.0236949	-0.0621561	-0.0678275	-0.0103822	-0.0189602	0.0616796	0.00899439	0.0317758	-0.0318771	0.167891
0.72	0.244863	0.0377541	0.103767	-0.0315023	-0.0100914	0.0779387	-0.0732623	0.00329854	0.907317	0.00639047	0.000307596	0.000832014	-0.0425091	-0.116233	-0.121838	0.0104572	-0.14742	-0.0840273	-0.492408	0.11172	0.0750311	0.0104846	0.283147	-0.0356386	-0.144075	-0.0609536	0.0633181	-0.0317955	-0.18955	0.0720304	-0.321443	0.0652084	0.114422	0.00483999	0.201418	-0.0326156	-0.365422	-0.0564688	-0.106072	0.0203466	-0.0629809	-0.0849952	-0.0105649	-0.0165291	0.061768	0.00989842	0.0314575	-0.0336454	0.167974
0.73	0.245139	0.0357435	0.103675	-0.0287978	-0.00920698	0.0877293	-0.073233	0.00257226	0.907381	0.00632224	0.000316557	0.000959067	-0.0436325	-0.111527	-0.121581	0.00750612	-0.148448	-0.0935249	-0.491308	0.108281	0.0751688	0.015255	0.2828	-0.0344401	-0.14471	-0.0568844	0.0631378	-0.0272762	-0.188738	0.081139	-0.320792	0.0646303	0.114463	0.00218975	0.201077	-0.0346633	-0.365979	-0.0571929	-0.105852	0.0162582	-0.0639609	-0.0986357	-0.0107224	-0.0143874	0.0618684	0.0112322	0.0311307	-0.0338184	0.168116
0.74	0.245379	0.0304627	0.103644	-0.0227309	-0.00826185	0.0920961	-0.0732115	0.0017424	0.907442	0.00595542	0.000326912	0.00112899	-0.0446868	-0.0990504	-0.121373	0.00335705	-0.149537	-0.097931	-0.490269	0.0979503	0.0753446	0.0193569	0.282481	-0.0294982	-0.145289	-0.0505114	0.0630093	-0.0191773	-0.187867	0.0845358	-0.320146	0.0641944	0.114498	0.00444172	0.200714	-0.037016	-0.366536	-0.0539518	-0.105692	0.00837609	-0.065052	-0.106792	-0.0108704	-0.0139673	0.0619785	0.0114923	0.030797	-0.0346335	0.168335
0.75	0.245546	0.0220773	0.103678	-0.0165086	-0.00731287	0.0921251	-0.0731979	0.000972972	0.9075	0.00555731	0.000339568	0.00139719	-0.0455801	-0.0804695	-0.121214	0.00157167	-0.150627	-0.0970846	-0.489359	0.0842192	0.0755529	0.0220408	0.282203	-0.0256841	-0.145778	-0.0421783	0.0629466	-0.0112911	-0.186987	0.083985	-0.319501	0.0644309	0.114536	0.002636	0.200334	-0.0383584	-0.367043	-0.0471943	-0.105616	0.000231893	-0.066193	-0.11013	-0.0110152	-0.0141711	0.0620928	0.012125	0.0304634	-0.0337742	0.168628
0.76	0.245631	0.0138739	0.103781	-0.00828942	-0.00640078	0.0884561	-0.0731919	0.000272203	0.907552	0.0049063	0.000354847	0.00167546	-0.0462794	-0.0602039	-0.121112	-0.00151452	-0.151651	-0.0899345	-0.488603	0.0676059	0.0757883	0.0250928	0.281975	-0.0202992	-0.146171	-0.0349212	0.0629566	-0.00219039	-0.186144	0.07884	-0.318853	0.0644163	0.114566	0.00229438	0.199944	-0.038953	-0.367483	-0.0402948	-0.10564	-0.0101515	-0.0673402	-0.109441	-0.0111612	-0.0133106	0.0622127	0.012543	0.0301366	-0.0333622	0.169002
0.77	0.245635	0.00446633	0.103959	0.00202863	-0.00556256	0.0814965	-0.0731925	-0.00032936	0.907598	0.0042743	0.000372987	0.00194506	-0.0467728	-0.0378332	-0.121082	-0.00701075	-0.152551	-0.0776795	-0.488015	0.05052	0.0760481	0.0272648	0.281805	-0.0138987	-0.146473	-0.0278238	0.0630518	0.00925483	-0.185371	0.0708018	-0.3182	0.0656342	0.114588	0.00148933	0.19954	-0.0409521	-0.367851	-0.0312816	-0.105781	-0.0228098	-0.068454	-0.10509	-0.0113099	-0.0140865	0.0623349	0.0125762	0.0298165	-0.0321952	0.169449
0.78	0.24555	-0.00616067	0.104216	0.012898	-0.00483628	0.0704916	-0.0731985	-0.000886534	0.907636	0.00341747	0.000393909	0.00224932	-0.0470322	-0.0112804	-0.121137	-0.0117053	-0.153294	-0.0642518	-0.487621	0.0286217	0.0763301	0.0294305	0.281704	-0.00697238	-0.146683	-0.020447	0.0632418	0.0205262	-0.184705	0.0587763	-0.317533	0.0672822	0.11461	0.00113456	0.199127	-0.0416657	-0.368131	-0.0206609	-0.106055	-0.0360154	-0.0694929	-0.0961433	-0.0114528	-0.0132322	0.0624556	0.012498	0.0295144	-0.0295943	0.169917
0.79	0.245363	-0.0187611	0.104551	0.0246832	-0.0042613	0.0562836	-0.0732097	-0.00134543	0.907667	0.00260518	0.000417875	0.00253826	-0.0470109	0.0192145	-0.121284	-0.0170917	-0.153851	-0.0466433	-0.487465	0.00402984	0.0766336	0.0314905	0.281675	0.000240472	-0.14679	-0.011494	0.0635341	0.0329392	-0.18418	0.0435974	-0.316854	0.0683044	0.114624	0.000719434	0.198707	-0.0421518	-0.368298	-0.00720545	-0.106474	-0.0500699	-0.0704111	-0.0834358	-0.011583	-0.0116005	0.062575	0.0118341	0.0292383	-0.0275286	0.170368
0.8	0.245072	-0.030662	0.104966	0.0368246	-0.00386294	0.0403874	-0.0732246	-0.00163917	0.907688	0.0016915	0.000444422	0.0027728	-0.0467012	0.0489223	-0.121535	-0.023337	-0.154182	-0.0266059	-0.48755	-0.0206532	0.0769475	0.0314326	0.281723	0.00859319	-0.146793	-0.0040555	0.0639315	0.0452384	-0.183826	0.0261735	-0.316163	0.0698121	0.114631	-0.000339147	0.198283	-0.0423937	-0.368343	0.00597742	-0.107043	-0.0642702	-0.0711772	-0.0685098	-0.0116966	-0.0100554	0.0626861	0.0109443	0.028985	-0.024102	0.170769
0.81	0.244685	-0.0413235	0.105465	0.0496358	-0.0036562	0.0235525	-0.0732421	-0.00176943	0.9077	0.00068198	0.000473006	0.00294796	-0.0461132	0.0760195	-0.121904	-0.0313558	-0.154276	-0.00638114	-0.487876	-0.043319	0.0772597	0.0298069	0.281854	0.0170706	-0.146707	0.00108801	0.0644439	0.0579461	-0.183659	0.00771765	-0.315451	0.0722716	0.114625	-0.00106681	0.197855	-0.0420212	-0.368266	0.0184242	-0.107768	-0.0789702	-0.071774	-0.0522909	-0.0118038	-0.0103166	0.0627869	0.0096214	0.0287748	-0.0193237	0.1711
0.82	0.244222	-0.0497696	0.106043	0.0613704	-0.00364155	0.00738454	-0.0732599	-0.00172096	0.907703	-0.000128469	0.000503283	0.00308529	-0.0452852	0.0995988	-0.122394	-0.0401355	-0.154139	0.0138253	-0.488421	-0.0645668	0.0775323	0.0258083	0.282066	0.0249879	-0.146561	0.00359795	0.0650682	0.0694127	-0.183678	-0.00976704	-0.314711	0.0756971	0.114617	-0.000653184	0.197425	-0.0427943	-0.368085	0.0288871	-0.108642	-0.0923343	-0.0721969	-0.036276	-0.0119004	-0.00849168	0.0628731	0.00810556	0.028619	-0.012807	0.171335
0.83	0.243712	-0.0554866	0.106685	0.0706859	-0.00380376	-0.00744401	-0.0732764	-0.00157354	0.907698	-0.000771158	0.000534687	0.00318522	-0.0442636	0.11826	-0.122994	-0.0474838	-0.153781	0.0326218	-0.489166	-0.0834111	0.0777826	0.0235026	0.282349	0.030899	-0.14639	0.00351665	0.0657873	0.0779531	-0.183867	-0.0255549	-0.313935	0.0793651	0.114619	-6.73E-05	0.196993	-0.0430352	-0.367826	0.0365451	-0.109641	-0.102814	-0.0724544	-0.0210961	-0.0119838	-0.00828999	0.0629451	0.00642928	0.0285293	-0.00646716	0.171464
0.84	0.243185	-0.0566697	0.107372	0.0766684	-0.00411271	-0.0184786	-0.0732901	-0.00117701	0.907688	-0.00122862	0.000566581	0.00317677	-0.0431192	0.126516	-0.123688	-0.0547041	-0.153233	0.0479313	-0.49006	-0.0937638	0.0779897	0.0187388	0.282687	0.0354489	-0.146229	-0.000449073	0.0665792	0.0829373	-0.184195	-0.0372835	-0.313122	0.0831027	0.114615	-0.00101371	0.19656	-0.0430864	-0.367523	0.0394805	-0.110731	-0.109257	-0.0725695	-0.00913368	-0.0120571	-0.0068988	0.0629957	0.0045683	0.0284979	-2.33E-05	0.171482
0.85	0.242664	-0.0554488	0.108081	0.07941	-0.00452215	-0.0257008	-0.0732988	-0.000572813	0.907673	-0.0015874	0.000597831	0.00307707	-0.0419322	0.127728	-0.124462	-0.0615384	-0.152557	0.0564241	-0.491028	-0.098283	0.0781355	0.0108283	0.283063	0.0385105	-0.146101	-0.00546117	0.0674152	0.0849078	-0.18462	-0.045371	-0.312277	0.0855436	0.114595	-0.00338393	0.196134	-0.0414025	-0.3672	0.0399607	-0.111869	-0.1117	-0.0725788	-0.000505519	-0.0121231	-0.0058319	0.0630319	0.0029143	0.0285289	0.00581033	0.171374
0.86	0.242186	-0.0497101	0.10878	0.0776761	-0.00498096	-0.0285946	-0.0733009	0.00021643	0.907657	-0.00163193	0.000627758	0.00289613	-0.0407966	0.11867	-0.125283	-0.0665436	-0.151837	0.0584547	-0.492	-0.0954898	0.0781858	-0.000467062	0.283453	0.0391583	-0.146039	-0.0130823	0.0682544	0.0818798	-0.185098	-0.0482281	-0.311414	0.0863879	0.114555	-0.00532808	0.195719	-0.0399187	-0.366899	0.0354417	-0.112999	-0.108883	-0.0725221	0.0043994	-0.0121905	-0.00708583	0.0630488	0.000767095	0.0286227	0.0124135	0.171148
0.87	0.241785	-0.0407598	0.109437	0.0710624	-0.00543706	-0.0276185	-0.0732943	0.00111874	0.907643	-0.00123013	0.000655606	0.00266094	-0.0398056	0.100432	-0.126117	-0.0683571	-0.151145	0.0541228	-0.492895	-0.0833331	0.0781529	-0.00477592	0.28382	0.0346081	-0.146071	-0.0222231	0.0690538	0.0738203	-0.185573	-0.0464858	-0.310546	0.0866128	0.114489	-0.00696586	0.19532	-0.0387467	-0.36666	0.0273478	-0.114068	-0.100324	-0.072441	0.00606509	-0.01227	-0.00878002	0.0630443	-0.0012758	0.0287794	0.0185366	0.170816
0.88	0.241463	-0.0325002	0.110022	0.0622448	-0.00585773	-0.0253977	-0.0732784	0.00204748	0.907633	-0.000692797	0.000681184	0.00245946	-0.0389992	0.0808986	-0.126925	-0.0666792	-0.15055	0.0438902	-0.493658	-0.0687829	0.0780716	-0.00969567	0.284144	0.0291537	-0.146197	-0.0293781	0.06978	0.0636482	-0.186011	-0.0423389	-0.309683	0.0854704	0.114427	-0.00716945	0.194939	-0.0367034	-0.366487	0.0200852	-0.115032	-0.0890512	-0.0723562	0.00675622	-0.0123652	-0.0102135	0.0630159	-0.00356813	0.0289985	0.0245661	0.170388
0.89	0.241203	-0.0273464	0.110523	0.0526289	-0.00623684	-0.0237168	-0.0732531	0.00301385	0.90763	-0.000117095	0.000704871	0.00230324	-0.0383686	0.0637094	-0.12767	-0.0612812	-0.150083	0.0334896	-0.494265	-0.0522398	0.0779713	-0.010395	0.284404	0.0224831	-0.146395	-0.0336594	0.0704166	0.05324	-0.186403	-0.0379128	-0.308829	0.0851605	0.114372	-0.00383113	0.194575	-0.0349831	-0.36636	0.0162922	-0.115875	-0.076841	-0.072267	0.00806678	-0.0124817	-0.0122506	0.0629659	-0.00596714	0.0292776	0.0299562	0.169876
0.9	0.240989	-0.0229068	0.110937	0.0438741	-0.00658546	-0.023764	-0.0732182	0.00396948	0.907632	0.000635839	0.000727418	0.0022196	-0.0378982	0.0478081	-0.128327	-0.0536815	-0.149721	0.0265965	-0.494704	-0.0360972	0.0778576	-0.0102259	0.2846	0.0161995	-0.146655	-0.0378206	0.0709606	0.0432968	-0.186747	-0.0346345	-0.307975	0.085807	0.114361	0.00109586	0.194227	-0.0345913	-0.366261	0.0133537	-0.1166	-0.0657868	-0.07216	0.0109908	-0.0126319	-0.0171226	0.0628947	-0.00760459	0.0296121	0.0346548	0.16931
0.91	0.240812	-0.0186784	0.111261	0.0339591	-0.00690871	-0.022834	-0.0731738	0.00491542	0.907643	0.00146091	0.000749411	0.00217083	-0.037577	0.0305197	-0.128869	-0.0430348	-0.149446	0.0199235	-0.494969	-0.0173135	0.0777488	-0.0109341	0.284725	0.00856669	-0.14697	-0.0412025	0.0714083	0.0323388	-0.187051	-0.0305879	-0.307117	0.0857079	0.114397	0.00593251	0.193892	-0.0330492	-0.36618	0.0104136	-0.117205	-0.0532812	-0.0720291	0.0129539	-0.0128224	-0.0215859	0.0628007	-0.00988114	0.0299928	0.0392377	0.16871
0.92	0.240683	-0.0132779	0.111484	0.0219486	-0.00718642	-0.0196155	-0.0731201	0.00581085	0.907662	0.00237921	0.00077077	0.00209373	-0.0374294	0.00978192	-0.129259	-0.0290764	-0.149263	0.0123471	-0.495034	0.00430655	0.0776304	-0.0119154	0.284774	0.000365761	-0.147345	-0.0443621	0.071745	0.019537	-0.187301	-0.0245852	-0.306265	0.0842648	0.114492	0.0136324	0.193574	-0.0307373	-0.36613	0.00581376	-0.11767	-0.0381355	-0.0718925	0.0126907	-0.0130679	-0.0271234	0.0626813	-0.0126292	0.0304197	0.0435189	0.168118
0.93	0.240595	-0.00821549	0.11159	0.00758853	-0.00738499	-0.0131683	-0.0730576	0.00665419	0.90769	0.00331977	0.000790997	0.00194045	-0.0374709	-0.01253	-0.129467	-0.0129371	-0.149192	0.00245725	-0.494873	0.0287967	0.0775097	-0.0121165	0.284737	-0.00896782	-0.147759	-0.0443531	0.0719523	0.00533648	-0.187477	-0.0161477	-0.305441	0.079479	0.114681	0.0237525	0.193281	-0.0273606	-0.366114	0.000767433	-0.117965	-0.0198906	-0.071779	0.00926694	-0.0133494	-0.0291654	0.0625314	-0.0156984	0.0309046	0.0497033	0.167563
0.94	0.240544	-0.00403122	0.111558	-0.00982712	-0.00746317	-0.0034112	-0.0729876	0.00732295	0.907728	0.00424712	0.000809335	0.00170588	-0.0377136	-0.0347674	-0.129462	0.00608746	-0.14926	-0.00964429	-0.494461	0.0533059	0.0774092	-0.00876976	0.284599	-0.0185834	-0.148179	-0.0391822	0.0720023	-0.0104505	-0.187553	-0.00477156	-0.304697	0.068975	0.114941	0.0288923	0.193035	-0.0225154	-0.366137	-0.00390854	-0.11805	0.00232092	-0.0717215	0.00268457	-0.0136652	-0.0336535	0.0623536	-0.0183114	0.0314533	0.0554243	0.167081
0.95	0.24052	-0.000867838	0.111389	-0.0258492	-0.00740527	0.00654723	-0.0729114	0.00790518	0.907774	0.00496325	0.000824639	0.00134645	-0.0381548	-0.0557876	-0.129256	0.0221857	-0.149473	-0.0218176	-0.493794	0.0783726	0.0773136	-0.0114543	0.28437	-0.0263184	-0.148571	-0.0322593	0.071902	-0.0237245	-0.187512	0.00788592	-0.304066	0.05695	0.115266	0.0365478	0.192836	-0.0168295	-0.366193	-0.00779726	-0.11792	0.02314	-0.0717366	-0.00439011	-0.0140208	-0.0372885	0.0621494	-0.0205487	0.0320556	0.0605436	0.166708
0.96	0.240492	-0.00155872	0.111078	-0.0433031	-0.00720573	0.0168508	-0.0728305	0.00824964	0.907827	0.00563416	0.000836424	0.000993807	-0.0387502	-0.0710517	-0.128848	0.0398311	-0.149839	-0.0356388	-0.492892	0.100972	0.077195	-0.0127599	0.284052	-0.0359159	-0.148883	-0.0176841	0.0716408	-0.037829	-0.187341	0.0215356	-0.303587	0.0392854	0.115636	0.036884	0.192716	-0.00876802	-0.366255	-0.00808552	-0.117566	0.0456607	-0.0718254	-0.0117614	-0.0143992	-0.0382957	0.0619202	-0.0228687	0.0327016	0.0641087	0.166458
0.97	0.240426	-0.00527587	0.110634	-0.0590782	-0.00687762	0.0252737	-0.0727465	0.00850665	0.907887	0.0061423	0.00084457	0.000656741	-0.0394403	-0.0804009	-0.128268	0.0556239	-0.150346	-0.0481038	-0.491787	0.119781	0.0770754	-0.011554	0.28365	-0.0440928	-0.149052	0.00105074	0.0712282	-0.0502365	-0.18706	0.0326035	-0.303299	0.0185809	0.116016	0.0391333	0.192672	2.20E-05	-0.366284	-0.00500711	-0.117007	0.0660446	-0.0719762	-0.0175366	-0.0147976	-0.0420483	0.0616734	-0.0239504	0.0333839	0.0666663	0.16634
0.98	0.240298	-0.0112515	0.110067	-0.0719566	-0.00644381	0.0312327	-0.0726606	0.00864414	0.90795	0.0064926	0.000849202	0.000306568	-0.0401725	-0.0845304	-0.127534	0.0682004	-0.150967	-0.0577222	-0.490516	0.13455	0.0769554	-0.0138765	0.283179	-0.0504519	-0.14904	0.0226295	0.0706686	-0.0598846	-0.186696	0.0405286	-0.303229	-0.00425861	0.116403	0.0387112	0.192716	0.00824796	-0.366255	0.000349772	-0.116264	0.08287	-0.072168	-0.0212046	-0.0152232	-0.0431195	0.0614156	-0.0247944	0.0340678	0.0644145	0.166359
0.99	0.240087	-0.0194842	0.109378	-0.0860493	-0.00592872	0.0347508	-0.0725735	0.0087913	0.908015	0.0066362	0.000851106	9.14E-05	-0.0409048	-0.0849315	-0.126657	0.0834453	-0.151679	-0.0655577	-0.489106	0.14698	0.076819	-0.0149137	0.282646	-0.0564319	-0.148821	0.0459653	0.069956	-0.0721932	-0.18627	0.0469291	-0.303388	-0.0263636	0.116792	0.037856	0.192853	0.0182023	-0.366145	0.00812007	-0.115352	0.10044	-0.0723765	-0.0223269	-0.0156458	-0.042458	0.0611541	-0.0243157	0.0347123	0.0587561	0.166503
1	0.239796	-0.0258354	0.108561	-0.0980565	-0.00536152	0.035153	-0.0724846	0.00898225	0.908081	0.0066128	0.000851442	-4.36E-05	-0.0416209	-0.0861453	-0.125631	0.0963545	-0.152451	-0.0696175	-0.487579	0.157625	0.0766601	-0.018351	0.28206	-0.0604315	-0.148416	0.0647914	0.069077	-0.08425	-0.18581	0.0493462	-0.303748	-0.0449747	0.117135	0.030407	0.193088	0.0274062	-0.365951	0.0140649	-0.114277	0.115037	-0.0725722	-0.0206084	-0.016059	-0.0411889	0.0609051	-0.0228294	0.0352882	0.0508387	0.166746
1.01	0.239451	-0.0309354	0.10764	-0.107247	-0.00478508	0.0317938	-0.0723931	0.00931613	0.908146	0.00643974	0.00085063	-9.95E-05	-0.0423301	-0.0865544	-0.124494	0.106534	-0.153242	-0.0697568	-0.48596	0.16548	0.0764807	-0.0186428	0.281435	-0.0640734	-0.14787	0.0797019	0.0680607	-0.094813	-0.185361	0.0476785	-0.304284	-0.0613773	0.117422	0.0286576	0.193413	0.0357985	-0.3657	0.0186898	-0.113084	0.125695	-0.0727271	-0.0154213	-0.016452	-0.038652	0.0606683	-0.021815	0.0357763	0.0416236	0.167071
1.02	0.239071	-0.0331138	0.106633	-0.113303	-0.00424568	0.0236855	-0.0722975	0.00981734	0.908211	0.00649119	0.00085004	8.94E-06	-0.0430363	-0.089479	-0.123267	0.114424	-0.154006	-0.0642792	-0.484264	0.173426	0.0763018	-0.0180387	0.280773	-0.0675492	-0.147228	0.0867442	0.0669243	-0.104662	-0.18495	0.0422348	-0.304953	-0.07102	0.117694	0.0264322	0.193798	0.0404541	-0.365406	0.0206288	-0.111809	0.131899	-0.0728044	-0.00569949	-0.0168041	-0.0331105	0.0604443	-0.0203101	0.0361626	0.0312742	0.167442
1.03	0.238674	-0.0368547	0.105552	-0.115811	-0.00380799	0.00820644	-0.0721965	0.0103833	0.908276	0.00640769	0.000851527	0.000318388	-0.0437212	-0.0842049	-0.121958	0.122715	-0.154688	-0.0544157	-0.482534	0.171687	0.0761643	-0.00937358	0.280093	-0.0687609	-0.14655	0.0901081	0.0656858	-0.112923	-0.184634	0.0285677	-0.305689	-0.0743197	0.117935	0.0223873	0.194231	0.0446818	-0.365081	0.0246415	-0.110495	0.13311	-0.0727482	0.0111188	-0.0171077	-0.0280606	0.0602413	-0.0180348	0.0364367	0.0200793	0.167834
1.04	0.238262	-0.0405847	0.104443	-0.109706	-0.00357346	-0.0165134	-0.0720894	0.011094	0.908339	0.00624005	0.000857007	0.000815846	-0.0443135	-0.0732904	-0.120599	0.127112	-0.155219	-0.0354753	-0.480863	0.162728	0.0761371	0.00212709	0.279407	-0.0674153	-0.145893	0.0845745	0.0644026	-0.114561	-0.184499	0.00561892	-0.3064	-0.0661272	0.118143	0.0208333	0.194674	0.0423662	-0.364715	0.0295467	-0.109228	0.123556	-0.0724765	0.0363564	-0.0173584	-0.0226815	0.0600625	-0.015957	0.0365996	0.00959632	0.16823
1.05	0.237845	-0.0436989	0.103352	-0.100208	-0.00362245	-0.0441866	-0.0719742	0.0119282	0.9084	0.00599931	0.000868002	0.00138463	-0.0447811	-0.06116	-0.119226	0.130203	-0.155486	-0.00575269	-0.479295	0.151514	0.0761902	0.00778641	0.278751	-0.0641584	-0.145323	0.0731357	0.0631399	-0.112914	-0.184617	-0.0228464	-0.306986	-0.050857	0.118346	0.0200771	0.195093	0.0399009	-0.364309	0.034418	-0.108088	0.109805	-0.0719288	0.0641281	-0.0175546	-0.0176951	0.0599047	-0.0140105	0.0366536	-0.00115167	0.168601
1.06	0.237438	-0.0441939	0.102304	-0.0869538	-0.00396552	-0.0714835	-0.0718504	0.0127827	0.908458	0.00553209	0.000884407	0.00188182	-0.0451286	-0.0488287	-0.117858	0.128824	-0.155413	0.0285531	-0.477859	0.135216	0.0763085	0.0140566	0.278145	-0.05725	-0.144879	0.0577097	0.0619408	-0.105699	-0.185029	-0.0544557	-0.307411	-0.0345126	0.11852	0.0143663	0.195473	0.0353526	-0.363879	0.0363901	-0.107106	0.0917181	-0.0711072	0.0909886	-0.0176927	-0.01096	0.0597713	-0.0117167	0.0366007	-0.0108977	0.168927
1.07	0.237061	-0.043847	0.101336	-0.0707588	-0.0046075	-0.0981773	-0.0717185	0.0135763	0.908511	0.00508281	0.000905346	0.00229097	-0.0453415	-0.0333745	-0.116543	0.12401	-0.154977	0.0637892	-0.476619	0.112969	0.076482	0.0206365	0.277617	-0.048815	-0.144579	0.0400927	0.0608672	-0.0935735	-0.18575	-0.0854864	-0.307666	-0.0162312	0.118647	0.0118043	0.195797	0.0286943	-0.36345	0.0373509	-0.106321	0.0703103	-0.0700223	0.116834	-0.0177602	-0.00376251	0.0596623	-0.00951094	0.0364536	-0.019564	0.169187
1.08	0.236715	-0.0439475	0.100477	-0.0512084	-0.00555095	-0.124764	-0.0715796	0.0141752	0.908557	0.00418875	0.000930117	0.00263897	-0.0453848	-0.01206	-0.115319	0.11515	-0.154168	0.0995184	-0.475645	0.0815558	0.0767406	0.0297596	0.277191	-0.0367553	-0.144424	0.0228961	0.0599675	-0.0761527	-0.186763	-0.115216	-0.307743	0.00090113	0.118746	0.00728951	0.196068	0.0236132	-0.363027	0.0386052	-0.105766	0.0450659	-0.0686831	0.142176	-0.0177503	0.00455097	0.0595799	-0.00671633	0.036215	-0.0279317	0.169366
1.09	0.236405	-0.0437263	0.0997727	-0.02726	-0.00680555	-0.150819	-0.071435	0.0146907	0.908593	0.00272326	0.000957764	0.00288148	-0.0452232	0.0128965	-0.114256	0.099724	-0.152973	0.135439	-0.475011	0.0441601	0.0770753	0.0353286	0.276902	-0.0205165	-0.144417	0.00369885	0.0593069	-0.0532158	-0.188062	-0.144049	-0.307638	0.0197207	0.118796	0.00187092	0.19628	0.0186086	-0.362619	0.0392795	-0.105493	0.0148826	-0.0670964	0.166416	-0.0176579	0.0131292	0.0595298	-0.00420512	0.0358919	-0.0355246	0.169452
1.1	0.236126	-0.0421237	0.099257	0.000739043	-0.00836541	-0.174577	-0.0712863	0.0150662	0.908611	0.000825703	0.000987353	0.0030012	-0.0448187	0.0402282	-0.113413	0.0770384	-0.1514	0.169797	-0.474791	0.000909797	0.0774392	0.0351747	0.276791	-0.00138177	-0.14455	-0.0165416	0.0589274	-0.0251527	-0.189633	-0.171221	-0.307354	0.0367827	0.118776	-0.00561079	0.196448	0.0142238	-0.362226	0.038157	-0.105538	-0.0198503	-0.065281	0.187725	-0.0174755	0.0230729	0.0595046	-0.00185338	0.0354946	-0.0415009	0.169442
1.11	0.235911	-0.0362725	0.09897	0.0294265	-0.0102032	-0.193559	-0.0711344	0.0153295	0.908609	-0.00124772	0.00101762	0.00304148	-0.044195	0.0645201	-0.112862	0.0493121	-0.149472	0.201024	-0.475022	-0.0456817	0.0777942	0.0366655	0.276885	0.0198788	-0.144843	-0.0394669	0.0588703	0.00325126	-0.191443	-0.19353	-0.306907	0.051945	0.118686	-0.0120168	0.196571	0.0104895	-0.361892	0.0319282	-0.105933	-0.0553095	-0.0632828	0.2039	-0.0171994	0.0316369	0.05951	0.00120129	0.0350326	-0.0469395	0.169337
1.12	0.235783	-0.0285011	0.0989304	0.0582939	-0.0122638	-0.205941	-0.0709799	0.0154878	0.908585	-0.00350235	0.00104766	0.00296777	-0.0433843	0.0866966	-0.112643	0.0175535	-0.147251	0.22389	-0.475722	-0.0932336	0.078156	0.0365179	0.277201	0.042517	-0.145301	-0.0615053	0.0591427	0.0319773	-0.193435	-0.209326	-0.306329	0.0628711	0.11854	-0.0157479	0.196658	0.0075993	-0.361655	0.0230706	-0.106681	-0.0907272	-0.0611672	0.213044	-0.0168306	0.0410564	0.0595451	0.00334969	0.0345162	-0.0520701	0.169156
1.13	0.235776	-0.017209	0.0991495	0.0861851	-0.0144781	-0.210525	-0.0708238	0.0157271	0.908539	-0.00576104	0.00107653	0.00279221	-0.0424375	0.102888	-0.112783	-0.0174626	-0.144823	0.238279	-0.476891	-0.138433	0.0785038	0.0326815	0.277745	0.0653222	-0.145939	-0.0854902	0.0597386	0.0593728	-0.19554	-0.217531	-0.305647	0.0730425	0.118369	-0.0193058	0.196708	0.00417452	-0.361557	0.00986863	-0.107773	-0.124694	-0.0590131	0.213866	-0.0163776	0.0502515	0.0596078	0.00579195	0.0339497	-0.0556818	0.168918
1.14	0.235899	-0.00306402	0.0996116	0.108553	-0.0167452	-0.204795	-0.0706652	0.0159675	0.90847	-0.0080193	0.00110322	0.00251262	-0.0414108	0.111775	-0.113273	-0.0504567	-0.142297	0.24199	-0.478488	-0.178405	0.0788127	0.0310816	0.278508	0.0857812	-0.146755	-0.108469	0.0606183	0.0809842	-0.197665	-0.21566	-0.30488	0.0798466	0.118164	-0.0220383	0.196738	0.00253468	-0.361621	-0.00645631	-0.109158	-0.151764	-0.0569201	0.204211	-0.0158493	0.0554637	0.0596953	0.00805682	0.0333418	-0.0590448	0.16865
1.15	0.236159	0.011767	0.100302	0.127948	-0.0189555	-0.188851	-0.0705039	0.0162557	0.908379	-0.0101535	0.00112633	0.00208859	-0.0403633	0.115897	-0.114101	-0.0842072	-0.139795	0.232955	-0.480457	-0.213857	0.0790797	0.0249224	0.279479	0.106101	-0.147733	-0.127711	0.0617471	0.101036	-0.19971	-0.203785	-0.304065	0.0821842	0.117912	-0.027559	0.196763	0.00268683	-0.361861	-0.0238908	-0.110783	-0.17462	-0.0549973	0.183809	-0.015275	0.0594291	0.0598028	0.00984815	0.0327159	-0.0589153	0.168391
1.16	0.236558	0.0271124	0.101203	0.14187	-0.0209978	-0.162249	-0.0703395	0.0166453	0.908269	-0.0119287	0.0011444	0.00150178	-0.0393579	0.112014	-0.11525	-0.116037	-0.137437	0.214037	-0.482731	-0.238938	0.0792918	0.0168153	0.28063	0.123633	-0.148845	-0.142784	0.0630864	0.116786	-0.201571	-0.180376	-0.30325	0.0800996	0.117637	-0.0262396	0.196792	0.00359107	-0.362291	-0.0419501	-0.112591	-0.190263	-0.0533541	0.152556	-0.0146675	0.0624914	0.0599255	0.0106644	0.0320879	-0.059214	0.16816
1.17	0.237088	0.0433594	0.102279	0.148089	-0.0227537	-0.125359	-0.0701701	0.0172266	0.908143	-0.0130713	0.00115608	0.000813224	-0.0384769	0.0985806	-0.11668	-0.142806	-0.135342	0.182994	-0.485192	-0.251597	0.0794088	0.0113085	0.281925	0.134019	-0.150058	-0.153605	0.0645743	0.125017	-0.203128	-0.145193	-0.302479	0.07309	0.117401	-0.0204472	0.196836	0.00604818	-0.36291	-0.0608537	-0.1145	-0.196121	-0.052098	0.11117	-0.0140491	0.0617044	0.0600563	0.011515	0.0314703	-0.0566794	0.167981
1.18	0.237738	0.0584076	0.103482	0.148421	-0.0241161	-0.0804045	-0.0699938	0.018051	0.908009	-0.0137915	0.00116017	-1.04E-05	-0.0378021	0.0776693	-0.118331	-0.165539	-0.133634	0.14176	-0.487714	-0.252294	0.0795021	0.00847864	0.283306	0.140878	-0.151345	-0.159904	0.0661374	0.128419	-0.20428	-0.101296	-0.301788	0.0640145	0.117212	-0.0180609	0.1969	0.00843435	-0.363713	-0.0781867	-0.116419	-0.194026	-0.0513208	0.061726	-0.0134371	0.0600244	0.0601914	0.0117082	0.0308879	-0.0522001	0.167877
1.19	0.238494	0.0741091	0.104769	0.140811	-0.0249935	-0.0272388	-0.0698083	0.0190602	0.90787	-0.0138623	0.00115516	-0.000991574	-0.0374109	0.0461323	-0.120149	-0.182219	-0.13242	0.0897654	-0.490169	-0.238048	0.0795306	0.000190605	0.284731	0.142291	-0.152676	-0.162884	0.0677164	0.124802	-0.204948	-0.0489312	-0.301202	0.0516665	0.117046	-0.0145845	0.196989	0.0113156	-0.364689	-0.0963304	-0.118263	-0.181668	-0.0510987	0.00442378	-0.0128611	0.0563432	0.0603256	0.0113627	0.0303587	-0.0461102	0.167871
1.2	0.239335	0.0873033	0.106068	0.125706	-0.025292	0.031217	-0.0696124	0.0201087	0.907732	-0.0135075	0.00114019	-0.00204011	-0.0373671	0.0125183	-0.122035	-0.190174	-0.131829	0.0265072	-0.49244	-0.217316	0.0795041	-0.00265396	0.28615	0.139602	-0.15401	-0.157533	0.0692171	0.115213	-0.205058	0.00909994	-0.30077	0.0328564	0.116907	-0.0128582	0.197124	0.0166482	-0.365827	-0.111978	-0.119915	-0.159619	-0.0514999	-0.0578402	-0.0123178	0.0534462	0.0604523	0.0105252	0.0298968	-0.0394019	0.16797
1.21	0.240235	0.0987073	0.107346	0.10643	-0.0249705	0.0918245	-0.0694063	0.0210827	0.907601	-0.012868	0.00111435	-0.0031429	-0.0376735	-0.0231089	-0.123927	-0.191429	-0.131946	-0.0429192	-0.494479	-0.191009	0.0794606	-0.00506288	0.287517	0.132634	-0.155289	-0.146918	0.0706007	0.103113	-0.204578	0.0696292	-0.300544	0.0103651	0.116791	-0.0101708	0.197306	0.0226033	-0.367105	-0.12637	-0.121313	-0.1317	-0.0525524	-0.122145	-0.0117994	0.052128	0.0605667	0.00902167	0.0295091	-0.031749	0.168163
1.22	0.24116	0.106357	0.10856	0.0840113	-0.0240043	0.151805	-0.0691908	0.0220015	0.907475	-0.0120937	0.00107757	-0.00422464	-0.0383308	-0.0577405	-0.125742	-0.185604	-0.132807	-0.111571	-0.496227	-0.159369	0.0794132	-0.00241661	0.288802	0.123874	-0.156457	-0.129659	0.0718163	0.0884374	-0.203486	0.131851	-0.30057	-0.0158267	0.116681	-0.00988666	0.197561	0.0289903	-0.368494	-0.137034	-0.122394	-0.099251	-0.0542632	-0.185594	-0.0112824	0.0528263	0.0606604	0.00662818	0.029207	-0.0215505	0.168424
1.23	0.242074	0.109853	0.109685	0.0596696	-0.0224178	0.206728	-0.0689664	0.0228711	0.907359	-0.0112181	0.00103042	-0.00519092	-0.0393171	-0.0901286	-0.127419	-0.172681	-0.134372	-0.174947	-0.497633	-0.123489	0.0793652	-0.006983	0.289988	0.113117	-0.157469	-0.108425	0.0728322	0.0704065	-0.201788	0.191311	-0.300863	-0.0420682	0.116562	-0.0132303	0.197894	0.0366108	-0.369954	-0.14327	-0.123128	-0.0641202	-0.0565952	-0.243584	-0.0107452	0.0554647	0.060728	0.00373531	0.0290213	-0.00857964	0.168722
1.24	0.24294	0.108916	0.110702	0.0354536	-0.020279	0.253519	-0.0687337	0.023671	0.907251	-0.0101705	0.00097418	-0.00603415	-0.0405784	-0.116379	-0.128905	-0.15441	-0.136571	-0.231278	-0.498689	-0.0891514	0.0792429	-0.0137193	0.291066	0.101851	-0.1583	-0.0839756	0.0736214	0.050832	-0.199551	0.241995	-0.301409	-0.0674718	0.116417	-0.0156537	0.198306	0.0450042	-0.371433	-0.144796	-0.12351	-0.0287918	-0.0594664	-0.292909	-0.0101815	0.0596774	0.0607643	-0.000159886	0.0289703	0.00522419	0.169022
1.25	0.243726	0.105115	0.1116	0.0129258	-0.0176747	0.290849	-0.0684933	0.024384	0.907157	-0.00880035	0.000909809	-0.0068163	-0.0420539	-0.137803	-0.130168	-0.133708	-0.139314	-0.27793	-0.499402	-0.0546594	0.0790858	-0.0145062	0.292019	0.0878024	-0.15893	-0.0600714	0.0741791	0.0322903	-0.196883	0.280522	-0.30219	-0.0889219	0.116256	-0.0151526	0.198781	0.0511354	-0.37289	-0.14277	-0.123549	0.00477066	-0.062779	-0.332217	-0.00957194	0.0633297	0.0607633	-0.00380088	0.0290578	0.0195604	0.169294
1.26	0.244397	0.0955215	0.11236	-0.00829061	-0.0146923	0.319439	-0.0682461	0.0250358	0.907076	-0.00734606	0.0008378	-0.00757957	-0.0436785	-0.152974	-0.131176	-0.111177	-0.142492	-0.31326	-0.49977	-0.0189417	0.0789435	-0.0137294	0.29283	0.0736634	-0.159332	-0.0316331	0.0745041	0.0161035	-0.193896	0.308856	-0.303187	-0.109858	0.116099	-0.0145662	0.199314	0.0561241	-0.374269	-0.133995	-0.123247	0.0372305	-0.0664284	-0.362017	-0.00892272	0.0665899	0.0607259	-0.00762406	0.0292785	0.0323678	0.169524
1.27	0.244918	0.0817813	0.112983	-0.0276427	-0.0114376	0.336162	-0.0679919	0.0258232	0.90701	-0.00573307	0.000758393	-0.00825936	-0.0454019	-0.162911	-0.131933	-0.0870908	-0.145973	-0.335586	-0.499774	0.0174634	0.0787829	-0.0175178	0.293497	0.0597543	-0.159493	-0.00550235	0.0746235	0.000441013	-0.190688	0.328752	-0.304352	-0.122081	0.115932	-0.0164357	0.199886	0.0584269	-0.37551	-0.119879	-0.122638	0.0674556	-0.0702973	-0.379058	-0.00825123	0.068255	0.060651	-0.0112138	0.0296218	0.0439613	0.169698
1.28	0.245265	0.0639143	0.113447	-0.0458132	-0.00804313	0.338202	-0.0677292	0.0267243	0.906962	-0.00384124	0.000673153	-0.00874871	-0.0471539	-0.16501	-0.132423	-0.0603422	-0.149607	-0.342262	-0.499431	0.0500813	0.0785857	-0.0183503	0.294016	0.0436574	-0.159452	0.0158007	0.0745329	-0.0171297	-0.187352	0.336915	-0.305579	-0.121558	0.115758	-0.0171197	0.200477	0.0590145	-0.376559	-0.100165	-0.121744	0.0957314	-0.0742354	-0.380321	-0.00757437	0.0672306	0.0605432	-0.0144898	0.0300685	0.053292	0.169798
1.29	0.245417	0.0427111	0.113744	-0.0588752	-0.0046591	0.326153	-0.0674567	0.027805	0.906934	-0.00173467	0.000583475	-0.00916372	-0.0488541	-0.160373	-0.132653	-0.0369079	-0.153227	-0.334323	-0.498779	0.0797679	0.0784216	-0.0134022	0.294382	0.0295197	-0.159254	0.0326166	0.0742448	-0.0313067	-0.184023	0.329437	-0.306752	-0.111724	0.115568	-0.0203251	0.201058	0.0555865	-0.37736	-0.0753108	-0.120606	0.117533	-0.0780796	-0.3667	-0.00691865	0.0641026	0.0604059	-0.017139	0.0305996	0.0606801	0.169811
1.3	0.245353	0.0174278	0.113899	-0.0662385	-0.0014388	0.299937	-0.0671726	0.0290591	0.906928	0.00070419	0.000490263	-0.00944428	-0.0504341	-0.14696	-0.132684	-0.0173001	-0.156686	-0.313516	-0.497845	0.105795	0.0783069	-0.00713467	0.294607	0.0151076	-0.158933	0.0448536	0.073819	-0.0408921	-0.18086	0.30501	-0.30777	-0.0909175	0.115347	-0.020552	0.201581	0.0482106	-0.377862	-0.0445225	-0.119312	0.132038	-0.0816754	-0.33805	-0.0062971	0.0577377	0.060241	-0.0196888	0.0311954	0.0658935	0.169724
1.31	0.245036	-0.0146275	0.113919	-0.0702221	0.00148457	0.263298	-0.0668757	0.0303625	0.906947	0.0030225	0.000394763	-0.00965313	-0.051787	-0.121765	-0.132549	0.000936748	-0.159848	-0.281817	-0.496693	0.125211	0.0782757	-0.00021	0.29469	0.00147097	-0.158494	0.0594955	0.0732951	-0.0457384	-0.178026	0.266387	-0.308554	-0.0654572	0.115159	-0.0158833	0.202014	0.03822	-0.377997	-0.00489075	-0.117921	0.142084	-0.0848777	-0.297855	-0.00574861	0.0495549	0.0600504	-0.0220161	0.0318399	0.0692576	0.169537
1.32	0.244421	-0.0498421	0.113804	-0.0743738	0.00403272	0.221662	-0.0665652	0.031749	0.906988	0.00514665	0.000297394	-0.00982739	-0.0528306	-0.0913302	-0.13227	0.0203399	-0.162624	-0.244859	-0.495355	0.142167	0.0782895	0.00196111	0.294644	-0.010475	-0.157905	0.0763839	0.0727064	-0.0488831	-0.175626	0.220761	-0.309075	-0.0394716	0.115003	-0.015751	0.202357	0.0304338	-0.377695	0.0391919	-0.116469	0.151791	-0.0875923	-0.251222	-0.00529666	0.0382959	0.0598341	-0.0239154	0.0325232	0.0725358	0.169253
1.33	0.2435	-0.0854254	0.113541	-0.0785889	0.00617176	0.177623	-0.066241	0.0331016	0.90705	0.00720049	0.000198276	-0.0100207	-0.0535245	-0.0580557	-0.131846	0.0396339	-0.164967	-0.20441	-0.49387	0.154636	0.07833	0.00618648	0.294473	-0.0233052	-0.157138	0.0960769	0.0720647	-0.0496667	-0.173716	0.172127	-0.309361	-0.0186488	0.114837	-0.0155425	0.202628	0.0238257	-0.376938	0.0838617	-0.11496	0.161146	-0.0897684	-0.200977	-0.00495537	0.0264993	0.0595937	-0.0262015	0.0332331	0.0734355	0.168887
1.34	0.242285	-0.11854	0.113123	-0.0842205	0.0078864	0.132877	-0.0659026	0.0345845	0.907131	0.00891537	9.72E-05	-0.0101936	-0.0538709	-0.028401	-0.131281	0.0603078	-0.166846	-0.162015	-0.492253	0.168802	0.0784051	0.00725183	0.294182	-0.0352389	-0.156185	0.11447	0.0713858	-0.0512043	-0.1723	0.125101	-0.309446	8.39E-05	0.114707	-0.0108479	0.20284	0.0192281	-0.37573	0.126249	-0.113398	0.171546	-0.0913817	-0.148896	-0.0047532	0.0128813	0.0593298	-0.0281857	0.033957	0.073448	0.168474
1.35	0.240802	-0.147102	0.112547	-0.0884854	0.009166	0.086085	-0.0655489	0.0362046	0.907228	0.010572	-5.63E-06	-0.0103513	-0.0538999	-0.00313913	-0.13057	0.0788262	-0.168248	-0.116818	-0.490503	0.181965	0.0784826	0.00803997	0.29378	-0.0459998	-0.155068	0.127096	0.070673	-0.0518481	-0.17136	0.0784879	-0.309348	0.0194363	0.114622	-0.00553536	0.203009	0.0143132	-0.374103	0.163657	-0.111783	0.179643	-0.0924168	-0.0941346	-0.00468302	-0.000533088	0.0590415	-0.0299746	0.034683	0.0721473	0.16803
1.36	0.239125	-0.168103	0.111809	-0.0932753	0.00998515	0.0363674	-0.0651782	0.0379765	0.907341	0.0120256	-0.000109484	-0.0103956	-0.0536867	0.013725	-0.129706	0.0980918	-0.16915	-0.0679929	-0.488621	0.195308	0.0785802	0.0104139	0.293265	-0.0568907	-0.153879	0.129727	0.0699226	-0.0559114	-0.170895	0.0309505	-0.309046	0.0414103	0.114599	0.00100394	0.203138	0.0110707	-0.372135	0.192764	-0.11012	0.187067	-0.0928513	-0.0355984	-0.00474378	-0.0130166	0.0587365	-0.0305047	0.0353962	0.0697616	0.167592
1.37	0.237352	-0.177883	0.110926	-0.0929491	0.0102926	-0.0197701	-0.0647883	0.0400394	0.907468	0.0134521	-0.000213131	-0.0102879	-0.0533403	0.0190508	-0.128706	0.111205	-0.169515	-0.0134653	-0.486596	0.209393	0.0786801	0.0101461	0.292649	-0.0665361	-0.152756	0.114651	0.0691518	-0.058884	-0.170922	-0.0219272	-0.308491	0.0707178	0.114649	0.00924391	0.203218	0.00493758	-0.369936	0.20949	-0.108445	0.186769	-0.0926472	0.0296876	-0.00493864	-0.0258147	0.0584276	-0.0304545	0.0360962	0.0672392	0.167211
1.38	0.235591	-0.179262	0.109923	-0.0885342	0.01001	-0.0828461	-0.0643772	0.0421868	0.90761	0.0147948	-0.000314448	-0.00993307	-0.0529491	0.0186099	-0.127588	0.122122	-0.169313	0.044796	-0.484452	0.219106	0.0788109	0.0141063	0.291939	-0.0745257	-0.151858	0.0857798	0.0683874	-0.0616991	-0.171493	-0.0810055	-0.307613	0.106108	0.114795	0.0200093	0.203225	-0.00332936	-0.367625	0.216272	-0.106814	0.179676	-0.0917449	0.102314	-0.00523476	-0.0345659	0.0581097	-0.0307295	0.0367626	0.0628337	0.166898
1.39	0.233921	-0.17508	0.108828	-0.0811501	0.00906996	-0.150762	-0.0639448	0.0442432	0.907763	0.0156997	-0.000411097	-0.00934228	-0.0525567	0.0178456	-0.126368	0.13233	-0.168511	0.106166	-0.482245	0.220862	0.0789886	0.0225843	0.291158	-0.0815919	-0.151306	0.047264	0.0676545	-0.0642528	-0.172656	-0.14486	-0.306354	0.146602	0.115048	0.0296169	0.203144	-0.0125852	-0.365297	0.21616	-0.105281	0.167188	-0.0900917	0.180097	-0.00560828	-0.0403293	0.057792	-0.0299013	0.0373847	0.0566016	0.166659
1.4	0.23239	-0.166452	0.10767	-0.068415	0.007422	-0.221515	-0.063493	0.0460642	0.907922	0.0159456	-0.000500827	-0.00858686	-0.0521556	0.0176992	-0.125064	0.138266	-0.167069	0.173225	-0.480063	0.214946	0.0792707	0.0292055	0.290336	-0.0826513	-0.151171	0.00219274	0.0669873	-0.0624568	-0.174453	-0.212469	-0.304683	0.187806	0.115364	0.0334562	0.202977	-0.020424	-0.363023	0.21005	-0.103905	0.146813	-0.0876513	0.260485	-0.00599773	-0.0404176	0.05749	-0.0273104	0.0379285	0.0471013	0.166455
1.41	0.231043	-0.152567	0.106492	-0.0527185	0.0050592	-0.288879	-0.0630239	0.0476679	0.908082	0.0158662	-0.000582657	-0.0077765	-0.0517608	0.0144462	-0.123719	0.139331	-0.164928	0.245076	-0.47797	0.204629	0.0795415	0.0247963	0.289523	-0.0799671	-0.151495	-0.0470458	0.0664332	-0.0577684	-0.176888	-0.277592	-0.302607	0.227324	0.115713	0.0348384	0.202728	-0.029454	-0.360867	0.196622	-0.10274	0.121893	-0.0844351	0.337198	-0.00636367	-0.0347144	0.0572166	-0.0242787	0.0383552	0.0337732	0.166273
1.42	0.229913	-0.136618	0.105331	-0.0356639	0.00202337	-0.350735	-0.0625407	0.0489028	0.908237	0.0152305	-0.00065634	-0.00695361	-0.0513862	0.0146497	-0.122378	0.137056	-0.162094	0.311502	-0.476033	0.183827	0.079792	0.024318	0.288758	-0.0737548	-0.152294	-0.0957364	0.0660239	-0.0512385	-0.179921	-0.33821	-0.300158	0.262423	0.116049	0.0317832	0.2024	-0.0359178	-0.358889	0.179575	-0.101817	0.0944708	-0.0805011	0.407815	-0.00667212	-0.0283096	0.0569854	-0.0193616	0.0386384	0.0193313	0.166099
1.43	0.229019	-0.117753	0.104215	-0.0163689	-0.00161852	-0.403506	-0.0620468	0.0498754	0.908384	0.0140984	-0.000721969	-0.00620134	-0.0510226	0.0142568	-0.121086	0.128082	-0.158632	0.371085	-0.474334	0.158017	0.080031	0.0213365	0.288069	-0.0639802	-0.153557	-0.143822	0.0657809	-0.0415069	-0.183497	-0.391961	-0.297377	0.293316	0.116344	0.0271716	0.202008	-0.0426061	-0.357132	0.157805	-0.101157	0.0639222	-0.0759325	0.468276	-0.00689461	-0.0177759	0.0568167	-0.0119277	0.038775	0.00556031	0.165937
1.44	0.228391	-0.093785	0.103193	0.00420295	-0.00576751	-0.444321	-0.0615444	0.0505318	0.908519	0.0126206	-0.00078061	-0.0055284	-0.0507203	0.00871665	-0.119916	0.111934	-0.154626	0.41999	-0.472895	0.130387	0.0802317	0.0170832	0.28749	-0.050821	-0.155291	-0.19392	0.0657413	-0.0299927	-0.187529	-0.434775	-0.294302	0.320873	0.116601	0.02258	0.201547	-0.0483916	-0.355658	0.129403	-0.100787	0.0314263	-0.0708529	0.51529	-0.007016	-0.00586358	0.0567384	-0.00271185	0.038769	-0.00825578	0.165807
1.45	0.228034	-0.0703184	0.102297	0.0255563	-0.0102964	-0.471314	-0.0610378	0.050724	0.908635	0.0106047	-0.00083273	-0.00492354	-0.0504801	0.0087613	-0.118915	0.0922914	-0.150232	0.450648	-0.471776	0.0930607	0.080416	0.019277	0.287057	-0.0352304	-0.157459	-0.236724	0.0659204	-0.0155014	-0.191901	-0.465854	-0.290992	0.339728	0.116812	0.0175945	0.201043	-0.0522825	-0.354497	0.1001	-0.100718	-0.00219282	-0.0654131	0.546334	-0.00700935	0.00659237	0.0567674	0.00844988	0.0386178	-0.0221142	0.165712
1.46	0.227927	-0.0481287	0.101572	0.0476688	-0.0150597	-0.481468	-0.0605319	0.0504175	0.908729	0.00808777	-0.000879582	-0.00448477	-0.050254	0.0124911	-0.118131	0.0681711	-0.145598	0.468812	-0.471069	0.0494837	0.080606	0.0176474	0.286806	-0.0143624	-0.159975	-0.271139	0.0663476	0.00342967	-0.19649	-0.482101	-0.287535	0.350447	0.116993	0.0183342	0.200502	-0.0552156	-0.353653	0.071029	-0.100962	-0.0361856	-0.0597888	0.557837	-0.00687127	0.0214521	0.0569132	0.019526	0.0383185	-0.0361013	0.165664
1.47	0.228045	-0.0252384	0.101052	0.0658639	-0.0198659	-0.469339	-0.0600302	0.0498248	0.908796	0.0053712	-0.000923391	-0.00433164	-0.0500542	0.010868	-0.117606	0.0416545	-0.140851	0.472307	-0.470776	0.0104177	0.0807468	0.0132923	0.286769	0.0070969	-0.162744	-0.295354	0.0670415	0.0230244	-0.201126	-0.478121	-0.284029	0.347714	0.117202	0.022541	0.199948	-0.0542006	-0.353123	0.0402079	-0.101506	-0.0646924	-0.0541994	0.544745	-0.00659314	0.0366695	0.057174	0.0301751	0.0378724	-0.0496258	0.165657
1.48	0.22836	-0.00455273	0.100729	0.0765973	-0.02446	-0.431608	-0.0595373	0.0486498	0.908835	0.00238817	-0.000967568	-0.00458455	-0.0499191	0.00766922	-0.117333	0.0164167	-0.136204	0.449058	-0.47086	-0.0259608	0.0808662	0.01153	0.286957	0.029431	-0.165609	-0.298583	0.0679695	0.0433499	-0.205599	-0.450729	-0.280668	0.320354	0.117465	0.0277964	0.199438	-0.04638	-0.352907	0.0105809	-0.102266	-0.0829928	-0.0489107	0.504188	-0.00616834	0.0512677	0.0575461	0.0407989	0.0372915	-0.0616043	0.165686
1.49	0.228825	0.0142188	0.100586	0.0798856	-0.0285816	-0.369806	-0.0590589	0.0469949	0.908843	-0.000789532	-0.00101618	-0.00519386	-0.0498665	0.000516681	-0.117295	-0.00678163	-0.131935	0.399727	-0.471284	-0.0557595	0.0809889	0.0123245	0.28735	0.0485864	-0.168355	-0.280883	0.0690928	0.0626633	-0.209659	-0.393036	-0.277715	0.267336	0.117759	0.0286918	0.19905	-0.0299489	-0.352989	-0.0180319	-0.103143	-0.0908725	-0.0441885	0.437843	-0.00560526	0.0643868	0.0580258	0.0509342	0.0365855	-0.0725756	0.165755
1.5	0.229397	0.031137	0.100589	0.0726664	-0.0319901	-0.287612	-0.0585983	0.0450552	0.908819	-0.0040549	-0.0010723	-0.0060524	-0.0499513	-0.0132956	-0.117449	-0.0243544	-0.128287	0.328316	-0.471948	-0.076151	0.0810817	0.00835618	0.287937	0.0674525	-0.170807	-0.245733	0.0703244	0.0735491	-0.213002	-0.305194	-0.275394	0.19423	0.118054	0.0303822	0.198877	-0.00354111	-0.353347	-0.0451915	-0.104021	-0.0851184	-0.0402706	0.350004	-0.00491392	0.0773783	0.0586093	0.0604047	0.0357661	-0.0831431	0.165866
1.51	0.230046	0.0473009	0.100682	0.0576537	-0.0344991	-0.19261	-0.0581582	0.04298	0.908763	-0.00706272	-0.00113744	-0.00697063	-0.0502201	-0.032544	-0.117733	-0.0374632	-0.125462	0.240231	-0.472775	-0.0880107	0.0811594	0.00799791	0.288692	0.0824061	-0.17284	-0.199457	0.0715284	0.0732722	-0.215391	-0.200062	-0.273879	0.10832	0.11834	0.0259893	0.198993	0.0274617	-0.353971	-0.071778	-0.104779	-0.0691447	-0.0373357	0.248168	-0.00410793	0.0876457	0.0592825	0.0680124	0.034838	-0.0926366	0.166037
1.52	0.230746	0.0620374	0.100824	0.0371783	-0.0359906	-0.0888084	-0.0577387	0.0408834	0.908679	-0.00958897	-0.00121169	-0.0078908	-0.0507178	-0.0557571	-0.1181	-0.0468878	-0.123625	0.136533	-0.473676	-0.0925951	0.0812489	0.0124697	0.28957	0.092813	-0.174385	-0.144558	0.0725701	0.0629772	-0.216723	-0.087739	-0.273271	0.013294	0.118617	0.0310187	0.199427	0.0592068	-0.354843	-0.0969671	-0.105326	-0.0455646	-0.035499	0.136219	-0.00321371	0.0952162	0.0600245	0.0735837	0.0338189	-0.100347	0.16629
1.53	0.23145	0.0708034	0.100984	0.0114053	-0.0363807	0.0217119	-0.057341	0.0386496	0.908572	-0.0117664	-0.00129535	-0.00887345	-0.051441	-0.0780258	-0.118507	-0.0516174	-0.122909	0.022838	-0.474593	-0.0897308	0.0813756	0.0137063	0.290537	0.0994132	-0.175361	-0.0776217	0.0733402	0.0450428	-0.21695	0.0291209	-0.273651	-0.0890787	0.118924	0.0327163	0.200195	0.0929712	-0.355924	-0.115827	-0.105591	-0.0141913	-0.0348419	0.016687	-0.0022423	0.102979	0.0608072	0.0762967	0.0327249	-0.106404	0.166637
1.54	0.232114	0.0771085	0.101134	-0.0188861	-0.0355976	0.137179	-0.0569655	0.0364496	0.908445	-0.0134689	-0.00138955	-0.00997291	-0.0524224	-0.105745	-0.118919	-0.0532189	-0.123385	-0.0954451	-0.47541	-0.0732854	0.0814968	0.0126312	0.291549	0.101817	-0.175698	-0.00547937	0.0737584	0.0210786	-0.216041	0.148079	-0.275073	-0.193594	0.119217	0.0272716	0.201304	0.126723	-0.357172	-0.132193	-0.105504	0.0240655	-0.0354299	-0.108252	-0.00120354	0.109022	0.0616039	0.0759251	0.0315726	-0.110865	0.167096
1.55	0.2327	0.0796546	0.101242	-0.0521436	-0.0336115	0.252032	-0.0566118	0.0343098	0.908305	-0.0145526	-0.00149502	-0.0111223	-0.0536868	-0.134362	-0.119294	-0.0511654	-0.125089	-0.2154	-0.476021	-0.0487189	0.0815903	0.00775386	0.292567	0.100434	-0.175371	0.0688033	0.0737668	-0.00688642	-0.213993	0.266174	-0.277525	-0.293989	0.119442	0.0196277	0.202748	0.158947	-0.358552	-0.14478	-0.105005	0.0672179	-0.0372818	-0.232674	-9.18E-05	0.116031	0.0623787	0.0720383	0.0303801	-0.113071	0.167678
1.56	0.233182	0.0803828	0.101284	-0.0849672	-0.0304504	0.360246	-0.0562789	0.0323008	0.908156	-0.0150926	-0.00161217	-0.012294	-0.0552378	-0.163239	-0.119601	-0.0479725	-0.128018	-0.332106	-0.476355	-0.0193988	0.0816416	0.0043911	0.293553	0.0955327	-0.174397	0.137923	0.0733424	-0.0354427	-0.210838	0.377948	-0.280926	-0.383216	0.119586	0.013034	0.204493	0.186444	-0.360028	-0.155551	-0.104057	0.110977	-0.0403604	-0.350471	0.00108246	0.122326	0.0631045	0.0656748	0.0291709	-0.114129	0.168402
1.57	0.23356	0.0821833	0.101244	-0.115384	-0.0262198	0.45274	-0.0559644	0.0307369	0.908005	-0.014908	-0.00174063	-0.0133938	-0.0570705	-0.193398	-0.119815	-0.0431847	-0.132089	-0.43402	-0.476382	0.0125246	0.0816658	0.003268	0.294472	0.0868019	-0.172869	0.18893	0.0724981	-0.0652497	-0.206675	0.47137	-0.285111	-0.445872	0.119627	-0.0010008	0.206479	0.203036	-0.361587	-0.167206	-0.102661	0.152462	-0.0445559	-0.45241	0.00231735	0.126438	0.0637561	0.0573057	0.0279608	-0.112536	0.169298
1.58	0.233882	0.0857296	0.101137	-0.138059	-0.0211332	0.522898	-0.0556621	0.0298377	0.907859	-0.0141216	-0.00187923	-0.0142892	-0.0592072	-0.224142	-0.119946	-0.0404648	-0.137111	-0.515312	-0.476079	0.0463091	0.0817038	0.00606798	0.295292	0.0762634	-0.171025	0.214331	0.0713083	-0.0924431	-0.201715	0.544729	-0.289742	-0.473923	0.119534	-0.0133177	0.208578	0.211425	-0.363246	-0.179491	-0.100884	0.18475	-0.0496672	-0.532168	0.00358521	0.128712	0.0643212	0.0494571	0.026776	-0.106758	0.170408
1.59	0.234184	0.0891324	0.100998	-0.149188	-0.0154512	0.565434	-0.0553648	0.0297286	0.907725	-0.0126346	-0.00202511	-0.0148136	-0.0616408	-0.251041	-0.120013	-0.0405429	-0.142854	-0.570471	-0.475434	0.0793593	0.0817538	0.00617911	0.296002	0.0653174	-0.169112	0.21252	0.0698634	-0.114146	-0.196135	0.593265	-0.294455	-0.462427	0.119304	-0.0268905	0.210674	0.203186	-0.365	-0.190275	-0.0988396	0.202741	-0.0554498	-0.584338	0.00488913	0.132836	0.064821	0.0443806	0.0256806	-0.0952879	0.171717
1.6	0.234483	0.0900347	0.100882	-0.146487	-0.0094927	0.577411	-0.0550648	0.0303657	0.907609	-0.0103531	-0.00217429	-0.0149457	-0.0643018	-0.268446	-0.120051	-0.0441874	-0.149023	-0.594873	-0.474484	0.107696	0.0818146	0.00754772	0.296598	0.0527915	-0.167368	0.185942	0.0682879	-0.126552	-0.190226	0.606816	-0.298858	-0.413488	0.118948	-0.0416085	0.212615	0.180336	-0.366821	-0.195897	-0.0966848	0.203398	-0.0616032	-0.605662	0.00623557	0.137671	0.065282	0.0413459	0.02469	-0.0853489	0.173174
1.61	0.234788	0.0885613	0.100846	-0.13156	-0.00359865	0.556617	-0.0547543	0.0318693	0.90752	-0.00725921	-0.00232237	-0.0145892	-0.0670973	-0.276584	-0.120096	-0.0483436	-0.155275	-0.582687	-0.473284	0.130126	0.0818977	0.0112489	0.297067	0.0402259	-0.166019	0.134577	0.0667111	-0.132061	-0.184361	0.579291	-0.302578	-0.327073	0.118423	-0.0605391	0.214253	0.144017	-0.368665	-0.196048	-0.0945935	0.188151	-0.0677999	-0.593192	0.00762243	0.141791	0.065718	0.0389931	0.0237847	-0.077686	0.174684
1.62	0.23507	0.0775256	0.100936	-0.106039	0.00192038	0.513298	-0.0544257	0.0339098	0.907466	-0.00342667	-0.00246521	-0.0139489	-0.0699065	-0.270082	-0.120175	-0.0541314	-0.16125	-0.541665	-0.471875	0.150565	0.0820182	0.0140959	0.297411	0.0281885	-0.165207	0.078094	0.0652484	-0.125539	-0.178859	0.529111	-0.305317	-0.221862	0.117761	-0.0670679	0.21548	0.0993685	-0.370449	-0.182856	-0.0927205	0.159927	-0.0737295	-0.55676	0.00904276	0.143538	0.0661323	0.0368074	0.0229507	-0.0702697	0.176152
1.63	0.23526	0.0594915	0.10116	-0.0821172	0.00690642	0.460945	-0.0540754	0.0361096	0.907452	0.000752954	-0.00260082	-0.0131591	-0.0726112	-0.253997	-0.120271	-0.050834	-0.166737	-0.490017	-0.470268	0.168587	0.082198	0.0246649	0.297622	0.0140221	-0.164908	0.0280082	0.063966	-0.115977	-0.173889	0.467021	-0.30699	-0.116831	0.11708	-0.0688905	0.216249	0.0552619	-0.372066	-0.160613	-0.0911305	0.1331	-0.0792123	-0.508898	0.0104802	0.145471	0.0665188	0.0339309	0.0221879	-0.0627552	0.177485
1.64	0.23529	0.0334679	0.101485	-0.0583632	0.0113019	0.404094	-0.0537039	0.0381634	0.90748	0.00472786	-0.00272845	-0.0123785	-0.075084	-0.225554	-0.120326	-0.0422623	-0.17165	-0.431751	-0.468517	0.180796	0.0825328	0.0418876	0.297693	0.000453195	-0.165019	-0.0102499	0.0628847	-0.0992658	-0.169548	0.39897	-0.307646	-0.0186242	0.116351	-0.0773156	0.216573	0.0112308	-0.373426	-0.12875	-0.0898168	0.106488	-0.0841584	-0.45497	0.0119363	0.147117	0.0668774	0.0314129	0.0215111	-0.05333	0.178602
1.65	0.235087	0.0019142	0.101905	-0.0330547	0.0150638	0.341828	-0.0533124	0.0400822	0.907544	0.00802071	-0.00284863	-0.0116778	-0.0772042	-0.186909	-0.120337	-0.0342427	-0.175873	-0.358671	-0.466672	0.187075	0.0829824	0.0475447	0.297649	-0.00907493	-0.165424	-0.0414904	0.0620629	-0.0738286	-0.165891	0.325554	-0.307344	0.0749993	0.115556	-0.0819723	0.216488	-0.0268314	-0.374441	-0.0899318	-0.0887972	0.0775232	-0.0885032	-0.394395	0.0134176	0.149975	0.067212	0.029573	0.0209229	-0.0443019	0.179436
1.66	0.234629	-0.0327828	0.102446	-0.00111463	0.0180965	0.267909	-0.0529032	0.0417137	0.907638	0.0106812	-0.00296203	-0.0110052	-0.0788647	-0.132592	-0.120377	-0.032617	-0.179224	-0.269573	-0.46485	0.17522	0.0835088	0.058592	0.297539	-0.0125383	-0.16608	-0.0721624	0.0616036	-0.0361108	-0.163009	0.239955	-0.306109	0.169154	0.114722	-0.0805062	0.216004	-0.0667429	-0.37508	-0.0476893	-0.0881446	0.0395181	-0.0921505	-0.321545	0.0149373	0.154252	0.0675292	0.0276584	0.0204223	-0.0356237	0.179941
1.67	0.233893	-0.070652	0.103142	0.0389031	0.0202595	0.181053	-0.05248	0.042863	0.907754	0.0124015	-0.00306863	-0.0103476	-0.0798966	-0.0598605	-0.120539	-0.0388794	-0.181551	-0.168726	-0.463263	0.140107	0.084143	0.0668338	0.297432	-0.00850781	-0.166968	-0.103366	0.0616254	0.0154911	-0.161048	0.139145	-0.303927	0.264386	0.113988	-0.0657046	0.215138	-0.104311	-0.375317	-0.00205869	-0.0879573	-0.00946202	-0.0949657	-0.235509	0.0165006	0.159188	0.0678299	0.0261087	0.0200014	-0.0277417	0.180109
1.68	0.23286	-0.112002	0.10405	0.0853083	0.0214298	0.0870073	-0.0520477	0.0435135	0.907883	0.0131637	-0.00316911	-0.00979731	-0.080144	0.0285163	-0.120957	-0.0549605	-0.182723	-0.0589467	-0.462122	0.0878394	0.0848275	0.068087	0.297406	0.00225583	-0.168054	-0.130607	0.0622719	0.080165	-0.160136	0.0292816	-0.300811	0.355831	0.113423	-0.0481466	0.213908	-0.139194	-0.375129	0.0468816	-0.0883513	-0.0671	-0.0968388	-0.141999	0.0181121	0.164082	0.0681119	0.0237703	0.0196505	-0.0203448	0.179945
1.69	0.231514	-0.153583	0.105203	0.131599	0.0215817	-0.00354934	-0.0516111	0.0437431	0.908014	0.0129289	-0.00326528	-0.00945151	-0.079525	0.120867	-0.121746	-0.0788525	-0.182728	0.0413225	-0.461552	0.0273772	0.0854896	0.0634336	0.297519	0.0191934	-0.169271	-0.152026	0.0636367	0.150679	-0.160303	-0.0768798	-0.296831	0.437412	0.113084	-0.0224148	0.212348	-0.168443	-0.374507	0.095752	-0.0893801	-0.125245	-0.097745	-0.0511074	0.0197619	0.165966	0.0683565	0.0176765	0.0193587	-0.0161061	0.179477
1.7	0.229852	-0.19585	0.106591	0.173939	0.0207713	-0.0887645	-0.0511744	0.0435111	0.908139	0.0119769	-0.00335818	-0.00908122	-0.0780148	0.218324	-0.122957	-0.103357	-0.181675	0.131289	-0.461626	-0.0416772	0.0861077	0.0619793	0.297817	0.0383873	-0.17054	-0.162942	0.0657225	0.218235	-0.161476	-0.170866	-0.292107	0.504619	0.112967	-0.00538268	0.210521	-0.193248	-0.373456	0.144599	-0.0910238	-0.179717	-0.0977247	0.0354452	0.0214235	0.166064	0.0685152	0.00715166	0.0191026	-0.0124433	0.178757
1.71	0.227877	-0.23355	0.108167	0.20829	0.0190817	-0.165023	-0.0507415	0.0431006	0.908251	0.0102853	-0.00344616	-0.00848967	-0.0755998	0.306666	-0.124549	-0.124069	-0.179639	0.215294	-0.462391	-0.106871	0.0867205	0.0606114	0.298304	0.0570979	-0.17178	-0.168841	0.0684182	0.27145	-0.163478	-0.241914	-0.286786	0.558359	0.112982	0.00341862	0.208499	-0.208755	-0.371983	0.188124	-0.0932099	-0.225996	-0.0968328	0.114054	0.0230668	0.16113	0.0685594	-0.00454975	0.0188927	-0.00669445	0.177846
1.72	0.225657	-0.263071	0.109884	0.233359	0.0166345	-0.229543	-0.050312	0.0427807	0.908345	0.00866147	-0.00352696	-0.00761175	-0.0724384	0.376783	-0.126465	-0.139717	-0.176709	0.288749	-0.463739	-0.159667	0.0873113	0.0601077	0.29897	0.0730767	-0.173	-0.172684	0.0715637	0.305354	-0.166079	-0.292354	-0.280988	0.598282	0.113092	0.0166193	0.20634	-0.218534	-0.370164	0.222161	-0.0958511	-0.262472	-0.0951722	0.181709	0.0246454	0.152923	0.0684818	-0.0168984	0.0187581	0.0019028	0.176817
1.73	0.223223	-0.291035	0.111683	0.249963	0.0135929	-0.275755	-0.0498874	0.0420557	0.908423	0.00705339	-0.00359861	-0.00676303	-0.0686414	0.437881	-0.128611	-0.150968	-0.173057	0.340438	-0.465574	-0.203813	0.0878955	0.0575614	0.299784	0.0866539	-0.174117	-0.156427	0.0749819	0.330771	-0.16914	-0.334663	-0.274933	0.606524	0.113418	0.0461486	0.204125	-0.221043	-0.368044	0.253675	-0.0988299	-0.288663	-0.0928803	0.231559	0.0261275	0.141333	0.0682756	-0.0302193	0.0187224	0.0113565	0.175743
1.74	0.220564	-0.317095	0.113507	0.250928	0.0102131	-0.29462	-0.0494731	0.040706	0.908484	0.00509305	-0.00366339	-0.00624445	-0.0643123	0.485213	-0.130903	-0.152442	-0.168954	0.363035	-0.467773	-0.233773	0.0884402	0.0520158	0.30071	0.0966049	-0.174885	-0.110692	0.078565	0.348098	-0.172583	-0.361676	-0.269021	0.569896	0.11404	0.0712648	0.201957	-0.209184	-0.365638	0.281424	-0.102	-0.295499	-0.0901822	0.255586	0.02747	0.123177	0.0679326	-0.0433169	0.0188085	0.0240715	0.174723
1.75	0.217655	-0.343125	0.115244	0.233028	0.00680441	-0.287063	-0.049076	0.0386049	0.908525	0.00284684	-0.00372413	-0.00593418	-0.0595467	0.521484	-0.133183	-0.138617	-0.164706	0.357099	-0.470206	-0.250832	0.0889354	0.0470801	0.301702	0.100363	-0.175008	-0.0323765	0.0821538	0.352888	-0.176195	-0.356417	-0.263709	0.486837	0.11484	0.0812564	0.200013	-0.176138	-0.362951	0.306931	-0.105138	-0.27919	-0.0873321	0.255321	0.0286341	0.107063	0.067447	-0.0580737	0.0190406	0.0387265	0.173847
1.76	0.21449	-0.361494	0.116771	0.196065	0.00364778	-0.256289	-0.0487018	0.0362267	0.90854	0.000318198	-0.00378219	-0.00566136	-0.0544805	0.533337	-0.135289	-0.111664	-0.160595	0.325298	-0.472712	-0.247151	0.0892988	0.0253989	0.302717	0.0996985	-0.174243	0.064758	0.0855417	0.335999	-0.179627	-0.310497	-0.259423	0.367063	0.115674	0.0818877	0.198482	-0.126908	-0.360015	0.322275	-0.108019	-0.240541	-0.0845564	0.234196	0.0296193	0.0882425	0.0668168	-0.0723898	0.0194478	0.0561145	0.173157
1.77	0.211144	-0.368796	0.11794	0.14228	0.000983845	-0.209704	-0.0483519	0.0337495	0.908531	-0.00205974	-0.0038367	-0.00521524	-0.0493698	0.518817	-0.13704	-0.0727229	-0.156879	0.276678	-0.475075	-0.223963	0.0894195	0.00281791	0.303686	0.0918015	-0.172514	0.171053	0.0884397	0.292736	-0.182531	-0.237852	-0.256489	0.218315	0.116469	0.0754627	0.197532	-0.062796	-0.356947	0.32362	-0.110408	-0.182709	-0.0820463	0.199455	0.0304347	0.0714794	0.0660356	-0.0870285	0.0200538	0.0759628	0.172672
1.78	0.20772	-0.360295	0.118632	0.0761188	-0.00105454	-0.157389	-0.048026	0.0315069	0.908501	-0.00386216	-0.00388554	-0.00452493	-0.0444625	0.474464	-0.138298	-0.0255801	-0.153735	0.216777	-0.477114	-0.182408	0.0893378	-0.0201686	0.304536	0.0771673	-0.169841	0.270154	0.0905867	0.223228	-0.184763	-0.161831	-0.255121	0.0577883	0.117159	0.0623981	0.19726	0.00728792	-0.353887	0.306099	-0.112136	-0.111242	-0.0799062	0.160668	0.0311001	0.0583971	0.0651082	-0.100875	0.0208753	0.0972872	0.172388
1.79	0.204391	-0.336124	0.118758	0.00258242	-0.00241554	-0.101227	-0.0477206	0.0296188	0.908457	-0.00492556	-0.00392742	-0.00387709	-0.0400835	0.400106	-0.138979	0.0231762	-0.151302	0.145929	-0.478624	-0.119688	0.0889902	-0.0467606	0.305191	0.0543778	-0.166405	0.356776	0.0917913	0.138062	-0.186327	-0.0883086	-0.255376	-0.106725	0.117747	0.0580195	0.197696	0.076721	-0.351044	0.270189	-0.113081	-0.0312127	-0.0781848	0.119086	0.0316525	0.0476067	0.0640552	-0.111272	0.0219216	0.119197	0.172287
1.8	0.201284	-0.29905	0.118259	-0.0740607	-0.00306654	-0.0460143	-0.0474326	0.0280582	0.908406	-0.00515747	-0.0039639	-0.00345094	-0.0364773	0.305365	-0.139036	0.072344	-0.149738	0.0660643	-0.479442	-0.0461415	0.088407	-0.0691217	0.305588	0.0263271	-0.162357	0.425263	0.0919659	0.0456202	-0.187253	-0.023385	-0.25725	-0.262509	0.118296	0.0520579	0.198812	0.142998	-0.348571	0.218988	-0.113163	0.0531421	-0.0769203	0.0783383	0.0321166	0.0406598	0.0629118	-0.1189	0.0231935	0.140803	0.172356
1.81	0.198493	-0.25749	0.117111	-0.152256	-0.00302302	0.00903134	-0.0471592	0.026607	0.908354	-0.00522467	-0.00399722	-0.00326375	-0.0337876	0.20312	-0.138444	0.123787	-0.149134	-0.0197256	-0.479497	0.0317882	0.0876315	-0.08635	0.305687	-0.00386699	-0.157875	0.482319	0.0911005	-0.0483774	-0.187557	0.0452404	-0.260608	-0.405521	0.118774	0.0471819	0.200567	0.204707	-0.346581	0.162001	-0.112343	0.140345	-0.0761184	0.0368435	0.0325273	0.0365546	0.0617108	-0.123052	0.0246767	0.160334	0.172569
1.82	0.196052	-0.212411	0.115315	-0.2281	-0.002287	0.063258	-0.0469	0.0252686	0.908302	-0.00514647	-0.00402992	-0.00328482	-0.0320665	0.0950337	-0.13719	0.174973	-0.149516	-0.102032	-0.478753	0.11383	0.0866293	-0.113711	0.305477	-0.0350804	-0.153054	0.527053	0.0892342	-0.139095	-0.187186	0.115706	-0.265333	-0.533897	0.119165	0.0340634	0.202913	0.259707	-0.345118	0.100431	-0.110614	0.225931	-0.0758009	-0.00544913	0.0329194	0.0357981	0.0604844	-0.1233	0.0263423	0.177098	0.172905
1.83	0.194029	-0.158924	0.1129	-0.296942	-0.000917268	0.106969	-0.046652	0.0244851	0.908253	-0.00468242	-0.00406305	-0.00328301	-0.0313945	-0.0225279	-0.135273	0.223724	-0.150784	-0.165694	-0.47717	0.198279	0.0853521	-0.138511	0.304964	-0.0635898	-0.148093	0.540556	0.0864337	-0.228028	-0.186136	0.177738	-0.271187	-0.626443	0.119392	0.0176611	0.205757	0.301727	-0.344255	0.0294942	-0.108016	0.303149	-0.0759449	-0.0394213	0.0333239	0.0400313	0.0592828	-0.11862	0.0281525	0.188589	0.173345
1.84	0.19256	-0.091836	0.10993	-0.353101	0.000895038	0.128921	-0.0464067	0.0247721	0.908211	-0.00341695	-0.00409468	-0.00297333	-0.0318764	-0.151928	-0.13271	0.268157	-0.152752	-0.214751	-0.474743	0.28291	0.0840034	-0.127981	0.304151	-0.0950188	-0.143408	0.501742	0.0827981	-0.314274	-0.184532	0.218939	-0.277677	-0.660413	0.119478	0.00729156	0.208924	0.323525	-0.344115	-0.0552718	-0.104669	0.36374	-0.0764148	-0.0544691	0.033794	0.0487859	0.0581574	-0.108562	0.0300368	0.192619	0.17382
1.85	0.191826	-0.00925212	0.106512	-0.391011	0.0028956	0.126491	-0.0461525	0.0262209	0.908188	-0.00103739	-0.00412072	-0.00203887	-0.0336408	-0.293862	-0.129511	0.313337	-0.155416	-0.27835	-0.471477	0.366759	0.0829425	-0.0776209	0.303016	-0.129031	-0.13953	0.406847	0.0784854	-0.39175	-0.18256	0.23232	-0.284198	-0.63407	0.119486	0.000976324	0.21219	0.321312	-0.344862	-0.155309	-0.100762	0.400078	-0.0770259	-0.0484564	0.0343704	0.0618625	0.0571843	-0.0870101	0.0319477	0.196425	0.174265
1.86	0.192003	0.0862245	0.102793	-0.406989	0.00480337	0.101023	-0.0458788	0.0286837	0.908194	0.00244198	-0.00413322	-0.000431374	-0.0367864	-0.44516	-0.125607	0.357004	-0.158821	-0.305901	-0.46738	0.450104	0.0823156	-0.0577614	0.301548	-0.159615	-0.136958	0.26323	0.0736984	-0.453152	-0.180498	0.21499	-0.290192	-0.557571	0.119431	-0.00624648	0.21533	0.298342	-0.346654	-0.267052	-0.096546	0.407372	-0.0775724	-0.0230982	0.0350655	0.07352	0.056518	-0.0489746	0.0338939	0.199874	0.174648
1.87	0.19321	0.187565	0.0989737	-0.40051	0.00639708	0.0629463	-0.045576	0.0319679	0.908238	0.00652802	-0.00412943	0.0011681	-0.0413717	-0.595976	-0.121115	0.381489	-0.162194	-0.247139	-0.462485	0.527419	0.081872	-0.0285635	0.299826	-0.181091	-0.13607	0.0850278	0.0687167	-0.492538	-0.178572	0.180796	-0.295201	-0.44006	0.119311	-0.0111086	0.218127	0.25519	-0.349595	-0.382335	-0.0923155	0.387262	-0.0779121	0.0112413	0.0358448	0.0802374	0.0562834	-0.00341368	0.0358326	0.194175	0.174984
1.88	0.195475	0.286485	0.0952087	-0.379604	0.00756522	0.0187292	-0.0452379	0.0356457	0.908324	0.0106753	-0.00411046	0.0025789	-0.0473595	-0.732552	-0.116203	0.389934	-0.16498	-0.170239	-0.45689	0.589061	0.0818547	0.022029	0.297915	-0.198424	-0.137084	-0.109167	0.0637524	-0.515776	-0.176915	0.134319	-0.298885	-0.296163	0.119165	-0.0115044	0.220433	0.20167	-0.353697	-0.492595	-0.0882766	0.350321	-0.0779797	0.0498139	0.036656	0.0817436	0.0564969	0.0396319	0.0376397	0.173754	0.175299
1.89	0.198688	0.36413	0.0916375	-0.343041	0.00820755	-0.0352119	-0.0448656	0.0386226	0.908448	0.0137684	-0.00407769	0.00400057	-0.0544661	-0.821033	-0.111061	0.389428	-0.167205	-0.115733	-0.450863	0.612145	0.0824225	0.0869396	0.295869	-0.208456	-0.139959	-0.28517	0.0590078	-0.514609	-0.175714	0.0666705	-0.3011	-0.151031	0.119059	-0.00802136	0.222171	0.145327	-0.358824	-0.578019	-0.0846261	0.294644	-0.0776987	0.0967219	0.0374189	0.0743632	0.0571316	0.0811878	0.0391912	0.143444	0.175641
1.9	0.202613	0.417305	0.0884129	-0.286371	0.00819469	-0.0960882	-0.044469	0.0405124	0.908593	0.0148609	-0.00403295	0.00481539	-0.0621751	-0.85359	-0.105948	0.357084	-0.168723	-0.0087765	-0.444842	0.589748	0.0833024	0.084202	0.293825	-0.197768	-0.14439	-0.432205	0.0547221	-0.479495	-0.175196	-0.0131076	-0.301924	-0.0190729	0.118904	-0.0223736	0.22336	0.092321	-0.364715	-0.63584	-0.0815964	0.216583	-0.076961	0.14875	0.0380696	0.0630316	0.0581632	0.119506	0.0404005	0.105161	0.176037
1.91	0.20704	0.451964	0.0856823	-0.21788	0.0074557	-0.159855	-0.044059	0.0412853	0.908738	0.0136153	-0.00398355	0.00502727	-0.0700525	-0.839937	-0.101277	0.298793	-0.168947	0.124753	-0.439256	0.523857	0.0842595	0.104567	0.29198	-0.169258	-0.150061	-0.553539	0.0511385	-0.421894	-0.175418	-0.0915258	-0.301505	0.0976852	0.118603	-0.0341164	0.224052	0.0466634	-0.371148	-0.672902	-0.0793862	0.125771	-0.0757231	0.203052	0.0385692	0.0471024	0.0595639	0.15599	0.0412175	0.063811	0.176506
1.92	0.211796	0.471334	0.0835104	-0.14224	0.00592497	-0.229894	-0.043647	0.0409665	0.908858	0.010198	-0.00393285	0.00510397	-0.0776763	-0.783081	-0.0972987	0.229346	-0.16789	0.233644	-0.434556	0.413734	0.0854022	0.118476	0.290504	-0.125033	-0.1567	-0.652766	0.0483822	-0.350703	-0.176409	-0.174019	-0.299988	0.200325	0.118225	-0.0414282	0.224331	0.010696	-0.377937	-0.693714	-0.0781072	0.0265438	-0.073929	0.263594	0.0388847	0.0294951	0.061308	0.189388	0.0416257	0.0213872	0.177067
1.93	0.216749	0.476948	0.0819559	-0.0578644	0.00351876	-0.305193	-0.0432426	0.0397479	0.908936	0.00515085	-0.00388194	0.0050428	-0.0846928	-0.691747	-0.0941958	0.148158	-0.165755	0.32653	-0.431127	0.271904	0.0866122	0.12029	0.289532	-0.0689058	-0.164088	-0.731588	0.0465653	-0.264354	-0.178252	-0.265642	-0.297509	0.288807	0.117764	-0.050509	0.224266	-0.0200545	-0.384942	-0.699844	-0.07787	-0.0825477	-0.0715134	0.328764	0.0389973	0.00983697	0.0633589	0.218971	0.0416198	-0.021046	0.177727
1.94	0.221729	0.460362	0.0811003	0.035364	0.000192506	-0.377913	-0.0428553	0.037556	0.908958	-0.000818635	-0.00383262	0.00479486	-0.0907744	-0.562877	-0.0921602	0.0547957	-0.162602	0.416914	-0.429235	0.108194	0.0877706	0.107353	0.289187	-0.00113733	-0.171922	-0.774409	0.0458162	-0.161171	-0.181009	-0.357369	-0.294266	0.353692	0.117254	-0.0501051	0.223914	-0.04759	-0.391977	-0.680993	-0.0787952	-0.200198	-0.0684637	0.389768	0.0388916	-0.0130255	0.0656715	0.242525	0.0412039	-0.0638304	0.17848
1.95	0.226443	0.408025	0.0809871	0.127858	-0.0039997	-0.439724	-0.0424942	0.0344849	0.908917	-0.00737556	-0.00378632	0.00444735	-0.0955135	-0.386834	-0.0913085	-0.0367583	-0.158449	0.498236	-0.429063	-0.0729505	0.0887629	0.0908767	0.289559	0.0741574	-0.179735	-0.763692	0.0461776	-0.0505346	-0.184651	-0.441512	-0.290502	0.392471	0.116785	-0.0453296	0.223324	-0.0665174	-0.398709	-0.621983	-0.0809296	-0.314141	-0.0648462	0.438602	0.0385186	-0.0427166	0.0681506	0.25373	0.0403709	-0.107618	0.179311
1.96	0.230502	0.316788	0.0816282	0.218638	-0.00892812	-0.484051	-0.0421688	0.0304666	0.908811	-0.0138624	-0.00374441	0.00389133	-0.0983978	-0.161164	-0.0916835	-0.125461	-0.153409	0.556599	-0.430788	-0.269431	0.089604	0.080898	0.290688	0.149791	-0.186942	-0.694141	0.047623	0.0679091	-0.189084	-0.508042	-0.286484	0.404551	0.116369	-0.0396691	0.222576	-0.0793814	-0.404696	-0.51938	-0.0842534	-0.422438	-0.0607866	0.467574	0.0378261	-0.0762348	0.0706646	0.252261	0.0391365	-0.147993	0.180177
1.97	0.233502	0.187244	0.0830458	0.30672	-0.0143839	-0.504515	-0.0418875	0.0257126	0.908642	-0.0198402	-0.00370944	0.00304657	-0.0989516	0.106488	-0.0933052	-0.21141	-0.147706	0.590369	-0.434503	-0.469151	0.0903446	0.0714603	0.292562	0.222021	-0.192937	-0.567457	0.0501088	0.193104	-0.194096	-0.547421	-0.282469	0.393813	0.116014	-0.0333602	0.221729	-0.0871459	-0.409484	-0.373857	-0.0887179	-0.523361	-0.0564895	0.469322	0.0367952	-0.110082	0.0730949	0.239192	0.0375496	-0.183463	0.181001
1.98	0.235082	0.0307889	0.0852536	0.385723	-0.0200928	-0.493867	-0.041655	0.020812	0.908417	-0.0250106	-0.00368413	0.00196367	-0.0968411	0.390456	-0.0961429	-0.289426	-0.141548	0.596029	-0.440145	-0.65237	0.0909798	0.0616034	0.295138	0.288113	-0.197198	-0.397362	0.0535531	0.315742	-0.199412	-0.554342	-0.278656	0.364924	0.11575	-0.0188595	0.220833	-0.089732	-0.412674	-0.198122	-0.0942285	-0.609551	-0.0522173	0.437046	0.0354284	-0.145478	0.0753358	0.216111	0.0356627	-0.214327	0.181708
1.99	0.23503	-0.139394	0.0882341	0.449613	-0.0256757	-0.440414	-0.0414713	0.0159252	0.908147	-0.0288551	-0.00367166	0.000422267	-0.0920204	0.665317	-0.100085	-0.356954	-0.135254	0.559568	-0.447457	-0.801661	0.0915247	0.0545255	0.298305	0.33895	-0.199356	-0.189324	0.0578267	0.434489	-0.204738	-0.529176	-0.275252	0.308302	0.115755	0.0216947	0.219925	-0.0889408	-0.414038	-0.00757423	-0.100604	-0.67237	-0.0483191	0.360303	0.0337369	-0.179195	0.0772164	0.165916	0.0334593	-0.253604	0.18225
2	0.233195	-0.316898	0.0919075	0.488006	-0.030599	-0.334623	-0.0413368	0.0109748	0.907843	-0.0317217	-0.00367815	-0.0018434	-0.084624	0.916134	-0.104925	-0.404961	-0.129305	0.4708	-0.456036	-0.905852	0.0919939	0.0471213	0.301897	0.372736	-0.198998	0.0621979	0.0627735	0.547376	-0.209769	-0.464348	-0.27264	0.206632	0.116157	0.0532095	0.219084	-0.0760576	-0.413448	0.190227	-0.107525	-0.698325	-0.0452552	0.232008	0.0317151	-0.215794	0.0784459	0.0901601	0.0308823	-0.291533	0.18265
2.01	0.229489	-0.491994	0.0961219	0.497634	-0.0343084	-0.184636	-0.0412513	0.00625591	0.907515	-0.0337516	-0.00371008	-0.0045917	-0.074915	1.12797	-0.110378	-0.43068	-0.124172	0.340147	-0.465397	-0.957495	0.0923668	0.0347302	0.305733	0.387548	-0.195763	0.342934	0.0681992	0.646512	-0.214049	-0.336299	-0.271251	0.066306	0.116738	0.0561307	0.218468	-0.0442182	-0.410857	0.384923	-0.114592	-0.685315	-0.0434673	0.0621699	0.0293584	-0.252391	0.0788753	0.0108036	0.0280334	-0.311424	0.182935
2.02	0.223967	-0.64998	0.100675	0.477302	-0.0363776	-0.0109787	-0.0412076	0.00265981	0.907172	-0.034689	-0.00376911	-0.00703449	-0.0633662	1.28289	-0.116156	-0.431478	-0.120259	0.18107	-0.474968	-0.952429	0.0925502	0.010213	0.309631	0.385253	-0.189568	0.621889	0.0738223	0.708208	-0.216948	-0.152122	-0.271373	-0.0897044	0.117231	0.0413049	0.218229	-0.00269391	-0.406371	0.56129	-0.121428	-0.636518	-0.0432619	-0.127115	0.0266373	-0.293117	0.0785576	-0.0578689	0.025132	-0.308409	0.183145
2.03	0.216792	-0.786162	0.105282	0.429946	-0.0366347	0.161491	-0.0411941	0.000290651	0.906826	-0.034348	-0.00384706	-0.00837381	-0.0504782	1.38619	-0.121916	-0.406005	-0.11771	0.0226813	-0.484276	-0.905931	0.0924721	-0.0160011	0.313415	0.366276	-0.180634	0.880611	0.0791939	0.717449	-0.218152	0.0504502	-0.273062	-0.243851	0.117566	0.025986	0.218435	0.0433178	-0.400187	0.715201	-0.127698	-0.558953	-0.0446899	-0.310486	0.0234946	-0.338874	0.0775962	-0.118668	0.0223691	-0.291331	0.183354
2.04	0.20823	-0.881877	0.109688	0.362191	-0.0351	0.316565	-0.0411957	-0.000253928	0.906492	-0.0319406	-0.0039329	-0.00852218	-0.0368198	1.4175	-0.127409	-0.363521	-0.116558	-0.127956	-0.492888	-0.813463	0.0920854	-0.0535896	0.316921	0.329262	-0.169412	1.08406	0.0839012	0.673735	-0.217571	0.241403	-0.276197	-0.373269	0.117771	0.0193455	0.21908	0.0813242	-0.392596	0.826586	-0.133177	-0.461793	-0.047648	-0.470717	0.0198802	-0.386795	0.0760485	-0.17636	0.0198583	-0.265401	0.183618
2.05	0.198861	-0.919706	0.113573	0.275722	-0.0320519	0.42944	-0.0411915	0.00123131	0.906194	-0.0276326	-0.00401522	-0.0078905	-0.0232542	1.36375	-0.132344	-0.30361	-0.116706	-0.252278	-0.500355	-0.683092	0.0913479	-0.0826004	0.319957	0.27491	-0.156826	1.19971	0.087585	0.582577	-0.215532	0.373898	-0.280385	-0.458287	0.118025	0.0311645	0.220034	0.106634	-0.384209	0.873642	-0.137654	-0.349603	-0.0517863	-0.578535	0.0158242	-0.431058	0.0739379	-0.227438	0.017688	-0.227	0.183946
2.06	0.189216	-0.909822	0.116784	0.194301	-0.0279034	0.500124	-0.0411619	0.00484733	0.905946	-0.0217313	-0.00408952	-0.00699413	-0.0104554	1.25072	-0.136643	-0.252274	-0.118036	-0.359079	-0.506421	-0.536096	0.0903643	-0.107963	0.322424	0.218506	-0.143774	1.22131	0.0902229	0.483734	-0.2127	0.425979	-0.285095	-0.476644	0.118323	0.0285491	0.221116	0.107725	-0.37555	0.871626	-0.141119	-0.248249	-0.0567083	-0.642872	0.0113167	-0.477622	0.0713726	-0.270002	0.0159587	-0.183608	0.184366
2.07	0.179713	-0.865255	0.119202	0.0956149	-0.0229065	0.563367	-0.0410922	0.00929751	0.905762	-0.0149558	-0.00415559	-0.00624478	0.00105872	1.08742	-0.140236	-0.187196	-0.120623	-0.474292	-0.510935	-0.369318	0.0891199	-0.134601	0.32426	0.14993	-0.130958	1.19646	0.091841	0.362372	-0.209263	0.494755	-0.289873	-0.473195	0.118571	0.0201102	0.222215	0.109903	-0.36704	0.830063	-0.143521	-0.127333	-0.062199	-0.695026	0.00636484	-0.518761	0.0684016	-0.307583	0.0147114	-0.133385	0.184862
2.08	0.170772	-0.775791	0.120637	-0.0154301	-0.0170769	0.626242	-0.040973	0.0146734	0.90565	-0.00713761	-0.0042157	-0.00586137	0.0106597	0.854323	-0.142931	-0.115766	-0.12453	-0.574873	-0.513616	-0.170545	0.0876129	-0.165735	0.325376	0.0772944	-0.118939	1.11641	0.0923216	0.222091	-0.205	0.582131	-0.294518	-0.451166	0.118636	-0.0077027	0.223331	0.109604	-0.359139	0.73594	-0.144631	0.00858926	-0.0682586	-0.743078	0.00103807	-0.551066	0.0651162	-0.331123	0.0140326	-0.0718	0.1854
2.09	0.162846	-0.643076	0.121011	-0.127018	-0.0104712	0.67565	-0.0407962	0.0208122	0.905625	0.00224985	-0.00427369	-0.00578729	0.0177058	0.563723	-0.144628	-0.046496	-0.129649	-0.644403	-0.514198	0.0473429	0.0857382	-0.206513	0.325747	0.00169397	-0.108321	0.969691	0.0916392	0.0683755	-0.199709	0.667942	-0.298784	-0.393909	0.11839	-0.0399164	0.224398	0.100145	-0.352356	0.590029	-0.144334	0.144465	-0.0748957	-0.775815	-0.00452292	-0.5652	0.0616889	-0.335053	0.0140121	-0.00175505	0.185924
2.1	0.156357	-0.478431	0.120361	-0.221635	-0.00334169	0.694859	-0.0405543	0.027655	0.905699	0.012974	-0.00433259	-0.00606279	0.0217196	0.239223	-0.145351	0.00266178	-0.135699	-0.67385	-0.51255	0.271761	0.0835463	-0.232832	0.32534	-0.0754799	-0.0997911	0.754823	0.0898583	-0.0834739	-0.193498	0.721662	-0.302224	-0.285986	0.117812	-0.0730234	0.225287	0.0732664	-0.347148	0.405819	-0.142687	0.258956	-0.0819561	-0.779151	-0.0101513	-0.563615	0.0583154	-0.320738	0.0146925	0.0697755	0.186389
2.11	0.151626	-0.294481	0.118854	-0.294404	0.00389229	0.669881	-0.0402427	0.0345487	0.905888	0.0247847	-0.0043955	-0.00614886	0.0224511	-0.0968842	-0.14526	0.0459861	-0.142379	-0.7139	-0.508663	0.493547	0.0812982	-0.162014	0.324137	-0.160441	-0.0939398	0.488043	0.0871585	-0.2266	-0.186754	0.718556	-0.304351	-0.13741	0.117027	-0.0804491	0.225791	0.0260713	-0.343846	0.196587	-0.139922	0.343833	-0.0891207	-0.737876	-0.01567	-0.543879	0.055149	-0.293507	0.0160515	0.138877	0.186749
2.12	0.148824	-0.10326	0.116573	-0.355357	0.0107054	0.593221	-0.0398671	0.040486	0.906196	0.036884	-0.00444694	-0.00402744	0.0199808	-0.427998	-0.143907	0.151141	-0.150606	-0.835505	-0.502624	0.70877	0.0803254	-0.0907134	0.322025	-0.256315	-0.0910619	0.201972	0.0835855	-0.36695	-0.180132	0.646103	-0.304931	0.0193967	0.116248	-0.0764414	0.225794	-0.0252708	-0.342616	-0.0255982	-0.136248	0.404739	-0.0958808	-0.641011	-0.0208787	-0.502909	0.0523092	-0.254984	0.0180509	0.204723	0.186941
2.13	0.148169	0.114067	0.113646	-0.397361	0.0166691	0.489325	-0.039433	0.0463568	0.906622	0.0481694	-0.00447651	-0.00197404	0.0142492	-0.788681	-0.140994	0.24722	-0.1596	-0.7733	-0.494401	0.935949	0.0794582	-0.0757691	0.319022	-0.339218	-0.091389	-0.122673	0.0793146	-0.4823	-0.174147	0.543674	-0.303909	0.184092	0.115539	-0.0638122	0.225226	-0.0854299	-0.343698	-0.279454	-0.131892	0.438643	-0.101815	-0.513406	-0.0255903	-0.442854	0.0499062	-0.204924	0.020651	0.266334	0.186888
2.14	0.149977	0.362431	0.110191	-0.430418	0.0215978	0.376334	-0.038939	0.0524626	0.907155	0.0579837	-0.00448889	-0.000650527	0.00493986	-1.17912	-0.136551	0.325486	-0.167837	-0.609954	-0.483914	1.16022	0.079074	-0.0105523	0.315232	-0.413502	-0.0952929	-0.489406	0.0745941	-0.577318	-0.168943	0.437703	-0.301188	0.358977	0.115006	-0.0444645	0.224092	-0.139448	-0.347451	-0.568993	-0.126982	0.458586	-0.106733	-0.372228	-0.0296141	-0.365694	0.0480535	-0.148926	0.0237739	0.31406	0.186483
2.15	0.154522	0.631119	0.106286	-0.455961	0.0254497	0.26275	-0.0383841	0.0584881	0.907774	0.0655516	-0.00449233	-0.000191719	-0.00815448	-1.57744	-0.13069	0.382307	-0.174853	-0.451012	-0.471295	1.36253	0.0793633	0.0575584	0.310732	-0.483951	-0.103091	-0.882972	0.0696611	-0.648865	-0.164534	0.331519	-0.296687	0.539587	0.114733	-0.0113675	0.222419	-0.192081	-0.354196	-0.880269	-0.121581	0.46786	-0.110567	-0.22762	-0.0328437	-0.285973	0.046678	-0.113676	0.0271599	0.327396	0.185709
2.16	0.161868	0.893103	0.102031	-0.468024	0.0282325	0.149278	-0.0377699	0.06426	0.908455	0.0700693	-0.00449517	-0.00045219	-0.0249838	-1.95265	-0.123616	0.414333	-0.180898	-0.339201	-0.45678	1.54008	0.0804199	0.145331	0.305559	-0.548764	-0.114851	-1.27157	0.0647786	-0.688196	-0.16098	0.221119	-0.290393	0.717227	0.114793	0.0200561	0.220266	-0.237549	-0.364002	-1.18058	-0.115793	0.460433	-0.113285	-0.083762	-0.0353389	-0.220603	0.0455756	-0.0918621	0.0305193	0.320117	0.184687
2.17	0.171825	1.12382	0.0975783	-0.460357	0.029888	0.0250842	-0.0371011	0.0693428	0.909164	0.0713705	-0.00450049	-0.000582877	-0.045181	-2.27064	-0.115584	0.426687	-0.186287	-0.248433	-0.440655	1.68302	0.0824261	0.21623	0.299792	-0.601313	-0.130334	-1.62737	0.0602295	-0.695155	-0.158397	0.100375	-0.282375	0.88502	0.115247	0.0680084	0.217681	-0.278133	-0.376642	-1.44044	-0.109863	0.425778	-0.114798	0.0672777	-0.0372618	-0.174721	0.0447772	-0.0512477	0.0337723	0.313163	0.183584
2.18	0.183942	1.29326	0.0931404	-0.423609	0.0302709	-0.110342	-0.0363872	0.0729885	0.909868	0.0686119	-0.00451081	-0.00139661	-0.0680141	-2.47626	-0.107154	0.376423	-0.190157	-0.0054178	-0.423404	1.75301	0.084252	0.173331	0.293659	-0.619855	-0.149007	-1.91536	0.0562943	-0.664768	-0.156913	-0.0215433	-0.272765	1.03476	0.116187	0.107849	0.214695	-0.315298	-0.391586	-1.62613	-0.10419	0.356622	-0.114958	0.222111	-0.0388715	-0.153567	0.0444806	0.00383828	0.0369133	0.298331	0.1826
2.19	0.19745	1.37089	0.0888631	-0.370091	0.0291519	-0.276549	-0.0356541	0.0728912	0.91052	0.0607771	-0.0045225	-0.000614205	-0.0920152	-2.48829	-0.0989112	0.338684	-0.191593	0.196909	-0.406191	1.6665	0.0865273	0.259063	0.287511	-0.604376	-0.169934	-2.08945	0.053051	-0.625204	-0.156698	-0.171925	-0.261841	1.14424	0.117402	0.126386	0.211423	-0.334539	-0.407971	-1.70773	-0.0991713	0.263596	-0.113531	0.399946	-0.0404214	-0.158272	0.0447274	0.0560978	0.0398417	0.271237	0.181915
2.2	0.211405	1.35561	0.0848655	-0.2858	0.0261649	-0.46931	-0.0349439	0.0685913	0.911065	0.0474725	-0.00451914	0.00127573	-0.11516	-2.3041	-0.0911967	0.293107	-0.19097	0.37279	-0.390695	1.42231	0.0891947	0.246826	0.281814	-0.528754	-0.191878	-2.14243	0.0505278	-0.55253	-0.158279	-0.378967	-0.250082	1.2009	0.118775	0.137804	0.208033	-0.338877	-0.424757	-1.68549	-0.0952607	0.13402	-0.110193	0.592116	-0.0421203	-0.177918	0.0454417	0.0988187	0.0424495	0.233971	0.181666
2.21	0.225011	1.27402	0.0813897	-0.175537	0.0212005	-0.639935	-0.0342924	0.0611219	0.911455	0.0300412	-0.00449989	0.0023657	-0.135988	-2.0032	-0.0846218	0.211075	-0.188068	0.572799	-0.378073	1.09937	0.091518	0.207924	0.277122	-0.401415	-0.213638	-2.0792	0.0490033	-0.433745	-0.162128	-0.606027	-0.238135	1.17247	0.120232	0.148975	0.204706	-0.320566	-0.4411	-1.59069	-0.0929077	-0.0173687	-0.104968	0.751005	-0.0441077	-0.209706	0.0465121	0.130673	0.0446757	0.192956	0.181936
2.22	0.237644	1.13787	0.078594	-0.0684568	0.0145888	-0.762845	-0.0337347	0.049702	0.911659	0.0106016	-0.00447515	0.00242362	-0.153553	-1.60607	-0.0796116	0.130179	-0.182913	0.736922	-0.369031	0.704123	0.0934396	0.169852	0.273898	-0.240879	-0.233901	-1.87904	0.0486825	-0.292422	-0.168211	-0.796532	-0.227089	1.01674	0.121789	0.151474	0.201753	-0.260251	-0.456385	-1.44228	-0.0922392	-0.154347	-0.0982933	0.857577	-0.0464413	-0.243162	0.0478189	0.148703	0.0465281	0.156988	0.182748
2.23	0.248685	0.937187	0.076436	0.0219729	0.00680965	-0.840097	-0.0333135	0.0338108	0.911665	-0.00959196	-0.00445447	0.00155591	-0.166808	-1.09468	-0.0761954	0.0720451	-0.175977	0.850082	-0.36437	0.222261	0.0949644	0.137083	0.272424	-0.0546901	-0.251193	-1.52371	0.0494591	-0.142152	-0.175931	-0.900851	-0.218297	0.722637	0.123213	0.125058	0.199702	-0.141261	-0.470015	-1.23158	-0.0930542	-0.260889	-0.0906446	0.917183	-0.0490862	-0.272245	0.0492097	0.15323	0.0480904	0.131629	0.18399
2.24	0.257331	0.646875	0.0749087	0.111649	-0.00175605	-0.885788	-0.0330716	0.0140422	0.911465	-0.0302409	-0.00444661	-6.63E-05	-0.174441	-0.444907	-0.0743918	0.0219349	-0.16761	0.934316	-0.364927	-0.333757	0.0962351	0.11909	0.27291	0.149605	-0.263873	-1.00407	0.051177	0.031275	-0.184479	-0.925566	-0.213058	0.311811	0.124298	0.0896673	0.199083	0.0234822	-0.481168	-0.927105	-0.0951886	-0.356808	-0.0823802	0.939351	-0.0520606	-0.310284	0.0506198	0.158005	0.0494621	0.113429	0.185553
2.25	0.26266	0.273061	0.074157	0.213688	-0.0108751	-0.906569	-0.0330381	-0.00731716	0.911062	-0.050028	-0.00445675	-0.00197027	-0.175207	0.299198	-0.0743305	-0.0389306	-0.157985	0.998806	-0.371149	-0.895323	0.097261	0.0870917	0.27546	0.353792	-0.270399	-0.358273	0.0537201	0.226976	-0.193322	-0.906812	-0.212328	-0.167554	0.124978	0.0531201	0.200271	0.209027	-0.48884	-0.52931	-0.0986724	-0.459598	-0.0737605	0.927532	-0.0555048	-0.36341	0.0520668	0.165634	0.0506766	0.0923295	0.187394
2.26	0.264041	-0.134861	0.0743521	0.30927	-0.0203404	-0.896665	-0.0332124	-0.0268805	0.910477	-0.0663192	-0.00448443	-0.00342101	-0.168634	1.03052	-0.0760435	-0.0954006	-0.147334	1.01349	-0.382649	-1.37337	0.0978943	0.0519305	0.279926	0.519977	-0.269906	0.326245	0.0568979	0.405942	-0.202248	-0.866421	-0.216441	-0.645862	0.125441	0.0511143	0.203282	0.383921	-0.492289	-0.0892748	-0.103541	-0.55173	-0.0650176	0.882166	-0.0595397	-0.427162	0.0535449	0.169203	0.051646	0.055509	0.189424
2.27	0.261364	-0.543365	0.0754163	0.378657	-0.0296767	-0.841482	-0.0335642	-0.0430967	0.909752	-0.0780692	-0.00452438	-0.00453737	-0.155271	1.68925	-0.0790914	-0.13089	-0.136367	0.971592	-0.398274	-1.73342	0.0982843	0.0504651	0.285735	0.626434	-0.262423	1.00041	0.0602145	0.549386	-0.211032	-0.80057	-0.225162	-1.08895	0.125867	0.0400954	0.20795	0.536868	-0.491322	0.357004	-0.109428	-0.609842	-0.056507	0.794157	-0.0642116	-0.490174	0.054962	0.160462	0.0522052	0.00408977	0.191455
2.28	0.254512	-0.961181	0.0773048	0.431653	-0.0385013	-0.758171	-0.0340667	-0.0569911	0.908923	-0.0875215	-0.0045743	-0.00539606	-0.135525	2.30736	-0.0831042	-0.147208	-0.125331	0.910989	-0.417093	-2.00962	0.0987942	0.0673179	0.292406	0.690931	-0.24803	1.66812	0.0633751	0.678626	-0.219537	-0.717907	-0.238117	-1.49195	0.126139	0.03065	0.214009	0.659992	-0.48575	0.818529	-0.116029	-0.645304	-0.0484922	0.67818	-0.0694649	-0.543609	0.0561973	0.139284	0.0522486	-0.0543288	0.193201
2.29	0.243598	-1.33534	0.0799222	0.455891	-0.0463636	-0.623717	-0.0346892	-0.0667684	0.908005	-0.0958346	-0.00463374	-0.00653182	-0.110185	2.78829	-0.0876585	-0.148973	-0.114733	0.767022	-0.437979	-2.14066	0.099387	0.0646548	0.299487	0.710184	-0.227102	2.26845	0.0661184	0.774501	-0.227433	-0.580643	-0.254847	-1.84054	0.1263	0.0159334	0.221211	0.762662	-0.475648	1.23772	-0.12296	-0.641532	-0.0412765	0.517113	-0.0751795	-0.584066	0.0571522	0.110264	0.0517317	-0.112999	0.194439
2.3	0.229128	-1.64568	0.0830506	0.444031	-0.0527274	-0.456487	-0.0353876	-0.0718964	0.907006	-0.103714	-0.00470422	-0.00761142	-0.0807083	3.11381	-0.0922921	-0.127655	-0.105135	0.615862	-0.459511	-2.13675	0.0998961	0.04893	0.306607	0.698253	-0.200602	2.76026	0.0681379	0.819758	-0.234167	-0.402966	-0.274645	-2.09856	0.126256	-0.00838395	0.229281	0.834021	-0.461548	1.59234	-0.129708	-0.593191	-0.0352302	0.331732	-0.0812214	-0.611647	0.0577825	0.076893	0.0506797	-0.165033	0.19513
2.31	0.211949	-1.84785	0.0863603	0.390341	-0.0571762	-0.262881	-0.036106	-0.070851	0.905942	-0.108523	-0.0047862	-0.00871753	-0.048977	3.22867	-0.0965973	-0.0896614	-0.0969032	0.432593	-0.480223	-1.9905	0.100016	-0.0126292	0.313456	0.657605	-0.170119	3.073	0.0691626	0.795823	-0.239271	-0.199772	-0.296381	-2.224	0.125859	-0.0508279	0.237863	0.862649	-0.444364	1.83362	-0.135751	-0.496806	-0.0306425	0.131387	-0.0874582	-0.626698	0.058106	0.0526794	0.0492133	-0.196575	0.195341
2.32	0.193278	-1.90137	0.0894953	0.323334	-0.0596912	-0.11665	-0.03678	-0.062481	0.904855	-0.107572	-0.00487788	-0.0093718	-0.017029	3.13433	-0.100322	-0.0587706	-0.0902068	0.290752	-0.49903	-1.76577	0.0994117	-0.0974842	0.319741	0.589524	-0.137949	3.10482	0.0691016	0.712222	-0.242906	-0.115163	-0.31839	-2.13309	0.124962	-0.111961	0.246365	0.813344	-0.425399	1.92066	-0.140765	-0.398357	-0.0275356	-0.0174003	-0.0938111	-0.637591	0.0582666	0.0417523	0.0475364	-0.21055	0.195236
2.33	0.174752	-1.80641	0.0922818	0.277907	-0.0610187	-0.0469886	-0.0373349	-0.0478799	0.903818	-0.098743	-0.00496926	-0.00891944	0.0130926	2.8684	-0.103526	-0.0650111	-0.0846455	0.210724	-0.515402	-1.51595	0.0978748	-0.185864	0.325236	0.507136	-0.107215	2.85031	0.0682265	0.603525	-0.246137	-0.097649	-0.338342	-1.83753	0.123535	-0.146671	0.25401	0.697431	-0.406333	1.85084	-0.144944	-0.345913	-0.0253968	-0.0934796	-0.100236	-0.639209	0.0583945	0.0461173	0.0457754	-0.216181	0.194989
2.34	0.157591	-1.63659	0.0948237	0.245599	-0.0616659	0.00204631	-0.0377286	-0.0308462	0.9029	-0.0841632	-0.00505442	-0.00816458	0.0400467	2.52439	-0.106534	-0.0942057	-0.0800588	0.143879	-0.52926	-1.26836	0.0956909	-0.234888	0.329844	0.415215	-0.080048	2.45932	0.067051	0.499153	-0.248678	-0.0353959	-0.354762	-1.44776	0.121786	-0.191932	0.260299	0.555121	-0.38848	1.69769	-0.148686	-0.316105	-0.0240324	-0.154184	-0.106662	-0.642422	0.0585639	0.0433143	0.0439411	-0.225236	0.194708
2.35	0.142101	-1.46147	0.0971497	0.216557	-0.061755	0.0528271	-0.037952	-0.0138834	0.902147	-0.0659553	-0.00513318	-0.00760667	0.063505	2.16562	-0.109469	-0.126244	-0.0763969	0.08119	-0.540595	-1.00426	0.0931353	-0.262384	0.333503	0.32147	-0.0569511	2.0678	0.0658717	0.41148	-0.250146	0.0519362	-0.367268	-1.067	0.119454	-0.263571	0.265146	0.411352	-0.372191	1.53589	-0.152099	-0.288757	-0.0234326	-0.216476	-0.113144	-0.648949	0.0586954	0.0387581	0.0420735	-0.222496	0.194468
2.36	0.128384	-1.26363	0.0991955	0.164983	-0.0611035	0.139487	-0.0380093	0.002232	0.901591	-0.0448049	-0.00520736	-0.00729273	0.0831279	1.75495	-0.112298	-0.139997	-0.073828	-0.00785437	-0.549093	-0.702735	0.090367	-0.282473	0.336227	0.227051	-0.0378142	1.69142	0.0647237	0.305479	-0.250313	0.172146	-0.376199	-0.738941	0.1164	-0.335644	0.268562	0.277802	-0.357666	1.33941	-0.15507	-0.228322	-0.0237979	-0.307964	-0.119649	-0.644603	0.0587791	0.0307228	0.0402798	-0.210217	0.194246
2.37	0.116696	-1.03078	0.100666	0.075311	-0.0592033	0.280528	-0.0379121	0.0169039	0.901256	-0.0219269	-0.00528107	-0.00762216	0.0982912	1.27737	-0.114754	-0.126308	-0.0728052	-0.140943	-0.554369	-0.364434	0.0874132	-0.303813	0.337947	0.124018	-0.0225895	1.32661	0.0632804	0.15964	-0.248762	0.340528	-0.382142	-0.470545	0.112717	-0.394622	0.27072	0.165544	-0.345376	1.0892	-0.157113	-0.112097	-0.0256116	-0.444263	-0.126024	-0.623656	0.0587804	0.0193112	0.0386779	-0.182681	0.194093
2.38	0.107303	-0.769667	0.101264	-0.040249	-0.055541	0.461734	-0.0376787	0.0293877	0.901152	0.000982722	-0.00536374	-0.00910915	0.108445	0.756997	-0.116644	-0.103519	-0.0739577	-0.332132	-0.556182	-0.01444	0.0841847	-0.340423	0.338606	0.0194468	-0.0112525	0.970185	0.0611798	-0.0176331	-0.245062	0.546109	-0.385653	-0.248926	0.10839	-0.471653	0.271809	0.0668771	-0.335833	0.790746	-0.157728	0.0452126	-0.0293883	-0.614419	-0.132077	-0.58025	0.0586791	0.00634263	0.0373967	-0.142763	0.194131
2.39	0.100471	-0.475999	0.100838	-0.156982	-0.0498893	0.647385	-0.0373329	0.0392427	0.901273	0.022896	-0.00546605	-0.0118753	0.113253	0.211479	-0.117967	-0.0960236	-0.0777654	-0.543412	-0.554544	0.321482	0.0806344	-0.362811	0.338235	-0.0822684	-0.00389663	0.59318	0.0581771	-0.199876	-0.239036	0.714219	-0.387053	-0.0458162	0.103285	-0.467226	0.271947	-0.0266028	-0.329514	0.439313	-0.156642	0.208259	-0.0354058	-0.786464	-0.137521	-0.50232	0.0584812	-0.00545834	0.0365192	-0.0961725	0.194447
2.4	0.09665	-0.119536	0.0995509	-0.247491	-0.0422461	0.838116	-0.0369035	0.0464783	0.901605	0.0432312	-0.00562097	-0.019339	0.112343	-0.389903	-0.119078	-0.141641	-0.0844833	-0.77597	-0.549618	0.645217	0.0771855	-0.324134	0.336863	-0.176774	-0.000723427	0.149882	0.0550631	-0.253921	-0.232423	0.658081	-0.386466	0.156647	0.100483	-0.252855	0.270997	-0.140452	-0.327076	0.00128676	-0.153939	0.348233	-0.04379	-0.961396	-0.141987	-0.386929	0.0582123	-0.015495	0.0360516	-0.050417	0.195092
2.41	0.0966925	0.324945	0.097547	-0.329986	-0.032794	0.985491	-0.0364033	0.0535726	0.902133	0.0618682	-0.00585078	-0.0263959	0.10486	-1.08139	-0.120036	-0.179962	-0.0940814	-0.951634	-0.541443	0.968498	0.0743322	-0.247168	0.334547	-0.271871	-0.0025552	-0.40849	0.0525668	-0.315613	-0.225305	0.772891	-0.383769	0.384177	0.0966849	-0.460132	0.269169	-0.20984	-0.32954	-0.541448	-0.149722	0.463291	-0.0544406	-1.08268	-0.145176	-0.249779	0.0579205	-0.0187237	0.0359051	-0.0201388	0.196138
2.42	0.101286	0.795432	0.0948855	-0.403505	-0.0221872	1.04612	-0.0358349	0.0598441	0.902831	0.0771833	-0.00612998	-0.0284366	0.0903557	-1.77382	-0.120092	-0.100786	-0.10684	-1.26335	-0.530183	1.26472	0.0739765	0.132974	0.331259	-0.381303	-0.0102707	-1.00798	0.0506057	-0.407112	-0.216219	0.959823	-0.378755	0.613836	0.0923871	-0.407909	0.266688	-0.265317	-0.337577	-1.10947	-0.144165	0.538701	-0.0666641	-1.10939	-0.146994	-0.116824	0.0576817	-0.0153625	0.035856	-0.01523	0.197635
2.43	0.110464	1.23488	0.0918292	-0.423816	-0.0113339	1.02997	-0.0352106	0.0648581	0.903664	0.088572	-0.00641466	-0.0284518	0.0693544	-2.39803	-0.118322	-0.0323829	-0.122561	-1.33522	-0.516204	1.5283	0.0746515	0.00301747	0.327116	-0.446318	-0.0238934	-1.5789	0.0490333	-0.460898	-0.205456	1.02616	-0.371606	0.811058	0.0876634	-0.557192	0.263754	-0.305015	-0.351037	-1.63173	-0.137745	0.535585	-0.0794634	-1.06504	-0.147581	-0.00347249	0.0575297	-0.0110325	0.0356746	-0.0301173	0.199597
2.44	0.123825	1.61449	0.0888277	-0.413372	-0.00083488	0.970688	-0.0345406	0.0689628	0.904588	0.0954478	-0.00669828	-0.0282383	0.0426451	-2.93252	-0.114914	0.0132774	-0.138563	-1.22499	-0.499707	1.76877	0.0755669	0.196433	0.322325	-0.513901	-0.0428795	-2.08676	0.0480462	-0.482133	-0.194636	0.937212	-0.362627	0.987233	0.0821063	-0.486122	0.260361	-0.362431	-0.369305	-2.07573	-0.131008	0.492004	-0.0921689	-0.980885	-0.147149	0.085017	0.0574489	-0.00784231	0.0352393	-0.0520519	0.201928
2.45	0.14066	1.90553	0.0860202	-0.398987	0.00891646	0.876537	-0.033836	0.0716565	0.905555	0.0971565	-0.00697872	-0.0278202	0.0113843	-3.33191	-0.109973	0.0619932	-0.153613	-1.09512	-0.481099	1.95022	0.0785425	0.373795	0.316907	-0.574008	-0.0664634	-2.50511	0.0476048	-0.487786	-0.184815	0.798452	-0.351884	1.16752	0.0798078	0.104834	0.256259	-0.454777	-0.391454	-2.41064	-0.124147	0.442371	-0.104224	-0.862081	-0.145952	0.14835	0.0574377	-0.00281132	0.0345372	-0.0739749	0.204508
2.46	0.160012	2.09899	0.0833755	-0.386204	0.0176463	0.758811	-0.0331123	0.0732629	0.906514	0.0937681	-0.00725786	-0.027496	-0.022946	-3.59197	-0.103681	0.0769717	-0.167338	-0.866083	-0.461014	2.07436	0.0821722	0.283116	0.310984	-0.614119	-0.0936343	-2.82073	0.0476002	-0.519272	-0.175911	0.80777	-0.339363	1.34226	0.0845349	0.592145	0.251278	-0.524271	-0.416297	-2.62704	-0.117212	0.396932	-0.115156	-0.72016	-0.144253	0.187585	0.0574908	0.00167523	0.0336077	-0.0912857	0.207231
2.47	0.181075	2.2253	0.0808328	-0.360154	0.0250872	0.61508	-0.0323692	0.0751965	0.907418	0.0865856	-0.00752205	-0.0255139	-0.0593348	-3.76305	-0.0967523	0.0292421	-0.178176	-0.603886	-0.439782	2.17365	0.0853686	0.365027	0.304628	-0.662251	-0.123689	-3.05861	0.0468941	-0.628735	-0.165495	0.932958	-0.32525	1.48244	0.090865	0.864572	0.246056	-0.553419	-0.442819	-2.75713	-0.110332	0.332096	-0.124549	-0.556955	-0.142253	0.209621	0.0576049	0.0078232	0.0325239	-0.101603	0.209948
2.48	0.203162	2.26725	0.0785181	-0.315019	0.030956	0.434627	-0.0316164	0.0746855	0.908233	0.0756089	-0.00776367	-0.0222638	-0.0967226	-3.76833	-0.0898814	-0.0224129	-0.18715	-0.509421	-0.418041	2.15038	0.0894409	0.417463	0.297922	-0.68223	-0.155757	-3.19426	0.0452926	-0.711007	-0.155404	0.763852	-0.309855	1.59833	0.104764	1.91241	0.240151	-0.662064	-0.470204	-2.78793	-0.103899	0.241818	-0.132139	-0.367086	-0.140095	0.219176	0.0577688	0.0106287	0.0313596	-0.105075	0.21253
2.49	0.225268	2.19373	0.0766355	-0.180943	0.0346616	0.203842	-0.0308983	0.0674651	0.908923	0.0623449	-0.00796887	-0.020236	-0.132875	-3.49682	-0.0835095	-0.123419	-0.194909	-0.405964	-0.397633	1.89629	0.0939638	0.474831	0.291284	-0.63644	-0.188414	-3.16121	0.0430663	-0.64278	-0.148087	0.320442	-0.293929	1.57001	0.117546	0.336479	0.234563	-0.513012	-0.497356	-2.68967	-0.098594	0.0542122	-0.137484	-0.158427	-0.13789	0.220477	0.0579461	0.0104641	0.0301997	-0.0998174	0.214855
2.5	0.246226	1.98862	0.0758918	-0.012421	0.0356001	-0.0634309	-0.0302885	0.0536605	0.909457	0.0432202	-0.00817146	-0.0195075	-0.165095	-2.94161	-0.0788334	-0.203063	-0.200523	-0.145036	-0.381012	1.40622	0.0989638	0.482676	0.285615	-0.489207	-0.219659	-2.96768	0.042447	-0.40514	-0.14653	-0.222427	-0.27842	1.52637	0.120944	0.494876	0.229113	-0.56451	-0.52313	-2.44952	-0.0955803	-0.162682	-0.140469	0.0671544	-0.135681	0.221318	0.0580732	0.000367649	0.0291525	-0.0802737	0.216783
2.51	0.264697	1.65265	0.0759695	0.133295	0.0335011	-0.329976	-0.02984	0.03544	0.909767	0.0181711	-0.00835373	-0.0172397	-0.190846	-2.18617	-0.0757597	-0.221844	-0.201629	0.324455	-0.370018	0.795912	0.103401	0.387918	0.281879	-0.256623	-0.24776	-2.58408	0.0435382	-0.195679	-0.148899	-0.444639	-0.263753	1.38905	0.126219	0.480377	0.223789	-0.489646	-0.546077	-2.06955	-0.0949219	-0.343368	-0.140818	0.290886	-0.133508	0.207072	0.0580658	-0.014002	0.0284055	-0.0411942	0.218134
2.52	0.279369	1.18579	0.0767355	0.272914	0.0286592	-0.552355	-0.0295934	0.0132587	0.909812	-0.00931881	-0.00852295	-0.0167868	-0.20842	-1.26777	-0.0745791	-0.243735	-0.197704	0.70012	-0.365383	0.13384	0.106643	0.250085	0.28069	0.0159649	-0.270627	-1.98042	0.0463442	0.0704427	-0.152906	-0.567186	-0.251147	1.11274	0.130394	0.346979	0.219567	-0.354829	-0.564786	-1.54955	-0.096551	-0.494009	-0.138781	0.466811	-0.13164	0.157759	0.0579222	-0.0249208	0.0281193	0.00567525	0.218931
2.53	0.288984	0.613751	0.0781369	0.394836	0.0214654	-0.738723	-0.0295827	-0.0112493	0.909589	-0.034165	-0.00869038	-0.0166807	-0.216323	-0.228303	-0.0756124	-0.263795	-0.189966	0.945561	-0.367535	-0.550049	0.108315	0.0939269	0.282228	0.279264	-0.286116	-1.19316	0.0508501	0.335501	-0.15863	-0.731751	-0.241927	0.719176	0.133287	0.231914	0.216856	-0.189115	-0.577887	-0.916426	-0.100358	-0.609561	-0.134665	0.607127	-0.130444	0.071591	0.0576585	-0.0343724	0.0283316	0.049954	0.219207
2.54	0.292784	5.65E-06	0.0800379	0.485175	0.0123707	-0.882151	-0.0298159	-0.0351451	0.909158	-0.0503296	-0.00885533	-0.0162324	-0.213863	0.824294	-0.0788124	-0.275118	-0.179563	1.08171	-0.376313	-1.18587	0.108675	0.00481213	0.286109	0.480595	-0.292882	-0.315672	0.0564883	0.551187	-0.166417	-0.892914	-0.237012	0.262199	0.135196	0.154417	0.215807	-0.0269701	-0.584515	-0.23908	-0.106025	-0.68133	-0.128722	0.711918	-0.130298	-0.0482769	0.0572768	-0.0419936	0.0290215	0.0885373	0.218982
2.55	0.290532	-0.622288	0.0823166	0.550437	0.0018752	-0.98074	-0.0302795	-0.0573371	0.908615	-0.0571093	-0.00901471	-0.0157179	-0.201142	1.83935	-0.0838374	-0.277367	-0.167349	1.14467	-0.391072	-1.74172	0.108689	0.0322602	0.29161	0.601404	-0.29044	0.594847	0.062601	0.737212	-0.176152	-1.0151	-0.236788	-0.221774	0.136639	0.149111	0.216314	0.124835	-0.584366	0.447403	-0.113122	-0.718964	-0.121207	0.778366	-0.131444	-0.183315	0.0567932	-0.0483562	0.0301275	0.117741	0.218184
2.56	0.282061	-1.26248	0.0849857	0.594083	-0.00941508	-1.013	-0.0309577	-0.0778815	0.908024	-0.0612406	-0.00917096	-0.0157161	-0.178543	2.79409	-0.0902194	-0.260853	-0.153874	1.1364	-0.41077	-2.16266	0.109204	0.0828948	0.298034	0.662794	-0.278376	1.55205	0.0688178	0.92233	-0.187334	-1.03345	-0.241581	-0.734118	0.13764	-0.0173411	0.218281	0.264332	-0.577217	1.15512	-0.121232	-0.720074	-0.112494	0.784161	-0.133927	-0.31461	0.056189	-0.0574286	0.0315583	0.139378	0.216626
2.57	0.267382	-1.85381	0.0879767	0.569227	-0.0204998	-0.93232	-0.0318185	-0.0933716	0.907381	-0.0678625	-0.00933171	-0.0164896	-0.147237	3.53474	-0.0971066	-0.175414	-0.140251	1.00193	-0.433453	-2.32804	0.109794	0.039131	0.304707	0.653319	-0.256669	2.46045	0.074692	1.05128	-0.198433	-0.847156	-0.251374	-1.21752	0.135529	-0.361624	0.221781	0.446783	-0.563034	1.81263	-0.129615	-0.627982	-0.103223	0.700977	-0.137624	-0.42538	0.055448	-0.0662049	0.0332482	0.156578	0.214097
2.58	0.246971	-2.38946	0.0909975	0.513896	-0.0303501	-0.809753	-0.0328161	-0.105545	0.906655	-0.0775633	-0.0094962	-0.0160001	-0.109107	4.12305	-0.103287	-0.0359412	-0.126713	0.952007	-0.456927	-2.34727	0.109627	-0.0695927	0.311134	0.623714	-0.226064	3.29772	0.0795903	1.13164	-0.208118	-0.624549	-0.265851	-1.66461	0.131268	-0.447498	0.227243	0.636186	-0.542299	2.4147	-0.137318	-0.501386	-0.0940193	0.586437	-0.142323	-0.515424	0.0545971	-0.0717057	0.0351298	0.166144	0.210534
2.59	0.222036	-2.70863	0.0940506	0.462256	-0.0385523	-0.62818	-0.0339008	-0.110101	0.905845	-0.0837746	-0.0096509	-0.0146643	-0.066466	4.35445	-0.108244	0.0557832	-0.113386	0.808557	-0.479608	-2.16345	0.108124	-0.206043	0.317037	0.554725	-0.188351	3.84375	0.0831434	1.13382	-0.216477	-0.45999	-0.28426	-1.98497	0.126626	-0.452732	0.23415	0.723555	-0.516332	2.78378	-0.144071	-0.388453	-0.0853225	0.413791	-0.147681	-0.552931	0.0536966	-0.0678216	0.0371113	0.170185	0.206002
2.6	0.194689	-2.85188	0.0971367	0.38412	-0.0446377	-0.425656	-0.0349951	-0.107675	0.904988	-0.0867048	-0.00978642	-0.0124949	-0.0228118	4.31464	-0.111985	0.130237	-0.101248	0.652975	-0.499785	-1.85931	0.105477	-0.29474	0.322179	0.473383	-0.146783	4.11456	0.0850766	1.03777	-0.224177	-0.372632	-0.305011	-2.13373	0.122146	-0.406935	0.241493	0.737604	-0.487516	2.96352	-0.149683	-0.257103	-0.0778912	0.228051	-0.153329	-0.582759	0.0527768	-0.0729728	0.0390642	0.160472	0.200788
2.61	0.166709	-2.79106	0.0997908	0.282999	-0.0486937	-0.290627	-0.0360225	-0.0963445	0.904135	-0.0823624	-0.00990176	-0.0106069	0.0192737	4.02384	-0.114398	0.183835	-0.0906184	0.521537	-0.516588	-1.51196	0.102401	-0.290707	0.326331	0.359954	-0.104605	4.00377	0.0851279	0.860402	-0.23141	-0.37256	-0.325925	-1.99478	0.118343	-0.325787	0.248566	0.663482	-0.457765	2.9294	-0.153792	-0.128372	-0.0717534	0.117506	-0.159269	-0.6141	0.0517978	-0.0737208	0.0409371	0.150819	0.195455
2.62	0.139848	-2.63038	0.101705	0.185184	-0.0515308	-0.212567	-0.036912	-0.0813964	0.903364	-0.0708218	-0.0100027	-0.00990301	0.0580012	3.66334	-0.115756	0.198632	-0.0817291	0.362581	-0.530199	-1.22868	0.0998278	-0.198344	0.329268	0.234663	-0.0652135	3.6852	0.0836004	0.675794	-0.238342	-0.329863	-0.344403	-1.68994	0.115547	-0.214783	0.254653	0.55065	-0.42891	2.78761	-0.156488	-0.0208155	-0.0664154	0.0606503	-0.165589	-0.657247	0.0508251	-0.0676599	0.0426909	0.133023	0.190515
2.63	0.114752	-2.42104	0.102916	0.111558	-0.0535474	-0.15794	-0.0376434	-0.064474	0.902737	-0.0538251	-0.010104	-0.0104215	0.0929168	3.251	-0.116575	0.174454	-0.0748416	0.211055	-0.541031	-0.941254	0.0982865	-0.120345	0.330945	0.108238	-0.0298446	3.26395	0.0810866	0.526766	-0.244035	-0.223703	-0.359404	-1.30572	0.113647	-0.169349	0.259482	0.413649	-0.401675	2.59192	-0.158018	0.0526259	-0.0617586	0.0193587	-0.172375	-0.704633	0.0498771	-0.0626296	0.0442464	0.109099	0.186304
2.64	0.0919559	-2.15856	0.103614	0.0548729	-0.0549857	-0.10721	-0.038196	-0.0459349	0.902306	-0.03159	-0.0102111	-0.010981	0.12325	2.75128	-0.117182	0.143805	-0.06978	0.0968747	-0.54873	-0.602806	0.0969964	-0.150688	0.331424	-0.006995	0.000668506	2.7685	0.0782174	0.396911	-0.248139	-0.108952	-0.370366	-0.896028	0.111752	-0.201712	0.262859	0.26144	-0.376676	2.3329	-0.158731	0.102999	-0.0578067	-0.0217896	-0.179612	-0.746403	0.0489413	-0.06103	0.0455698	0.0846864	0.182987
2.65	0.0720046	-1.83203	0.10371	-0.0291519	-0.0555721	0.00133447	-0.0385632	-0.0276632	0.902119	-0.00520027	-0.0103246	-0.0116702	0.148012	2.14145	-0.117425	0.14525	-0.066493	-0.0184018	-0.552752	-0.209931	0.0951631	-0.218626	0.330737	-0.122897	0.0258488	2.24519	0.0751183	0.236837	-0.250469	0.028303	-0.377433	-0.535444	0.109735	-0.174863	0.264734	0.117537	-0.354672	1.98598	-0.158484	0.196138	-0.0549609	-0.112066	-0.187154	-0.761705	0.0479484	-0.0667557	0.0467083	0.0731047	0.180746
2.66	0.0555306	-1.44015	0.10296	-0.13678	-0.0548322	0.151088	-0.0387552	-0.0111737	0.902207	0.0229398	-0.0104456	-0.012735	0.166199	1.44754	-0.117081	0.164624	-0.0651079	-0.145097	-0.552757	0.195199	0.0927421	-0.265712	0.328907	-0.233236	0.0453131	1.69327	0.0716122	0.0402286	-0.251025	0.153901	-0.381133	-0.227529	0.108484	-0.0726158	0.265198	-0.0183806	-0.336617	1.54453	-0.156918	0.322464	-0.0537945	-0.235165	-0.19467	-0.740033	0.0469121	-0.0731409	0.0477842	0.0721474	0.179722
2.67	0.0430787	-0.981276	0.101044	-0.272396	-0.0521647	0.366298	-0.038795	0.002898	0.902576	0.0507469	-0.010585	-0.0154206	0.177021	0.667598	-0.116021	0.183128	-0.0663104	-0.362078	-0.548643	0.610889	0.0900821	-0.266385	0.325963	-0.34271	0.0588255	1.11435	0.0674194	-0.185905	-0.24963	0.316778	-0.382059	0.0294614	0.108149	-0.00590903	0.264405	-0.135562	-0.323422	1.00177	-0.15353	0.497151	-0.0549779	-0.415268	-0.201713	-0.667206	0.0457847	-0.0819001	0.0488752	0.0817923	0.180027
2.68	0.0355619	-0.397925	0.0978299	-0.406046	-0.0472372	0.583785	-0.0386981	0.0167259	0.903217	0.0770295	-0.0107564	-0.0188511	0.179378	-0.252228	-0.114331	0.183201	-0.0710411	-0.641669	-0.540333	1.0359	0.0878025	-0.200848	0.321911	-0.452641	0.0655855	0.399048	0.0625706	-0.424111	-0.246083	0.474097	-0.38042	0.296869	0.108319	0.0322306	0.262468	-0.250247	-0.316348	0.302105	-0.148097	0.660888	-0.058978	-0.592053	-0.207712	-0.533039	0.0446706	-0.0802571	0.0499879	0.0836799	0.181636
2.69	0.0344672	0.329732	0.0934396	-0.512116	-0.0403433	0.744696	-0.0384536	0.032502	0.904108	0.100608	-0.0109606	-0.0219044	0.171726	-1.3153	-0.111987	0.166048	-0.0796155	-0.887605	-0.527827	1.44809	0.0863311	-0.104695	0.316851	-0.546627	0.0638987	-0.505244	0.0574313	-0.647304	-0.240684	0.58407	-0.3759	0.607041	0.108758	0.0387851	0.259398	-0.359867	-0.317093	-0.560037	-0.140843	0.763894	-0.0656552	-0.710139	-0.212172	-0.363795	0.0436841	-0.0713776	0.0509561	0.0667145	0.184464
2.7	0.040893	1.09711	0.0882695	-0.573233	-0.0322041	0.822721	-0.0380463	0.0488127	0.90521	0.118612	-0.0111947	-0.0249515	0.153262	-2.37844	-0.108887	0.135397	-0.0913465	-1.03223	-0.511454	1.80724	0.0860832	0.0361093	0.310967	-0.622	0.0524788	-1.48455	0.0526607	-0.799411	-0.233526	0.722395	-0.368135	0.940891	0.109245	0.0556216	0.255311	-0.448774	-0.32673	-1.45424	-0.132324	0.788793	-0.0743286	-0.7505	-0.21491	-0.195405	0.0428696	-0.0632164	0.0515795	0.0323921	0.188363
2.71	0.0546606	1.7876	0.0828376	-0.586878	-0.02361	0.826783	-0.0374833	0.0635871	0.906455	0.128974	-0.0114601	-0.0280602	0.124808	-3.30788	-0.104951	0.0907327	-0.104983	-1.07648	-0.491842	2.10787	0.0871288	0.132958	0.304431	-0.683385	0.0315922	-2.39391	0.0489439	-0.860358	-0.224757	0.806307	-0.357106	1.2613	0.109977	0.0845962	0.250422	-0.522495	-0.34481	-2.24496	-0.123159	0.745264	-0.0840596	-0.727384	-0.216071	-0.0481662	0.0422241	-0.0535218	0.0517515	-0.00846504	0.193143
2.72	0.0748607	2.36464	0.0775618	-0.569881	-0.0151895	0.770782	-0.036779	0.0769123	0.907765	0.131836	-0.0117521	-0.0299828	0.0878098	-4.08379	-0.100128	0.0432769	-0.119392	-1.02989	-0.469386	2.37825	0.0887327	0.164204	0.297319	-0.73959	0.00229387	-3.18881	0.0465389	-0.884167	-0.215207	0.818268	-0.342982	1.56303	0.11105	0.115633	0.24485	-0.584725	-0.37008	-2.89076	-0.113843	0.65765	-0.0939821	-0.651796	-0.215919	0.068011	0.0417461	-0.0435252	0.0514389	-0.0536302	0.198528
2.73	0.100217	2.79885	0.0726572	-0.539391	-0.007504	0.665445	-0.0359532	0.0878819	0.909067	0.127466	-0.0120511	-0.02941	0.0440656	-4.67095	-0.0943356	0.00835381	-0.133295	-0.892438	-0.444461	2.60668	0.0907685	0.226379	0.289658	-0.796852	-0.0340434	-3.82101	0.0450599	-0.925049	-0.205394	0.809664	-0.326019	1.82653	0.112527	0.17672	0.238687	-0.637451	-0.400921	-3.3615	-0.104731	0.549535	-0.103284	-0.531508	-0.214775	0.15243	0.0414314	-0.0307699	0.0506227	-0.0998027	0.204318
2.74	0.12936	3.10167	0.0681718	-0.499876	-0.000915258	0.53572	-0.0350288	0.0966368	0.910294	0.117183	-0.0123341	-0.0270255	-0.00459734	-5.08703	-0.0876147	-0.0296679	-0.145818	-0.727874	-0.417455	2.79546	0.0935559	0.297139	0.281419	-0.8539	-0.075848	-4.28786	0.0438162	-0.98118	-0.195685	0.744402	-0.306702	2.03373	0.114857	0.273489	0.232071	-0.681624	-0.435673	-3.67446	-0.0960519	0.433623	-0.11138	-0.389908	-0.212957	0.204476	0.0412802	-0.0179056	0.0493313	-0.142474	0.210352
2.75	0.161023	3.27782	0.0641249	-0.448456	0.00437722	0.386067	-0.0340294	0.102578	0.911394	0.101887	-0.0125889	-0.0237846	-0.0564977	-5.32228	-0.0802373	-0.0717698	-0.156693	-0.582282	-0.388826	2.9177	0.096879	0.352336	0.272607	-0.908513	-0.121525	-4.59142	0.0424254	-1.01875	-0.187121	0.542307	-0.285597	2.18433	0.118013	0.331891	0.22504	-0.725505	-0.47285	-3.83741	-0.0880148	0.310465	-0.117933	-0.23314	-0.210732	0.234706	0.0412674	-0.00645366	0.0476352	-0.176772	0.216478
2.76	0.193798	3.29123	0.060578	-0.364664	0.00790538	0.167188	-0.0329978	0.10251	0.912309	0.0797587	-0.0128044	-0.0191086	-0.109234	-5.24164	-0.0725284	-0.0951428	-0.16578	-0.413328	-0.359954	2.81674	0.100979	0.43546	0.263458	-0.909682	-0.169269	-4.70016	0.0409695	-0.997899	-0.181508	0.163756	-0.263245	2.28238	0.121497	0.337247	0.217587	-0.761296	-0.510855	-3.81445	-0.0810652	0.15007	-0.122474	-0.0229815	-0.208309	0.247449	0.0413636	0.00218263	0.0456378	-0.200621	0.222508
2.77	0.225987	3.12792	0.0576825	-0.226768	0.00877671	-0.123019	-0.0320094	0.0934527	0.912963	0.0497176	-0.0129709	-0.0144081	-0.159196	-4.76918	-0.0651137	-0.124833	-0.171878	-0.0901668	-0.333728	2.38504	0.105654	0.465953	0.254902	-0.780495	-0.216882	-4.58601	0.040074	-0.861569	-0.179985	-0.233082	-0.240262	2.29598	0.124895	0.326128	0.20993	-0.760488	-0.54784	-3.59681	-0.0760195	-0.0660767	-0.124337	0.230463	-0.205801	0.254213	0.0415209	0.00595363	0.0434729	-0.208898	0.228186
2.78	0.25587	2.79651	0.0556592	-0.0541231	0.00649659	-0.407033	-0.031165	0.0736615	0.913281	0.0131022	-0.0131	-0.0118896	-0.202668	-3.93663	-0.0590174	-0.169609	-0.17334	0.341915	-0.313454	1.64117	0.11018	0.40395	0.24842	-0.498003	-0.261646	-4.18623	0.0407329	-0.600485	-0.182039	-0.514042	-0.218031	2.11333	0.128168	0.30436	0.202642	-0.674847	-0.582055	-3.20863	-0.0735987	-0.294251	-0.123409	0.45495	-0.203225	0.259616	0.0416786	0.00329797	0.0413085	-0.199875	0.233264
2.79	0.281834	2.32262	0.0545963	0.116408	0.0014367	-0.596109	-0.0305623	0.0462132	0.913217	-0.0257152	-0.0132193	-0.0126591	-0.236751	-2.88719	-0.0551419	-0.240578	-0.169965	0.660142	-0.301516	0.766283	0.113475	0.237947	0.245309	-0.125493	-0.300414	-3.48556	0.0434742	-0.272681	-0.186363	-0.645265	-0.198887	1.67934	0.13095	0.22687	0.196735	-0.4859	-0.611927	-2.68074	-0.0738837	-0.475778	-0.120306	0.578401	-0.200649	0.249895	0.0418183	0.00571966	0.0392789	-0.185395	0.237561
2.8	0.302606	1.74361	0.0545865	0.256274	-0.00520246	-0.659196	-0.0302481	0.0163786	0.912781	-0.0601024	-0.013359	-0.0151806	-0.260268	-1.76846	-0.0540541	-0.320969	-0.164217	0.723587	-0.298074	-0.0577551	0.114954	0.0706656	0.24591	0.233142	-0.33043	-2.54279	0.048068	0.0395623	-0.191559	-0.658947	-0.185195	1.03832	0.132637	0.102587	0.193179	-0.213525	-0.636181	-2.04619	-0.0764047	-0.583317	-0.116252	0.583533	-0.198422	0.184258	0.0420248	0.0198509	0.0373595	-0.182871	0.240977
2.81	0.317242	1.0988	0.0553828	0.320342	-0.0124487	-0.661317	-0.0302362	-0.0138598	0.912063	-0.0804333	-0.0135177	-0.0161425	-0.27251	-0.599071	-0.0554147	-0.321811	-0.157634	0.725844	-0.30277	-0.867663	0.115171	0.00723566	0.249774	0.516407	-0.349796	-1.44449	0.0534459	0.244516	-0.197466	-0.728212	-0.17857	0.281919	0.133185	0.0137136	0.192517	0.077251	-0.653796	-1.34795	-0.0804194	-0.595188	-0.11195	0.548634	-0.197186	0.0525738	0.0423485	0.0352925	0.0354327	-0.193302	0.243541
2.82	0.325356	0.431936	0.0564306	0.333779	-0.0196033	-0.624653	-0.0305166	-0.0419268	0.911234	-0.0832942	-0.0136772	-0.0157796	-0.27323	0.550514	-0.0582845	-0.272351	-0.15033	0.744674	-0.315303	-1.61333	0.115453	0.0812346	0.25599	0.706843	-0.357742	-0.286229	0.0582047	0.380772	-0.204393	-0.723274	-0.179753	-0.516585	0.133201	-0.0103198	0.194725	0.358858	-0.664347	-0.628464	-0.0849895	-0.546499	-0.107596	0.49125	-0.197547	-0.127228	0.0427533	0.0480741	0.0334503	-0.205173	0.245221
2.83	0.326348	-0.32975	0.0578923	0.398374	-0.0265713	-0.605977	-0.0310657	-0.0672366	0.910415	-0.0806782	-0.0138317	-0.0149217	-0.262281	1.74203	-0.0625517	-0.259912	-0.142096	0.767232	-0.334698	-2.23213	0.116499	0.141722	0.263831	0.839492	-0.353627	0.925677	0.0622493	0.593378	-0.211421	-0.625618	-0.18876	-1.25892	0.13285	-0.0441021	0.199564	0.593509	-0.66712	0.208773	-0.0901525	-0.548627	-0.103237	0.431097	-0.199843	-0.328276	0.0432208	0.0594754	0.0314551	-0.211506	0.245752
2.84	0.319361	-1.15094	0.0601985	0.496182	-0.0337482	-0.602587	-0.031847	-0.0882651	0.909611	-0.0807936	-0.0139751	-0.013875	-0.239462	2.9099	-0.0683497	-0.267698	-0.133054	0.736513	-0.359446	-2.68243	0.117895	0.161567	0.272757	0.922397	-0.337153	2.10973	0.0660231	0.847257	-0.218244	-0.530028	-0.204508	-1.86059	0.13219	-0.0787366	0.206537	0.779394	-0.661019	1.12665	-0.0964394	-0.581145	-0.0986235	0.372452	-0.2041	-0.51196	0.0437094	0.0637435	0.0295668	-0.197592	0.244805
2.85	0.304342	-1.93444	0.0635443	0.579964	-0.0410099	-0.568778	-0.0328144	-0.10451	0.908781	-0.0862616	-0.0141081	-0.0126247	-0.205645	3.93739	-0.0753685	-0.253113	-0.123399	0.719078	-0.387811	-2.96539	0.119378	0.151467	0.282298	0.963452	-0.30908	3.17862	0.0695949	1.07289	-0.225057	-0.459495	-0.22552	-2.31719	0.13108	-0.126453	0.21506	0.908008	-0.64587	2.00809	-0.103818	-0.591388	-0.0938202	0.28427	-0.20995	-0.648876	0.0441634	0.0574704	0.0280285	-0.158792	0.24225
2.86	0.282009	-2.58565	0.0677052	0.595685	-0.0478402	-0.476797	-0.0339143	-0.113753	0.907871	-0.0959921	-0.0142256	-0.0108974	-0.162611	4.68002	-0.0826481	-0.17105	-0.113023	0.651587	-0.418028	-3.02314	0.120516	0.0975768	0.291941	0.935346	-0.270938	4.0552	0.0725153	1.19776	-0.232024	-0.377511	-0.250458	-2.64869	0.129474	-0.168248	0.22469	0.99953	-0.62237	2.74981	-0.111648	-0.52338	-0.0889772	0.166657	-0.216962	-0.740261	0.0444844	0.045604	0.0270279	-0.100548	0.238325
2.87	0.254018	-3.05424	0.0722876	0.578229	-0.0533627	-0.334432	-0.0350679	-0.115717	0.906851	-0.108175	-0.0143277	-0.00968198	-0.113624	5.11265	-0.0892196	-0.0923311	-0.102751	0.541247	-0.447781	-2.90315	0.121223	0.0707973	0.301087	0.873215	-0.22521	4.68579	0.0742561	1.26009	-0.23855	-0.245514	-0.278137	-2.86746	0.127554	-0.182439	0.235017	1.04559	-0.592266	3.29813	-0.118994	-0.42046	-0.0845635	0.0163707	-0.224678	-0.791167	0.0446777	0.0339391	0.0266903	-0.0360637	0.233382
2.88	0.222446	-3.27376	0.0771071	0.530835	-0.0570204	-0.154899	-0.0361959	-0.108437	0.905717	-0.118311	-0.0144229	-0.00912617	-0.0621018	5.15556	-0.0949365	-0.0472771	-0.0936791	0.339689	-0.475364	-2.59705	0.121375	-0.0195069	0.309448	0.785463	-0.174841	4.97886	0.0748448	1.24317	-0.243823	-0.0740003	-0.307327	-2.93945	0.125763	-0.137521	0.245513	1.02995	-0.557817	3.58008	-0.125402	-0.297746	-0.0810832	-0.150859	-0.232667	-0.798844	0.044761	0.0286345	0.0269823	0.0204454	0.227829
2.89	0.189807	-3.2297	0.0817457	0.448641	-0.0588151	-0.0289302	-0.0372022	-0.0905842	0.904505	-0.122725	-0.0145082	-0.00770241	-0.0118019	4.84119	-0.0997042	-0.00508407	-0.0862022	0.207903	-0.499266	-2.18318	0.120538	-0.117801	0.316786	0.672839	-0.123705	4.84204	0.0742931	1.11238	-0.247877	-0.0141988	-0.336064	-2.73889	0.124462	-0.102537	0.255457	0.92591	-0.521737	3.58313	-0.130607	-0.177794	-0.0785883	-0.247651	-0.240653	-0.795181	0.0447909	0.0203203	0.0277601	0.0619511	0.222165
2.9	0.158879	-2.95531	0.0857529	0.376858	-0.0598111	-0.0409085	-0.0379721	-0.0629651	0.903307	-0.115172	-0.014573	-0.00535546	0.0340609	4.30827	-0.103423	0.0171948	-0.0794257	0.230853	-0.519128	-1.81759	0.118962	-0.168583	0.322885	0.541971	-0.0768921	4.24147	0.072868	0.919245	-0.251882	-0.0939979	-0.360782	-2.18463	0.123314	-0.111269	0.263942	0.757584	-0.486913	3.34564	-0.134777	-0.126582	-0.076347	-0.213649	-0.248631	-0.805661	0.0447303	0.0132974	0.0289152	0.0962367	0.216894
2.91	0.130971	-2.64748	0.0891766	0.339813	-0.060942	-0.0810596	-0.0384627	-0.0353806	0.902232	-0.0984244	-0.0146205	-0.00437237	0.0746425	3.7875	-0.106387	-0.00294626	-0.0726099	0.279051	-0.535788	-1.52429	0.117101	-0.187161	0.327685	0.417452	-0.0368669	3.57327	0.0712474	0.785241	-0.255768	-0.0923306	-0.379566	-1.58869	0.121833	-0.174261	0.270619	0.572185	-0.454722	3.06935	-0.1384	-0.124108	-0.0738371	-0.165408	-0.256869	-0.848258	0.0445997	0.00938177	0.0303571	0.115994	0.212484
2.92	0.106106	-2.35221	0.0924037	0.334073	-0.0622573	-0.0986494	-0.0386848	-0.00938583	0.901363	-0.0744097	-0.0146621	-0.00385252	0.109986	3.2589	-0.109116	-0.0554145	-0.0658799	0.30346	-0.549328	-1.18682	0.114963	-0.236799	0.331242	0.298442	-0.00335919	2.95948	0.0701474	0.706735	-0.258814	-0.0407346	-0.392728	-1.06977	0.119768	-0.212814	0.275419	0.382891	-0.425269	2.80014	-0.14189	-0.150716	-0.0712718	-0.148927	-0.265649	-0.910657	0.0444024	0.0057851	0.0319489	0.122418	0.209247
2.93	0.0841011	-2.0751	0.0956018	0.322204	-0.06355	-0.0915122	-0.0386585	0.0142522	0.90076	-0.045732	-0.0146951	-0.00268741	0.139993	2.72651	-0.111764	-0.0939836	-0.0595377	0.295704	-0.559262	-0.810515	0.112182	-0.306143	0.333617	0.183595	0.0243543	2.41733	0.069704	0.623145	-0.260896	0.0108596	-0.401124	-0.633866	0.117622	-0.208765	0.278337	0.205556	-0.398478	2.53802	-0.145367	-0.164784	-0.0689321	-0.153763	-0.275082	-0.976208	0.0441333	0.00157106	0.0335857	0.120896	0.207427
2.94	0.0648712	-1.77823	0.0984809	0.250235	-0.0643945	-0.0176874	-0.0384084	0.0353498	0.900456	-0.014754	-0.0147176	-0.00198263	0.164494	2.14531	-0.114102	-0.086199	-0.0541844	0.203301	-0.565305	-0.408267	0.108863	-0.347898	0.33481	0.0654035	0.0467503	1.91089	0.0694949	0.47619	-0.261982	0.0924489	-0.405482	-0.261114	0.115411	-0.234446	0.279554	0.0496224	-0.374452	2.22967	-0.148386	-0.0945482	-0.067157	-0.205628	-0.285051	-1.00899	0.0437471	-0.0123202	0.0352231	0.121147	0.207167
2.95	0.0489082	-1.38255	0.100314	0.0997948	-0.0639254	0.144509	-0.0379593	0.0540378	0.900469	0.0174537	-0.0147406	-0.00293637	0.182533	1.42104	-0.115685	-0.0380601	-0.0510281	-0.00306183	-0.567147	0.0289356	0.105241	-0.378068	0.334751	-0.0617449	0.0635884	1.35617	0.0687642	0.237623	-0.261632	0.211389	-0.406396	0.0575446	0.112729	-0.305344	0.279357	-0.0791286	-0.354095	1.77537	-0.149865	0.0826263	-0.0667072	-0.31808	-0.295019	-0.97089	0.0431699	-0.0314801	0.0369202	0.133587	0.208431
2.96	0.0373774	-0.849681	0.100478	-0.090731	-0.0614361	0.354378	-0.0373368	0.0701158	0.900801	0.0484869	-0.0147823	-0.00559333	0.192456	0.526652	-0.116307	0.0135518	-0.0512828	-0.285934	-0.564477	0.490885	0.101348	-0.407124	0.333372	-0.19265	0.0738441	0.690306	0.0669669	-0.0646336	-0.259499	0.364316	-0.404316	0.34346	0.109159	-0.417512	0.27796	-0.184963	-0.339136	1.13184	-0.148913	0.308162	-0.0683642	-0.459336	-0.304122	-0.839381	0.0424249	-0.0477291	0.0387343	0.150798	0.21108
2.97	0.0317545	-0.157604	0.0987768	-0.274965	-0.0568271	0.540584	-0.0365568	0.0860424	0.901432	0.0773721	-0.0148528	-0.00843481	0.192496	-0.5486	-0.115944	0.0548279	-0.0555601	-0.55801	-0.557078	0.971975	0.0973856	-0.385825	0.330699	-0.314542	0.075986	-0.160919	0.0640339	-0.392361	-0.255078	0.544857	-0.39929	0.654705	0.104672	-0.47038	0.275519	-0.284073	-0.331507	0.293331	-0.145313	0.503021	-0.0724361	-0.569171	-0.31151	-0.63364	0.0416208	-0.0520625	0.0406062	0.158299	0.214911
2.98	0.0334946	0.628633	0.0955332	-0.400339	-0.0506863	0.645256	-0.0356146	0.102268	0.902337	0.102951	-0.0149494	-0.0108804	0.181266	-1.68744	-0.114677	0.0571596	-0.063357	-0.722511	-0.545037	1.41018	0.0940572	-0.290912	0.32693	-0.414014	0.0683328	-1.14817	0.0604373	-0.667452	-0.248474	0.662449	-0.39098	0.99501	0.100221	-0.404922	0.272057	-0.38972	-0.33284	-0.644059	-0.139609	0.594887	-0.0785684	-0.607968	-0.316718	-0.416945	0.0409091	-0.0466017	0.0423467	0.14237	0.219772
2.99	0.0429228	1.36986	0.0914813	-0.453102	-0.0437839	0.690537	-0.0345212	0.115831	0.903469	0.122134	-0.015082	-0.0159793	0.159073	-2.70995	-0.112824	0.00665987	-0.0735448	-0.800801	-0.529059	1.76268	0.0918172	-0.18282	0.322318	-0.491244	0.050717	-2.09628	0.0573461	-0.760108	-0.241214	0.573866	-0.379343	1.31913	0.0979602	-0.131493	0.267473	-0.509046	-0.343313	-1.51672	-0.132733	0.594841	-0.0860811	-0.60609	-0.319839	-0.216147	0.0403239	-0.0436646	0.0437285	0.107386	0.225561
3	0.0592463	2.00516	0.087158	-0.482359	-0.0365852	0.691712	-0.0333063	0.126974	0.904752	0.13305	-0.0152669	-0.0207505	0.127414	-3.57804	-0.110465	-0.0312436	-0.0852395	-0.828485	-0.509874	2.06582	0.0905368	-0.100925	0.317008	-0.56071	0.0243104	-2.93409	0.0557145	-0.796503	-0.234062	0.579033	-0.364609	1.62926	0.0966112	-0.125391	0.261928	-0.5877	-0.361843	-2.25603	-0.125239	0.564554	-0.0943562	-0.567013	-0.321101	-0.0436343	0.0398426	-0.041391	0.0446646	0.069668	0.23198
3.01	0.0813287	2.50603	0.0827083	-0.503602	-0.029428	0.665787	-0.03199	0.135732	0.906102	0.135617	-0.0154929	-0.0243054	0.0878584	-4.27741	-0.107268	-0.0491368	-0.09787	-0.834116	-0.487787	2.34252	0.0901569	0.00683837	0.310996	-0.63654	-0.00965747	-3.62111	0.0553569	-0.815243	-0.226143	0.618	-0.346873	1.91452	0.0965312	0.116388	0.255654	-0.659125	-0.386956	-2.83019	-0.117277	0.528939	-0.102761	-0.504542	-0.320786	0.0966437	0.0394432	-0.0415958	0.0451742	0.0359733	0.238679
3.02	0.1077	2.85914	0.0782259	-0.521125	-0.0224877	0.621378	-0.0306024	0.141514	0.907439	0.130744	-0.0157481	-0.0257589	0.0423441	-4.78839	-0.103045	-0.0472419	-0.110962	-0.823967	-0.463156	2.58074	0.0912431	0.188984	0.304228	-0.718536	-0.0494163	-4.11917	0.0558663	-0.858687	-0.217767	0.642041	-0.326631	2.13318	0.0985134	0.134483	0.248788	-0.701535	-0.416844	-3.22826	-0.108942	0.496191	-0.110818	-0.426257	-0.319244	0.201936	0.0390932	-0.0458768	0.045343	0.012101	0.2454
3.03	0.137078	3.0957	0.073644	-0.542826	-0.0160131	0.54402	-0.0291641	0.145872	0.908698	0.119984	-0.0159922	-0.0226555	-0.00742528	-5.15065	-0.097529	-0.0213597	-0.124016	-0.785512	-0.436303	2.78705	0.0942263	0.364254	0.296633	-0.80502	-0.0935333	-4.46755	0.0558943	-1.00334	-0.208661	0.654802	-0.30448	2.29693	0.100452	0.354817	0.241554	-0.751815	-0.449932	-3.48438	-0.100311	0.46379	-0.117996	-0.314907	-0.316804	0.280159	0.0387343	-0.0441901	0.0452954	-0.00223786	0.251946
3.04	0.168359	3.2254	0.0690375	-0.532799	-0.0102766	0.443135	-0.027692	0.148244	0.909826	0.105183	-0.0161977	-0.018531	-0.0599258	-5.36166	-0.0908868	-0.0295309	-0.136534	-0.726459	-0.407627	2.94562	0.0985103	0.438435	0.288242	-0.880883	-0.140639	-4.67313	0.0546923	-1.12756	-0.200163	0.497054	-0.281016	2.39339	0.105716	0.585348	0.233876	-0.79252	-0.484884	-3.61006	-0.0916823	0.400966	-0.123878	-0.190279	-0.313659	0.340326	0.0384575	-0.0404739	0.0450601	-0.0212053	0.257954
3.05	0.200447	3.22589	0.0647258	-0.478813	-0.00559917	0.308803	-0.0262132	0.146192	0.910788	0.0860101	-0.0163654	-0.0150865	-0.113462	-5.34501	-0.0836723	-0.0519395	-0.148143	-0.658031	-0.377878	2.97115	0.103302	0.493289	0.27921	-0.92552	-0.189131	-4.70398	0.0526737	-1.13765	-0.193966	0.207172	-0.256935	2.4075	0.1117	0.604934	0.225881	-0.814858	-0.520428	-3.58565	-0.0836363	0.298657	-0.128202	-0.0478113	-0.310028	0.377502	0.0382107	-0.041455	0.044625	-0.0365346	0.263158
3.06	0.23169	3.02696	0.0609413	-0.386193	-0.00247531	0.133551	-0.0248057	0.133029	0.911518	0.0586693	-0.0165002	-0.0119325	-0.164773	-4.91443	-0.0762587	-0.0404616	-0.158224	-0.516654	-0.349404	2.67	0.108634	0.534378	0.270189	-0.862945	-0.236338	-4.42121	0.0508344	-0.999468	-0.19098	-0.084891	-0.233572	2.22901	0.118125	0.642445	0.217952	-0.76284	-0.554787	-3.34733	-0.0767965	0.168	-0.130613	0.11654	-0.306079	0.407495	0.0379705	-0.0416225	0.0440575	-0.046472	0.267288
3.07	0.260001	2.61227	0.0578738	-0.260419	-0.00131076	-0.0591198	-0.023599	0.106145	0.911932	0.022923	-0.0166064	-0.00939942	-0.209417	-4.02591	-0.069235	-0.00500148	-0.165184	-0.182565	-0.325902	1.98273	0.114019	0.504448	0.262607	-0.630357	-0.278538	-3.76208	0.0500512	-0.735661	-0.190678	-0.253169	-0.213344	1.77782	0.124454	0.584858	0.211132	-0.581757	-0.585849	-2.88917	-0.0717487	0.0236882	-0.130934	0.279057	-0.301891	0.42348	0.0377289	-0.0432818	0.0433791	-0.0577697	0.270151
3.08	0.283262	2.00254	0.0556468	-0.109078	-0.00233572	-0.254099	-0.0227153	0.0697661	0.91196	-0.0177201	-0.0166909	-0.00768121	-0.243204	-2.77628	-0.0634529	0.0206353	-0.16685	0.296541	-0.310834	1.02504	0.118399	0.33106	0.258217	-0.237021	-0.311996	-2.78429	0.0506985	-0.399503	-0.191782	-0.294258	-0.198819	1.11039	0.129571	0.418081	0.206821	-0.271708	-0.611481	-2.22771	-0.0689044	-0.123809	-0.129169	0.428356	-0.297754	0.390583	0.0374838	-0.0397184	0.0425876	-0.0698551	0.271866
3.09	0.299964	1.30106	0.054414	0.0491169	-0.00543104	-0.393233	-0.0222043	0.0331298	0.911585	-0.0558761	-0.016765	-0.00753278	-0.264004	-1.44949	-0.0599001	-0.0174313	-0.163542	0.530053	-0.305456	0.0904148	0.120511	0.0935553	0.257966	0.168255	-0.334303	-1.65967	0.0527312	-0.0624108	-0.193796	-0.364978	-0.19152	0.3533	0.1328	0.228035	0.205894	0.0754121	-0.630095	-1.4641	-0.0684534	-0.252758	-0.125641	0.517948	-0.294245	0.298882	0.0372766	-0.0306135	0.0416835	-0.0854603	0.272706
3.1	0.309658	0.591276	0.0541933	0.17197	-0.00998569	-0.481498	-0.0220422	-0.000265418	0.910888	-0.0802449	-0.0168425	-0.00786235	-0.27205	-0.168302	-0.0591074	-0.0785935	-0.158832	0.506021	-0.308892	-0.760423	0.120602	-0.0281214	0.261316	0.479412	-0.344808	-0.510097	0.0555866	0.198486	-0.197723	-0.529557	-0.191849	-0.409353	0.134329	0.104781	0.208257	0.376494	-0.641161	-0.690812	-0.07009	-0.332968	-0.12096	0.568565	-0.292007	0.133431	0.0371297	-0.0167109	0.0406601	-0.103108	0.272878
3.11	0.312606	-0.0425591	0.0545174	0.222287	-0.0154475	-0.529832	-0.0221922	-0.0284973	0.910056	-0.0826492	-0.0169171	-0.00697664	-0.267986	0.981004	-0.0605475	-0.0829165	-0.153436	0.53622	-0.320576	-1.54332	0.120414	0.0376512	0.267227	0.67609	-0.343978	0.538592	0.0581808	0.338751	-0.203384	-0.561637	-0.199534	-1.09898	0.135218	0.102465	0.213289	0.600468	-0.644928	-0.00482808	-0.0730367	-0.340918	-0.115341	0.601294	-0.291688	-0.0727003	0.0370543	0.000929588	0.0395251	-0.120294	0.272613
3.12	0.30936	-0.68912	0.0553183	0.303307	-0.0214419	-0.561766	-0.0225965	-0.0517751	0.909261	-0.0766867	-0.0169812	-0.00563609	-0.253067	2.06223	-0.0637643	-0.106667	-0.14668	0.644997	-0.339354	-2.17563	0.121151	0.106837	0.274701	0.799471	-0.332987	1.52895	0.0602503	0.528588	-0.209327	-0.494551	-0.213505	-1.66965	0.136264	0.119158	0.220121	0.74066	-0.641944	0.706008	-0.0769781	-0.382582	-0.109102	0.5992	-0.293465	-0.28364	0.0370757	0.0145207	0.0382944	-0.140165	0.271672
3.13	0.29919	-1.42863	0.0569322	0.394044	-0.027989	-0.581499	-0.0232161	-0.0714662	0.908495	-0.0781828	-0.0170255	-0.0032146	-0.227407	3.13007	-0.0684819	-0.0949952	-0.137908	0.74719	-0.363474	-2.60625	0.121797	0.0325791	0.283221	0.880717	-0.31169	2.54339	0.0622196	0.753447	-0.215316	-0.445809	-0.232548	-2.11293	0.137086	0.0471426	0.228195	0.851316	-0.631272	1.53287	-0.0821954	-0.425698	-0.102343	0.575814	-0.297257	-0.470581	0.037107	0.0195623	0.0369593	-0.152297	0.269675
3.14	0.281534	-2.17147	0.0593703	0.449577	-0.0346897	-0.553119	-0.0240127	-0.0871474	0.907671	-0.0877681	-0.0170466	-0.00102903	-0.191552	4.07744	-0.0739796	-0.0414178	-0.127856	0.744376	-0.390832	-2.83288	0.121412	-0.0793213	0.292296	0.913897	-0.280173	3.5026	0.0639925	0.947996	-0.221557	-0.403732	-0.255388	-2.43291	0.1367	-0.115921	0.23728	0.945491	-0.612159	2.36953	-0.0883681	-0.419204	-0.0952369	0.514035	-0.302688	-0.607462	0.0371172	0.0210968	0.0356325	-0.151246	0.266367
3.15	0.257026	-2.76313	0.062349	0.440437	-0.0408388	-0.456848	-0.0249376	-0.0962333	0.906731	-0.0998473	-0.0170455	0.00128649	-0.147395	4.71688	-0.0793511	0.0557071	-0.117428	0.640583	-0.419398	-2.83078	0.120061	-0.158831	0.301393	0.884646	-0.239773	4.25648	0.0651158	1.04859	-0.227809	-0.310255	-0.280848	-2.63951	0.13445	-0.296477	0.247167	1.01215	-0.585227	3.04259	-0.0947114	-0.342271	-0.0881132	0.407973	-0.309197	-0.681129	0.0370987	0.0224289	0.0344222	-0.137577	0.261799
3.16	0.227622	-3.13739	0.0655615	0.42126	-0.0457968	-0.344573	-0.0259192	-0.0988054	0.905675	-0.110847	-0.0170203	0.00362983	-0.09836	5.03774	-0.0839328	0.118949	-0.107509	0.522093	-0.447105	-2.68906	0.118218	-0.165493	0.309972	0.818749	-0.193217	4.72599	0.0652679	1.09512	-0.233384	-0.196398	-0.307847	-2.74196	0.130865	-0.369112	0.257441	1.02164	-0.552586	3.48244	-0.100547	-0.273946	-0.0814042	0.292909	-0.316208	-0.708751	0.0371143	0.0261979	0.0333714	-0.125151	0.256306
3.17	0.195709	-3.24512	0.0689701	0.404666	-0.0495093	-0.243825	-0.0268841	-0.0921756	0.90453	-0.117222	-0.0169724	0.00576427	-0.0477979	4.99869	-0.0878737	0.118078	-0.098698	0.380815	-0.472795	-2.43042	0.116451	-0.15651	0.317742	0.72851	-0.143844	4.80508	0.0645988	1.06506	-0.238147	-0.127899	-0.335058	-2.65468	0.127043	-0.347771	0.267424	0.950106	-0.516832	3.63898	-0.10584	-0.234657	-0.075332	0.191114	-0.323313	-0.709247	0.0371378	0.0249872	0.032454	-0.110125	0.250435
3.18	0.164291	-3.04399	0.0725218	0.400767	-0.0525196	-0.231608	-0.0277111	-0.0716093	0.903367	-0.113448	-0.0169043	0.00791997	0.000255294	4.55355	-0.0915367	0.0561654	-0.0907945	0.357368	-0.495228	-2.05211	0.114796	-0.146587	0.324504	0.617407	-0.0966488	4.33073	0.063496	0.950235	-0.242831	-0.216245	-0.359483	-2.19331	0.123697	-0.297547	0.276087	0.773959	-0.481135	3.47295	-0.110853	-0.255748	-0.069709	0.173315	-0.330301	-0.696124	0.0371516	0.0227369	0.0317104	-0.0895382	0.244716
3.19	0.135619	-2.73271	0.0760545	0.387185	-0.0554954	-0.247998	-0.0283048	-0.0473718	0.902292	-0.100028	-0.0168148	0.00973509	0.0430388	3.99858	-0.0949683	3.93E-05	-0.0831173	0.380554	-0.513859	-1.69394	0.113188	-0.157866	0.33007	0.492421	-0.055602	3.67664	0.0622789	0.811068	-0.248009	-0.280743	-0.378506	-1.62572	0.120688	-0.294093	0.282843	0.580382	-0.447869	3.18509	-0.11576	-0.281425	-0.0641431	0.185428	-0.337385	-0.72712	0.0371518	0.0221271	0.0311927	-0.0666073	0.239821
3.2	0.110021	-2.43555	0.0795579	0.381942	-0.0584167	-0.239424	-0.0286661	-0.0252618	0.901393	-0.0788573	-0.0167135	0.0103884	0.0804473	3.47879	-0.0982301	-0.0610856	-0.0756514	0.38829	-0.529131	-1.36886	0.111318	-0.20145	0.334348	0.366201	-0.020989	3.07624	0.0613156	0.72244	-0.252707	-0.214734	-0.392124	-1.12387	0.11744	-0.338034	0.287707	0.395675	-0.417467	2.90282	-0.120562	-0.307508	-0.0587589	0.168907	-0.344904	-0.78468	0.0371406	0.022073	0.0309181	-0.0444614	0.23614
3.21	0.0872408	-2.16763	0.0831321	0.38033	-0.0610235	-0.203639	-0.0288171	-0.00526786	0.900731	-0.0528552	-0.0166072	0.0109242	0.112711	2.9735	-0.101456	-0.118135	-0.0685954	0.376265	-0.541004	-1.01355	0.109023	-0.238052	0.337373	0.24348	0.00796439	2.54825	0.0609271	0.657796	-0.256037	-0.102407	-0.401056	-0.687611	0.113912	-0.356768	0.290711	0.215921	-0.389769	2.64369	-0.125305	-0.328494	-0.053881	0.12372	-0.353041	-0.842546	0.0371049	0.0206474	0.0308765	-0.0243293	0.233747
3.22	0.0669964	-1.91246	0.0867048	0.355411	-0.0630624	-0.135851	-0.0287783	0.0127165	0.900343	-0.0244767	-0.0164939	0.0116943	0.139942	2.46574	-0.104613	-0.151793	-0.0622545	0.31635	-0.549219	-0.640263	0.106502	-0.254353	0.339202	0.129517	0.0318847	2.06926	0.0610156	0.563181	-0.258197	-0.0420932	-0.405856	-0.29691	0.11025	-0.370155	0.291945	0.046028	-0.364592	2.38418	-0.129878	-0.314668	-0.0497513	0.0530615	-0.361729	-0.887408	0.037022	0.0149242	0.0310607	-0.00233928	0.232631
3.23	0.0495362	-1.56824	0.0898329	0.267268	-0.063848	0.0377365	-0.0285685	0.0289696	0.90025	0.00629323	-0.0163773	0.0112968	0.161548	1.82287	-0.107474	-0.160205	-0.0576491	0.12209	-0.553528	-0.230085	0.103933	-0.253952	0.339839	0.00926953	0.0507135	1.54639	0.0610319	0.386939	-0.259262	0.0791306	-0.40697	0.0483358	0.10654	-0.376072	0.291524	-0.105546	-0.342479	1.99606	-0.133638	-0.207988	-0.0470239	-0.107797	-0.370588	-0.865686	0.0368288	0.000397068	0.0315277	0.0329921	0.232777
3.24	0.036096	-1.06432	0.0919005	0.126953	-0.0622	0.32127	-0.0282074	0.0426834	0.900473	0.0379892	-0.0162753	0.00873806	0.175645	0.972853	-0.109917	-0.170476	-0.0564191	-0.196601	-0.553542	0.212743	0.101418	-0.255804	0.339242	-0.112461	0.0633617	0.904247	0.0604472	0.137095	-0.258091	0.327477	-0.404859	0.349673	0.10265	-0.420429	0.28968	-0.239545	-0.325301	1.38805	-0.135634	-0.0234192	-0.0470249	-0.365797	-0.378718	-0.742897	0.0364807	-0.0183153	0.0323869	0.0807247	0.234058
3.25	0.0281593	-0.408867	0.0925216	-0.0329826	-0.0574061	0.631571	-0.0277239	0.0539166	0.901001	0.067173	-0.016205	0.00553603	0.180327	-0.0490342	-0.111956	-0.182314	-0.0596935	-0.558917	-0.549091	0.663257	0.0988539	-0.25841	0.337466	-0.227566	0.0684108	0.113876	0.0589846	-0.17575	-0.253539	0.646847	-0.399807	0.649081	0.0979959	-0.520227	0.286581	-0.359395	-0.31519	0.577664	-0.135321	0.17935	-0.0507323	-0.64257	-0.385094	-0.521407	0.0360023	-0.0335546	0.0336761	0.129399	0.236318
3.26	0.0271487	0.353615	0.0917528	-0.146708	-0.049733	0.882371	-0.0271311	0.0641723	0.901802	0.0923351	-0.0161719	-0.00023716	0.174091	-1.1638	-0.113577	-0.237192	-0.0675583	-0.86317	-0.540175	1.09396	0.0965159	-0.210778	0.334617	-0.322592	0.0642818	-0.819984	0.0569203	-0.371751	-0.246186	0.688141	-0.391574	0.982124	0.0947156	-0.0349146	0.282178	-0.516479	-0.313921	-0.360063	-0.132846	0.309402	-0.0581234	-0.862922	-0.388974	-0.256009	0.0355009	-0.0395924	0.0352764	0.158305	0.239361
3.27	0.0335846	1.10153	0.090234	-0.212741	-0.0399248	1.0427	-0.0264461	0.0726621	0.90283	0.112004	-0.0162129	-0.00758809	0.15686	-2.20945	-0.115034	-0.296478	-0.0792466	-1.05825	-0.527279	1.46087	0.0948561	-0.144505	0.33094	-0.398339	0.0507409	-1.75537	0.0560527	-0.443186	-0.238617	0.706483	-0.380076	1.31152	0.0940161	-0.183039	0.276397	-0.622255	-0.321981	-1.27048	-0.128913	0.365753	-0.0685583	-0.994631	-0.390274	-0.0148377	0.0350304	-0.0455771	0.0369483	0.163632	0.243117
3.28	0.0470248	1.76583	0.0882617	-0.265343	-0.0289877	1.1037	-0.0256821	0.0800512	0.904019	0.124644	-0.0163146	-0.0122836	0.129741	-3.12454	-0.115764	-0.309532	-0.09349	-1.15398	-0.511	1.78245	0.0938084	-0.0843338	0.326522	-0.474912	0.0282777	-2.61226	0.0564839	-0.514918	-0.229565	0.863929	-0.365339	1.63345	0.0927487	-0.030412	0.269683	-0.708041	-0.33858	-2.06795	-0.123883	0.384278	-0.0808052	-1.02123	-0.389363	0.18949	0.0345771	-0.0510818	0.0385124	0.153553	0.247443
3.29	0.0665659	2.31446	0.086075	-0.29231	-0.0177846	1.09071	-0.0248499	0.086016	0.905301	0.13078	-0.0164509	-0.0147304	0.0941705	-3.88548	-0.115275	-0.309658	-0.109348	-1.18887	-0.491647	2.07892	0.0934595	-0.00790787	0.321337	-0.556804	-0.00213202	-3.33662	0.0577638	-0.579228	-0.218415	0.998338	-0.347598	1.90804	0.0938238	0.218927	0.262228	-0.778331	-0.362396	-2.71576	-0.118034	0.361747	-0.0936997	-0.974381	-0.386643	0.343279	0.0341759	-0.0497959	0.0398552	0.131363	0.252057
3.3	0.0909408	2.72272	0.0839618	-0.295624	-0.00688098	1.03866	-0.0239706	0.0893669	0.906613	0.130462	-0.0166068	-0.0165095	0.0519324	-4.46232	-0.113431	-0.31266	-0.126086	-1.18904	-0.469531	2.33938	0.0940635	0.110386	0.315333	-0.642525	-0.0388785	-3.88184	0.0595791	-0.600961	-0.206346	0.949054	-0.327496	2.1083	0.0974718	0.50391	0.254123	-0.847649	-0.391769	-3.19064	-0.111682	0.3156	-0.106408	-0.890977	-0.382606	0.455173	0.033849	-0.0486275	0.0408639	0.0968241	0.256803
3.31	0.118827	3.00916	0.0820594	-0.3036	0.00344465	0.958344	-0.0230695	0.0909126	0.907892	0.124319	-0.0167775	-0.0163033	0.00482408	-4.88238	-0.110206	-0.292306	-0.143104	-1.1489	-0.445014	2.56574	0.0961263	0.268855	0.308469	-0.735913	-0.0802131	-4.27106	0.0617384	-0.659008	-0.194941	0.88694	-0.305719	2.25321	0.103102	0.415584	0.24543	-0.88046	-0.425063	-3.51709	-0.104977	0.277156	-0.118397	-0.774759	-0.377636	0.531362	0.0335682	-0.0478772	0.0414859	0.0620306	0.261516
3.32	0.149164	3.1909	0.0801163	-0.325898	0.0127775	0.828591	-0.0221521	0.0924303	0.909078	0.112024	-0.0169164	-0.0113153	-0.0456792	-5.17041	-0.105218	-0.241976	-0.159491	-1.03267	-0.418376	2.76301	0.0995047	0.364203	0.300677	-0.826705	-0.12509	-4.54176	0.0626991	-0.831129	-0.183037	0.901339	-0.282589	2.37546	0.107539	0.558186	0.236531	-0.907352	-0.460908	-3.71283	-0.0978913	0.244953	-0.128938	-0.603703	-0.372044	0.579634	0.0333397	-0.0442345	0.0417582	0.030068	0.266031
3.33	0.180821	3.23984	0.0781615	-0.314721	0.0208183	0.688672	-0.021232	0.0903224	0.910115	0.0944717	-0.0170074	-0.0072642	-0.0979998	-5.25975	-0.0988046	-0.229348	-0.174532	-0.918054	-0.390079	2.877	0.103749	0.45341	0.292049	-0.899159	-0.172041	-4.61492	0.0620972	-0.913942	-0.171982	0.687626	-0.258678	2.38153	0.113959	0.652545	0.227481	-0.905755	-0.497928	-3.7525	-0.0907333	0.188213	-0.137593	-0.432633	-0.366102	0.601585	0.033169	-0.039562	0.0417117	0.000656981	0.270212
3.34	0.212138	3.09026	0.0764654	-0.270136	0.02744	0.535566	-0.020383	0.0773316	0.910946	0.0703573	-0.0170655	-0.00432375	-0.149277	-4.96623	-0.091639	-0.195322	-0.188166	-0.825675	-0.361873	2.71487	0.108859	0.523676	0.283045	-0.892379	-0.218064	-4.33837	0.0608482	-0.843188	-0.163889	0.367412	-0.235888	2.13704	0.120701	0.66848	0.218721	-0.8366	-0.534335	-3.57946	-0.0840494	0.112001	-0.144255	-0.262536	-0.360083	0.596709	0.0330492	-0.0342953	0.0413842	-0.0252031	0.273974
3.35	0.241129	2.75459	0.0751765	-0.189458	0.0322742	0.336219	-0.0197253	0.0525006	0.911499	0.039454	-0.0170904	-0.000519026	-0.195321	-4.25373	-0.0843027	-0.133189	-0.199496	-0.592636	-0.337128	2.18749	0.114296	0.522146	0.274767	-0.744875	-0.259472	-3.74647	0.0598346	-0.670176	-0.158945	0.149845	-0.216762	1.66742	0.127234	0.608054	0.211165	-0.660202	-0.568099	-3.21433	-0.0784642	0.0017787	-0.148672	-0.0675534	-0.354133	0.589976	0.0329715	-0.0313607	0.0408327	-0.0449304	0.277119
3.36	0.266152	2.25863	0.0744292	-0.0698355	0.0346852	0.0867892	-0.0193623	0.0188915	0.911723	0.00494007	-0.0170753	0.00345711	-0.232353	-3.18653	-0.0777821	-0.0829969	-0.206288	-0.136723	-0.319315	1.34855	0.119259	0.432193	0.268747	-0.441994	-0.293493	-2.91625	0.0596331	-0.424222	-0.156097	0.0127912	-0.203107	1.0504	0.133015	0.528764	0.205828	-0.397078	-0.597585	-2.68267	-0.0747313	-0.144673	-0.150502	0.15399	-0.348312	0.564318	0.0328742	-0.035166	0.0401355	-0.0534223	0.279508
3.37	0.28565	1.6132	0.0742947	0.0646774	0.0343123	-0.158916	-0.0193607	-0.0187518	0.911593	-0.0308276	-0.017025	0.00634124	-0.257553	-1.89862	-0.0732246	-0.0644041	-0.207075	0.329228	-0.310693	0.393648	0.122608	0.215391	0.266319	-0.0461145	-0.317801	-1.87638	0.0605762	-0.138219	-0.155333	-0.157505	-0.196174	0.33156	0.1377	0.39278	0.203473	-0.0721066	-0.621195	-1.98896	-0.0733812	-0.289084	-0.149647	0.358339	-0.342996	0.484592	0.0327291	-0.0354018	0.0394305	-0.0516798	0.281255
3.38	0.298294	0.859777	0.0747236	0.175438	0.0314261	-0.36099	-0.019734	-0.0555161	0.911116	-0.0634976	-0.0169531	0.0079561	-0.269695	-0.545005	-0.0713568	-0.0614729	-0.203383	0.549126	-0.311316	-0.489332	0.123512	-0.0206351	0.267783	0.321507	-0.330596	-0.696127	0.0626103	0.13454	-0.157076	-0.348981	-0.196686	-0.422976	0.140649	0.190551	0.20455	0.277605	-0.637462	-1.17403	-0.0744349	-0.38764	-0.146422	0.522173	-0.338805	0.337667	0.0325402	-0.0369413	0.0388036	-0.0454642	0.282486
3.39	0.303493	0.126621	0.0752292	0.171866	0.026776	-0.47353	-0.0204517	-0.0866624	0.910362	-0.0841078	-0.0168678	0.00877493	-0.268839	0.697076	-0.0718671	0.00997363	-0.19791	0.491473	-0.320196	-1.25228	0.122563	-0.117389	0.272336	0.559684	-0.331409	0.439058	0.0648902	0.260215	-0.161182	-0.459006	-0.204364	-1.08007	0.14139	-0.0335228	0.209022	0.597291	-0.645641	-0.381808	-0.0771144	-0.347686	-0.141188	0.636243	-0.336382	0.139998	0.0323058	-0.0268028	0.0383071	-0.039356	0.283273
3.4	0.3017	-0.560829	0.0749831	0.093373	0.0216138	-0.519233	-0.0214534	-0.113129	0.909481	-0.090441	-0.0167784	0.00924553	-0.256147	1.84451	-0.0735596	0.144537	-0.192146	0.499324	-0.336374	-1.96317	0.121531	-0.0578707	0.278738	0.706831	-0.321447	1.4722	0.0660772	0.306369	-0.166659	-0.496224	-0.217853	-1.59496	0.139875	-0.22363	0.216259	0.810617	-0.646138	0.358949	-0.0798941	-0.223522	-0.134491	0.702353	-0.33603	-0.0700222	0.0321457	-0.00734113	0.0379174	-0.038223	0.283406
3.41	0.293081	-1.24731	0.0743624	0.144616	0.015997	-0.597166	-0.0227033	-0.136244	0.908585	-0.0877608	-0.0166779	0.0112007	-0.2322	2.9405	-0.0764076	0.166783	-0.184762	0.636114	-0.359098	-2.54176	0.121018	-0.0288961	0.286381	0.8033	-0.301371	2.45452	0.0665295	0.487503	-0.173035	-0.513376	-0.236201	-2.06861	0.137426	-0.219066	0.224932	0.897308	-0.639121	1.11487	-0.0830638	-0.257603	-0.126661	0.747552	-0.337815	-0.282931	0.03207	0.00401211	0.0375434	-0.0489114	0.282699
3.42	0.277652	-1.94039	0.0745504	0.269545	0.00918679	-0.691584	-0.024164	-0.155156	0.907719	-0.0869269	-0.0165472	0.0152029	-0.197919	3.92718	-0.0810493	0.154129	-0.174732	0.833486	-0.386468	-2.88965	0.120347	-0.0918527	0.294735	0.848877	-0.271374	3.40056	0.0673909	0.726883	-0.180297	-0.539728	-0.259118	-2.49597	0.135382	-0.179155	0.234154	0.935611	-0.624543	1.89304	-0.0880901	-0.381398	-0.117765	0.779317	-0.341567	-0.45598	0.0319848	0.00572468	0.0371236	-0.0571622	0.28093
3.43	0.255488	-2.58147	0.0755772	0.313076	0.00144249	-0.722792	-0.0257883	-0.168133	0.906811	-0.0959515	-0.0163717	0.0199036	-0.154628	4.69503	-0.0864702	0.241234	-0.16195	0.947875	-0.416092	-2.97952	0.118702	-0.209575	0.303269	0.833823	-0.232081	4.23434	0.0683199	0.864995	-0.188483	-0.551649	-0.285675	-2.78632	0.133238	-0.239898	0.243761	0.978504	-0.602339	2.62204	-0.0947028	-0.407701	-0.107903	0.774704	-0.34673	-0.564052	0.0318417	0.00405871	0.0367441	-0.0494436	0.27783
3.44	0.227834	-3.03345	0.0767321	0.256922	-0.00586921	-0.632396	-0.0274927	-0.171696	0.905786	-0.109881	-0.0161581	0.0225438	-0.105537	5.0686	-0.0910114	0.368262	-0.148882	0.789084	-0.44499	-2.78682	0.11572	-0.333251	0.311235	0.757021	-0.185744	4.80036	0.0682067	0.875367	-0.196791	-0.472608	-0.314286	-2.90676	0.130166	-0.354182	0.253767	1.01039	-0.573726	3.14916	-0.101251	-0.307205	-0.0977694	0.687871	-0.352641	-0.613084	0.0316652	0.00432316	0.0365212	-0.0322367	0.273418
3.45	0.196828	-3.20806	0.0777624	0.21859	-0.0121839	-0.571937	-0.0291869	-0.164947	0.904624	-0.120755	-0.0159244	0.0239849	-0.0541616	5.08585	-0.0943515	0.408832	-0.137106	0.639717	-0.471445	-2.49757	0.112157	-0.345598	0.318292	0.661582	-0.135871	4.90451	0.0668567	0.837558	-0.204567	-0.43862	-0.342832	-2.7403	0.125967	-0.443299	0.26372	0.955935	-0.540964	3.3867	-0.107005	-0.251696	-0.0878526	0.628425	-0.358839	-0.623069	0.0315041	0.00699762	0.0364712	-0.0180489	0.268208
3.46	0.16586	-3.0464	0.0788412	0.218202	-0.018355	-0.604062	-0.0307412	-0.14469	0.903415	-0.118565	-0.0156788	0.0250551	-0.00471551	4.69998	-0.0969652	0.356461	-0.12606	0.640942	-0.494617	-2.13805	0.10875	-0.300062	0.324298	0.542928	-0.0881834	4.43602	0.0648648	0.736377	-0.21271	-0.560852	-0.36774	-2.22507	0.121198	-0.463234	0.272466	0.788406	-0.507617	3.27054	-0.112396	-0.280115	-0.0778269	0.650466	-0.365047	-0.630901	0.0313266	0.00309353	0.0365549	-0.00313688	0.262857
3.47	0.13724	-2.77437	0.0801311	0.232705	-0.0248161	-0.624174	-0.0320757	-0.122387	0.902297	-0.103121	-0.0154267	0.0251615	0.0400861	4.20315	-0.0992042	0.268977	-0.115084	0.671087	-0.514199	-1.79289	0.106145	-0.200159	0.329003	0.404449	-0.0461752	3.84911	0.0626616	0.642979	-0.221204	-0.579139	-0.387306	-1.71222	0.116809	-0.38118	0.279365	0.595965	-0.476184	3.02714	-0.117714	-0.326736	-0.0676509	0.656265	-0.371589	-0.686755	0.0311145	0.00275804	0.0368082	0.0121272	0.258251
3.48	0.111447	-2.49043	0.0817796	0.253416	-0.0312809	-0.60869	-0.0331919	-0.100949	0.901383	-0.0786279	-0.0151773	0.0247618	0.0797644	3.68966	-0.101339	0.174115	-0.104391	0.669297	-0.530344	-1.44243	0.104413	-0.146263	0.332292	0.259515	-0.00998608	3.28971	0.0606268	0.573556	-0.228945	-0.521841	-0.402097	-1.26438	0.113438	-0.277064	0.284299	0.39544	-0.447311	2.76083	-0.123019	-0.370602	-0.0577593	0.623482	-0.378828	-0.759835	0.030878	0.00382043	0.0372172	0.0243509	0.254749
3.49	0.08839	-2.2272	0.0837782	0.263578	-0.0374276	-0.566496	-0.0340972	-0.0803234	0.900735	-0.0507632	-0.0149288	0.0250953	0.114219	3.17432	-0.103388	0.104058	-0.0942502	0.65235	-0.542785	-1.0566	0.10282	-0.174599	0.334173	0.12379	0.0207464	2.7686	0.0588908	0.499048	-0.235797	-0.487262	-0.41251	-0.83551	0.111048	-0.200945	0.28723	0.20007	-0.421005	2.51045	-0.128266	-0.395732	-0.0485043	0.56469	-0.386825	-0.836929	0.0306256	0.0057052	0.0377577	0.0341597	0.252295
3.5	0.0678093	-1.98553	0.0859656	0.255417	-0.04299	-0.500025	-0.0348041	-0.061389	0.900371	-0.0220179	-0.0146737	0.0259519	0.143559	2.67337	-0.105196	0.0616836	-0.0848437	0.61121	-0.5513	-0.664467	0.100816	-0.222	0.334747	0.000976619	0.0463947	2.28543	0.0573576	0.412647	-0.242048	-0.461403	-0.418696	-0.421113	0.109152	-0.185957	0.288272	0.0200951	-0.397083	2.27364	-0.133295	-0.393643	-0.0401177	0.48516	-0.395511	-0.899867	0.0303594	0.00682258	0.0384031	0.0417503	0.250874
3.51	0.0496241	-1.71735	0.088059	0.207	-0.0475568	-0.362255	-0.0353323	-0.044593	0.900298	0.00783381	-0.0144135	0.0257069	0.167784	2.13171	-0.106652	0.0378572	-0.0767263	0.472873	-0.555916	-0.270404	0.0985085	-0.234121	0.334107	-0.118919	0.0672063	1.81454	0.0558691	0.298579	-0.247417	-0.351339	-0.420917	-0.0500023	0.107128	-0.22437	0.28764	-0.13431	-0.375627	1.98793	-0.137752	-0.325625	-0.0329674	0.346032	-0.404693	-0.926828	0.030046	-0.000252414	0.0391493	0.054329	0.250596
3.52	0.0344779	-1.33045	0.0895503	0.103973	-0.049938	-0.0750341	-0.0357034	-0.0300743	0.900533	0.0392915	-0.0141682	0.0229092	0.185788	1.42447	-0.107736	0.00741861	-0.0715085	0.158484	-0.556436	0.152368	0.0962941	-0.214425	0.332268	-0.236223	0.0828591	1.28308	0.0541808	0.137409	-0.250532	-0.0746971	-0.419743	0.258723	0.10468	-0.273492	0.285547	-0.2708	-0.357753	1.53574	-0.140768	-0.15435	-0.0282889	0.0707654	-0.413769	-0.874951	0.029616	-0.0145975	0.040094	0.082679	0.251473
3.53	0.0236803	-0.771919	0.089959	-0.0328349	-0.0487927	0.315161	-0.0359406	-0.0173536	0.901081	0.0699587	-0.013962	0.0182142	0.195684	0.5066	-0.108589	-0.038593	-0.0709835	-0.282573	-0.552635	0.595415	0.0943881	-0.178418	0.329279	-0.347128	0.092292	0.604944	0.0521466	-0.0758274	-0.249956	0.294371	-0.415657	0.544975	0.101748	-0.321069	0.28211	-0.400374	-0.345455	0.856634	-0.141507	0.0803853	-0.0276572	-0.298415	-0.421814	-0.717416	0.0290612	-0.0305164	0.0413421	0.11994	0.253415
3.54	0.0192422	0.0026017	0.0890287	-0.16792	-0.0436289	0.697108	-0.0360427	-0.00269403	0.901928	0.0988958	-0.0138034	0.0135092	0.195003	-0.657678	-0.109183	-0.0947377	-0.0761886	-0.729657	-0.5443	1.05458	0.0929456	-0.121374	0.325272	-0.441926	0.0933241	-0.324438	0.0497958	-0.323318	-0.245398	0.604307	-0.408544	0.870415	0.0988183	-0.243362	0.277364	-0.533995	-0.341326	-0.0802216	-0.139655	0.301176	-0.0318929	-0.653098	-0.427829	-0.480159	0.0284481	-0.039668	0.0428695	0.147875	0.256189
3.55	0.022627	0.818711	0.0871276	-0.239142	-0.035012	0.995151	-0.0359973	0.0113832	0.90304	0.122215	-0.0137038	0.00618894	0.182404	-1.81243	-0.10959	-0.190683	-0.0866893	-1.07646	-0.531668	1.44644	0.0922459	-0.0421039	0.320475	-0.505375	0.0843894	-1.31857	0.0480797	-0.416771	-0.238554	0.663087	-0.398132	1.19788	0.0986222	0.099605	0.271219	-0.677695	-0.346973	-1.0564	-0.135732	0.428178	-0.0406857	-0.935717	-0.431406	-0.242192	0.0278705	-0.0448454	0.044489	0.151601	0.259662
3.56	0.0335945	1.54372	0.0848175	-0.28039	-0.0239048	1.18803	-0.0358232	0.0230132	0.904344	0.137103	-0.0136759	-0.000353881	0.1589	-2.80712	-0.109652	-0.255165	-0.101241	-1.30143	-0.515556	1.76245	0.092208	0.00640632	0.315144	-0.558372	0.0660564	-2.21214	0.0479277	-0.457943	-0.230493	0.79392	-0.384691	1.48534	0.09975	0.142585	0.263947	-0.764622	-0.361862	-1.91514	-0.130377	0.494344	-0.052989	-1.11358	-0.432759	-0.0362898	0.0273334	-0.0499154	0.045977	0.136261	0.263686
3.57	0.0510652	2.13847	0.0824371	-0.29439	-0.011277	1.29255	-0.0355441	0.032447	0.905753	0.143295	-0.0137087	-0.00624745	0.126268	-3.62792	-0.108878	-0.305858	-0.118562	-1.43479	-0.496469	2.04933	0.0925771	0.0420866	0.309293	-0.608354	0.0396669	-2.96045	0.0492471	-0.450023	-0.220135	1.02608	-0.368635	1.72852	0.102482	0.388186	0.256024	-0.815846	-0.384463	-2.60949	-0.123937	0.510486	-0.0675014	-1.2027	-0.432248	0.12602	0.0268495	-0.0492159	0.047194	0.107722	0.268033
3.58	0.0737948	2.60107	0.0802854	-0.299369	0.00196846	1.29827	-0.0351787	0.0405346	0.907186	0.141985	-0.0137858	-0.00815273	0.0862958	-4.27541	-0.106966	-0.322845	-0.137454	-1.46041	-0.474675	2.30723	0.0934826	0.122876	0.30291	-0.667915	0.00662279	-3.56599	0.0515769	-0.515668	-0.206725	1.32121	-0.350374	1.93008	0.105619	0.223803	0.247803	-0.822685	-0.413081	-3.13694	-0.116751	0.4894	-0.0829906	-1.18965	-0.430339	0.245981	0.0264572	-0.0474491	0.0480419	0.0718341	0.272622
3.59	0.100573	2.9411	0.0784009	-0.296554	0.0148695	1.22322	-0.0347375	0.0474737	0.908572	0.134369	-0.0138595	-0.00628543	0.040775	-4.7571	-0.103525	-0.326562	-0.156583	-1.40552	-0.450505	2.52711	0.0954776	0.246694	0.295898	-0.737134	-0.0319223	-4.03057	0.0534129	-0.647051	-0.190729	1.42728	-0.330286	2.08662	0.108718	0.384926	0.239474	-0.841657	-0.446083	-3.51087	-0.109089	0.437657	-0.0981689	-1.09432	-0.427413	0.330288	0.026138	-0.0445368	0.0484976	0.0344409	0.277287
3.6	0.130329	3.17972	0.0769105	-0.269896	0.0268468	1.11055	-0.0342347	0.0528117	0.90986	0.122577	-0.0139104	-0.00391331	-0.00874749	-5.09723	-0.0987311	-0.361226	-0.17522	-1.31656	-0.424342	2.70735	0.0984742	0.314664	0.288194	-0.807262	-0.0746316	-4.36095	0.0540986	-0.761054	-0.17497	1.20951	-0.308945	2.18116	0.112959	0.421137	0.230957	-0.866299	-0.482114	-3.75978	-0.10129	0.355166	-0.112267	-0.965178	-0.423801	0.383932	0.0258837	-0.0416418	0.0485624	-0.00264512	0.281935
3.61	0.16207	3.31226	0.0759554	-0.22656	0.0375774	0.974695	-0.0336867	0.0562467	0.911009	0.106551	-0.0139386	-0.00176011	-0.0608822	-5.28656	-0.0929518	-0.401516	-0.192845	-1.20847	-0.396591	2.83589	0.101927	0.352569	0.2798	-0.872302	-0.120117	-4.55528	0.0536859	-0.829732	-0.162167	0.865249	-0.286874	2.23084	0.117348	0.444445	0.222152	-0.89249	-0.519982	-3.88121	-0.0936986	0.256253	-0.124876	-0.816567	-0.419777	0.412082	0.0256773	-0.0379838	0.0482644	-0.0347398	0.286442
3.62	0.194558	3.29303	0.0756293	-0.155814	0.0467564	0.809515	-0.033132	0.0530095	0.91197	0.0842289	-0.013946	0.000258076	-0.11356	-5.191	-0.0864615	-0.415818	-0.209061	-1.07993	-0.368369	2.76935	0.105959	0.424717	0.270953	-0.884823	-0.166575	-4.53051	0.0527114	-0.790909	-0.152378	0.624132	-0.264769	2.16804	0.12218	0.495169	0.213293	-0.865555	-0.558302	-3.83403	-0.0867187	0.129548	-0.135693	-0.654459	-0.415545	0.427777	0.0255332	-0.0316911	0.0476769	-0.060956	0.29063
3.63	0.225991	3.06525	0.0760472	-0.056864	0.0539246	0.597407	-0.0326663	0.0380346	0.912665	0.053423	-0.0139319	0.00272126	-0.163091	-4.66254	-0.0797513	-0.380165	-0.222759	-0.798766	-0.342494	2.35496	0.110538	0.453441	0.262564	-0.768535	-0.211049	-4.17874	0.0521101	-0.624821	-0.144578	0.47217	-0.244271	1.90275	0.127225	0.478655	0.205118	-0.750655	-0.595193	-3.56687	-0.0809943	-0.0264681	-0.144422	-0.468747	-0.411239	0.426464	0.0254362	-0.0295732	0.0468415	-0.0832943	0.294331
3.64	0.254222	2.61335	0.0771532	0.0603371	0.0584772	0.328495	-0.0324078	0.0120967	0.913012	0.0148101	-0.0138891	0.00591483	-0.205018	-3.68979	-0.0736149	-0.309979	-0.23176	-0.339222	-0.32259	1.58895	0.114879	0.37741	0.25616	-0.489569	-0.250066	-3.49548	0.0525189	-0.383376	-0.138727	0.276952	-0.227394	1.45439	0.131566	0.366816	0.198558	-0.543361	-0.628444	-3.06248	-0.0771934	-0.200541	-0.150653	-0.247609	-0.407055	0.397895	0.0253321	-0.0295852	0.0458336	-0.095341	0.297461
3.65	0.277162	1.97301	0.0788286	0.188636	0.059894	0.0341854	-0.0324449	-0.0198857	0.912949	-0.0274947	-0.0138144	0.00893636	-0.235548	-2.40729	-0.0692682	-0.258684	-0.234795	0.161103	-0.311548	0.626076	0.117736	0.17092	0.253258	-0.0850932	-0.280558	-2.55201	0.0542529	-0.103801	-0.135618	0.0144483	-0.215663	0.885668	0.134476	0.196487	0.194472	-0.262723	-0.655859	-2.35336	-0.075936	-0.377895	-0.154057	-0.0173875	-0.403467	0.304835	0.0252118	-0.0265154	0.0447629	-0.099611	0.300119
3.66	0.293415	1.2455	0.0808686	0.288697	0.0582348	-0.227883	-0.0328039	-0.0515862	0.912481	-0.0640215	-0.0137133	0.0111104	-0.252982	-1.05558	-0.0676095	-0.228109	-0.232669	0.452984	-0.310108	-0.311399	0.118333	-0.0336362	0.254393	0.294994	-0.30059	-1.48123	0.0572577	0.150428	-0.135722	-0.252514	-0.209908	0.266288	0.135476	0.0111565	0.193327	0.0331801	-0.675912	-1.54779	-0.0773633	-0.508318	-0.154714	0.186612	-0.401155	0.1425	0.0250714	-0.0216013	0.043708	-0.098871	0.302439
3.67	0.302607	0.538598	0.082846	0.317764	0.0541095	-0.430854	-0.0334703	-0.0811738	0.911732	-0.0815327	-0.0135931	0.013106	-0.257376	0.2264	-0.0686731	-0.171463	-0.227676	0.603496	-0.317717	-1.18236	0.117579	-0.0662514	0.25881	0.561296	-0.309471	-0.378501	0.0609217	0.314106	-0.138802	-0.448624	-0.210593	-0.408961	0.135137	-0.046283	0.194996	0.29149	-0.688152	-0.771348	-0.0809042	-0.550287	-0.15292	0.36036	-0.400811	-0.0866356	0.0249079	-0.0133895	0.0427324	-0.0942702	0.304545
3.68	0.30516	-0.124243	0.0844026	0.3262	0.0483397	-0.556113	-0.0344156	-0.107037	0.910915	-0.0801755	-0.0134536	0.0143673	-0.249763	1.37626	-0.0719287	-0.136427	-0.220843	0.604958	-0.333426	-1.90807	0.117279	0.0262778	0.265271	0.705132	-0.307273	0.711984	0.064442	0.448527	-0.143961	-0.532458	-0.218294	-1.12073	0.134734	-0.025763	0.199018	0.494291	-0.693047	-0.0463651	-0.0857587	-0.554682	-0.149089	0.470034	-0.402929	-0.338308	0.0247419	-0.0021393	0.0418655	-0.0904409	0.306372
3.69	0.300883	-0.866632	0.0857313	0.332273	0.0414905	-0.669752	-0.0355989	-0.128985	0.910125	-0.07909	-0.0132993	0.0168897	-0.230998	2.50666	-0.0771475	-0.0624223	-0.213176	0.675607	-0.3554	-2.44996	0.117637	0.0539504	0.272816	0.789977	-0.293944	1.83059	0.0676812	0.581735	-0.150472	-0.599928	-0.232722	-1.73542	0.134518	-0.0165201	0.204898	0.667863	-0.690345	0.777359	-0.0917656	-0.553068	-0.14369	0.563289	-0.407573	-0.587847	0.0245744	0.00621537	0.0410715	-0.0909749	0.307446
3.7	0.288854	-1.67895	0.0867181	0.312061	0.0335404	-0.785795	-0.0369832	-0.14721	0.909302	-0.0869348	-0.0131114	0.0207984	-0.200904	3.60515	-0.083363	0.0986504	-0.203191	0.846702	-0.381885	-2.81232	0.117726	-0.0186952	0.281067	0.842401	-0.269267	2.94311	0.0703412	0.697879	-0.158653	-0.696402	-0.252549	-2.20253	0.133962	-0.0969747	0.212416	0.821221	-0.678849	1.69108	-0.098841	-0.522733	-0.136462	0.6618	-0.414558	-0.800933	0.0243745	0.0100432	0.040357	-0.0850354	0.307379
3.71	0.269062	-2.39758	0.0873064	0.286991	0.0247597	-0.845817	-0.0385255	-0.160104	0.90837	-0.099632	-0.0128856	0.0242255	-0.160434	4.48341	-0.0894904	0.265841	-0.190345	1.00493	-0.411011	-2.97392	0.117005	-0.0873073	0.289632	0.852941	-0.234035	3.88494	0.0721348	0.799562	-0.168443	-0.739802	-0.276351	-2.53188	0.132212	-0.225033	0.221314	0.932604	-0.658401	2.50684	-0.106587	-0.47987	-0.127444	0.701626	-0.423268	-0.920144	0.0241638	0.0182574	0.0398052	-0.0663817	0.305874
3.72	0.243272	-2.88451	0.0876662	0.222033	0.0160632	-0.802937	-0.0401526	-0.164206	0.907308	-0.112939	-0.0126263	0.0273981	-0.112985	4.95159	-0.0946713	0.427941	-0.176032	0.97243	-0.440387	-2.8781	0.115605	-0.160651	0.297902	0.792762	-0.190888	4.53268	0.072789	0.811588	-0.178704	-0.679943	-0.302815	-2.745	0.129606	-0.261604	0.231072	1.00005	-0.630921	3.07352	-0.114288	-0.380299	-0.117564	0.660062	-0.43277	-0.97403	0.0239492	0.0141366	0.0394427	-0.0498606	0.302911
3.73	0.213477	-3.16035	0.0878655	0.178096	0.00815361	-0.715729	-0.0417878	-0.160779	0.906112	-0.125184	-0.0123453	0.0282008	-0.0619222	5.12448	-0.0985747	0.488777	-0.162178	0.779741	-0.468262	-2.66951	0.113832	-0.162781	0.305425	0.70347	-0.142615	4.88264	0.0720897	0.800753	-0.188535	-0.585404	-0.330855	-2.82453	0.12689	-0.24599	0.241225	1.00221	-0.598549	3.41769	-0.121315	-0.298469	-0.107553	0.574455	-0.442611	-0.986389	0.0236858	0.0101731	0.0392933	-0.0270499	0.29907
3.74	0.182612	-3.09053	0.0882014	0.175226	0.000872004	-0.703504	-0.0433119	-0.141708	0.904835	-0.128339	-0.0120638	0.0281451	-0.0113593	4.8466	-0.10175	0.438357	-0.149947	0.676763	-0.493352	-2.33128	0.112214	-0.13604	0.311966	0.596539	-0.0939255	4.62923	0.0704065	0.719035	-0.198231	-0.673882	-0.357818	-2.51778	0.124585	-0.180695	0.250747	0.881314	-0.564393	3.40483	-0.127758	-0.29632	-0.0977061	0.556741	-0.452369	-0.966558	0.0233713	0.00364355	0.0393693	-0.00291818	0.29483
3.75	0.153421	-2.86657	0.0887529	0.177468	-0.00642135	-0.709907	-0.0446057	-0.11695	0.903579	-0.121316	-0.011783	0.0279237	0.0351912	4.38724	-0.104361	0.377143	-0.138344	0.698441	-0.514807	-1.97592	0.110917	-0.108812	0.31739	0.484516	-0.049512	4.13242	0.0680487	0.611109	-0.208284	-0.703544	-0.380804	-2.08117	0.123097	-0.107735	0.2589	0.738444	-0.531317	3.22566	-0.133859	-0.312642	-0.0878062	0.559228	-0.462155	-0.998542	0.0229977	-0.000344684	0.0396931	0.0215799	0.291053
3.76	0.126711	-2.6028	0.0895497	0.18351	-0.0137365	-0.707837	-0.045651	-0.092113	0.902441	-0.10474	-0.011506	0.0274618	0.0769979	3.90345	-0.106369	0.325894	-0.126677	0.755708	-0.532898	-1.65129	0.109627	-0.143704	0.321616	0.356454	-0.0104876	3.58745	0.065422	0.524832	-0.217794	-0.672402	-0.399319	-1.63072	0.122029	-0.0990177	0.265497	0.573821	-0.500274	2.99501	-0.139657	-0.332833	-0.0780043	0.551533	-0.472415	-1.05672	0.022573	-0.00219844	0.0402409	0.0407437	0.288431
3.77	0.102659	-2.33941	0.0906027	0.187809	-0.020901	-0.681113	-0.0464493	-0.0677175	0.901506	-0.0815997	-0.0112332	0.0271578	0.113829	3.39931	-0.107762	0.28334	-0.114946	0.798862	-0.547593	-1.29407	0.107706	-0.235328	0.324545	0.232114	0.0230266	3.0555	0.0628876	0.455928	-0.226379	-0.609557	-0.413371	-1.19546	0.120832	-0.128346	0.270416	0.406526	-0.471564	2.75625	-0.145154	-0.344849	-0.0685553	0.51872	-0.483312	-1.12556	0.0221065	-0.00252674	0.0409745	0.0567985	0.287059
3.78	0.0811206	-2.09329	0.0918505	0.181523	-0.0276351	-0.627612	-0.047011	-0.044961	0.900822	-0.0546767	-0.0109617	0.0271313	0.14558	2.89426	-0.108531	0.253407	-0.103418	0.811686	-0.558534	-0.908888	0.104946	-0.300959	0.326245	0.117954	0.0513749	2.56493	0.0606115	0.391304	-0.233789	-0.519705	-0.423207	-0.790559	0.119352	-0.157898	0.273682	0.250122	-0.445145	2.52577	-0.15027	-0.33752	-0.0597491	0.461381	-0.494923	-1.19451	0.0216018	-0.00206972	0.0418561	0.0680258	0.287005
3.79	0.0619726	-1.84112	0.0931061	0.144387	-0.0336002	-0.523893	-0.0473565	-0.0245119	0.900422	-0.0249927	-0.0106939	0.0261413	0.172235	2.37491	-0.108744	0.224651	-0.0928376	0.695989	-0.56561	-0.520841	0.101796	-0.317001	0.326781	0.000394694	0.0749264	2.105	0.0585714	0.307419	-0.239804	-0.390366	-0.429179	-0.42672	0.117645	-0.173339	0.275412	0.100746	-0.421045	2.27114	-0.15477	-0.279483	-0.0518988	0.364254	-0.507159	-1.24697	0.0210418	-0.00853653	0.0428451	0.0789336	0.288381
3.8	0.0454667	-1.52296	0.0938617	0.042239	-0.0378634	-0.290402	-0.04751	-0.00664935	0.900327	0.00632172	-0.0104462	0.0230114	0.193224	1.75317	-0.108467	0.200266	-0.0849662	0.39376	-0.568713	-0.111498	0.0987531	-0.29444	0.326108	-0.119059	0.0937662	1.64641	0.0564072	0.163091	-0.243895	-0.200298	-0.431863	-0.137128	0.115777	-0.205865	0.275749	-0.0261315	-0.399863	1.91329	-0.157824	-0.107557	-0.04587	0.159995	-0.519628	-1.23445	0.020336	-0.0248331	0.0440033	0.103802	0.291204
3.81	0.0324731	-1.06576	0.0935134	-0.107548	-0.0390376	0.0700098	-0.0474971	0.00913812	0.900547	0.0374799	-0.0102406	0.017831	0.207112	0.94671	-0.107764	0.166895	-0.0816489	-0.0478659	-0.567575	0.32875	0.095985	-0.269665	0.32423	-0.235846	0.107384	1.09313	0.053702	-0.0377807	-0.245318	0.0806657	-0.431942	0.108127	0.113531	-0.245025	0.274816	-0.15039	-0.383066	1.36441	-0.158377	0.153784	-0.0431244	-0.153545	-0.53149	-1.12223	0.0194704	-0.0420946	0.0454394	0.136144	0.295234
3.82	0.0248452	-0.368922	0.0916852	-0.268964	-0.0362888	0.460119	-0.0473191	0.0271142	0.901075	0.0681283	-0.0100918	0.0119344	0.211449	-0.150864	-0.106656	0.120137	-0.0840798	-0.519729	-0.561817	0.811009	0.0934207	-0.254166	0.32124	-0.342104	0.11386	0.269129	0.0504354	-0.285059	-0.243282	0.388926	-0.429438	0.393686	0.110963	-0.270608	0.272684	-0.265687	-0.373133	0.526885	-0.155856	0.426354	-0.044791	-0.483886	-0.541634	-0.899302	0.0185104	-0.0543668	0.0471388	0.162237	0.300037
3.83	0.0247357	0.463975	0.0885327	-0.380191	-0.0300086	0.753557	-0.0469473	0.0472099	0.9019	0.0958821	-0.0100006	0.00640763	0.203907	-1.36257	-0.105127	0.0480946	-0.0918936	-0.856011	-0.551359	1.25349	0.0911455	-0.212624	0.317361	-0.415143	0.110622	-0.749118	0.047114	-0.501713	-0.237904	0.646117	-0.423796	0.72835	0.108441	-0.236869	0.269414	-0.371969	-0.372517	-0.457675	-0.150625	0.603031	-0.0508372	-0.726384	-0.549291	-0.640283	0.0175791	-0.0569476	0.048929	0.163095	0.30529
3.84	0.0326485	1.25119	0.0846813	-0.429174	-0.0213925	0.921259	-0.0463807	0.06562	0.902969	0.116709	-0.00996216	0.00132041	0.184679	-2.45291	-0.103181	-0.0353299	-0.103453	-1.03166	-0.53694	1.60845	0.0893827	-0.160979	0.312868	-0.468174	0.0970965	-1.73669	0.0443917	-0.639963	-0.229744	0.855879	-0.414867	1.047	0.106359	-0.195805	0.265188	-0.45661	-0.381504	-1.37388	-0.143671	0.670417	-0.0601681	-0.8599	-0.554499	-0.414613	0.016744	-0.0579509	0.0505369	0.137189	0.310944
3.85	0.0477799	1.91771	0.0807332	-0.430745	-0.0115897	0.983584	-0.0456458	0.080982	0.904207	0.12957	-0.00997266	-0.00327575	0.155429	-3.35802	-0.100735	-0.121034	-0.11713	-1.0969	-0.519318	1.90534	0.0881804	-0.0968888	0.307881	-0.519116	0.0743436	-2.59783	0.0426257	-0.707446	-0.219351	1.01238	-0.40297	1.32821	0.104705	-0.146605	0.260249	-0.517474	-0.398878	-2.1388	-0.135824	0.656011	-0.0714605	-0.900787	-0.557561	-0.212264	0.0160232	-0.0533463	0.0517682	0.0969432	0.316778
3.86	0.0690105	2.46254	0.0771184	-0.406193	-0.00156024	0.962188	-0.0447694	0.0938095	0.905537	0.135165	-0.0100237	-0.00667929	0.117897	-4.09777	-0.097697	-0.200442	-0.131843	-1.09543	-0.498907	2.16961	0.0877345	-0.00446506	0.302416	-0.57216	0.0436488	-3.33406	0.0418087	-0.751735	-0.207645	1.04972	-0.388367	1.58905	0.103728	-0.0589446	0.254728	-0.575944	-0.423129	-2.75188	-0.127692	0.589659	-0.08351	-0.864135	-0.558749	-0.0395973	0.0154528	-0.0497226	0.0525022	0.045727	0.322603
3.87	0.0950318	2.86523	0.0739571	-0.38081	0.00810599	0.902603	-0.0437793	0.103735	0.906886	0.133593	-0.0101017	-0.00869959	0.0738957	-4.65458	-0.0938766	-0.258962	-0.146901	-1.0708	-0.476048	2.39755	0.0885716	0.153773	0.29636	-0.639166	0.00648578	-3.89893	0.0414426	-0.809472	-0.195834	0.992486	-0.371383	1.80435	0.103827	0.0698323	0.248689	-0.624168	-0.452607	-3.19491	-0.119505	0.516407	-0.0954362	-0.789951	-0.558448	0.0896918	0.0149818	-0.046949	0.0527152	-0.000607023	0.328374
3.88	0.124528	3.14559	0.071249	-0.352366	0.0170803	0.813578	-0.0427036	0.111048	0.908191	0.126414	-0.0101937	-0.00950401	0.0251945	-5.04895	-0.0892	-0.30793	-0.161841	-1.02209	-0.451123	2.58558	0.0909629	0.285626	0.28963	-0.710547	-0.0355629	-4.30955	0.0409398	-0.87768	-0.184703	0.878786	-0.352497	1.97161	0.105612	0.273244	0.242197	-0.671479	-0.485722	-3.49193	-0.111373	0.436096	-0.106656	-0.68765	-0.557021	0.185096	0.0146263	-0.0392027	0.0524797	-0.0422448	0.333993
3.89	0.156384	3.3215	0.0689711	-0.322522	0.0251161	0.711149	-0.0415647	0.11638	0.909399	0.114453	-0.010289	-0.00950614	-0.0267104	-5.31124	-0.0836978	-0.346429	-0.176307	-0.982453	-0.424471	2.74839	0.0942603	0.332678	0.282174	-0.787485	-0.0810841	-4.58196	0.0399468	-0.939328	-0.174802	0.730079	-0.332181	2.08769	0.109311	0.423461	0.235333	-0.70054	-0.521141	-3.66459	-0.103439	0.356191	-0.116747	-0.572289	-0.554778	0.252826	0.0143843	-0.0328597	0.0518288	-0.0803597	0.339342
3.9	0.189577	3.39381	0.0671309	-0.272962	0.0320811	0.586965	-0.0403828	0.119446	0.910466	0.0982983	-0.0103831	-0.00914269	-0.0804991	-5.42633	-0.0774837	-0.38421	-0.190083	-0.894057	-0.396365	2.85989	0.0977906	0.357489	0.273996	-0.848487	-0.128693	-4.72465	0.0384871	-0.951399	-0.166506	0.547139	-0.310941	2.16081	0.11389	0.458779	0.228257	-0.719863	-0.557676	-3.71431	-0.095889	0.255861	-0.125487	-0.444435	-0.552024	0.291226	0.0142317	-0.0252012	0.050823	-0.111615	0.34433
3.91	0.222937	3.3169	0.0658701	-0.181925	0.0374011	0.384185	-0.0391963	0.116431	0.911345	0.0761807	-0.0104657	-0.00707405	-0.134015	-5.23183	-0.0708531	-0.389974	-0.202133	-0.694569	-0.368147	2.73561	0.10182	0.421354	0.265466	-0.843231	-0.176912	-4.70175	0.0370557	-0.879961	-0.160368	0.306241	-0.289125	2.19837	0.118543	0.444479	0.221025	-0.725587	-0.594015	-3.59492	-0.0893502	0.0978533	-0.132452	-0.266246	-0.549011	0.304983	0.0141625	-0.020144	0.0495284	-0.13749	0.348847
3.92	0.254611	3.00625	0.0652939	-0.0470659	0.040064	0.0953114	-0.0380901	0.102659	0.911962	0.0456477	-0.0105211	-0.00401148	-0.183236	-4.55666	-0.0643858	-0.354335	-0.210538	-0.28459	-0.343038	2.23073	0.106239	0.429338	0.25768	-0.688582	-0.223363	-4.37964	0.0364091	-0.68874	-0.157048	0.0107128	-0.267389	2.11986	0.122995	0.425184	0.213913	-0.685102	-0.628166	-3.22117	-0.0847666	-0.110834	-0.136952	-0.0366821	-0.546031	0.279615	0.0141099	-0.0191617	0.0480286	-0.151539	0.352844
3.93	0.282012	2.42347	0.0654725	0.125336	0.0393373	-0.224413	-0.0371856	0.0764971	0.91223	0.00711127	-0.0105486	-0.00170081	-0.223147	-3.3787	-0.0592096	-0.315648	-0.213239	0.240271	-0.32492	1.36076	0.110137	0.310007	0.252367	-0.353544	-0.264177	-3.64274	0.0374414	-0.363322	-0.157029	-0.306536	-0.247598	1.79978	0.127005	0.349666	0.207663	-0.549842	-0.657415	-2.55756	-0.0830061	-0.342123	-0.138598	0.192022	-0.543628	0.186748	0.014055	-0.0141551	0.0464662	-0.15258	0.356457
3.94	0.302818	1.66633	0.0664386	0.295122	0.0351781	-0.500922	-0.0365811	0.0440696	0.912101	-0.0321469	-0.0105598	-0.000769353	-0.249951	-1.95025	-0.0565864	-0.302968	-0.209982	0.681687	-0.316401	0.362141	0.112153	0.0888421	0.250955	0.064845	-0.295424	-2.58733	0.0406445	0.00872626	-0.160345	-0.586824	-0.232241	1.24465	0.129997	0.237999	0.203232	-0.324956	-0.679334	-1.71195	-0.0844744	-0.53988	-0.137556	0.370603	-0.542517	0.0234738	0.0139962	-0.00781641	0.0449447	-0.147175	0.359833
3.95	0.315954	0.872553	0.0679846	0.399717	0.0283447	-0.687129	-0.0363036	0.011624	0.911623	-0.0605899	-0.0105677	-0.000821233	-0.262677	-0.534688	-0.0569688	-0.288734	-0.202846	0.855643	-0.317576	-0.569689	0.112183	-0.0454987	0.25344	0.410019	-0.314814	-1.38218	0.0455374	0.307608	-0.166426	-0.778198	-0.223319	0.525652	0.13193	0.152344	0.201353	-0.049118	-0.692792	-0.836948	-0.0886882	-0.63816	-0.134386	0.486076	-0.543347	-0.197999	0.0139195	0.000276957	0.0435437	-0.134548	0.363024
3.96	0.32163	0.162529	0.0695643	0.386904	0.0203057	-0.721352	-0.0363328	-0.0166728	0.910956	-0.0698132	-0.0105834	-0.0022009	-0.262364	0.677402	-0.0597601	-0.234317	-0.195086	0.70235	-0.327306	-1.33852	0.111773	0.0121687	0.258599	0.598897	-0.321875	-0.18613	0.05068	0.445562	-0.173984	-0.778367	-0.222045	-0.268442	0.133251	0.128617	0.202281	0.231215	-0.698048	-0.0673261	-0.0942223	-0.576933	-0.12986	0.506613	-0.54657	-0.454063	0.0138318	0.0105828	0.0423145	-0.120638	0.365954
3.97	0.320206	-0.572051	0.0707511	0.3482	0.0122702	-0.727008	-0.036629	-0.0420731	0.910253	-0.0705382	-0.0106068	-0.0021534	-0.250338	1.83907	-0.0639781	-0.134007	-0.187499	0.686251	-0.34408	-1.98032	0.112412	0.120667	0.265305	0.722537	-0.316855	1.02806	0.054829	0.554754	-0.181853	-0.743157	-0.228671	-1.03453	0.134408	0.102452	0.205916	0.48176	-0.695488	0.73114	-0.0998739	-0.484465	-0.124543	0.506501	-0.552487	-0.727447	0.0137612	0.0239477	0.0412574	-0.108154	0.368464
3.98	0.311129	-1.36382	0.0716876	0.337915	0.00415087	-0.758714	-0.0371604	-0.0634439	0.909534	-0.0742853	-0.0106198	-0.000138451	-0.22673	2.9685	-0.0690862	-0.00851933	-0.178626	0.801415	-0.366401	-2.44745	0.113556	0.117953	0.273041	0.80753	-0.299699	2.21118	0.0579416	0.695945	-0.190162	-0.728672	-0.242295	-1.65778	0.135059	0.0302184	0.21187	0.690934	-0.684409	1.6074	-0.105785	-0.428656	-0.118302	0.515866	-0.561022	-0.971507	0.0136952	0.0316186	0.0403442	-0.0974632	0.370145
3.99	0.294404	-2.08915	0.0727406	0.359208	-0.00417208	-0.757259	-0.0378803	-0.0797258	0.908757	-0.0820398	-0.0106096	0.00233066	-0.192516	3.91595	-0.0746012	0.0972818	-0.167508	0.916773	-0.392373	-2.71596	0.114402	0.069777	0.281446	0.85283	-0.271339	3.22655	0.0602872	0.857147	-0.198921	-0.683525	-0.261298	-2.112	0.134695	-0.0785957	0.219606	0.832131	-0.664712	2.41793	-0.11224	-0.405664	-0.11118	0.472645	-0.571531	-1.11713	0.0136465	0.0396008	0.0396197	-0.0785015	0.370461
4	0.27085	-2.70491	0.0741545	0.353747	-0.0123147	-0.702203	-0.0387378	-0.09012	0.907874	-0.0946384	-0.0105742	0.00452087	-0.149595	4.63455	-0.080031	0.205374	-0.15504	0.852395	-0.420208	-2.79896	0.114617	-0.00757967	0.290047	0.840225	-0.233505	4.05947	0.0619006	0.965221	-0.207758	-0.604828	-0.284125	-2.43006	0.13338	-0.160186	0.228539	0.93683	-0.637245	3.11482	-0.11904	-0.345525	-0.103629	0.389097	-0.58318	-1.19755	0.0135704	0.0365765	0.0390795	-0.0593686	0.369282
4.01	0.242046	-3.13457	0.0757621	0.320228	-0.0194207	-0.588831	-0.0396584	-0.0931508	0.90686	-0.108528	-0.0105227	0.00584526	-0.101044	5.04181	-0.0847494	0.29076	-0.143344	0.70209	-0.447782	-2.70843	0.114203	-0.0239574	0.298254	0.7876	-0.188601	4.64366	0.0623572	1.00576	-0.216081	-0.513535	-0.309548	-2.63401	0.131381	-0.200197	0.238281	0.988751	-0.603673	3.61358	-0.125347	-0.250237	-0.0962629	0.266663	-0.595276	-1.21416	0.0134577	0.0345439	0.038771	-0.0352817	0.366798
4.02	0.209985	-3.32403	0.0775167	0.281602	-0.02517	-0.453105	-0.0405709	-0.0879883	0.905714	-0.120271	-0.0104613	0.00635677	-0.0498745	5.11166	-0.088666	0.326079	-0.132835	0.530157	-0.473857	-2.49522	0.113983	-0.00758512	0.305822	0.716244	-0.139462	4.89982	0.0616371	0.986371	-0.223727	-0.410277	-0.336372	-2.70136	0.129451	-0.143219	0.248234	0.976609	-0.566144	3.85686	-0.130834	-0.15806	-0.089481	0.134325	-0.607261	-1.17925	0.0133131	0.0289611	0.0386952	-0.0120508	0.363463
4.03	0.177546	-3.19067	0.0793624	0.254189	-0.0297355	-0.38177	-0.0413648	-0.0687458	0.904488	-0.12344	-0.0103969	0.00671025	-0.000124387	4.73873	-0.09189	0.299519	-0.123517	0.458039	-0.497051	-2.12963	0.113621	-0.0526734	0.312577	0.624865	-0.090515	4.61483	0.0600347	0.884372	-0.230725	-0.400466	-0.362319	-2.43854	0.12808	-0.106287	0.25759	0.870826	-0.52773	3.76329	-0.135485	-0.115937	-0.0834182	0.0723569	-0.618682	-1.10827	0.0131257	0.0224608	0.0388378	0.0104699	0.359781
4.04	0.147353	-2.90475	0.0811386	0.230057	-0.033811	-0.368502	-0.0419254	-0.0432316	0.903281	-0.11618	-0.0103265	0.00717665	0.0447725	4.19797	-0.0944038	0.262231	-0.114725	0.471199	-0.516397	-1.76108	0.112761	-0.105405	0.318316	0.515675	-0.0463212	4.04898	0.0578921	0.749122	-0.237281	-0.378463	-0.384472	-1.98186	0.126912	-0.116759	0.265698	0.736794	-0.491186	3.5075	-0.139486	-0.103761	-0.0777248	0.0693227	-0.629676	-1.10428	0.0129004	0.0191394	0.0391874	0.0301188	0.356686
4.05	0.120178	-2.59581	0.0828729	0.223136	-0.0378124	-0.376612	-0.042231	-0.0180404	0.902197	-0.0990499	-0.0102556	0.00696745	0.0843237	3.67472	-0.0963727	0.212072	-0.10604	0.516008	-0.532414	-1.45701	0.111282	-0.177821	0.322875	0.396393	-0.00828133	3.43062	0.0557567	0.648992	-0.242975	-0.327453	-0.401741	-1.48059	0.125361	-0.175903	0.2723	0.574981	-0.457377	3.22131	-0.143094	-0.118337	-0.0722131	0.080235	-0.640919	-1.15197	0.0126433	0.0185782	0.0397126	0.0457041	0.35508
4.06	0.096056	-2.29875	0.0847199	0.231676	-0.0418199	-0.374574	-0.0422904	0.00588294	0.901324	-0.0746879	-0.0101865	0.00694661	0.118641	3.15408	-0.0980297	0.151846	-0.0972957	0.565936	-0.54532	-1.13072	0.109098	-0.247348	0.326226	0.281751	0.0236533	2.84566	0.0540884	0.579547	-0.247706	-0.266614	-0.414129	-1.01689	0.123307	-0.211422	0.277204	0.404776	-0.426423	2.93957	-0.146562	-0.148742	-0.0669496	0.0754829	-0.652731	-1.21365	0.0123625	0.0199222	0.040376	0.056591	0.355081
4.07	0.0748338	-2.00768	0.0867592	0.239752	-0.0457021	-0.363994	-0.0421195	0.0280292	0.900719	-0.0457517	-0.0101137	0.00773965	0.147677	2.6198	-0.0994739	0.0981888	-0.0885547	0.606057	-0.554765	-0.769293	0.106294	-0.298218	0.328458	0.173936	0.049955	2.29274	0.0530313	0.509927	-0.251482	-0.214595	-0.422112	-0.593229	0.121129	-0.210042	0.280378	0.234617	-0.398274	2.65311	-0.150001	-0.17961	-0.0621125	0.0637171	-0.665193	-1.27283	0.0120681	0.023768	0.0411304	0.0621419	0.356663
4.08	0.0566542	-1.67612	0.0887555	0.187738	-0.0491606	-0.272559	-0.0417381	0.0478693	0.900415	-0.0146869	-0.0100353	0.00761492	0.171031	2.00779	-0.100639	0.0681827	-0.0806057	0.479467	-0.560437	-0.371095	0.103131	-0.321512	0.329568	0.0561209	0.0706778	1.74931	0.0523371	0.374185	-0.254515	-0.16436	-0.426053	-0.221351	0.118923	-0.232055	0.281865	0.0775356	-0.373282	2.29638	-0.153127	-0.123378	-0.0579609	-0.00783303	-0.678042	-1.2884	0.0117209	0.0109607	0.0419203	0.0685583	0.359749
4.09	0.0421892	-1.22442	0.0899338	0.0547262	-0.0508962	-0.0414752	-0.0411714	0.0648637	0.900431	0.0177553	-0.00996987	0.00505027	0.187406	1.22152	-0.101309	0.0527089	-0.0755868	0.172364	-0.561895	0.0675067	0.0999727	-0.314916	0.329461	-0.0654292	0.0854765	1.15121	0.051247	0.150297	-0.256242	-0.00439372	-0.426633	0.0823994	0.116381	-0.27846	0.281918	-0.0523827	-0.352629	1.76303	-0.154697	0.0567784	-0.0557089	-0.191261	-0.690609	-1.21222	0.0112117	-0.006331	0.0428506	0.0903997	0.364142
4.1	0.0327165	-0.619746	0.0896831	-0.115372	-0.0497739	0.26811	-0.0404519	0.0788151	0.900765	0.0486694	-0.00994187	0.000353937	0.19499	0.24911	-0.101445	0.0326072	-0.0750293	-0.220566	-0.55887	0.526646	0.0968378	-0.320738	0.328115	-0.186732	0.0933281	0.428941	0.0493801	-0.120804	-0.255372	0.266687	-0.424394	0.354566	0.113199	-0.362439	0.280765	-0.161788	-0.338278	1.01908	-0.153762	0.29007	-0.0566267	-0.436546	-0.701836	-1.01754	0.0105749	-0.0228371	0.0439903	0.111837	0.369476
4.11	0.0299193	0.155574	0.0878524	-0.266936	-0.0455736	0.541082	-0.0395929	0.0931412	0.901396	0.0771758	-0.00996319	-0.00452861	0.191775	-0.911207	-0.101025	-0.00407375	-0.0793771	-0.561922	-0.551147	0.998377	0.0937354	-0.301705	0.32562	-0.291172	0.092444	-0.505783	0.0468861	-0.399919	-0.251341	0.518965	-0.419246	0.672113	0.109437	-0.380218	0.278514	-0.271776	-0.332424	0.0707907	-0.150176	0.475558	-0.0611987	-0.641255	-0.710616	-0.734874	0.00991053	-0.0296016	0.0452526	0.118874	0.375249
4.12	0.0350147	0.965532	0.0849072	-0.351128	-0.0391669	0.695245	-0.0385901	0.107157	0.902292	0.100979	-0.0100295	-0.00859806	0.176793	-2.05339	-0.100117	-0.066888	-0.0875476	-0.745192	-0.538986	1.40597	0.09114	-0.223899	0.322225	-0.370658	0.0813237	-1.52138	0.0443964	-0.613124	-0.244764	0.678796	-0.410733	1.02116	0.106097	-0.285743	0.275163	-0.382356	-0.336347	-0.903174	-0.144717	0.543853	-0.0687756	-0.741772	-0.716495	-0.445295	0.0093496	-0.0288796	0.0464194	0.0982396	0.381274
4.13	0.0477272	1.6803	0.0815088	-0.381468	-0.0317277	0.744928	-0.037459	0.118569	0.903393	0.117998	-0.0101333	-0.0121024	0.151134	-3.0259	-0.0987486	-0.13467	-0.0979078	-0.8036	-0.523193	1.73282	0.0894549	-0.133661	0.318117	-0.438756	0.0603008	-2.44623	0.0425005	-0.742239	-0.236649	0.747685	-0.398828	1.3485	0.103902	-0.173087	0.27077	-0.482293	-0.349444	-1.75083	-0.138336	0.527384	-0.0781464	-0.752027	-0.719676	-0.192075	0.00890888	-0.0288184	0.047252	0.0606531	0.38742
4.14	0.0670096	2.27592	0.0780973	-0.383548	-0.0240649	0.73404	-0.0362251	0.127811	0.904629	0.128081	-0.0102713	-0.0154673	0.116527	-3.83577	-0.0968453	-0.198689	-0.10943	-0.819898	-0.504346	2.02515	0.0886302	-0.0549894	0.313337	-0.509295	0.030678	-3.24237	0.0414806	-0.809556	-0.227961	0.731046	-0.383811	1.64883	0.102785	-0.0693041	0.265465	-0.569563	-0.370274	-2.44732	-0.13158	0.471304	-0.0882845	-0.709241	-0.72048	0.023012	0.00858558	-0.028118	0.047647	0.0165867	0.393441
4.15	0.0915691	2.72505	0.074863	-0.380259	-0.016628	0.690763	-0.0349127	0.134204	0.905928	0.130365	-0.0104407	-0.0182193	0.0747334	-4.45851	-0.094251	-0.239176	-0.121597	-0.818579	-0.482776	2.28089	0.0886426	0.03983	0.307849	-0.585637	-0.00598853	-3.86376	0.0413019	-0.851058	-0.219373	0.685142	-0.366015	1.90541	0.102704	0.0277204	0.259357	-0.64307	-0.397178	-2.9656	-0.124659	0.411956	-0.0984666	-0.637188	-0.71935	0.194428	0.00836006	-0.0269906	0.0475918	-0.0247049	0.399234
4.16	0.119974	3.03804	0.0717481	-0.388974	-0.0095775	0.640433	-0.0335491	0.138167	0.907213	0.125468	-0.0106313	-0.0196435	0.0276052	-4.91511	-0.0906804	-0.246179	-0.134233	-0.834463	-0.458813	2.50773	0.0898679	0.186668	0.301582	-0.669947	-0.0479542	-4.30802	0.0414662	-0.910839	-0.21093	0.654295	-0.345938	2.10532	0.103698	0.164182	0.252621	-0.696841	-0.428396	-3.32163	-0.117505	0.374074	-0.108212	-0.555998	-0.716717	0.324304	0.00823438	-0.0227505	0.047142	-0.0597368	0.404712
4.17	0.150967	3.23568	0.0686586	-0.398337	-0.00299729	0.572731	-0.0321565	0.140109	0.908418	0.114752	-0.0108287	-0.0195998	-0.0232232	-5.21973	-0.0859704	-0.241648	-0.147043	-0.823816	-0.43279	2.69424	0.092619	0.320866	0.294494	-0.75306	-0.0936352	-4.59878	0.0413448	-0.987886	-0.202783	0.58603	-0.324177	2.24546	0.106506	0.371944	0.245447	-0.74085	-0.462402	-3.53874	-0.110069	0.341476	-0.117164	-0.458783	-0.712984	0.417253	0.00819865	-0.0191297	0.0463531	-0.090949	0.409853
4.18	0.1835	3.3331	0.065643	-0.385878	0.00286617	0.474637	-0.0307515	0.140582	0.909493	0.0995917	-0.0110197	-0.0184583	-0.0763083	-5.38629	-0.08027	-0.249497	-0.159458	-0.768677	-0.405096	2.8411	0.0962353	0.360903	0.286604	-0.829035	-0.141676	-4.76259	0.0406163	-1.04658	-0.195587	0.446789	-0.301274	2.33353	0.11107	0.491199	0.237927	-0.767403	-0.497917	-3.63273	-0.102581	0.286417	-0.124945	-0.339272	-0.708524	0.471375	0.00823586	-0.0139838	0.0452813	-0.114968	0.414642
4.19	0.216512	3.30129	0.0628629	-0.335213	0.00752609	0.311017	-0.0293571	0.137184	0.910395	0.0797974	-0.0111931	-0.015922	-0.129949	-5.31567	-0.0738958	-0.247193	-0.17077	-0.651685	-0.37651	2.83819	0.10024	0.416708	0.278101	-0.86433	-0.190686	-4.77366	0.0394773	-1.0365	-0.190214	0.217741	-0.277727	2.37086	0.116286	0.521559	0.230196	-0.78481	-0.533683	-3.57384	-0.0955632	0.186368	-0.131091	-0.170986	-0.70367	0.491253	0.00834437	-0.00801665	0.0439937	-0.133746	0.418987
4.2	0.248383	3.06856	0.0604856	-0.23616	0.0100941	0.0719586	-0.028042	0.123712	0.911063	0.0526672	-0.0113352	-0.0125762	-0.180749	-4.81663	-0.0672804	-0.216901	-0.179781	-0.407657	-0.349594	2.4896	0.104824	0.46116	0.269742	-0.784474	-0.238423	-4.50773	0.0386127	-0.897529	-0.187658	-0.0801028	-0.254366	2.26996	0.121783	0.546902	0.222481	-0.751352	-0.567904	-3.29519	-0.0898336	0.0384181	-0.134891	0.0457119	-0.6988	0.477356	0.00849599	-0.00486697	0.0425577	-0.143227	0.422882
4.21	0.276964	2.607	0.0586581	-0.111049	0.0100461	-0.173408	-0.0269278	0.0969489	0.911422	0.0179119	-0.0114487	-0.0103591	-0.224207	-3.85701	-0.0612209	-0.161627	-0.184734	0.00186888	-0.328075	1.76933	0.109402	0.417133	0.262992	-0.537207	-0.281317	-3.85391	0.0388794	-0.631793	-0.188079	-0.320204	-0.233279	1.90347	0.12718	0.497652	0.215599	-0.606725	-0.598382	-2.78185	-0.0860633	-0.108727	-0.136072	0.24782	-0.694169	0.438566	0.00862987	-0.00755736	0.041093	-0.139223	0.426258
4.22	0.299963	1.93435	0.0574189	0.0232635	0.00744406	-0.385463	-0.0261363	0.0604002	0.911406	-0.0212957	-0.0115482	-0.00984969	-0.256146	-2.54274	-0.0566118	-0.110952	-0.18427	0.455692	-0.315167	0.811637	0.112805	0.233267	0.259485	-0.153704	-0.315268	-2.82514	0.0406544	-0.287603	-0.190684	-0.450292	-0.217283	1.26373	0.131572	0.352752	0.210856	-0.325828	-0.622796	-2.052	-0.0844731	-0.229087	-0.134831	0.405312	-0.690254	0.33274	0.00870978	-0.00703546	0.0397461	-0.121865	0.429269
4.23	0.315694	1.14891	0.0568516	0.153159	0.00270256	-0.541217	-0.0257259	0.0218673	0.911008	-0.0567539	-0.0116488	-0.0103365	-0.274386	-1.1226	-0.0542864	-0.0988039	-0.1791	0.726915	-0.311914	-0.133288	0.113994	0.0135245	0.259988	0.239258	-0.337219	-1.57919	0.0438072	0.0606015	-0.194605	-0.516382	-0.208649	0.451667	0.134239	0.182686	0.209349	0.0248907	-0.639399	-1.20287	-0.0850419	-0.317438	-0.131631	0.507111	-0.68777	0.14959	0.00876189	-0.00145487	0.0386036	-0.10225	0.432119
4.24	0.323792	0.41304	0.0569834	0.247705	-0.00344898	-0.60423	-0.0256827	-0.012479	0.91033	-0.0753604	-0.0117603	-0.0118456	-0.279222	0.160668	-0.0546515	-0.139368	-0.172817	0.579362	-0.317425	-0.942001	0.113465	-0.0708522	0.263798	0.502235	-0.34623	-0.347495	0.0476465	0.317672	-0.200015	-0.641821	-0.208431	-0.397268	0.135504	0.093088	0.211192	0.327353	-0.6478	-0.412259	-0.0873925	-0.353266	-0.127114	0.532005	-0.687401	-0.0862631	0.0088107	0.00874106	0.037682	-0.0818529	0.434881
4.25	0.324911	-0.257943	0.0574496	0.261805	-0.0101546	-0.633801	-0.0259575	-0.0412864	0.909562	-0.0758876	-0.0118762	-0.0109693	-0.272046	1.31394	-0.0571394	-0.101648	-0.166816	0.567763	-0.33064	-1.66983	0.113094	0.0309439	0.269728	0.661667	-0.343244	0.776754	0.0508831	0.427355	-0.206811	-0.666019	-0.216293	-1.138	0.136496	0.127674	0.215719	0.559889	-0.648711	0.304895	-0.0906422	-0.309991	-0.121794	0.547983	-0.689688	-0.369714	0.00886784	0.0209172	0.036966	-0.0646772	0.437569
4.26	0.319272	-0.96338	0.0580085	0.29701	-0.0171968	-0.665713	-0.0264925	-0.0650157	0.908821	-0.0730927	-0.0119782	-0.00925032	-0.253704	2.42021	-0.0609466	-0.0531976	-0.159511	0.699995	-0.350408	-2.24702	0.113773	0.104264	0.276966	0.770622	-0.329386	1.83656	0.0530191	0.583283	-0.214015	-0.628585	-0.230701	-1.71105	0.137619	0.0995931	0.222279	0.727652	-0.642266	1.07519	-0.0943948	-0.29107	-0.115683	0.552692	-0.694761	-0.64065	0.00895526	0.0328138	0.0364413	-0.049783	0.439708
4.27	0.306305	-1.71932	0.0589953	0.352097	-0.0246925	-0.693774	-0.0272446	-0.0847608	0.908076	-0.0772485	-0.0120579	-0.00661101	-0.224462	3.47684	-0.065679	0.0198427	-0.149835	0.850617	-0.374997	-2.63546	0.114456	0.0402348	0.285125	0.840413	-0.304896	2.8599	0.0545944	0.78358	-0.221461	-0.599161	-0.250052	-2.13266	0.137947	-0.0300444	0.230276	0.850902	-0.627682	1.91559	-0.0989561	-0.290199	-0.108784	0.541067	-0.702347	-0.864706	0.00904517	0.0392964	0.0360921	-0.0340815	0.44074
4.28	0.285924	-2.43288	0.0605809	0.39701	-0.0324006	-0.676973	-0.0281729	-0.100144	0.907254	-0.0879046	-0.0121136	-0.00469215	-0.185261	4.37585	-0.0707897	0.0914191	-0.13861	0.839465	-0.402482	-2.83084	0.114138	-0.0750778	0.293716	0.86003	-0.270408	3.77608	0.0557432	0.972889	-0.22917	-0.558244	-0.27298	-2.43225	0.136611	-0.211689	0.239341	0.943555	-0.604742	2.71669	-0.104206	-0.271142	-0.101278	0.487762	-0.711794	-1.0104	0.00911435	0.0418931	0.0359254	-0.0163674	0.440298
4.29	0.259227	-2.95332	0.0627343	0.403759	-0.0397668	-0.611488	-0.0292223	-0.108106	0.906313	-0.0999245	-0.0121493	-0.00239714	-0.138482	4.92622	-0.0757346	0.167039	-0.127247	0.735248	-0.430843	-2.79596	0.112896	-0.142193	0.302182	0.817847	-0.227758	4.43079	0.0562717	1.07613	-0.236845	-0.489464	-0.298283	-2.60642	0.133625	-0.335803	0.249093	0.987426	-0.574583	3.31083	-0.109652	-0.220784	-0.0935582	0.405827	-0.722208	-1.05749	0.00918394	0.0462751	0.0359463	-0.000254295	0.438254
4.3	0.228403	-3.2495	0.0652458	0.393529	-0.0462383	-0.510749	-0.0303156	-0.109124	0.905258	-0.110447	-0.0121618	-0.000323535	-0.0877968	5.14159	-0.0799577	0.212656	-0.116422	0.617823	-0.458012	-2.61224	0.111378	-0.131014	0.310022	0.741276	-0.179974	4.79691	0.0559065	1.11359	-0.243954	-0.384401	-0.324794	-2.67623	0.129942	-0.350125	0.259022	0.981019	-0.539567	3.66335	-0.114732	-0.166692	-0.0860628	0.30155	-0.732769	-1.04353	0.009265	0.0453119	0.0361094	0.0130049	0.434872
4.31	0.195842	-3.27506	0.0680257	0.375531	-0.0515064	-0.413274	-0.0313746	-0.100154	0.904119	-0.115575	-0.0121567	0.00127619	-0.0366963	4.98154	-0.08348	0.205273	-0.106714	0.505357	-0.482682	-2.29902	0.109982	-0.124419	0.316997	0.645465	-0.130404	4.75782	0.0547348	1.06461	-0.250035	-0.322239	-0.351152	-2.53163	0.126558	-0.29357	0.268521	0.892818	-0.502307	3.72725	-0.119225	-0.130297	-0.0792229	0.209688	-0.742968	-0.990601	0.00933769	0.0428543	0.0363974	0.0249929	0.43074
4.32	0.164579	-3.01498	0.070929	0.362501	-0.0561858	-0.41099	-0.0322726	-0.0783174	0.902988	-0.108721	-0.0121324	0.00358291	0.0107582	4.45843	-0.0865111	0.154881	-0.0976237	0.51955	-0.503626	-1.89742	0.108709	-0.108286	0.322897	0.526663	-0.0842485	4.1986	0.0530942	0.916348	-0.256243	-0.424008	-0.374092	-2.02763	0.123787	-0.228692	0.276595	0.711946	-0.466001	3.49331	-0.123345	-0.148315	-0.0727631	0.213633	-0.752645	-0.955742	0.00939061	0.0392123	0.0367949	0.0368286	0.426601
4.33	0.136421	-2.68723	0.073823	0.354015	-0.06092	-0.432698	-0.0329359	-0.0546514	0.901983	-0.090667	-0.0120864	0.00534073	0.0525937	3.89773	-0.089125	0.0968577	-0.0885159	0.565484	-0.520792	-1.55546	0.107526	-0.119126	0.327507	0.393714	-0.044755	3.52346	0.0513209	0.776257	-0.262913	-0.47269	-0.391405	-1.45309	0.121531	-0.217832	0.282725	0.514674	-0.432563	3.18199	-0.127305	-0.182628	-0.0663023	0.238224	-0.762374	-0.998176	0.0094178	0.0386917	0.0373148	0.0489881	0.423558
4.34	0.111443	-2.38427	0.076823	0.359491	-0.0656449	-0.422455	-0.0333732	-0.0331194	0.901199	-0.0652342	-0.0120295	0.00596671	0.0889847	3.36664	-0.0915504	0.0279711	-0.0794382	0.590926	-0.534617	-1.21399	0.10606	-0.16545	0.330738	0.256677	-0.0117787	2.91596	0.049949	0.697908	-0.268953	-0.386013	-0.4033	-0.949273	0.119055	-0.260739	0.286883	0.318551	-0.402158	2.8902	-0.131242	-0.222487	-0.0600344	0.225156	-0.772788	-1.08632	0.00941604	0.0398955	0.0379601	0.0599286	0.422113
4.35	0.0893412	-2.10843	0.0800188	0.362045	-0.0700456	-0.383105	-0.0336032	-0.0131977	0.900691	-0.0359096	-0.0119661	0.00683086	0.120042	2.83687	-0.0938951	-0.0280276	-0.070589	0.596888	-0.544781	-0.829005	0.104135	-0.211736	0.332651	0.134244	0.0154732	2.37197	0.0493008	0.633417	-0.273595	-0.282299	-0.41043	-0.497758	0.116251	-0.286317	0.289095	0.131256	-0.37456	2.61914	-0.135198	-0.251298	-0.0543141	0.182846	-0.784132	-1.18118	0.00939038	0.0420722	0.0387135	0.0686832	0.422216
4.36	0.0699309	-1.82597	0.0832303	0.328649	-0.0738057	-0.298528	-0.0336436	0.00484496	0.900487	-0.00449441	-0.0118925	0.00771366	0.145732	2.28042	-0.0960561	-0.0599344	-0.0624896	0.512137	-0.550996	-0.423776	0.101881	-0.229179	0.333319	0.00865058	0.0374424	1.8563	0.0491697	0.523111	-0.277203	-0.220534	-0.413223	-0.0831947	0.113382	-0.280139	0.289433	-0.0510326	-0.349705	2.32368	-0.138953	-0.230521	-0.0494218	0.104035	-0.796388	-1.26008	0.00931979	0.0387231	0.039551	0.0767395	0.423865
4.37	0.0537334	-1.42273	0.085933	0.226732	-0.0760647	-0.0947411	-0.033512	0.0210657	0.90061	0.0294286	-0.0118176	0.00687792	0.1651	1.5516	-0.0979076	-0.079339	-0.0565911	0.265942	-0.552978	0.0201519	0.0996428	-0.218326	0.3327	-0.122817	0.0537699	1.26861	0.0490079	0.326751	-0.27957	-0.0690292	-0.4121	0.282921	0.110661	-0.272315	0.288031	-0.212495	-0.328501	1.85718	-0.141764	-0.113889	-0.0462245	-0.0777296	-0.80906	-1.2559	0.00914534	0.0261399	0.0405096	0.0926173	0.426984
4.38	0.0421635	-0.860174	0.0874628	0.0695596	-0.075574	0.220013	-0.0332336	0.0338378	0.901074	0.0628932	-0.0117635	0.00353445	0.176092	0.624379	-0.0994053	-0.10035	-0.0546206	-0.101704	-0.550386	0.482179	0.0975579	-0.211844	0.330773	-0.247356	0.0632269	0.567381	0.0483463	0.0604481	-0.279391	0.214697	-0.407566	0.600549	0.107918	-0.300457	0.285089	-0.353204	-0.313085	1.16727	-0.142672	0.0795948	-0.0461522	-0.356923	-0.821117	-1.13606	0.00881909	0.00751685	0.0416544	0.114822	0.431377
4.39	0.0365365	-0.178279	0.0874787	-0.0928705	-0.0716571	0.551143	-0.0328476	0.0431213	0.901853	0.09192	-0.0117501	-0.00073542	0.177113	-0.425901	-0.100608	-0.129965	-0.0575534	-0.498023	-0.543217	0.935117	0.0955128	-0.211598	0.327638	-0.361668	0.0646561	-0.244857	0.0470443	-0.234904	-0.275658	0.536929	-0.39998	0.905197	0.104626	-0.365921	0.280828	-0.478978	-0.305408	0.313558	-0.141235	0.270915	-0.0501362	-0.648536	-0.831405	-0.905592	0.00838861	-0.00441606	0.0429768	0.129093	0.43667
4.4	0.0379161	0.574232	0.0861592	-0.20758	-0.064796	0.789849	-0.0323735	0.051366	0.902892	0.114902	-0.0117765	-0.00523198	0.167218	-1.5195	-0.101505	-0.179982	-0.0651276	-0.799325	-0.531631	1.35687	0.0935753	-0.186872	0.323464	-0.454233	0.0568758	-1.16948	0.0453876	-0.462024	-0.268991	0.654065	-0.389161	1.24656	0.101779	-0.0962047	0.275261	-0.627254	-0.306768	-0.619075	-0.137825	0.376236	-0.0578904	-0.85151	-0.839024	-0.615893	0.00798977	-0.00812881	0.0442946	0.117042	0.442355
4.41	0.0465405	1.28843	0.0841213	-0.269811	-0.0559652	0.934035	-0.0318276	0.0575765	0.904129	0.131204	-0.0118616	-0.0115469	0.146743	-2.51221	-0.102192	-0.237838	-0.0762448	-0.985984	-0.516208	1.70625	0.0921265	-0.126811	0.318513	-0.524195	0.0398552	-2.06774	0.0447706	-0.543008	-0.261858	0.643524	-0.374996	1.57712	0.101605	-0.0768187	0.268296	-0.744226	-0.317247	-1.49509	-0.133212	0.404875	-0.0684713	-0.964167	-0.843748	-0.334145	0.00768137	-0.010912	0.045341	0.0828593	0.448201
4.42	0.0618386	1.918	0.0817033	-0.31694	-0.0461299	0.98465	-0.031225	0.0628291	0.905493	0.140513	-0.0120005	-0.0158734	0.116948	-3.37305	-0.102226	-0.254944	-0.0896624	-1.08003	-0.497583	2.0079	0.0912683	-0.0705035	0.312876	-0.59498	0.0143375	-2.88389	0.0455294	-0.61007	-0.253852	0.738049	-0.357632	1.89351	0.100982	-0.0175257	0.260361	-0.830424	-0.335913	-2.25598	-0.127774	0.399002	-0.0806832	-0.979514	-0.845756	-0.0765477	0.007475	-0.0121204	0.04597	0.0387586	0.453971
4.43	0.082844	2.42162	0.0790718	-0.347772	-0.0360495	0.974576	-0.0305766	0.066461	0.906915	0.142626	-0.012173	-0.0185079	0.0793353	-4.06617	-0.101116	-0.25159	-0.104521	-1.12082	-0.476133	2.274	0.0910276	0.00158723	0.306531	-0.669555	-0.018589	-3.54881	0.0473009	-0.660622	-0.244421	0.829125	-0.337355	2.15512	0.10197	0.197133	0.251676	-0.898687	-0.361384	-2.85642	-0.121674	0.371039	-0.0934501	-0.933988	-0.845416	0.134525	0.00736716	-0.0126069	0.0461205	-0.00735926	0.459506
4.44	0.108229	2.78761	0.0764546	-0.361674	-0.0261515	0.93587	-0.0299041	0.0677515	0.908323	0.137919	-0.0123709	-0.0207619	0.0357436	-4.57967	-0.0987605	-0.249743	-0.120184	-1.13635	-0.452239	2.50158	0.0917702	0.12928	0.299455	-0.745173	-0.0571792	-4.03345	0.0498663	-0.67426	-0.234347	0.80655	-0.314879	2.33845	0.10546	0.402167	0.24236	-0.955221	-0.391949	-3.28754	-0.115105	0.332725	-0.106062	-0.861483	-0.843204	0.29754	0.00734836	-0.0113648	0.0458176	-0.0488678	0.464765
4.45	0.136779	3.04528	0.0738121	-0.391605	-0.0167822	0.846366	-0.0292205	0.0689477	0.909653	0.126899	-0.0125667	-0.0177109	-0.0121826	-4.95763	-0.0949218	-0.205916	-0.135995	-1.08572	-0.426224	2.70195	0.0939284	0.262657	0.29159	-0.830116	-0.100012	-4.38359	0.0522113	-0.826103	-0.223698	0.874676	-0.290849	2.47264	0.108591	0.315829	0.232746	-0.971886	-0.42605	-3.5821	-0.108083	0.304861	-0.117869	-0.731952	-0.839565	0.423847	0.0074117	-0.0088315	0.0451327	-0.0820283	0.46971
4.46	0.167455	3.19181	0.0710307	-0.404868	-0.00836354	0.727238	-0.0285282	0.069063	0.910842	0.11016	-0.0127202	-0.0131104	-0.0630104	-5.1859	-0.0895197	-0.182352	-0.151066	-0.989629	-0.398402	2.85921	0.0970865	0.328592	0.28292	-0.905108	-0.145981	-4.58777	0.0530744	-0.978988	-0.212921	0.758329	-0.265727	2.54174	0.113315	0.556509	0.222916	-0.993272	-0.46234	-3.73816	-0.100723	0.263242	-0.128196	-0.577034	-0.834859	0.512696	0.00754627	-0.00566452	0.0441392	-0.107851	0.474251
4.47	0.198963	3.17743	0.0683578	-0.376754	-0.00110863	0.593632	-0.0278618	0.0624474	0.911837	0.0875727	-0.0128332	-0.00962459	-0.114756	-5.13224	-0.0830958	-0.168343	-0.16503	-0.909961	-0.36967	2.84645	0.10094	0.409376	0.273652	-0.935473	-0.192988	-4.52775	0.0527489	-0.998531	-0.204196	0.472293	-0.240702	2.43081	0.119215	0.584058	0.213094	-0.964843	-0.499314	-3.71145	-0.0934826	0.19419	-0.136783	-0.421122	-0.829491	0.558292	0.00774253	-0.00163262	0.0429232	-0.125757	0.478377
4.48	0.229377	2.94538	0.0660418	-0.311694	0.00462605	0.41928	-0.0273218	0.0432922	0.912566	0.0568221	-0.0129127	-0.00623993	-0.163634	-4.62803	-0.0761268	-0.113785	-0.177346	-0.747965	-0.34277	2.47837	0.105463	0.455977	0.264595	-0.850447	-0.237502	-4.09659	0.0521754	-0.867442	-0.19864	0.18815	-0.218073	2.05598	0.125182	0.579134	0.204042	-0.828908	-0.534911	-3.45249	-0.08696	0.102431	-0.143321	-0.241499	-0.823852	0.569329	0.00797935	0.00118925	0.0415649	-0.135231	0.482069
4.49	0.256643	2.53238	0.0642519	-0.208861	0.00834118	0.207995	-0.0270366	0.0121755	0.912949	0.019162	-0.0129575	-0.00267888	-0.205192	-3.71549	-0.0693159	-0.0462368	-0.18617	-0.373687	-0.321452	1.74644	0.110034	0.421919	0.257225	-0.597279	-0.275738	-3.34953	0.0520918	-0.634074	-0.195548	0.0499719	-0.200496	1.43864	0.130643	0.481525	0.197043	-0.556313	-0.567035	-3.00718	-0.0818129	-0.0155868	-0.147479	-0.0453472	-0.818189	0.564566	0.00822503	0.000396445	0.0401641	-0.134268	0.485227
4.5	0.279301	1.99827	0.0630411	-0.0914688	0.00964265	-0.0190554	-0.0270981	-0.0248108	0.912943	-0.0204188	-0.0129678	0.000409614	-0.236251	-2.56369	-0.0636002	0.00197248	-0.189555	0.105228	-0.308666	0.81668	0.113597	0.264115	0.253065	-0.227927	-0.305139	-2.41157	0.0527464	-0.371599	-0.194048	-0.0612173	-0.18981	0.694482	0.134798	0.334399	0.193229	-0.200768	-0.594253	-2.4374	-0.0785184	-0.13301	-0.14909	0.155072	-0.812693	0.524122	0.008416	-0.00512441	0.0388285	-0.121789	0.487796
4.51	0.296265	1.36705	0.0623581	0.0187671	0.00857075	-0.219704	-0.0275302	-0.061173	0.912548	-0.0577054	-0.0129531	0.00238008	-0.255443	-1.33613	-0.0598184	0.0161199	-0.187808	0.430887	-0.305123	-0.0779779	0.115235	0.0622832	0.252734	0.14875	-0.324178	-1.35553	0.0540148	-0.116446	-0.194356	-0.210273	-0.186789	-0.0765988	0.137152	0.125788	0.193155	0.177091	-0.615416	-1.75898	-0.0771775	-0.221257	-0.148299	0.327439	-0.807977	0.402228	0.00854408	-0.00455752	0.0376743	-0.100947	0.490019
4.52	0.306829	0.717302	0.0621349	0.113199	0.00552604	-0.361173	-0.0283046	-0.0926522	0.911829	-0.0825808	-0.012927	0.00252751	-0.262701	-0.161535	-0.0584761	-0.0248637	-0.184002	0.37397	-0.309939	-0.851417	0.115017	-0.0714891	0.255714	0.425224	-0.332269	-0.309156	0.0556345	0.107377	-0.196717	-0.335023	-0.191189	-0.778481	0.137438	-0.033389	0.196564	0.475512	-0.629691	-1.05371	-0.0776198	-0.275266	-0.145484	0.445751	-0.805003	0.175437	0.00863378	0.00140914	0.0367502	-0.0786018	0.492257
4.53	0.311377	0.137388	0.0622532	0.184672	0.00102505	-0.489457	-0.0293607	-0.11793	0.910978	-0.0843437	-0.0128946	0.00415387	-0.259138	0.896797	-0.0595508	-0.0569403	-0.17999	0.420807	-0.322064	-1.5591	0.114392	-0.0117992	0.260888	0.594819	-0.330386	0.608749	0.0571451	0.264842	-0.200558	-0.41201	-0.202009	-1.36413	0.137126	-0.0015122	0.20234	0.652556	-0.637432	-0.420616	-0.0794775	-0.31709	-0.141089	0.555203	-0.804759	-0.141702	0.00871613	0.0130424	0.0360726	-0.0578337	0.494803
4.54	0.309991	-0.510307	0.06271	0.268673	-0.00496387	-0.618156	-0.0306541	-0.140294	0.910169	-0.077926	-0.0128407	0.00683158	-0.245094	1.98256	-0.0627088	-0.0612387	-0.17403	0.62282	-0.340932	-2.18296	0.114636	0.0688596	0.267477	0.709264	-0.319142	1.5501	0.0584746	0.454689	-0.205735	-0.49422	-0.218253	-1.86435	0.137207	0.0264601	0.209454	0.751094	-0.638651	0.296643	-0.0827906	-0.371955	-0.135122	0.653531	-0.807922	-0.490344	0.0087942	0.0254701	0.035625	-0.0375262	0.4975
4.55	0.30163	-1.26721	0.0636056	0.338131	-0.0123032	-0.716825	-0.0321576	-0.159909	0.909391	-0.0795627	-0.0127543	0.0105139	-0.220114	3.08131	-0.0673112	0.00660424	-0.164903	0.86253	-0.365198	-2.63395	0.115178	0.0411371	0.275098	0.794716	-0.297899	2.55432	0.0596685	0.65743	-0.212366	-0.58016	-0.239006	-2.26524	0.137188	-0.0267409	0.217518	0.84577	-0.63207	1.14421	-0.0875781	-0.397623	-0.127666	0.718278	-0.814377	-0.791014	0.00887388	0.0355349	0.0354128	-0.0163159	0.499438
4.56	0.285601	-2.03307	0.0648807	0.375787	-0.0204859	-0.761981	-0.0338401	-0.175784	0.908546	-0.0906224	-0.0126319	0.0137411	-0.184451	4.07546	-0.072402	0.112929	-0.153112	0.967466	-0.393012	-2.89533	0.115016	-0.0465297	0.283333	0.832147	-0.266479	3.51918	0.0604452	0.837716	-0.220404	-0.6406	-0.263239	-2.56213	0.136135	-0.175373	0.226506	0.935673	-0.616798	2.0075	-0.0933898	-0.377455	-0.118967	0.735615	-0.823471	-1.01066	0.00893545	0.0408445	0.0354386	0.00584484	0.499947
4.57	0.262595	-2.62976	0.0665133	0.370538	-0.0286963	-0.704104	-0.0356483	-0.184017	0.907567	-0.104881	-0.0124861	0.015176	-0.140128	4.72799	-0.0773267	0.205161	-0.140694	0.812897	-0.422263	-2.89975	0.114064	-0.121054	0.291589	0.799862	-0.226196	4.26226	0.0605245	0.949175	-0.229104	-0.58693	-0.2899	-2.75182	0.133481	-0.31448	0.236228	0.991168	-0.593507	2.68903	-0.0995452	-0.303769	-0.109617	0.668191	-0.834245	-1.1196	0.00897073	0.0424417	0.0357125	0.029648	0.49869
4.58	0.234766	-2.98482	0.0684047	0.362733	-0.0359851	-0.617262	-0.0374963	-0.183833	0.906454	-0.116926	-0.0123288	0.0163385	-0.0910124	5.02477	-0.081585	0.250976	-0.129382	0.675572	-0.450608	-2.74895	0.11272	-0.112229	0.299281	0.727384	-0.180015	4.67441	0.0596057	0.996866	-0.237355	-0.513278	-0.317849	-2.80221	0.129838	-0.3749	0.246243	0.987285	-0.564522	3.11485	-0.105269	-0.246215	-0.100444	0.576583	-0.845701	-1.15535	0.00898214	0.0432836	0.0362209	0.051156	0.495733
4.59	0.204852	-3.03352	0.0707302	0.38644	-0.0425759	-0.576374	-0.0392855	-0.171565	0.905255	-0.121043	-0.012159	0.0174282	-0.0408379	4.91938	-0.085384	0.213837	-0.11877	0.629827	-0.47683	-2.47613	0.111494	-0.1148	0.306189	0.643677	-0.132114	4.58713	0.0580723	0.983167	-0.245114	-0.499859	-0.344962	-2.56115	0.12605	-0.349065	0.255656	0.871302	-0.532755	3.22105	-0.110794	-0.265183	-0.0915555	0.525235	-0.857236	-1.14445	0.00899235	0.0412865	0.0369064	0.0645582	0.491678
4.6	0.175953	-2.8187	0.0735893	0.418481	-0.0490718	-0.58951	-0.0408851	-0.147542	0.904072	-0.113543	-0.0119796	0.0183871	0.00630055	4.46973	-0.0889925	0.132978	-0.108147	0.680615	-0.499723	-2.10764	0.110198	-0.121819	0.312102	0.530899	-0.0877178	4.04817	0.0565362	0.897584	-0.253104	-0.587399	-0.367974	-2.03349	0.122701	-0.287589	0.263411	0.675977	-0.501456	3.05114	-0.116498	-0.330024	-0.0827587	0.526371	-0.868717	-1.16666	0.00893067	0.0325094	0.0376799	0.0679059	0.487446
4.61	0.149601	-2.5536	0.0768711	0.438982	-0.0556355	-0.589094	-0.0422336	-0.122518	0.903017	-0.0963435	-0.0117926	0.0188542	0.0485655	3.98075	-0.09238	0.0589971	-0.0972318	0.729132	-0.519033	-1.77009	0.108901	-0.12831	0.316798	0.401183	-0.0492566	3.45802	0.0552361	0.808536	-0.261383	-0.617114	-0.38554	-1.50478	0.120127	-0.217686	0.26915	0.475689	-0.472276	2.81936	-0.122374	-0.382991	-0.0740363	0.516334	-0.880793	-1.26117	0.00879549	0.0326672	0.0385684	0.0874419	0.484358
4.62	0.125797	-2.30886	0.0805023	0.449656	-0.0619151	-0.545227	-0.0433411	-0.0991356	0.902166	-0.073197	-0.0116049	0.0186797	0.0860353	3.50535	-0.095566	-0.00566674	-0.0863696	0.733962	-0.534979	-1.42332	0.107414	-0.167286	0.320134	0.266279	-0.0163587	2.93686	0.0543552	0.745067	-0.26903	-0.53977	-0.398197	-1.04719	0.117991	-0.202712	0.272955	0.286083	-0.445317	2.60132	-0.128254	-0.411958	-0.0657341	0.464612	-0.893982	-1.38412	0.00861306	0.0338283	0.0396256	0.100291	0.482757
4.63	0.104338	-2.0758	0.0843621	0.441817	-0.0675158	-0.471858	-0.0442185	-0.0765396	0.901565	-0.046247	-0.0114178	0.01883	0.11865	3.01022	-0.0984929	-0.0461838	-0.0759531	0.715097	-0.547207	-1.03092	0.105428	-0.22304	0.322141	0.140443	0.011523	2.45001	0.0539891	0.678841	-0.275339	-0.420785	-0.406419	-0.615792	0.115925	-0.209897	0.274905	0.110321	-0.420461	2.3872	-0.133938	-0.412767	-0.058211	0.387816	-0.908474	-1.51826	0.00838275	0.03693	0.0408018	0.10927	0.482583
4.64	0.0851457	-1.84199	0.0882202	0.410647	-0.072207	-0.382897	-0.0448781	-0.0557424	0.90125	-0.0163452	-0.0112263	0.0194591	0.14627	2.50767	-0.101009	-0.0636266	-0.0662346	0.660568	-0.555455	-0.63539	0.103037	-0.245223	0.322908	0.0199779	0.0346023	1.98167	0.0540327	0.588592	-0.280327	-0.334267	-0.410413	-0.20204	0.113739	-0.222758	0.27509	-0.0658405	-0.397748	2.15979	-0.139196	-0.385167	-0.0516638	0.301374	-0.924374	-1.6622	0.00811485	0.0408882	0.0420474	0.112169	0.484061
4.65	0.0683456	-1.566	0.0917573	0.340013	-0.0756745	-0.233287	-0.0453407	-0.0371145	0.901244	0.0154445	-0.0110332	0.0188041	0.168675	1.948	-0.103128	-0.0850139	-0.0582402	0.453291	-0.559756	-0.235617	0.10067	-0.224001	0.322432	-0.103921	0.052884	1.50933	0.0542215	0.456898	-0.284178	-0.222839	-0.410451	0.167518	0.111526	-0.22351	0.273586	-0.223938	-0.377517	1.86441	-0.143669	-0.299336	-0.0463993	0.164514	-0.941621	-1.77987	0.0077736	0.0372749	0.0432968	0.112197	0.487559
4.66	0.0546464	-1.17378	0.0945081	0.217469	-0.0769558	0.0302748	-0.0456287	-0.0209181	0.901563	0.0481303	-0.0108567	0.0162008	0.184747	1.23412	-0.105005	-0.112101	-0.0536723	0.109782	-0.559961	0.186526	0.0986319	-0.19184	0.320718	-0.228859	0.0659172	0.970485	0.0542339	0.268247	-0.286086	0.00141498	-0.407076	0.484849	0.109403	-0.217075	0.270537	-0.369908	-0.360945	1.40561	-0.146625	-0.13262	-0.0434738	-0.0751645	-0.95967	-1.81313	0.00731115	0.0286392	0.0445885	0.121142	0.493133
4.67	0.0453711	-0.609611	0.0959845	0.0512233	-0.0750325	0.375628	-0.0457655	-0.00649184	0.9022	0.0788634	-0.0107131	0.0124954	0.192629	0.305949	-0.106656	-0.128838	-0.0538318	-0.318091	-0.555819	0.634721	0.0968393	-0.182708	0.317818	-0.341762	0.0725282	0.285116	0.0538346	0.0134547	-0.284915	0.310996	-0.400685	0.778298	0.107223	-0.233888	0.266113	-0.50054	-0.349988	0.722109	-0.147341	0.0914502	-0.044135	-0.384035	-0.977487	-1.72801	0.00673436	0.0171119	0.045981	0.130925	0.500489
4.68	0.0423593	0.132023	0.0958235	-0.125997	-0.06948	0.717534	-0.0457555	0.00858003	0.903129	0.105939	-0.0106064	0.00876955	0.190029	-0.824431	-0.107814	-0.134555	-0.0594262	-0.730464	-0.547095	1.09379	0.0950355	-0.192316	0.313871	-0.431902	0.070791	-0.59152	0.0529389	-0.275319	-0.280227	0.59069	-0.391321	1.08394	0.105022	-0.206087	0.26044	-0.617719	-0.347021	-0.174529	-0.14541	0.310693	-0.0490697	-0.680534	-0.993802	-1.52279	0.00610766	0.0115682	0.0473859	0.126235	0.508875
4.69	0.0466751	0.887248	0.0943056	-0.244774	-0.0607656	0.987667	-0.0455998	0.0221239	0.904295	0.125993	-0.0105483	0.00255409	0.176072	-1.91484	-0.10846	-0.176873	-0.069895	-1.04276	-0.534089	1.48401	0.0933537	-0.160678	0.309163	-0.493413	0.059705	-1.49693	0.052353	-0.420531	-0.273235	0.679348	-0.378916	1.38467	0.104363	-0.00800484	0.253577	-0.736857	-0.353189	-1.07758	-0.141219	0.447446	-0.0579992	-0.916419	-1.00787	-1.28805	0.0055456	0.0110825	0.0486157	0.100061	0.517707
4.7	0.057943	1.55137	0.092002	-0.323579	-0.0497824	1.15615	-0.0453222	0.032973	0.905621	0.137621	-0.0105539	-0.00352065	0.151921	-2.84136	-0.108556	-0.210069	-0.0839793	-1.2342	-0.517627	1.79281	0.0920456	-0.124	0.303922	-0.542734	0.0400099	-2.3075	0.0529736	-0.497882	-0.264839	0.810538	-0.363713	1.65246	0.104293	-0.00344301	0.245774	-0.808802	-0.367816	-1.86396	-0.135393	0.520607	-0.0699533	-1.05542	-1.01959	-1.05705	0.00508007	0.0114799	0.0494896	0.060894	0.526691
4.71	0.0752274	2.10913	0.0893124	-0.36948	-0.0374805	1.24105	-0.0449462	0.0418433	0.907022	0.14149	-0.0106177	-0.00921181	0.119247	-3.61488	-0.107823	-0.245445	-0.100531	-1.36026	-0.498315	2.06247	0.0911534	-0.0740137	0.298207	-0.590782	0.0128697	-3.0039	0.0548192	-0.52731	-0.254301	1.00536	-0.346039	1.88294	0.105209	0.174811	0.237431	-0.84881	-0.38954	-2.51515	-0.128347	0.544944	-0.0837067	-1.11278	-1.02907	-0.843658	0.00473196	0.0134025	0.0499199	0.0155344	0.535522
4.72	0.0975008	2.55086	0.0865304	-0.402268	-0.0246887	1.23433	-0.0444891	0.0495052	0.908428	0.138562	-0.0107224	-0.0108189	0.079626	-4.23109	-0.106022	-0.254781	-0.118655	-1.40293	-0.476496	2.29856	0.0910856	0.0476398	0.29197	-0.653458	-0.0205544	-3.57115	0.0573796	-0.632351	-0.24109	1.2616	-0.326315	2.0671	0.106539	0.093554	0.228874	-0.856248	-0.416936	-3.01936	-0.120411	0.535541	-0.0981313	-1.07661	-1.03657	-0.663942	0.00450692	0.0166941	0.0498838	-0.028926	0.544151
4.73	0.123672	2.87704	0.0837472	-0.418373	-0.0122824	1.15248	-0.0439594	0.0562178	0.909773	0.129874	-0.010822	-0.00871026	0.034692	-4.69099	-0.102842	-0.259308	-0.137258	-1.37125	-0.452495	2.49943	0.0924741	0.195924	0.285091	-0.721473	-0.0592308	-4.00553	0.0592247	-0.796618	-0.225641	1.31221	-0.304957	2.20429	0.108524	0.288146	0.220197	-0.877715	-0.44852	-3.37764	-0.111888	0.494202	-0.112049	-0.966866	-1.04244	-0.515696	0.00440104	0.0203758	0.0494182	-0.068712	0.552539
4.74	0.1527	3.09939	0.0811468	-0.405774	-0.000837213	1.03227	-0.0433699	0.0613941	0.911012	0.117323	-0.0108937	-0.00569359	-0.0140341	-5.00672	-0.098422	-0.284734	-0.155551	-1.3041	-0.426681	2.66281	0.0949832	0.265006	0.277535	-0.791596	-0.101879	-4.30578	0.0597173	-0.94014	-0.211149	1.05036	-0.282514	2.28257	0.11199	0.367264	0.211287	-0.902145	-0.482965	-3.60742	-0.10318	0.421465	-0.124714	-0.824491	-1.04703	-0.405006	0.00440117	0.0248	0.048576	-0.102546	0.56061
4.75	0.183494	3.20163	0.0788962	-0.379355	0.00943315	0.915467	-0.0427418	0.0633657	0.912103	0.100024	-0.0109394	-0.00364109	-0.0650553	-5.15981	-0.0930156	-0.306798	-0.173092	-1.2304	-0.399448	2.77722	0.0978528	0.282911	0.269327	-0.849605	-0.146863	-4.42097	0.0590497	-1.00404	-0.199499	0.758398	-0.259704	2.25913	0.116201	0.449717	0.202198	-0.903053	-0.518984	-3.69833	-0.0946071	0.349423	-0.135809	-0.687358	-1.05067	-0.325788	0.00449453	0.02963	0.0474267	-0.128744	0.568251
4.76	0.21466	3.14135	0.0770348	-0.344186	0.0186198	0.802103	-0.0421298	0.0571748	0.91299	0.0758715	-0.0109672	-0.00183742	-0.116219	-5.02648	-0.0867002	-0.279093	-0.189615	-1.14342	-0.371815	2.70588	0.101088	0.34269	0.260723	-0.855276	-0.191689	-4.25409	0.057747	-0.963336	-0.190221	0.602778	-0.238049	2.04057	0.120972	0.47237	0.193512	-0.811963	-0.555066	-3.61459	-0.0863079	0.284793	-0.145315	-0.559766	-1.05367	-0.273262	0.00467895	0.035212	0.0460537	-0.147384	0.575323
4.77	0.244279	2.86451	0.0755893	-0.287157	0.0264277	0.636071	-0.0416391	0.0389431	0.913591	0.0427618	-0.0109719	0.00119672	-0.163684	-4.44866	-0.0796701	-0.181398	-0.203909	-0.882759	-0.346605	2.28174	0.104838	0.376469	0.252638	-0.736007	-0.232989	-3.74371	0.0563923	-0.815821	-0.182199	0.526604	-0.219705	1.60104	0.125546	0.411014	0.1863	-0.607266	-0.589208	-3.30253	-0.0787044	0.203373	-0.152954	-0.395756	-1.05629	-0.253711	0.00492085	0.0357861	0.0445291	-0.158468	0.581778
4.78	0.2702	2.36943	0.0745498	-0.18944	0.0320693	0.384314	-0.0413855	0.0104469	0.913821	0.00241959	-0.0109395	0.00532976	-0.202882	-3.42174	-0.0726062	-0.0643516	-0.213573	-0.431843	-0.327515	1.49572	0.108453	0.313503	0.246563	-0.454934	-0.267361	-2.93245	0.0554099	-0.583607	-0.175722	0.363535	-0.206633	1.00333	0.128948	0.255498	0.181646	-0.314048	-0.619184	-2.75663	-0.0725239	0.0802478	-0.15809	-0.168882	-1.05894	-0.285379	0.00515931	0.0358725	0.0429524	-0.157676	0.587698
4.79	0.290526	1.71683	0.0740778	-0.0303042	0.0345837	0.0666423	-0.0414451	-0.0224446	0.913636	-0.0385807	-0.0108663	0.00919438	-0.230121	-2.10259	-0.0670125	-0.0227315	-0.217216	0.0817121	-0.317534	0.505757	0.110774	0.131152	0.243993	-0.0531154	-0.292224	-1.93923	0.0553704	-0.273164	-0.172018	0.0897176	-0.199931	0.340859	0.130727	0.105854	0.180104	-0.000268477	-0.643006	-2.03484	-0.0687933	-0.106228	-0.160142	0.0955585	-1.06233	-0.406988	0.00539214	0.0395484	0.0414319	-0.148766	0.59335
4.8	0.304302	1.02215	0.074406	0.157318	0.0334873	-0.251114	-0.0418258	-0.0530579	0.913086	-0.0687925	-0.0107584	0.0122029	-0.244162	-0.758631	-0.0643363	-0.0679998	-0.21524	0.453078	-0.317389	-0.44641	0.111162	-0.0345322	0.245413	0.317208	-0.306441	-0.904666	0.0567442	0.0555	-0.171847	-0.210816	-0.1999	-0.326843	0.13135	0.0397675	0.181517	0.270549	-0.659656	-1.26196	-0.0682682	-0.316925	-0.159034	0.348686	-1.06748	-0.639122	0.00561086	0.0465846	0.0400538	-0.131547	0.599136
4.81	0.311596	0.389075	0.0754228	0.274404	0.0292523	-0.466505	-0.0424867	-0.077787	0.912323	-0.0803542	-0.0106269	0.0137087	-0.245859	0.411975	-0.0649789	-0.124427	-0.21038	0.488658	-0.326045	-1.23419	0.11052	-0.0495678	0.249862	0.542084	-0.310137	0.0773319	0.0592113	0.280246	-0.174773	-0.387395	-0.206465	-0.969897	0.13182	0.0715316	0.185357	0.4821	-0.669192	-0.559932	-0.0706742	-0.431901	-0.155214	0.529878	-1.07546	-0.968812	0.00581229	0.0574392	0.0388922	-0.109664	0.605402
4.82	0.312742	-0.269075	0.0765409	0.300858	0.0231781	-0.612327	-0.0433687	-0.0981857	0.911512	-0.0815492	-0.010483	0.0152314	-0.236656	1.51829	-0.0680785	-0.0859915	-0.204557	0.576759	-0.341852	-1.89704	0.11044	0.0505724	0.256083	0.683909	-0.303917	1.07009	0.0616589	0.415127	-0.179644	-0.511138	-0.219113	-1.53732	0.13256	0.0752269	0.191152	0.658501	-0.671898	0.16823	-0.0747019	-0.434345	-0.149384	0.672736	-1.08715	-1.37588	0.00601416	0.0731637	0.0379816	-0.0862371	0.612188
4.83	0.306888	-1.02981	0.0773376	0.298588	0.015801	-0.736929	-0.0444406	-0.115645	0.91068	-0.0858774	-0.0103195	0.0176152	-0.216251	2.64816	-0.0725238	0.0361624	-0.19648	0.769368	-0.363616	-2.42088	0.111113	0.0972128	0.263521	0.78653	-0.287358	2.11891	0.0634853	0.548687	-0.1864	-0.631167	-0.236911	-1.99973	0.132974	0.0164274	0.198571	0.807934	-0.666704	1.01853	-0.0796737	-0.397652	-0.141609	0.798294	-1.10308	-1.80432	0.00622472	0.088311	0.0373275	-0.0637874	0.619225
4.84	0.293339	-1.78929	0.0778838	0.310986	0.0073688	-0.820798	-0.0456699	-0.129315	0.909777	-0.0953496	-0.0101304	0.0200461	-0.184695	3.67686	-0.0775051	0.166669	-0.185302	0.96638	-0.38978	-2.77084	0.111999	0.0963609	0.271846	0.855017	-0.260301	3.10684	0.0646277	0.704874	-0.194942	-0.714736	-0.25881	-2.35745	0.132543	-0.0857535	0.207367	0.9233	-0.652708	1.87886	-0.0854421	-0.372922	-0.132002	0.870907	-1.12314	-2.18284	0.00643236	0.102117	0.0369494	-0.0346798	0.626052
4.85	0.272837	-2.41716	0.0786519	0.324167	-0.00156311	-0.828729	-0.0470093	-0.137052	0.908759	-0.108524	-0.00991898	0.0222273	-0.14389	4.44503	-0.0826492	0.269426	-0.172033	0.990407	-0.418464	-2.91508	0.112631	0.045466	0.280566	0.859918	-0.224118	3.90446	0.0652574	0.832832	-0.204567	-0.724998	-0.283749	-2.61219	0.131263	-0.137348	0.217045	0.996757	-0.630678	2.60276	-0.0919167	-0.345806	-0.121318	0.862297	-1.1465	-2.46837	0.00661918	0.106324	0.0368873	-0.00801111	0.632215
4.86	0.247001	-2.85528	0.0796808	0.315522	-0.0100748	-0.752315	-0.0483837	-0.136702	0.907602	-0.123082	-0.00969083	0.0231499	-0.0970207	4.88086	-0.0873169	0.333153	-0.158837	0.84442	-0.447396	-2.85474	0.112687	0.00717325	0.289038	0.81822	-0.181124	4.45616	0.0650008	0.899146	-0.214307	-0.654461	-0.310753	-2.76689	0.129663	-0.156437	0.227314	1.034	-0.602298	3.12876	-0.0983718	-0.289183	-0.110366	0.78134	-1.17229	-2.67855	0.00673874	0.10808	0.0371227	0.0201187	0.63754
4.87	0.217963	-3.02717	0.0811514	0.330541	-0.0176762	-0.672283	-0.0497044	-0.125351	0.906311	-0.134236	-0.00946113	0.0228442	-0.0474665	4.95104	-0.0915794	0.312573	-0.146897	0.698623	-0.475033	-2.66688	0.112657	0.00439513	0.296975	0.762083	-0.134489	4.58521	0.0639693	0.915937	-0.223462	-0.609236	-0.338299	-2.68166	0.127991	-0.148795	0.237584	0.985468	-0.569812	3.37982	-0.104524	-0.276034	-0.0997791	0.691271	-1.19985	-2.82139	0.00678427	0.106795	0.037636	0.0444933	0.642276
4.88	0.188771	-2.89828	0.0832432	0.371793	-0.0249408	-0.664578	-0.0508404	-0.100443	0.904953	-0.135601	-0.00923332	0.0227465	0.000772311	4.62845	-0.0956345	0.233451	-0.135407	0.716102	-0.500255	-2.36597	0.112352	-0.0518982	0.304269	0.685984	-0.0893824	4.19217	0.0626872	0.862033	-0.232812	-0.686693	-0.363144	-2.26498	0.126499	-0.120727	0.246804	0.842918	-0.536386	3.31914	-0.110711	-0.330788	-0.0894244	0.664773	-1.22868	-2.95169	0.00674196	0.10391	0.03838	0.0649701	0.646856
4.89	0.161555	-2.66049	0.085964	0.410378	-0.0321228	-0.644586	-0.0516997	-0.0713701	0.903637	-0.125781	-0.0090091	0.0219076	0.044835	4.1624	-0.0994654	0.142682	-0.123704	0.760327	-0.522174	-2.02838	0.111579	-0.0798028	0.31069	0.589679	-0.049206	3.65464	0.0615417	0.80347	-0.242255	-0.683435	-0.383394	-1.79801	0.125279	-0.108765	0.254474	0.678073	-0.504289	3.13424	-0.117023	-0.38486	-0.0792904	0.628326	-1.25924	-3.17468	0.00659409	0.105135	0.0393436	0.0866134	0.652463
4.9	0.136789	-2.41265	0.0892127	0.430301	-0.0389152	-0.592318	-0.0522694	-0.0426366	0.902469	-0.106602	-0.00879773	0.0203041	0.0841433	3.68831	-0.103068	0.0647934	-0.112069	0.765461	-0.540781	-1.7006	0.110585	-0.111812	0.315992	0.464698	-0.0143555	3.13237	0.0608091	0.75333	-0.250853	-0.603045	-0.399121	-1.36161	0.123915	-0.15764	0.260433	0.505745	-0.474142	2.92779	-0.12326	-0.408642	-0.0696873	0.565615	-1.29253	-3.49207	0.0063407	0.111193	0.0405329	0.109728	0.660187
4.91	0.114402	-2.17738	0.0928072	0.431524	-0.0449854	-0.513578	-0.0525531	-0.0141324	0.901524	-0.0815916	-0.00860232	0.0188699	0.118644	3.20314	-0.106395	0.0072177	-0.100925	0.738027	-0.555958	-1.33952	0.109045	-0.186132	0.320036	0.34398	0.0154223	2.63487	0.0605969	0.700942	-0.258139	-0.48896	-0.410521	-0.931486	0.122074	-0.18813	0.264618	0.332632	-0.44598	2.72687	-0.129179	-0.404178	-0.0608938	0.480978	-1.32938	-3.88447	0.00599368	0.12497	0.0419306	0.121938	0.670533
4.92	0.0942544	-1.9476	0.096546	0.415634	-0.0500846	-0.415936	-0.0525544	0.0136736	0.900851	-0.0523083	-0.00841847	0.0179943	0.1482	2.70044	-0.109353	-0.0315866	-0.0905763	0.692869	-0.567336	-0.947173	0.106834	-0.242683	0.322875	0.229678	0.0403242	2.1548	0.0608898	0.636368	-0.26391	-0.363643	-0.417649	-0.510958	0.120177	-0.180825	0.267132	0.170672	-0.41976	2.52195	-0.134589	-0.377076	-0.0531259	0.380971	-1.3705	-4.34125	0.00558865	0.146008	0.0434216	0.127782	0.683908
4.93	0.0763541	-1.70324	0.100192	0.369988	-0.0540175	-0.292911	-0.0522851	0.0399137	0.900488	-0.0198481	-0.00824067	0.0175225	0.172634	2.17133	-0.111856	-0.0455183	-0.0812619	0.617091	-0.574752	-0.54678	0.104175	-0.27625	0.324578	0.117085	0.0604386	1.68329	0.0615617	0.541051	-0.268144	-0.231908	-0.420664	-0.112344	0.118419	-0.171002	0.267992	0.00896336	-0.395646	2.28629	-0.139287	-0.312606	-0.046579	0.262945	-1.41646	-4.84973	0.00514104	0.170334	0.0449521	0.12815	0.70071
4.94	0.0610729	-1.37943	0.10334	0.281771	-0.0561913	-0.0755987	-0.0517605	0.0647979	0.900463	0.0149781	-0.00807454	0.0152919	0.191258	1.52481	-0.113887	-0.0800929	-0.0742095	0.337495	-0.578018	-0.113839	0.101349	-0.280087	0.325094	-0.00308643	0.0755446	1.17045	0.0623271	0.402392	-0.270603	-0.0619428	-0.419881	0.250722	0.116618	-0.193284	0.267239	-0.155252	-0.374317	1.93933	-0.142733	-0.178067	-0.0418805	0.0574304	-1.46758	-5.37098	0.00461682	0.192325	0.0464837	0.128563	0.721122
4.95	0.0493643	-0.915994	0.105565	0.147649	-0.0555311	0.245098	-0.050994	0.0884835	0.900788	0.0501296	-0.0079407	0.0113372	0.202543	0.698029	-0.115773	-0.131875	-0.0716028	-0.0892824	-0.576822	0.345691	0.0986662	-0.254603	0.324429	-0.119493	0.0847905	0.542027	0.0629789	0.203957	-0.27057	0.198285	-0.415568	0.599819	0.114605	-0.218492	0.264867	-0.309048	-0.357246	1.40881	-0.144226	0.0286384	-0.0403244	-0.247283	-1.52388	-5.87656	0.00398533	0.213744	0.048008	0.127134	0.745143
4.96	0.0430074	-0.228913	0.106406	-0.0147632	-0.0512796	0.59881	-0.0499849	0.113632	0.901464	0.08463	-0.00784829	0.00727619	0.204129	-0.397784	-0.11742	-0.176693	-0.0745916	-0.529596	-0.570859	0.832924	0.0962872	-0.238125	0.322627	-0.221772	0.0862478	-0.32535	0.0633501	-0.058367	-0.267177	0.490321	-0.40768	0.973639	0.112431	-0.231495	0.260975	-0.455322	-0.346792	0.607548	-0.143161	0.260937	-0.0429977	-0.579339	-1.58497	-6.32364	0.00326696	0.241558	0.0494698	0.119973	0.772426
4.97	0.043887	0.561116	0.1059	-0.144405	-0.0437578	0.880067	-0.0487214	0.138745	0.902463	0.113681	-0.00779448	0.00349842	0.194025	-1.57193	-0.118665	-0.229532	-0.082812	-0.859396	-0.560198	1.27844	0.0939311	-0.245415	0.31993	-0.298262	0.0777939	-1.31917	0.0637328	-0.297162	-0.260485	0.736848	-0.395972	1.35311	0.110091	-0.253184	0.255693	-0.582134	-0.345164	-0.31287	-0.139738	0.42706	-0.0499404	-0.845755	-1.65041	-6.7549	0.00257491	0.275869	0.0507575	0.0981319	0.802354
4.98	0.0520707	1.26466	0.10445	-0.232772	-0.0337481	1.07907	-0.0472186	0.161288	0.903702	0.13253	-0.0077792	-0.000457571	0.17272	-2.59886	-0.11933	-0.278976	-0.095153	-1.08387	-0.545427	1.65767	0.0915185	-0.246491	0.31658	-0.355076	0.059571	-2.21591	0.0645032	-0.459738	-0.250872	0.942905	-0.380697	1.69111	0.107646	-0.244564	0.249307	-0.676718	-0.352292	-1.13031	-0.134498	0.529704	-0.0604039	-1.03805	-1.72031	-7.22075	0.00193451	0.314848	0.0517689	0.0727462	0.834378
4.99	0.0664952	1.84157	0.102517	-0.283788	-0.0221586	1.18388	-0.0455029	0.181753	0.905082	0.142225	-0.00780388	-0.00439637	0.142	-3.44806	-0.119222	-0.326251	-0.110379	-1.21682	-0.527119	1.99558	0.089392	-0.183934	0.312674	-0.413375	0.032957	-2.98681	0.0658468	-0.561223	-0.23896	1.07795	-0.362211	2.00742	0.10568	-0.159368	0.24208	-0.75301	-0.366757	-1.79665	-0.127959	0.573705	-0.0732631	-1.14008	-1.79514	-7.73828	0.00141087	0.36946	0.0525054	0.0579001	0.868028
5	0.086093	2.30562	0.100459	-0.308853	-0.00991296	1.20069	-0.0435859	0.201479	0.906528	0.146034	-0.00786308	-0.00710776	0.103466	-4.14902	-0.118148	-0.366117	-0.127444	-1.26938	-0.505535	2.31327	0.0882416	-0.0595335	0.308125	-0.489649	-0.000912905	-3.6516	0.0676212	-0.65016	-0.225583	1.13439	-0.340607	2.31551	0.104858	-0.0208045	0.234096	-0.834104	-0.387134	-2.32973	-0.120556	0.571573	-0.0873261	-1.15386	-1.87552	-8.32814	0.00129078	0.447144	0.0530728	0.0205299	0.902724
[truncated: 2,459 more columns]
