# Supplementary material for: Analysis of abnormal posture in patients with Parkinson's disease using a computational model considering muscle tones
Source: Front Comput Neurosci. 2023 Oct 5;17:1218707. doi: 10.3389/fncom.2023.1218707 (PMC10585043; doi:10.3389/fncom.2023.1218707)
Supplement: Supplementary file 3 [file Data_Sheet_3.ZIP › result_simulation_sub7-8/Sub8_uff3.626850.sto]

221210_sub8_uff3.626850_2/0224_999999.999_16.433
version=1
nRows=501
nColumns=2537
inDegrees=no
endheader
time	pelvis_tilt	pelvis_tilt_u	pelvis_list	pelvis_list_u	pelvis_rotation	pelvis_rotation_u	pelvis_tx	pelvis_tx_u	pelvis_ty	pelvis_ty_u	pelvis_tz	pelvis_tz_u	hip_flexion_r	hip_flexion_r_u	hip_adduction_r	hip_adduction_r_u	hip_rotation_r	hip_rotation_r_u	knee_angle_r	knee_angle_r_u	subtalar_angle_1_r	subtalar_angle_1_r_u	ankle_angle_r	ankle_angle_r_u	hip_flexion_l	hip_flexion_l_u	hip_adduction_l	hip_adduction_l_u	hip_rotation_l	hip_rotation_l_u	knee_angle_l	knee_angle_l_u	subtalar_angle_1_l	subtalar_angle_1_l_u	ankle_angle_l	ankle_angle_l_u	lumbar_extension	lumbar_extension_u	lumbar_bending	lumbar_bending_u	lumbar_rotation	lumbar_rotation_u	neck_extension	neck_extension_u	roll	roll_u	yaw	yaw_u	neck_extension_2
0	0.2543	0	0.102713	0	-0.0210693	0	-0.073257	0	0.908814	0	0	0	-0.0648209	0	-0.13914	0	-0.169722	0	-0.490353	0	0.0749982	0	0.28921	0	-0.169127	0	0.0729859	0	-0.231284	0	-0.289004	0	0.103584	0	0.194299	0	-0.363312	0	-0.105604	0	-0.0612487	0	-0.0186469	0	0.0590173	0	0.0284842	0	0.0968591
0.01	0.251689	-0.15971	0.103828	0.328363	-0.0204236	0.0911007	-0.073225	0.00341598	0.908496	-0.0383062	-2.72E-05	-0.00698703	-0.0645994	-0.154597	-0.139474	-0.328672	-0.169053	0.204189	-0.484717	0.633794	0.0951703	-1.39168	0.284247	0.316757	-0.16579	0.241833	0.0751238	0.617062	-0.227824	0.514005	-0.288523	-0.233317	0.104677	-0.467823	0.187508	-0.223881	-0.36026	0.207723	-0.106545	-0.343427	-0.0618961	-0.119957	-0.0186252	-0.0189174	0.0575769	-0.0919775	0.0269958	-0.0751548	0.0966938
0.02	0.250287	-0.086687	0.107568	0.293634	-0.0211533	-0.108505	-0.0731943	-0.00128846	0.908091	-0.0331907	-5.85E-05	0.00479504	-0.0666539	-0.0285944	-0.141628	0.0497334	-0.166035	0.35881	-0.478116	0.312137	0.0824473	-0.335062	0.286563	0.165602	-0.161769	0.204276	0.081195	0.515992	-0.223476	0.361633	-0.292029	-0.353553	0.103591	0.138642	0.188078	0.0983955	-0.358508	0.116108	-0.110787	-0.332742	-0.0622684	0.0822834	-0.0187816	-0.00733828	0.0573503	0.00856865	0.0270781	0.0376973	0.0970169
0.03	0.250815	0.123715	0.108645	0.0876732	-0.0235319	-0.229358	-0.0732444	-0.0051359	0.907889	-0.0107955	3.45E-05	0.00919115	-0.0652525	0.118522	-0.139231	0.302131	-0.160899	0.691526	-0.479583	-0.379157	0.0822485	0.00982932	0.287934	0.106308	-0.160406	-0.0522804	0.0838017	0.153075	-0.220801	0.240571	-0.294923	-0.21241	0.104736	0.11568	0.18908	0.0853168	-0.358966	-0.150103	-0.112729	-0.114387	-0.0604581	0.217872	-0.0187844	0.00423172	0.0573451	-0.0116057	0.0274398	0.0370907	0.0974898
0.04	0.252713	0.189424	0.108825	0.0434209	-0.0254522	-0.123088	-0.0732587	0.00220027	0.907809	-0.00731963	9.28E-05	0.00284211	-0.064659	-0.064896	-0.137102	0.144472	-0.153261	0.727592	-0.482822	-0.226457	0.0834946	0.233125	0.288828	0.0764397	-0.161446	-0.179606	0.0852354	0.085508	-0.218333	0.214665	-0.296342	-0.0826667	0.105813	0.0884871	0.189761	0.055439	-0.36096	-0.208489	-0.113449	-0.0538881	-0.0589882	0.112909	-0.0187473	-0.00071518	0.0571985	-0.0141617	0.0278826	0.0501781	0.0978042
0.05	0.254504	0.141104	0.108881	0.00947062	-0.0262142	-0.0267978	-0.0732154	0.00562687	0.907727	-0.00904038	0.000102804	-0.000578987	-0.0655031	-0.105449	-0.136028	0.0463761	-0.147738	0.332395	-0.484325	-0.0951523	0.0853304	0.0932404	0.289558	0.0589449	-0.162984	-0.139538	0.086126	0.0263231	-0.217017	0.0193544	-0.296893	-0.0395176	0.106272	0.0090602	0.190196	0.0361589	-0.362806	-0.144825	-0.113617	-0.00576618	-0.0585719	0.0180127	-0.0188249	-0.0158332	0.0570816	-0.00935713	0.0283881	0.047759	0.0978969
0.06	0.255547	0.0700016	0.108959	0.00851148	-0.0261887	0.0286425	-0.073157	0.00574985	0.907632	-0.00949497	8.31E-05	-0.00321522	-0.0662961	-0.0447419	-0.135956	-0.0532111	-0.146861	-0.0863102	-0.4851	-0.0730258	0.0856994	0.0216739	0.290049	0.0401397	-0.163896	-0.0529386	0.0864651	0.00584483	-0.217371	-0.0829701	-0.297333	-0.0520799	0.106259	-0.000413083	0.190538	0.0320655	-0.363828	-0.0619358	-0.113542	0.00343418	-0.0588259	-0.0390463	-0.0190491	-0.0286834	0.0569896	-0.00814601	0.0288275	0.0372093	0.0978768
0.07	0.255973	0.0300279	0.109172	0.0128427	-0.0257954	0.0539705	-0.0731023	0.00521703	0.907546	-0.00730037	4.27E-05	-0.00462193	-0.0665939	0.00341167	-0.136801	-0.113046	-0.148638	-0.206364	-0.485886	-0.0822675	0.0860695	0.050768	0.290399	0.0306933	-0.164112	0.00111938	0.0865131	-0.00416185	-0.218129	-0.0497998	-0.297956	-0.0707095	0.106312	0.0108384	0.190866	0.0341269	-0.364186	-0.0168395	-0.113488	0.00258947	-0.0594126	-0.0662496	-0.0193863	-0.0377912	0.0569057	-0.0070752	0.0291705	0.0277151	0.0978071
0.08	0.256151	0.0201339	0.109444	0.010496	-0.0252536	0.0629466	-0.07305	0.00525555	0.907486	-0.0046643	-4.01E-06	-0.00449263	-0.066705	0.00340147	-0.137945	-0.1061	-0.15025	-0.106447	-0.486631	-0.0652513	0.0865724	0.0390763	0.290719	0.0312473	-0.164027	0.014805	0.0864257	-0.00943344	-0.218161	0.0405073	-0.298691	-0.0736283	0.106468	0.0211248	0.191208	0.0330739	-0.364282	-0.00575495	-0.113455	0.00483723	-0.0601388	-0.0755257	-0.0197871	-0.0424733	0.0568282	-0.00601646	0.0294277	0.0196498	0.0977236
0.09	0.256271	0.035468	0.109661	-0.00428627	-0.024643	0.0588364	-0.0729893	0.00785618	0.907452	-0.00167396	-4.46E-05	-0.00321913	-0.0669854	-0.0687215	-0.138791	-0.0644323	-0.150886	-0.0076853	-0.486915	0.0304202	0.0856316	-0.357852	0.29083	-0.00499663	-0.164006	-0.0390813	0.0862688	-0.0355684	-0.217599	0.03546	-0.29918	0.00313185	0.106347	-0.0620546	0.191264	-0.0249004	-0.364302	-0.018198	-0.113361	0.0168663	-0.0609066	-0.0705992	-0.0202303	-0.0499522	0.0567916	0.0179096	0.0296359	0.0359562	0.0977075
0.1	0.257229	0.181114	0.109337	-0.0763144	-0.0243618	-0.037715	-0.0728728	0.0158275	0.907473	0.00702992	-4.59E-05	0.0036571	-0.0689314	-0.343918	-0.138394	0.0952122	-0.150639	0.120195	-0.48564	0.220993	0.0815245	-0.334199	0.290506	-0.0556967	-0.16586	-0.31314	0.0854601	-0.219631	-0.218532	-0.284766	-0.298091	0.223478	0.10587	-0.0294359	0.190778	-0.0742593	-0.365124	-0.172268	-0.112874	0.0729763	-0.0612807	0.0311546	-0.0207794	-0.0521403	0.0576812	0.148385	0.0305848	0.119838	0.0980776
0.11	0.259879	0.321913	0.108209	-0.0951717	-0.0249813	-0.119603	-0.0726828	0.0213847	0.907599	0.0177426	1.51E-05	0.0070567	-0.073434	-0.57742	-0.136395	0.12717	-0.149434	0.199569	-0.482662	0.367418	0.0792104	-0.153401	0.289619	-0.113667	-0.170786	-0.536295	0.0836702	-0.306869	-0.221858	-0.38595	-0.295082	0.346845	0.105666	-0.00916731	0.189865	-0.106362	-0.367635	-0.323261	-0.111869	0.0843825	-0.0607345	0.113233	-0.0213104	-0.0424354	0.0588681	0.0731346	0.0314021	0.0448207	0.0986341
0.12	0.263515	0.371071	0.107081	-0.0816602	-0.0258363	-0.0913709	-0.0724578	0.0230365	0.907814	0.0243899	7.19E-05	0.0037744	-0.0797179	-0.680963	-0.134673	0.0249253	-0.149408	-0.0551302	-0.478461	0.458745	0.0782403	-0.0476939	0.288238	-0.154889	-0.177051	-0.590799	0.0821552	-0.257918	-0.224355	-0.206306	-0.291531	0.353008	0.105854	0.0465888	0.188685	-0.124918	-0.371171	-0.372851	-0.11088	0.0752019	-0.0601034	0.080004	-0.0216729	-0.0275449	0.0594447	0.0657539	0.0320754	0.0973038	0.0988168
0.13	0.267117	0.329681	0.106066	-0.0986463	-0.0262217	-0.0365276	-0.0722316	0.021898	0.908068	0.025438	8.91E-05	-9.91E-05	-0.0864414	-0.645923	-0.133775	-0.0346207	-0.152098	-0.26487	-0.473781	0.466744	0.0782721	0.0446301	0.286539	-0.177303	-0.1831	-0.52626	0.0811554	-0.209023	-0.225104	-0.0530817	-0.288083	0.334205	0.106423	0.0581837	0.187413	-0.12383	-0.37468	-0.3242	-0.109796	0.104622	-0.0599803	0.0231619	-0.0219687	-0.028507	0.0602205	0.0808313	0.0331831	0.103523	0.0984808
0.14	0.269977	0.243613	0.104925	-0.12992	-0.0260566	0.00469201	-0.0720245	0.0194065	0.908311	0.0230573	7.78E-05	-0.00173745	-0.0924399	-0.545084	-0.133147	-0.0122108	-0.155397	-0.205493	-0.469236	0.439759	0.0790369	0.0907197	0.284801	-0.169079	-0.188113	-0.407612	0.0803238	-0.178177	-0.224684	0.0497255	-0.284877	0.304881	0.106885	0.029029	0.186277	-0.101521	-0.377384	-0.227699	-0.108362	0.148569	-0.0602609	-0.0172463	-0.0223291	-0.0393807	0.0608892	0.0533405	0.0339889	0.0509461	0.0977512
0.15	0.271944	0.166343	0.103611	-0.14919	-0.0254949	0.0298011	-0.0718436	0.0168297	0.90853	0.0209765	6.10E-05	-0.00135271	-0.0973623	-0.453824	-0.132215	0.0443894	-0.15756	-0.105106	-0.464946	0.418686	0.0796031	0.00485642	0.283185	-0.155051	-0.191887	-0.294057	0.079484	-0.152601	-0.223532	0.114128	-0.282048	0.260582	0.107033	0.00362092	0.18539	-0.0789026	-0.379111	-0.141589	-0.106616	0.173806	-0.0607539	-0.0417533	-0.02282	-0.0563926	0.0613181	0.0380868	0.0342593	-0.00213366	0.0968443
0.16	0.273258	0.115655	0.10223	-0.154821	-0.0247305	0.0394021	-0.071686	0.0148201	0.908735	0.0202781	5.53E-05	0.000354125	-0.101458	-0.396505	-0.130798	0.105575	-0.158868	-0.0553216	-0.460777	0.413832	0.0793716	-0.0329459	0.281652	-0.150467	-0.194652	-0.210277	0.078624	-0.137607	-0.222004	0.140703	-0.279693	0.211723	0.107059	0.00211556	0.184689	-0.0622821	-0.380121	-0.0851934	-0.104766	0.179634	-0.0613388	-0.0512554	-0.0234638	-0.0697682	0.0616283	0.0294816	0.0340354	-0.0480921	0.0959511
0.17	0.274172	0.0839628	0.100857	-0.150476	-0.0239545	0.0328339	-0.0715453	0.0134036	0.908938	0.0203783	6.94E-05	0.00244969	-0.104999	-0.357078	-0.128911	0.152709	-0.159737	-0.0289074	-0.456648	0.410547	0.0792146	0.00449008	0.280129	-0.153691	-0.196724	-0.156046	0.0777103	-0.132875	-0.220504	0.119737	-0.277788	0.173351	0.107152	0.0178605	0.184087	-0.0594651	-0.380683	-0.0498633	-0.102961	0.172823	-0.061889	-0.0450477	-0.0242238	-0.079232	0.0618664	0.0225596	0.0334417	-0.0776521	0.0951484
0.18	0.274835	0.0652518	0.0995297	-0.140759	-0.0233041	0.0201036	-0.0714141	0.0131279	0.909143	0.0208107	0.000101818	0.00387037	-0.108151	-0.336372	-0.126749	0.169829	-0.160364	-0.0193572	-0.452547	0.415403	0.0794579	0.0373329	0.278556	-0.162097	-0.198416	-0.140463	0.076736	-0.132885	-0.219358	0.0852871	-0.276093	0.176694	0.107392	0.0260537	0.183413	-0.0752914	-0.380945	-0.0268776	-0.101272	0.163287	-0.0623037	-0.0325424	-0.025042	-0.0883207	0.0618874	-0.0418544	0.0325192	-0.137809	0.0944377
0.19	0.275379	0.0510702	0.0982629	-0.131019	-0.0227846	0.0112768	-0.0712798	0.0136614	0.909357	0.0218747	0.000142748	0.00414822	-0.111178	-0.321649	-0.124569	0.161967	-0.160973	-0.0294284	-0.448362	0.420123	0.0799923	0.0673128	0.276913	-0.167667	-0.200127	-0.14863	0.0757608	-0.129664	-0.218478	0.0670142	-0.274164	0.212638	0.10773	0.0394819	0.182608	-0.0890892	-0.381025	-0.00583155	-0.0996487	0.159673	-0.0625864	-0.0235163	-0.026057	-0.124346	0.060666	-0.182476	0.030763	-0.201389	0.094005
0.2	0.27574	0.0233592	0.0970914	-0.115079	-0.0223784	0.00236884	-0.0711404	0.0139618	0.909581	0.0228226	0.000182128	0.00366593	-0.11398	-0.279907	-0.122583	0.140454	-0.161707	-0.0478956	-0.4442	0.405174	0.080783	0.0846418	0.275215	-0.168854	-0.201889	-0.149101	0.0749028	-0.109872	-0.217756	0.0497032	-0.271792	0.257598	0.108101	0.0373678	0.181626	-0.10333	-0.380825	0.0320401	-0.0981116	0.148117	-0.0627643	-0.0159642	-0.0274771	-0.172271	0.0585285	-0.22541	0.0289718	-0.17246	0.0939475
0.21	0.275625	-0.0469462	0.0960761	-0.0928256	-0.0221163	-0.00775707	-0.0710098	0.0118928	0.909807	0.0219837	0.000216033	0.0031548	-0.115986	-0.157011	-0.120906	0.126921	-0.162461	-0.0490515	-0.440489	0.33285	0.0817093	0.0946698	0.273596	-0.152954	-0.203239	-0.0762413	0.0742647	-0.0700601	-0.217264	0.0272005	-0.269211	0.251663	0.10855	0.047682	0.180576	-0.105531	-0.380029	0.114889	-0.0967562	0.130676	-0.0628058	-0.00776418	-0.0294353	-0.234639	0.0561482	-0.237949	0.0273878	-0.171069	0.0942741
0.22	0.274737	-0.127851	0.0952634	-0.0672998	-0.022033	-0.0209116	-0.0709037	0.00944774	0.910015	0.0195742	0.0002467	0.00306823	-0.116643	-0.0201219	-0.119548	0.120049	-0.162922	-0.0238487	-0.437574	0.256989	0.0825907	0.072257	0.272172	-0.13312	-0.203636	0.0149128	0.0738363	-0.0313656	-0.21713	-0.00991	-0.266809	0.231165	0.108997	0.03808	0.17952	-0.105346	-0.37832	0.209607	-0.0956549	0.109517	-0.0626655	0.00323186	-0.0320819	-0.30603	0.0536602	-0.245091	0.0258129	-0.170492	0.0952129
0.23	0.273133	-0.19349	0.0946835	-0.036281	-0.0221722	-0.0373467	-0.070818	0.00773138	0.910199	0.0171758	0.000278304	0.0032725	-0.116082	0.0936388	-0.11847	0.110631	-0.162929	0.00812807	-0.435326	0.1927	0.0832089	0.0585942	0.270978	-0.104272	-0.203178	0.0820631	0.0736016	0.00507332	-0.217473	-0.0496696	-0.264552	0.220636	0.10938	0.0409301	0.178475	-0.101895	-0.375752	0.288206	-0.0948569	0.0809129	-0.062321	0.0168254	-0.0353942	-0.366755	0.0511034	-0.249056	0.0243537	-0.15288	0.0968163
0.24	0.270934	-0.252374	0.0943771	-0.000791899	-0.0225535	-0.0516549	-0.07075	0.00581333	0.910358	0.014668	0.000311605	0.0033089	-0.114402	0.21137	-0.11769	0.0941939	-0.162514	0.0347108	-0.433804	0.110217	0.0838823	0.0749447	0.270089	-0.0731099	-0.202001	0.14725	0.073595	0.0465402	-0.218177	-0.0713992	-0.262443	0.199179	0.109817	0.0444049	0.177487	-0.0952323	-0.372464	0.35844	-0.0944115	0.0466021	-0.0617848	0.0273595	-0.0392234	-0.404646	0.0485544	-0.234977	0.0231748	-0.115407	0.0988545
0.25	0.268196	-0.306028	0.0943951	0.0362231	-0.023145	-0.0597185	-0.0707022	0.00374153	0.91049	0.0115249	0.000343552	0.00302694	-0.11157	0.331587	-0.117315	0.0686392	-0.161726	0.0558416	-0.4332	0.0122882	0.0847053	0.0862678	0.269541	-0.0370397	-0.200081	0.215243	0.0738749	0.0923842	-0.219091	-0.0822354	-0.260618	0.163635	0.110279	0.0464698	0.176578	-0.0850484	-0.368536	0.42117	-0.0943713	0.00848664	-0.0611169	0.0308419	-0.0432929	-0.411268	0.0463906	-0.172714	0.0225819	-0.0429466	0.100869
0.26	0.264968	-0.350822	0.0947658	0.0736204	-0.0238853	-0.0619309	-0.0706743	0.00199686	0.910587	0.00760548	0.000371326	0.00250452	-0.107629	0.439441	-0.117425	0.0341592	-0.160616	0.0727476	-0.433578	-0.0818576	0.0855561	0.081536	0.269366	-0.000970002	-0.19741	0.274755	0.0744695	0.138626	-0.220155	-0.0909397	-0.259174	0.127368	0.110716	0.0387335	0.17577	-0.0783379	-0.364047	0.472905	-0.0947609	-0.0316595	-0.0603922	0.0283673	-0.0472311	-0.380426	0.0449638	-0.0966834	0.0226236	0.0158089	0.102331
0.27	0.261462	-0.358519	0.0954571	0.10165	-0.0247061	-0.0595763	-0.0706547	0.00231336	0.910645	0.00429231	0.000393988	0.00202519	-0.10298	0.477082	-0.117999	-0.00134751	-0.159302	0.0797055	-0.43468	-0.128786	0.0862799	0.0617664	0.269484	0.0235634	-0.19433	0.273406	0.0753486	0.165163	-0.221355	-0.103859	-0.257912	0.132789	0.111009	0.0185655	0.174953	-0.0839592	-0.35923	0.485949	-0.095538	-0.0668517	-0.0596819	0.0216807	-0.0508602	-0.35186	0.0444799	0.0455487	0.0233548	0.117188	0.10311
0.28	0.25798	-0.356943	0.0964107	0.127809	-0.0255525	-0.05386	-0.0706281	0.00273895	0.910677	0.00200266	0.000411669	0.00145403	-0.0981518	0.508358	-0.118948	-0.0358771	-0.157928	0.0811323	-0.436209	-0.184123	0.0868637	0.0604184	0.269865	0.0533419	-0.191345	0.263849	0.0765001	0.194981	-0.222647	-0.105191	-0.256531	0.134867	0.111208	0.0252155	0.174142	-0.07603	-0.354404	0.48972	-0.0966663	-0.102785	-0.0590483	0.0120606	-0.0543981	-0.354183	0.0457289	0.198111	0.0250371	0.158568	0.103657
0.29	0.25441	-0.373034	0.0976529	0.154443	-0.0263895	-0.0436145	-0.0706045	0.00198239	0.910682	-0.00121439	0.000423088	0.00085987	-0.0928461	0.573009	-0.120304	-0.0668413	-0.156486	0.0807965	-0.438458	-0.262339	0.0874953	0.0638075	0.270544	0.0812072	-0.188147	0.293368	0.0779782	0.233943	-0.223877	-0.0904346	-0.25533	0.103645	0.111497	0.0275346	0.173423	-0.0669481	-0.349447	0.512631	-0.0981535	-0.135649	-0.0585072	-0.000861607	-0.0580912	-0.37255	0.0478854	0.243331	0.026577	0.113805	0.104301
0.3	0.250736	-0.371569	0.0991797	0.178998	-0.0271769	-0.0319322	-0.0705848	0.00223702	0.910653	-0.0044363	0.000429566	0.00049059	-0.0870886	0.600144	-0.122048	-0.0999689	-0.15498	0.0811588	-0.44136	-0.310931	0.0880393	0.0442113	0.271501	0.108009	-0.184657	0.297136	0.0797545	0.263563	-0.224999	-0.0800336	-0.254417	0.0845614	0.111733	0.0199962	0.172789	-0.0605108	-0.344337	0.517672	-0.0999735	-0.167461	-0.0580811	-0.0148004	-0.061993	-0.391398	0.0503452	0.268631	0.0277092	0.0751123	0.105082
0.31	0.247235	-0.336968	0.100936	0.195583	-0.0278797	-0.0156103	-0.0705555	0.00379623	0.910597	-0.00649689	0.000433702	0.000320724	-0.0813946	0.571289	-0.124098	-0.133172	-0.153499	0.0711846	-0.444575	-0.327473	0.0883692	0.0267595	0.272686	0.124374	-0.18132	0.254138	0.08176	0.274571	-0.226015	-0.066835	-0.253562	0.0898579	0.111909	0.0173109	0.172196	-0.0594206	-0.339373	0.486373	-0.102065	-0.192943	-0.0578124	-0.0330534	-0.0660557	-0.403174	0.0530246	0.288412	0.0284803	0.0368322	0.105921
0.32	0.244191	-0.279368	0.102886	0.206565	-0.0283992	0.012731	-0.0705073	0.00591976	0.910525	-0.00764729	0.000435661	5.35E-05	-0.0762387	0.505493	-0.126424	-0.171292	-0.152285	0.0386167	-0.447865	-0.327501	0.0886112	0.0229325	0.274007	0.136629	-0.178534	0.185291	0.0839563	0.276526	-0.226781	-0.0361674	-0.252606	0.102388	0.112096	0.0191219	0.171596	-0.0615069	-0.33488	0.428881	-0.104367	-0.213876	-0.0578191	-0.0634177	-0.0702032	-0.407495	0.0558543	0.299936	0.0288795	-0.00153261	0.106733
0.33	0.241804	-0.196951	0.104983	0.20469	-0.028579	0.0561696	-0.070434	0.00894805	0.910446	-0.00789381	0.000434901	-0.000134667	-0.0720023	0.392653	-0.128994	-0.205741	-0.151617	-0.0158729	-0.451024	-0.297962	0.0887447	0.00586226	0.275394	0.137597	-0.176566	0.0861696	0.0862818	0.258342	-0.227088	0.00981966	-0.25146	0.130589	0.112274	0.0156292	0.170925	-0.0719841	-0.331102	0.343605	-0.106795	-0.222659	-0.0582675	-0.108355	-0.0743627	-0.403591	0.0587886	0.30961	0.0289512	-0.0273897	0.107441
0.34	0.240335	-0.0844175	0.107079	0.184479	-0.0282428	0.109795	-0.070324	0.0132371	0.91037	-0.00689847	0.000434186	2.52E-05	-0.0692267	0.221399	-0.131613	-0.228203	-0.151734	-0.0801477	-0.453693	-0.230978	0.0886836	-0.0140067	0.276731	0.126948	-0.175832	-0.052206	0.0885367	0.210274	-0.226827	0.0545456	-0.249925	0.180209	0.112391	0.0064056	0.170133	-0.0862433	-0.32835	0.224264	-0.10915	-0.213786	-0.0593183	-0.161828	-0.0783592	-0.372939	0.0617763	0.310072	0.0289547	-0.01664	0.107764
0.35	0.240035	0.0461911	0.10905	0.152325	-0.0273105	0.162768	-0.0701682	0.0179862	0.910312	-0.00456261	0.000436353	0.000487387	-0.0683759	0.0169064	-0.134119	-0.239069	-0.152733	-0.140702	-0.455584	-0.144023	0.0884836	-0.0235472	0.277925	0.106841	-0.176704	-0.210393	0.0905684	0.144298	-0.22608	0.0742979	-0.247846	0.237098	0.112445	0.00145572	0.169182	-0.108099	-0.32692	0.0833159	-0.111286	-0.193398	-0.0610418	-0.212803	-0.081983	-0.333521	0.0647591	0.298152	0.0290522	-0.0181066	0.107347
0.36	0.24107	0.193749	0.110747	0.102875	-0.0257747	0.213839	-0.069961	0.0234016	0.910284	-0.000691937	0.000445542	0.00138473	-0.0697998	-0.230192	-0.13628	-0.228154	-0.154603	-0.192578	-0.456397	-0.0186193	0.0882201	-0.0267143	0.278832	0.0747327	-0.179423	-0.388732	0.0922129	0.0545241	-0.224905	0.116846	-0.245132	0.303423	0.11245	0.00684946	0.168002	-0.122866	-0.327002	-0.0781474	-0.113014	-0.149465	-0.0634138	-0.258447	-0.0852319	-0.302543	0.0670382	0.149112	0.0286978	-0.11072	0.106362
0.37	0.243369	0.303501	0.112055	0.0494706	-0.0236408	0.259689	-0.0697089	0.0264627	0.910294	0.0022962	0.000464141	0.0023465	-0.0734384	-0.41618	-0.137886	-0.198296	-0.157235	-0.233131	-0.456074	0.0739836	0.087971	-0.0234139	0.27945	0.0489757	-0.1838	-0.492857	0.0933503	-0.0228584	-0.223011	0.181534	-0.242	0.30894	0.112708	0.0393254	0.166843	-0.106923	-0.328537	-0.201524	-0.114136	-0.0940375	-0.0663708	-0.297243	-0.0882603	-0.303458	0.0672593	-0.0730341	0.0271309	-0.219466	0.105395
0.38	0.246497	0.381021	0.112952	-0.00483898	-0.0209723	0.295949	-0.0694385	0.0275709	0.910324	0.00328508	0.000493771	0.00367115	-0.0785573	-0.554424	-0.138874	-0.155071	-0.160449	-0.267366	-0.454971	0.14789	0.0876975	-0.0290393	0.279834	0.0258214	-0.188956	-0.530673	0.0939162	-0.0942563	-0.220453	0.228081	-0.239149	0.258002	0.11306	0.0262564	0.165881	-0.0842926	-0.331067	-0.292667	-0.114635	-0.0392809	-0.0697907	-0.326591	-0.0913198	-0.312235	0.0659149	-0.162136	0.0251898	-0.200675	0.104908
0.39	0.25035	0.460129	0.113379	-0.0633939	-0.0178904	0.315031	-0.069157	0.0287777	0.91036	0.00387477	0.000539537	0.00557091	-0.0850449	-0.708108	-0.139131	-0.10206	-0.164159	-0.291884	-0.452996	0.248482	0.0873804	-0.0358562	0.279926	-0.00693818	-0.194623	-0.567204	0.0937903	-0.177015	-0.217539	0.244424	-0.236866	0.199552	0.113253	0.0122624	0.165182	-0.0555271	-0.334481	-0.38737	-0.114497	0.018644	-0.0735214	-0.337689	-0.0943976	-0.309043	0.0640085	-0.201315	0.0235354	-0.170274	0.104845
0.4	0.254957	0.534172	0.113262	-0.122837	-0.0145872	0.310005	-0.0688631	0.0299198	0.910402	0.00464069	0.00060654	0.00788951	-0.0929779	-0.857286	-0.13854	-0.0400133	-0.168208	-0.29361	-0.449961	0.3544	0.0869041	-0.0582852	0.279681	-0.0410593	-0.200846	-0.603757	0.0928967	-0.262203	-0.2145	0.244976	-0.235137	0.146765	0.113376	0.0123683	0.164773	-0.026611	-0.338794	-0.477855	-0.113686	0.0779537	-0.0773429	-0.323712	-0.0973868	-0.295527	0.0617833	-0.228319	0.0221847	-0.13649	0.105004
0.41	0.260234	0.590714	0.112553	-0.178039	-0.0113141	0.278343	-0.0685606	0.0304291	0.910453	0.00579776	0.000698	0.0103923	-0.102141	-0.975822	-0.137034	0.0288196	-0.17229	-0.265841	-0.445931	0.447169	0.0863254	-0.0563708	0.279065	-0.0800105	-0.207538	-0.62551	0.0912549	-0.336461	-0.211487	0.231459	-0.233928	0.0937518	0.113477	0.00980547	0.164677	0.00677794	-0.343887	-0.550278	-0.112211	0.134135	-0.0809714	-0.282671	-0.100227	-0.280779	0.0593418	-0.246709	0.0211801	-0.0992983	0.105237
0.42	0.266011	0.628154	0.111262	-0.223214	-0.00834463	0.220299	-0.0682562	0.0305181	0.910519	0.00739463	0.000814717	0.0129424	-0.112184	-1.06254	-0.134643	0.0972768	-0.176051	-0.210683	-0.441043	0.528483	0.0858059	-0.0471107	0.278058	-0.120351	-0.214491	-0.633396	0.0889962	-0.391263	-0.208694	0.199793	-0.233245	0.0448909	0.113596	0.0135827	0.164865	0.029529	-0.349548	-0.601798	-0.110157	0.18137	-0.08411	-0.215257	-0.102907	-0.26527	0.0567349	-0.263676	0.0205169	-0.0652848	0.105476
0.43	0.272121	0.643105	0.109415	-0.258226	-0.00592119	0.143382	-0.0679519	0.0303842	0.9106	0.0088888	0.000955926	0.0151959	-0.122811	-1.11732	-0.131429	0.160199	-0.179269	-0.15219	-0.435367	0.602749	0.085432	-0.0301576	0.276643	-0.159504	-0.221556	-0.629813	0.0862841	-0.424431	-0.206268	0.162308	-0.232989	0.00825633	0.113772	0.024266	0.165281	0.0527553	-0.355559	-0.627474	-0.107618	0.220203	-0.0864969	-0.128989	-0.10545	-0.253833	0.0539569	-0.28104	0.0201608	-0.0340596	0.105737
0.44	0.27832	0.630235	0.107084	-0.281074	-0.00420666	0.0565386	-0.0676499	0.0301835	0.910696	0.0103464	0.00111652	0.0168095	-0.133653	-1.13251	-0.12758	0.207759	-0.181928	-0.0992984	-0.429032	0.66557	0.0851703	-0.0276213	0.27484	-0.199617	-0.228536	-0.613183	0.0833315	-0.434704	-0.204222	0.128425	-0.233015	-0.00474666	0.114079	0.0373125	0.165864	0.0589286	-0.361625	-0.619867	-0.104727	0.248943	-0.0879567	-0.0329997	-0.107918	-0.253378	0.0510375	-0.290911	0.0201085	-0.00253395	0.106079
0.45	0.284365	0.592176	0.104335	-0.294614	-0.00330829	-0.0392782	-0.0673452	0.0308181	0.91081	0.0125921	0.00129055	0.0179474	-0.14444	-1.12044	-0.123299	0.24285	-0.183996	-0.0429715	-0.422044	0.730488	0.0849348	-0.0241409	0.272616	-0.240516	-0.2354	-0.602672	0.0802949	-0.434087	-0.20261	0.0764914	-0.232909	0.0324359	0.114533	0.0555404	0.166434	0.0553397	-0.367437	-0.580315	-0.101605	0.268418	-0.0883698	0.0716141	-0.110446	-0.263432	0.0481763	-0.247363	0.0203579	0.0377902	0.106635
0.46	0.289903	0.501379	0.101251	-0.293637	-0.0033361	-0.140566	-0.067041	0.0292993	0.910949	0.0149449	0.00147518	0.0189867	-0.154606	-1.0009	-0.118798	0.272933	-0.18532	0.0263979	-0.414737	0.709922	0.0847659	-0.0110085	0.270138	-0.24826	-0.241901	-0.523497	0.0772873	-0.411303	-0.201717	-0.00365005	-0.232477	0.0399421	0.115245	0.0901671	0.167031	0.0663096	-0.3726	-0.48476	-0.0984405	0.26929	-0.0876241	0.180346	-0.112957	-0.242392	0.046439	-0.0642479	0.0211642	0.112699	0.107208
0.47	0.294242	0.336485	0.0979706	-0.273554	-0.00433037	-0.236951	-0.0667736	0.0236768	0.911098	0.0142536	0.00167077	0.0201417	-0.162745	-0.733127	-0.114365	0.29756	-0.185577	0.113915	-0.408238	0.57829	0.0848444	0.0191854	0.267706	-0.229045	-0.246877	-0.313248	0.0743461	-0.359202	-0.201841	-0.0993425	-0.232472	-0.0504871	0.116282	0.108966	0.167867	0.098607	-0.376411	-0.311277	-0.0954885	0.249581	-0.0856699	0.283639	-0.115294	-0.226199	0.0469117	0.144731	0.0228245	0.170221	0.107447
0.48	0.29683	0.142851	0.0946686	-0.244051	-0.0062791	-0.325112	-0.0665727	0.0165076	0.911221	0.00986781	0.00187951	0.0216448	-0.16784	-0.411431	-0.110275	0.319194	-0.184568	0.200688	-0.403307	0.407607	0.0850783	0.0192507	0.265591	-0.189015	-0.249332	-0.0493686	0.0714677	-0.303785	-0.203206	-0.211728	-0.233642	-0.183146	0.117399	0.111898	0.169075	0.141143	-0.378309	-0.106745	-0.0929493	0.223685	-0.0825258	0.379561	-0.117583	-0.221978	0.0487345	0.216947	0.0244392	0.128071	0.107532
0.49	0.297612	-0.0361157	0.091449	-0.204277	-0.00912822	-0.403902	-0.0664418	0.00980715	0.91129	0.00383744	0.0021033	0.0230673	-0.169782	-0.105557	-0.106624	0.326128	-0.182373	0.279075	-0.400098	0.235921	0.0852262	0.00678862	0.263941	-0.137934	-0.249177	0.188914	0.0686251	-0.246101	-0.205923	-0.327941	-0.236086	-0.299819	0.118424	0.0961866	0.170688	0.179258	-0.378248	0.0826753	-0.0908919	0.185926	-0.0782869	0.4649	-0.119832	-0.215516	0.0510283	0.250073	0.0256463	0.0921501	0.107526
0.5	0.2968	-0.188056	0.0884392	-0.154274	-0.0128074	-0.4709	-0.0663745	0.00375832	0.911297	-0.00239768	0.00233919	0.0240069	-0.168833	0.175838	-0.103517	0.315423	-0.179116	0.351714	-0.398641	0.0548875	0.0852163	-0.00899279	0.262869	-0.075611	-0.246787	0.381454	0.0659325	-0.179496	-0.209859	-0.421925	-0.239548	-0.387245	0.119239	0.0683526	0.172664	0.209995	-0.37647	0.243384	-0.0894015	0.13524	-0.0731092	0.535982	-0.122001	-0.204479	0.0535813	0.269882	0.0265155	0.0593499	0.107404
0.51	0.294654	-0.314231	0.0857926	-0.0934438	-0.0172283	-0.523494	-0.0663649	-0.00174542	0.911245	-0.00805751	0.0025814	0.024345	-0.165253	0.435649	-0.101082	0.286167	-0.174895	0.41833	-0.399049	-0.136087	0.0851069	-0.0124432	0.262434	-0.0105496	-0.242579	0.531899	0.0635873	-0.100013	-0.214678	-0.482232	-0.243751	-0.448501	0.119813	0.0513197	0.174894	0.229853	-0.373272	0.376564	-0.0885796	0.0710743	-0.0671823	0.589594	-0.124072	-0.192294	0.0562954	0.282929	0.0270741	0.030695	0.107167
0.52	0.291387	-0.420241	0.083644	-0.026375	-0.0222718	-0.560368	-0.066407	-0.00654718	0.911137	-0.0134492	0.00282429	0.024152	-0.159291	0.670075	-0.0994122	0.243633	-0.16982	0.47569	-0.401354	-0.321705	0.0849969	-0.0100864	0.262652	0.0550353	-0.236906	0.64654	0.0617465	-0.0142678	-0.220051	-0.519522	-0.248431	-0.482612	0.120226	0.0355489	0.177268	0.238545	-0.368894	0.488596	-0.0885003	-0.00110486	-0.0607077	0.624949	-0.12601	-0.1788	0.0591279	0.293695	0.0273715	0.00706065	0.106815
0.53	0.287198	-0.502735	0.0821049	0.0443506	-0.0277988	-0.57884	-0.0664926	-0.0102652	0.910976	-0.0185866	0.00306275	0.0234596	-0.151264	0.864793	-0.0985621	0.188635	-0.164054	0.510541	-0.405426	-0.483566	0.0849046	-0.00724669	0.263508	0.113005	-0.230109	0.721621	0.0605186	0.0720948	-0.225799	-0.544683	-0.253317	-0.488373	0.120484	0.019674	0.179658	0.231733	-0.363546	0.576275	-0.0892091	-0.0783055	-0.0538856	0.639987	-0.127813	-0.164244	0.0620622	0.302624	0.0274411	-0.0142297	0.106361
0.54	0.282431	-0.535024	0.0812021	0.104363	-0.0335845	-0.576235	-0.0666031	-0.0112418	0.910771	-0.0218811	0.00329301	0.0226022	-0.141857	0.959807	-0.0984491	0.134779	-0.157973	0.520368	-0.410786	-0.572842	0.0848168	-0.0108066	0.264845	0.148936	-0.22278	0.713895	0.0599017	0.135015	-0.231784	-0.564472	-0.25799	-0.432656	0.120529	-0.00584085	0.181845	0.196464	-0.357595	0.611738	-0.0906391	-0.145774	-0.046971	0.633533	-0.12946	-0.148317	0.0650781	0.308469	0.0273114	-0.0320994	0.105834
0.55	0.277634	-0.513364	0.0808678	0.152226	-0.0394138	-0.556225	-0.0667054	-0.00892058	0.910548	-0.0221177	0.00351459	0.0216471	-0.132187	0.943315	-0.0988337	0.0852307	-0.151788	0.525683	-0.416582	-0.578696	0.0846638	-0.0168504	0.266418	0.167138	-0.215924	0.610341	0.0598615	0.175483	-0.237886	-0.568763	-0.261692	-0.30304	0.120354	-0.0271027	0.183576	0.149659	-0.351603	0.592007	-0.0926335	-0.199487	-0.0401917	0.609808	-0.130949	-0.127264	0.0679189	0.241077	0.0268083	-0.105163	0.105279
0.56	0.273037	-0.505942	0.0811064	0.203083	-0.0450998	-0.518546	-0.0667861	-0.00783941	0.910336	-0.0203143	0.00372417	0.0201593	-0.122707	0.965	-0.0996474	0.0324619	-0.145591	0.523488	-0.422524	-0.624412	0.0845378	-0.00146736	0.268233	0.195664	-0.2099	0.546193	0.0604681	0.2342	-0.243773	-0.52799	-0.264195	-0.214105	0.119956	-0.0487812	0.184897	0.114879	-0.345815	0.586134	-0.0950891	-0.248695	-0.0337458	0.567595	-0.132108	-0.102532	0.0692585	0.0131135	0.0253074	-0.208968	0.104483
0.57	0.268281	-0.535358	0.0820414	0.262944	-0.0504535	-0.453476	-0.066869	-0.00883732	0.910133	-0.0208166	0.00391518	0.017887	-0.112679	1.05352	-0.101096	-0.0402561	-0.139485	0.484621	-0.429238	-0.715667	0.0846945	0.030411	0.270365	0.230853	-0.20387	0.563884	0.061791	0.317669	-0.249037	-0.445601	-0.266215	-0.197469	0.119317	-0.0785766	0.185921	0.0919156	-0.339859	0.620502	-0.0980484	-0.307817	-0.0278244	0.494964	-0.133119	-0.102657	0.0684552	-0.141408	0.0232946	-0.186024	0.103638
0.58	0.263266	-0.535142	0.0837953	0.319318	-0.0551188	-0.343405	-0.066958	-0.00852414	0.909914	-0.0231409	0.0040793	0.0147897	-0.102084	1.08017	-0.103439	-0.142877	-0.134117	0.3584	-0.436689	-0.761592	0.0849891	0.0282709	0.272819	0.25787	-0.197501	0.553533	0.0638276	0.39005	-0.253379	-0.339981	-0.268118	-0.178466	0.11836	-0.108903	0.186713	0.0653123	-0.33364	0.623986	-0.101587	-0.368843	-0.0228123	0.374892	-0.134101	-0.100269	0.0667076	-0.196617	0.02181	-0.127864	0.102854
0.59	0.258472	-0.4714	0.0864016	0.359221	-0.0586034	-0.185245	-0.0670317	-0.00585959	0.909673	-0.0249522	0.00420927	0.0111472	-0.0919002	0.999392	-0.106818	-0.259864	-0.130384	0.167389	-0.444306	-0.755057	0.085159	0.00717775	0.275542	0.282115	-0.191468	0.460976	0.0665265	0.428785	-0.256565	-0.214324	-0.269628	-0.117361	0.117163	-0.126861	0.187165	0.0259599	-0.327719	0.558261	-0.105659	-0.416931	-0.0192588	0.205255	-0.135001	-0.0879209	0.0645584	-0.22624	0.0207972	-0.0881648	0.102105
0.6	0.25448	-0.348875	0.0897785	0.379594	-0.0603826	0.022271	-0.0670691	-0.00140323	0.90942	-0.0252215	0.00430066	0.00708512	-0.0831407	0.824766	-0.111183	-0.379769	-0.12885	-0.0561317	-0.451657	-0.70928	0.0851654	-0.00200291	0.278449	0.296942	-0.186623	0.30045	0.0697631	0.437467	-0.25824	-0.0442265	-0.270365	-0.0299527	0.115878	-0.128015	0.18718	-0.0192678	-0.32279	0.427553	-0.110095	-0.447819	-0.0177329	-0.0148051	-0.135752	-0.0709699	0.0621917	-0.242537	0.0201159	-0.0595406	0.101364
0.61	0.251762	-0.179814	0.0937944	0.367619	-0.0598817	0.283499	-0.067056	0.00410624	0.909175	-0.0236248	0.00435033	0.0028328	-0.0767145	0.564181	-0.116377	-0.481917	-0.129935	-0.310298	-0.45832	-0.619296	0.0850808	-0.0135398	0.281446	0.299478	-0.183553	0.105966	0.0733603	0.408756	-0.257743	0.198632	-0.270218	0.0542129	0.114646	-0.118329	0.186732	-0.0650048	-0.319458	0.24435	-0.114653	-0.445707	-0.0188361	-0.288547	-0.136331	-0.0542684	0.0596919	-0.255	0.0196644	-0.0388392	0.100621
0.62	0.250599	0.0119356	0.0982282	0.322927	-0.0565496	0.583259	-0.066986	0.00986971	0.908952	-0.0206654	0.00435714	-0.00147327	-0.0733188	0.249071	-0.12208	-0.557097	-0.13398	-0.579249	-0.463892	-0.49283	0.0849058	-0.0194446	0.284407	0.289573	-0.182518	-0.0886367	0.0770106	0.346674	-0.254406	0.487264	-0.269334	0.116517	0.113533	-0.109627	0.185884	-0.10018	-0.318143	0.0338292	-0.118968	-0.407626	-0.02311	-0.600737	-0.136733	-0.0367255	0.0570747	-0.266855	0.0193963	-0.0200211	0.0998727
0.63	0.251006	0.195107	0.102902	0.2644	-0.0501104	0.887146	-0.0668604	0.0151922	0.908763	-0.0173261	0.00432094	-0.00573221	-0.073261	-0.0738118	-0.128006	-0.61343	-0.141076	-0.836738	-0.468057	-0.340338	0.0846812	-0.0270375	0.287203	0.267172	-0.183454	-0.258851	0.0804548	0.27479	-0.248037	0.766261	-0.267939	0.159734	0.112481	-0.0999652	0.1847	-0.133933	-0.318945	-0.168441	-0.12275	-0.352098	-0.0308113	-0.917365	-0.136972	-0.0225829	0.0543376	-0.27934	0.019303	-0.000791756	0.0991053
0.64	0.252838	0.370433	0.107715	0.201598	-0.0407052	1.15519	-0.0666806	0.0210633	0.908611	-0.0125595	0.00424489	-0.00932216	-0.0765686	-0.410636	-0.133916	-0.648874	-0.151002	-1.05199	-0.470509	-0.14455	0.0843364	-0.0464231	0.289685	0.225071	-0.186239	-0.43858	0.083561	0.191866	-0.238934	0.999079	-0.266038	0.229816	0.111527	-0.100097	0.183128	-0.180714	-0.32172	-0.360666	-0.125863	-0.29008	-0.041777	-1.19757	-0.137105	-0.0172466	0.0514951	-0.285958	0.0194173	0.0235587	0.0983435
0.65	0.256133	0.542332	0.112549	0.141531	-0.02884	1.35975	-0.066436	0.0275906	0.908525	-0.00426465	0.00413789	-0.0119468	-0.0834807	-0.755264	-0.139494	-0.662939	-0.163278	-1.20451	-0.470777	0.0790246	0.0836746	-0.0805834	0.291682	0.175351	-0.191233	-0.64698	0.0862509	0.104454	-0.227584	1.18019	-0.263154	0.343504	0.110544	-0.0904161	0.181047	-0.227473	-0.326459	-0.547935	-0.128247	-0.23388	-0.0554885	-1.4134	-0.137217	-0.0139493	0.0490029	-0.183763	0.0200471	0.116471	0.0977047
0.66	0.260603	0.654069	0.117304	0.083555	-0.015168	1.49817	-0.0661405	0.0309469	0.908527	0.00420773	0.00400942	-0.013489	-0.0933889	-0.992348	-0.144444	-0.636926	-0.177268	-1.30547	-0.469093	0.244157	0.0828741	-0.0672875	0.293171	0.121754	-0.198095	-0.766816	0.0884788	0.0319287	-0.214442	1.3164	-0.259358	0.401108	0.109852	-0.0535913	0.178591	-0.253892	-0.332795	-0.673344	-0.129937	-0.182316	-0.071237	-1.56122	-0.137322	-0.0117962	0.0483944	0.0592462	0.0219542	0.240162	0.0972232
0.67	0.265724	0.718476	0.121803	0.019446	-0.000365718	1.56042	-0.0658251	0.0318891	0.908602	0.0105124	0.0038756	-0.0128463	-0.105206	-1.15684	-0.148355	-0.551109	-0.192359	-1.36142	-0.465927	0.386186	0.0823883	-0.0257077	0.294093	0.0601874	-0.205883	-0.808285	0.090041	-0.0485623	-0.200305	1.35481	-0.255328	0.39701	0.109375	-0.0457843	0.175982	-0.261099	-0.340099	-0.750839	-0.130876	-0.117906	-0.0882024	-1.62721	-0.137436	-0.00410443	0.0496587	0.171686	0.0242512	0.206278	0.0967714
0.68	0.271252	0.75928	0.125777	-0.0504487	0.0147948	1.53534	-0.0655046	0.0320381	0.908728	0.014526	0.00376147	-0.00957113	-0.118332	-1.29257	-0.150632	-0.403693	-0.207989	-1.35767	-0.461307	0.536575	0.0822884	0.00462854	0.294382	-0.00412304	-0.214101	-0.820927	0.0906611	-0.144633	-0.186225	1.29844	-0.251484	0.369646	0.108953	-0.0428739	0.173414	-0.247203	-0.347995	-0.804583	-0.130924	-0.0439155	-0.105453	-1.59988	-0.13747	0.00863004	0.0516024	0.212722	0.0261005	0.166424	0.096196
0.69	0.277121	0.781633	0.129008	-0.108848	0.0293946	1.4114	-0.0651852	0.0317318	0.908888	0.0173621	0.00369111	-0.00427896	-0.132305	-1.38931	-0.15083	-0.224166	-0.22316	-1.23097	-0.455239	0.673587	0.0824466	0.0223844	0.294038	-0.063762	-0.222589	-0.827131	0.0902617	-0.23244	-0.173115	1.15582	-0.247931	0.340656	0.108517	-0.0445982	0.171045	-0.22226	-0.356259	-0.83849	-0.130099	0.0192514	-0.121957	-1.46874	-0.137391	0.0211318	0.0538479	0.233342	0.0276151	0.138457	0.0955046
0.7	0.283261	0.782022	0.131395	-0.146768	0.0424858	1.20431	-0.0648713	0.0310256	0.909074	0.0197773	0.0036762	0.00117238	-0.146572	-1.43469	-0.148962	-0.0614234	-0.236327	-0.952057	-0.447947	0.782988	0.0826349	0.00779509	0.293103	-0.120959	-0.231226	-0.826395	0.0890516	-0.285719	-0.161835	0.933771	-0.244651	0.314117	0.108212	-0.0126876	0.168939	-0.195024	-0.364657	-0.847568	-0.12858	0.064367	-0.136694	-1.2504	-0.137204	0.0304499	0.0562373	0.24213	0.0288778	0.117374	0.094748
0.71	0.289542	0.755328	0.132909	-0.170627	0.0533536	0.940449	-0.0645661	0.0299803	0.909283	0.0217115	0.00370977	0.00520724	-0.16064	-1.4217	-0.145532	0.0517275	-0.246443	-0.69588	-0.439756	0.853016	0.0826586	-0.00706179	0.291627	-0.176934	-0.239822	-0.810071	0.0874088	-0.302785	-0.153092	0.657897	-0.241628	0.291713	0.108309	0.0334012	0.167099	-0.16945	-0.372916	-0.825474	-0.126568	0.10098	-0.148895	-0.971335	-0.136948	0.0335165	0.0586925	0.247028	0.0299543	0.10169	0.0939756
0.72	0.295758	0.698807	0.133433	-0.195746	0.0615001	0.62835	-0.0642717	0.0288995	0.909505	0.0227582	0.00377639	0.00807103	-0.174019	-1.34742	-0.141233	0.121398	-0.254368	-0.493858	-0.431104	0.876274	0.0826417	0.0116832	0.289578	-0.2315	-0.248173	-0.776111	0.0855591	-0.31294	-0.147246	0.37868	-0.23877	0.28166	0.108824	0.0660608	0.165542	-0.141976	-0.380699	-0.769282	-0.124136	0.145301	-0.157965	-0.640045	-0.136677	0.0354135	0.0611938	0.251718	0.0308832	0.0877095	0.093207
0.73	0.301712	0.621846	0.132776	-0.222894	0.0665076	0.275886	-0.0639887	0.0277243	0.909736	0.0233324	0.00387309	0.011502	-0.186258	-1.23349	-0.136484	0.183374	-0.259679	-0.222772	-0.422373	0.870499	0.0831364	0.0755048	0.287012	-0.280486	-0.256117	-0.72709	0.0834683	-0.333942	-0.143797	0.17328	-0.235993	0.2739	0.10962	0.0935423	0.164289	-0.105488	-0.387696	-0.68909	-0.121301	0.192987	-0.16338	-0.265454	-0.136433	0.0306933	0.0637512	0.257854	0.0316629	0.0705999	0.0924513
0.74	0.307291	0.53573	0.130791	-0.245355	0.0680483	-0.107399	-0.0637155	0.0270952	0.909973	0.0241127	0.00401162	0.0164311	-0.197078	-1.10476	-0.131353	0.255296	-0.261897	0.0700547	-0.413745	0.859707	0.0840251	0.0803562	0.283973	-0.327555	-0.263602	-0.685176	0.0810126	-0.36594	-0.142744	-0.0981866	-0.233218	0.287342	0.11067	0.116484	0.163372	-0.0785476	-0.393724	-0.596137	-0.118135	0.233243	-0.164741	0.141248	-0.136246	0.0238217	0.0663444	0.249929	0.0322387	0.0372164	0.0916822
0.75	0.312437	0.429541	0.127479	-0.253399	0.0659049	-0.497572	-0.0634499	0.0254336	0.91022	0.025173	0.00420454	0.0221956	-0.206312	-0.927499	-0.125874	0.330712	-0.260884	0.369909	-0.405359	0.802324	0.0847615	0.0586074	0.280577	-0.345497	-0.270709	-0.621759	0.0782264	-0.383167	-0.144735	-0.414047	-0.230266	0.291026	0.112063	0.168434	0.162767	-0.0343076	-0.398714	-0.481183	-0.114803	0.262279	-0.161831	0.554815	-0.136078	0.0157879	0.0681536	0.0700535	0.0318616	-0.134702	0.0908516
0.76	0.316653	0.258258	0.122984	-0.245216	0.0601452	-0.860876	-0.0632222	0.019416	0.910466	0.0231052	0.00445465	0.0277424	-0.212982	-0.615073	-0.120326	0.40116	-0.256521	0.663394	-0.398109	0.634997	0.0853527	0.0463439	0.277152	-0.330928	-0.276611	-0.435422	0.0752996	-0.362802	-0.149949	-0.716815	-0.227732	0.200722	0.113957	0.208039	0.162699	0.0266783	-0.402219	-0.299052	-0.1115	0.276874	-0.154725	0.938361	-0.136114	-0.0247964	0.0677137	-0.13121	0.0299513	-0.205846	0.0904046
0.77	0.319261	0.0435432	0.117521	-0.22885	0.0510968	-1.17924	-0.0630717	0.0103828	0.910668	0.0168864	0.00475739	0.0326517	-0.215989	-0.218584	-0.115086	0.459902	-0.248895	0.926897	-0.392929	0.397255	0.0857074	0.0127752	0.274052	-0.28462	-0.280137	-0.161459	0.0723489	-0.325637	-0.158285	-0.994274	-0.226483	0.0427441	0.116085	0.213645	0.163386	0.110927	-0.403671	-0.0742468	-0.108459	0.278529	-0.143779	1.27445	-0.136392	-0.0356105	0.065923	-0.215269	0.0282097	-0.142173	0.0903395
0.78	0.319942	-0.17743	0.111307	-0.207646	0.039213	-1.44372	-0.0630186	0.000101495	0.910796	0.00847211	0.00510462	0.0366237	-0.214938	0.191767	-0.110364	0.504049	-0.238353	1.15917	-0.390246	0.140796	0.0856439	-0.033682	0.271491	-0.223795	-0.280747	0.139332	0.0693592	-0.282268	-0.169325	-1.21274	-0.226971	-0.141953	0.118197	0.207687	0.164968	0.204444	-0.402886	0.154237	-0.105779	0.27141	-0.129497	1.5558	-0.136637	-0.0251301	0.063518	-0.259495	0.0271226	-0.0811809	0.0901392
0.79	0.318644	-0.385845	0.104581	-0.180969	0.0249999	-1.65172	-0.0630711	-0.0106095	0.910838	-0.000139083	0.00548727	0.0397339	-0.209912	0.582762	-0.106151	0.544127	-0.224888	1.42132	-0.390112	-0.111137	0.0851235	-0.075483	0.269597	-0.153591	-0.27836	0.433805	0.0663135	-0.232102	-0.182471	-1.37502	-0.229328	-0.327534	0.120149	0.184845	0.167479	0.29169	-0.399948	0.367409	-0.103477	0.254013	-0.112462	1.77953	-0.136746	-0.0121952	0.0607974	-0.28113	0.026534	-0.0414286	0.0896687
0.8	0.315407	-0.580633	0.0976219	-0.146759	0.0090042	-1.79562	-0.0632307	-0.0212392	0.910796	-0.00798799	0.00589504	0.0415415	-0.20117	0.943711	-0.102335	0.569895	-0.208762	1.60474	-0.392392	-0.339902	0.0841195	-0.125044	0.26837	-0.0904988	-0.273072	0.713599	0.0632383	-0.169982	-0.19713	-1.4801	-0.233491	-0.500893	0.12188	0.159693	0.170835	0.368397	-0.395015	0.565446	-0.101557	0.225541	-0.0933194	1.93689	-0.136733	-0.00172835	0.0579204	-0.292935	0.0262316	-0.0210171	0.0890095
0.81	0.310332	-0.751355	0.0907447	-0.10971	-0.00815283	-1.86441	-0.063493	-0.0310317	0.910684	-0.0143238	0.0063132	0.0417891	-0.189161	1.24945	-0.0988952	0.574289	-0.191163	1.64977	-0.396754	-0.524037	0.0827339	-0.148378	0.267704	-0.0426729	-0.265085	0.965692	0.0601747	-0.104806	-0.212744	-1.5365	-0.239287	-0.654022	0.123333	0.137125	0.174872	0.426628	-0.388284	0.737975	-0.100016	0.191603	-0.0728046	2.01641	-0.136634	0.00565701	0.0549571	-0.299643	0.0260714	-0.010903	0.0882539
0.82	0.303602	-0.897892	0.0842209	-0.0723594	-0.0257735	-1.86777	-0.063848	-0.0397316	0.910514	-0.019464	0.00672732	0.0409404	-0.174484	1.50077	-0.095764	0.569341	-0.173248	1.64852	-0.402732	-0.66692	0.0812663	-0.140775	0.267464	-0.00401896	-0.254695	1.18643	0.0570891	-0.0434314	-0.228883	-1.56958	-0.246493	-0.780399	0.124568	0.114178	0.179378	0.460168	-0.380008	0.88573	-0.0987859	0.154943	-0.0517199	2.02687	-0.136479	0.00976444	0.0519351	-0.30512	0.025984	-0.00514724	0.0874674
0.83	0.295441	-1.00682	0.0782577	-0.03452	-0.0433395	-1.81998	-0.0642803	-0.0459983	0.910299	-0.0233384	0.00713029	0.0395429	-0.157714	1.67158	-0.0928047	0.557355	-0.155255	1.62303	-0.409878	-0.744913	0.0799029	-0.133426	0.267538	0.0133869	-0.242333	1.33981	0.0539418	0.00781688	-0.245465	-1.60749	-0.254704	-0.844932	0.125522	0.0834373	0.184022	0.452111	-0.37044	0.996984	-0.0978286	0.114856	-0.0306866	1.98128	-0.136296	0.00879521	0.0488596	-0.310397	0.0259591	0.00212827	0.0866856
0.84	0.286493	-1.02901	0.0729787	-0.00917413	-0.0602571	-1.70649	-0.0647479	-0.0469451	0.910064	-0.0229989	0.00751404	0.0370415	-0.140269	1.6638	-0.0898692	0.528133	-0.137954	1.51415	-0.417106	-0.692953	0.0785492	-0.136304	0.26763	0.00667641	-0.229189	1.34582	0.0507413	0.0315082	-0.262213	-1.59177	-0.262961	-0.793948	0.126032	0.0277498	0.188348	0.408918	-0.360239	1.02024	-0.0970408	0.083379	-0.0104117	1.8657	-0.136115	0.0157016	0.0458962	-0.254386	0.0261763	0.0717747	0.0858949
0.85	0.277273	-1.03438	0.0685095	0.0221687	-0.0759203	-1.52945	-0.0652199	-0.0474767	0.909846	-0.0204254	0.00786573	0.0328609	-0.123152	1.64364	-0.0870164	0.470397	-0.122142	1.32001	-0.423829	-0.657336	0.0772597	-0.116107	0.267714	0.00973865	-0.216124	1.33507	0.0476755	0.0812231	-0.278199	-1.44944	-0.270582	-0.735211	0.126022	-0.0220375	0.192282	0.370959	-0.349944	1.02737	-0.0964321	0.0376126	0.00838618	1.67997	-0.135886	0.0174077	0.0446096	0.00231384	0.0280131	0.281443	0.0849513
0.86	0.26794	-1.00412	0.0651481	0.0604223	-0.0895246	-1.24671	-0.065692	-0.0464687	0.909658	-0.0170116	0.0081605	0.0255921	-0.106584	1.56633	-0.0847706	0.34615	-0.109244	0.94648	-0.430158	-0.599907	0.0762979	-0.07913	0.267793	0.00695281	-0.203075	1.30149	0.0450956	0.156917	-0.291899	-1.149	-0.277698	-0.683737	0.125534	-0.0658352	0.195768	0.317049	-0.339716	0.999448	-0.0961389	-0.0106131	0.0247969	1.38601	-0.135843	-0.00634235	0.0454241	0.135891	0.0309528	0.277919	0.0840644
0.87	0.25905	-0.88974	0.06313	0.0889544	-0.0999315	-0.844694	-0.0661355	-0.0414745	0.909509	-0.0125648	0.00836844	0.0156122	-0.0916407	1.34638	-0.0837371	0.163048	-0.101058	0.421917	-0.435583	-0.475857	0.075599	-0.0635379	0.267854	0.00790522	-0.190603	1.1669	0.0432619	0.217162	-0.302025	-0.756624	-0.284092	-0.583964	0.124608	-0.117465	0.198595	0.238942	-0.330155	0.884438	-0.0961299	-0.0447622	0.0376013	0.971988	-0.136132	-0.0396776	0.0471156	0.200466	0.0333689	0.19985	0.0835458
0.88	0.251559	-0.669776	0.0625656	0.104346	-0.106028	-0.345315	-0.0665075	-0.0323872	0.909413	-0.00652415	0.00846817	0.00425597	-0.0798787	0.977722	-0.0843569	-0.0532222	-0.0987584	-0.166712	-0.439541	-0.314462	0.0749849	-0.0611353	0.267969	0.0175123	-0.17999	0.889565	0.0423869	0.24418	-0.307919	-0.316185	-0.289087	-0.404961	0.123156	-0.16387	0.200424	0.124698	-0.322316	0.655805	-0.0963834	-0.0658087	0.0455847	0.457737	-0.13674	-0.0623395	0.0493391	0.244441	0.0349668	0.114214	0.0835687
0.89	0.246349	-0.37408	0.0633768	0.0908395	-0.106871	0.230856	-0.0667767	-0.0213185	0.909382	0.000579971	0.00845347	-0.00715324	-0.0725544	0.510677	-0.0866751	-0.259928	-0.102824	-0.768608	-0.441843	-0.14804	0.0743472	-0.0647738	0.268232	0.0339358	-0.172477	0.526484	0.0424812	0.224133	-0.308801	0.215251	-0.292071	-0.189892	0.121432	-0.172407	0.201052	0.00441795	-0.317229	0.341783	-0.0967795	-0.056716	0.0477233	-0.137696	-0.137477	-0.0616507	0.0519106	0.272854	0.0357356	0.0340103	0.084003
0.9	0.243873	-0.0586374	0.0654214	0.0667031	-0.101893	0.831411	-0.0669341	-0.0103605	0.90942	0.00665123	0.00832585	-0.0183673	-0.0703155	0.0179511	-0.0905247	-0.460383	-0.11327	-1.36006	-0.442484	0.0186462	0.0737125	-0.0631594	0.26865	0.0499391	-0.168636	0.152067	0.0434299	0.191556	-0.303985	0.780084	-0.292901	0.0173634	0.119737	-0.172314	0.200476	-0.110986	-0.315486	0.00262717	-0.0971529	-0.0354326	0.0433872	-0.76373	-0.138072	-0.0323741	0.054739	0.296497	0.0357124	-0.0435231	0.0845243
0.91	0.244044	0.23227	0.0686446	0.0421115	-0.0911433	1.40025	-0.066992	-0.00168421	0.909509	0.0108786	0.00809454	-0.0275993	-0.0730812	-0.434402	-0.0956043	-0.607262	-0.127786	-1.44163	-0.441557	0.162792	0.0736341	0.00771624	0.269195	0.0651048	-0.168264	-0.17146	0.0451359	0.158989	-0.293504	1.31411	-0.291879	0.174429	0.117899	-0.198935	0.198863	-0.200448	-0.31706	-0.313504	-0.0974535	-0.014227	0.0325764	-1.36268	-0.138298	0.00898541	0.0578038	0.3165	0.0349472	-0.108671	0.084765
0.92	0.246528	0.482556	0.0730922	0.0440164	-0.0749937	1.93072	-0.066975	0.00466836	0.909633	0.013434	0.00777106	-0.0372664	-0.0803704	-0.825888	-0.101541	-0.772464	-0.143768	-1.63378	-0.439265	0.291331	0.0734779	-0.0345045	0.269968	0.0909724	-0.170777	-0.433217	0.0475421	0.169772	-0.277684	1.81772	-0.289551	0.281562	0.115863	-0.211322	0.196394	-0.279524	-0.321639	-0.586706	-0.0977009	-0.0183325	0.0156361	-1.92599	-0.138119	0.0452772	0.0610375	0.327701	0.0336345	-0.14659	0.0846365
0.93	0.250733	0.665425	0.0788622	0.0575055	-0.0542482	2.33221	-0.0669076	0.00859356	0.909768	0.013531	0.00736163	-0.0435188	-0.0913127	-1.11021	-0.108171	-0.844233	-0.163041	-2.02011	-0.435901	0.380473	0.0740746	0.14245	0.270978	0.104179	-0.175475	-0.635921	0.0506478	0.174857	-0.257415	2.14303	-0.286257	0.382412	0.113874	-0.189905	0.19316	-0.357401	-0.328576	-0.78574	-0.0979896	-0.0353924	-0.00662109	-2.3582	-0.137654	0.0640017	0.0643591	0.331097	0.0320701	-0.155192	0.0842763
0.94	0.256149	0.79559	0.0857897	0.106072	-0.0305092	2.57258	-0.0668078	0.0108446	0.909906	0.0138801	0.00690954	-0.0468405	-0.104878	-1.30165	-0.114487	-0.870973	-0.186136	-2.23793	-0.431717	0.44508	0.0753733	0.119518	0.272054	0.117392	-0.182137	-0.814816	0.0542013	0.201701	-0.234799	2.29439	-0.281833	0.492634	0.112139	-0.166133	0.189199	-0.422993	-0.337255	-0.926416	-0.0983949	-0.086805	-0.0325126	-2.6263	-0.13708	0.0670708	0.0672752	0.206827	0.0302686	-0.228566	0.0839927
0.95	0.26222	0.866552	0.0939046	0.171793	-0.00522701	2.69548	-0.0666993	0.0107177	0.910044	0.0137671	0.00642644	-0.0497282	-0.11993	-1.38436	-0.120475	-0.891709	-0.210247	-2.22543	-0.427174	0.460261	0.0767801	0.163508	0.273306	0.132937	-0.190169	-0.926841	0.0583476	0.252958	-0.210906	2.39467	-0.276516	0.56471	0.110731	-0.117994	0.184668	-0.472105	-0.347022	-1.00238	-0.0991096	-0.145721	-0.060553	-2.77288	-0.136582	0.0324149	0.0679973	-0.0468374	0.0271885	-0.345375	0.0841917
0.96	0.268586	0.90891	0.102946	0.218937	0.0206244	2.72747	-0.0665954	0.00999021	0.91018	0.0134511	0.00591733	-0.0517966	-0.135772	-1.4279	-0.126081	-0.887299	-0.234443	-2.21554	-0.422523	0.468542	0.0786446	0.209551	0.27465	0.134196	-0.199169	-1.00833	0.0629068	0.280211	-0.186088	2.4367	-0.270555	0.623525	0.109834	-0.0788962	0.179737	-0.503838	-0.357448	-1.04713	-0.100009	-0.184627	-0.089657	-2.82296	-0.136404	0.000303683	0.0669231	-0.150685	0.0239091	-0.298616	0.0851992
0.97	0.274981	0.909075	0.112417	0.243209	0.046121	2.64314	-0.0665018	0.00860434	0.910309	0.0121988	0.00539917	-0.0513264	-0.151818	-1.40807	-0.130941	-0.821444	-0.25821	-2.10525	-0.417877	0.456303	0.0810359	0.267856	0.275954	0.126842	-0.208868	-1.04588	0.0674237	0.271933	-0.161651	2.28781	-0.264078	0.666931	0.109104	-0.0763306	0.17458	-0.517795	-0.368158	-1.0462	-0.100835	-0.199704	-0.118705	-2.74923	-0.136469	-0.0153909	0.0651337	-0.204776	0.0212613	-0.227541	0.086707
0.98	0.281057	0.857249	0.121856	0.269177	0.0700428	2.4206	-0.0664263	0.00636393	0.91042	0.00994158	0.00490118	-0.0477105	-0.167095	-1.29622	-0.134701	-0.699272	-0.280242	-1.88194	-0.413552	0.403509	0.084003	0.333741	0.277208	0.122721	-0.218824	-1.03685	0.0716159	0.260188	-0.139719	1.92698	-0.257254	0.693385	0.108324	-0.0841737	0.169367	-0.514627	-0.378615	-0.988839	-0.101551	-0.219362	-0.146289	-2.53185	-0.136556	-0.00864686	0.0628777	-0.243013	0.019461	-0.132075	0.0882021
0.99	0.286555	0.764515	0.130914	0.3105	0.0909973	2.05678	-0.0663774	0.00342207	0.910505	0.0069531	0.00445735	-0.0408597	-0.180493	-1.09608	-0.13714	-0.532158	-0.299481	-1.56372	-0.410027	0.300436	0.0878099	0.361052	0.278455	0.122733	-0.228617	-1.00008	0.075504	0.26206	-0.122452	1.3349	-0.25024	0.710217	0.107494	-0.0854839	0.16426	-0.49869	-0.388334	-0.887185	-0.102405	-0.260252	-0.170891	-2.16912	-0.136555	-0.00096732	0.0603208	-0.266937	0.0185699	-0.0517061	0.0893139
1	0.291366	0.646244	0.139447	0.374687	0.107804	1.60919	-0.0663537	0.00145938	0.910556	0.0028231	0.00407105	-0.0367557	-0.191407	-0.844319	-0.139002	-0.48402	-0.313451	-0.90209	-0.407697	0.164592	0.0900525	0.169813	0.279872	0.162207	-0.238089	-0.96863	0.0794972	0.315151	-0.111512	0.841102	-0.242961	0.749616	0.106925	-0.0412609	0.159135	-0.516132	-0.397008	-0.755414	-0.103789	-0.320263	-0.191293	-1.71859	-0.136496	0.00108457	0.0575459	-0.287078	0.0183464	0.00466156	0.0900591
1.01	0.295551	0.530472	0.147113	0.413959	0.11963	1.05893	-0.0663457	0.000383422	0.910562	-0.00140824	0.00372636	-0.0322645	-0.19964	-0.571161	-0.141143	-0.441424	-0.320607	-0.418863	-0.406974	-0.0143946	0.0921192	0.210238	0.281627	0.167949	-0.247343	-0.965061	0.0838196	0.344679	-0.103845	0.495534	-0.235147	0.818079	0.106407	-0.0386661	0.154105	-0.482086	-0.404484	-0.628202	-0.105733	-0.352497	-0.206538	-1.15639	-0.136471	-0.00664453	0.0546077	-0.300009	0.0185898	0.0419887	0.0906221
1.02	0.29941	0.419736	0.153398	0.435263	0.125631	0.436547	-0.066344	-0.000121221	0.910528	-0.00547384	0.00342459	-0.0279118	-0.205226	-0.302195	-0.143926	-0.432011	-0.324386	-0.139295	-0.40805	-0.188839	0.0935651	0.113678	0.283282	0.158944	-0.256657	-0.967951	0.0883537	0.365844	-0.100733	-0.0434282	-0.22663	0.877347	0.106376	0.0370934	0.149467	-0.435347	-0.410844	-0.510155	-0.108069	-0.364667	-0.215616	-0.514608	-0.136503	-0.010557	0.0515429	-0.312734	0.0191786	0.073772	0.0911248
1.03	0.303115	0.320837	0.157861	0.419693	0.125472	-0.198958	-0.0663477	-0.000492624	0.910455	-0.00875787	0.00317414	-0.0218199	-0.208308	-0.0840294	-0.147167	-0.364491	-0.32394	0.336046	-0.410635	-0.306136	0.0947349	0.116355	0.284816	0.14142	-0.265871	-0.949933	0.0929487	0.354996	-0.103017	-0.570099	-0.217734	0.893087	0.106903	0.0711594	0.145341	-0.377113	-0.416106	-0.410557	-0.110561	-0.341204	-0.218015	0.14798	-0.13658	-0.0154195	0.0483904	-0.307258	0.0199614	0.0812204	0.0916503
1.04	0.306829	0.226487	0.160112	0.365745	0.119404	-0.800971	-0.0663602	-0.00249791	0.910358	-0.0107665	0.00299508	-0.0136868	-0.209173	0.106407	-0.15003	-0.223644	-0.31814	0.846926	-0.414173	-0.397529	0.0955421	0.0439752	0.286167	0.123563	-0.274702	-0.873494	0.0972374	0.307454	-0.110246	-1.03256	-0.209052	0.823478	0.10785	0.122394	0.142039	-0.276788	-0.420411	-0.324623	-0.112856	-0.28879	-0.213807	0.781962	-0.136589	0.00682745	0.0460751	-0.107712	0.0212277	0.204821	0.0921842
1.05	0.31041	0.123363	0.159977	0.292347	0.107986	-1.34331	-0.0664045	-0.00663085	0.910241	-0.012555	0.00290485	-0.00426177	-0.207655	0.296777	-0.151954	-0.0493645	-0.307017	1.32309	-0.418611	-0.480495	0.0955894	-0.0263641	0.287267	0.0945459	-0.282416	-0.724458	0.100854	0.23129	-0.121855	-1.42892	-0.201516	0.668398	0.109165	0.14887	0.13982	-0.154987	-0.423707	-0.23429	-0.11478	-0.222065	-0.20342	1.35924	-0.136435	0.0223057	0.0462552	0.108676	0.0237362	0.259276	0.0924845
1.06	0.31358	-0.000862048	0.157532	0.215933	0.0919467	-1.80723	-0.0664988	-0.0126053	0.910103	-0.0151818	0.00290961	0.005103	-0.203729	0.496501	-0.152754	0.122211	-0.29111	1.7238	-0.423775	-0.550072	0.0950169	-0.0888758	0.288079	0.0711043	-0.288355	-0.50425	0.103532	0.149598	-0.137175	-1.74169	-0.195881	0.445002	0.110881	0.194333	0.138962	-0.0090872	-0.425856	-0.123145	-0.116243	-0.148984	-0.187504	1.85925	-0.136186	0.0337889	0.0477448	0.177595	0.0260641	0.209037	0.092522
1.07	0.315927	-0.145458	0.153034	0.142025	0.0721216	-2.1791	-0.0666632	-0.020544	0.909935	-0.0184305	0.0030029	0.0132971	-0.197288	0.712598	-0.152497	0.277008	-0.27128	2.02975	-0.42962	-0.615598	0.0936435	-0.19173	0.288646	0.0462345	-0.291847	-0.222449	0.105179	0.0781196	-0.155414	-1.96161	-0.192759	0.169411	0.112958	0.217109	0.139616	0.144914	-0.426634	0.00908626	-0.117251	-0.0770716	-0.166881	2.26617	-0.13587	0.0402717	0.0497486	0.218991	0.0279345	0.1681	0.0922105
1.08	0.317105	-0.29407	0.146801	0.0655212	0.0494901	-2.44366	-0.0669135	-0.0296293	0.909736	-0.0212509	0.00316912	0.0195935	-0.188415	0.913462	-0.151233	0.415609	-0.248513	2.2387	-0.436002	-0.658225	0.0913141	-0.245084	0.288935	0.0165965	-0.292416	0.0957119	0.105747	0.0167071	-0.175605	-2.06816	-0.192583	-0.139737	0.115216	0.228122	0.141848	0.30208	-0.425922	0.145914	-0.117758	0.000179469	-0.142552	2.5646	-0.135533	0.0390322	0.0520901	0.244607	0.0293751	0.123104	0.0915766
1.09	0.316916	-0.438116	0.139129	-0.0201133	0.0251057	-2.60596	-0.0672575	-0.0392243	0.909512	-0.0232515	0.00338785	0.0238948	-0.177415	1.08938	-0.148904	0.546729	-0.223773	2.3771	-0.442688	-0.67988	0.0891115	-0.194916	0.288896	-0.0194981	-0.28986	0.428515	0.105126	-0.0441023	-0.196634	-2.06751	-0.195565	-0.457829	0.117544	0.234158	0.145628	0.450489	-0.423746	0.278632	-0.117592	0.0903081	-0.1156	2.75914	-0.135252	0.0298538	0.0546289	0.260196	0.0303768	0.0809144	0.0907212
1.1	0.315216	-0.580348	0.130264	-0.111653	-0.000107031	-2.67938	-0.0676983	-0.0489395	0.909274	-0.0243378	0.00364254	0.026763	-0.164589	1.23905	-0.145335	0.681296	-0.197566	2.47318	-0.449444	-0.669868	0.0871558	-0.212912	0.288474	-0.0615108	-0.284123	0.772378	0.103171	-0.0999591	-0.217308	-1.89663	-0.201743	-0.779463	0.119968	0.248707	0.150847	0.580504	-0.420155	0.411858	-0.116553	0.188772	-0.0869978	2.86154	-0.135107	0.0140944	0.0572939	0.271286	0.0309879	0.0439744	0.0897525
1.11	0.311842	-0.723347	0.120511	-0.206083	-0.0252689	-2.65312	-0.0682347	-0.0580851	0.909026	-0.0250634	0.00391845	0.0282884	-0.150309	1.35043	-0.140425	0.799814	-0.170979	2.405	-0.455825	-0.601954	0.0847172	-0.280688	0.287568	-0.116459	-0.275085	1.13273	0.0997909	-0.162985	-0.236984	-1.96901	-0.211197	-1.10624	0.122115	0.175388	0.157557	0.73499	-0.415151	0.550642	-0.114515	0.292444	-0.0577199	2.8596	-0.135161	-0.00739453	0.060062	0.281687	0.0312725	0.0127075	0.0887457
1.12	0.306826	-0.827517	0.11014	-0.315223	-0.0493387	-2.52012	-0.0688478	-0.0637643	0.908778	-0.0240055	0.00420333	0.0284862	-0.135392	1.35449	-0.134195	0.894069	-0.145814	2.21531	-0.46108	-0.443	0.0817269	-0.313789	0.286018	-0.1917	-0.263064	1.42732	0.0945474	-0.271833	-0.258186	-1.99925	-0.223628	-1.35778	0.123682	0.147034	0.165283	0.791176	-0.408907	0.655835	-0.11126	0.413749	-0.0289167	2.74611	-0.135469	-0.0360519	0.0629162	0.290512	0.0312805	-0.012751	0.0877713
1.13	0.30059	-0.876107	0.0993624	-0.419736	-0.0715018	-2.31729	-0.0694919	-0.0645112	0.908563	-0.0181461	0.00448376	0.0272028	-0.121094	1.24586	-0.126764	0.947437	-0.122932	1.96377	-0.464298	-0.207741	0.0784758	-0.34121	0.283623	-0.276625	-0.249304	1.58102	0.0873243	-0.388412	-0.278989	-1.89761	-0.237793	-1.45588	0.124912	0.124375	0.173319	0.80229	-0.401926	0.711477	-0.106619	0.533234	-0.00157772	2.55447	-0.136121	-0.0719912	0.065714	0.246103	0.0311486	-0.0306083	0.0870076
1.14	0.293472	-0.912183	0.0885895	-0.499586	-0.0909921	-1.99956	-0.0701363	-0.0644599	0.908424	-0.00961752	0.00473587	0.0225125	-0.108093	1.13804	-0.118767	0.915258	-0.103855	1.48887	-0.465309	-0.0101135	0.0751132	-0.321774	0.280454	-0.350826	-0.23469	1.71264	0.0785458	-0.45556	-0.298195	-1.6744	-0.252701	-1.52458	0.126219	0.135777	0.181398	0.783572	-0.394599	0.759088	-0.10066	0.639265	0.0232827	2.24009	-0.137017	-0.102136	0.0669962	0.00030212	0.0302237	-0.169823	0.0863464
1.15	0.285628	-0.902536	0.0783771	-0.573641	-0.106521	-1.52349	-0.0707701	-0.0615097	0.908371	-0.00105235	0.00492054	0.0137875	-0.0966647	0.951562	-0.111221	0.792533	-0.0909673	0.805327	-0.46431	0.208982	0.0721054	-0.287895	0.276582	-0.417428	-0.219306	1.78813	0.0686725	-0.499859	-0.314252	-1.28049	-0.268159	-1.54891	0.127271	0.0843545	0.189015	0.717784	-0.387116	0.766511	-0.0934871	0.744019	0.0441525	1.76196	-0.138208	-0.139097	0.0661162	-0.141926	0.0284476	-0.182625	0.0858362
1.16	0.277786	-0.802929	0.0690933	-0.649692	-0.116613	-0.908704	-0.0713479	-0.0532382	0.908406	0.00812011	0.00500028	0.00159514	-0.088114	0.614296	-0.104981	0.586337	-0.0856968	0.074931	-0.460806	0.483319	0.0690355	-0.352339	0.272137	-0.463337	-0.204173	1.71611	0.0581751	-0.540636	-0.325324	-0.718935	-0.283295	-1.45526	0.127687	0.0134034	0.195785	0.619762	-0.380187	0.68786	-0.0851266	0.854699	0.0593827	1.14269	-0.139711	-0.167596	0.0643583	-0.195268	0.0268094	-0.16611	0.0854399
1.17	0.270711	-0.657097	0.0608219	-0.737022	-0.120357	-0.265462	-0.0718277	-0.0427055	0.908534	0.0176437	0.00496535	-0.00757527	-0.0834402	0.22611	-0.100059	0.503723	-0.0893704	-0.972647	-0.454635	0.736331	0.0670343	-0.0905114	0.267291	-0.501446	-0.190508	1.54478	0.0474769	-0.604932	-0.330167	-0.11459	-0.296946	-1.26232	0.127254	-0.0831845	0.201455	0.505978	-0.374488	0.56403	-0.0755819	0.972236	0.0680009	0.495905	-0.141448	-0.190607	0.0622178	-0.219755	0.0253381	-0.150097	0.0850554
1.18	0.264847	-0.484895	0.0536705	-0.751434	-0.118079	0.300859	-0.0721978	-0.0312497	0.908761	0.0278854	0.0048478	-0.0147768	-0.0826696	-0.156342	-0.0955984	0.417712	-0.104773	-1.64823	-0.446171	0.953189	0.0651113	-0.0734765	0.262182	-0.536583	-0.179034	1.27155	0.0371686	-0.598234	-0.329061	0.405168	-0.30824	-0.978532	0.125762	-0.200602	0.205758	0.349655	-0.370266	0.412777	-0.0653183	1.0026	0.0702378	-0.0852886	-0.143375	-0.204199	0.0599162	-0.229454	0.0240311	-0.135391	0.0846115
1.19	0.260678	-0.263308	0.0480174	-0.70647	-0.110751	0.832428	-0.072455	-0.0200099	0.909098	0.0398041	0.00468473	-0.0186897	-0.0857197	-0.562336	-0.0910443	0.391381	-0.119496	-1.42844	-0.435626	1.16375	0.0651154	-0.0104256	0.256893	-0.520347	-0.170496	0.905702	0.0281779	-0.536825	-0.322874	0.911207	-0.316387	-0.648817	0.123235	-0.298389	0.208372	0.16984	-0.367799	0.204543	-0.0552563	0.957259	0.0668161	-0.645467	-0.145392	-0.207823	0.057562	-0.231873	0.0228605	-0.123323	0.0840938
1.2	0.258722	-0.0164053	0.0445548	-0.593023	-0.0983157	1.3834	-0.0725973	-0.00866627	0.909557	0.0514379	0.00445886	-0.0268523	-0.092976	-0.959826	-0.0869641	0.219048	-0.135765	-1.69707	-0.423056	1.33802	0.0647194	-0.0167266	0.251811	-0.490297	-0.165352	0.479778	0.0215961	-0.385239	-0.311093	1.45882	-0.32107	-0.284097	0.120079	-0.310272	0.209038	-0.0299294	-0.367513	-0.0309135	-0.0461827	0.842524	0.0573752	-1.23991	-0.147413	-0.206564	0.0551822	-0.234828	0.021786	-0.114057	0.0835378
1.21	0.258877	0.189299	0.0436694	-0.448467	-0.081223	1.85704	-0.0726374	0.000227639	0.910116	0.0598031	0.0041449	-0.0359483	-0.103804	-1.23331	-0.0842514	0.00320597	-0.154785	-1.91041	-0.409271	1.40575	0.0649888	0.0909789	0.247125	-0.443645	-0.163615	0.07853	0.0179195	-0.21047	-0.29432	1.87551	-0.322032	0.088504	0.117109	-0.295901	0.207666	-0.233759	-0.369223	-0.225244	-0.0385529	0.694447	0.0422076	-1.76419	-0.149426	-0.207175	0.0527729	-0.238349	0.0208142	-0.101763	0.083012
1.22	0.26072	0.361746	0.0453707	-0.285983	-0.0604426	2.22214	-0.0725976	0.0077452	0.910741	0.0648194	0.00374157	-0.0445447	-0.117185	-1.42897	-0.0830985	-0.213473	-0.175762	-2.04522	-0.395089	1.42806	0.0663205	0.184824	0.242883	-0.397417	-0.165051	-0.311881	0.0170645	-0.0337293	-0.274118	2.13553	-0.319242	0.476329	0.113962	-0.350843	0.204254	-0.435482	-0.372489	-0.385699	-0.0325418	0.523817	0.0222542	-2.18282	-0.151477	-0.213507	0.0503236	-0.239646	0.0199614	-0.0862312	0.082589
1.23	0.264015	0.504993	0.0495632	-0.102127	-0.0372424	2.44636	-0.0724863	0.0138529	0.911408	0.0680805	0.00325879	-0.0516753	-0.132552	-1.54088	-0.0834034	-0.408618	-0.197691	-2.06439	-0.3809	1.38699	0.0685079	0.271718	0.239176	-0.331467	-0.16987	-0.701168	0.0189294	0.147241	-0.251969	2.24718	-0.312412	0.877898	0.110328	-0.375922	0.1989	-0.612429	-0.377117	-0.518365	-0.0283397	0.319675	-0.00123699	-2.462	-0.153605	-0.219344	0.0483066	-0.129664	0.01962	0.00716508	0.0823827
1.24	0.268094	0.543887	0.0561201	0.0996816	-0.0130761	2.53577	-0.0723404	0.0142035	0.912085	0.0661553	0.00271411	-0.0569644	-0.148357	-1.42968	-0.0850462	-0.554387	-0.219261	-1.96663	-0.367901	1.17928	0.0717818	0.392454	0.236311	-0.224638	-0.177387	-0.933623	0.0233242	0.353224	-0.22926	2.25661	-0.302075	1.16356	0.10678	-0.343799	0.191976	-0.74817	-0.382527	-0.546052	-0.0262272	0.0854277	-0.0268102	-2.60251	-0.155888	-0.241186	0.048131	0.103343	0.0205106	0.127493	0.0825791
1.25	0.271823	0.4768	0.0648589	0.311484	0.0108529	2.51518	-0.0722193	0.00934637	0.912707	0.0570787	0.00212539	-0.060321	-0.162275	-1.10608	-0.0880317	-0.646864	-0.23923	-1.75355	-0.357792	0.81672	0.0763153	0.512762	0.234703	-0.0767886	-0.185936	-1.00372	0.029999	0.581784	-0.206619	2.21086	-0.289519	1.33382	0.103789	-0.265143	0.183936	-0.838835	-0.387671	-0.465668	-0.0263924	-0.16072	-0.0531848	-2.62458	-0.158437	-0.256918	0.0498666	0.233599	0.0217295	0.0744053	0.083253
1.26	0.274462	0.366928	0.075516	0.52861	0.033414	2.37551	-0.0721611	0.00235318	0.91321	0.0429452	0.00152047	-0.0603186	-0.172615	-0.676566	-0.0923011	-0.686717	-0.255419	-1.41955	-0.351853	0.360779	0.0819024	0.546131	0.234764	0.116853	-0.19452	-1.0244	0.0387416	0.797448	-0.18495	2.03713	-0.275518	1.471	0.101786	-0.142256	0.175095	-0.919665	-0.391912	-0.346019	-0.0290012	-0.419332	-0.0791162	-2.51851	-0.161066	-0.253795	0.0524768	0.293819	0.0222149	-0.00162238	0.0839769
1.27	0.276044	0.278233	0.0877676	0.741168	0.0533856	2.09204	-0.072164	-0.00252224	0.913561	0.0273962	0.000930452	-0.0564108	-0.178957	-0.255093	-0.0978842	-0.696669	-0.271379	-1.56047	-0.350612	-0.105949	0.0878839	0.671684	0.236806	0.291596	-0.203497	-1.12496	0.0493198	0.95437	-0.165931	1.64354	-0.259821	1.68287	0.101209	0.00844759	0.165346	-1.01705	-0.395381	-0.253824	-0.0342419	-0.683782	-0.103278	-2.26039	-0.163607	-0.240308	0.0555399	0.326868	0.0220192	-0.0622559	0.0845992
1.28	0.277041	0.228801	0.101225	0.956142	0.0696666	1.75894	-0.0721936	-0.00287323	0.913761	0.0127112	0.000361563	-0.0583164	-0.18193	0.0979048	-0.105489	-0.955463	-0.283981	-0.870178	-0.353857	-0.53334	0.0914523	0.229686	0.240574	0.479732	-0.213935	-1.32025	0.0614642	1.10943	-0.151321	1.15393	-0.2416	1.96618	0.101776	0.0581927	0.154585	-1.12175	-0.398576	-0.200929	-0.0421079	-0.941959	-0.12446	-1.94751	-0.166009	-0.227013	0.0588488	0.343021	0.0213009	-0.105874	0.0851982
1.29	0.277697	0.163345	0.115374	1.07701	0.082011	1.36434	-0.0722189	-0.00224409	0.913817	-0.00148206	-0.000226339	-0.0584007	-0.182305	0.451973	-0.116424	-1.13417	-0.290064	-0.371528	-0.361452	-0.973866	0.0949484	0.428535	0.246243	0.634848	-0.226239	-1.48617	0.0747822	1.14948	-0.141911	0.535314	-0.220502	2.24688	0.102441	0.0686846	0.142916	-1.19049	-0.401627	-0.133057	-0.0520702	-1.09717	-0.142199	-1.5568	-0.168338	-0.225644	0.0622795	0.352389	0.0202405	-0.131997	0.0858912
1.3	0.277894	0.0650889	0.129188	1.14102	0.0900346	0.924579	-0.0722369	-0.00132747	0.913734	-0.01521	-0.000791667	-0.0544313	-0.179653	0.78977	-0.129378	-1.18823	-0.291477	-0.00763969	-0.373143	-1.33528	0.0989348	0.376206	0.253156	0.723157	-0.239931	-1.57711	0.0882263	1.13817	-0.13926	-0.137797	-0.196881	2.46168	0.10297	0.0617452	0.130775	-1.24986	-0.404184	-0.0309847	-0.0632919	-1.19607	-0.155686	-1.1097	-0.170692	-0.232279	0.0657963	0.359621	0.018978	-0.150302	0.0867388
1.31	0.277445	-0.05713	0.14236	1.18356	0.0937076	0.497023	-0.0722451	-0.000158082	0.913514	-0.028684	-0.00132289	-0.0517766	-0.174069	1.08615	-0.143772	-1.24464	-0.291047	-0.0599269	-0.387799	-1.56919	0.102007	0.26128	0.260561	0.736837	-0.254062	-1.57702	0.101905	1.17759	-0.139744	-0.23056	-0.171689	2.56052	0.103414	0.0511025	0.118243	-1.23186	-0.405835	0.0989667	-0.0755569	-1.26688	-0.164706	-0.669637	-0.173128	-0.242896	0.069366	0.362778	0.0175775	-0.16114	0.0876946
1.32	0.276381	-0.168269	0.154404	1.14437	0.0932191	0.0750642	-0.0722373	0.00167812	0.913165	-0.0407786	-0.00181806	-0.0467808	-0.166015	1.29278	-0.158962	-1.18525	-0.289687	0.128322	-0.404198	-1.68308	0.104392	0.244966	0.267985	0.72877	-0.26781	-1.49765	0.115672	1.1536	-0.14176	-0.494134	-0.146085	2.53343	0.104324	0.167361	0.106215	-1.14287	-0.406379	0.215419	-0.0883015	-1.24703	-0.169205	-0.226114	-0.175647	-0.24499	0.0728746	0.326574	0.0160396	-0.202428	0.0886604
1.33	0.274854	-0.268532	0.164625	1.03859	0.0890859	-0.295757	-0.0722187	0.00160037	0.912704	-0.0510491	-0.00225154	-0.0396023	-0.15592	1.43347	-0.173425	-1.00964	-0.285182	0.449849	-0.421286	-1.72396	0.10647	0.179206	0.275271	0.712357	-0.280212	-1.2957	0.12882	1.09609	-0.146647	-0.771055	-0.121793	2.28627	0.107312	0.534975	0.0960431	-0.812612	-0.405786	0.315136	-0.100601	-1.15016	-0.169377	0.17274	-0.178036	-0.225124	0.0754271	0.166789	0.0136431	-0.328365	0.0892366
1.34	0.272992	-0.343451	0.172795	0.92763	0.0817569	-0.654704	-0.07221	0.000202001	0.912156	-0.057915	-0.00259956	-0.0293891	-0.143944	1.52448	-0.186177	-0.781325	-0.276487	0.88397	-0.438609	-1.72469	0.107503	0.0388712	0.2823	0.680171	-0.29031	-1.05306	0.141075	1.02264	-0.154156	-1.00363	-0.100647	1.93881	0.114743	0.861403	0.0894604	-0.514963	-0.404121	0.384481	-0.112019	-1.05094	-0.165549	0.558368	-0.180308	-0.23096	0.0759707	-0.0309598	0.00987509	-0.426317	0.0894925
1.35	0.271227	-0.36768	0.178963	0.810657	0.0712627	-0.995453	-0.0722124	-0.00051505	0.911557	-0.0612575	-0.0028305	-0.0165648	-0.130753	1.50248	-0.19656	-0.525569	-0.262729	1.35249	-0.455487	-1.62806	0.10697	-0.120666	0.288902	0.626562	-0.298122	-0.824219	0.15215	0.911667	-0.164206	-1.22433	-0.0831629	1.54093	0.123512	0.932593	0.0853153	-0.266144	-0.401812	0.398239	-0.122576	-0.953627	-0.157822	0.9246	-0.182665	-0.241661	0.075187	-0.109348	0.00595891	-0.382653	0.089811
1.36	0.270045	-0.332081	0.183048	0.663429	0.0580993	-1.26753	-0.0722174	-0.000256494	0.910948	-0.0596265	-0.0029295	-0.00326477	-0.11763	1.33933	-0.204027	-0.278153	-0.244911	1.64262	-0.470786	-1.41219	0.104867	-0.259903	0.29472	0.529946	-0.303792	-0.600794	0.161573	0.745981	-0.17627	-1.34562	-0.0700466	1.0687	0.133684	1.08798	0.0840193	0.0336497	-0.399404	0.347726	-0.131961	-0.822996	-0.146704	1.22417	-0.185117	-0.250191	0.0738616	-0.151105	0.00266756	-0.310228	0.0902117
1.37	0.269875	-0.247481	0.1849	0.468089	0.0431601	-1.45129	-0.0722162	0.000346001	0.910388	-0.0514065	-0.00289675	0.00985571	-0.106042	1.06323	-0.208382	-0.0356247	-0.225611	1.72482	-0.483435	-1.11101	0.102235	-0.241054	0.299277	0.383792	-0.307489	-0.363442	0.168673	0.509093	-0.189267	-1.36087	-0.0619736	0.527786	0.144945	1.15894	0.0856945	0.330854	-0.397473	0.24479	-0.139651	-0.636251	-0.133064	1.43893	-0.187667	-0.260835	0.0721823	-0.182078	0.000153871	-0.22809	0.0906105
1.38	0.270724	-0.164143	0.184269	0.236012	0.0273925	-1.55839	-0.0722146	-8.45E-05	0.909939	-0.0376843	-0.00273062	0.0234558	-0.096742	0.755434	-0.209417	0.223927	-0.206397	1.71919	-0.492862	-0.765346	0.0995764	-0.29852	0.302235	0.215081	-0.308922	-0.0637577	0.172749	0.23406	-0.202317	-1.28348	-0.0597212	-0.0868112	0.156811	1.18425	0.0905581	0.646713	-0.396202	0.144373	-0.145078	-0.406667	-0.117734	1.57947	-0.190385	-0.282301	0.0702504	-0.203689	-0.00151942	-0.146136	0.0909322
1.39	0.2723	-0.1024	0.18114	-0.00350362	0.0115376	-1.60587	-0.0722191	-0.000764402	0.909649	-0.0198356	-0.00242637	0.0374378	-0.0900329	0.446371	-0.207132	0.482137	-0.188114	1.65288	-0.498625	-0.385401	0.0960213	-0.405431	0.303455	0.042714	-0.307709	0.273015	0.173428	-0.0529325	-0.214684	-1.1442	-0.0637185	-0.710527	0.168599	1.16861	0.0984884	0.931948	-0.395467	0.0719679	-0.148051	-0.167004	-0.101394	1.65934	-0.193363	-0.313642	0.0681233	-0.22269	-0.00239029	-0.0700539	0.0910593
1.4	0.27416	-0.0831346	0.175579	-0.246108	-0.00392222	-1.61874	-0.0722301	-0.00152072	0.909544	-0.00129309	-0.00198077	0.051644	-0.0858019	0.186143	-0.201662	0.741734	-0.171205	1.54411	-0.500593	-0.015456	0.0913743	-0.537925	0.302925	-0.125372	-0.303699	0.630941	0.170487	-0.347103	-0.226097	-0.99999	-0.0737629	-1.29137	0.180595	1.22895	0.109309	1.20826	-0.394947	0.0501022	-0.148542	0.0791501	-0.0844777	1.70268	-0.196679	-0.345818	0.0658038	-0.243744	-0.00248377	0.00942697	0.0908577
1.41	0.275736	-0.109228	0.167741	-0.474678	-0.0186711	-1.60079	-0.0722517	-0.0027369	0.909614	0.0147257	-0.0013996	0.0645263	-0.0834784	-0.00130118	-0.193321	0.982271	-0.156184	1.3604	-0.499085	0.307544	0.084728	-0.864575	0.300836	-0.253592	-0.296791	0.987499	0.163956	-0.612662	-0.236452	-0.840325	-0.0892511	-1.78547	0.193145	1.25142	0.122672	1.39642	-0.39416	0.080772	-0.146634	0.314854	-0.0672711	1.71197	-0.200318	-0.381058	0.0632682	-0.263983	-0.00176413	0.0822817	0.0902127
1.42	0.27678	-0.12499	0.157711	-0.716273	-0.0324229	-1.54739	-0.0722788	-0.00237472	0.909829	0.0275977	-0.00069396	0.076022	-0.0828164	-0.20875	-0.182178	1.23937	-0.143587	1.12461	-0.49439	0.630198	0.0736074	-1.33735	0.297469	-0.369033	-0.287487	1.25815	0.153958	-0.887354	-0.245405	-0.634454	-0.108936	-2.12356	0.204698	0.98696	0.137237	1.41285	-0.392961	0.102803	-0.142291	0.568461	-0.0500654	1.68397	-0.204266	-0.39913	0.060662	-0.235949	-0.000345084	0.172757	0.0892798
1.43	0.277326	-0.132724	0.145638	-0.950561	-0.0445496	-1.39852	-0.0722978	-0.00135293	0.910148	0.0349634	9.92E-05	0.0814762	-0.0841368	-0.429405	-0.168449	1.43065	-0.13414	0.787752	-0.486484	0.946681	0.0597927	-1.34082	0.292874	-0.496876	-0.276576	1.4725	0.140918	-1.1005	-0.251592	-0.384983	-0.131394	-2.35945	0.211273	0.312458	0.151315	1.3837	-0.391564	0.116664	-0.135386	0.825558	-0.0335679	1.55574	-0.20812	-0.361557	0.0588105	-0.13923	0.00228332	0.292956	0.0878109
1.44	0.277356	-0.118087	0.131928	-1.17043	-0.0539674	-1.12704	-0.0722982	0.00169017	0.910508	0.0363904	0.000914608	0.0805987	-0.0877486	-0.6865	-0.15303	1.51221	-0.129096	0.314714	-0.475398	1.26619	0.0487491	-0.820362	0.286967	-0.642876	-0.264423	1.62359	0.125466	-1.27723	-0.257026	-0.35695	-0.155789	-2.5036	0.211455	-0.236091	0.164748	1.21674	-0.390152	0.109928	-0.125861	1.08245	-0.0190016	1.30033	-0.211408	-0.293125	0.0576767	-0.0916299	0.00569986	0.345521	0.0855851
1.45	0.276994	-0.101694	0.117168	-1.3467	-0.0597291	-0.771952	-0.0722599	0.00601308	0.910861	0.0335461	0.00169618	0.075146	-0.0938968	-0.918181	-0.137058	1.48394	-0.129586	-0.244914	-0.46132	1.53076	0.044292	-0.0881362	0.279777	-0.774361	-0.251579	1.72794	0.108145	-1.40397	-0.262401	-0.405665	-0.181148	-2.55326	0.205496	-0.948281	0.175527	0.90436	-0.388938	0.104625	-0.113917	1.29942	-0.00753307	0.954541	-0.213978	-0.227009	0.0569436	-0.0378558	0.00952722	0.402406	0.0828584
1.46	0.276123	-0.118746	0.102002	-1.46397	-0.0615198	-0.403805	-0.0721802	0.00979748	0.911166	0.0268448	0.00240935	0.0673977	-0.101904	-1.04905	-0.121486	1.38923	-0.136102	-0.823863	-0.44511	1.68826	0.0466588	0.503589	0.271549	-0.862575	-0.238102	1.8275	0.0896717	-1.44605	-0.267166	-0.245758	-0.206699	-2.54917	0.192346	-1.6146	0.182986	0.630063	-0.387707	0.138171	-0.100117	1.44988	0.000293476	0.588527	-0.216078	-0.201007	0.057192	0.0953066	0.0141947	0.498105	0.080246
1.47	0.274603	-0.149649	0.0868902	-1.52757	-0.0597603	-0.0843296	-0.0720652	0.0133873	0.911392	0.0180211	0.00305886	0.0626085	-0.110761	-1.11893	-0.106317	1.36791	-0.144939	-0.714815	-0.427737	1.77971	0.0556044	1.34019	0.262618	-0.925152	-0.223884	1.89742	0.0707528	-1.4375	-0.269454	0.0250604	-0.231998	-2.49939	0.173442	-2.13775	0.187786	0.390915	-0.386101	0.186878	-0.0851273	1.53291	0.00470719	0.267029	-0.218095	-0.199374	0.0585709	0.17408	0.0193055	0.483906	0.0782816
1.48	0.272685	-0.154916	0.0723767	-1.51842	-0.0549528	0.215518	-0.0719055	0.0187757	0.911527	0.00905998	0.00365318	0.0559465	-0.120281	-1.18642	-0.0915385	1.2573	-0.153345	-0.827748	-0.409467	1.84218	0.0723793	1.62863	0.253183	-0.883477	-0.209346	1.86926	0.0522212	-1.35731	-0.268713	0.28527	-0.256337	-2.34478	0.148937	-2.79059	0.18951	0.0283275	-0.384178	0.210568	-0.0697296	1.536	0.00595368	-0.040791	-0.220128	-0.197697	0.0604515	0.208472	0.0239522	0.418739	0.076985
1.49	0.270768	-0.126719	0.0585658	-1.50915	-0.0477413	0.41102	-0.0716956	0.0238544	0.911591	0.00333669	0.00419921	0.0535434	-0.130051	-1.19535	-0.0773119	1.25603	-0.164706	-1.25578	-0.391671	1.73238	0.0731382	-0.637212	0.245753	-0.70326	-0.195392	1.73509	0.034451	-1.31121	-0.265924	0.363356	-0.2785	-2.13221	0.117609	-3.19681	0.187119	0.145064	-0.382205	0.191794	-0.054281	1.52818	0.00457208	-0.243346	-0.222169	-0.196734	0.062622	0.234543	0.0279103	0.34772	0.0762233
1.5	0.269683	0.0350517	0.0463102	-1.22501	-0.0396051	0.471784	-0.071406	0.0354231	0.911631	0.00884844	0.00471642	0.0486029	-0.140398	-1.32065	-0.0640357	0.908077	-0.178725	-1.40343	-0.374453	1.70888	0.0699976	-0.0690087	0.238837	-0.661932	-0.183614	1.24371	0.018631	-1.09969	-0.260588	0.706901	-0.299545	-1.82059	0.0941218	-2.45317	0.196952	0.918883	-0.380892	0.0357919	-0.040247	1.20831	0.00160003	-0.341841	-0.224194	-0.199227	0.064988	0.247214	0.0311869	0.282479	0.0759723
1.51	0.270755	0.237745	0.0376442	-0.849403	-0.032086	0.522393	-0.0709965	0.0459047	0.911791	0.0233762	0.00515383	0.0384714	-0.152793	-1.43469	-0.0549232	0.440338	-0.190926	-0.830131	-0.35768	1.63665	0.0698155	-0.0613981	0.232404	-0.601634	-0.177102	0.598891	0.0073088	-0.742611	-0.253825	0.632363	-0.314675	-1.20755	0.0631346	-3.56828	0.204932	0.783092	-0.381572	-0.16826	-0.030241	0.798433	-0.00230172	-0.442279	-0.226392	-0.219537	0.0673303	0.218508	0.0338308	0.202435	0.0765035
1.52	0.273628	0.36637	0.0326138	-0.514823	-0.0249008	0.58127	-0.0705021	0.0519495	0.912088	0.035037	0.00549868	0.032128	-0.166431	-1.41987	-0.0492955	0.191258	-0.198914	-0.725563	-0.342024	1.47239	0.0706456	0.267446	0.226845	-0.503343	-0.175452	0.059456	0.00106556	-0.402234	-0.247933	0.552898	-0.323641	-0.595672	0.0271488	-3.38292	0.21078	0.498444	-0.383985	-0.298703	-0.0241021	0.434457	-0.00736171	-0.546395	-0.228603	-0.202126	0.0688973	0.112976	0.0353111	0.0742337	0.0775199
1.53	0.277218	0.375798	0.0308541	-0.182684	-0.0182287	0.605094	-0.0699749	0.0527195	0.912463	0.0384288	0.0058068	0.0293504	-0.179148	-1.1899	-0.0454599	0.0438225	-0.206456	-0.623162	-0.328741	1.1628	0.0730287	0.205852	0.222407	-0.366634	-0.177437	-0.318181	-0.00100212	-0.0926861	-0.242685	0.500343	-0.326731	-0.0382327	-0.00212428	-2.43136	0.213498	0.149551	-0.387076	-0.305229	-0.0215426	0.0670206	-0.0132496	-0.616409	-0.230428	-0.152186	0.0696504	0.0582167	0.0358505	0.0153163	0.0784749
1.54	0.2805	0.313345	0.0324325	0.154975	-0.0122497	0.63164	-0.0694605	0.0496553	0.912834	0.0347907	0.00607915	0.0248215	-0.189135	-0.817286	-0.0437968	-0.137328	-0.212044	-0.399087	-0.319139	0.740066	0.075166	0.224619	0.219675	-0.166857	-0.181675	-0.573884	0.000708403	0.222026	-0.237907	0.454405	-0.324689	0.432358	-0.0218998	-1.55992	0.213134	-0.146269	-0.389841	-0.239157	-0.0226921	-0.303242	-0.0198485	-0.692018	-0.231615	-0.0792303	0.0700479	0.0330901	0.035899	-0.0191665	0.0792433
1.55	0.283053	0.229394	0.0372061	0.45985	-0.00694255	0.650143	-0.068993	0.0432198	0.913148	0.0275066	0.00630257	0.0200651	-0.195499	-0.375397	-0.0446856	-0.295247	-0.214916	-0.0974537	-0.314229	0.224715	0.0770796	0.142321	0.21906	0.0551319	-0.187343	-0.753425	0.00586108	0.510201	-0.233644	0.391597	-0.31836	0.81623	-0.0338062	-0.845497	0.210314	-0.373804	-0.391961	-0.158648	-0.0273861	-0.637141	-0.0271632	-0.756678	-0.231964	0.01308	0.0702073	-0.0216161	0.0356129	-0.0603207	0.0798829
1.56	0.284717	0.144423	0.044834	0.733602	-0.00222266	0.688532	-0.0686001	0.035573	0.913373	0.0170619	0.00646672	0.0120463	-0.19783	0.0669323	-0.0483783	-0.550104	-0.215651	-0.0498256	-0.314711	-0.309601	0.0761064	-0.318636	0.220856	0.305094	-0.193819	-0.881828	0.014102	0.792524	-0.229884	0.3554	-0.308621	1.12271	-0.0390034	-0.223356	0.205517	-0.569516	-0.393386	-0.0790626	-0.0352207	-0.929389	-0.035149	-0.836601	-0.231402	0.087657	0.0692154	-0.171728	0.0343793	-0.161226	0.08045
1.57	0.285598	0.0804026	0.054823	0.904222	0.00232072	0.746107	-0.0682769	0.0292611	0.913485	0.00527942	0.00654616	0.00452968	-0.196864	0.409274	-0.0555419	-0.783202	-0.215648	0.0459225	-0.320163	-0.759847	0.0723196	-0.32762	0.225141	0.534779	-0.200882	-0.971394	0.0248701	0.956245	-0.226339	0.311765	-0.296164	1.3555	-0.037601	0.581846	0.199106	-0.714931	-0.394276	-0.0207576	-0.0455293	-1.11313	-0.0439898	-0.923122	-0.230187	0.137938	0.0671954	-0.226584	0.0326117	-0.171546	0.0812323
1.58	0.285826	0.0237903	0.0660428	0.967036	0.00712397	0.804116	-0.0680115	0.023968	0.913474	-0.0075131	0.00657045	0.000918281	-0.193362	0.66566	-0.0649699	-0.895445	-0.214376	0.181052	-0.329615	-1.1142	0.0706539	-0.0209101	0.231319	0.692252	-0.20835	-0.998423	0.0365942	0.981251	-0.223446	0.23385	-0.281818	1.50432	-0.0271567	1.33943	0.191364	-0.837408	-0.394792	0.030194	-0.0570843	-1.18931	-0.0536283	-0.995121	-0.228544	0.174532	0.0649005	-0.240391	0.030723	-0.187118	0.0822537
1.59	0.285423	-0.033217	0.0778188	1.00741	0.0122253	0.826219	-0.0677944	0.0197229	0.913337	-0.0196532	0.00656822	-0.00154563	-0.187757	0.887602	-0.0758409	-1.005	-0.213101	-0.147847	-0.342278	-1.40566	0.0711398	0.0648301	0.238755	0.778178	-0.215977	-1.00909	0.0484042	0.99341	-0.220452	0.313891	-0.266182	1.62538	-0.0135924	1.42116	0.182944	-0.876909	-0.394949	0.0844513	-0.0692723	-1.24759	-0.0637908	-1.02556	-0.226614	0.194186	0.0625207	-0.245776	0.0286176	-0.209154	0.0834014
1.6	0.284302	-0.113723	0.0899447	1.04346	0.0170879	0.774695	-0.0676093	0.0177683	0.913085	-0.0303612	0.0065453	-0.00249207	-0.180232	1.10634	-0.0883585	-1.1103	-0.215756	-0.434132	-0.357549	-1.63049	0.0720312	0.179501	0.246894	0.837273	-0.223724	-1.02028	0.0603904	1.00439	-0.216796	0.324969	-0.24921	1.77505	0.00313454	1.94944	0.173816	-0.970056	-0.39458	0.171546	-0.0821088	-1.30475	-0.0738496	-0.980589	-0.224556	0.197132	0.060116	-0.243958	0.0263257	-0.220306	0.0845292
1.61	0.282225	-0.23294	0.102104	1.0658	0.0211594	0.678328	-0.0674349	0.0169565	0.912738	-0.0388784	0.00652785	-0.0006349	-0.170748	1.33827	-0.102062	-1.15045	-0.219322	-0.436827	-0.374751	-1.80318	0.0744911	0.316428	0.255555	0.881225	-0.231457	-0.980253	0.0723164	1.0011	-0.212927	0.362307	-0.230767	1.90143	0.0257963	2.58244	0.163688	-1.06699	-0.393291	0.305631	-0.0955315	-1.35327	-0.0831091	-0.889559	-0.222515	0.201727	0.0580646	-0.159413	0.0243206	-0.142037	0.0853894
1.62	0.278763	-0.400169	0.114195	1.09432	0.0241472	0.559633	-0.0672737	0.0152349	0.912311	-0.0461558	0.0065378	0.00284158	-0.158776	1.62187	-0.116553	-1.15186	-0.22204	-0.360227	-0.393648	-1.96715	0.0777839	0.361753	0.264641	0.91532	-0.238337	-0.842395	0.0841272	1.02471	-0.208168	0.470236	-0.211507	1.93514	0.0547794	3.20292	0.152729	-1.12492	-0.390532	0.492225	-0.109634	-1.40936	-0.091171	-0.777345	-0.220352	0.226827	0.0570015	-0.0711719	0.0230389	-0.10713	0.0854628
1.63	0.273663	-0.575335	0.126178	1.10963	0.0259425	0.438734	-0.0671274	0.0143778	0.911815	-0.0531243	0.00658905	0.00758823	-0.144076	1.8732	-0.131529	-1.11826	-0.223284	-0.249544	-0.413882	-2.05883	0.0813129	0.362759	0.273913	0.917243	-0.243599	-0.653893	0.0957426	1.02771	-0.20303	0.439954	-0.192319	1.89563	0.089849	3.79004	0.141531	-1.13816	-0.385964	0.689659	-0.124442	-1.4474	-0.0978287	-0.662582	-0.217963	0.251014	0.0566339	-0.0167625	0.0216791	-0.144146	0.0845653
1.64	0.267143	-0.671487	0.137944	1.15504	0.0267524	0.35764	-0.0669787	0.015664	0.911263	-0.0532489	0.00668796	0.0100569	-0.127422	1.95817	-0.146567	-1.14987	-0.222957	-0.1616	-0.434362	-1.99825	0.0846105	0.329143	0.282988	0.873836	-0.247064	-0.489607	0.106766	1.05977	-0.199047	0.214123	-0.174345	1.64058	0.119648	0.786192	0.133162	-0.396306	-0.379752	0.803036	-0.139722	-1.51132	-0.103193	-0.590178	-0.215308	0.27729	0.0567054	0.0201788	0.0198575	-0.181615	0.0828425
1.65	0.260467	-0.651146	0.150011	1.09305	0.0271822	0.366324	-0.0668053	0.0193056	0.910771	-0.0463196	0.00678068	0.0107439	-0.111334	1.79629	-0.161962	-1.06962	-0.222035	-0.130477	-0.453314	-1.76575	0.0876763	0.272997	0.291378	0.780378	-0.249171	-0.36157	0.118833	1.14937	-0.198697	-0.122616	-0.158882	1.37853	0.124835	1.10336	0.128394	-0.285725	-0.373376	0.786553	-0.155613	-1.45212	-0.108151	-0.596042	-0.212563	0.268216	0.0575742	0.159745	0.0183754	-0.0680417	0.0808373
1.66	0.254149	-0.565122	0.16047	0.872818	0.0282633	0.364037	-0.0665767	0.0271473	0.910342	-0.0385678	0.00694058	0.0222455	-0.0971949	1.44856	-0.174528	-0.766862	-0.220031	0.0732999	-0.469221	-1.39366	0.0899455	0.211317	0.298584	0.646425	-0.249985	-0.243469	0.129562	0.887593	-0.19964	-0.0599173	-0.146857	1.06206	0.141654	1.74323	0.127896	0.0270934	-0.367299	0.704102	-0.169796	-1.23372	-0.113058	-0.572315	-0.210109	0.228936	0.0597787	0.253491	0.0178691	-0.0212879	0.079128
1.67	0.248808	-0.452343	0.168662	0.624141	0.0299221	0.36817	-0.0662624	0.0351969	0.910003	-0.0298779	0.00722276	0.0334485	-0.0862311	1.04014	-0.183257	-0.472077	-0.216875	0.112764	-0.481072	-0.973755	0.0915693	0.11589	0.304335	0.49381	-0.250452	-0.127068	0.137128	0.590895	-0.199235	0.176447	-0.137526	0.776067	0.154134	0.815023	0.127417	-0.0842482	-0.362076	0.591768	-0.181602	-0.982058	-0.117716	-0.548142	-0.20809	0.187054	0.0625039	0.280123	0.0175839	-0.0109663	0.0777586
1.68	0.244392	-0.343901	0.174214	0.332092	0.0323836	0.362199	-0.0658799	0.0412522	0.909739	-0.0226165	0.00760353	0.0428109	-0.0785566	0.646984	-0.188241	-0.180124	-0.21498	-0.0155481	-0.488817	-0.57406	0.0919247	-0.0319205	0.308478	0.329743	-0.249853	0.0637643	0.14168	0.321698	-0.196525	0.346516	-0.131828	0.359837	0.160663	0.502198	0.127329	0.056176	-0.357659	0.479005	-0.190493	-0.677289	-0.122227	-0.505288	-0.206434	0.155762	0.065398	0.291227	0.0174175	-0.00207752	0.0765245
1.69	0.24108	-0.219237	0.176805	0.0397359	0.035171	0.285777	-0.0654378	0.0470642	0.909556	-0.0137373	0.00808166	0.0528391	-0.0741644	0.252834	-0.189574	0.10325	-0.214704	-0.0839965	-0.492658	-0.190514	0.0906232	-0.23255	0.310931	0.164068	-0.248011	0.235545	0.143144	0.0372209	-0.193224	0.344382	-0.130237	-0.040859	0.162219	-0.263489	0.127809	0.0149775	-0.354138	0.346119	-0.196218	-0.37419	-0.126059	-0.386054	-0.205025	0.135355	0.0683667	0.297309	0.0173433	0.00757398	0.0752853
1.7	0.23907	-0.0948817	0.176302	-0.255382	0.0376826	0.163055	-0.0649438	0.0514523	0.909467	-0.00422446	0.00865959	0.0627462	-0.0730115	-0.126247	-0.187259	0.400305	-0.215454	-0.100195	-0.492722	0.17482	0.0871638	-0.446559	0.311715	0.00893234	-0.244952	0.421463	0.141565	-0.229297	-0.190712	0.227417	-0.132802	-0.479723	0.155978	-0.907307	0.12779	0.00724783	-0.351613	0.208731	-0.198757	-0.065712	-0.128614	-0.215964	-0.203759	0.129159	0.0713895	0.301589	0.0174004	0.0220758	0.0739591
1.71	0.238445	0.0313091	0.172606	-0.541737	0.0394189	-0.0140966	-0.0644124	0.0547662	0.909471	0.00490796	0.00933782	0.0729886	-0.0748487	-0.484459	-0.181222	0.700985	-0.216607	-0.0543897	-0.489281	0.510767	0.0818982	-0.603037	0.310924	-0.142252	-0.240575	0.595287	0.13704	-0.500163	-0.190026	0.0221829	-0.139838	-0.92049	0.144649	-1.38159	0.127961	0.0265638	-0.350108	0.0645229	-0.198076	0.237908	-0.129385	0.011223	-0.202443	0.148029	0.0743028	0.255322	0.0174862	-0.00484663	0.0724675
1.72	0.239354	0.167947	0.165703	-0.821013	0.0398744	-0.22897	-0.0638467	0.0585534	0.909558	0.0121792	0.010121	0.083687	-0.0796135	-0.855765	-0.171471	1.00266	-0.217597	0.0245323	-0.482453	0.854445	0.0750821	-0.806237	0.308608	-0.283391	-0.23526	0.71927	0.129402	-0.805816	-0.191655	-0.203501	-0.150974	-1.29494	0.127927	-1.95172	0.127896	-0.0191521	-0.349734	-0.0935191	-0.194202	0.540532	-0.127888	0.277219	-0.200737	0.20346	0.0762587	0.133536	0.0169666	-0.058696	0.0706069
1.73	0.241898	0.311452	0.15554	-1.09689	0.0388392	-0.455569	-0.0632394	0.063072	0.909709	0.0183699	0.0110136	0.0951871	-0.0873937	-1.2363	-0.157847	1.32237	-0.218318	0.0870575	-0.472183	1.19692	0.0643497	-1.39138	0.304958	-0.396212	-0.22955	0.811957	0.118436	-1.12306	-0.19522	-0.321629	-0.165936	-1.79336	0.109411	-0.962251	0.130021	1.08414	-0.350613	-0.25975	-0.187086	0.842217	-0.123905	0.553823	-0.198356	0.271335	0.0771821	0.0330944	0.0162381	-0.0606456	0.0684048
1.74	0.246566	0.504812	0.142809	-1.19943	0.0354982	-0.798962	-0.0625571	0.0730347	0.909972	0.0337761	0.012039	0.109132	-0.0986734	-1.64377	-0.140964	1.47517	-0.218041	0.312212	-0.458371	1.54683	0.0483197	-1.74568	0.299913	-0.54111	-0.225248	0.571284	0.104415	-1.44624	-0.197995	-0.122678	-0.183715	-1.74823	0.10353	-0.733446	0.140021	1.01641	-0.353259	-0.460645	-0.177695	0.946167	-0.116924	0.933	-0.195593	0.265945	0.0766101	-0.153726	0.0151147	-0.100675	0.0665952
1.75	0.252747	0.541593	0.128723	-1.22397	0.0294102	-1.0403	-0.0618061	0.0756019	0.910364	0.0433942	0.0131603	0.11335	-0.112586	-1.8016	-0.122573	1.50417	-0.215756	0.490051	-0.441608	1.77917	0.0316676	-1.52361	0.293441	-0.682121	-0.223253	0.480929	0.088636	-1.52572	-0.199999	-0.370226	-0.20104	-1.73875	0.0897922	-2.15714	0.150695	1.1621	-0.357103	-0.494222	-0.167515	0.987492	-0.106832	1.18868	-0.193084	0.228279	0.0745355	-0.253302	0.0143012	-0.0146255	0.0660289
1.76	0.258844	0.487192	0.114025	-1.24563	0.0218209	-1.14602	-0.0610672	0.0717341	0.91082	0.0467613	0.0142824	0.110724	-0.127253	-1.82015	-0.104137	1.48331	-0.212074	0.570301	-0.422979	1.93454	0.0193	-0.948803	0.285694	-0.818539	-0.221219	0.562025	0.0729748	-1.45999	-0.206645	-0.893944	-0.218791	-1.81202	0.0634946	-2.7534	0.162646	1.25855	-0.360819	-0.441567	-0.156987	1.04236	-0.0949152	1.29933	-0.19087	0.209114	0.0717525	-0.306641	0.0144665	0.0775724	0.0664975
1.77	0.264202	0.40895	0.0986855	-1.29882	0.013665	-1.21564	-0.0603738	0.0670046	0.911277	0.0435886	0.0153778	0.108672	-0.141963	-1.8007	-0.0858399	1.48628	-0.207418	0.643538	-0.402981	2.05179	0.0129831	-0.357718	0.276778	-0.939367	-0.218263	0.661297	0.0574613	-1.46535	-0.217137	-1.11988	-0.237042	-1.82137	0.0382522	-2.21337	0.174704	1.21352	-0.363932	-0.366443	-0.145796	1.13252	-0.0820293	1.37285	-0.188736	0.209855	0.0685223	-0.342843	0.015501	0.156652	0.0675888
1.78	0.26866	0.32593	0.0827171	-1.31455	0.00494799	-1.30355	-0.059726	0.0625982	0.911677	0.0359005	0.0164585	0.107409	-0.156397	-1.74463	-0.0678257	1.44434	-0.201601	0.746438	-0.382034	2.12238	0.0121676	0.164464	0.266913	-1.02486	-0.214814	0.709008	0.0414271	-1.5076	-0.228939	-1.20138	-0.254963	-1.74773	0.0188516	-1.63798	0.186246	1.1442	-0.366319	-0.283067	-0.133976	1.17706	-0.0682139	1.45884	-0.186513	0.223889	0.0650035	-0.366622	0.0172325	0.216396	0.0690449
1.79	0.272338	0.271951	0.0666045	-1.26946	-0.00467464	-1.4062	-0.0591179	0.0591719	0.911989	0.0263597	0.0175223	0.105121	-0.170491	-1.68405	-0.0508137	1.32689	-0.194323	0.878113	-0.36061	2.14589	0.0165822	0.709481	0.256447	-1.07367	-0.211605	0.66397	0.0250532	-1.5225	-0.241529	-1.29079	-0.271743	-1.59393	0.00548824	-0.983084	0.197044	1.04235	-0.368141	-0.227237	-0.122153	1.15152	-0.0533801	1.55265	-0.184114	0.242525	0.0612912	-0.383409	0.0194689	0.25832	0.0707662
1.8	0.275544	0.249207	0.0508581	-1.18107	-0.0153217	-1.48818	-0.0585395	0.0566832	0.912206	0.0172116	0.0185549	0.101118	-0.184392	-1.62014	-0.0354963	1.14874	-0.185489	1.00609	-0.339191	2.11752	0.0269676	1.37511	0.245618	-1.10674	-0.209408	0.545473	0.00885714	-1.50499	-0.254713	-1.33058	-0.286686	-1.38028	-0.000476914	-0.157545	0.206635	0.882267	-0.369769	-0.203009	-0.110893	1.07651	-0.037682	1.61976	-0.181532	0.25588	0.0574534	-0.393625	0.0220455	0.285182	0.0727291
1.81	0.278462	0.231719	0.0359357	-1.04619	-0.0269098	-1.55341	-0.0579841	0.0542962	0.912335	0.0084147	0.0195403	0.0957258	-0.197917	-1.49104	-0.0224303	0.929545	-0.175165	1.14361	-0.318534	1.98103	0.0446905	2.16577	0.234581	-1.10987	-0.208728	0.382036	-0.00662787	-1.44001	-0.268086	-1.33893	-0.299217	-1.1138	0.00249627	0.765068	0.214533	0.682788	-0.371414	-0.181331	-0.100659	0.948248	-0.0214299	1.6618	-0.178857	0.257842	0.0535623	-0.397113	0.0248291	0.29764	0.0749344
1.82	0.281059	0.213064	0.022255	-0.877707	-0.0394803	-1.61913	-0.0574612	0.0499695	0.912394	0.00375173	0.0204692	0.0904512	-0.209982	-1.20766	-0.0122315	0.69377	-0.163627	1.12973	-0.300746	1.54207	0.0502888	-0.803759	0.225828	-0.726477	-0.209774	0.179821	-0.0208289	-1.33407	-0.281473	-1.34119	-0.30878	-0.785273	0.0136299	1.39357	0.220244	0.444057	-0.373015	-0.158894	-0.0919366	0.776402	-0.00479257	1.69602	-0.176217	0.249849	0.0497378	-0.351317	0.0277682	0.346352	0.0773746
1.83	0.282986	0.119791	0.0106433	-0.57104	-0.0533604	-1.69208	-0.0569936	0.042957	0.912395	-0.00335579	0.0213438	0.0849159	-0.218685	-0.725074	-0.00462736	0.558571	-0.153627	0.884868	-0.287963	0.973828	0.0484542	0.398762	0.219421	-0.522265	-0.212289	0.00325201	-0.0324079	-1.01213	-0.295163	-1.39189	-0.314878	-0.433876	0.0283475	1.49557	0.223973	0.27459	-0.374115	-0.0478657	-0.0858114	0.437275	0.0121844	1.71612	-0.173723	0.228753	0.0477059	-0.0651428	0.0323452	0.571759	0.0799483
1.84	0.283819	0.0299985	0.00199997	-0.242306	-0.0684912	-1.67546	-0.0565995	0.03629	0.912338	-0.00795978	0.0221537	0.0763654	-0.222634	-0.22812	0.000823746	0.394408	-0.144973	0.839694	-0.281325	0.365532	0.0501508	0.00469732	0.215641	-0.23976	-0.215516	-0.167486	-0.0399645	-0.617554	-0.309265	-1.38602	-0.317481	-0.0872256	0.0432053	1.49449	0.226082	0.1074	-0.374109	0.0568113	-0.0832234	0.0820083	0.0290885	1.64332	-0.171647	0.188816	0.0479333	0.0680132	0.0380036	0.556296	0.0828317
1.85	0.283757	-0.0318943	-0.0033979	0.0395797	-0.0836682	-1.51538	-0.056256	0.0330855	0.91224	-0.0109961	0.0228593	0.0645546	-0.222418	0.159805	0.00383586	0.215046	-0.137618	0.711229	-0.280297	-0.135447	0.0504572	0.112906	0.214539	-0.00115004	-0.21918	-0.317205	-0.0433009	-0.264502	-0.322722	-1.25279	-0.316783	0.219986	0.0585592	1.59037	0.226543	-0.0579064	-0.373112	0.12559	-0.083938	-0.213991	0.0446631	1.43099	-0.169857	0.184127	0.0489476	0.115138	0.0432878	0.521773	0.0856687
1.86	0.283257	-0.0471632	-0.00587866	0.230113	-0.0972019	-1.19339	-0.0559265	0.0334263	0.912127	-0.0114006	0.0234449	0.0522875	-0.219376	0.384432	0.00498214	0.0963587	-0.129029	0.915098	-0.283511	-0.48264	0.0520842	0.201733	0.215545	0.193307	-0.223195	-0.435634	-0.0433488	-0.013592	-0.334194	-0.980521	-0.313353	0.458373	0.0750799	1.69118	0.225463	-0.205374	-0.371596	0.133385	-0.0870472	-0.410606	0.0574112	1.06511	-0.16798	0.205409	0.0503551	0.148228	0.0481954	0.471977	0.0877854
1.87	0.282779	-0.0339599	-0.0056228	0.388598	-0.107388	-0.728577	-0.0555783	0.0366825	0.912017	-0.010579	0.0238963	0.036943	-0.214944	0.490674	0.00468715	-0.0758453	-0.121006	0.68025	-0.289486	-0.700209	0.0542711	0.161575	0.218206	0.335473	-0.22742	-0.528674	-0.0407706	0.22636	-0.342254	-0.577277	-0.307849	0.639434	0.091821	1.61203	0.223106	-0.320914	-0.370096	0.101447	-0.0918741	-0.570779	0.0657654	0.5587	-0.165879	0.23113	0.0520962	0.17742	0.0523911	0.383642	0.089057
1.88	0.282458	-0.029889	-0.00245802	0.531959	-0.113103	-0.188104	-0.0551898	0.0408609	0.911911	-0.0107281	0.0241703	0.0178867	-0.209891	0.582459	0.00192416	-0.353194	-0.115638	0.380586	-0.297404	-0.88621	0.0557139	0.127513	0.222275	0.47408	-0.231489	-0.574864	-0.0355815	0.469297	-0.34587	-0.11394	-0.300752	0.773667	0.10691	1.3899	0.219735	-0.402572	-0.368803	0.0734002	-0.0982346	-0.709129	0.068583	-0.0238575	-0.163558	0.25471	0.0541299	0.203397	0.0555757	0.276564	0.0897094
1.89	0.282009	-0.0681048	0.00345265	0.65266	-0.113989	0.340435	-0.0547669	0.043356	0.911794	-0.0132322	0.0242636	0.00145194	-0.204005	0.720165	-0.00352745	-0.585692	-0.113581	0.0294843	-0.307222	-1.07539	0.056165	-0.0813816	0.227569	0.58037	-0.234859	-0.542734	-0.0282603	0.677926	-0.344891	0.325649	-0.292572	0.859397	0.119823	1.12602	0.215603	-0.472814	-0.367521	0.0878839	-0.105842	-0.827027	0.065589	-0.594644	-0.161032	0.276509	0.0564383	0.228606	0.0576468	0.165491	0.0899876
1.9	0.280918	-0.146251	0.0119724	0.786598	-0.110348	0.823966	-0.054328	0.0442782	0.91164	-0.0173028	0.0242076	-0.012533	-0.196788	0.890913	-0.0112596	-0.788174	-0.11539	-0.434897	-0.318832	-1.24178	0.0541188	-0.270122	0.234019	0.709813	-0.236974	-0.472372	-0.0191182	0.912915	-0.339685	0.713237	-0.283613	0.936347	0.127229	0.199564	0.21078	-0.502244	-0.365801	0.147509	-0.114683	-0.964111	0.0571499	-1.1227	-0.15834	0.28979	0.0589982	0.250507	0.0586063	0.0583803	0.0900591
1.91	0.279014	-0.19514	0.0231124	0.933007	-0.10275	1.23835	-0.0538779	0.0463376	0.911463	-0.0165913	0.0240166	-0.0252203	-0.188303	1.00681	-0.0212697	-0.999487	-0.121547	-0.784243	-0.331902	-1.35219	0.0525031	-0.0533198	0.241669	0.798423	-0.237948	-0.49185	-0.00768357	1.17734	-0.331024	1.0057	-0.273562	1.09373	0.122743	-1.08479	0.205536	-0.531502	-0.363556	0.181148	-0.125001	-1.11853	0.0438358	-1.57892	-0.155555	0.296677	0.0617586	0.26754	0.0585278	-0.0370396	0.0900517
1.92	0.276725	-0.197999	0.0365789	1.05823	-0.0919292	1.56727	-0.0533925	0.0506706	0.911333	-0.00878794	0.0237167	-0.0339933	-0.179561	1.03067	-0.0334334	-1.18594	-0.130307	-1.01123	-0.345635	-1.38964	0.052772	0.091012	0.24991	0.837928	-0.239089	-0.618587	0.00627177	1.3802	-0.319798	1.23606	-0.261361	1.34386	0.107867	-1.76466	0.199447	-0.625257	-0.361356	0.172196	-0.136827	-1.25365	0.0264465	-1.94188	-0.152743	0.29524	0.0644518	0.195661	0.0573712	-0.195328	0.0900971
1.93	0.274114	-0.204985	0.0518967	1.15241	-0.0785179	1.83937	-0.0528637	0.0552832	0.911291	0.000326669	0.0233494	-0.0389453	-0.171069	1.01383	-0.0473498	-1.33405	-0.141183	-1.23358	-0.359453	-1.35161	0.0544479	0.238047	0.258289	0.82745	-0.241129	-0.746627	0.0221197	1.48967	-0.306244	1.47106	-0.246601	1.60809	0.0902266	-1.7269	0.192068	-0.791513	-0.359401	0.172824	-0.149854	-1.34772	0.00576704	-2.2441	-0.149925	0.271575	0.0652323	-0.0639557	0.053798	-0.446705	0.0902791
1.94	0.271055	-0.217926	0.0684948	1.18273	-0.0626779	2.10076	-0.0522853	0.0602422	0.911334	0.00797852	0.0229433	-0.0422643	-0.163453	0.926936	-0.0624564	-1.42172	-0.154312	-1.48665	-0.372295	-1.20054	0.0574121	0.342858	0.266344	0.777227	-0.244421	-0.856299	0.0388044	1.49445	-0.290228	1.71236	-0.229136	1.87533	0.0736355	-1.65616	0.18297	-0.960056	-0.357709	0.178782	-0.163511	-1.36936	-0.0178505	-2.5325	-0.147229	0.255752	0.0639709	-0.195753	0.0488896	-0.47832	0.0907302
1.95	0.26733	-0.244127	0.0857183	1.14944	-0.0442086	2.36448	-0.0516668	0.0629914	0.911444	0.0135712	0.0225032	-0.0457751	-0.157139	0.819294	-0.0780664	-1.44716	-0.170262	-1.79215	-0.383349	-1.00406	0.0608495	0.332319	0.273811	0.710137	-0.248853	-0.902029	0.0553833	1.4383	-0.271681	1.954	-0.209264	2.07793	0.0567115	-1.77546	0.172516	-1.06778	-0.356259	0.19104	-0.177038	-1.3153	-0.0443713	-2.81876	-0.144544	0.262215	0.0617771	-0.26098	0.0441179	-0.433628	0.0911884
1.96	0.262707	-0.281796	0.102962	1.06761	-0.0230279	2.60079	-0.0510354	0.0627854	0.911599	0.0169062	0.0220304	-0.0485846	-0.152131	0.717778	-0.093544	-1.41157	-0.189118	-2.04912	-0.392393	-0.805013	0.0639857	0.316217	0.280589	0.638304	-0.253898	-0.872947	0.0711219	1.33467	-0.250679	2.17605	-0.187836	2.18466	0.0384722	-1.88313	0.161265	-1.12853	-0.354984	0.209005	-0.189769	-1.20479	-0.0736365	-3.07142	-0.141722	0.279648	0.0590935	-0.294899	0.0399941	-0.353572	0.0915163
1.97	0.257056	-0.325044	0.119632	0.947071	0.000496059	2.76005	-0.0504195	0.0600828	0.911774	0.0177868	0.0215391	-0.0492949	-0.14819	0.637881	-0.108289	-1.31546	-0.210206	-2.25246	-0.399577	-0.633943	0.0671149	0.31736	0.286661	0.565887	-0.25903	-0.789483	0.0853277	1.17397	-0.227953	2.27061	-0.165796	2.206	0.0197599	-1.85677	0.149631	-1.15233	-0.353771	0.231571	-0.201237	-1.05257	-0.105033	-3.23862	-0.138703	0.300723	0.056156	-0.313748	0.0367234	-0.266313	0.0917049
1.98	0.250419	-0.356605	0.135089	0.783755	0.0256496	2.82803	-0.0498377	0.0563278	0.911947	0.0163958	0.0210524	-0.0474611	-0.145065	0.55054	-0.12173	-1.15829	-0.233249	-2.40168	-0.40513	-0.471978	0.0703125	0.345046	0.291969	0.48348	-0.263916	-0.678179	0.0973418	0.949545	-0.204749	2.24205	-0.143914	2.15674	0.00234877	-1.5857	0.137965	-1.14558	-0.352518	0.242592	-0.211045	-0.856383	-0.137585	-3.30237	-0.135463	0.323738	0.0530576	-0.328726	0.0342859	-0.188032	0.0917891
1.99	0.243346	-0.309016	0.148524	0.566497	0.0514248	2.74632	-0.0492852	0.0548331	0.912101	0.0144856	0.0206055	-0.0410147	-0.143067	0.352069	-0.132997	-0.919605	-0.256985	-2.36172	-0.40891	-0.268125	0.0738482	0.360218	0.296371	0.378074	-0.268788	-0.645971	0.106362	0.612452	-0.183736	1.74245	-0.12266	2.09712	-0.0104948	-0.938003	0.126462	-1.13876	-0.351459	0.174692	-0.218664	-0.611506	-0.170022	-3.19454	-0.131984	0.351252	0.049789	-0.349054	0.0325621	-0.122773	0.0918138
2	0.237137	-0.16099	0.159091	0.320913	0.076165	2.4728	-0.0487297	0.0566633	0.91224	0.0132849	0.0202446	-0.0305345	-0.143277	0.0135774	-0.141005	-0.630705	-0.279656	-2.13792	-0.410313	0.00200093	0.0771372	0.288254	0.29955	0.238549	-0.274811	-0.728816	0.111597	0.203589	-0.167534	1.29651	-0.10201	2.0269	-0.0153786	-0.0934546	0.115252	-1.0912	-0.351381	0.00695591	-0.223557	-0.34779	-0.200504	-2.86788	-0.128149	0.393578	0.046312	-0.369617	0.0314248	-0.0709538	0.091827
2.01	0.232984	0.0461134	0.166287	0.0797932	0.0979728	2.01702	-0.0481462	0.0602995	0.91237	0.0130075	0.0199965	-0.0193519	-0.146532	-0.411231	-0.145061	-0.333864	-0.299765	-1.76513	-0.408681	0.336309	0.0791738	0.118795	0.301158	0.0722826	-0.282651	-0.868349	0.113069	-0.136009	-0.154612	1.23411	-0.0823186	1.91624	-0.0117934	1.00224	0.104539	-1.06539	-0.352857	-0.214605	-0.225486	-0.0946172	-0.227025	-2.33628	-0.123911	0.431968	0.0426755	-0.376834	0.0306557	-0.0521999	0.0920734
2.02	0.231671	0.242996	0.169871	-0.144517	0.11487	1.36022	-0.0475248	0.0633108	0.912503	0.0135419	0.019864	-0.00665352	-0.152992	-0.785685	-0.144911	-0.0238273	-0.315681	-1.20025	-0.403761	0.628452	0.0794287	-0.0682913	0.301072	-0.0856057	-0.292419	-0.993338	0.111841	-0.383698	-0.142243	0.919717	-0.0638786	1.747	0.00547293	2.39038	0.0938747	-1.01048	-0.356021	-0.413699	-0.224525	0.128879	-0.247525	-1.59215	-0.119272	0.476455	0.0400769	-0.118198	0.0308173	0.155555	0.0927032
2.03	0.232921	0.339034	0.169746	-0.339905	0.125143	0.599085	-0.0468982	0.0611719	0.912635	0.0126269	0.0198674	0.00723631	-0.161113	-0.968177	-0.14088	0.274748	-0.325537	-0.535579	-0.396556	0.801136	0.0779905	-0.212924	0.299454	-0.227269	-0.302868	-0.941869	0.108473	-0.551212	-0.135011	0.282943	-0.047984	1.39712	0.0343689	3.39869	0.084299	-0.830226	-0.360046	-0.500586	-0.221134	0.326018	-0.260117	-0.742776	-0.114329	0.51047	0.040236	0.0779855	0.0325779	0.199871	0.0936491
2.04	0.23597	0.371658	0.166063	-0.520209	0.128261	-0.177249	-0.0463122	0.0561166	0.912757	0.0120896	0.0200111	0.0227092	-0.169456	-1.05564	-0.133692	0.558593	-0.328674	0.144811	-0.387869	0.936036	0.0755103	-0.293385	0.296468	-0.35729	-0.312266	-0.771222	0.103532	-0.711825	-0.13442	-0.355606	-0.0362112	0.935238	0.0727096	4.07806	0.0766891	-0.578968	-0.364004	-0.520826	-0.215747	0.513452	-0.264109	0.12152	-0.10906	0.55088	0.0415548	0.143809	0.0342818	0.187665	0.0946561
2.05	0.240406	0.373802	0.15888	-0.670965	0.124106	-0.950447	-0.0457745	0.0511561	0.912883	0.0134875	0.0203377	0.0425784	-0.177578	-1.10163	-0.123667	0.806201	-0.324844	0.819135	-0.377856	1.06035	0.0723306	-0.350534	0.292159	-0.485747	-0.320135	-0.568774	0.0960451	-0.976823	-0.140204	-0.948101	-0.0292233	0.448258	0.114416	4.43212	0.0720372	-0.266574	-0.367538	-0.503914	-0.208675	0.661621	-0.259304	0.978127	-0.103399	0.590267	0.0434133	0.183793	0.0358785	0.177529	0.0954694
2.06	0.245932	0.394777	0.149365	-0.583278	0.112713	-1.67737	-0.0452951	0.044155	0.913083	0.0295641	0.0208397	0.054412	-0.185559	-1.10161	-0.112558	0.735199	-0.314362	1.44629	-0.366768	1.14687	0.0690478	-0.285581	0.286611	-0.607776	-0.326491	-0.452149	0.0868439	-0.889549	-0.151885	-1.53035	-0.0278269	-0.111245	0.137067	0.439234	0.0742463	0.416862	-0.370795	-0.495512	-0.20131	0.551186	-0.246148	1.76564	-0.0974132	0.618421	0.0455843	0.201591	0.0372936	0.157557	0.0960699
2.07	0.252264	0.359239	0.138659	-0.655748	0.0950684	-2.22186	-0.0449097	0.0331605	0.913433	0.039182	0.0214313	0.0655086	-0.193618	-1.07881	-0.101768	0.872173	-0.298223	1.95106	-0.354843	1.23504	0.0659911	-0.421243	0.279879	-0.722084	-0.330811	-0.143098	0.0793529	-0.789776	-0.169506	-2.01254	-0.0321445	-0.769197	0.147944	1.90076	0.0812163	1.10469	-0.374159	-0.456461	-0.194564	0.632253	-0.22607	2.36897	-0.0911817	0.641011	0.0478248	0.201917	0.0385366	0.15528	0.096512
2.08	0.258527	0.286987	0.125701	-0.711988	0.0725775	-2.73256	-0.0446218	0.0240738	0.913854	0.0437823	0.0221649	0.0805922	-0.201094	-1.00788	-0.0897431	0.992194	-0.276941	2.42985	-0.342072	1.29914	0.0610072	-0.567281	0.272051	-0.814483	-0.332474	0.111151	0.0711388	-0.878727	-0.190933	-2.28135	-0.042156	-1.20738	0.169095	2.0344	0.0941109	1.36818	-0.376905	-0.368142	-0.187164	0.687165	-0.200038	2.92266	-0.0847868	0.650977	0.0501519	0.21126	0.0398066	0.158396	0.0967882
2.09	0.263787	0.128362	0.111125	-0.737846	0.0459772	-3.10106	-0.0444452	0.0106256	0.914274	0.0387646	0.0230201	0.0894575	-0.207221	-0.795215	-0.0774809	1.04869	-0.251435	2.75195	-0.329098	1.27387	0.0558632	-0.430479	0.263551	-0.862223	-0.331533	0.456196	0.0619142	-0.879644	-0.214693	-2.44158	-0.0562962	-1.62935	0.189012	2.00959	0.108969	1.58264	-0.378433	-0.194129	-0.179701	0.724492	-0.169021	3.3108	-0.0783674	0.649062	0.0525536	0.217264	0.0410687	0.160548	0.097002
2.1	0.267268	-0.0358422	0.0954402	-0.742251	0.0164407	-3.38102	-0.0444122	-0.00369812	0.914607	0.0271119	0.0239381	0.0931285	-0.211224	-0.540327	-0.0656596	1.04867	-0.222935	2.99457	-0.316753	1.18317	0.0537424	0.0206396	0.254708	-0.896349	-0.327465	0.753478	0.0520578	-0.85305	-0.23995	-2.55152	-0.0742466	-1.91283	0.20774	1.4735	0.12544	1.52852	-0.378335	-0.0167898	-0.172266	0.743572	-0.134403	3.59684	-0.0720063	0.639787	0.0550322	0.222266	0.0423408	0.162732	0.0972911
2.11	0.26898	-0.174666	0.0790446	-0.760337	-0.0152216	-3.54673	-0.0445157	-0.0175348	0.914807	0.0126104	0.0248554	0.0894862	-0.21323	-0.293193	-0.0547214	1.02569	-0.192691	3.01458	-0.30551	1.0322	0.0543051	-0.212046	0.245956	-0.824121	-0.321227	0.964783	0.0420392	-0.769402	-0.265755	-2.51048	-0.0938648	-2.02014	0.214683	-0.0103852	0.139146	1.17752	-0.376881	0.127401	-0.16481	0.78644	-0.097239	3.76315	-0.065775	0.617549	0.0573731	0.160928	0.0438047	0.177551	0.0977936
2.12	0.268707	-0.343981	0.0618542	-0.825505	-0.0477992	-3.62555	-0.0447768	-0.0349944	0.914851	-0.0042542	0.0257248	0.0843325	-0.212544	0.0673222	-0.0439825	1.11526	-0.163463	2.81701	-0.296607	0.715248	0.0502196	-0.420489	0.238181	-0.730278	-0.312485	1.2829	0.0319402	-0.700138	-0.290197	-2.44551	-0.115136	-2.24596	0.209956	-0.846956	0.151056	1.25234	-0.374122	0.293863	-0.156606	0.889371	-0.0587491	3.83756	-0.0599153	0.553909	0.0579049	-0.110276	0.0444314	0.0265175	0.0988403
2.13	0.266191	-0.502807	0.0440897	-0.845482	-0.0808382	-3.66666	-0.0452122	-0.0516527	0.914724	-0.0206492	0.0265445	0.0797261	-0.208179	0.464677	-0.0329779	1.18015	-0.133949	3.1058	-0.2914	0.316884	0.0473738	-0.195115	0.231462	-0.602598	-0.300761	1.59357	0.0210747	-0.679695	-0.317136	-3.00084	-0.138754	-2.45851	0.199108	-1.36354	0.1626	0.998116	-0.369956	0.45276	-0.147586	0.930169	-0.0195583	3.86183	-0.0545496	0.504827	0.0561175	-0.272111	0.0441713	-0.00690985	0.100387
2.14	0.261712	-0.616927	0.0266264	-0.799465	-0.113791	-3.57123	-0.0457961	-0.0641391	0.914442	-0.035679	0.0273063	0.0716789	-0.200479	0.785426	-0.0220864	1.14749	-0.102506	3.02254	-0.289995	-0.0218564	0.0452251	-0.233923	0.226162	-0.460858	-0.286642	1.83295	0.00926796	-0.616049	-0.349626	-3.34467	-0.164088	-2.59702	0.18139	-2.08235	0.17045	0.665807	-0.36477	0.563718	-0.138429	0.893267	0.0193498	3.73911	-0.0495367	0.470994	0.0531848	-0.348065	0.0437736	-0.0149566	0.101996
2.15	0.255817	-0.663564	0.0103254	-0.758572	-0.145093	-3.27549	-0.0464694	-0.0690835	0.91401	-0.0506956	0.0279676	0.0604549	-0.190767	0.927245	-0.0117613	1.08296	-0.0748907	2.38585	-0.291285	-0.207254	0.0429279	-0.221273	0.222149	-0.34939	-0.270872	1.99076	-0.00307071	-0.578252	-0.382416	-3.10419	-0.190763	-2.84236	0.160603	-1.67007	0.17741	1.54383	-0.359166	0.597042	-0.129473	0.864261	0.0560594	3.41574	-0.0447989	0.445293	0.0497371	-0.375846	0.0434185	-0.00525224	0.103561
2.16	0.249887	-0.521263	-0.00402869	-0.598103	-0.173109	-2.83067	-0.0471321	-0.0622377	0.913495	-0.0498817	0.0285058	0.0451943	-0.181494	0.778452	-0.00273847	0.802593	-0.0565915	1.217	-0.293534	-0.226278	0.0407525	-0.120841	0.219128	-0.273395	-0.255583	1.74047	-0.0155142	-0.490241	-0.41032	-2.53965	-0.21853	-2.62779	0.141798	-2.43953	0.192933	1.48089	-0.354453	0.434798	-0.121211	0.696131	0.0886105	2.93748	-0.0403392	0.410101	0.0461618	-0.375935	0.0432089	0.00406996	0.105195
2.17	0.245287	-0.350604	-0.0151237	-0.435408	-0.196074	-2.11795	-0.0477066	-0.0520598	0.913043	-0.0390249	0.0288537	0.0238135	-0.174407	0.559958	0.00355698	0.538103	-0.0446202	1.10737	-0.295687	-0.192536	0.0400576	-0.0313475	0.216826	-0.187684	-0.24268	1.41921	-0.0253982	-0.248694	-0.432785	-1.96978	-0.243103	-2.27457	0.108644	-3.96847	0.206674	1.43245	-0.351738	0.225113	-0.11475	0.546813	0.114798	2.18909	-0.0363124	0.362468	0.0425725	-0.375622	0.0431089	0.0131608	0.107087
2.18	0.242474	-0.156134	-0.0227431	-0.306668	-0.211375	-1.19672	-0.0481581	-0.0376836	0.912733	-0.02294	0.0289856	0.00296493	-0.170098	0.264775	0.00767889	0.323928	-0.0369625	0.378088	-0.297208	-0.104425	0.0404797	0.115354	0.215301	-0.117001	-0.232073	1.05548	-0.0319829	-0.0506265	-0.448288	-1.16171	-0.263643	-1.81092	0.0664526	-4.21323	0.218824	1.18313	-0.351346	-0.0221072	-0.109721	0.445808	0.132085	1.23663	-0.0327565	0.318253	0.0389887	-0.370964	0.0431581	0.0257944	0.109203
2.19	0.241582	-0.00124154	-0.0267512	-0.171526	-0.217559	-0.190826	-0.0484569	-0.0222655	0.912576	-0.00902735	0.0289174	-0.0164925	-0.168729	0.00647392	0.0098088	0.110015	-0.0372553	-0.423775	-0.297785	-0.0154967	0.0421119	0.211067	0.214523	-0.0277557	-0.224067	0.699802	-0.0355329	0.11342	-0.455118	-0.255331	-0.279083	-1.27075	0.0256763	-3.85254	0.227767	0.827595	-0.353187	-0.228311	-0.105955	0.347851	0.139071	0.193205	-0.0295738	0.289247	0.0354212	-0.370192	0.0433485	0.035241	0.111391
2.2	0.242272	0.124512	-0.0269547	-0.0165809	-0.214389	0.781023	-0.0486083	-0.00799493	0.912541	0.00172776	0.0286598	-0.0347013	-0.169695	-0.202146	0.00985872	-0.11042	-0.0451478	-1.14017	-0.297569	0.057986	0.0445772	0.281909	0.214663	0.0666664	-0.218462	0.337808	-0.0360403	0.286182	-0.453074	0.608513	-0.288963	-0.693703	-0.0101461	-3.22355	0.23339	0.486892	-0.356711	-0.399386	-0.103492	0.231374	0.135477	-0.823838	-0.0266205	0.268913	0.0318724	-0.339675	0.0436812	0.0749494	0.113536
2.21	0.244493	0.259806	-0.0233869	0.147921	-0.202714	1.63411	-0.0486202	0.0050064	0.912608	0.0114003	0.0282313	-0.050625	-0.172869	-0.400146	0.00782008	-0.328204	-0.0596682	-1.75565	-0.296599	0.115746	0.0478114	0.358951	0.215744	0.170234	-0.215703	-0.0733431	-0.0333399	0.438081	-0.44303	1.36258	-0.29283	-0.087244	-0.0385192	-2.41943	0.235982	0.158862	-0.361774	-0.571712	-0.102514	0.0892447	0.122097	-1.72624	-0.0240181	0.231883	0.0298498	-0.0726067	0.0454164	0.27733	0.115827
2.22	0.248099	0.384183	-0.0162695	0.308503	-0.183788	2.36474	-0.048525	0.0131959	0.912762	0.0189542	0.0276548	-0.0643547	-0.177865	-0.531982	0.00391215	-0.517118	-0.0800485	-2.3152	-0.295398	0.100447	0.052021	0.463307	0.217823	0.268588	-0.2159	-0.422831	-0.0276929	0.565462	-0.426159	1.97642	-0.291069	0.407272	-0.0579314	-1.42688	0.235422	-0.187672	-0.368313	-0.730862	-0.103062	-0.0521753	0.10018	-2.50339	-0.0218499	0.208004	0.0301883	0.091817	0.0483504	0.297076	0.118367
2.23	0.252784	0.491787	-0.00581542	0.475374	-0.15871	2.99218	-0.0483683	0.0175665	0.912975	0.0226527	0.0269357	-0.079929	-0.18418	-0.601017	-0.00200247	-0.794679	-0.1052	-2.68806	-0.294613	0.029233	0.0561387	0.378808	0.220868	0.371809	-0.2185	-0.685664	-0.0196635	0.697125	-0.403998	2.44924	-0.28513	0.750811	-0.0673728	-0.514082	0.231752	-0.496587	-0.376257	-0.86907	-0.104976	-0.19449	0.0708682	-3.17359	-0.0198539	0.207151	0.0316004	0.164975	0.0510698	0.25658	0.120916
2.24	0.257993	0.543102	0.00771318	0.621303	-0.128725	3.46485	-0.048189	0.0174926	0.913196	0.0205485	0.0260589	-0.094899	-0.191125	-0.549736	-0.0105981	-1.06225	-0.133371	-2.91379	-0.295065	-0.146197	0.0604185	0.451691	0.22513	0.499737	-0.222762	-0.837672	-0.00973787	0.80671	-0.377828	2.77262	-0.276377	0.972942	-0.0684592	0.267962	0.225502	-0.741261	-0.385269	-0.938271	-0.108022	-0.31201	0.0354771	-3.68281	-0.0178606	0.212312	0.0336131	0.213344	0.0532651	0.188668	0.123275
2.25	0.262823	0.514223	0.0236264	0.73241	-0.095418	3.76411	-0.0480339	0.0129315	0.913366	0.0125492	0.0250521	-0.105672	-0.19745	-0.367672	-0.0212914	-1.21987	-0.163088	-2.98705	-0.297771	-0.407129	0.065214	0.471423	0.230645	0.620326	-0.227777	-0.858168	0.001214	0.877347	-0.349085	2.96796	-0.265944	1.08886	-0.0619409	0.999095	0.217211	-0.923412	-0.394598	-0.912062	-0.111737	-0.395302	-0.00415443	-4.01106	-0.0157897	0.228549	0.0360638	0.251903	0.05455	0.0800205	0.1252
2.26	0.26642	0.425473	0.0412047	0.816057	-0.0602126	3.92817	-0.0479384	0.00589196	0.913434	0.000599658	0.0239603	-0.111968	-0.202114	-0.119369	-0.0332573	-1.28834	-0.192876	-2.91212	-0.303201	-0.678767	0.0699848	0.460426	0.237343	0.729981	-0.232612	-0.775566	0.0124071	0.916256	-0.31845	3.16171	-0.254786	1.12175	-0.0486114	1.62567	0.207372	-1.0697	-0.403432	-0.81266	-0.115778	-0.453556	-0.0462982	-4.19608	-0.0135767	0.241412	0.0388427	0.277173	0.0547443	-0.0202607	0.126365
2.27	0.268258	0.301246	0.0599106	0.888352	-0.0242088	3.97863	-0.0479203	-0.00247025	0.913376	-0.0120236	0.0228287	-0.113296	-0.204597	0.15988	-0.0459839	-1.28549	-0.220033	-2.38384	-0.311315	-0.945464	0.0749031	0.478237	0.245061	0.83152	-0.236603	-0.631305	0.0233758	0.934158	-0.285601	3.40108	-0.24357	1.10118	-0.0292719	2.17035	0.196157	-1.15126	-0.411225	-0.666978	-0.120083	-0.508612	-0.0895906	-4.25958	-0.0113391	0.231725	0.0418396	0.297317	0.0540358	-0.103958	0.126865
2.28	0.268052	0.151278	0.0794201	0.973836	0.0117163	3.94647	-0.0479828	-0.00976385	0.913192	-0.0246169	0.0216839	-0.115758	-0.204714	0.455022	-0.0596558	-1.39268	-0.247396	-3.00568	-0.321872	-1.15952	0.0778218	0.1939	0.253827	0.916171	-0.239444	-0.484139	0.0340283	0.970581	-0.250477	3.54722	-0.232696	1.07735	-0.0048837	2.60627	0.184968	-1.13135	-0.417636	-0.483096	-0.124838	-0.576508	-0.132954	-4.23562	-0.00936577	0.189633	0.0450152	0.315315	0.0524775	-0.189125	0.127189
2.29	0.265763	0.025341	0.0992282	1.00965	0.0464603	3.7389	-0.0481049	-0.0135577	0.912896	-0.0334941	0.020532	-0.113223	-0.202732	0.688915	-0.0749006	-1.42693	-0.276995	-2.86475	-0.334379	-1.31738	0.0799904	0.202129	0.263256	0.947591	-0.24154	-0.432569	0.044311	0.905356	-0.215894	3.26084	-0.221511	1.17725	0.021861	2.72615	0.17358	-1.17258	-0.422459	-0.314301	-0.130121	-0.606178	-0.175049	-4.02149	-0.00791062	0.13697	0.048292	0.319841	0.0502206	-0.236921	0.127793
2.3	0.262247	-0.0340933	0.118234	1.00754	0.0782699	3.32226	-0.0482321	-0.0110935	0.912544	-0.0361764	0.0194443	-0.103131	-0.199616	0.78791	-0.0904682	-1.36711	-0.30334	-2.41072	-0.347854	-1.36451	0.0816647	0.141273	0.272674	0.927722	-0.244629	-0.545127	0.0532232	0.7029	-0.185441	2.78758	-0.20855	1.41346	0.0494853	2.79841	0.161498	-1.24469	-0.426212	-0.204246	-0.135644	-0.623753	-0.213756	-3.58291	-0.00685835	0.10441	0.0514444	0.277792	0.0477867	-0.257952	0.128436
2.31	0.258063	-0.120215	0.135883	1.00281	0.105437	2.77935	-0.0483329	-0.00935002	0.912174	-0.0378001	0.0184498	-0.0959774	-0.195579	0.929496	-0.105789	-1.27335	-0.323959	-1.75697	-0.361778	-1.42134	0.0827077	0.083906	0.281941	0.915733	-0.249391	-0.657328	0.0611546	0.714685	-0.161787	1.80411	-0.193016	1.68314	0.0854282	4.54983	0.147859	-1.46293	-0.429011	-0.0623062	-0.141519	-0.629775	-0.247206	-3.01317	-0.00612281	0.0533279	0.052997	0.0138424	0.0442033	-0.437455	0.128955
2.32	0.253304	-0.200615	0.151605	1.01677	0.127101	2.16361	-0.048415	-0.00801442	0.911793	-0.0340945	0.017536	-0.0900028	-0.190051	1.06529	-0.12044	-1.24529	-0.339299	-1.53815	-0.376161	-1.44505	0.0830539	-0.0082348	0.290694	0.822313	-0.255246	-0.736509	0.0689221	0.736707	-0.150001	0.853545	-0.175544	1.71872	0.123458	0.386412	0.134436	-0.953882	-0.430514	0.0727262	-0.147468	-0.663604	-0.274309	-2.37042	-0.00576625	0.0161537	0.0522756	-0.133551	0.0397242	-0.433822	0.129367
2.33	0.248631	-0.232869	0.166213	0.971252	0.142686	1.50351	-0.0485086	-0.00913981	0.911497	-0.0268515	0.0166024	-0.0912822	-0.183858	1.11193	-0.136128	-1.16322	-0.352592	-1.14878	-0.390562	-1.3947	0.0831816	0.00375335	0.298403	0.698557	-0.261406	-0.782885	0.0798904	1.10757	-0.141909	0.597848	-0.158437	1.69617	0.121585	0.155562	0.124561	-0.93849	-0.431396	0.133021	-0.154333	-0.626984	-0.294891	-1.66725	-0.00559978	0.00898662	0.0505008	-0.220386	0.0356314	-0.376559	0.129438
2.34	0.244913	-0.220936	0.176998	0.703567	0.15121	0.63528	-0.0485677	-0.00228088	0.911237	-0.0254889	0.0157854	-0.0709503	-0.177297	0.965621	-0.148607	-0.713266	-0.358861	-0.273179	-0.403472	-1.16076	0.082045	-0.201941	0.304571	0.533077	-0.267929	-0.800019	0.0909185	0.866313	-0.138487	-0.0582406	-0.141849	1.60168	0.124624	0.304708	0.116031	-0.744013	-0.43162	0.140452	-0.15965	-0.398461	-0.306928	-0.713621	-0.00537978	0.0200846	0.0480081	-0.273919	0.0322943	-0.286872	0.129033
2.35	0.242653	-0.218399	0.182989	0.442392	0.151616	-0.266372	-0.0485595	0.00343059	0.910986	-0.0243706	0.0151859	-0.0491076	-0.170629	0.819459	-0.156384	-0.289236	-0.356324	0.557144	-0.413799	-0.900957	0.0790381	-0.395634	0.30905	0.373534	-0.274601	-0.733665	0.0992716	0.610965	-0.141853	-0.731466	-0.126833	1.37536	0.125884	-0.0433336	0.109535	-0.538837	-0.431111	0.148942	-0.162859	-0.186025	-0.309002	0.281266	-0.00498757	0.0395472	0.0451025	-0.307457	0.0298688	-0.193019	0.128208
2.36	0.241948	-0.204633	0.184383	0.197939	0.143815	-1.15207	-0.0485083	0.00635936	0.910762	-0.0196996	0.0148033	-0.0272822	-0.163764	0.694186	-0.159841	0.108322	-0.346017	1.27021	-0.421735	-0.690719	0.0725069	-0.947177	0.312011	0.250601	-0.280626	-0.620381	0.105162	0.38045	-0.151796	-1.37817	-0.114597	1.05386	0.123653	-0.357625	0.105174	-0.325297	-0.43	0.13217	-0.164152	0.00182326	-0.301071	1.2658	-0.00443641	0.0480097	0.041907	-0.333548	0.0284528	-0.0833285	0.127271
2.37	0.242905	-0.177909	0.181434	-0.0198284	0.128069	-1.97959	-0.0484385	0.0072846	0.910604	-0.0113157	0.0146377	-0.00627579	-0.156743	0.567434	-0.159132	0.471281	-0.328893	1.92369	-0.427671	-0.491164	0.0607787	-1.30062	0.313527	0.101224	-0.28573	-0.491115	0.108728	0.170526	-0.168029	-1.9584	-0.105852	0.682501	0.119617	-0.412994	0.103379	-0.0485619	-0.428667	0.0921249	-0.163675	0.158093	-0.283479	2.19206	-0.00388077	0.0421689	0.0384766	-0.354034	0.0281164	0.0152175	0.126691
2.38	0.245172	-0.187718	0.17469	-0.203423	0.105297	-2.66527	-0.0483734	0.00489184	0.910538	-0.00228506	0.014664	0.0107054	-0.149844	0.477446	-0.154893	0.74841	-0.305651	2.48547	-0.431535	-0.285128	0.0482773	-1.11931	0.31337	-0.0736153	-0.289531	-0.284443	0.11031	0.0184438	-0.189481	-2.38588	-0.100994	0.263261	0.115577	-0.400132	0.104312	0.22502	-0.427254	0.0843987	-0.161737	0.290815	-0.25729	2.96787	-0.00342088	0.0285193	0.0348796	-0.367476	0.0285974	0.0780093	0.126598
2.39	0.247761	-0.245249	0.164728	-0.377652	0.0772018	-3.16065	-0.0483551	-0.00142607	0.910554	0.00555835	0.0148349	0.0227322	-0.142926	0.429912	-0.14799	0.958572	-0.27758	2.89152	-0.433349	-0.0690323	0.0396121	-0.594664	0.311473	-0.271884	-0.290917	0.0213141	0.110222	-0.0888536	-0.214624	-2.64449	-0.10061	-0.195484	0.111441	-0.465413	0.107945	0.482485	-0.425381	0.119899	-0.158473	0.434483	-0.22427	3.54407	-0.00309979	0.013214	0.0311564	-0.37635	0.0295521	0.109889	0.126848
2.4	0.250008	-0.303736	0.15202	-0.543304	0.0456127	-3.48607	-0.0484044	-0.00881453	0.910654	0.0145505	0.0151049	0.0305303	-0.136376	0.358021	-0.138938	1.11561	-0.246352	3.1433	-0.432736	0.181603	0.0365199	-0.0583003	0.307672	-0.470726	-0.289571	0.317287	0.108484	-0.178845	-0.241756	-2.71926	-0.104535	-0.598942	0.105437	-0.829933	0.114125	0.741014	-0.422988	0.153372	-0.153779	0.574806	-0.186341	3.93861	-0.00291819	0.00519391	0.0281823	-0.150454	0.0312903	0.279792	0.127155
2.41	0.251631	-0.32568	0.137106	-0.694781	0.0119301	-3.70001	-0.0485322	-0.0160708	0.910852	0.0257304	0.0154421	0.0376049	-0.130595	0.239988	-0.128179	1.24635	-0.21332	3.29864	-0.429642	0.440709	0.0378341	0.232202	0.302045	-0.658828	-0.285791	0.562876	0.105084	-0.317888	-0.26911	-2.64812	-0.11235	-0.968881	0.0916215	-1.9375	0.12323	1.05945	-0.420333	0.149117	-0.147776	0.698939	-0.145131	4.2113	-0.00299632	-0.027892	0.0281122	0.0951381	0.0344389	0.299592	0.12738
2.42	0.252999	-0.298194	0.120161	-0.868448	-0.0228795	-3.812	-0.0487176	-0.0207868	0.911168	0.036708	0.0158627	0.0469862	-0.126682	0.026182	-0.115514	1.39714	-0.179674	3.3064	-0.423642	0.750532	0.0401353	0.181184	0.29461	-0.831862	-0.280611	0.765016	0.0991647	-0.554532	-0.296044	-2.87043	-0.123662	-1.29552	0.0747148	-1.14435	0.134432	1.12184	-0.418174	0.0953479	-0.140266	0.852045	-0.101775	4.37692	-0.00357906	-0.0798895	0.0295051	0.177465	0.036981	0.210537	0.128023
2.43	0.253667	-0.354922	0.101369	-1.02687	-0.05761	-3.7881	-0.0489518	-0.0265803	0.91156	0.0405129	0.0163834	0.0561903	-0.12472	-0.0852768	-0.100964	1.51766	-0.146851	3.19594	-0.414625	1.02349	0.0423444	0.319838	0.285549	-0.978482	-0.274126	1.07303	0.0895654	-0.858896	-0.327482	-3.10952	-0.138224	-1.62945	0.0663979	-0.642157	0.145585	1.14988	-0.416345	0.141049	-0.131049	1.00549	-0.0575421	4.39099	-0.00475002	-0.139994	0.0315151	0.227982	0.0388108	0.153142	0.129165
2.44	0.252606	-0.46765	0.0816485	-1.11772	-0.0910201	-3.61778	-0.0492569	-0.0343323	0.911961	0.0389834	0.0169577	0.0574932	-0.12363	-0.0973189	-0.0857825	1.50077	-0.115981	2.91062	-0.403218	1.24025	0.0483646	0.921903	0.275082	-1.12334	-0.265487	1.42171	0.0764882	-1.01013	-0.3564	-2.6714	-0.156229	-1.9615	0.0614444	-0.347437	0.157438	1.24788	-0.41398	0.253081	-0.120515	1.11333	-0.0139741	4.23676	-0.00655749	-0.204174	0.0338255	0.24326	0.0402632	0.130916	0.130804
2.45	0.249782	-0.522799	0.0618087	-1.20829	-0.121745	-3.26677	-0.0496242	-0.0384421	0.912332	0.0358186	0.0175199	0.0543381	-0.123519	-0.19774	-0.0711564	1.40124	-0.0886737	2.49317	-0.389547	1.45849	0.0598779	0.640883	0.263354	-1.14385	-0.254885	1.67729	0.0606746	-1.18333	-0.385314	-2.88574	-0.177067	-2.18348	0.0604361	0.208546	0.169908	1.226	-0.411157	0.307511	-0.108785	1.23891	0.0272018	3.89569	-0.00896117	-0.250428	0.0361658	0.244815	0.0416472	0.128763	0.132973
2.46	0.246061	-0.482776	0.0421589	-1.31079	-0.147641	-2.66445	-0.050011	-0.0374524	0.912685	0.0338467	0.0180379	0.047083	-0.125525	-0.443534	-0.057373	1.27578	-0.068415	1.58025	-0.373793	1.69865	0.0554432	-0.790864	0.252163	-1.14256	-0.243772	1.79881	0.04195	-1.36736	-0.413193	-2.4742	-0.199556	-2.28371	0.0652976	0.769404	0.181884	1.13931	-0.408882	0.262355	-0.0953996	1.39836	0.0636799	3.30258	-0.0116197	-0.253722	0.0385706	0.25893	0.0429252	0.100503	0.135118
2.47	0.242206	-0.41553	0.0237902	-1.3638	-0.166405	-1.85394	-0.0503522	-0.0309826	0.912997	0.0286656	0.018426	0.0328724	-0.130841	-0.755856	-0.0457206	1.08794	-0.05796	0.341371	-0.355192	1.98153	0.0505457	0.0750647	0.240443	-1.20723	-0.233061	1.81141	0.021784	-1.44767	-0.434374	-1.67811	-0.222261	-2.23335	0.0741256	1.00233	0.192897	1.03364	-0.407715	0.203072	-0.0806919	1.53203	0.0927917	2.49297	-0.0141979	-0.237716	0.0411299	0.275391	0.0437899	0.0506977	0.136532
2.48	0.238515	-0.368202	0.00680047	-1.3979	-0.177251	-1.08982	-0.0506346	-0.0255692	0.913265	0.0245243	0.0187126	0.0247563	-0.138988	-0.982553	-0.0341244	1.12509	-0.0652054	-1.24546	-0.334658	2.10748	0.0488821	-0.231705	0.228517	-1.20864	-0.223196	1.75681	0.000720929	-1.49085	-0.447257	-0.895441	-0.243778	-2.03593	0.0854085	1.27352	0.202731	0.881774	-0.407601	0.166305	-0.0646386	1.63364	0.113771	1.72516	-0.0166135	-0.223256	0.0438863	0.296741	0.0441365	-0.000636243	0.137093
2.49	0.235121	-0.28691	-0.00824893	-1.29793	-0.181458	-0.410175	-0.0508637	-0.0192476	0.913491	0.0215582	0.0189457	0.0198145	-0.148783	-1.17147	-0.0214702	1.20125	-0.072442	-0.551238	-0.313148	2.20899	0.0477982	-0.0887335	0.216772	-1.12638	-0.214548	1.53296	-0.019676	-1.38411	-0.45265	-0.164022	-0.26246	-1.67808	0.0996096	1.58767	0.210784	0.66579	-0.40811	0.100709	-0.0483928	1.57278	0.127605	1.01706	-0.0189606	-0.220532	0.0468403	0.30835	0.0440882	-0.0294327	0.13716
2.5	0.23308	-0.125268	-0.0197658	-1.03951	-0.178979	0.350444	-0.0510116	-0.0104829	0.913701	0.0201949	0.0190713	0.00440929	-0.160727	-1.36687	-0.00965254	0.940121	-0.080359	-1.00438	-0.29082	2.2249	0.0464254	-0.0885048	0.206213	-0.974141	-0.2078	1.15099	-0.0367032	-1.07131	-0.449862	0.664687	-0.277193	-1.25363	0.116401	1.78758	0.216553	0.416803	-0.409757	-0.0474456	-0.033694	1.3685	0.133593	0.197489	-0.0213022	-0.232734	0.0489607	0.0901309	0.0429864	-0.241015	0.137434
2.51	0.232803	0.0209919	-0.0267659	-0.720339	-0.170228	1.00933	-0.0510856	-0.00508617	0.913892	0.0180977	0.019029	-0.0129055	-0.173834	-1.35845	-0.000794411	0.596067	-0.0924442	-1.38732	-0.269642	1.96491	0.046031	0.0554398	0.197582	-0.740235	-0.203155	0.730281	-0.0487913	-0.704929	-0.439531	1.33509	-0.287355	-0.771559	0.135262	1.98741	0.219714	0.132044	-0.41258	-0.184319	-0.0215921	1.09684	0.131713	-0.541622	-0.0237043	-0.245977	0.0486803	-0.0911139	0.0401389	-0.315469	0.138381
2.52	0.234012	0.141726	-0.0290891	-0.358441	-0.156401	1.55695	-0.0511255	-0.00359397	0.914064	0.0171337	0.0188117	-0.030868	-0.18613	-1.17392	0.00459755	0.218618	-0.107945	-1.7105	-0.252229	1.4875	0.047032	0.157517	0.191566	-0.449349	-0.200543	0.318596	-0.0555906	-0.294485	-0.423439	1.80472	-0.292642	-0.315395	0.154581	1.31444	0.220339	0.0278624	-0.416184	-0.300347	-0.0125763	0.768928	0.122945	-1.18785	-0.0261349	-0.246433	0.0473552	-0.148792	0.0371641	-0.302147	0.139828
2.53	0.236636	0.277377	-0.0262622	0.0486027	-0.138477	2.04896	-0.0511716	-0.00568128	0.914267	0.0230215	0.0183918	-0.0520519	-0.196636	-0.939313	0.0056859	-0.210177	-0.12646	-1.9894	-0.240075	0.93885	0.0482707	0.0710329	0.188535	-0.156258	-0.199462	-0.0695196	-0.0560467	0.272226	-0.404567	1.97474	-0.293835	0.0749192	0.156291	-0.365587	0.219612	-0.231275	-0.420557	-0.441828	-0.00736562	0.392902	0.107927	-1.79344	-0.0285285	-0.244586	0.0455799	-0.189696	0.034362	-0.276208	0.141627
2.54	0.240341	0.351941	-0.0190174	0.3424	-0.117027	2.44327	-0.0512346	-0.00683344	0.914506	0.0241548	0.0178014	-0.0655155	-0.205266	-0.697378	0.00338291	-0.4776	-0.147291	-2.17157	-0.233147	0.44328	0.0488735	0.125629	0.188323	0.116677	-0.199851	-0.377276	-0.0509919	0.616805	-0.383147	2.3212	-0.291177	0.456128	0.153512	-0.271501	0.215926	-0.475214	-0.425642	-0.511871	-0.00526173	0.126948	0.0874129	-2.28483	-0.0308923	-0.244302	0.043484	-0.207316	0.0319621	-0.223631	0.143594
2.55	0.244245	0.350642	-0.00806999	0.617096	-0.0929172	2.74886	-0.0513119	-0.0089671	0.914742	0.0228231	0.0170814	-0.0782647	-0.211658	-0.390106	-0.00179489	-0.733126	-0.169622	-2.28651	-0.230973	-0.0229628	0.0513972	0.355991	0.190743	0.372144	-0.201671	-0.603808	-0.0418936	0.944171	-0.358542	2.59436	-0.284785	0.813543	0.148558	-0.77757	0.210065	-0.652113	-0.430731	-0.495026	-0.00568461	-0.126206	0.0624735	-2.68118	-0.0333397	-0.261273	0.0412947	-0.216647	0.030033	-0.18592	0.145638
2.56	0.247555	0.3024	0.00594069	0.824866	-0.066918	2.95988	-0.0514181	-0.0123026	0.914962	0.0211403	0.016248	-0.087671	-0.215315	-0.0563149	-0.00943324	-0.883187	-0.192762	-2.32157	-0.233377	-0.468196	0.0558831	0.526083	0.195466	0.582264	-0.20444	-0.753077	-0.0294274	1.20052	-0.33183	2.74982	-0.275036	1.12429	0.138815	-1.18147	0.202623	-0.775122	-0.435246	-0.426836	-0.00817319	-0.319277	0.0341098	-2.96588	-0.0360729	-0.299241	0.0389951	-0.226288	0.0284329	-0.15682	0.147918
2.57	0.249935	0.249368	0.0222663	1.0058	-0.0398668	3.07095	-0.0515582	-0.0158308	0.915168	0.0202028	0.0153422	-0.092648	-0.216206	0.253553	-0.0186906	-0.947095	-0.215843	-2.29111	-0.239982	-0.863898	0.0625104	0.795052	0.202073	0.755875	-0.208082	-0.865758	-0.01449	1.40775	-0.304189	2.76607	-0.262509	1.36042	0.12393	-1.90429	0.194145	-0.842807	-0.43907	-0.353038	-0.0123473	-0.502569	0.00345317	-3.13971	-0.0392214	-0.344676	0.036644	-0.22313	0.0271115	-0.133086	0.150536
2.58	0.251373	0.214475	0.0406327	1.20157	-0.0125101	3.14561	-0.0517268	-0.0166429	0.915365	0.0188904	0.0143886	-0.100199	-0.214784	0.488931	-0.029511	-1.17909	-0.237677	-1.98297	-0.250105	-1.14948	0.0693555	0.453616	0.210081	0.86112	-0.21258	-0.99252	0.00271835	1.6421	-0.27683	2.72477	-0.247871	1.56707	0.101636	-2.52723	0.184691	-0.963926	-0.442366	-0.29193	-0.0183373	-0.705404	-0.0286146	-3.27066	-0.0428389	-0.390374	0.0343695	-0.210522	0.0259306	-0.140327	0.153502
2.59	0.251878	0.151475	0.0607819	1.30199	0.0150988	3.18495	-0.0518831	-0.0151622	0.915539	0.0152177	0.0133494	-0.105852	-0.21237	0.683423	-0.043644	-1.39119	-0.25331	-1.1935	-0.262726	-1.39287	0.0756894	0.733206	0.219153	0.991919	-0.218249	-1.07388	0.0219129	1.73473	-0.249746	2.66289	-0.231082	1.77217	0.0754604	-2.58876	0.173933	-1.08353	-0.445226	-0.195099	-0.0259229	-0.813379	-0.0618165	-3.33616	-0.0468702	-0.425624	0.0325611	-0.0844406	0.0245729	-0.121114	0.156502
2.6	0.250694	-0.0151433	0.08154	1.35391	0.0425051	3.11185	-0.0520421	-0.0171351	0.915649	0.00580932	0.012276	-0.107756	-0.208019	1.034	-0.0601043	-1.54846	-0.269716	-1.92482	-0.278165	-1.70548	0.0819689	0.601037	0.229623	1.08995	-0.224351	-1.00904	0.0414082	1.75773	-0.224827	2.16218	-0.212647	1.89853	0.0555145	-1.56125	0.162009	-1.22718	-0.446907	0.0100604	-0.0343586	-0.893583	-0.0950556	-3.26715	-0.0513388	-0.471518	0.0330831	0.192491	0.0241045	-0.0342837	0.159384
2.61	0.247136	-0.219447	0.102195	1.37096	0.0684183	2.88795	-0.0522288	-0.0199733	0.91564	-0.00795303	0.0112112	-0.10446	-0.200456	1.43131	-0.0786936	-1.59017	-0.288166	-1.81084	-0.29692	-2.02481	0.0879773	0.584205	0.241027	1.16758	-0.22996	-0.906749	0.0605343	1.73482	-0.207221	1.28049	-0.193174	1.98121	0.0391172	-1.83071	0.149425	-1.22459	-0.446632	0.250259	-0.0437244	-0.9571	-0.126644	-3.03045	-0.0564149	-0.531204	0.0355605	0.306245	0.0236859	-0.0884084	0.162382
2.62	0.241478	-0.382797	0.122025	1.34905	0.0917287	2.54836	-0.0524267	-0.0185303	0.915485	-0.0233802	0.0102013	-0.0969171	-0.189902	1.714	-0.098488	-1.58351	-0.305511	-1.93322	-0.31826	-2.20659	0.0931241	0.453287	0.252772	1.13912	-0.235241	-0.880319	0.0788825	1.62069	-0.199269	0.189366	-0.172835	2.08315	0.0233144	-1.19881	0.136857	-1.27475	-0.444528	0.444722	-0.0539183	-0.997405	-0.155125	-2.66608	-0.0620507	-0.579383	0.0387588	0.354945	0.0227783	-0.13223	0.165495
2.63	0.234303	-0.53693	0.140433	1.29118	0.111653	2.18218	-0.0525906	-0.0153213	0.915163	-0.0412941	0.00926624	-0.0931535	-0.177394	1.92783	-0.119094	-1.56306	-0.323494	-1.89381	-0.340784	-2.28436	0.0972127	0.43074	0.264196	1.12577	-0.240812	-0.877787	0.0960547	1.62634	-0.203717	-1.23586	-0.151417	2.18471	0.016636	0.0288075	0.123765	-1.34469	-0.440928	0.629038	-0.0647047	-0.994183	-0.179458	-2.26489	-0.068118	-0.617446	0.0423104	0.378392	0.0215345	-0.163567	0.168547
2.64	0.22572	-0.661104	0.15685	1.10677	0.128854	1.88253	-0.0527355	-0.0134258	0.914661	-0.0590839	0.00834058	-0.090844	-0.163209	2.03548	-0.139521	-1.34461	-0.339435	-1.62429	-0.36371	-2.27257	0.100851	0.302516	0.275375	1.07883	-0.245748	-0.836752	0.11418	1.67216	-0.221104	-1.91613	-0.129286	2.22501	0.0190281	0.942482	0.110634	-1.29217	-0.435731	0.77404	-0.0751636	-0.841592	-0.199938	-1.90215	-0.0745432	-0.648926	0.046028	0.391972	0.0200804	-0.183224	0.171464
2.65	0.21636	-0.710629	0.170128	0.824847	0.143781	1.56058	-0.0528556	-0.010146	0.913979	-0.0776668	0.00745984	-0.0843059	-0.14798	1.97829	-0.157334	-0.963811	-0.351283	-1.16956	-0.385909	-2.14449	0.102699	0.0923764	0.285921	1.00888	-0.249894	-0.785528	0.132142	1.62512	-0.238138	-1.74405	-0.10714	2.20131	0.0327724	1.18024	0.0983243	-1.08181	-0.429266	0.833696	-0.0839333	-0.59726	-0.216496	-1.49635	-0.0812326	-0.669891	0.049894	0.406529	0.0184693	-0.204174	0.17419
2.66	0.207262	-0.660478	0.179538	0.53297	0.155901	1.1418	-0.0529278	-0.00311991	0.913112	-0.0930962	0.00668017	-0.0695833	-0.13266	1.76585	-0.170881	-0.548494	-0.357902	-0.653521	-0.406367	-1.92754	0.102039	-0.186754	0.295617	0.917329	-0.253525	-0.763422	0.149188	1.48958	-0.255306	-1.43025	-0.085409	2.14897	0.0303548	-3.24129	0.0896171	-0.571656	-0.422251	0.783728	-0.0903425	-0.37446	-0.228438	-0.991023	-0.0880961	-0.688331	0.0539148	0.422515	0.0166633	-0.22999	0.176706
2.67	0.200913	-0.312385	0.186119	0.540188	0.162609	0.333161	-0.052861	0.01995	0.912239	-0.0752332	0.00612875	-0.0378205	-0.119853	1.2175	-0.180685	-0.452348	-0.358698	0.114629	-0.424	-1.55301	0.0992336	-0.324866	0.303977	0.73373	-0.258805	-1.11394	0.16456	1.17536	-0.259741	-0.227039	-0.064043	2.11863	0.00446753	1.20038	0.0848742	-0.784168	-0.41715	0.406692	-0.0960031	-0.567055	-0.234065	-0.156628	-0.0951773	-0.717373	0.0581093	0.43461	0.0145791	-0.267282	0.179201
2.68	0.20005	0.0105129	0.191021	0.437019	0.160346	-0.52713	-0.0525197	0.0469999	0.911618	-0.0522819	0.00593751	-1.06E-05	-0.112697	0.583352	-0.187241	-0.202728	-0.352208	0.865494	-0.436917	-1.01182	0.0946382	-0.565436	0.310019	0.494044	-0.268799	-1.32347	0.176951	0.633001	-0.263107	-0.732697	-0.04302	1.97253	0.0536958	7.2805	0.0726105	-1.303	-0.416611	0.0607326	-0.102783	-0.637401	-0.230903	0.745435	-0.102623	-0.755285	0.0622224	0.385804	0.012165	-0.314447	0.181745
2.69	0.202813	0.124258	0.192369	0.275622	0.150617	-1.21661	-0.0519287	0.0654546	0.911197	-0.0298057	0.00616264	0.0363475	-0.109407	0.208318	-0.188468	0.0757408	-0.339777	1.38161	-0.444519	-0.563032	0.0869117	-0.94199	0.313774	0.313834	-0.280801	-1.1441	0.181455	-0.0892017	-0.269826	-1.07085	-0.026312	1.35579	0.0872796	-0.117637	0.0657381	-0.329011	-0.418148	-0.0543474	-0.108557	-0.606175	-0.219462	1.49017	-0.110314	-0.780486	0.0650848	0.169887	0.00898712	-0.434492	0.183444
2.7	0.20659	0.122553	0.190946	0.0129113	0.136476	-1.56621	-0.0512742	0.0668374	0.91099	-0.00964086	0.00662261	0.0568575	-0.107339	0.00636352	-0.18653	0.424832	-0.324964	1.52327	-0.448596	-0.232028	0.074527	-1.59862	0.315826	0.159898	-0.289393	-0.591887	0.182667	-0.172585	-0.280355	-1.31623	-0.0175558	0.405425	0.097578	2.41318	0.0672733	0.775711	-0.419578	-0.0570617	-0.113284	-0.384687	-0.202618	1.91591	-0.11823	-0.799147	0.065562	-0.0297894	0.00496283	-0.436995	0.183998
2.71	0.211778	0.24835	0.186513	-0.167141	0.118913	-1.97386	-0.0505549	0.0768549	0.91104	0.0187573	0.0073154	0.0812107	-0.10737	-0.372108	-0.180661	0.689731	-0.308456	1.76795	-0.448855	0.179441	0.0547362	-2.29482	0.31604	-0.00261469	-0.295109	-0.397916	0.18104	-0.461664	-0.293502	-1.50813	-0.0161042	-0.0881943	0.122233	2.17064	0.0758694	0.916245	-0.421485	-0.189163	-0.116304	-0.27311	-0.181258	2.38069	-0.126382	-0.830883	0.0648538	-0.0993608	0.00155846	-0.350968	0.183614
2.72	0.218244	0.300701	0.179276	-0.399302	0.0986516	-2.20699	-0.0497547	0.0828189	0.911327	0.0373189	0.00822862	0.100812	-0.110023	-0.677929	-0.171172	0.963187	-0.290562	1.88961	-0.445068	0.567845	0.0304094	-2.49192	0.314514	-0.176028	-0.29928	-0.0886943	0.176167	-0.709457	-0.308178	-1.5547	-0.0196583	-0.629788	0.144498	2.36825	0.0866471	1.28482	-0.423913	-0.231112	-0.117675	-0.071552	-0.156145	2.67763	-0.13489	-0.866655	0.063611	-0.145543	-0.000964922	-0.261296	0.182499
2.73	0.225158	0.328579	0.169309	-0.60205	0.0771024	-2.36012	-0.0489023	0.0872158	0.911762	0.0481317	0.00931961	0.116269	-0.114917	-0.929437	-0.15868	1.15027	-0.272059	1.96366	-0.437602	0.907512	0.00648153	-2.23983	0.311221	-0.362016	-0.301368	0.191575	0.168101	-0.933685	-0.323221	-1.51001	-0.0282063	-1.05821	0.166774	1.81998	0.100325	1.3524	-0.426267	-0.241145	-0.117085	0.114209	-0.128535	2.8852	-0.143707	-0.890205	0.0620063	-0.177163	-0.002555	-0.168291	0.180712
2.74	0.232137	0.354759	0.157095	-0.787825	0.0550306	-2.42504	-0.0480188	0.0894385	0.912259	0.0500719	0.0105343	0.126063	-0.121917	-1.16324	-0.144227	1.27353	-0.253359	1.98165	-0.426931	1.21671	-0.0131143	-1.66283	0.306253	-0.540799	-0.301556	0.456568	0.157488	-1.07929	-0.337804	-1.41096	-0.0407912	-1.46932	0.181176	1.27173	0.114116	1.41568	-0.428445	-0.246706	-0.114743	0.302104	-0.0993148	2.99711	-0.15268	-0.899323	0.0601291	-0.202424	-0.00323797	-0.0782866	0.178342
2.75	0.239284	0.417478	0.142966	-0.930482	0.0329719	-2.4808	-0.0471083	0.0929001	0.912749	0.0475184	0.0118371	0.134563	-0.13139	-1.41792	-0.128434	1.32613	-0.234698	2.01339	-0.413235	1.50295	-0.0260834	-0.952326	0.29971	-0.711577	-0.300234	0.634158	0.144754	-1.23469	-0.351719	-1.35337	-0.0575038	-1.86301	0.19528	1.64719	0.129935	1.64803	-0.430805	-0.290031	-0.110729	0.446353	-0.0691706	3.086	-0.161664	-0.895214	0.0580266	-0.224002	-0.00307049	0.00404288	0.175581
2.76	0.246573	0.417799	0.127439	-1.021	0.0107861	-2.51743	-0.046168	0.0939235	0.9132	0.0417185	0.0132211	0.141105	-0.143134	-1.54487	-0.112127	1.32807	-0.215813	2.0286	-0.397053	1.70014	-0.0321962	-0.323005	0.291789	-0.84053	-0.298153	0.81035	0.129974	-1.36508	-0.365474	-1.38329	-0.077546	-2.12054	0.209452	0.656177	0.146224	1.52297	-0.433461	-0.265622	-0.105646	0.538225	-0.0382465	3.13722	-0.170663	-0.902164	0.0556858	-0.250061	-0.00214966	0.0762662	0.172664
2.77	0.25271	0.290515	0.110987	-1.1226	-0.0106416	-2.39095	-0.0452533	0.0886137	0.913561	0.0299074	0.0146284	0.13928	-0.155393	-1.49607	-0.0960197	1.32858	-0.197606	1.83136	-0.379378	1.81999	-0.0328182	0.145886	0.28294	-0.922207	-0.294001	1.15497	0.113777	-1.34021	-0.381719	-1.81628	-0.0999927	-2.36929	0.206813	-0.979803	0.159197	1.04259	-0.43523	-0.103134	-0.0996128	0.671198	-0.00751146	3.018	-0.179754	-0.912003	0.0530572	-0.276801	-0.00056003	0.143173	0.169715
2.78	0.257007	0.189506	0.0937267	-1.25482	-0.0298238	-2.16885	-0.0443853	0.0860325	0.913799	0.0184086	0.0160013	0.135582	-0.16758	-1.50823	-0.0800787	1.34086	-0.181927	1.50944	-0.360364	1.97103	-0.0293049	0.533901	0.273367	-0.999192	-0.286881	1.46205	0.0962922	-1.37401	-0.401985	-2.00074	-0.124924	-2.59899	0.195231	-1.06743	0.168773	0.959342	-0.435558	0.0359813	-0.0920228	0.844525	0.0215712	2.79943	-0.188904	-0.910805	0.050558	-0.196038	0.00196634	0.274476	0.166827
2.79	0.260052	0.137261	0.0759124	-1.3327	-0.0463663	-1.91789	-0.0435169	0.0877019	0.913948	0.011843	0.0173353	0.130181	-0.180492	-1.56526	-0.0644784	1.25938	-0.169653	1.10925	-0.3398	2.11547	-0.0217084	0.987413	0.262988	-1.08553	-0.278425	1.60071	0.0771157	-1.44517	-0.421841	-1.79077	-0.151267	-2.63131	0.182963	-1.54836	0.177414	0.738355	-0.435097	0.120699	-0.0829188	0.958564	0.0483571	2.5351	-0.197899	-0.886519	0.0491493	-0.0915453	0.00551987	0.328621	0.16412
2.8	0.261875	0.0310062	0.0583396	-1.35706	-0.0599331	-1.59899	-0.0426379	0.0877175	0.914031	0.00397101	0.0185846	0.119024	-0.193853	-1.50763	-0.0502596	1.09688	-0.162125	0.49154	-0.318181	2.16613	-0.00917309	1.52218	0.25186	-1.13543	-0.269215	1.73314	0.0572584	-1.37703	-0.438944	-1.50566	-0.177327	-2.56892	0.162993	-2.35041	0.18275	0.421992	-0.433876	0.257559	-0.0728706	1.02497	0.0721106	2.18923	-0.206585	-0.846059	0.0484104	-0.0488822	0.00924566	0.329925	0.161792
2.81	0.261888	-0.135909	0.0415763	-1.32764	-0.0703748	-1.27992	-0.041768	0.0861925	0.91401	-0.00886849	0.0197162	0.106985	-0.20617	-1.29764	-0.0379619	0.931375	-0.157689	0.666111	-0.296782	2.0756	0.00887157	2.17197	0.240251	-1.15777	-0.258604	1.86002	0.0376522	-1.22963	-0.453212	-1.25296	-0.202316	-2.4026	0.136104	-3.0681	0.184133	-0.0514178	-0.431187	0.453059	-0.0622801	1.02618	0.0924243	1.83099	-0.21474	-0.781708	0.0479665	-0.0240818	0.0129251	0.32693	0.159859
2.82	0.260087	-0.23167	0.0264775	-1.13103	-0.0779466	-1.01167	-0.0409139	0.085474	0.913866	-0.0149404	0.0207331	0.0983984	-0.216447	-1.06401	-0.0278479	0.735536	-0.152213	0.35617	-0.276761	1.90297	0.0388382	4.32716	0.228388	-1.19431	-0.246647	1.78551	0.0191922	-1.00501	-0.463868	-0.820418	-0.227394	-2.39749	0.107851	-2.87752	0.194126	1.35589	-0.426875	0.553701	-0.0520984	0.829743	0.109107	1.49491	-0.222163	-0.706579	0.0477047	-0.00724771	0.0164987	0.315904	0.158349
2.83	0.257879	-0.251151	0.014609	-0.827509	-0.0843029	-0.840253	-0.0400837	0.079091	0.913789	-0.000904149	0.0216983	0.0976844	-0.224395	-0.714993	-0.0201774	0.660555	-0.153468	-0.856818	-0.260698	1.32893	0.0498404	-0.509575	0.220518	-0.594847	-0.23608	1.46347	0.00421294	-0.694142	-0.471554	-0.733949	-0.249107	-1.94561	0.073671	-3.74238	0.206246	1.23426	-0.422274	0.539832	-0.0448013	0.494647	0.122909	1.23367	-0.229002	-0.657127	0.0475469	0.00208841	0.0198756	0.294882	0.157661
2.84	0.254951	-0.340092	0.00685576	-0.376873	-0.0900717	-0.629367	-0.0393308	0.0723071	0.913821	0.00671127	0.0226642	0.0935521	-0.2282	-0.268986	-0.0132285	0.540536	-0.157376	0.0725202	-0.2498	0.865607	0.0499567	0.237093	0.21547	-0.369559	-0.226596	1.10576	-0.00557737	-0.179257	-0.478478	-0.60901	-0.265814	-1.38166	0.0351283	-3.8354	0.216103	0.904981	-0.416928	0.593421	-0.041644	-0.0013649	0.134026	0.902682	-0.235199	-0.577028	0.0474748	0.0079291	0.0229824	0.268119	0.157459
2.85	0.251302	-0.388723	0.00412861	0.00700347	-0.0936116	-0.158358	-0.0386228	0.0696819	0.913915	0.0117543	0.0235402	0.0811198	-0.228628	0.034637	-0.00911205	0.25737	-0.156814	-0.0752151	-0.24297	0.512077	0.051868	0.156674	0.213	-0.126694	-0.21821	0.74506	-0.00940731	0.251747	-0.482746	-0.226741	-0.276664	-0.798796	-0.00205084	-3.46689	0.222359	0.527212	-0.410663	0.608386	-0.0428613	-0.386814	0.140548	0.316807	-0.240501	-0.48112	0.0474574	0.0203868	0.0258267	0.256701	0.157338
2.86	0.247261	-0.411942	0.00588639	0.270949	-0.0926707	0.435487	-0.0379329	0.068588	0.914055	0.0164259	0.0242884	0.0688471	-0.226984	0.238229	-0.00799006	0.0268791	-0.159572	-0.482633	-0.239303	0.225038	0.053526	0.187392	0.212722	0.0683925	-0.211104	0.445218	-0.00863629	0.518053	-0.482515	0.261898	-0.28196	-0.268408	-0.0323266	-2.47534	0.225027	0.140352	-0.403917	0.598927	-0.0471466	-0.63266	0.140574	-0.378549	-0.2449	-0.396808	0.0478655	0.080018	0.0287625	0.275351	0.157415
2.87	0.243146	-0.397162	0.0113078	0.473734	-0.0864047	1.04038	-0.0372443	0.0691337	0.91425	0.0229866	0.0249228	0.0582656	-0.224161	0.349083	-0.00916252	-0.16377	-0.166418	-0.887627	-0.238136	0.00860979	0.0557976	0.261582	0.214167	0.223626	-0.205744	0.142687	-0.00467519	0.674139	-0.478128	0.56645	-0.282047	0.233291	-0.0503786	-1.20054	0.223972	-0.258518	-0.397219	0.547662	-0.0535202	-0.810444	0.13361	-1.07818	-0.248445	-0.30803	0.0484915	0.0594106	0.0313309	0.203876	0.157783
2.88	0.239007	-0.403967	0.02006	0.676356	-0.0748824	1.60361	-0.0365596	0.0670556	0.914516	0.0298518	0.0254572	0.0489319	-0.220546	0.485899	-0.0123352	-0.328481	-0.177081	-1.23622	-0.239016	-0.197015	0.0585282	0.244071	0.217034	0.356416	-0.202044	-0.0723069	0.0020061	0.863801	-0.471073	0.860831	-0.277707	0.599605	-0.0589645	-0.618321	0.21981	-0.521288	-0.390859	0.511455	-0.0618073	-0.99726	0.119848	-1.73551	-0.251043	-0.211194	0.0488915	0.0393071	0.0332687	0.165101	0.158267
2.89	0.234292	-0.459106	0.0319095	0.870063	-0.05873	2.0776	-0.0359148	0.0618137	0.914834	0.0328394	0.0259126	0.0420462	-0.215491	0.687593	-0.0171473	-0.446723	-0.19053	-1.40945	-0.24204	-0.411839	0.0601965	-0.0249729	0.221185	0.475264	-0.198815	-0.176099	0.0112897	1.08995	-0.460895	1.17365	-0.270398	0.839869	-0.0628382	-0.137315	0.213465	-0.726983	-0.384526	0.522964	-0.0721027	-1.18932	0.100026	-2.29894	-0.2527	-0.119055	0.0491527	0.023857	0.034924	0.152914	0.158902
2.9	0.228601	-0.521278	0.0464622	1.01968	-0.0385656	2.50339	-0.0353178	0.0576565	0.915152	0.0295672	0.026286	0.0331018	-0.208912	0.875088	-0.0242008	-0.664953	-0.203347	-1.12556	-0.247165	-0.617625	0.0580104	-0.325004	0.226696	0.627639	-0.195456	-0.233593	0.0229698	1.27931	-0.447727	1.47416	-0.261014	1.01951	-0.0603311	0.606632	0.205299	-0.90698	-0.37807	0.548092	-0.0842879	-1.33156	0.0749595	-2.80225	-0.25341	-0.0167258	0.0492944	0.010645	0.0364754	0.15192	0.159799
2.91	0.22178	-0.581956	0.0627139	1.06373	-0.0146594	2.85621	-0.0347606	0.0537244	0.915411	0.0217017	0.0265812	0.0268614	-0.201085	1.04294	-0.0335067	-0.802311	-0.217485	-1.67859	-0.254405	-0.831008	0.0536947	-0.434778	0.233768	0.769898	-0.191998	-0.23591	0.0359444	1.34098	-0.431168	1.87507	-0.25005	1.16165	-0.0519949	0.971566	0.195788	-0.996935	-0.371607	0.579388	-0.0974972	-1.36508	0.0453644	-3.2105	-0.25293	0.119308	0.0493989	0.00859065	0.0379529	0.143988	0.160514
2.92	0.21377	-0.629899	0.0794287	1.03193	0.0122728	3.10187	-0.0342422	0.0503156	0.915574	0.0104863	0.0268411	0.0252173	-0.191987	1.1825	-0.0439244	-0.825972	-0.233642	-1.81805	-0.263823	-1.04115	0.05145	0.0174936	0.241964	0.847516	-0.1886	-0.214514	0.048992	1.30569	-0.410402	2.27849	-0.237746	1.28971	-0.0395756	1.63167	0.185581	-1.08432	-0.36523	0.604615	-0.110823	-1.32833	0.0124419	-3.49397	-0.250929	0.277692	0.0495886	0.0133491	0.0391283	0.106779	0.160195
2.93	0.204848	-0.635896	0.0958557	0.957071	0.0416198	3.28773	-0.0337452	0.0494151	0.915613	-0.00334467	0.0270817	0.0233676	-0.18225	1.24488	-0.0553198	-0.903362	-0.256935	-2.8244	-0.275037	-1.18517	0.0510408	-0.0449884	0.250632	0.88309	-0.185715	-0.21795	0.061391	1.18633	-0.387108	2.3664	-0.224266	1.39551	-0.0185396	2.52863	0.174444	-1.1631	-0.359248	0.593414	-0.123759	-1.24326	-0.0229251	-3.70458	-0.247501	0.405041	0.0498566	0.0130486	0.0397776	0.0570115	0.158761
2.94	0.195329	-0.615251	0.111261	0.816394	0.0728872	3.41048	-0.033248	0.0503772	0.915497	-0.0202446	0.0273201	0.0248849	-0.172686	1.21962	-0.0672653	-0.867955	-0.286609	-3.1515	-0.287277	-1.24507	0.0517342	0.236685	0.259552	0.892541	-0.18376	-0.220843	0.0722872	0.97046	-0.363953	2.27097	-0.209814	1.48238	0.0102827	3.18108	0.162916	-1.16594	-0.353884	0.563358	-0.135714	-1.09216	-0.0599996	-3.83632	-0.242947	0.502851	0.0501717	0.0143969	0.0398863	0.0112473	0.156571
2.95	0.185514	-0.577871	0.124936	0.642791	0.105435	3.43335	-0.0327331	0.0528613	0.915204	-0.0384399	0.0275919	0.030272	-0.16376	1.14932	-0.0785614	-0.748028	-0.317861	-3.20346	-0.299861	-1.2669	0.0550063	0.40792	0.26858	0.898286	-0.183	-0.239094	0.080927	0.691804	-0.342511	2.01191	-0.1945	1.56786	0.044483	3.60592	0.151747	-1.11144	-0.349206	0.523289	-0.146155	-0.916682	-0.0979229	-3.85684	-0.237543	0.575065	0.0505448	0.0175089	0.0394993	-0.034098	0.15394
2.96	0.175576	-0.562931	0.136537	0.476722	0.138195	3.37509	-0.0321941	0.0538221	0.914721	-0.0582518	0.0279254	0.034808	-0.155282	1.12129	-0.0886243	-0.604727	-0.34904	-3.17808	-0.312712	-1.30876	0.0588004	0.375294	0.277752	0.918676	-0.183406	-0.237587	0.0872213	0.543193	-0.32437	1.5558	-0.178325	1.64726	0.0835712	4.38177	0.140987	-1.11054	-0.345035	0.50976	-0.155049	-0.755262	-0.135532	-3.79116	-0.231519	0.628204	0.0509735	0.0206036	0.0386378	-0.076518	0.151087
2.97	0.165505	-0.520344	0.146079	0.342802	0.170554	3.23532	-0.0316596	0.0533689	0.914048	-0.0733534	0.028287	0.0378892	-0.146778	1.07631	-0.0975129	-0.482346	-0.379594	-3.05775	-0.326044	-1.34706	0.0621159	0.32845	0.287067	0.916535	-0.183965	-0.24976	0.0930552	0.548315	-0.309732	1.71208	-0.161559	1.6697	0.102655	-0.747899	0.132564	-0.59028	-0.341104	0.464448	-0.162501	-0.629802	-0.172187	-3.63612	-0.225023	0.66889	0.051434	0.0228096	0.0373519	-0.112233	0.148148
2.98	0.15697	-0.259902	0.155483	0.638855	0.200088	2.75476	-0.0311081	0.0589949	0.913407	-0.0479725	0.0286947	0.0456817	-0.140075	0.850046	-0.107138	-0.84278	-0.407534	-2.5912	-0.339401	-1.29398	0.065688	0.432012	0.296016	0.835087	-0.185665	-0.586391	0.100649	0.785044	-0.291233	1.58241	-0.145644	1.47213	0.103454	0.588612	0.126159	-0.628479	-0.339229	0.169926	-0.17081	-1.01195	-0.206232	-3.15932	-0.21826	0.682063	0.0518988	0.0169983	0.0357279	-0.144706	0.145424
2.99	0.15236	0.054703	0.166704	0.811345	0.222915	2.0245	-0.0304528	0.0727338	0.913091	-0.019262	0.0292362	0.0639656	-0.138033	0.421511	-0.118456	-0.961948	-0.429647	-1.85046	-0.351128	-1.01067	0.0697041	0.373874	0.303583	0.646725	-0.191032	-0.93531	0.110281	0.697999	-0.276619	1.32588	-0.132149	1.21875	0.112159	1.31271	0.119859	-0.425276	-0.341896	-0.152235	-0.182355	-1.27421	-0.234595	-2.38846	-0.211247	0.729557	0.0522026	-0.00422279	0.0337974	-0.160864	0.142821
3	0.151639	0.297122	0.176657	0.69329	0.237811	1.15413	-0.0296407	0.089834	0.912954	-0.0102807	0.0299887	0.0863986	-0.140054	-0.0598411	-0.126918	-0.724921	-0.444002	-0.952145	-0.359205	-0.595825	0.0729387	0.305924	0.309048	0.433223	-0.199865	-1.17547	0.118092	0.317339	-0.264612	0.797369	-0.120666	1.13005	0.13021	1.9305	0.117912	-0.0781407	-0.347602	-0.358481	-0.19387	-1.21144	-0.254893	-1.4294	-0.203659	0.782663	0.0522834	-0.0227602	0.0318531	-0.148458	0.139983
3.01	0.154366	0.450435	0.183624	0.491359	0.243886	0.251971	-0.0286741	0.101826	0.912848	-0.0124311	0.0309488	0.104468	-0.144915	-0.426784	-0.131068	-0.43689	-0.449696	-0.084979	-0.36334	-0.24008	0.0754784	0.2011	0.312541	0.260876	-0.211824	-1.3144	0.12256	-0.0404567	-0.258855	0.0753373	-0.10915	1.14488	0.144771	0.958996	0.116345	-0.189689	-0.354717	-0.464548	-0.203763	-1.04418	-0.265508	-0.423096	-0.195541	0.839494	0.0522938	-0.0270616	0.0300035	-0.134803	0.137391
3.02	0.159824	0.560632	0.187113	0.271484	0.241692	-0.554417	-0.0276363	0.104515	0.91269	-0.0191442	0.032054	0.115583	-0.151352	-0.692378	-0.131311	-0.172335	-0.447653	0.644811	-0.364403	0.0173224	0.0764805	-0.0163001	0.314477	0.126354	-0.224943	-1.29307	0.124572	-0.205802	-0.259661	-0.542949	-0.0984833	0.961548	0.151053	0.339275	0.114592	-0.147865	-0.362181	-0.540312	-0.211495	-0.835849	-0.266624	0.49348	-0.186777	0.910878	0.0522327	-0.0377343	0.028336	-0.104982	0.135329
3.03	0.167838	0.686015	0.187414	0.104369	0.232107	-1.27539	-0.0266028	0.101244	0.912476	-0.0229974	0.0332454	0.121936	-0.159027	-0.917284	-0.128501	0.0152447	-0.438932	1.27338	-0.363302	0.194721	0.0747218	-0.342764	0.315145	0.0151336	-0.237829	-1.22858	0.12575	-0.201796	-0.26629	-1.09174	-0.09027	0.653726	0.151395	-0.244354	0.113001	-0.168441	-0.370025	-0.645407	-0.217198	-0.671588	-0.259119	1.3216	-0.177319	0.969707	0.0518567	-0.105347	0.0267824	-0.120382	0.133964
3.04	0.178399	0.829246	0.184995	-0.0347982	0.215931	-1.93896	-0.0256138	0.0971823	0.912237	-0.0249165	0.0344944	0.128994	-0.168053	-1.14266	-0.123362	0.173785	-0.424247	1.90122	-0.360607	0.340372	0.0698591	-0.607166	0.314696	-0.0822297	-0.24991	-1.14712	0.127033	-0.237429	-0.278213	-1.61801	-0.0854861	0.289318	0.144248	-1.3066	0.110926	-0.27592	-0.37857	-0.765295	-0.221283	-0.535703	-0.24393	2.08635	-0.167457	0.984769	0.0504014	-0.234965	0.0248046	-0.165336	0.13356
3.05	0.191371	0.948419	0.179758	-0.187824	0.193639	-2.54935	-0.0246535	0.0949748	0.911968	-0.0293651	0.0358408	0.140678	-0.178496	-1.34109	-0.115964	0.34157	-0.403415	2.49822	-0.356523	0.463983	0.0630438	-0.745122	0.313277	-0.166344	-0.261274	-0.98656	0.126813	-0.460112	-0.295852	-2.17424	-0.0847225	-0.168714	0.12812	-1.68791	0.108269	-0.191256	-0.387746	-0.842919	-0.223936	-0.396309	-0.221511	2.78543	-0.157608	0.962315	0.0479656	-0.275606	0.0228771	-0.101858	0.134218
3.06	0.206167	1.05184	0.171689	-0.291739	0.166037	-3.10243	-0.0237101	0.0946414	0.911654	-0.0310215	0.0373159	0.154827	-0.190175	-1.50065	-0.106826	0.428487	-0.377204	2.99551	-0.351347	0.554718	0.0552382	-0.822443	0.311079	-0.237553	-0.271623	-0.821129	0.123658	-0.773582	-0.318048	-2.47343	-0.0895723	-0.782325	0.119253	-0.0782549	0.111389	0.841682	-0.397153	-0.891867	-0.225501	-0.322097	-0.192655	3.40427	-0.148208	0.897989	0.0456511	-0.22666	0.022008	0.00970682	0.135868
3.07	0.222563	1.12807	0.161565	-0.342772	0.133508	-3.54992	-0.0227642	0.0929795	0.911372	-0.0257853	0.0389219	0.165426	-0.203351	-1.60404	-0.0973465	0.441904	-0.346473	3.37622	-0.345414	0.613992	0.0467119	-0.916628	0.308149	-0.310719	-0.28238	-0.77375	0.117717	-1.02097	-0.342239	-2.52865	-0.098618	-1.0545	0.118922	-0.0138037	0.11956	0.867906	-0.406949	-0.912997	-0.227122	-0.302932	-0.158132	3.89008	-0.139718	0.782637	0.0439817	-0.136464	0.0223307	0.134815	0.138437
3.08	0.239226	1.09877	0.149127	-0.496986	0.0983761	-3.73842	-0.0218728	0.0843638	0.911131	-0.0225133	0.0406073	0.170584	-0.217142	-1.62779	-0.0873288	0.569952	-0.313121	3.50815	-0.338781	0.696615	0.0362843	-1.22438	0.304434	-0.387098	-0.292565	-0.53775	0.109634	-1.1772	-0.36845	-3.02695	-0.110669	-1.34911	0.113894	-1.11003	0.12994	1.14808	-0.416259	-0.837662	-0.228177	-0.14588	-0.120067	4.10063	-0.132587	0.634051	0.0431313	-0.0801414	0.0237547	0.199211	0.141819
3.09	0.254645	0.973704	0.134395	-0.646467	0.0631106	-3.72731	-0.0210909	0.0716766	0.910927	-0.0179878	0.0423106	0.169096	-0.230674	-1.55959	-0.0766747	0.667912	-0.279361	3.44557	-0.331207	0.796153	0.0227174	-1.45221	0.299931	-0.466002	-0.300571	-0.205389	0.0999569	-1.19109	-0.400323	-3.43646	-0.12548	-1.60324	0.0951318	-2.50273	0.142121	1.34896	-0.424127	-0.678696	-0.227987	0.0250849	-0.0807732	4.08386	-0.127065	0.464741	0.0425184	-0.0735699	0.025714	0.241817	0.145916
3.1	0.267867	0.806894	0.118104	-0.751556	0.0290859	-3.62819	-0.0204369	0.0594192	0.910782	-0.0109608	0.0439787	0.164248	-0.243475	-1.4374	-0.066273	0.657036	-0.2463	3.35991	-0.322595	0.891195	0.00835476	-1.42315	0.294589	-0.552296	-0.305785	0.109524	0.0893754	-1.17241	-0.434573	-3.47392	-0.142433	-1.76284	0.0681039	-2.61398	0.155781	1.43061	-0.43006	-0.484908	-0.226702	0.154611	-0.0418637	3.95385	-0.123293	0.289296	0.041862	-0.0770305	0.028212	0.287701	0.150825
3.11	0.278311	0.550825	0.100599	-0.885658	-0.00333825	-3.53384	-0.0199082	0.0453237	0.910695	-0.00731775	0.0456205	0.166448	-0.254768	-1.18616	-0.0561608	0.876313	-0.214934	2.98341	-0.313269	0.933205	2.66E-05	0.171863	0.288178	-0.732338	-0.308427	0.505998	0.077216	-1.25489	-0.468819	-3.42704	-0.160587	-1.86665	0.045221	-1.83433	0.169376	1.36822	-0.433625	-0.196248	-0.22434	0.300754	-0.00388427	3.80741	-0.121163	0.137543	0.0411273	-0.0808916	0.0311727	0.322505	0.156441
3.12	0.285049	0.233273	0.0819797	-0.97797	-0.0341123	-3.36707	-0.0195362	0.0290929	0.910623	-0.00733701	0.047293	0.166746	-0.262871	-0.869597	-0.0444725	1.0575	-0.187033	2.69032	-0.303738	0.968556	0.00718833	0.901935	0.280265	-0.835593	-0.307947	0.944462	0.0625532	-1.27885	-0.502521	-3.28258	-0.179793	-1.96474	0.0305907	-1.10649	0.182382	1.29435	-0.433951	0.140967	-0.220788	0.402384	0.0330175	3.56197	-0.120207	0.0677806	0.0405476	-0.0164854	0.034898	0.461136	0.162116
3.13	0.287856	-0.0791967	0.0631168	-1.04279	-0.0624186	-3.10134	-0.0193259	0.0130405	0.910543	-0.00838327	0.0489422	0.162657	-0.268025	-0.568346	-0.0322822	1.16106	-0.162222	2.24908	-0.293817	0.997162	0.0155594	0.493562	0.271846	-0.825654	-0.30425	1.34969	0.0458149	-1.25969	-0.534387	-3.0355	-0.199805	-2.02555	0.0222734	-0.47786	0.194922	1.24044	-0.431115	0.4516	-0.216201	0.485086	0.0675405	3.20447	-0.119528	0.0786946	0.0409968	0.0907285	0.0402574	0.589644	0.166519
3.14	0.287017	-0.350946	0.0444438	-1.10197	-0.0875513	-2.75804	-0.019273	-0.00196655	0.910464	-0.00733159	0.0505501	0.158746	-0.270358	-0.294506	-0.0193312	1.33534	-0.142802	1.75163	-0.283959	0.978361	0.0147847	-0.198118	0.263893	-0.801882	-0.297768	1.69516	0.0270346	-1.25858	-0.563343	-2.68927	-0.220189	-2.03141	0.021525	0.397511	0.20677	1.10639	-0.425638	0.700643	-0.210393	0.570647	0.0986265	2.7659	-0.118631	0.110414	0.04219	0.131804	0.0461857	0.590013	0.169342
3.15	0.283209	-0.545857	0.0268195	-1.07296	-0.108789	-2.27768	-0.0193481	-0.0121772	0.910408	-0.00302438	0.0520877	0.147014	-0.27044	-0.113474	-0.00551932	1.36201	-0.127467	1.23129	-0.274108	0.99662	0.0141903	0.00416741	0.25579	-0.816259	-0.289371	1.86251	0.00700306	-1.17056	-0.587914	-2.16355	-0.239949	-1.89447	0.0290521	1.05565	0.216629	0.831713	-0.41835	0.84366	-0.203729	0.58631	0.125013	2.18204	-0.117491	0.130798	0.0436575	0.14924	0.0518117	0.541913	0.17113
3.16	0.27744	-0.659087	0.0114324	-0.987092	-0.124804	-1.63153	-0.0195026	-0.018061	0.910419	0.00560113	0.053456	0.125143	-0.269526	-0.0380054	0.00742909	1.20269	-0.120969	0.023878	-0.263954	1.03974	0.0138332	0.10131	0.247634	-0.825488	-0.279916	1.8783	-0.0125535	-0.979053	-0.606122	-1.46913	-0.257809	-1.66312	0.0399332	1.06742	0.2241	0.643905	-0.41041	0.870962	-0.196773	0.576252	0.144767	1.43284	-0.116191	0.142818	0.0452914	0.161706	0.0568887	0.484245	0.172482
3.17	0.270562	-0.713794	-0.00105752	-0.874043	-0.134699	-0.940795	-0.0197042	-0.0217012	0.91053	0.0174057	0.0545992	0.103452	-0.268271	0.000146315	0.0189179	1.11242	-0.11989	0.132848	-0.253354	1.07594	0.0163633	0.317391	0.239394	-0.806656	-0.269806	1.78778	-0.0302652	-0.754905	-0.617111	-0.763029	-0.272954	-1.34893	0.0503079	1.09378	0.229845	0.445872	-0.402658	0.822664	-0.189904	0.546251	0.156681	0.644561	-0.114825	0.150269	0.0470481	0.172187	0.0613645	0.422227	0.173772
3.18	0.263424	-0.707005	-0.0102425	-0.705719	-0.138162	-0.212472	-0.0199226	-0.0214515	0.91077	0.030242	0.0555171	0.0797882	-0.267043	-0.000825313	0.0292663	0.958005	-0.120655	-0.326263	-0.242508	1.08397	0.0196947	0.394789	0.231494	-0.75347	-0.259756	1.56867	-0.0452058	-0.508481	-0.620581	-0.00871033	-0.284465	-0.942717	0.0627256	1.43285	0.233176	0.168399	-0.395806	0.701261	-0.18365	0.467274	0.160299	-0.174258	-0.113406	0.155888	0.0488937	0.177257	0.0651705	0.351667	0.175084
3.19	0.256405	-0.709007	-0.0157369	-0.499389	-0.135264	0.481083	-0.0201303	-0.020251	0.911122	0.0394444	0.0561924	0.055238	-0.265758	0.0610613	0.0377702	0.758011	-0.12655	-0.833963	-0.231919	1.01672	0.0241088	0.506967	0.224343	-0.649127	-0.250163	1.32335	-0.0566527	-0.238341	-0.616613	0.690908	-0.291726	-0.515553	0.0789838	1.804	0.23382	-0.097389	-0.389989	0.594173	-0.17857	0.349473	0.155644	-0.957736	-0.11197	0.156563	0.0507865	0.181802	0.0682501	0.277003	0.176361
3.2	0.2494	-0.717906	-0.017427	-0.257795	-0.126486	1.12455	-0.0203329	-0.0205842	0.911548	0.0453708	0.0566209	0.0305855	-0.263724	0.18075	0.0440259	0.526881	-0.137327	-1.29801	-0.222355	0.885787	0.0290799	0.472208	0.218459	-0.499346	-0.240747	1.09246	-0.0642998	0.0745835	-0.605945	1.31543	-0.294935	-0.141309	0.0981018	1.9611	0.232112	-0.315884	-0.384913	0.495935	-0.175021	0.192891	0.143239	-1.69265	-0.110452	0.177284	0.0527527	0.192295	0.0705366	0.196259	0.177386
3.21	0.242574	-0.695081	-0.0150986	0.0297703	-0.112523	1.69095	-0.0205503	-0.0233496	0.912014	0.0467848	0.0568074	0.00680694	-0.2608	0.299233	0.047515	0.251617	-0.152444	-1.69267	-0.214248	0.73028	0.0327767	0.282208	0.21431	-0.305609	-0.231414	0.835831	-0.0676567	0.423233	-0.589517	1.83443	-0.294673	0.172966	0.117321	1.82231	0.228443	-0.49132	-0.380723	0.362925	-0.17359	-0.0175963	0.123741	-2.34598	-0.108535	0.228457	0.0545632	0.0930969	0.0717433	0.0327284	0.177888
3.22	0.235972	-0.666105	-0.00879056	0.317497	-0.0939385	2.20495	-0.0208038	-0.0272955	0.912463	0.0422659	0.0567586	-0.0165457	-0.257142	0.396524	0.0481064	-0.0209041	-0.171318	-2.0336	-0.207557	0.606871	0.0349554	0.18589	0.212257	-0.0875123	-0.22211	0.59368	-0.066578	0.772478	-0.568245	2.27818	-0.291566	0.441834	0.134196	1.47965	0.223201	-0.624939	-0.377581	0.232516	-0.174419	-0.218465	0.0977638	-2.94443	-0.106073	0.252833	0.0541954	-0.191362	0.0706145	-0.195648	0.178296
3.23	0.229647	-0.614091	0.00136598	0.623475	-0.0714211	2.62996	-0.0210958	-0.0312654	0.912847	0.0339294	0.0564747	-0.0403387	-0.253216	0.463361	0.0456458	-0.324352	-0.193231	-2.30134	-0.201941	0.508441	0.0365346	0.116318	0.212532	0.152057	-0.213248	0.305792	-0.0608927	1.13341	-0.543104	2.61634	-0.285734	0.710468	0.145165	0.546713	0.216736	-0.694748	-0.375653	0.0955714	-0.177565	-0.444892	0.0660351	-3.453	-0.103266	0.272539	0.0516779	-0.327342	0.0683058	-0.218293	0.17901
3.24	0.223602	-0.556831	0.015261	0.936026	-0.0459198	2.94159	-0.0214344	-0.0368595	0.913136	0.0238012	0.0559547	-0.0630735	-0.249304	0.541849	0.0399753	-0.614954	-0.217378	-2.47139	-0.197368	0.389041	0.0370822	-0.0207987	0.215306	0.404248	-0.205222	0.0116968	-0.0502549	1.51109	-0.515434	2.80133	-0.277351	0.942837	0.144014	-0.793088	0.209549	-0.717713	-0.375068	-0.0256247	-0.183208	-0.687778	0.0295372	-3.84443	-0.100165	0.299491	0.0482845	-0.386172	0.066102	-0.186675	0.179889
3.25	0.217542	-0.531697	0.0324153	1.209	-0.0186441	3.10678	-0.0218404	-0.0445397	0.913316	0.0117845	0.0552332	-0.0799467	-0.245045	0.675766	0.0316199	-0.792461	-0.242502	-2.51536	-0.194231	0.22266	0.0363616	-0.123596	0.220564	0.637967	-0.198146	-0.2226	-0.0350272	1.82173	-0.486816	2.84338	-0.266914	1.12394	0.131791	-1.53821	0.20173	-0.774105	-0.375609	-0.0840894	-0.191212	-0.905174	-0.0103246	-4.0826	-0.0967798	0.326132	0.0444306	-0.423996	0.0643249	-0.135013	0.180774
3.26	0.211215	-0.451532	0.0518019	1.30975	0.00942002	3.217	-0.0223245	-0.0516244	0.913391	0.00961962	0.0543758	-0.0912667	-0.239961	0.765208	0.0217797	-0.82947	-0.267753	-2.46669	-0.192937	-0.019091	0.0344483	-0.311549	0.227217	0.61568	-0.192362	-0.420827	-0.0166782	1.8656	-0.458204	2.87749	-0.254786	1.28656	0.116105	-1.58241	0.192991	-0.888853	-0.377039	-0.189677	-0.200853	-0.94661	-0.0521377	-4.22322	-0.0931103	0.346881	0.0402854	-0.445924	0.0631032	-0.0774237	0.181562
3.27	0.206336	-0.173593	0.0702508	1.06052	0.0395015	3.40989	-0.0228606	-0.0556374	0.913636	0.0403777	0.0534179	-0.10049	-0.235073	0.74176	0.0121773	-0.771869	-0.290783	-1.95188	-0.195872	-0.60841	0.0342818	0.388325	0.233266	0.617322	-0.190064	-0.631004	0.000503384	1.45662	-0.428586	3.03386	-0.241	1.4631	0.100476	-1.67201	0.182993	-1.02419	-0.381398	-0.531518	-0.208299	-0.613093	-0.0959391	-4.34725	-0.0894826	0.318142	0.0360963	-0.432132	0.0624325	-0.0377903	0.182708
3.28	0.202325	-0.180246	0.0872483	1.01637	0.0712254	3.43388	-0.0234411	-0.0604414	0.914135	0.0551063	0.0523528	-0.11189	-0.229363	1.02933	0.00136454	-0.967696	-0.312763	-2.41903	-0.204808	-1.13113	0.0396706	0.681462	0.239971	0.713582	-0.190707	-0.722998	0.0161976	1.418	-0.39812	3.00596	-0.225203	1.683	0.0812641	-2.24959	0.1718	-1.11493	-0.387715	-0.516801	-0.213105	-0.526691	-0.140941	-4.3596	-0.0862277	0.282268	0.0319994	-0.42888	0.0619041	-0.0502434	0.184017
3.29	0.19681	-0.329383	0.103928	1.02454	0.102171	3.23441	-0.0240606	-0.0625457	0.914671	0.0500129	0.0512136	-0.114188	-0.221319	1.3302	-0.0121718	-1.05281	-0.336832	-2.3581	-0.217655	-1.39133	0.0465075	0.648618	0.247449	0.765053	-0.192145	-0.750617	0.0322287	1.42209	-0.369548	2.64801	-0.207119	1.91955	0.0573091	-2.43006	0.15984	-1.18712	-0.39272	-0.298391	-0.217645	-0.52403	-0.184818	-4.16717	-0.0832599	0.261208	0.0278318	-0.439198	0.0612199	-0.0662874	0.184835
3.3	0.190014	-0.374881	0.119713	0.986822	0.13042	2.84417	-0.024663	-0.0562889	0.915109	0.0368176	0.0500913	-0.109137	-0.21204	1.36715	-0.0267974	-1.05573	-0.361354	-2.53781	-0.231716	-1.38336	0.0520574	0.473683	0.254902	0.709245	-0.195161	-0.923958	0.0475807	1.19565	-0.346055	1.97701	-0.186402	2.21759	0.0339922	-2.29815	0.147177	-1.26438	-0.395984	-0.159846	-0.222215	-0.499433	-0.22535	-3.75271	-0.0803841	0.26553	0.0237064	-0.367931	0.0605977	0.00977511	0.185156
3.31	0.183393	-0.335184	0.133946	0.918225	0.154312	2.33128	-0.0251916	-0.0504761	0.915401	0.0214083	0.0490124	-0.107662	-0.203482	1.28914	-0.0414399	-1.03123	-0.38531	-2.23937	-0.245279	-1.33653	0.0563117	0.400982	0.261904	0.678233	-0.201377	-1.18099	0.0616924	1.09233	-0.330873	0.990561	-0.162569	2.52137	0.0152385	-1.36398	0.133817	-1.36773	-0.398458	-0.111242	-0.226613	-0.456091	-0.260676	-3.18518	-0.0775258	0.286981	0.0218273	-0.060224	0.0618524	0.195757	0.185198
3.32	0.177972	-0.225166	0.145836	0.744684	0.17285	1.68757	-0.0256744	-0.0461101	0.915534	0.00484395	0.0479529	-0.103374	-0.195881	1.14117	-0.0549388	-0.852336	-0.40419	-1.57086	-0.258615	-1.32712	0.0597197	0.293058	0.268426	0.611807	-0.210605	-1.43609	0.0753931	0.879303	-0.325191	-0.0189985	-0.136074	2.75397	0.00434513	-0.966932	0.120113	-1.33165	-0.400767	-0.14415	-0.230034	-0.308992	-0.289457	-2.43927	-0.0744002	0.344827	0.0221302	0.0573159	0.0634807	0.133538	0.184968
3.33	0.17447	-0.109242	0.154327	0.496024	0.185134	1.00269	-0.0261206	-0.0436862	0.915488	-0.0140366	0.0469518	-0.0968277	-0.189099	0.957301	-0.0657232	-0.580791	-0.415748	-0.829243	-0.271749	-1.28796	0.0622396	0.223759	0.274175	0.531487	-0.222697	-1.58258	0.0872102	0.591426	-0.32934	-0.674419	-0.10794	2.84735	-0.00395588	-0.380923	0.107448	-1.22068	-0.403038	-0.197049	-0.231446	-0.0863132	-0.310278	-1.61763	-0.0706456	0.417272	0.0232304	0.110972	0.0644077	0.0700842	0.184232
3.34	0.173232	0.0547855	0.159152	0.279317	0.190815	0.236661	-0.0265512	-0.0418241	0.915275	-0.0262453	0.0460234	-0.0878786	-0.183268	0.703305	-0.0733011	-0.352717	-0.419952	-0.0714518	-0.284216	-1.19131	0.0640399	0.154889	0.27898	0.419534	-0.236713	-1.70862	0.096936	0.338081	-0.332029	-0.173729	-0.0794056	2.84939	-0.00586657	0.190869	0.0957927	-1.13767	-0.405382	-0.304291	-0.230581	0.0801954	-0.32255	-0.695217	-0.0662424	0.479045	0.0248195	0.145886	0.0646995	0.0110699	0.183144
3.35	0.175145	0.227315	0.160977	0.179696	0.188307	-0.663398	-0.0269519	-0.0390316	0.915004	-0.0270821	0.0452105	-0.0743171	-0.179284	0.454435	-0.0782748	-0.242525	-0.416173	0.76214	-0.2955	-1.06538	0.0654093	0.126238	0.282566	0.295635	-0.252999	-1.84255	0.104906	0.131916	-0.333717	-0.606423	-0.0513483	2.71889	0.00371746	1.74398	0.0840722	-1.18131	-0.408634	-0.404383	-0.228543	0.0886863	-0.325007	0.348808	-0.0614077	0.502752	0.0266763	0.160756	0.0645078	-0.0196172	0.182209
3.36	0.179291	0.220085	0.160424	0.0856287	0.177306	-1.4665	-0.0273612	-0.0444328	0.914728	-0.0292094	0.0445373	-0.0604357	-0.176076	0.432619	-0.0815937	-0.0916039	-0.404508	1.49685	-0.305745	-0.990567	0.065962	-0.0344935	0.285067	0.210372	-0.269534	-1.64208	0.111634	0.0729852	-0.341292	-1.26136	-0.0259944	2.29154	0.0276331	3.00073	0.0725539	-1.05629	-0.412049	-0.33229	-0.226468	0.108654	-0.317546	1.26674	-0.0565396	0.491241	0.0286652	0.175403	0.0641015	-0.0332535	0.181855
3.37	0.183929	0.144847	0.157309	-0.0657746	0.159385	-2.09894	-0.0278609	-0.0560285	0.914409	-0.0345942	0.0439955	-0.0486369	-0.171763	0.467812	-0.0831401	0.143119	-0.386155	2.07756	-0.31527	-0.903576	0.0644798	-0.252521	0.286753	0.128336	-0.282813	-1.20971	0.117272	0.103154	-0.35547	-1.86323	-0.0061152	1.65031	0.0639132	4.36529	0.0630438	-0.806405	-0.41422	-0.222332	-0.224157	0.212171	-0.301514	2.00989	-0.05183	0.477527	0.0308175	0.193098	0.0635662	-0.0482968	0.182058
3.38	0.18893	0.171047	0.151419	-0.247194	0.136086	-2.67459	-0.0284777	-0.0644088	0.914044	-0.0375761	0.0435595	-0.0348902	-0.166762	0.346062	-0.0822473	0.406967	-0.362314	2.65268	-0.323614	-0.748796	0.0610944	-0.42317	0.287509	0.0178918	-0.291917	-0.854544	0.121926	-0.0254686	-0.37563	-2.39528	0.00727275	1.01939	0.114901	4.95016	0.0561747	-0.451591	-0.415499	-0.230515	-0.220908	0.33593	-0.278379	2.7079	-0.047249	0.463424	0.0331129	0.206923	0.062797	-0.0781925	0.182707
3.39	0.195737	0.323675	0.143624	-0.140826	0.106685	-3.28049	-0.0291268	-0.0674911	0.91375	-0.0198909	0.0432866	-0.0237638	-0.163291	0.130935	-0.0795297	0.292841	-0.332241	3.22397	-0.330145	-0.562127	0.0565545	-0.454466	0.286923	-0.110697	-0.300227	-0.830637	0.123984	-0.0497124	-0.401119	-2.9027	0.0142703	0.418022	0.132445	0.576159	0.0573865	0.2655	-0.417683	-0.345725	-0.217866	0.116429	-0.248069	3.38956	-0.0429078	0.425904	0.0355782	0.228681	0.0616503	-0.123906	0.183849
3.4	0.204312	0.435148	0.135214	-0.171388	0.0723705	-3.71652	-0.0298316	-0.0723569	0.913622	-0.00591348	0.0431106	-0.00935908	-0.162108	-0.0942549	-0.0765399	0.371131	-0.297952	3.63211	-0.334607	-0.335546	0.0512751	-0.599877	0.285085	-0.247972	-0.30692	-0.580984	0.126482	-0.107337	-0.432109	-3.43145	0.0146703	-0.342309	0.147275	2.23254	0.0637775	1.02738	-0.421435	-0.442283	-0.216135	0.0648614	-0.212404	3.90606	-0.039046	0.371895	0.0381044	0.22816	0.0600866	-0.159204	0.185582
3.41	0.213897	0.46431	0.125231	-0.210881	0.0341738	-4.07468	-0.0305714	-0.0765806	0.913621	0.00457107	0.0431021	0.00648998	-0.16261	-0.210894	-0.0721417	0.442848	-0.259786	3.96337	-0.337001	-0.160522	0.0453558	-0.56473	0.281918	-0.363755	-0.312009	-0.305074	0.126502	-0.302574	-0.466677	-3.53261	0.00830449	-0.928616	0.170932	2.38187	0.0759879	1.33306	-0.425929	-0.446002	-0.214809	0.0387469	-0.17205	4.31864	-0.0359306	0.258437	0.0399971	0.0813979	0.0576262	-0.326605	0.187914
3.42	0.223015	0.381842	0.113801	-0.282309	-0.00631217	-4.24007	-0.031379	-0.0853429	0.91369	0.00838741	0.0432197	0.0162018	-0.163504	-0.193805	-0.0669944	0.514338	-0.219656	4.02853	-0.337881	-0.0248044	0.0402045	-0.477091	0.277782	-0.452072	-0.314638	0.101136	0.123872	-0.395314	-0.501026	-3.3893	-0.0038808	-1.50308	0.194733	2.39541	0.0912003	1.58948	-0.429914	-0.350346	-0.21361	0.0917298	-0.128567	4.51541	-0.0340145	0.12545	0.039905	-0.109781	0.0536358	-0.431456	0.191204
3.43	0.230647	0.26257	0.101017	-0.385585	-0.0471906	-4.23072	-0.0322824	-0.0954123	0.913781	0.00939834	0.0434084	0.0208462	-0.164112	-0.147687	-0.0612725	0.586214	-0.180346	3.81854	-0.337385	0.112343	0.035748	-0.42575	0.272813	-0.534329	-0.313987	0.545405	0.118505	-0.472223	-0.534104	-3.29979	-0.0215144	-2.00678	0.217428	2.15233	0.108717	1.80636	-0.432749	-0.234773	-0.211856	0.207744	-0.083831	4.52549	-0.033188	0.0277207	0.0382366	-0.218533	0.0492707	-0.42191	0.194809
3.44	0.236345	0.133011	0.0870076	-0.514685	-0.0868577	-4.06584	-0.033285	-0.104929	0.913872	0.0085199	0.0436222	0.020497	-0.164293	-0.0993439	-0.0549141	0.654379	-0.143899	3.39949	-0.335567	0.24626	0.0318142	-0.365257	0.267088	-0.607651	-0.310193	0.967428	0.110124	-0.551264	-0.568621	-3.48411	-0.0434753	-2.34846	0.235295	1.21624	0.127022	1.61227	-0.434375	-0.1235	-0.208873	0.37705	-0.0394973	4.37263	-0.0331882	-0.0484097	0.0357569	-0.270125	0.0453544	-0.354669	0.198169
3.45	0.240029	0.0352081	0.0721107	-0.679567	-0.123231	-3.63863	-0.034376	-0.11258	0.913947	0.00638369	0.0437859	0.011276	-0.164499	-0.141083	-0.0481072	0.698534	-0.113116	2.80323	-0.332111	0.446348	0.0284919	-0.295413	0.260575	-0.692199	-0.303549	1.36897	0.0989389	-0.584405	-0.603411	-3.26112	-0.0682145	-2.59698	0.238583	-0.417381	0.141622	1.24164	-0.4352	-0.0706752	-0.203917	0.629139	0.00221868	3.96143	-0.0338564	-0.107193	0.0328805	-0.29669	0.042266	-0.265977	0.201142
3.46	0.242264	0.0363049	0.0566007	-0.879651	-0.153662	-2.96505	-0.0355112	-0.112877	0.914	0.00437741	0.0438317	-0.00307933	-0.166199	-0.374035	-0.0407462	0.710949	-0.0885899	2.04876	-0.326128	0.748757	0.0253544	-0.362331	0.253255	-0.772667	-0.294684	1.68151	0.0848197	-0.702485	-0.634086	-2.65968	-0.0953576	-2.80975	0.229298	-1.27284	0.153107	1.04695	-0.436342	-0.137356	-0.196042	0.953158	0.0385495	3.31572	-0.0350624	-0.155691	0.0297875	-0.310519	0.0400974	-0.17716	0.203753
3.47	0.244043	0.0950049	0.0411675	-1.03081	-0.176168	-2.12829	-0.0366059	-0.105544	0.914035	0.00235408	0.0436992	-0.0230601	-0.171012	-0.686973	-0.0339473	0.59647	-0.0735455	0.858955	-0.316927	1.06696	0.0211765	-0.210648	0.245238	-0.843299	-0.285157	1.84265	0.0680805	-0.82449	-0.657438	-1.85566	-0.123926	-2.88166	0.213631	-1.7324	0.162267	0.838583	-0.438998	-0.260633	-0.185134	1.25281	0.0671903	2.49826	-0.0367467	-0.207687	0.0265822	-0.316128	0.0387582	-0.103079	0.206077
3.48	0.245516	0.08803	0.0262713	-1.16354	-0.190318	-1.37025	-0.0376257	-0.0987537	0.914042	-0.000990337	0.0434067	-0.0336796	-0.178388	-0.854837	-0.0267159	0.772972	-0.0747836	-0.37899	-0.305328	1.22406	0.0209977	0.0941112	0.236638	-0.869469	-0.275538	1.9909	0.0492097	-0.950409	-0.672833	-1.1376	-0.15287	-2.87469	0.196856	-1.59475	0.170172	0.780763	-0.443033	-0.297619	-0.171482	1.51489	0.0875552	1.74583	-0.0389645	-0.261991	0.0233239	-0.318104	0.0380735	-0.0477481	0.208215
3.49	0.246361	0.058722	0.012442	-1.14908	-0.197297	-0.626883	-0.038583	-0.0920224	0.914018	-0.00383887	0.0430257	-0.0450105	-0.186585	-0.931072	-0.0172644	0.933495	-0.0762802	-0.188772	-0.292628	1.33574	0.0216418	0.0512513	0.228116	-0.822863	-0.265721	1.9996	0.029301	-0.86961	-0.681297	-0.462203	-0.180774	-2.66503	0.177914	-2.36349	0.175667	0.332186	-0.447507	-0.29488	-0.156036	1.61858	0.100606	0.975198	-0.0417478	-0.316141	0.0200175	-0.321287	0.0378616	-0.00938098	0.210245
3.5	0.246815	0.0404464	0.0012995	-1.03636	-0.196595	0.195864	-0.0394559	-0.0816106	0.913957	-0.00760649	0.0424745	-0.0643735	-0.195542	-1.00825	-0.0074133	0.870376	-0.081352	-0.787438	-0.278648	1.45318	0.0218278	0.0432081	0.220327	-0.732482	-0.255184	1.90225	0.011114	-0.650681	-0.682244	0.394948	-0.206722	-2.57823	0.151835	-2.12515	0.180695	1.28603	-0.452148	-0.292002	-0.140053	1.63865	0.105238	0.109681	-0.0450274	-0.360439	0.0170547	-0.182349	0.0382138	0.118145	0.21205
3.51	0.247547	0.0830246	-0.00617886	-0.763583	-0.189231	0.866714	-0.040207	-0.0705408	0.913921	0.00136618	0.0417321	-0.085181	-0.205174	-1.0033	0.000736603	0.581166	-0.0915147	-1.23815	-0.264137	1.40979	0.0225634	0.151344	0.213605	-0.599928	-0.245489	1.47995	-0.00366329	-0.383097	-0.67463	1.06762	-0.229552	-2.01008	0.129193	-2.6893	0.190647	0.941815	-0.457005	-0.333718	-0.124958	1.45764	0.101994	-0.632253	-0.0488765	-0.415332	0.0165356	0.0767683	0.0402911	0.240813	0.21346
3.52	0.248336	0.0514504	-0.00923409	-0.469538	-0.17616	1.50009	-0.0408998	-0.068924	0.914002	0.0155666	0.0407637	-0.107853	-0.213738	-0.788038	0.00601968	0.30731	-0.10606	-1.66515	-0.251129	1.16777	0.0246161	0.301435	0.208373	-0.438409	-0.236169	1.16881	-0.0131586	0.0498938	-0.6614	1.55072	-0.247298	-1.55548	0.095862	-3.77375	0.198643	0.824156	-0.461549	-0.30417	-0.111688	1.26905	0.0915218	-1.33688	-0.0533401	-0.462878	0.017631	0.165393	0.0427067	0.224159	0.214651
3.53	0.248982	0.0377521	-0.00803794	-0.182101	-0.158511	1.96859	-0.0415933	-0.0700175	0.914226	0.0278107	0.0395958	-0.124888	-0.220132	-0.532573	0.00851223	0.0631811	-0.124165	-1.95942	-0.241071	0.834487	0.0283325	0.453843	0.204849	-0.246126	-0.226893	0.828332	-0.0173244	0.394399	-0.643912	1.91279	-0.260442	-1.08349	0.0569299	-3.82704	0.204428	0.545161	-0.465549	-0.289657	-0.100445	1.0538	0.0750098	-1.86605	-0.0580717	-0.466939	0.0194058	0.220247	0.044882	0.188421	0.21536
3.54	0.249202	-0.0252575	-0.00333002	0.0388491	-0.137224	2.3772	-0.0423016	-0.0716106	0.914528	0.031278	0.0382787	-0.137984	-0.224071	-0.25381	0.00886226	-0.0895313	-0.145076	-2.22099	-0.234244	0.522024	0.0334367	0.571867	0.203145	-0.0658643	-0.218199	0.571814	-0.0172375	0.63785	-0.622937	2.24249	-0.268955	-0.629979	0.0215267	-3.138	0.207356	0.238278	-0.468762	-0.215357	-0.0908524	0.907175	0.0537003	-2.32073	-0.0628412	-0.465777	0.0215145	0.244416	0.0466499	0.146064	0.215508
3.55	0.248452	-0.130377	0.00431185	0.243824	-0.112929	2.68984	-0.0430275	-0.0738837	0.914828	0.0277805	0.0368472	-0.147688	-0.225255	0.0736482	0.00755195	-0.195091	-0.168269	-2.40296	-0.230512	0.199165	0.0395776	0.648494	0.203279	0.127822	-0.210169	0.361935	-0.013828	0.839244	-0.599064	2.48823	-0.272981	-0.193149	-0.00491708	-2.13688	0.207557	-0.0489828	-0.470662	-0.0842244	-0.0825673	0.763222	0.0284568	-2.67577	-0.0676211	-0.469262	0.0238516	0.267151	0.0479838	0.0970129	0.215226
3.56	0.246172	-0.281672	0.0144643	0.434518	-0.0866413	2.88266	-0.0437889	-0.0789298	0.915073	0.0212748	0.0353395	-0.152902	-0.222921	0.490378	0.0049761	-0.203468	-0.192836	-2.49472	-0.230297	-0.190497	0.0465898	0.770124	0.205399	0.329812	-0.202578	0.23197	-0.00764306	1.02966	-0.573361	2.6134	-0.272933	0.173857	-0.0214663	-1.21295	0.205463	-0.280701	-0.470704	0.10269	-0.0756823	0.612945	0.00042574	-2.90658	-0.0724844	-0.478023	0.0263857	0.286224	0.0487985	0.0409304	0.214726
3.57	0.242112	-0.408845	0.0268305	0.657189	-0.0593385	3.01908	-0.0446028	-0.0828476	0.91526	0.0161751	0.0337724	-0.163485	-0.216596	0.908947	0.000830712	-0.449968	-0.217111	-2.29486	-0.234117	-0.595669	0.0521254	0.263373	0.209323	0.496231	-0.19512	0.081137	0.00114786	1.27274	-0.546871	2.68689	-0.269534	0.490625	-0.0299003	-0.557809	0.20141	-0.491573	-0.46872	0.271298	-0.0704859	0.425009	-0.0293419	-3.08362	-0.0774727	-0.492706	0.029097	0.302718	0.0490562	-0.0167826	0.214116
3.58	0.236559	-0.503861	0.041391	0.808522	-0.0311979	3.12328	-0.0454402	-0.0844103	0.915403	0.012951	0.0320624	-0.177355	-0.207284	1.28639	-0.00790302	-0.787667	-0.238779	-2.04588	-0.242272	-1.04347	0.0560572	0.51713	0.215386	0.696766	-0.188054	-0.0509808	0.0129382	1.44033	-0.519843	2.71109	-0.263147	0.765669	-0.0328611	-0.0107656	0.195508	-0.671644	-0.465119	0.408574	-0.0670918	0.313835	-0.0606439	-3.20614	-0.0826438	-0.514462	0.0319505	0.319915	0.0487836	-0.0675068	0.213408
3.59	0.229861	-0.550403	0.056713	0.841104	-0.00257782	3.12899	-0.0462751	-0.0817603	0.915523	0.0107976	0.0302551	-0.182478	-0.195714	1.5077	-0.0196486	-0.880392	-0.256427	-1.35385	-0.254495	-1.37637	0.0620665	0.644976	0.222612	0.769897	-0.182119	-0.199572	0.0261506	1.42801	-0.493105	2.64641	-0.253888	1.08172	-0.0292226	0.704085	0.187804	-0.870771	-0.460339	0.498034	-0.0644164	0.297703	-0.0924543	-3.197	-0.0881035	-0.547051	0.0349964	0.33733	0.0480508	-0.120883	0.212705
3.6	0.222288	-0.605306	0.0720531	0.878176	0.0257924	3.05662	-0.0470616	-0.0750433	0.915607	0.00524547	0.0284078	-0.186741	-0.182916	1.65127	-0.0328741	-1.00715	-0.273575	-2.0584	-0.26916	-1.53686	0.0668456	0.407556	0.23069	0.833632	-0.178059	-0.363648	0.0401059	1.42121	-0.467311	2.51269	-0.241341	1.41073	-0.0192126	1.22891	0.178449	-1.0195	-0.454555	0.610252	-0.0622116	0.264459	-0.123697	-3.1033	-0.093816	-0.564686	0.0377226	0.245493	0.0463673	-0.260795	0.211897
3.61	0.213756	-0.667139	0.0870492	0.8733	0.0528669	2.83854	-0.0477698	-0.0663009	0.915621	-0.00256689	0.0265399	-0.185793	-0.169351	1.76722	-0.0476053	-1.04302	-0.293599	-1.98569	-0.28515	-1.65077	0.0713357	0.459514	0.239272	0.870762	-0.17577	-0.478653	0.0544247	1.33512	-0.443859	2.16143	-0.225791	1.67411	-0.00433201	1.76207	0.167874	-1.12628	-0.447523	0.731728	-0.0606315	0.246257	-0.153167	-2.85091	-0.0995197	-0.558206	0.0394545	0.159526	0.0435716	-0.327721	0.210592
3.62	0.204575	-0.7049	0.10099	0.841247	0.0773531	2.48931	-0.0483811	-0.0555886	0.915554	-0.0110655	0.0247098	-0.179551	-0.15515	1.83662	-0.0627738	-1.00288	-0.311236	-1.67364	-0.30209	-1.72752	0.0756207	0.395966	0.248018	0.869524	-0.175205	-0.56124	0.0680259	1.17288	-0.424976	1.57595	-0.208091	1.84045	0.0169056	2.48785	0.156281	-1.21807	-0.439416	0.825035	-0.0595724	0.226702	-0.179335	-2.45906	-0.105225	-0.58253	0.0402648	0.03448	0.0401857	-0.405411	0.20908
3.63	0.195244	-0.71284	0.113634	0.825154	0.0980349	2.02528	-0.0488743	-0.042723	0.915398	-0.0199892	0.0229588	-0.170522	-0.140561	1.86828	-0.0778893	-0.963572	-0.324892	-1.28066	-0.319656	-1.77816	0.0789736	0.291063	0.25671	0.853499	-0.176313	-0.647193	0.080354	0.997032	-0.41215	1.15362	-0.189197	1.91882	0.0454138	3.23021	0.143828	-1.2517	-0.430597	0.884635	-0.0592352	0.163061	-0.200969	-1.95511	-0.111319	-0.640112	0.039653	-0.0947971	0.0360429	-0.45458	0.208277
3.64	0.186436	-0.674302	0.125111	0.83976	0.113655	1.43915	-0.0492249	-0.0272376	0.915154	-0.0292424	0.0212991	-0.161597	-0.126027	1.86094	-0.0931569	-0.986779	-0.335448	-1.04665	-0.337635	-1.81599	0.0809582	0.140977	0.26506	0.814673	-0.179315	-0.801569	0.0916647	0.854908	-0.401683	0.746218	-0.169556	1.99678	0.0828127	4.14797	0.13091	-1.22753	-0.42167	0.888968	-0.0600854	0.037957	-0.216974	-1.33554	-0.117981	-0.694864	0.0382355	-0.134428	0.0318347	-0.434923	0.20843
3.65	0.17885	-0.600054	0.136165	0.994179	0.123139	0.839825	-0.0494347	-0.0165193	0.914862	-0.0290239	0.0197046	-0.160429	-0.112016	1.8641	-0.109531	-1.17726	-0.342193	-0.588301	-0.356074	-1.87083	0.0819591	0.105077	0.27314	0.798083	-0.184185	-1.00192	0.103292	1.04668	-0.399933	-0.41634	-0.150873	1.83247	0.0971766	0.743446	0.12537	-0.484314	-0.413441	0.839632	-0.0629997	-0.237776	-0.226652	-0.728537	-0.12512	-0.73603	0.0366395	-0.145323	0.0278633	-0.414486	0.209356
3.66	0.172879	-0.461569	0.146918	0.962913	0.126897	0.239672	-0.0495458	-0.00348678	0.914561	-0.0311568	0.0181249	-0.152318	-0.0987699	1.69618	-0.126465	-1.07887	-0.34362	0.0478413	-0.374691	-1.81342	0.082673	0.0597806	0.28089	0.729641	-0.189668	-1.1645	0.117895	1.10746	-0.402652	-0.271748	-0.133142	1.7414	0.112309	2.05533	0.122727	-0.0459052	-0.406439	0.698829	-0.067608	-0.321304	-0.230407	-0.0785208	-0.132514	-0.74619	0.0349112	-0.159091	0.0241264	-0.38281	0.210748
3.67	0.169728	-0.25023	0.155589	0.815626	0.124384	-0.422569	-0.0494834	0.0156108	0.914233	-0.0349363	0.016692	-0.133754	-0.0876278	1.31825	-0.140537	-0.817662	-0.337865	0.780987	-0.391732	-1.57021	0.0828138	-0.0338977	0.287648	0.610926	-0.197564	-1.34389	0.131815	0.827656	-0.405658	-0.576269	-0.115707	1.72302	0.133329	2.07099	0.122655	0.0696765	-0.401497	0.467693	-0.072079	-0.30782	-0.227125	0.658417	-0.139926	-0.742268	0.0331356	-0.162441	0.0207197	-0.35011	0.212247
3.68	0.169434	-0.0713196	0.161423	0.605677	0.116082	-0.977696	-0.0492467	0.0312752	0.913858	-0.0395194	0.0154539	-0.113871	-0.0791489	0.903956	-0.150446	-0.509203	-0.326064	1.29715	-0.405811	-1.22373	0.0814327	-0.202814	0.293071	0.470515	-0.207392	-1.3565	0.143529	0.551069	-0.411919	-0.935418	-0.0992548	1.54821	0.153631	1.92594	0.124012	0.207754	-0.398517	0.259307	-0.0754455	-0.209003	-0.216998	1.30542	-0.147331	-0.744481	0.0313702	-0.16176	0.0175948	-0.323736	0.21383
3.69	0.171819	0.131123	0.164235	0.381369	0.103144	-1.42644	-0.0488673	0.0438245	0.913466	-0.0378331	0.0144097	-0.0953275	-0.0738716	0.43921	-0.156065	-0.23816	-0.310387	1.65841	-0.416112	-0.837216	0.079221	-0.210448	0.296969	0.31309	-0.218036	-1.3064	0.152794	0.302953	-0.421229	-1.23078	-0.0849839	1.28233	0.170014	1.2992	0.126018	0.201111	-0.397455	0.0143812	-0.0771631	-0.0797908	-0.201062	1.84848	-0.154713	-0.726873	0.0298623	-0.0902987	0.0148424	-0.255746	0.215483
3.7	0.176862	0.334889	0.164105	0.16133	0.0865766	-1.78276	-0.0483877	0.0513931	0.913117	-0.0315437	0.0135406	-0.0788148	-0.0720894	0.00974884	-0.157864	-0.00540686	-0.292163	1.91348	-0.42282	-0.508958	0.076904	-0.258701	0.299278	0.158475	-0.228633	-1.17301	0.159869	0.129714	-0.433064	-1.45257	-0.0740147	0.888043	0.179452	0.569946	0.127937	0.175918	-0.398595	-0.241664	-0.0770542	0.0603171	-0.180355	2.29448	-0.161662	-0.655387	0.0295068	0.0275087	0.0127687	-0.218406	0.216555
3.71	0.18435	0.535089	0.161207	-0.0470196	0.0673189	-2.04271	-0.0478495	0.0557237	0.912839	-0.0238808	0.0128242	-0.0651642	-0.0737596	-0.402078	-0.156399	0.189887	-0.272445	2.06498	-0.426354	-0.201695	0.0739101	-0.332198	0.300064	0.013962	-0.238275	-0.990918	0.165155	0.036407	-0.446758	-1.58188	-0.0673594	0.423086	0.18143	-0.111011	0.129471	0.141629	-0.402029	-0.493806	-0.0751153	0.210404	-0.155872	2.63472	-0.167791	-0.569051	0.0300167	0.0833306	0.0107008	-0.231478	0.216563
3.72	0.193948	0.725984	0.155722	-0.258609	0.046306	-2.25643	-0.047279	0.0596778	0.912634	-0.0172361	0.012231	-0.0512861	-0.078814	-0.788875	-0.15216	0.390585	-0.252109	2.17826	-0.426967	0.0718638	0.0700177	-0.501518	0.29953	-0.097134	-0.246347	-0.796677	0.169105	-0.109257	-0.461481	-1.61466	-0.0654373	-0.027884	0.176996	-1.14496	0.130887	0.0762445	-0.407669	-0.729324	-0.0713902	0.370559	-0.128602	2.91729	-0.173229	-0.526827	0.0313769	0.228377	0.00883397	-0.149698	0.215941
3.73	0.20545	0.872111	0.147293	-0.503332	0.0235791	-2.46281	-0.0466473	0.0662115	0.912476	-0.0154446	0.0118237	-0.030188	-0.0870493	-1.12713	-0.144765	0.655636	-0.23091	2.28231	-0.424935	0.321935	0.063221	-0.844419	0.297937	-0.187367	-0.253865	-0.517534	0.169369	-0.510106	-0.476094	-1.63347	-0.068096	-0.563869	0.161227	-1.4703	0.131613	0.224345	-0.415364	-0.90178	-0.065861	0.559835	-0.0985084	3.18626	-0.178582	-0.544347	0.0344264	0.366504	0.00781919	-0.111472	0.215702
3.74	0.218145	0.999611	0.136027	-0.701842	-8.72E-05	-2.57128	-0.04595	0.0734392	0.912332	-0.0127079	0.0116252	-0.0105208	-0.0980858	-1.45623	-0.134542	0.840118	-0.20947	2.29171	-0.420326	0.597132	0.0541917	-0.91268	0.295351	-0.295511	-0.260626	-0.245782	0.164694	-0.927055	-0.492576	-1.71309	-0.0765198	-1.08905	0.1497	-1.12753	0.134382	0.253389	-0.42452	-1.03696	-0.0586417	0.720095	-0.0663442	3.33454	-0.184197	-0.57457	0.0382783	0.403905	0.00685892	-0.121296	0.216116
3.75	0.23167	1.08893	0.122773	-0.851217	-0.0234704	-2.51312	-0.0451889	0.0782402	0.912227	-0.00866052	0.0115792	3.61E-05	-0.112179	-1.73536	-0.122736	0.922033	-0.189007	2.14541	-0.412932	0.863722	0.0462352	-0.650508	0.29167	-0.411826	-0.266932	-0.00306343	0.156008	-1.17058	-0.510454	-2.09661	-0.089597	-1.50429	0.133602	-2.02743	0.137215	0.252897	-0.434969	-1.11517	-0.0502208	0.86815	-0.0336209	3.29553	-0.190102	-0.600323	0.0423577	0.41819	0.00585181	-0.126333	0.216908
3.76	0.245177	1.10487	0.10795	-1.02326	-0.0449645	-2.31817	-0.0443908	0.0812972	0.91214	-0.00979665	0.0116086	0.00518283	-0.128645	-1.92544	-0.109942	1.0104	-0.170629	1.89017	-0.403068	1.09237	0.0417448	-0.253564	0.286906	-0.523731	-0.272049	0.284745	0.144419	-1.33451	-0.531884	-2.27323	-0.106289	-1.81657	0.109681	-2.72961	0.138186	0.0363138	-0.445956	-1.09765	-0.0403625	1.06977	-0.00195795	3.11763	-0.196267	-0.6244	0.0465701	0.429865	0.00486737	-0.124515	0.217866
3.77	0.258072	1.13258	0.091974	-1.08192	-0.0636443	-2.10894	-0.0435582	0.0869114	0.912031	-0.00790172	0.0116771	0.00788454	-0.146818	-2.08928	-0.0966726	0.940647	-0.155217	1.59248	-0.391095	1.2847	0.0415208	0.211974	0.281178	-0.616675	-0.275795	0.41349	0.130264	-1.46335	-0.552941	-1.98172	-0.127326	-2.20427	0.0854068	-2.30701	0.147916	1.44193	-0.456844	-1.08521	-0.0290305	1.15106	0.0276422	2.89247	-0.202601	-0.639472	0.050886	0.436195	0.0039592	-0.120541	0.218832
3.78	0.27087	1.11778	0.0768542	-0.977884	-0.0801894	-1.83263	-0.04267	0.0892257	0.911999	0.000866026	0.0117288	0.00126136	-0.166745	-2.12524	-0.0855933	0.669486	-0.142848	1.2171	-0.377558	1.39463	0.0467565	0.820587	0.274664	-0.691345	-0.280364	0.338904	0.11632	-1.338	-0.570765	-1.70414	-0.148944	-2.12233	0.0560064	-3.5113	0.161903	1.49271	-0.468028	-1.02769	-0.0183699	1.08141	0.0548191	2.56701	-0.209127	-0.652437	0.0548752	0.346949	0.0027921	-0.191111	0.219893
3.79	0.282374	0.981481	0.0633003	-0.916287	-0.093475	-1.45201	-0.041786	0.0874497	0.912037	0.0057815	0.0117012	-0.00602785	-0.186639	-2.0224	-0.0771202	0.483938	-0.134468	0.818608	-0.363188	1.46449	0.0578248	1.367	0.267508	-0.753876	-0.28413	0.407812	0.103919	-1.16529	-0.586032	-1.42524	-0.169702	-2.01685	0.0188763	-3.60337	0.175893	1.4162	-0.478117	-0.834001	-0.00830491	1.07054	0.0782953	2.15231	-0.215527	-0.622935	0.0578101	0.253866	0.00111483	-0.201717	0.220483
3.8	0.291691	0.761843	0.0509762	-0.920385	-0.102953	-1.06056	-0.0409289	0.0833595	0.912105	0.00726859	0.0116319	-0.00654749	-0.205102	-1.7914	-0.070046	0.4738	-0.128425	0.59915	-0.34866	1.40387	0.0644018	-0.310164	0.260856	-0.586134	-0.286402	0.587655	0.0917847	-1.11719	-0.598481	-1.0999	-0.189248	-1.8863	-0.0130117	-2.63159	0.188481	1.21738	-0.486034	-0.551794	0.00193258	1.11331	0.0977338	1.74206	-0.221576	-0.584675	0.0600877	0.207946	-0.000386976	-0.166353	0.2204
3.81	0.298149	0.468248	0.0399548	-0.847687	-0.108529	-0.637111	-0.0401216	0.077905	0.912158	0.00242578	0.0115641	-0.00796498	-0.22068	-1.44348	-0.0633029	0.44262	-0.125515	0.185985	-0.334904	1.3191	0.0616207	-0.0393475	0.25511	-0.554347	-0.286814	0.773793	0.0791628	-0.983636	-0.607516	-0.701961	-0.207308	-1.71622	-0.0337916	-1.50085	0.199277	1.02182	-0.490934	-0.189213	0.0124504	1.06316	0.112976	1.2875	-0.227158	-0.527336	0.0619358	0.13738	-0.00148872	-0.139668	0.219759
3.82	0.301245	0.138543	0.0311853	-0.733696	-0.110112	-0.184902	-0.0393818	0.0692926	0.912146	-0.00452723	0.0114725	-0.00943803	-0.232288	-0.983806	-0.057603	0.430255	-0.127129	-0.414143	-0.322593	1.10689	0.0627881	0.192255	0.250067	-0.441903	-0.284729	0.972601	0.0669114	-0.783619	-0.612492	-0.263847	-0.22362	-1.54487	-0.0440116	-0.546951	0.208458	0.848744	-0.492035	0.208014	0.0225473	0.962548	0.123393	0.792288	-0.232249	-0.492143	0.0624257	-0.0319564	-0.00277907	-0.162748	0.218671
3.83	0.301009	-0.165395	0.0250926	-0.550949	-0.107778	0.270102	-0.0387428	0.0584436	0.912073	-0.00961622	0.0113734	-0.0110315	-0.239006	-0.480339	-0.0523586	0.413262	-0.134473	-0.946981	-0.313027	0.791056	0.0638372	0.0512398	0.246432	-0.273259	-0.279926	1.09405	0.0555818	-0.497565	-0.61315	0.193931	-0.238072	-1.33704	-0.0457175	0.203752	0.216045	0.665931	-0.489248	0.567182	0.0317533	0.773354	0.128651	0.268065	-0.237081	-0.472234	0.06171	-0.100486	-0.00378446	-0.09481	0.217525
3.84	0.29793	-0.406705	0.0224788	-0.301775	-0.10175	0.720746	-0.0382122	0.0478417	0.911962	-0.0120881	0.0112391	-0.0161951	-0.240783	0.0143409	-0.0485807	0.274116	-0.146133	-1.3549	-0.307015	0.40175	0.0644567	0.0891823	0.24471	-0.0692504	-0.272723	1.09522	0.0465987	-0.152854	-0.609253	0.651839	-0.250173	-1.07871	-0.0401322	0.949835	0.221703	0.44312	-0.482949	0.85047	0.0390565	0.511035	0.128354	-0.278416	-0.241711	-0.447063	0.0605678	-0.131879	-0.00413318	-0.0347665	0.216417
3.85	0.292788	-0.572345	0.0234546	-0.0608215	-0.0923501	1.13061	-0.0377823	0.0382344	0.911835	-0.0133941	0.0110478	-0.0218459	-0.238127	0.458324	-0.0469867	0.131914	-0.159858	-1.29482	-0.305132	-0.0314773	0.0662015	0.249733	0.245008	0.137004	-0.26405	1.0094	0.0405735	0.142668	-0.601003	1.07502	-0.259478	-0.783479	-0.0263861	1.7797	0.225053	0.184919	-0.473999	1.04156	0.0440434	0.255456	0.122613	-0.792835	-0.245969	-0.404367	0.0591474	-0.151588	-0.00393329	0.0239828	0.215262
3.86	0.286088	-0.699635	0.0278338	0.179693	-0.0797291	1.53777	-0.0374444	0.0295046	0.911695	-0.0147561	0.0107991	-0.0280687	-0.231465	0.861528	-0.0474638	-0.00706118	-0.172096	-1.24494	-0.307629	-0.459742	0.0689451	0.277709	0.247458	0.347233	-0.254615	0.875561	0.0376615	0.435283	-0.5884	1.51856	-0.265687	-0.465697	-0.0061044	2.20443	0.225802	-0.064719	-0.463036	1.19092	0.0466151	-0.000801488	0.111597	-1.31085	-0.249815	-0.364577	0.057577	-0.164826	-0.00322105	0.0711373	0.214146
3.87	0.278003	-0.81845	0.0354619	0.395134	-0.063839	1.93275	-0.0371886	0.021777	0.911535	-0.0176025	0.0104884	-0.0338072	-0.221385	1.20011	-0.0500107	-0.132986	-0.184415	-1.42332	-0.314008	-0.797369	0.0708689	0.0679474	0.251897	0.53594	-0.244619	0.76403	0.0380509	0.721203	-0.571418	1.9473	-0.26882	-0.182192	0.0169628	2.39955	0.224382	-0.258664	-0.450351	1.33412	0.0467318	-0.232027	0.0953647	-1.80981	-0.253312	-0.332893	0.0558842	-0.17424	-0.00212287	0.109258	0.213105
3.88	0.268461	-0.930007	0.045851	0.572583	-0.0447976	2.28627	-0.0370052	0.0152935	0.911337	-0.0220046	0.0101262	-0.0388756	-0.208591	1.46703	-0.0545871	-0.296803	-0.199311	-1.61847	-0.323252	-1.0332	0.0698324	-0.264641	0.258078	0.696529	-0.233904	0.70233	0.0413383	0.965688	-0.550367	2.34464	-0.269476	0.0309995	0.0420767	2.62314	0.221241	-0.418427	-0.436054	1.47076	0.0446017	-0.428354	0.0743452	-2.25606	-0.256442	-0.28506	0.0544036	-0.104885	-0.000397297	0.214507	0.212071
3.89	0.257613	-1.00286	0.0583753	0.697247	-0.0228128	2.59453	-0.0368777	0.0102865	0.911099	-0.0252023	0.00971382	-0.0432229	-0.194053	1.65554	-0.0616432	-0.484839	-0.214869	-1.65403	-0.334549	-1.22219	0.0680494	-0.0132032	0.26569	0.815278	-0.222657	0.660173	0.0468893	1.12596	-0.525541	2.70922	-0.268277	0.187225	0.0695993	2.88668	0.216723	-0.536093	-0.420544	1.56361	0.040532	-0.568371	0.0491162	-2.64537	-0.258922	-0.210035	0.0538151	-0.0204944	0.0022615	0.271262	0.210708
3.9	0.245823	-1.02548	0.0723846	0.803954	0.0016892	2.82594	-0.0367969	0.00614106	0.910838	-0.0265019	0.00927152	-0.0449863	-0.178451	1.78471	-0.0710581	-0.681012	-0.230395	-1.80769	-0.347735	-1.40226	0.0694109	0.255483	0.274276	0.880146	-0.211395	0.595902	0.0540258	1.20995	-0.497488	2.9866	-0.265664	0.289489	0.0991583	2.28266	0.211218	-0.474051	-0.40448	1.59372	0.0348077	-0.694979	0.0204623	-2.95094	-0.260663	-0.139188	0.0538721	0.0304304	0.00496905	0.243135	0.209142
3.91	0.233594	-1.00556	0.0882778	1.02539	0.0278905	2.97743	-0.0367668	5.24E-05	0.9106	-0.0225583	0.00878233	-0.0520532	-0.162661	1.90396	-0.0841938	-1.08966	-0.251078	-2.48648	-0.362644	-1.57588	0.0716357	0.274388	0.283346	0.921385	-0.200439	0.456519	0.0635797	1.50913	-0.469303	2.71177	-0.262504	0.35539	0.0995497	-0.67958	0.207154	-0.50714	-0.388702	1.55747	0.0266011	-0.944905	-0.0108557	-3.184	-0.261748	-0.0714801	0.0543462	0.0622553	0.00718651	0.186135	0.20786
3.92	0.221052	-0.981826	0.105589	1.15604	0.0544301	2.91466	-0.0367744	-0.000472012	0.910361	-0.0258328	0.00827643	-0.0475464	-0.146877	1.98831	-0.1009	-1.30884	-0.275059	-2.51754	-0.379196	-1.71906	0.0751877	0.465211	0.292818	0.953911	-0.190121	0.270893	0.076024	1.59221	-0.4444	2.43906	-0.258011	0.546414	0.097215	-0.0928845	0.201064	-0.695805	-0.373608	1.50856	0.0158411	-1.1299	-0.0431526	-3.1735	-0.262013	0.0199269	0.055093	0.0871641	0.00877435	0.129608	0.206783
3.93	0.208593	-0.936115	0.123539	1.28717	0.0795595	2.72662	-0.0367667	0.00146152	0.910077	-0.0310149	0.00784329	-0.0401442	-0.13145	2.03457	-0.120028	-1.49473	-0.297487	-2.30569	-0.396981	-1.82929	0.0800877	0.513285	0.302664	0.986299	-0.182175	-0.00546624	0.0899418	1.64832	-0.421325	2.28881	-0.251017	0.841884	0.0941679	-0.361372	0.193209	-0.861638	-0.359686	1.42577	0.00268841	-1.33188	-0.074294	-3.02362	-0.2614	0.104002	0.0560635	0.103854	0.00974113	0.0712188	0.205903
3.94	0.196636	-0.830644	0.14202	1.40801	0.102565	2.45911	-0.0367428	0.00418647	0.909751	-0.0335351	0.0074697	-0.0337535	-0.116814	1.98623	-0.141191	-1.64209	-0.317332	-2.01578	-0.415612	-1.87561	0.0839923	0.280392	0.312707	0.98941	-0.176932	-0.388734	0.106552	1.79188	-0.400455	1.95991	-0.240743	1.21749	0.0895454	-0.626471	0.183679	-1.02148	-0.347444	1.26953	-0.0127665	-1.52386	-0.103405	-2.78303	-0.259963	0.184039	0.0571708	0.114094	0.0101152	0.0216767	0.20535
3.95	0.186394	-0.602501	0.160395	1.43508	0.122447	2.08396	-0.0366573	0.014152	0.909415	-0.0336478	0.00718598	-0.0221356	-0.104396	1.6884	-0.162875	-1.66313	-0.333608	-1.59704	-0.433875	-1.74346	0.085474	0.0964824	0.322408	0.926346	-0.176129	-0.911077	0.125295	1.69221	-0.383293	1.45304	-0.226253	1.68464	0.0824232	-0.772215	0.172793	-1.13239	-0.33802	0.980532	-0.0297724	-1.61822	-0.129327	-2.42344	-0.257722	0.262786	0.0583258	0.112456	0.010023	-0.00905531	0.205102
3.96	0.179019	-0.337054	0.177691	1.38822	0.138302	1.60376	-0.0364421	0.0295601	0.909079	-0.0333591	0.00703945	-0.00679458	-0.0957118	1.27093	-0.183253	-1.59844	-0.345585	-1.09033	-0.450142	-1.49345	0.0863198	0.142578	0.331211	0.816355	-0.181502	-1.4754	0.144233	1.41864	-0.371722	0.663539	-0.206833	2.19949	0.074559	-0.808145	0.160898	-1.22841	-0.332193	0.656519	-0.0471022	-1.64087	-0.151029	-1.94426	-0.254819	0.311163	0.0595224	0.120173	0.00967897	-0.0255635	0.205124
3.97	0.174936	-0.0790993	0.193137	1.25117	0.149446	1.10982	-0.0360594	0.0463929	0.908754	-0.031461	0.00705669	0.00999095	-0.091114	0.809329	-0.201144	-1.43801	-0.353169	-0.626087	-0.463538	-1.18215	0.08798	0.213523	0.338778	0.679854	-0.193388	-1.96509	0.162003	1.05005	-0.368681	-0.235352	-0.182405	2.66064	0.0668337	-0.283297	0.148164	-1.36378	-0.329843	0.352095	-0.0638107	-1.56525	-0.167735	-1.43203	-0.251581	0.327291	0.0607692	0.122501	0.00914419	-0.0409197	0.205401
3.98	0.173777	0.127139	0.205999	1.0259	0.156532	0.709749	-0.0355384	0.0569607	0.908453	-0.0283794	0.00722618	0.0237348	-0.0900566	0.390897	-0.215621	-1.18492	-0.357583	-0.306137	-0.473837	-0.876039	0.0898759	0.180765	0.344969	0.539719	-0.210061	-2.23819	0.178142	0.788367	-0.368728	-0.286038	-0.154308	2.93617	0.0610461	-1.17676	0.134756	-1.27373	-0.330124	0.113009	-0.0788122	-1.38184	-0.17986	-0.990604	-0.248339	0.323278	0.0620501	0.128652	0.00845799	-0.0574932	0.205876
3.99	0.175413	0.345377	0.215492	0.709565	0.159992	0.275211	-0.0349257	0.0654147	0.908188	-0.0247851	0.00754304	0.0407892	-0.0920829	-0.0680032	-0.225599	-0.794184	-0.359321	0.0608643	-0.48095	-0.53879	0.0905043	-0.0721828	0.349656	0.386306	-0.229739	-2.38997	0.192629	0.503388	-0.368686	-0.504483	-0.124148	3.07256	0.0445876	-1.76364	0.122849	-1.12755	-0.332567	-0.14428	-0.0910828	-1.1039	-0.187559	-0.49177	-0.245067	0.335893	0.0634026	0.136779	0.00757859	-0.0783297	0.206314
4	0.180004	0.53811	0.220603	0.305834	0.159458	-0.198349	-0.0342338	0.0724261	0.907948	-0.0238127	0.00806504	0.0643461	-0.0969683	-0.532275	-0.229554	-0.26861	-0.357777	0.465823	-0.484441	-0.165692	0.08775	-0.46852	0.352666	0.232561	-0.251382	-2.37192	0.204218	0.113787	-0.37225	-1.08868	-0.0934287	3.04455	0.0314993	-0.860317	0.112039	-1.02788	-0.33695	-0.3762	-0.0996962	-0.743561	-0.190094	0.0736836	-0.241605	0.358184	0.0648401	0.145747	0.00645328	-0.102977	0.206548
4.01	0.186927	0.638265	0.220734	-0.112299	0.154997	-0.652613	-0.0334963	0.0741339	0.907699	-0.0256338	0.00883571	0.0902742	-0.103719	-0.844582	-0.227066	0.268107	-0.352943	0.791092	-0.484558	0.11428	0.0803812	-1.08803	0.354176	0.12877	-0.273288	-2.15316	0.211908	-0.244393	-0.381297	-1.56381	-0.0637696	2.86333	0.0223345	-2.15492	0.102833	-0.750726	-0.342429	-0.508935	-0.104287	-0.373579	-0.187092	0.639201	-0.237878	0.388578	0.0663785	0.157444	0.00504297	-0.129308	0.20653
4.02	0.195994	0.817025	0.216773	-0.271478	0.146037	-1.24805	-0.0327415	0.0781183	0.907509	-0.00695018	0.00989152	0.121446	-0.111742	-1.16611	-0.219597	0.536707	-0.344904	1.20576	-0.482204	0.364894	0.0651057	-1.90356	0.354515	0.0230084	-0.294607	-2.07709	0.216053	-0.548742	-0.391717	-1.46132	-0.0364442	2.58664	-0.00147429	-0.787689	0.0964811	-0.699473	-0.349015	-0.747444	-0.106181	-0.305219	-0.178128	1.3157	-0.233883	0.402352	0.0679195	0.125972	0.00326156	-0.189703	0.206408
4.03	0.208561	1.04141	0.210615	-0.383739	0.131078	-1.81675	-0.0319217	0.0846997	0.907602	0.024129	0.011275	0.154673	-0.123006	-1.614	-0.20899	0.767257	-0.332937	1.62589	-0.476612	0.766189	0.0441176	-2.21267	0.353103	-0.182355	-0.317099	-2.00107	0.217249	-0.941445	-0.402299	-1.61204	-0.012217	2.19494	0.0084972	2.41967	0.088157	-0.898907	-0.358476	-1.02496	-0.107726	-0.271229	-0.162586	1.9515	-0.229959	0.375101	0.0684577	-0.0241107	0.000506235	-0.292677	0.206609
4.04	0.223186	1.09918	0.201335	-0.663196	0.112572	-2.07696	-0.031086	0.0804144	0.907945	0.0423917	0.0129529	0.178824	-0.137306	-1.94562	-0.194374	1.09836	-0.318643	1.76849	-0.466678	1.2061	0.0227457	-2.00152	0.349323	-0.438421	-0.338431	-1.53292	0.214177	-1.23428	-0.41378	-1.56132	0.00659106	1.51523	0.0386398	3.35199	0.0800119	-0.6596	-0.369381	-1.09034	-0.107577	-0.0118749	-0.142322	2.29342	-0.22641	0.334626	0.0677169	-0.107136	-0.0025938	-0.261739	0.207144
4.05	0.237739	1.04755	0.188713	-0.915892	0.0932661	-2.16434	-0.0303456	0.0660336	0.908427	0.0532105	0.01481	0.190284	-0.153314	-2.11336	-0.176564	1.30196	-0.303794	1.77351	-0.452684	1.57163	0.00550902	-1.45937	0.343151	-0.68973	-0.355274	-0.942239	0.207729	-1.21779	-0.426227	-1.76334	0.0180564	0.758143	0.0756298	4.1636	0.0753012	-0.31709	-0.379892	-1.03429	-0.10497	0.245655	-0.119575	2.45291	-0.2232	0.310095	0.0664552	-0.140958	-0.00505939	-0.186726	0.207749
4.06	0.251642	1.01967	0.173839	-1.02753	0.0736071	-2.31525	-0.029751	0.0530938	0.909041	0.0692743	0.0167686	0.202131	-0.170626	-2.25711	-0.15751	1.34796	-0.288457	1.87859	-0.435266	1.89806	-0.0063715	-1.01804	0.334761	-0.91859	-0.367373	-0.505134	0.199363	-1.30091	-0.44381	-2.24051	0.0221185	0.0739642	0.092832	0.269377	0.0759829	0.218705	-0.389826	-1.01334	-0.100895	0.344494	-0.0951103	2.64879	-0.220205	0.287787	0.0648974	-0.167654	-0.00670487	-0.102739	0.208296
4.07	0.264777	0.92686	0.15715	-1.15431	0.0530883	-2.46821	-0.0292911	0.0395628	0.90979	0.0804403	0.018872	0.219869	-0.188962	-2.31663	-0.137663	1.45775	-0.271873	1.99511	-0.414733	2.18712	-0.0155825	-0.912036	0.324344	-1.11525	-0.375552	0.0466784	0.188085	-1.46917	-0.466376	-2.54564	0.0192396	-0.650391	0.102984	1.53893	0.0797598	0.518406	-0.399185	-0.91727	-0.0960614	0.450096	-0.0686597	2.83946	-0.217414	0.272779	0.0630862	-0.188971	-0.0074973	-0.0209485	0.208705
4.08	0.276472	0.75595	0.139155	-1.15022	0.0313502	-2.62325	-0.0289714	0.0234131	0.910646	0.090199	0.0211479	0.233883	-0.207363	-2.21537	-0.11779	1.41286	-0.253626	2.10156	-0.391729	2.38165	-0.0236175	-0.661746	0.312259	-1.26681	-0.379909	0.563373	0.173257	-1.5137	-0.491113	-2.50356	0.00930754	-1.34254	0.118148	1.51412	0.0868478	0.904971	-0.407335	-0.740978	-0.0912359	0.412607	-0.0401077	3.00551	-0.214813	0.249458	0.0610671	-0.211157	-0.00749663	0.0516658	0.208886
4.09	0.285913	0.542536	0.120798	-1.13077	0.00867286	-2.7083	-0.0288299	0.00491081	0.911581	0.0960731	0.0235346	0.242898	-0.224847	-2.04573	-0.0993508	1.32125	-0.23433	2.14038	-0.367008	2.53571	-0.0277987	-0.244912	0.298775	-1.41371	-0.379902	1.07094	0.156207	-1.47662	-0.514995	-2.29073	-0.00749124	-1.98257	0.135259	1.89038	0.0987817	1.39175	-0.413566	-0.517631	-0.0871881	0.36864	-0.0101484	3.08736	-0.21242	0.231792	0.0588444	-0.228352	-0.0067726	0.121848	0.208836
4.1	0.292741	0.301292	0.102163	-1.15102	-0.0142905	-2.72405	-0.0288758	-0.0145068	0.912551	0.0966338	0.0259907	0.249046	-0.241098	-1.84603	-0.0826051	1.27497	-0.214863	1.94192	-0.340841	2.66776	-0.0264331	0.741495	0.283818	-1.59594	-0.375902	1.55578	0.136977	-1.45421	-0.53802	-2.25348	-0.0298144	-2.46163	0.155009	2.06585	0.114131	1.60307	-0.417545	-0.259183	-0.0835522	0.374248	0.0204416	3.09248	-0.210176	0.218496	0.0564722	-0.242214	-0.00534856	0.187795	0.208531
4.11	0.296442	0.0138411	0.0830235	-1.18732	-0.0370679	-2.71795	-0.0291247	-0.0352319	0.913491	0.0906192	0.0285264	0.257321	-0.255305	-1.61372	-0.0658586	1.4111	-0.198953	1.46065	-0.313364	2.80999	-0.00983449	2.30637	0.266838	-1.82251	-0.368044	2.01684	0.115349	-1.40152	-0.562085	-2.34766	-0.0561833	-2.76831	0.175273	1.90402	0.131108	1.63418	-0.418754	0.0505173	-0.0797415	0.388189	0.0512032	3.0662	-0.208049	0.208736	0.0540058	-0.243766	-0.00329851	0.250523	0.208004
4.12	0.296569	-0.325464	0.0637596	-1.20183	-0.0592681	-2.62656	-0.0295888	-0.0584568	0.914339	0.0775513	0.0311155	0.259356	-0.266954	-1.30548	-0.0486709	1.52302	-0.18734	0.987285	-0.284759	2.87888	0.0164054	2.90899	0.248296	-1.92196	-0.35649	2.43694	0.0921607	-1.21307	-0.586371	-2.24116	-0.0844602	-2.86645	0.187516	0.439239	0.146357	1.28868	-0.416744	0.414018	-0.0757541	0.37856	0.0814852	2.94051	-0.205927	0.211595	0.052149	-0.0842627	-6.51E-05	0.455682	0.207306
4.13	0.292626	-0.681592	0.0447536	-1.22233	-0.0802348	-2.4866	-0.0303036	-0.0844957	0.91502	0.0585368	0.033699	0.25753	-0.274939	-0.899946	-0.0309582	1.68812	-0.179561	0.937397	-0.256243	2.78404	0.0366795	-0.589706	0.229754	-1.65425	-0.340619	2.84757	0.0683317	-0.957576	-0.609362	-2.12105	-0.113375	-2.90679	0.184886	-0.748411	0.15784	1.00825	-0.41104	0.79015	-0.0714344	0.375833	0.110392	2.75842	-0.203843	0.210057	0.0524997	0.129536	0.0053265	0.601963	0.206876
4.14	0.285098	-0.943032	0.0263248	-1.15413	-0.100053	-2.34805	-0.0312706	-0.107974	0.915509	0.0399665	0.0362658	0.253934	-0.278595	-0.472643	-0.0121889	1.8222	-0.166516	1.49336	-0.22953	2.53415	0.034053	0.0415225	0.213526	-1.57672	-0.321251	3.06109	0.0441619	-0.715119	-0.631313	-2.038	-0.142229	-2.83675	0.174537	-1.2126	0.166498	0.727899	-0.402167	1.05394	-0.0668796	0.282159	0.13769	2.56163	-0.201693	0.227269	0.0542945	0.213196	0.011231	0.59121	0.206716
4.15	0.275192	-1.08835	0.00982694	-0.967243	-0.118723	-2.14401	-0.032446	-0.12621	0.915829	0.024331	0.0387539	0.243138	-0.278466	-0.0773177	0.00566086	1.67718	-0.152774	1.14909	-0.206075	2.14523	0.0337995	-0.112011	0.198727	-1.36991	-0.300148	3.04357	0.0210994	-0.458337	-0.65159	-1.86184	-0.169911	-2.67745	0.162647	-1.09111	0.172768	0.566184	-0.391259	1.18468	-0.0633369	0.0750592	0.162655	2.27775	-0.199313	0.25934	0.0566799	0.254034	0.0167988	0.543416	0.206736
4.16	0.263995	-1.15253	-0.0035187	-0.688317	-0.135777	-1.83036	-0.0337754	-0.139037	0.915995	0.00837177	0.0411066	0.226729	-0.275351	0.233945	0.0206537	1.37641	-0.145878	0.54505	-0.186558	1.77369	0.0320628	-0.105523	0.186325	-1.1181	-0.278754	2.84257	0.000553727	-0.147171	-0.669102	-1.58476	-0.195262	-2.41751	0.150236	-1.38933	0.176733	0.5668	-0.379214	1.22033	-0.0619265	-0.219789	0.184247	1.86299	-0.196549	0.306383	0.0594214	0.281777	0.0217262	0.471297	0.2068
4.17	0.252585	-1.07427	-0.0126068	-0.30121	-0.15017	-1.39034	-0.0352046	-0.145508	0.916015	-0.00268207	0.043289	0.208365	-0.270432	0.381189	0.0321201	0.988619	-0.13838	0.809378	-0.170254	1.49913	0.0300311	-0.288143	0.176747	-0.795562	-0.257992	2.37582	-0.0158842	0.205764	-0.682498	-1.13588	-0.218206	-2.04535	0.135604	-1.87674	0.185054	0.740714	-0.366893	1.0881	-0.0636566	-0.62261	0.200994	1.30041	-0.193284	0.357158	0.0624173	0.300282	0.0258484	0.392057	0.206877
4.18	0.242437	-0.920519	-0.0159386	0.166698	-0.160561	-0.765247	-0.036677	-0.148654	0.915948	-0.010758	0.0452539	0.184331	-0.265306	0.444413	0.0389355	0.50237	-0.132482	0.357247	-0.156378	1.2744	0.0260454	-0.490174	0.170607	-0.441494	-0.239177	1.7491	-0.0255283	0.699085	-0.69114	-0.660921	-0.236	-1.50394	0.109551	-3.27955	0.191026	0.569107	-0.355556	0.855651	-0.070063	-1.09514	0.211051	0.5363	-0.189527	0.410082	0.0655908	0.31194	0.0291279	0.313679	0.207116
4.19	0.23418	-0.679732	-0.0136971	0.401875	-0.165278	-0.0231888	-0.038172	-0.149794	0.915843	-0.00387948	0.0469943	0.166077	-0.26044	0.394895	0.0418546	0.301703	-0.131898	-0.214604	-0.144879	0.991682	0.0208531	-0.464782	0.16714	-0.309375	-0.222418	1.19903	-0.0282322	0.902827	-0.69444	-0.0551495	-0.248453	-0.997776	0.0734163	-3.66168	0.194921	0.381676	-0.345942	0.527668	-0.08078	-1.30259	0.212905	-0.321737	-0.185318	0.438682	0.0688525	0.31273	0.0316533	0.252731	0.207563
4.2	0.229187	-0.335899	-0.00927312	0.331778	-0.162309	0.802208	-0.0396619	-0.147857	0.915955	0.0265258	0.0486061	0.15645	-0.257039	0.204293	0.0451033	0.425774	-0.137341	-0.839631	-0.136758	0.617573	0.0178159	-0.0962228	0.164369	-0.247317	-0.209882	0.731629	-0.0282758	0.705889	-0.690892	0.698941	-0.255882	-0.477654	0.0389919	-3.21682	0.195929	0.00936574	-0.340396	0.0881882	-0.0921864	-1.17005	0.205631	-1.22707	-0.181043	0.436532	0.072173	0.325907	0.0336386	0.202614	0.208578
4.21	0.227141	-0.10955	-0.00271451	0.491761	-0.151443	1.60114	-0.0411114	-0.141471	0.91633	0.0453125	0.0500742	0.135241	-0.255025	0.148687	0.0476192	0.0467692	-0.148073	-1.26704	-0.131902	0.352983	0.015425	-0.344877	0.162524	-0.106094	-0.201665	0.171685	-0.0254096	0.828179	-0.679918	1.43593	-0.257535	0.146784	0.00809448	-2.97645	0.193304	-0.355419	-0.338828	-0.228125	-0.104181	-1.28075	0.188953	-2.1325	-0.176713	0.451823	0.0754369	0.247357	0.034829	0.0554435	0.209623
4.22	0.226612	0.00381025	0.00747215	0.679246	-0.133657	2.30924	-0.042498	-0.136365	0.916815	0.0501941	0.0513206	0.115349	-0.253557	0.210844	0.0456147	-0.362705	-0.163076	-1.74547	-0.129569	0.102074	0.0136201	0.0230637	0.162556	0.103618	-0.196378	-0.243912	-0.0179027	0.983729	-0.662597	1.94374	-0.253367	0.644468	-0.0178356	-2.0838	0.187333	-0.707046	-0.339677	-0.41721	-0.118096	-1.41566	0.163382	-2.94592	-0.172182	0.457607	0.0764825	-0.055695	0.0337162	-0.154097	0.210151
4.23	0.226896	0.125172	0.0206089	0.790829	-0.109637	2.95178	-0.0438433	-0.13283	0.917319	0.0496734	0.052401	0.101354	-0.25213	0.245604	0.0403125	-0.61144	-0.183374	-2.29855	-0.129835	-0.158282	0.0149384	0.193156	0.164577	0.300024	-0.193411	-0.531117	-0.00752523	1.01181	-0.641537	2.26941	-0.2452	0.955723	-0.0328584	-1.04258	0.178351	-0.984435	-0.342649	-0.613408	-0.133194	-1.47551	0.129842	-3.67322	-0.167487	0.471784	0.0753047	-0.188962	0.0319289	-0.122238	0.210272
4.24	0.227927	0.246448	0.0359489	0.848715	-0.0799112	3.51174	-0.0451579	-0.130265	0.91779	0.0436013	0.0533547	0.0897171	-0.250936	0.275195	0.0330494	-0.748504	-0.208749	-2.73244	-0.132794	-0.439314	0.0172652	0.259571	0.168517	0.489774	-0.1927	-0.744907	0.00439536	0.99438	-0.616754	2.70097	-0.234486	1.1654	-0.0399264	-0.47536	0.167559	-1.12142	-0.348148	-0.80448	-0.148706	-1.47974	0.0891089	-4.297	-0.162601	0.489435	0.0731832	-0.260695	0.0305681	-0.0759374	0.209913
4.25	0.229367	0.346725	0.0527561	0.851425	-0.0453749	3.95213	-0.0464483	-0.127592	0.918168	0.0311903	0.0542022	0.0801275	-0.249739	0.320978	0.0247893	-0.797266	-0.237386	-2.96441	-0.138706	-0.740936	0.0202531	0.340515	0.17433	0.671432	-0.194011	-0.899957	0.017062	0.933858	-0.58748	3.14216	-0.2219	1.33693	-0.0420026	0.0425765	0.155893	-1.19866	-0.356098	-0.959148	-0.163845	-1.42938	0.042367	-4.78073	-0.157575	0.494045	0.0704407	-0.313283	0.0297458	-0.0150845	0.20914
4.26	0.230872	0.418238	0.0701986	0.787851	-0.007011	4.28021	-0.0477062	-0.123844	0.918394	0.0129386	0.0549675	0.0733883	-0.248378	0.369177	0.016326	-0.762764	-0.26788	-3.23654	-0.147567	-1.02733	0.0238227	0.339597	0.181879	0.848546	-0.197284	-0.982575	0.0295169	0.797637	-0.554149	3.48728	-0.207754	1.47394	-0.0380031	0.734083	0.143768	-1.22796	-0.36619	-1.06611	-0.177786	-1.31658	-0.00902141	-5.13033	-0.152548	0.488856	0.0673042	-0.341223	0.029543	0.0408728	0.208138
4.27	0.231936	0.432714	0.087317	0.646357	0.0341718	4.46773	-0.0489198	-0.118655	0.918406	-0.0116381	0.0556803	0.0698926	-0.246541	0.443552	0.00826471	-0.668877	-0.304353	-4.08461	-0.159122	-1.27723	0.028213	0.486427	0.191131	0.991849	-0.202163	-0.959973	0.0404969	0.575101	-0.518162	3.62288	-0.192449	1.56952	-0.0258728	1.71707	0.131795	-1.19754	-0.377669	-1.08945	-0.189692	-1.13202	-0.0635363	-5.32035	-0.147643	0.467528	0.0639328	-0.360265	0.0298443	0.0811913	0.206995
4.28	0.231976	0.37366	0.102937	0.436517	0.0767612	4.47445	-0.0500765	-0.112634	0.91814	-0.042491	0.056382	0.0711456	-0.243659	0.5687	0.00110016	-0.491126	-0.34735	-4.39137	-0.173063	-1.50434	0.0333373	0.53191	0.201702	1.10555	-0.207986	-0.824891	0.0486168	0.288959	-0.48228	3.46295	-0.176396	1.62437	-0.00284011	2.82483	0.12048	-1.12092	-0.389332	-1.00832	-0.198833	-0.892019	-0.119123	-5.31657	-0.143	0.435468	0.0604183	-0.369497	0.0305161	0.107582	0.205789
4.29	0.230626	0.306299	0.116395	0.322144	0.119135	4.29974	-0.0511723	-0.106597	0.917566	-0.0662991	0.0571138	0.0756266	-0.2391	0.720891	-0.00502689	-0.404015	-0.390516	-4.18188	-0.18917	-1.71794	0.038207	0.458551	0.213196	1.1841	-0.213849	-0.702735	0.0534997	0.116795	-0.447979	3.4294	-0.159898	1.63887	0.0256151	2.98866	0.109657	-1.18361	-0.400039	-0.899761	-0.20531	-0.778955	-0.173703	-5.13053	-0.138708	0.396265	0.0568035	-0.380553	0.031364	0.108761	0.204577
4.3	0.229334	0.398017	0.130286	0.632166	0.158133	3.83434	-0.0522041	-0.0993707	0.91697	-0.0497174	0.0579085	0.0846287	-0.234416	0.805173	-0.013513	-0.775591	-0.429909	-3.67359	-0.207386	-1.90364	0.0428668	0.485316	0.225307	1.20496	-0.220283	-0.866955	0.058267	0.204763	-0.414966	3.05909	-0.144417	1.42602	0.0666229	5.12473	0.096439	-1.43652	-0.411235	-0.939809	-0.212991	-1.18044	-0.225202	-4.667	-0.134882	0.351744	0.0530123	-0.402357	0.0321549	0.0900402	0.20376
4.31	0.228877	0.411319	0.145296	0.779852	0.191473	3.27436	-0.0531603	-0.0922779	0.916529	-0.0387546	0.0588253	0.0990508	-0.230533	0.856064	-0.0246362	-0.877952	-0.463597	-3.07429	-0.226778	-1.94663	0.0472971	0.396504	0.236993	1.10394	-0.227587	-0.81615	0.0632328	0.113146	-0.385031	2.79199	-0.131938	0.882948	0.119117	2.97814	0.0845453	0.0473535	-0.423614	-0.876091	-0.223323	-1.40357	-0.271687	-4.08738	-0.131266	0.349925	0.0496578	-0.218449	0.0335253	0.283615	0.20316
4.32	0.229059	0.429878	0.160848	0.950408	0.218582	2.67361	-0.0540546	-0.0875544	0.916226	-0.0272909	0.0598489	0.105238	-0.227613	0.829662	-0.0375022	-1.03407	-0.491265	-2.50331	-0.245884	-1.83807	0.0509267	0.331174	0.247368	0.954194	-0.235071	-0.871175	0.0683042	0.29825	-0.36073	1.83621	-0.124093	0.676654	0.135534	1.9426	0.0849002	0.0224375	-0.436692	-0.819244	-0.235905	-1.63763	-0.312282	-3.4493	-0.127782	0.347618	0.0489109	0.00403987	0.036835	0.358988	0.203118
4.33	0.229679	0.422156	0.175141	0.875222	0.240013	2.04357	-0.0549139	-0.0826298	0.915937	-0.0302469	0.0609296	0.112106	-0.225515	0.685426	-0.0496477	-0.892124	-0.513419	-1.89743	-0.263085	-1.58196	0.0531435	0.131724	0.255911	0.752264	-0.241473	-0.818339	0.0746011	0.382966	-0.345512	1.35092	-0.118733	0.496808	0.166855	3.4618	0.0880255	0.384335	-0.449583	-0.732085	-0.24856	-1.57452	-0.346556	-2.73385	-0.124204	0.372898	0.0495103	0.0783971	0.0400745	0.324733	0.203764
4.34	0.231324	0.411903	0.186963	0.773333	0.25432	1.22082	-0.0556978	-0.0747076	0.915611	-0.0358305	0.0621031	0.122774	-0.224324	0.523381	-0.059597	-0.700102	-0.528383	-1.09266	-0.277585	-1.31634	0.0533834	-0.104004	0.262493	0.556646	-0.248346	-0.856931	0.0806926	0.318194	-0.332999	0.948092	-0.113424	0.531529	0.196762	2.77346	0.0911154	0.343055	-0.461717	-0.606118	-0.260583	-1.49011	-0.372391	-1.80326	-0.120323	0.413212	0.0506476	0.112064	0.0429453	0.288426	0.205192
4.35	0.234116	0.366357	0.195735	0.679526	0.260213	0.291072	-0.0564173	-0.0695128	0.915219	-0.041907	0.0633895	0.134558	-0.223225	0.447506	-0.0671363	-0.499632	-0.534916	-0.215822	-0.289792	-1.13419	0.0505315	-0.473147	0.266992	0.344241	-0.255353	-0.840931	0.0864109	0.326515	-0.326648	0.180853	-0.108526	0.447395	0.227004	3.21161	0.0959788	0.585574	-0.47227	-0.421183	-0.27208	-1.4155	-0.388056	-0.755874	-0.116002	0.46107	0.0520692	0.131375	0.0454219	0.250876	0.2073
4.36	0.238233	0.3041	0.201599	0.629396	0.256531	-0.724653	-0.0570881	-0.0646484	0.914781	-0.0462613	0.0648049	0.149208	-0.221521	0.453024	-0.0729494	-0.319497	-0.532237	0.748449	-0.3007	-1.08831	0.0432986	-0.765483	0.269409	0.354962	-0.262415	-0.841548	0.0920807	0.271312	-0.328144	-0.598694	-0.104064	0.431864	0.252795	1.57352	0.100733	0.273606	-0.480839	-0.191144	-0.283891	-1.3964	-0.392321	0.378477	-0.111185	0.518141	0.0536341	0.133039	0.0475591	0.234542	0.209877
4.37	0.243544	0.227921	0.204429	0.521192	0.243329	-1.63499	-0.0577246	-0.0634585	0.914284	-0.0529361	0.0663592	0.16208	-0.218638	0.481178	-0.0773293	-0.129509	-0.519216	1.76807	-0.311669	-1.09081	0.0373081	-0.6725	0.273358	0.361025	-0.268879	-0.652061	0.0968593	0.205321	-0.337043	-1.2842	-0.100885	0.141061	0.262204	0.64431	0.103164	0.30256	-0.486907	0.0435797	-0.296194	-1.30374	-0.385018	1.4144	-0.105735	0.581767	0.0551866	0.125812	0.0496441	0.243143	0.212269
4.38	0.249874	0.156786	0.203813	0.401807	0.221645	-2.50644	-0.0583639	-0.0645852	0.913729	-0.0575963	0.0680571	0.177616	-0.214261	0.536737	-0.0798837	0.104129	-0.49685	2.62226	-0.322833	-1.14702	0.0295504	-0.834364	0.276681	0.320673	-0.273281	-0.382344	0.100011	0.0859672	-0.352576	-1.90007	-0.101563	-0.282653	0.266843	0.172928	0.107107	0.412309	-0.490184	0.277224	-0.308421	-1.20721	-0.366839	2.40617	-0.099776	0.616649	0.0567543	0.128368	0.0517353	0.236314	0.214162
4.39	0.256923	0.0694548	0.199796	0.265848	0.192143	-3.26583	-0.0590238	-0.0672984	0.913132	-0.0618571	0.06991	0.192595	-0.208142	0.587002	-0.0805085	0.352568	-0.466707	3.27964	-0.334519	-1.16271	0.0207133	-0.929564	0.27947	0.245394	-0.275261	-0.0464941	0.100943	-0.0511331	-0.374089	-2.42244	-0.10668	-0.741114	0.264688	-0.582557	0.111433	0.407785	-0.490421	0.522685	-0.320606	-1.09045	-0.338384	3.27211	-0.0936526	0.612867	0.0583936	0.134362	0.0535861	0.202073	0.215547
4.4	0.264387	0.0312467	0.192331	0.0957307	0.15629	-3.8911	-0.059693	-0.0660203	0.912504	-0.062855	0.0719047	0.206299	-0.201298	0.442412	-0.078503	0.60864	-0.430579	3.8127	-0.345187	-0.942419	0.0110137	-1.00111	0.281158	0.110181	-0.274936	0.226807	0.0992865	-0.239229	-0.400583	-2.87345	-0.115937	-1.1027	0.255678	-1.11651	0.11467	0.203164	-0.487577	0.713139	-0.332217	-0.935711	-0.300973	4.00348	-0.0878645	0.548987	0.0600876	0.140109	0.0551331	0.181581	0.216737
4.41	0.272039	-0.0125192	0.181321	-0.0951279	0.115638	-4.36273	-0.0603462	-0.0649533	0.911891	-0.0589333	0.0740365	0.219891	-0.195071	0.270518	-0.0730715	0.869389	-0.389925	4.18411	-0.353164	-0.666454	0.000822149	-1.00807	0.281368	-0.0456166	-0.27292	0.515412	0.0946171	-0.450827	-0.432814	-3.62639	-0.128665	-1.42849	0.242122	-1.62823	0.11706	0.233069	-0.481822	0.894011	-0.342514	-0.751751	-0.256037	4.56396	-0.0830091	0.426248	0.0610051	-0.0611473	0.055812	-0.0306421	0.218443
4.42	0.278971	-0.135883	0.167271	-0.278825	0.0720822	-4.62477	-0.0610084	-0.068498	0.911326	-0.0547545	0.076293	0.230752	-0.189277	0.248588	-0.0647757	1.09994	-0.346896	4.32121	-0.358794	-0.491563	-0.00861018	-0.864416	0.280139	-0.176273	-0.269083	0.882328	0.0868237	-0.597284	-0.47325	-4.32249	-0.14423	-1.68236	0.221217	-2.57313	0.117075	-0.126614	-0.473106	1.12089	-0.351233	-0.563815	-0.205695	4.87038	-0.0792932	0.297408	0.05928	-0.298414	0.0543879	-0.169913	0.22104
4.43	0.283626	-0.347529	0.150593	-0.48869	0.0276305	-4.70743	-0.0617273	-0.0753867	0.910783	-0.0542925	0.0786388	0.237778	-0.182503	0.362861	-0.0541409	1.34476	-0.303205	4.3088	-0.363141	-0.390866	-0.0161713	-0.647215	0.277771	-0.285815	-0.26231	1.35313	0.0758536	-0.685639	-0.518639	-4.58034	-0.162342	-1.92571	0.19189	-3.26007	0.114002	-0.344556	-0.460717	1.40581	-0.357905	-0.334434	-0.152089	4.95782	-0.076612	0.208829	0.0558417	-0.40235	0.0525016	-0.165003	0.22405
4.44	0.285224	-0.557284	0.131744	-0.699971	-0.016067	-4.62704	-0.0625126	-0.0812747	0.910231	-0.0561704	0.0810341	0.240372	-0.174418	0.466799	-0.0413445	1.55571	-0.26055	4.10983	-0.366428	-0.271547	-0.0217369	-0.482361	0.274434	-0.375402	-0.252535	1.79207	0.0614519	-0.776741	-0.565142	-4.54981	-0.182506	-2.08745	0.156744	-3.74761	0.108885	-0.508811	-0.444717	1.65452	-0.361924	-0.0892451	-0.0972077	4.86011	-0.0745671	0.160632	0.0516437	-0.452783	0.0510086	-0.103615	0.226895
4.45	0.284235	-0.58767	0.111718	-0.733831	-0.0577884	-4.453	-0.0633321	-0.079977	0.909705	-0.0415876	0.0834423	0.240444	-0.166313	0.358436	-0.0270905	1.47751	-0.221011	3.69195	-0.368027	-0.0315669	-0.0260762	-0.394055	0.270117	-0.491918	-0.241094	1.892	0.043726	-0.911854	-0.608987	-4.06055	-0.206376	-2.39391	0.128484	-2.36366	0.118402	1.33475	-0.426502	1.69475	-0.363293	-0.0419329	-0.0431615	4.66259	-0.0728577	0.134785	0.047072	-0.476514	0.0503361	-0.0160102	0.229523
4.46	0.28271	-0.509745	0.0931193	-0.695688	-0.0966981	-3.94294	-0.0641127	-0.076153	0.909426	-0.0143663	0.0857981	0.22918	-0.161389	0.0736011	-0.0145641	1.19641	-0.188618	2.84195	-0.366351	0.374699	-0.0298921	-0.360082	0.264562	-0.638655	-0.231919	1.72765	0.0256939	-0.913604	-0.647661	-3.57618	-0.229237	-2.16475	0.101666	-2.98015	0.131167	1.28887	-0.409112	1.53505	-0.364148	-0.0363872	0.00735725	4.129	-0.0713813	0.11307	0.0421623	-0.520062	0.0505322	0.0735772	0.232302
4.47	0.281001	-0.349637	0.0761947	-0.828859	-0.128276	-2.96797	-0.0648367	-0.0671042	0.909412	0.0112685	0.0879994	0.209199	-0.16109	-0.450294	-0.00335622	1.01589	-0.163552	2.04383	-0.359567	0.99427	-0.0335832	-0.423515	0.257228	-0.837252	-0.224517	1.60493	0.00809237	-0.959885	-0.679575	-2.69587	-0.249454	-1.86196	0.0700877	-3.13692	0.142577	1.10979	-0.394462	1.17289	-0.363062	0.211599	0.0493766	3.16338	-0.0699916	0.111541	0.0367732	-0.571409	0.0517646	0.187812	0.235179
4.48	0.27998	-0.143046	0.0608071	-1.03983	-0.148165	-1.68711	-0.0654277	-0.0513112	0.909636	0.0320642	0.0899503	0.18294	-0.167401	-1.08882	0.0067189	0.871111	-0.150127	0.437964	-0.345913	1.69518	-0.0376805	-0.00215696	0.24796	-1.02463	-0.219121	1.47938	-0.00940042	-1.06061	-0.700428	-1.46533	-0.266243	-1.49705	0.0408917	-2.54899	0.151745	0.8562	-0.384877	0.687425	-0.358552	0.584772	0.078174	1.90505	-0.068548	0.112981	0.0309159	-0.610211	0.0542102	0.30914	0.238032
4.49	0.279536	-0.0449658	0.0470179	-1.15864	-0.155539	-0.530513	-0.0658764	-0.0382481	0.910038	0.0474509	0.0916915	0.164471	-0.178933	-1.48155	0.0178948	0.931421	-0.156422	-1.82251	-0.32642	2.15996	-0.0378258	-0.0668028	0.23687	-1.17778	-0.215215	1.38261	-0.0271027	-1.08387	-0.7093	-0.362361	-0.279459	-1.11722	0.020567	-1.4633	0.158322	0.538981	-0.380262	0.338964	-0.350778	0.83918	0.0927757	0.723413	-0.0671493	0.0918781	0.0248116	-0.618189	0.0577663	0.404681	0.24092
4.5	0.279051	-0.0315006	0.03583	-1.08987	-0.153313	0.306052	-0.0662063	-0.028155	0.910574	0.0600097	0.0932733	0.152086	-0.192625	-1.58309	0.0299878	1.00529	-0.172872	-1.75499	-0.303002	2.45127	-0.035729	0.211043	0.224887	-1.22684	-0.212171	1.17246	-0.0433722	-0.969607	-0.708793	0.408018	-0.288359	-0.649459	0.0113208	-0.366617	0.161817	0.204049	-0.378522	0.157198	-0.34199	0.845634	0.0958708	-0.189884	-0.0661693	0.0385817	0.0197942	-0.337386	0.063029	0.676473	0.243914
4.51	0.278691	0.0167013	0.0281087	-0.896212	-0.144047	1.03688	-0.0664327	-0.0169791	0.91123	0.069846	0.0947043	0.132906	-0.206548	-1.58313	0.0422746	0.876637	-0.193141	-2.45333	-0.278136	2.50621	-0.0332041	0.400561	0.212801	-1.1565	-0.210117	0.830862	-0.0564154	-0.739648	-0.70113	1.09346	-0.292374	-0.162538	0.0125748	0.599174	0.162193	-0.121875	-0.378683	-0.0363653	-0.33413	0.716469	0.089813	-0.998107	-0.0658806	-0.00125724	0.0178253	-0.104596	0.0701815	0.701195	0.246822
4.52	0.278558	0.0253828	0.0242013	-0.694973	-0.128826	1.64833	-0.0665512	-0.00719289	0.911938	0.0700356	0.0959232	0.110923	-0.219932	-1.45223	0.0530978	0.70225	-0.221297	-3.31109	-0.25334	2.42657	-0.0284303	0.602951	0.201773	-1.00735	-0.208749	0.575885	-0.0655785	-0.496219	-0.687108	1.67162	-0.292082	0.194649	0.0235758	1.62085	0.159815	-0.390724	-0.380372	-0.159063	-0.327732	0.588526	0.0756938	-1.69185	-0.0659408	-0.0176654	0.0171939	-0.0305678	0.0766959	0.602696	0.248899
4.53	0.278236	0.00582071	0.0236546	-0.491264	-0.10907	2.09045	-0.0665836	0.000546427	0.912597	0.0605019	0.0969239	0.0891343	-0.231451	-1.20846	0.0623635	0.553401	-0.258109	-4.18976	-0.230007	2.21674	-0.0218671	0.75449	0.192602	-0.767526	-0.207355	0.399691	-0.0716329	-0.27521	-0.667969	2.11813	-0.288946	0.425848	0.0456549	2.76175	0.155018	-0.678554	-0.382708	-0.210051	-0.322616	0.455483	0.0552303	-2.22303	-0.0661873	-0.0304651	0.0170587	0.00581496	0.0822777	0.514684	0.249881
4.54	0.277637	-0.0192842	0.0261685	-0.267627	-0.0864192	2.37838	-0.0665479	0.00590765	0.913125	0.0438093	0.0977033	0.0667199	-0.240242	-0.871998	0.0698983	0.423362	-0.304057	-5.08097	-0.209413	1.86166	-0.0135802	0.973197	0.186726	-0.317459	-0.205908	0.227564	-0.0748196	-0.0509161	-0.644931	2.44604	-0.283688	0.604153	0.0782828	3.68093	0.147283	-0.89505	-0.385201	-0.219739	-0.318936	0.298992	0.0301915	-2.60517	-0.0665301	-0.0348886	0.017183	0.0218541	0.0870145	0.434005	0.24987
4.55	0.276548	-0.0580696	0.0314306	-0.0471863	-0.0622097	2.55142	-0.0664807	0.00687002	0.91346	0.0230637	0.0982562	0.0437886	-0.2453	-0.447531	0.0755954	0.337384	-0.35724	-5.55031	-0.193193	1.36952	-0.00320675	1.00676	0.185512	0.0679663	-0.204226	0.0952924	-0.0752271	0.184648	-0.619282	2.63938	-0.277186	0.693044	0.117181	3.98233	0.139291	-0.864959	-0.387413	-0.192967	-0.316756	0.14658	0.00202261	-2.87609	-0.0668808	-0.0283442	0.0174091	0.0284324	0.0910346	0.37046	0.249091
4.56	0.274993	-0.0750571	0.03908	0.160234	-0.0372445	2.65182	-0.0664167	0.00585592	0.913588	0.00265036	0.0985831	0.0220894	-0.246397	-0.0452819	0.0793704	0.291969	-0.413369	-5.63898	-0.181907	0.891563	0.00601251	0.876078	0.187383	0.352703	-0.20227	-0.0315832	-0.0729797	0.401348	-0.592111	2.75359	-0.269971	0.746151	0.158076	4.20994	0.131477	-0.844002	-0.389348	-0.175364	-0.315975	0.0038294	-0.0283652	-3.06508	-0.0671518	-0.0185551	0.0177105	0.0362324	0.0944782	0.317224	0.247822
4.57	0.273131	-0.0515676	0.0493191	0.532674	-0.0123056	2.70092	-0.0663839	-0.00127647	0.913556	-0.00272972	0.0986975	-0.00107962	-0.243861	0.389395	0.0808511	0.110693	-0.469207	-5.55087	-0.175164	0.452442	0.0149279	0.743877	0.192334	0.61591	-0.199836	-0.186668	-0.0676323	0.889374	-0.565139	2.50873	-0.2635	0.54404	0.18436	0.456023	0.128179	-0.182817	-0.391189	-0.195516	-0.317138	-0.332936	-0.0602673	-3.19953	-0.0673383	-0.0117789	0.0181383	0.0543426	0.0973754	0.257279	0.246394
4.58	0.271918	0.0812944	0.0633948	0.812238	0.0121422	2.74354	-0.0663849	0.0042861	0.913512	-0.00980991	0.0985428	-0.0291092	-0.240114	0.55065	0.0774382	-0.343695	-0.523812	-5.26914	-0.171641	0.294747	0.0170169	-0.13484	0.198079	0.605358	-0.196963	-0.49259	-0.0564174	1.21593	-0.540346	2.48033	-0.25783	0.575962	0.185326	0.437735	0.124497	-0.284723	-0.394292	-0.307803	-0.321672	-0.555501	-0.0937415	-3.28083	-0.0674302	0.00334969	0.0186118	0.0403897	0.0996395	0.206582	0.245103
4.59	0.271555	0.170215	0.0792194	0.981259	0.03569	2.60769	-0.066269	0.0189294	0.913331	-0.0256781	0.0981455	-0.0495239	-0.237813	0.647275	0.0698393	-0.707232	-0.575269	-4.95565	-0.169546	0.128539	0.0176124	0.238171	0.206377	1.04693	-0.196517	-0.820791	-0.0426733	1.20334	-0.515479	2.43439	-0.251505	0.721026	0.196217	1.44055	0.123499	-0.0393411	-0.398296	-0.302455	-0.327341	-0.66364	-0.127442	-3.18268	-0.0674859	-0.0138619	0.0190632	0.0515909	0.101645	0.190533	0.243795
4.6	0.271478	0.176172	0.0962248	1.14009	0.0570631	2.40507	-0.0660262	0.0284238	0.913013	-0.0373272	0.0975658	-0.0660797	-0.236601	0.815804	0.0587733	-0.95077	-0.622478	-4.54345	-0.169152	-0.0959522	0.0185101	-0.571589	0.217423	0.819298	-0.198918	-1.05586	-0.0272875	1.27119	-0.492674	2.12643	-0.243287	0.907859	0.208518	0.862419	0.122713	-0.197906	-0.402077	-0.200015	-0.33414	-0.770368	-0.159728	-3.02688	-0.0678307	-0.040582	0.019589	0.0582755	0.103368	0.149097	0.24323
4.61	0.271956	0.364247	0.112894	0.931716	0.0770357	2.32443	-0.0656978	0.036946	0.912686	-0.0236783	0.0968367	-0.0766547	-0.236244	0.745085	0.0458171	-1.01455	-0.660574	-2.73586	-0.173313	-0.722356	0.00381388	-0.496345	0.219799	0.584096	-0.203482	-1.15324	-0.0118148	0.965598	-0.47228	1.99607	-0.233637	0.987694	0.212496	-0.0444848	0.119516	-0.426267	-0.406003	-0.353551	-0.340298	-0.499473	-0.190666	-2.89152	-0.0683473	-0.0543911	0.0202116	0.0815614	0.104591	0.0888571	0.243701
4.62	0.274352	0.546481	0.125854	0.504348	0.0971759	2.18656	-0.0652884	0.0446272	0.912605	0.0061174	0.0960811	-0.072782	-0.237221	0.523886	0.0346052	-0.842438	-0.679871	-1.34207	-0.183263	-1.18148	0.00940163	1.06774	0.228652	0.965389	-0.210453	-1.06928	-0.000562374	0.468773	-0.452665	1.90303	-0.223783	0.969864	0.209008	-0.623291	0.114389	-0.552498	-0.411324	-0.502681	-0.34184	-0.0305903	-0.220344	-2.6602	-0.0691656	-0.0909855	0.0211424	0.116966	0.105	-0.0191159	0.245532
4.63	0.276781	0.378508	0.135095	0.338101	0.115358	1.74329	-0.0648148	0.050332	0.912725	0.0140078	0.0953988	-0.0638371	-0.237455	0.606502	0.0256264	-0.593614	-0.688666	-0.596762	-0.195935	-1.30274	0.0198137	0.962354	0.237693	0.839265	-0.217537	-0.8798	0.00714342	0.366686	-0.435449	1.47945	-0.214042	0.981444	0.200416	-1.12398	0.108007	-0.684231	-0.414893	-0.183049	-0.34012	0.166348	-0.246096	-2.2183	-0.0702891	-0.100606	0.0222017	0.110878	0.104195	-0.144013	0.248012
4.64	0.277764	0.201462	0.142223	0.326066	0.128561	1.14122	-0.0642686	0.0592582	0.912835	0.00635775	0.0947903	-0.0580204	-0.235995	0.656973	0.0172888	-0.518125	-0.695768	-0.740891	-0.208406	-1.16712	0.0267743	0.41812	0.24488	0.585901	-0.223596	-0.819262	0.014014	0.368574	-0.423846	0.792418	-0.203942	1.03162	0.186603	-1.65603	0.0999249	-0.865163	-0.414274	0.182711	-0.338245	0.220077	-0.265192	-1.61395	-0.0711782	-0.0472366	0.0230929	0.0856999	0.102282	-0.235217	0.250211
4.65	0.278454	0.157178	0.147578	0.331945	0.135382	0.442139	-0.0636288	0.0684897	0.912834	-0.00691714	0.0942367	-0.0528799	-0.234445	0.561838	0.00947855	-0.48274	-0.701185	-0.260827	-0.219288	-1.00783	0.0289002	0.0265433	0.250064	0.444616	-0.229929	-0.885906	0.0205256	0.287999	-0.419851	-0.0158877	-0.19344	1.05517	0.167403	-2.21843	0.089938	-1.05395	-0.410444	0.404341	-0.336738	0.26827	-0.276412	-0.866639	-0.0712632	0.0509305	0.0237767	0.0468186	0.099607	-0.301152	0.252118
4.66	0.28031	0.225746	0.150875	0.318585	0.135202	-0.31191	-0.0629064	0.0758567	0.912695	-0.020193	0.0937349	-0.0466424	-0.233831	0.368991	0.00294064	-0.444281	-0.700367	0.434416	-0.228638	-0.873543	0.0266172	-0.469672	0.25339	0.224372	-0.23757	-0.98626	0.0262861	0.123757	-0.423723	-0.751025	-0.183628	0.808795	0.147024	-1.10584	0.0816956	-0.0492798	-0.4049	0.488191	-0.334997	0.346391	-0.279156	-0.0249891	-0.070126	0.181814	0.0239647	-0.0224994	0.0962483	-0.351425	0.25404
4.67	0.284485	0.344998	0.152301	0.397292	0.127028	-1.13278	-0.062102	0.0837264	0.912471	-0.024459	0.0933127	-0.0386412	-0.234755	0.225683	-0.00261695	-0.513326	-0.692334	1.13547	-0.237119	-0.836726	0.0203745	-0.755737	0.254696	0.0552982	-0.247975	-1.26925	0.0310267	-0.110419	-0.433448	-1.23296	-0.175179	0.851174	0.141819	-0.421692	0.0800302	-0.139467	-0.39884	0.52343	-0.333209	0.324025	-0.272677	0.891297	-0.0676647	0.303176	0.0239594	-0.0247454	0.0928059	-0.325399	0.256187
4.68	0.290377	0.354005	0.152125	0.415301	0.111718	-1.74644	-0.0612632	0.0827636	0.912207	-0.0280058	0.0929417	-0.0361684	-0.236357	0.199059	-0.00785959	-0.479438	-0.678531	1.58686	-0.245426	-0.814679	0.010611	-1.26612	0.253853	-0.23369	-0.260605	-1.34114	0.035248	-0.178851	-0.447641	-1.69655	-0.166924	0.780189	0.133774	-1.22429	0.0792608	0.014098	-0.392136	0.603861	-0.331304	0.392651	-0.257981	1.57369	-0.0640628	0.40964	0.023734	-0.103738	0.0894073	-0.339901	0.258911
4.69	0.296989	0.354799	0.1505	0.439663	0.0915029	-2.13266	-0.0604633	0.0771735	0.911924	-0.0287661	0.0925755	-0.038695	-0.237769	0.187489	-0.0126552	-0.476198	-0.661317	1.89532	-0.253594	-0.89485	-0.00202368	-0.379361	0.25218	0.390647	-0.273387	-1.34275	0.0397609	-0.103966	-0.466214	-2.0863	-0.159744	0.644972	0.116882	-2.0025	0.0801393	0.18977	-0.384699	0.626887	-0.328685	0.45099	-0.237413	2.01398	-0.0591174	0.557848	0.0226234	-0.202617	0.0859856	-0.31223	0.261976
4.7	0.304034	0.350621	0.147611	0.311498	0.0687905	-2.33332	-0.0597145	0.071389	0.911669	-0.0222911	0.0921695	-0.0398118	-0.23995	0.0165976	-0.0171009	-0.414196	-0.640784	2.17112	-0.261544	-0.690174	-0.00379227	-0.314724	0.25501	0.170321	-0.285308	-1.17779	0.0447355	-0.125413	-0.487582	-2.28058	-0.154212	0.448417	0.099085	-1.34376	0.0822754	0.253521	-0.377225	0.604855	-0.324739	0.66149	-0.213606	2.26451	-0.0527211	0.676122	0.0208425	-0.247057	0.0830353	-0.247372	0.265115
4.71	0.310306	0.190229	0.142418	0.154792	0.0445807	-2.5464	-0.0590456	0.0626356	0.911469	-0.0181258	0.091801	-0.0336495	-0.241654	-0.0293525	-0.0192365	-0.132131	-0.617734	2.45932	-0.26749	-0.493806	-0.00832471	-0.539642	0.256065	0.0519356	-0.294915	-0.850277	0.048324	-0.162596	-0.510636	-2.41064	-0.150752	0.257729	0.090468	-0.465984	0.0847158	0.257324	-0.368642	0.755532	-0.318391	0.898608	-0.187113	2.48604	-0.0453457	0.757935	0.0188759	-0.26275	0.0807082	-0.192118	0.268582
4.72	0.314888	0.0191458	0.135163	0.0322939	0.0188609	-2.73968	-0.0584553	0.055544	0.911308	-0.0137752	0.0914959	-0.0275282	-0.242136	-0.0760422	-0.0190585	0.0993246	-0.591762	2.71614	-0.271203	-0.24803	-0.0140592	-0.594513	0.255967	-0.0646625	-0.30201	-0.576093	0.0502281	-0.22033	-0.535047	-2.54736	-0.148801	0.14363	0.0887195	0.153972	0.0873108	0.259269	-0.358116	0.923488	-0.310026	1.09147	-0.157998	2.67834	-0.0372261	0.827231	0.016846	-0.271101	0.0788444	-0.153885	0.272263
4.73	0.317846	-0.123162	0.126061	-0.111677	-0.00796841	-2.87087	-0.0579371	0.0478167	0.911193	-0.00929174	0.091247	-0.0224905	-0.241936	-0.14344	-0.0167252	0.312578	-0.563891	2.83521	-0.272467	-0.0219675	-0.0197861	-0.529305	0.254695	-0.181195	-0.307218	-0.306801	0.0502306	-0.329929	-0.560947	-2.67754	-0.147912	0.0314661	0.0946471	1.08705	0.0898607	0.229642	-0.346088	1.0454	-0.299612	1.30031	-0.126903	2.80564	-0.0284051	0.899698	0.0147662	-0.277683	0.0773333	-0.116457	0.276083
4.74	0.319234	-0.252454	0.115096	-0.281609	-0.0351472	-2.92853	-0.0575051	0.0383863	0.911117	-0.00626408	0.09104	-0.0192572	-0.24119	-0.188834	-0.012272	0.522202	-0.535437	2.83472	-0.27183	0.132267	-0.0242871	-0.366396	0.25231	-0.286617	-0.310737	0.000317272	0.0476605	-0.486323	-0.587916	-2.73519	-0.148391	-0.127909	0.110784	2.13927	0.0922708	0.206082	-0.333115	1.13709	-0.286777	1.52462	-0.094808	2.84881	-0.0189573	0.954411	0.0133705	-0.108302	0.0767753	0.0429598	0.279952
4.75	0.319018	-0.375162	0.102512	-0.421967	-0.0620282	-2.92515	-0.057171	0.0283169	0.911064	-0.00449101	0.0908511	-0.0191476	-0.239845	-0.187005	-0.00603219	0.684074	-0.507417	2.74762	-0.269927	0.229238	-0.0270145	-0.189347	0.249023	-0.35824	-0.31273	0.276826	0.0422337	-0.621311	-0.615081	-2.70139	-0.150442	-0.2697	0.136319	2.90747	0.0946418	0.199343	-0.319581	1.21752	-0.271522	1.71197	-0.0626737	2.81951	-0.00932804	0.969642	0.0139181	0.0433069	0.0773305	0.0635372	0.2844
4.76	0.317172	-0.48863	0.0890585	-0.4888	-0.0881627	-2.84742	-0.0569411	0.0175168	0.911025	-0.0027425	0.0906412	-0.0234784	-0.237754	-0.122665	0.00120367	0.768086	-0.480785	2.57449	-0.267305	0.280431	-0.028289	-0.0761189	0.245223	-0.392651	-0.313395	0.488428	0.0347116	-0.65585	-0.641545	-2.5944	-0.1537	-0.403335	0.167221	2.67402	0.0973596	0.404495	-0.305745	1.28541	-0.254375	1.82006	-0.0313897	2.70581	0.000323026	0.978852	0.0153531	0.0863639	0.077606	0.022366	0.289772
4.77	0.314254	-0.499577	0.0764459	-0.369956	-0.113199	-2.66629	-0.0568339	0.00431104	0.911072	0.0118596	0.0903378	-0.0374668	-0.235251	-0.0196397	0.00753057	0.600422	-0.45635	2.29797	-0.264389	0.29917	-0.0283184	0.0622011	0.241265	-0.39865	-0.312408	0.529496	0.0276078	-0.339294	-0.667554	-2.58996	-0.158507	-0.534182	0.178057	0.431114	0.102699	0.463725	-0.292372	1.23813	-0.23697	1.71439	-0.0020676	2.49396	0.0101236	1.00408	0.0171461	0.111766	0.0775069	-0.00832634	0.2957
4.78	0.310936	-0.497031	0.0649398	-0.394024	-0.136615	-2.48935	-0.0568275	-0.00181221	0.911232	0.0189439	0.0899217	-0.0449035	-0.232985	-0.0632512	0.013106	0.615497	-0.434673	2.05134	-0.260901	0.399108	-0.0277429	0.0495514	0.237009	-0.454286	-0.30987	0.607648	0.0216891	-0.303259	-0.692648	-2.39201	-0.164336	-0.61298	0.185247	1.00303	0.107768	0.52272	-0.280188	1.18019	-0.219495	1.76581	0.0245246	2.27266	0.0202361	1.04162	0.019052	0.117486	0.0772019	-0.0111145	0.301706
4.79	0.307134	-0.522697	0.0538656	-0.38444	-0.158319	-2.31236	-0.0568607	-0.00449901	0.911434	0.0211252	0.0894373	-0.0522044	-0.231007	-0.0521732	0.0190692	0.626164	-0.414671	2.00899	-0.25647	0.466137	-0.0271811	0.0632549	0.23224	-0.485068	-0.30701	0.640192	0.0152883	-0.29164	-0.715367	-2.1383	-0.170672	-0.630196	0.196696	1.31784	0.114428	0.737791	-0.268879	1.16839	-0.201269	1.78133	0.0484443	2.03769	0.0306786	1.07178	0.0211727	0.142979	0.0768653	-0.0186323	0.307367
4.8	0.302866	-0.517825	0.0438897	-0.310502	-0.178382	-2.09341	-0.0569073	-0.00426991	0.911653	0.0226238	0.0888681	-0.0623478	-0.228954	-0.0193327	0.0246715	0.549985	-0.395072	1.85212	-0.251595	0.507382	-0.0266507	0.0471792	0.227428	-0.472293	-0.304261	0.54205	0.00934448	-0.225493	-0.735482	-1.87694	-0.176406	-0.493247	0.209852	1.27585	0.122153	0.6958	-0.25818	1.13414	-0.183067	1.72214	0.0695512	1.75862	0.0413768	1.09794	0.023498	0.156142	0.0763505	-0.0348743	0.312691
4.81	0.298642	-0.458551	0.0355358	-0.237095	-0.196109	-1.7666	-0.0569346	-0.000652828	0.911884	0.023503	0.0881799	-0.0757096	-0.227396	-0.0502335	0.029268	0.411254	-0.378753	1.39237	-0.246164	0.579328	-0.0262804	0.0380434	0.22285	-0.439637	-0.3021	0.378243	0.00483875	-0.145637	-0.752797	-1.56703	-0.180394	-0.293544	0.221461	1.01225	0.128943	0.562913	-0.248466	1.0413	-0.165392	1.65065	0.0869788	1.3712	0.0523376	1.12109	0.0260012	0.189661	0.0756781	-0.0478159	0.317595
4.82	0.295025	-0.352274	0.0290741	-0.16672	-0.210337	-1.30564	-0.0569161	0.00411117	0.912122	0.0237162	0.0873433	-0.0921407	-0.227012	-0.118523	0.0325985	0.235049	-0.367526	0.845474	-0.239968	0.647019	-0.0259599	0.0375271	0.21864	-0.391452	-0.300705	0.190782	0.00220985	-0.0302638	-0.766461	-1.1446	-0.18215	-0.0631218	0.227221	0.05185	0.13322	0.22389	-0.2402	0.894277	-0.148473	1.56181	0.0994924	0.845957	0.0634733	1.14993	0.028926	0.219551	0.0747394	-0.0786905	0.3223
4.83	0.292389	-0.216861	0.0248229	-0.110753	-0.219691	-0.714172	-0.0568591	0.0072519	0.912351	0.0219134	0.086333	-0.109717	-0.227817	-0.172234	0.0345124	0.0679245	-0.36198	0.24843	-0.233479	0.638331	-0.0255786	0.0448977	0.21506	-0.32114	-0.299526	0.0519653	0.00170632	0.113565	-0.775329	-0.612419	-0.182003	0.0791587	0.222568	-0.898842	0.133687	-0.0960182	-0.233672	0.709272	-0.132603	1.46446	0.105635	0.181934	0.0750107	1.18136	0.0316816	0.110774	0.073022	-0.242558	0.326754
4.84	0.291233	-0.021231	0.0228209	-0.0755759	-0.223149	-0.0558977	-0.0567656	0.0117963	0.912561	0.0203895	0.0851561	-0.125291	-0.229912	-0.27155	0.0351327	-0.102741	-0.362511	-0.368613	-0.227315	0.590927	-0.0251098	0.0667725	0.212222	-0.243414	-0.298654	-0.121859	0.00300038	0.180814	-0.778516	-0.0202604	-0.180585	0.21649	0.210643	-1.48793	0.130931	-0.398563	-0.229237	0.46716	-0.117923	1.35751	0.104355	-0.558666	0.0867812	1.18203	0.032857	-0.0112355	0.0695022	-0.349548	0.331664
4.85	0.292085	0.202847	0.0230571	-0.0547548	-0.220223	0.632723	-0.0566192	0.0174047	0.912764	0.0202706	0.0838329	-0.138878	-0.233697	-0.392537	0.0345454	-0.265405	-0.368986	-0.937557	-0.221757	0.515901	-0.0241486	0.14619	0.210239	-0.149278	-0.298947	-0.34193	0.00604554	0.206283	-0.77577	0.570448	-0.177426	0.412984	0.192734	-2.07047	0.124504	-0.743012	-0.227181	0.208451	-0.104715	1.23371	0.0951145	-1.33964	0.0986193	1.19306	0.0335729	0.00422342	0.0653796	-0.40606	0.336963
4.86	0.294961	0.434563	0.0252526	-0.0524985	-0.210862	1.2493	-0.0564149	0.0247206	0.912964	0.0212403	0.0823994	-0.146232	-0.239106	-0.531733	0.0332626	-0.389608	-0.380324	-1.31296	-0.217064	0.424326	-0.0220714	0.276947	0.209149	-0.0636281	-0.300804	-0.580702	0.0103627	0.11422	-0.766751	1.25031	-0.173234	0.499547	0.176052	-1.04782	0.120519	-0.179875	-0.227306	-0.0370639	-0.0928443	1.11603	0.0779638	-2.05005	0.110674	1.22497	0.0344826	0.0235134	0.0605347	-0.475793	0.342179
4.87	0.30003	0.637704	0.0295519	0.036673	-0.196363	1.77638	-0.0561236	0.0325987	0.913197	0.0251801	0.0809082	-0.152736	-0.246271	-0.587428	0.0309315	-0.585915	-0.394556	-1.60134	-0.213382	0.305773	-0.0185755	0.403409	0.208945	0.0371204	-0.305903	-0.943258	0.0161745	0.0698983	-0.751493	1.76497	-0.166454	0.841724	0.166457	-1.18552	0.117377	-0.331078	-0.229392	-0.216181	-0.0827869	0.907781	0.0542364	-2.65931	0.123028	1.24974	0.0354916	0.0325749	0.0551943	-0.495746	0.346756
4.88	0.306413	0.75953	0.0366121	0.165372	-0.177165	2.29986	-0.0557786	0.0359386	0.913472	0.0299394	0.0793324	-0.162484	-0.254167	-0.534352	0.0267894	-0.794185	-0.412455	-2.03657	-0.210999	0.175219	-0.0142541	0.458115	0.209727	0.129027	-0.312994	-1.21919	0.0245263	0.219245	-0.731562	2.17483	-0.156617	1.10909	0.148314	-2.47316	0.113408	-0.370739	-0.232278	-0.286323	-0.0750155	0.669248	0.0244081	-3.25037	0.135565	1.2615	0.036495	0.0352894	0.0499186	-0.462167	0.350587
4.89	0.313499	0.843067	0.0464219	0.270018	-0.153758	2.73272	-0.0554089	0.0378915	0.913795	0.0340697	0.0776694	-0.169237	-0.262415	-0.478757	0.0208377	-0.955984	-0.434696	-2.42926	-0.209814	0.0678309	-0.00932205	0.524141	0.211304	0.196335	-0.321039	-1.42205	0.0355012	0.359705	-0.70787	2.50429	-0.144416	1.31404	0.119538	-3.13342	0.1086	-0.4531	-0.235326	-0.301371	-0.0693825	0.471161	-0.0108571	-3.73521	0.148178	1.26483	0.0374591	0.0373649	0.0451228	-0.402406	0.35381
4.9	0.320707	0.866269	0.0584022	0.351	-0.127211	3.02877	-0.0550244	0.0387879	0.914135	0.0329831	0.075967	-0.170409	-0.270736	-0.392043	0.0136514	-1.05091	-0.460167	-2.66817	-0.209683	-0.0401693	-0.0037365	0.575203	0.213527	0.261174	-0.329899	-1.53524	0.0480822	0.430526	-0.681146	2.7501	-0.130536	1.44925	0.0889497	-2.91789	0.102969	-0.549794	-0.238003	-0.244659	-0.0653627	0.323902	-0.0501593	-4.06141	0.160909	1.28926	0.0379733	-0.0839146	0.0405426	-0.444342	0.356448
4.91	0.327431	0.843382	0.0719611	0.404758	-0.0987542	3.19917	-0.054639	0.0381143	0.914437	0.0264693	0.07428	-0.166098	-0.278648	-0.287276	0.00564781	-1.08435	-0.487428	-2.78161	-0.210656	-0.146385	0.00183246	0.528693	0.216339	0.306007	-0.339439	-1.57023	0.0611768	0.438683	-0.652373	2.87998	-0.115589	1.52893	0.0626275	-2.31969	0.0963111	-0.670559	-0.239775	-0.143509	-0.0625204	0.226513	-0.0918857	-4.23835	0.174244	1.37354	0.0366492	-0.251926	0.0354146	-0.449012	0.358005
4.92	0.33337	0.807508	0.0864039	0.422226	-0.0694013	3.25482	-0.0542639	0.0367746	0.914652	0.015886	0.0726642	-0.156044	-0.286022	-0.215662	-0.00262738	-1.06726	-0.515379	-2.7935	-0.21254	-0.223477	0.00685017	0.477027	0.219579	0.349828	-0.34959	-1.55355	0.0738271	0.377226	-0.622739	2.88927	-0.100082	1.55647	0.0438563	-1.41308	0.0887391	-0.761072	-0.24046	-0.0379264	-0.0605236	0.161252	-0.134637	-4.28078	0.188445	1.44274	0.0354802	-0.0384041	0.0316373	-0.217352	0.358325
4.93	0.338446	0.751756	0.101002	0.404724	-0.0400783	3.20337	-0.053912	0.0330022	0.914742	0.00169787	0.0711782	-0.140315	-0.292754	-0.121384	-0.0106909	-0.997922	-0.543066	-2.74647	-0.215378	-0.354957	0.0113747	0.433622	0.223415	0.420778	-0.360102	-1.43216	0.0850985	0.272606	-0.593445	2.78212	-0.0849005	1.44594	0.035299	-0.274745	0.0808712	-0.7663	-0.240074	0.0711162	-0.0590929	0.140975	-0.177062	-4.18651	0.203002	1.46945	0.0362483	0.0702382	0.0289951	-0.232686	0.358702
4.94	0.342517	0.676353	0.115184	0.383208	-0.0116436	3.05503	-0.0536161	0.0256526	0.914676	-0.0151115	0.0698704	-0.120644	-0.298199	0.0499792	-0.0186578	-0.935103	-0.571199	-2.84671	-0.220055	-0.59115	0.0154655	0.386978	0.228059	0.512804	-0.36994	-1.19477	0.0942055	0.181577	-0.566112	2.47589	-0.0718261	1.1406	0.0391463	0.928729	0.0734914	-0.704685	-0.23855	0.180425	-0.057991	0.133206	-0.217827	-3.95999	0.217868	1.51202	0.0375233	0.104046	0.025883	-0.276668	0.359558
4.95	0.345758	0.622013	0.128682	0.388972	0.0148642	2.78914	-0.0534061	0.016091	0.914443	-0.0309719	0.0687764	-0.0976207	-0.301997	0.255537	-0.0271415	-0.902483	-0.599182	-2.67966	-0.227535	-0.904216	0.0190877	0.339894	0.233774	0.626899	-0.378283	-0.95426	0.101151	0.136207	-0.54252	2.07498	-0.0623814	0.729442	0.0510471	1.26539	0.0673547	-0.493545	-0.236149	0.246542	-0.0573485	0.0984921	-0.255512	-3.57785	0.2333	1.58334	0.0391323	0.140724	0.022307	-0.322007	0.360645
4.96	0.348763	0.613596	0.141354	0.430799	0.0381249	2.38105	-0.0532911	0.00750677	0.914069	-0.0430788	0.0679334	-0.0700142	-0.304349	0.415053	-0.0364659	-0.897299	-0.62401	-2.23341	-0.238122	-1.18932	0.0220661	0.256791	0.240513	0.707143	-0.385101	-0.789916	0.106627	0.113234	-0.523533	1.53857	-0.057383	0.278829	0.064238	1.66181	0.0640271	-0.193643	-0.233545	0.24394	-0.0573842	0.0304793	-0.288501	-3.0171	0.249565	1.67884	0.0409866	0.162662	0.0182251	-0.361676	0.36182
4.97	0.352285	0.631795	0.152938	0.493969	0.056561	1.81822	-0.0532405	0.00329599	0.91359	-0.0522474	0.0673941	-0.0372774	-0.306014	0.479269	-0.0464082	-0.899347	-0.643384	-1.60868	-0.250969	-1.34759	0.0241488	0.164521	0.247839	0.743056	-0.391295	-0.737211	0.111093	0.0497574	-0.511002	0.814225	-0.056254	-0.0225085	0.087295	2.85806	0.0631646	-0.086476	-0.231459	0.192159	-0.0581107	-0.0420944	-0.314946	-2.26925	0.266853	1.78595	0.0429616	0.177861	0.0137664	-0.381639	0.363023
4.98	0.356677	0.63184	0.162912	0.515938	0.0689798	1.16455	-0.0532177	0.00141268	0.913027	-0.0601533	0.067197	-0.00193801	-0.307508	0.465878	-0.0562442	-0.832983	-0.656153	-0.92568	-0.264735	-1.38648	0.0251182	0.0445341	0.255278	0.738359	-0.397592	-0.695255	0.114624	-0.0466798	-0.50629	-0.0352399	-0.0574943	-0.214645	0.122373	4.1007	0.0628573	-0.0178962	-0.2301	0.127011	-0.0590997	-0.0436547	-0.333318	-1.40856	0.285277	1.90225	0.0450028	0.188524	0.00912142	-0.380837	0.364358
4.99	0.361853	0.594288	0.170552	0.501555	0.074905	0.459098	-0.0532138	-0.000620534	0.912387	-0.0677273	0.0673549	0.0333671	-0.308608	0.457469	-0.065169	-0.706428	-0.661988	-0.226558	-0.278752	-1.40997	0.0250097	-0.0553116	0.262609	0.722864	-0.403883	-0.640301	0.117031	-0.137231	-0.510435	-0.880331	-0.0601642	-0.230484	0.160994	2.57279	0.0653074	1.08947	-0.229223	0.0693257	-0.0595597	0.0218338	-0.342758	-0.479965	0.304958	2.03601	0.0471218	0.228283	0.00454276	-0.329944	0.366015
5	0.367927	0.595469	0.175844	0.568406	0.0738318	-0.286666	-0.0532293	-0.00130124	0.911716	-0.0645471	0.0678561	0.0671788	-0.309306	0.408363	-0.0733781	-0.683651	-0.660814	0.472417	-0.292747	-1.34062	0.0239685	-0.134432	0.269534	0.644569	-0.410412	-0.730183	0.119194	-0.132248	-0.520968	-1.37699	-0.0624197	-0.193317	0.184899	2.10911	0.0753134	0.555879	-0.228924	-0.030809	-0.0595057	0.00422907	-0.34267	0.500876	0.326261	2.23374	0.0506929	0.44125	0.0013207	-0.154147	0.367968
[truncated: 2,487 more columns]
