# Supplementary material for: Analysis of abnormal posture in patients with Parkinson's disease using a computational model considering muscle tones
Source: Front Comput Neurosci. 2023 Oct 5;17:1218707. doi: 10.3389/fncom.2023.1218707 (PMC10585043; doi:10.3389/fncom.2023.1218707)
Supplement: Supplementary file 3 [file Data_Sheet_3.ZIP › result_simulation_sub7-8/Sub8_uff5.913466.sto]

230216_sub8_uff5.913466_3/0839_2.999_0.362
version=1
nRows=501
nColumns=2509
inDegrees=no
endheader
time	pelvis_tilt	pelvis_tilt_u	pelvis_list	pelvis_list_u	pelvis_rotation	pelvis_rotation_u	pelvis_tx	pelvis_tx_u	pelvis_ty	pelvis_ty_u	pelvis_tz	pelvis_tz_u	hip_flexion_r	hip_flexion_r_u	hip_adduction_r	hip_adduction_r_u	hip_rotation_r	hip_rotation_r_u	knee_angle_r	knee_angle_r_u	subtalar_angle_1_r	subtalar_angle_1_r_u	ankle_angle_r	ankle_angle_r_u	hip_flexion_l	hip_flexion_l_u	hip_adduction_l	hip_adduction_l_u	hip_rotation_l	hip_rotation_l_u	knee_angle_l	knee_angle_l_u	subtalar_angle_1_l	subtalar_angle_1_l_u	ankle_angle_l	ankle_angle_l_u	lumbar_extension	lumbar_extension_u	lumbar_bending	lumbar_bending_u	lumbar_rotation	lumbar_rotation_u	neck_extension	neck_extension_u	roll	roll_u	yaw	yaw_u	neck_extension_2
0	0.240174	0	0.116826	0	0.00558883	0	-0.073257	0	0.909186	0	0	0	-0.0396505	0	-0.139983	0	-0.180986	0	-0.491114	0	0.0875912	0	0.28098	0	-0.135738	0	0.0755841	0	-0.197161	0	-0.311156	0	0.115964	0	0.181583	0	-0.425927	0	-0.109283	0	-0.0823971	0	0.0466625	0	0.0605796	0	0.0581561	0	0.263791
0.01	0.243183	0.562823	0.115424	-0.0657583	0.00591329	-0.133318	-0.0730897	0.019902	0.909327	-0.0236393	4.81E-05	0.00668185	-0.0467439	-1.03955	-0.137092	0.138838	-0.177193	0.790354	-0.483502	0.710421	0.0838045	-0.659386	0.274752	0.0311309	-0.141972	-1.02074	0.0742741	-0.224935	-0.19403	0.104553	-0.304642	0.849895	0.124943	-0.48291	0.180481	0.23857	-0.429239	-0.665075	-0.107463	0.0262353	-0.0823259	0.169712	0.0502139	0.329952	0.0591903	-0.0572691	0.0573449	0.0301911	0.26011
0.02	0.24241	-0.451188	0.114757	-0.0485923	0.00414604	-0.155459	-0.0730641	-0.0112463	0.908699	-0.0771606	0.000111152	0.00560114	-0.0462049	0.652467	-0.133991	0.46691	-0.170099	0.491042	-0.481771	-0.297092	0.0774631	-0.486575	0.27667	0.265191	-0.144127	0.280977	0.0756013	0.27298	-0.194934	-0.30196	-0.298149	0.333356	0.109071	-1.36843	0.179643	0.127935	-0.428276	0.491522	-0.107765	0.0147968	-0.0801428	0.172924	0.0509408	-0.0290696	0.0595871	0.0389076	0.0575609	-0.0260028	0.260684
0.03	0.2406	0.108387	0.114623	0.0634139	0.00381111	0.0747962	-0.0732161	-0.0163154	0.90819	-0.0230917	0.000136328	-0.000141041	-0.0411518	0.156201	-0.1315	0.136054	-0.166178	0.273458	-0.486172	-0.456551	0.0762339	0.1523	0.278884	0.15982	-0.141984	-0.040369	0.0789009	0.403636	-0.197554	-0.0476557	-0.297322	-0.106979	0.108397	-0.00554923	0.18137	0.0253872	-0.426642	-0.185374	-0.108171	-0.0996167	-0.0795864	-0.0885929	0.0515612	0.13211	0.0596996	-0.0151958	0.0572102	-0.0189103	0.261405
0.04	0.241612	0.0180816	0.115483	0.0378908	0.00483667	0.127568	-0.0733796	-0.0160422	0.90805	-0.0116082	0.000146804	0.0030174	-0.0396916	0.207898	-0.130705	0.116447	-0.162769	0.372377	-0.490396	-0.383754	0.0784831	0.220107	0.280139	0.104873	-0.140837	0.222359	0.0819709	0.235634	-0.195258	0.420004	-0.300085	-0.399778	0.106771	0.00367932	0.18197	0.12098	-0.428575	-0.0661504	-0.108888	-0.0550931	-0.0810877	-0.126676	0.0524001	0.0106014	0.0594712	-0.0281877	0.057137	0.0147822	0.262355
0.05	0.241053	-0.0520314	0.115915	0.0133864	0.00565786	0.0467813	-0.0735089	-0.00856861	0.907945	-0.0082866	0.000195657	0.00602599	-0.0372689	0.161946	-0.129872	0.0996162	-0.159063	0.236617	-0.49335	-0.178786	0.0800109	0.0842025	0.281025	0.0569109	-0.137732	0.262198	0.0828079	0.0510595	-0.191771	0.263339	-0.304141	-0.360978	0.107876	0.120848	0.183197	0.103027	-0.42839	0.0405552	-0.109268	-0.0264892	-0.0818119	-0.0180638	0.0522219	-0.0197404	0.0592981	-0.00777657	0.0574087	0.0331163	0.263316
0.06	0.240896	0.00960156	0.11603	0.00311883	0.00578232	-0.00818154	-0.073554	-0.00160085	0.907884	-0.004761	0.00025324	0.00504708	-0.0365508	-0.00171559	-0.129404	0.0181157	-0.157788	0.0237438	-0.494159	-0.0151475	0.0804121	0.0135113	0.281371	0.0170747	-0.13603	0.109251	0.0823514	-0.0571377	-0.190543	0.0353024	-0.307001	-0.220339	0.108599	0.0360429	0.184032	0.0639838	-0.428355	-0.0167316	-0.10947	-0.0119716	-0.0815646	0.0551176	0.0521858	0.00528917	0.0592301	-0.00611558	0.0577843	0.0413534	0.263379
0.07	0.240936	-0.0074563	0.115978	-0.00693545	0.00566537	-0.00888421	-0.0735609	-0.00033666	0.907835	-0.00496207	0.000292906	0.00288576	-0.0365532	0.0160887	-0.129495	-0.0319807	-0.158096	-0.0723185	-0.49425	-0.0188163	0.0804929	0.00587657	0.281494	0.0109076	-0.135251	0.0863498	0.0814687	-0.0780285	-0.190687	-0.0285943	-0.308773	-0.144999	0.108661	-0.0209418	0.184614	0.0510373	-0.428426	0.00519543	-0.109486	0.00700162	-0.0809514	0.0589388	0.0522315	0.00424663	0.0591857	-0.00310611	0.0582131	0.0430983	0.263159
0.08	0.240851	-0.00430597	0.115895	-0.00914338	0.00571888	0.0152282	-0.0735642	-0.000365359	0.90779	-0.00402608	0.000313447	0.00143134	-0.0363993	0.0251844	-0.13001	-0.0619317	-0.158977	-0.0919821	-0.494564	-0.0435872	0.0805759	0.0109023	0.281595	0.00885595	-0.134666	0.057997	0.0805882	-0.0691528	-0.190957	-0.0113678	-0.309946	-0.0931618	0.10833	-0.0367483	0.185066	0.0380977	-0.428367	2.64E-05	-0.109368	0.013387	-0.0804997	0.029297	0.0523059	0.0103525	0.0591709	-0.000781258	0.0586056	0.0348422	0.262911
0.09	0.240826	-0.0215624	0.115921	0.0125277	0.00592693	0.0210439	-0.0735455	0.00512842	0.907751	-0.0039503	0.000325673	0.000877299	-0.0365562	-0.0111676	-0.130662	-0.0713591	-0.159696	-0.0563236	-0.494559	0.0401743	0.0822733	0.413675	0.281806	0.0676322	-0.134698	-0.0357979	0.0800068	-0.0301348	-0.191066	-0.0356273	-0.310028	0.10048	0.107825	-0.0886259	0.184845	-0.0651183	-0.428359	0.0345626	-0.109314	-0.0114549	-0.0803039	0.0131757	0.0523634	-0.0167378	0.0591982	0.0148198	0.058884	0.032054	0.262801
0.1	0.23986	-0.134491	0.116185	0.00833541	0.00625859	0.0716313	-0.0734896	0.00544173	0.907723	-5.21E-05	0.000326098	-0.000793958	-0.035854	0.136789	-0.13136	-0.0344436	-0.160493	-0.142604	-0.494418	-0.00736318	0.085813	0.202126	0.282452	0.0233514	-0.134488	0.0724258	0.080138	0.0505407	-0.191579	-0.0406335	-0.308677	0.116903	0.108065	0.447157	0.184415	0.0420391	-0.427157	0.169391	-0.109534	0.0062681	-0.0802463	-0.0395873	0.051855	-0.0568738	0.059431	0.00516349	0.0592293	0.000967278	0.263477
0.11	0.238789	-0.044611	0.116358	-0.00475042	0.00721513	0.100616	-0.0734265	0.00762355	0.907767	0.00853613	0.0003229	0.000821417	-0.0350429	0.0154829	-0.131627	-0.00653122	-0.161906	-0.119408	-0.494326	0.0317599	0.0867186	0.0294952	0.282312	-0.0359236	-0.133767	0.0365193	0.0803968	0.0179615	-0.191639	0.0620682	-0.308129	0.0137724	0.116063	0.697511	0.185554	0.079099	-0.4259	0.0634641	-0.109381	0.0216259	-0.0806966	-0.0587358	0.0516135	0.00466777	0.0589665	-0.0682656	0.0588819	-0.0428445	0.264058
0.12	0.238413	-0.0300283	0.116577	0.00102397	0.00803173	0.0693194	-0.0733417	0.00906556	0.907858	0.00810646	0.000344004	0.00323801	-0.035103	-0.00867088	-0.131601	0.0185626	-0.162586	-0.0337577	-0.493911	0.0507516	0.0866115	-0.0589878	0.281914	-0.0396357	-0.133387	0.0592804	0.0803734	-0.00635835	-0.190467	0.159294	-0.30834	-0.0555899	0.119973	0.193312	0.18602	0.0178999	-0.425444	0.0481869	-0.109347	0.00212123	-0.0810212	-0.0164817	0.051832	0.0277373	0.0586191	0.0129988	0.0586684	0.000894326	0.264241
0.13	0.237992	-0.031954	0.116621	-0.0227855	0.00867504	0.0597536	-0.0732429	0.0108908	0.907921	0.00473195	0.000383	0.00432296	-0.0352061	-0.0340796	-0.131206	0.0496201	-0.162956	-0.0462846	-0.493237	0.0876281	0.0856327	-0.120297	0.281553	-0.0303486	-0.132682	0.0771313	0.0800177	-0.0362105	-0.189041	0.111756	-0.309027	-0.0673261	0.120359	-0.144372	0.185849	-0.068951	-0.424886	0.0534407	-0.109279	0.0214968	-0.0809872	0.00769992	0.0521463	0.043176	0.0592037	0.0807569	0.0586224	-0.0190671	0.264178
0.14	0.237713	-0.0115122	0.116464	-0.0355569	0.00930973	0.055493	-0.0731239	0.0126837	0.907955	0.00206394	0.000426769	0.00433342	-0.0356611	-0.0637604	-0.130644	0.0433681	-0.163582	-0.0630621	-0.492289	0.0908502	0.08444	-0.113775	0.281298	-0.0156583	-0.132184	0.0415234	0.0795068	-0.0381524	-0.188594	-0.0107129	-0.309501	-0.041069	0.117276	-0.345586	0.184665	-0.0669477	-0.424445	0.0326076	-0.109042	0.0305687	-0.0807937	0.0201147	0.052614	0.0554893	0.0599446	0.0557112	0.0582242	-0.0457975	0.263885
0.15	0.237597	0.00381641	0.116244	-0.0293934	0.00988552	0.0447394	-0.0729919	0.0136392	0.907966	0.000740042	0.000472501	0.00493103	-0.0362031	-0.0568475	-0.130217	0.0187915	-0.164242	-0.0515784	-0.491584	0.0480711	0.0834161	-0.0855557	0.281208	-8.93E-05	-0.132036	-0.00502431	0.0791609	-0.0271333	-0.188781	0.000650857	-0.309783	-8.61E-05	0.115554	-0.168913	0.184595	-0.0136991	-0.424164	0.0167588	-0.108809	0.0142857	-0.0805029	0.0312135	0.0531552	0.057047	0.0604011	0.0310416	0.0577829	-0.0344457	0.263615
0.16	0.237643	0.0156686	0.116099	-0.0257816	0.0104197	0.0557218	-0.0728537	0.0139862	0.907974	0.000905909	0.000524179	0.00536014	-0.0367475	-0.0569991	-0.130055	-0.00181316	-0.16483	-0.0556006	-0.491252	0.0238752	0.0827118	-0.0556007	0.281231	0.00381004	-0.132303	-0.0342664	0.0789672	-0.0210343	-0.188437	0.0612816	-0.30962	0.0282177	0.113692	-0.157575	0.184535	0.00365993	-0.424069	0.00374778	-0.108737	0.00477093	-0.0802224	0.0187763	0.0537102	0.0546609	0.0606419	0.0128228	0.0574754	-0.0209883	0.263491
0.17	0.237739	0.0180363	0.116004	-0.0241376	0.0111063	0.070323	-0.0727123	0.0142174	0.907986	0.00143217	0.000580267	0.00591419	-0.0373595	-0.0634137	-0.130028	-0.0116435	-0.165497	-0.0602944	-0.490998	0.0282342	0.0822498	-0.044683	0.281285	0.00644536	-0.132727	-0.0422037	0.0788452	-0.0194012	-0.187649	0.0809859	-0.30927	0.0403291	0.112316	-0.125853	0.18455	0.000645661	-0.424046	0.00175551	-0.108713	-9.91E-05	-0.0801205	0.00340306	0.0542336	0.0516289	0.0607497	0.00328738	0.0572814	-0.0117549	0.263541
0.18	0.23783	0.0187151	0.115964	-0.0204273	0.011864	0.0729759	-0.0725687	0.0145457	0.908004	0.00240302	0.000643086	0.00666355	-0.0380538	-0.0741639	-0.130053	-0.013649	-0.166191	-0.0604891	-0.490629	0.0462172	0.0818076	-0.0443325	0.281332	0.00299198	-0.133198	-0.0470983	0.078738	-0.0218088	-0.186844	0.0723996	-0.308834	0.0472284	0.111206	-0.0961672	0.184516	-0.00573219	-0.424026	0.00207825	-0.108757	-0.00658655	-0.0801004	0.00186736	0.0547461	0.052467	0.0607469	-0.016179	0.0571477	-0.0125764	0.263696
0.19	0.237946	0.0214506	0.115926	-0.0226814	0.0126283	0.0721128	-0.0724201	0.0151667	0.908035	0.00359101	0.000713523	0.00742499	-0.0389045	-0.0924841	-0.130015	-0.00661019	-0.166916	-0.0627895	-0.490024	0.0724585	0.0813661	-0.0433959	0.281318	-0.00429357	-0.13375	-0.0540974	0.0785558	-0.0348925	-0.186102	0.0688389	-0.308323	0.0558311	0.110359	-0.0800835	0.1844	-0.0174562	-0.424021	0.000711449	-0.108818	-0.00639321	-0.0800648	0.00562877	0.0553191	0.0598482	0.0605578	-0.00111549	0.0571058	0.0323598	0.263783
0.2	0.238075	0.0230644	0.115861	-0.0260435	0.0133847	0.0713814	-0.0722661	0.0156193	0.908077	0.00497791	0.000791129	0.0080461	-0.0398893	-0.106664	-0.129878	0.00102614	-0.167696	-0.0675912	-0.489192	0.0936705	0.0809525	-0.0407015	0.281234	-0.0123429	-0.134379	-0.0586615	0.0782458	-0.0493852	-0.185344	0.0698798	-0.307733	0.0614804	0.10961	-0.0630704	0.184203	-0.0185371	-0.424008	0.00229989	-0.108904	-0.00920201	-0.0799922	0.0083212	0.0558444	0.0469737	0.0612868	0.131468	0.0578154	0.0885419	0.263782
0.21	0.238251	0.0279572	0.115766	-0.0279412	0.0141435	0.0701235	-0.0721059	0.0164253	0.908134	0.006469	0.000872593	0.008205	-0.0410517	-0.125084	-0.129662	0.00355402	-0.168542	-0.0718713	-0.48813	0.116146	0.0805612	-0.035478	0.281053	-0.0214398	-0.135127	-0.0716923	0.0778327	-0.0579063	-0.184681	0.0484566	-0.307048	0.0760222	0.109109	-0.0399901	0.183963	-0.0275348	-0.424006	0.00165919	-0.108981	-0.00410795	-0.0798896	0.0128215	0.0560512	0.00582059	0.0623974	0.0394916	0.0581318	-0.0419436	0.264201
0.22	0.238434	0.02613	0.115677	-0.0233443	0.0148662	0.0655396	-0.0719384	0.017038	0.908204	0.00740265	0.00095402	0.00805303	-0.0423034	-0.127223	-0.12943	0.000308822	-0.169441	-0.0752352	-0.486914	0.124314	0.0802976	-0.0193596	0.280824	-0.0237171	-0.135988	-0.0834893	0.077433	-0.0511529	-0.184238	0.0304556	-0.306183	0.0964425	0.108847	0.00914083	0.183658	-0.0274314	-0.423949	0.00933395	-0.109013	-0.00195482	-0.0797242	0.0180559	0.0559357	-0.0331289	0.0618153	-0.133005	0.0572658	-0.101646	0.265124
0.23	0.238631	0.02975	0.115601	-0.0237119	0.0155652	0.0659964	-0.0717645	0.0177579	0.90828	0.00793148	0.00103435	0.00802805	-0.0436088	-0.136031	-0.129193	0.00197614	-0.17037	-0.0757896	-0.485626	0.131845	0.0800921	-0.0237803	0.280557	-0.0274801	-0.136968	-0.09679	0.0771045	-0.0495899	-0.183812	0.0439442	-0.305135	0.113202	0.109297	0.0285946	0.183371	-0.0364573	-0.423845	0.0110301	-0.10902	0.000796517	-0.0795402	0.0157937	0.0555246	-0.0658322	0.0601843	-0.169912	0.0564291	-0.0677469	0.266277
0.24	0.238873	0.033728	0.11553	-0.023495	0.0162725	0.0668871	-0.0715841	0.018285	0.908362	0.00826696	0.00111443	0.00797858	-0.0450019	-0.143044	-0.128929	0.00389677	-0.171302	-0.0750699	-0.484277	0.136217	0.0798605	-0.0201257	0.280267	-0.0296171	-0.138074	-0.107917	0.0768229	-0.0449088	-0.183219	0.0539456	-0.303932	0.125701	0.109274	-0.0155943	0.182965	-0.0423631	-0.423738	0.0113368	-0.109024	0.000188048	-0.0793925	0.0117503	0.0548343	-0.0872925	0.0585547	-0.143075	0.0559514	-0.037886	0.267517
0.25	0.239126	0.0325678	0.11547	-0.021306	0.0169684	0.0642863	-0.0714008	0.0182842	0.908446	0.00840371	0.00119376	0.00789942	-0.0464015	-0.13957	-0.12864	0.00642045	-0.172221	-0.0726077	-0.482928	0.132948	0.0797077	-0.0113716	0.279973	-0.0285463	-0.139229	-0.109956	0.0766345	-0.034638	-0.182616	0.0476246	-0.302641	0.130698	0.109144	-0.0131252	0.182517	-0.0463988	-0.423609	0.0149677	-0.109053	-0.00342692	-0.0792675	0.0108786	0.0539841	-0.093896	0.0572765	-0.102458	0.0557306	-0.0181858	0.268678
0.26	0.239372	0.0317011	0.115412	-0.0221751	0.0176343	0.0616291	-0.0712197	0.0178683	0.908529	0.00831768	0.00127216	0.00778832	-0.047759	-0.136443	-0.128316	0.0120275	-0.173106	-0.0695277	-0.481609	0.130123	0.0796283	-0.00665946	0.279685	-0.0283589	-0.140365	-0.107556	0.076523	-0.02957	-0.182086	0.0421031	-0.301339	0.12819	0.10902	-0.0114214	0.182052	-0.0446875	-0.423461	0.0150208	-0.109103	-0.00331531	-0.0791425	0.0108895	0.0531503	-0.0799167	0.0564146	-0.0581498	0.0556796	0.000321943	0.269575
0.27	0.239604	0.0290401	0.115343	-0.0225202	0.0182727	0.0584398	-0.0710445	0.0171545	0.90861	0.00780501	0.00134942	0.00767808	-0.0490652	-0.130598	-0.127953	0.015899	-0.173943	-0.0652867	-0.480321	0.126831	0.0795642	-0.00778989	0.279407	-0.0272921	-0.141449	-0.101267	0.0764461	-0.0265105	-0.181589	0.0418381	-0.30008	0.122729	0.108943	-0.00442549	0.181598	-0.042223	-0.423316	0.0151044	-0.109161	-0.00488648	-0.0790171	0.0110095	0.05248	-0.056358	0.0561519	0.0191279	0.0558987	0.0376817	0.270083
0.28	0.239812	0.0264376	0.115254	-0.0234298	0.0188865	0.0556052	-0.0708767	0.0164464	0.908686	0.00731622	0.00142552	0.00753326	-0.0503127	-0.126967	-0.127559	0.0181812	-0.174731	-0.060266	-0.479053	0.127176	0.0794704	-0.0128811	0.279122	-0.0281548	-0.142469	-0.0959006	0.0763583	-0.0276035	-0.181089	0.0412873	-0.298874	0.119333	0.108904	-0.00503019	0.18116	-0.0427911	-0.423169	0.0154156	-0.109215	-0.00215525	-0.0788909	0.0115713	0.0519508	-0.0532775	0.0564239	-0.00217256	0.056163	-0.0251738	0.270331
0.29	0.23998	0.0223788	0.115166	-0.0187858	0.0194566	0.0496407	-0.0707149	0.0159304	0.908758	0.00728619	0.00150003	0.00735277	-0.0514986	-0.119925	-0.127183	0.0121263	-0.17545	-0.0525847	-0.47779	0.125298	0.079306	-0.0181386	0.278844	-0.0270081	-0.143432	-0.0934822	0.0762636	-0.0245924	-0.180633	0.0352643	-0.297687	0.120371	0.108851	-0.00416327	0.180728	-0.044385	-0.422985	0.0196122	-0.109231	-0.000462052	-0.0787404	0.0145133	0.0513123	-0.0868086	0.0555729	-0.15087	0.0554511	-0.0931146	0.270908
0.3	0.240159	0.0233387	0.115116	-0.0158654	0.019958	0.0453606	-0.0705549	0.0160933	0.908834	0.00771485	0.00157322	0.00733183	-0.0527	-0.123291	-0.126886	0.00637849	-0.176106	-0.0502074	-0.476502	0.130644	0.0791628	-0.00893821	0.278549	-0.0290823	-0.144452	-0.102354	0.0761916	-0.0272274	-0.180222	0.0318971	-0.29642	0.132866	0.10885	0.000387562	0.180235	-0.0511083	-0.422797	0.0201762	-0.109263	-0.00383013	-0.0785764	0.0129999	0.0503451	-0.116565	0.0539215	-0.111017	0.0549439	0.0117309	0.272122
0.31	0.240285	0.0143586	0.115054	-0.0197221	0.0204401	0.0457635	-0.0703942	0.0160479	0.908913	0.00824408	0.00164632	0.00725445	-0.0538485	-0.112898	-0.126598	0.0103121	-0.176778	-0.0548567	-0.475202	0.128703	0.079136	0.00160211	0.278248	-0.0303071	-0.145477	-0.0949844	0.0760753	-0.0325794	-0.179816	0.0355528	-0.295055	0.138059	0.108875	0.00329476	0.179718	-0.0503334	-0.422532	0.0316673	-0.109345	-0.00691951	-0.0784491	0.00607471	0.0492208	-0.103458	0.05395	0.114766	0.0557499	0.0981701	0.273259
0.32	0.240382	0.018407	0.114958	-0.0224146	0.0209493	0.0468936	-0.070234	0.0159756	0.909	0.00901041	0.00171708	0.006873	-0.0549842	-0.121171	-0.126291	0.00977768	-0.177459	-0.0515441	-0.473879	0.135258	0.0792572	0.0216948	0.277923	-0.0330483	-0.146494	-0.10062	0.0759111	-0.0356761	-0.17935	0.0406713	-0.293655	0.142491	0.108934	0.00912698	0.179195	-0.0531354	-0.422234	0.0268515	-0.109431	-0.00547618	-0.0783877	0.00108794	0.0481593	-0.0926369	0.0555453	0.196403	0.0565487	0.0487767	0.273918
0.33	0.240506	0.0159384	0.114853	-0.0206565	0.0214379	0.0418958	-0.0700756	0.0156728	0.909091	0.00916917	0.00178394	0.00648357	-0.0561603	-0.117168	-0.125987	0.00888536	-0.17809	-0.0463931	-0.472523	0.135303	0.0795158	0.0268053	0.277585	-0.0351082	-0.147554	-0.100343	0.0757562	-0.0315601	-0.178878	0.037398	-0.292214	0.145623	0.109042	0.0120388	0.178642	-0.0564736	-0.421969	0.0287527	-0.109513	-0.00723172	-0.0783427	0.00263773	0.0471096	-0.0927628	0.0576134	0.225073	0.0569459	0.0218988	0.274416
0.34	0.240601	0.0139855	0.114745	-0.02105	0.0218756	0.0379645	-0.0699215	0.01514	0.909181	0.00885316	0.00184695	0.00611059	-0.0572714	-0.112104	-0.125684	0.01165	-0.178698	-0.0477107	-0.471193	0.131682	0.07975	0.0199939	0.277237	-0.0363571	-0.148583	-0.097744	0.0756287	-0.0301692	-0.178436	0.0362186	-0.29076	0.144382	0.109178	0.0105135	0.178083	-0.054741	-0.42168	0.0289214	-0.109601	-0.00565171	-0.0782761	0.00384497	0.0460679	-0.0886994	0.0598802	0.237067	0.0571429	0.00756669	0.274831
0.35	0.240685	0.0115752	0.114643	-0.0188222	0.022281	0.0354658	-0.0697729	0.0145303	0.909268	0.00849999	0.00190598	0.0057316	-0.0583399	-0.106034	-0.125378	0.0121884	-0.179305	-0.0465898	-0.469887	0.128327	0.0799178	0.0144199	0.276875	-0.0364665	-0.14958	-0.0931442	0.0755285	-0.0259251	-0.178003	0.0350945	-0.289331	0.140231	0.109319	0.0199419	0.177534	-0.0533247	-0.4214	0.0288103	-0.109687	-0.00559964	-0.0782104	0.00333536	0.0450654	-0.0886352	0.0621175	0.205171	0.0572367	-0.00617243	0.275213
0.36	0.240723	0.00336677	0.114558	-0.014577	0.0226532	0.0318274	-0.0696318	0.0136261	0.90935	0.00778933	0.00196174	0.00542275	-0.0592952	-0.0880491	-0.125075	0.0132054	-0.17987	-0.0426543	-0.468657	0.114985	0.0800819	0.0177431	0.276541	-0.0301693	-0.150487	-0.0805568	0.0754534	-0.0197323	-0.1776	0.0311901	-0.287965	0.131793	0.109536	0.0218545	0.177015	-0.0492659	-0.421094	0.034167	-0.109756	-0.00399395	-0.0781408	0.00419128	0.0441121	-0.0847116	0.0634688	0.061944	0.0570486	-0.041624	0.275694
0.37	0.240705	0.0017418	0.114517	-0.00980282	0.022977	0.0294788	-0.0694999	0.012815	0.909424	0.00710141	0.00201464	0.00517244	-0.0600819	-0.0773222	-0.124809	0.0118624	-0.180362	-0.0368193	-0.467578	0.101867	0.0802692	0.0200339	0.276264	-0.0255439	-0.151283	-0.0761149	0.0754245	-0.0157142	-0.177246	0.0275892	-0.286679	0.125831	0.109739	0.0185727	0.17652	-0.0482283	-0.420765	0.0313027	-0.109836	-0.0076558	-0.0780682	0.00197676	0.0433448	-0.0654999	0.0636596	0.035478	0.0570289	0.0613283	0.276096
0.38	0.240657	-0.00365433	0.114494	-0.0105248	0.0232927	0.0309394	-0.0693753	0.012095	0.90949	0.00618741	0.00206494	0.00483106	-0.0607518	-0.0633694	-0.12455	0.0157051	-0.180799	-0.0339668	-0.46663	0.0880373	0.0805524	0.0355958	0.276051	-0.0190231	-0.152005	-0.0641026	0.0753959	-0.0162662	-0.176923	0.0274574	-0.285467	0.115068	0.109993	0.0337663	0.176072	-0.0398607	-0.420446	0.033695	-0.109964	-0.0114795	-0.0780438	-0.00416728	0.0427354	-0.0466414	0.0646887	0.17127	0.0582012	0.126611	0.276273
0.39	0.240593	-0.00136838	0.114449	-0.0127775	0.0236409	0.032656	-0.0692547	0.0122281	0.909549	0.00550766	0.00211089	0.00433633	-0.0613636	-0.0674517	-0.124269	0.0150125	-0.181186	-0.0276323	-0.465754	0.0901139	0.0808608	0.0238714	0.27585	-0.0214609	-0.152651	-0.0617223	0.0753135	-0.0208619	-0.176596	0.0252977	-0.284365	0.106846	0.110367	0.0364398	0.17569	-0.0376746	-0.42014	0.0298855	-0.110083	-0.00841841	-0.0780775	-0.00774069	0.0421968	-0.0426684	0.0666037	0.180002	0.0591762	0.0486462	0.276393
0.4	0.240498	-0.0112922	0.114418	-0.00656015	0.0239556	0.0251389	-0.0691302	0.0126344	0.909601	0.00490664	0.00215198	0.00387677	-0.0619424	-0.0501774	-0.124033	0.0096978	-0.181523	-0.0262163	-0.464885	0.0796611	0.0810469	0.0107736	0.275666	-0.0150265	-0.153234	-0.0488355	0.0752315	-0.0134978	-0.176359	0.01275	-0.283343	0.0963928	0.110763	0.0455254	0.175348	-0.0314108	-0.419786	0.0432114	-0.110177	-0.00621141	-0.0780897	-0.00132107	0.0416739	-0.0549523	0.0672663	-0.0544746	0.0589362	-0.0852087	0.276649
0.41	0.240351	-0.0108586	0.114434	-0.00103716	0.0241746	0.0192895	-0.0690024	0.0129684	0.909649	0.00465986	0.00218896	0.00348638	-0.0623616	-0.0400919	-0.123884	0.00428832	-0.181838	-0.0260995	-0.464182	0.0622414	0.0811524	0.0137608	0.27553	-0.0117805	-0.153709	-0.0453802	0.0752096	-0.00784696	-0.176209	0.0124554	-0.282436	0.0840099	0.111308	0.0632505	0.175074	-0.0235132	-0.419337	0.044515	-0.110275	-0.00671228	-0.0780317	0.00130422	0.0411216	-0.0704415	0.0659198	-0.181147	0.0582025	-0.0551617	0.276964
0.42	0.240245	-0.00633292	0.114478	-0.000203193	0.0243652	0.0200426	-0.0688715	0.0131139	0.909691	0.00367515	0.00222169	0.0030505	-0.0627462	-0.0374666	-0.123784	0.00238696	-0.182126	-0.0211859	-0.463627	0.0477343	0.0813516	0.0232704	0.275455	-0.00286501	-0.154152	-0.0403199	0.0752205	-0.00583003	-0.176003	0.0217822	-0.281684	0.0646402	0.111972	0.0632105	0.174892	-0.0138928	-0.41892	0.0397078	-0.110366	-0.00455941	-0.0779926	-0.00309168	0.0404743	-0.0827638	0.063837	-0.222605	0.0578777	-0.0230435	0.277369
0.43	0.240163	-0.00565597	0.114531	0.00162672	0.0245556	0.0185431	-0.0687409	0.0129639	0.90972	0.00189118	0.00225025	0.00266126	-0.0630608	-0.026794	-0.123709	0.0011285	-0.18234	-0.0143361	-0.463252	0.0273302	0.0815834	0.0247872	0.275473	0.00713913	-0.154498	-0.0288173	0.0752483	-0.000886747	-0.175742	0.0237787	-0.281159	0.0401269	0.112591	0.0637532	0.174821	-0.000685836	-0.418535	0.0378562	-0.110442	-0.00484599	-0.0779955	-0.0052256	0.0397598	-0.0896189	0.0614344	-0.246897	0.0577923	-0.00388544	0.277881
0.44	0.2401	-0.00234915	0.11459	0.00322951	0.0247137	0.0145663	-0.0686106	0.0131473	0.909728	-0.000168635	0.00227549	0.00238219	-0.0632884	-0.0215502	-0.12366	-0.00117552	-0.182486	-0.00963135	-0.46307	0.0111768	0.0818084	0.016044	0.275585	0.0155845	-0.154742	-0.0220793	0.0752864	6.24E-05	-0.175501	0.019509	-0.280871	0.0187599	0.113173	0.0467171	0.174874	0.00800355	-0.418179	0.0334513	-0.110516	-0.0054712	-0.0780043	-0.0042595	0.0389745	-0.100272	0.0588228	-0.263815	0.0578766	0.0110042	0.27858
0.45	0.240056	-0.00592797	0.114651	0.00270175	0.0248269	0.0104864	-0.0684762	0.0136065	0.909717	-0.00203778	0.00229819	0.00217711	-0.0634515	-0.00681589	-0.123644	-0.000246805	-0.182612	-0.0137703	-0.463049	-0.00962267	0.0818796	0.00524902	0.275789	0.0241963	-0.154904	-0.00693482	0.07531	-0.000768858	-0.175345	0.00984171	-0.280792	-0.00580097	0.113575	0.0383633	0.175026	0.0235831	-0.417838	0.037924	-0.1106	-0.00630707	-0.0780031	-0.00355224	0.0381053	-0.0969206	0.0562354	-0.219193	0.0582473	0.0699262	0.279477
0.46	0.239978	-0.0061686	0.114708	0.0027976	0.0249145	0.0100842	-0.0683392	0.013854	0.90969	-0.00343052	0.0023185	0.00186229	-0.063438	0.00663972	-0.123661	-0.00165422	-0.182774	-0.0175839	-0.463288	-0.0340468	0.0819815	0.0131018	0.276086	0.0312608	-0.154875	0.0116155	0.0753147	0.000899455	-0.175271	0.00752928	-0.281023	-0.0408367	0.113875	0.0225654	0.175331	0.0368962	-0.417462	0.0366173	-0.110714	-0.00779198	-0.0780091	-0.00621888	0.0373987	-0.065146	0.0543829	-0.175082	0.0591344	0.0625762	0.280026
0.47	0.239921	-0.00233078	0.114767	0.00410479	0.025003	0.00889943	-0.0681984	0.0143841	0.909648	-0.0048255	0.00233522	0.00149461	-0.0633575	0.00942084	-0.123716	-0.00567788	-0.182904	-0.0084781	-0.463707	-0.0484789	0.0820737	0.00589909	0.276452	0.0403893	-0.154694	0.0216553	0.0753054	0.00222633	-0.175199	0.00972059	-0.281586	-0.0693501	0.11403	0.00848758	0.175756	0.0483978	-0.41712	0.0319017	-0.110809	-0.00564691	-0.0780412	-0.00679077	0.0369501	-0.0567558	0.0522401	-0.24417	0.0594149	0.00575597	0.280204
0.48	0.239924	0.00475137	0.114835	0.00640782	0.0250499	0.00296501	-0.0680486	0.0157783	0.909593	-0.00598297	0.00234914	0.00133475	-0.0633035	0.00198205	-0.12381	-0.0104831	-0.182916	0.00281686	-0.464217	-0.0504696	0.0820387	-0.0103331	0.276892	0.0438123	-0.154492	0.0158294	0.075286	-0.000662712	-0.175119	0.00730251	-0.282341	-0.0777604	0.114094	0.00815115	0.176274	0.0531044	-0.416829	0.0271799	-0.110894	-0.00688575	-0.078061	-0.00332687	0.0364383	-0.0822706	0.0496162	-0.260817	0.0595104	0.0143484	0.280609
0.49	0.239969	0.00196258	0.1149	0.00550831	0.0250418	6.86E-05	-0.0678806	0.0176851	0.909529	-0.00682089	0.00236231	0.0012789	-0.0633092	0.00573579	-0.123919	-0.00942183	-0.182906	-0.00402641	-0.464735	-0.057519	0.0820025	0.00756757	0.277388	0.0540723	-0.154356	0.0174225	0.07523	-0.00543273	-0.175093	0.000662959	-0.283115	-0.0807926	0.114134	-0.00418668	0.176827	0.0585579	-0.416526	0.0373058	-0.111017	-0.0132882	-0.0780618	-0.00539707	0.0355535	-0.109156	0.0477797	-0.048654	0.0602704	0.137491	0.28162
0.5	0.239988	0.00445634	0.114935	0.000911289	0.0250567	0.00518099	-0.0676964	0.0191119	0.909461	-0.00670969	0.00237334	0.000826564	-0.0632435	0.0070182	-0.124011	-0.0074665	-0.182991	-0.0121898	-0.465379	-0.0694226	0.0821643	0.025566	0.277936	0.0548108	-0.154162	0.0225627	0.0751211	-0.00824898	-0.175083	0.00573655	-0.283991	-0.0953405	0.113935	-0.0279394	0.177436	0.0640301	-0.41614	0.0388335	-0.111189	-0.0136966	-0.0781134	-0.0135566	0.0344617	-0.0989787	0.0483821	0.147683	0.0615778	0.0784157	0.282608
0.51	0.240064	0.0117454	0.114953	0.000975956	0.0251227	0.00647596	-0.0674991	0.0203071	0.909392	-0.0071311	0.00237812	0.000126784	-0.0632278	0.000443385	-0.1241	-0.0103426	-0.183084	-0.00518427	-0.466097	-0.0745828	0.082382	0.0169801	0.278505	0.0582756	-0.153961	0.0196986	0.0750102	-0.00497914	-0.175005	0.0116049	-0.28501	-0.107164	0.11365	-0.0279698	0.178106	0.0709476	-0.415789	0.0330563	-0.111342	-0.0128167	-0.0782305	-0.0156941	0.0334339	-0.0830428	0.0501429	0.206529	0.0618436	-0.0251401	0.283182
0.52	0.240186	0.0139065	0.114984	0.0039562	0.0251598	0.0020259	-0.0672918	0.0210984	0.909317	-0.00791153	0.00237658	-0.000430077	-0.0632401	0.000387892	-0.124206	-0.0114676	-0.183102	0.00102375	-0.466868	-0.0789396	0.0824495	-0.00280212	0.279102	0.0599398	-0.153771	0.018942	0.0749528	0.000697101	-0.174894	0.0131158	-0.28612	-0.11409	0.113317	-0.0378679	0.178837	0.0750632	-0.415472	0.03149	-0.111498	-0.0139218	-0.0783316	-0.0114722	0.0325571	-0.0646639	0.0523097	0.23392	0.0613557	-0.075455	0.283305
0.53	0.24033	0.0157979	0.115043	0.00759804	0.0251456	-0.00119067	-0.0670784	0.0215069	0.909233	-0.00863925	0.00236923	-0.00103427	-0.0632435	0.00214272	-0.124334	-0.0134737	-0.183084	0.00181579	-0.467691	-0.0855672	0.0823122	-0.0188964	0.279741	0.066015	-0.15358	0.0169252	0.0749575	0.00540385	-0.174779	0.0129621	-0.287286	-0.117739	0.112886	-0.0477187	0.179611	0.078236	-0.415172	0.0287507	-0.11167	-0.014895	-0.0783953	-0.00865458	0.0318393	-0.0496171	0.0546893	0.248581	0.0605027	-0.0993418	0.283014
0.54	0.240507	0.0181806	0.115127	0.0102408	0.0251155	-0.000406246	-0.0668609	0.0219772	0.909144	-0.00908816	0.0023557	-0.00168308	-0.0632655	-0.000166941	-0.124485	-0.0174814	-0.183067	0.00290861	-0.46855	-0.0866117	0.0821438	-0.0152243	0.280412	0.0681804	-0.153432	0.0110856	0.0749945	0.00694277	-0.174659	0.0126651	-0.288451	-0.114077	0.112351	-0.0535816	0.180401	0.0793011	-0.414916	0.0253415	-0.111835	-0.0140143	-0.0784591	-0.0100934	0.0312589	-0.0366074	0.0572015	0.258514	0.0594841	-0.110277	0.282405
0.55	0.240699	0.0198217	0.11524	0.0126157	0.0250884	0.000273711	-0.0666386	0.0225259	0.909054	-0.00891596	0.00233562	-0.00230984	-0.0633151	-0.00340956	-0.124682	-0.0227837	-0.183026	0.00622349	-0.469409	-0.084037	0.0819249	-0.0304515	0.281089	0.0662173	-0.153345	0.00296057	0.0750498	0.00605137	-0.174547	0.0104538	-0.289553	-0.104439	0.111848	-0.0445383	0.181186	0.0761842	-0.414681	0.0234598	-0.111989	-0.0127538	-0.0785413	-0.0112588	0.030762	-0.033461	0.0597873	0.264098	0.0583889	-0.111976	0.281606
0.56	0.240897	0.0189539	0.115372	0.0152519	0.0250583	-6.17E-05	-0.0664103	0.0230552	0.908967	-0.00836341	0.00231006	-0.00279433	-0.0634071	-0.00511353	-0.124917	-0.0273319	-0.18298	0.00467995	-0.47022	-0.0789616	0.081561	-0.0374419	0.281738	0.0640538	-0.153344	-0.00431078	0.0751009	0.00522467	-0.174463	0.00571295	-0.290534	-0.0922235	0.11145	-0.0326065	0.181936	0.0736349	-0.414448	0.024569	-0.112129	-0.0126076	-0.0786295	-0.0114199	0.0302832	-0.0299722	0.0624338	0.268517	0.0573172	-0.109408	0.280754
0.57	0.241088	0.0206864	0.115528	0.016111	0.0250144	-0.000818247	-0.0661776	0.0236508	0.908887	-0.00748334	0.00227984	-0.00321432	-0.0635264	-0.0135564	-0.125191	-0.0306877	-0.182953	0.00474325	-0.470973	-0.0672395	0.0811889	-0.0390184	0.282357	0.0580587	-0.153417	-0.0162232	0.0751606	0.00171239	-0.174423	0.000715248	-0.291381	-0.0746444	0.111126	-0.0334089	0.182628	0.0634076	-0.414209	0.0225489	-0.112271	-0.0111087	-0.0787134	-0.0107525	0.0298897	-0.0201866	0.0651082	0.27302	0.0562603	-0.105155	0.279761
0.58	0.241312	0.0206298	0.115676	0.01544	0.0249592	-0.00314704	-0.0659337	0.025162	0.90882	-0.00606671	0.00224643	-0.00344308	-0.0638141	-0.0296017	-0.125464	-0.0330085	-0.182916	0.00916558	-0.471507	-0.0410497	0.0807616	-0.0415365	0.282898	0.0521945	-0.153691	-0.0364312	0.0751858	-0.00535845	-0.174453	-0.0122233	-0.291953	-0.0406273	0.110769	-0.0327278	0.183192	0.0516801	-0.413982	0.0268094	-0.112382	-0.00587909	-0.0787859	-0.00815805	0.0294971	-0.0291379	0.0676631	0.193379	0.0550596	-0.175299	0.278787
0.59	0.241513	0.0198823	0.115846	0.0226492	0.0248597	-0.00789258	-0.0656749	0.0265645	0.908769	-0.00390349	0.00221098	-0.00362594	-0.0641989	-0.0361048	-0.125776	-0.0428563	-0.18286	0.0112481	-0.471845	-0.0284383	0.0803744	-0.0317945	0.283403	0.0492716	-0.154145	-0.0575388	0.0752337	-0.000689642	-0.174598	-0.0214169	-0.292188	-0.00604258	0.110478	-0.0223025	0.183637	0.0354042	-0.413668	0.0331149	-0.112445	-0.00296194	-0.0788094	-0.00414334	0.0290479	-0.0535968	0.0681986	-0.0684193	0.0528229	-0.228751	0.277978
0.6	0.241756	0.024418	0.116068	0.0270508	0.0247102	-0.00935982	-0.0654034	0.0276613	0.908741	-0.00190308	0.00217462	-0.00363164	-0.0646939	-0.045596	-0.126157	-0.0490171	-0.182819	0.00902771	-0.472081	-0.0204088	0.0801701	-0.00856754	0.283856	0.0433688	-0.154845	-0.0832166	0.0753664	0.00262951	-0.174755	-0.0192061	-0.292069	0.0288273	0.110371	-0.00219993	0.183915	0.0207482	-0.413344	0.0321486	-0.112503	-0.00379854	-0.0788162	-0.005596	0.0284962	-0.0659602	0.0668591	-0.171901	0.0511754	-0.106877	0.277286
0.61	0.242026	0.0256377	0.116311	0.0279153	0.0245682	-0.00651233	-0.0651231	0.0282711	0.908728	-0.000816253	0.00213846	-0.00360057	-0.0652778	-0.0530928	-0.126545	-0.0492683	-0.182822	0.00590553	-0.472227	-0.00997742	0.0801429	0.00362524	0.284258	0.0389528	-0.155745	-0.0989759	0.0755627	0.00686094	-0.174852	-0.0148818	-0.291639	0.0550231	0.110336	-0.00455214	0.184076	0.0110387	-0.413018	0.0331046	-0.112561	-0.00409155	-0.0788641	-0.0112598	0.0279102	-0.0689996	0.064896	-0.210708	0.0506064	-0.021967	0.276514
0.62	0.242295	0.0254243	0.116562	0.025538	0.0244502	-0.00452752	-0.0648398	0.0283818	0.908722	-0.000376823	0.00210289	-0.0034793	-0.0659127	-0.0576567	-0.126908	-0.0436198	-0.182848	0.00527859	-0.472286	-0.00194636	0.0801893	0.00433476	0.284638	0.0367267	-0.156744	-0.105709	0.0758293	0.00964778	-0.174917	-0.0138336	-0.291005	0.0697006	0.110311	-0.00133448	0.184158	0.00611277	-0.412683	0.0334187	-0.112622	-0.00199301	-0.0789587	-0.0144721	0.0273274	-0.0677955	0.0626255	-0.234989	0.0507147	0.0328147	0.275623
0.63	0.242565	0.0254256	0.116792	0.0251258	0.0243364	-0.0071126	-0.0645576	0.0280504	0.908719	-0.000235856	0.00206906	-0.00327873	-0.0665773	-0.059566	-0.127204	-0.0389424	-0.18286	0.00916819	-0.472276	0.00238845	0.0802289	0.00508215	0.285001	0.0354666	-0.157796	-0.110135	0.0761302	0.0135608	-0.174981	-0.0154157	-0.290256	0.0785134	0.110291	-0.00203651	0.184201	0.00315602	-0.412357	0.0318892	-0.112671	-0.00328734	-0.0790598	-0.0122559	0.026771	-0.0682804	0.0601747	-0.248113	0.0512667	0.0673212	0.274653
0.64	0.242835	0.0245231	0.117012	0.0240776	0.0241935	-0.00944088	-0.06428	0.027469	0.908717	-0.00018597	0.00203741	-0.00305655	-0.0672332	-0.0584988	-0.127458	-0.0348561	-0.182848	0.00908562	-0.472246	0.00377011	0.080282	0.00591966	0.28535	0.0338068	-0.158862	-0.109526	0.0764669	0.0154244	-0.175053	-0.0150225	-0.289456	0.0804374	0.110273	-0.00133275	0.184225	0.00217357	-0.412048	0.030316	-0.112733	-0.00383295	-0.0791327	-0.00965564	0.0261981	-0.0723898	0.0576034	-0.259357	0.0520826	0.0876919	0.273742
0.65	0.243085	0.0223596	0.117217	0.0225925	0.0240429	-0.00940574	-0.0640089	0.0267883	0.908715	-0.000147589	0.00200767	-0.00289349	-0.0678618	-0.0563151	-0.127687	-0.0327612	-0.182843	0.00811521	-0.472205	0.00520629	0.0803457	0.00729913	0.285684	0.0321327	-0.159893	-0.104993	0.0768108	0.0157524	-0.175112	-0.0126373	-0.288661	0.078457	0.110248	-0.00300229	0.184246	0.00192561	-0.411746	0.0296763	-0.112794	-0.00330521	-0.0791923	-0.00934722	0.0255815	-0.0779713	0.054923	-0.269303	0.0530703	0.102412	0.27298
0.66	0.243313	0.0187008	0.117409	0.0213624	0.0239009	-0.00891494	-0.0637445	0.026059	0.908714	-0.000187625	0.00197959	-0.00269863	-0.0684679	-0.0523043	-0.127904	-0.0313837	-0.182841	0.00719026	-0.472144	0.00629168	0.0804164	0.0063682	0.286	0.0309362	-0.160873	-0.0975365	0.0771405	0.0149755	-0.175157	-0.0125271	-0.287896	0.0740622	0.110238	0.000234604	0.184264	0.00176472	-0.411451	0.0302938	-0.112849	-0.00298034	-0.0792546	-0.00954721	0.0249304	-0.0816143	0.0521494	-0.276961	0.0541874	0.113971	0.272409
0.67	0.243499	0.01473	0.117584	0.0190456	0.0237627	-0.00944333	-0.0634853	0.0259044	0.908712	-6.96E-05	0.00195402	-0.00236622	-0.0690399	-0.0524767	-0.128109	-0.0293263	-0.182844	0.00677273	-0.472051	0.01477	0.0804066	-0.00971018	0.286286	0.025094	-0.161795	-0.0948179	0.0774307	0.00915607	-0.175238	-0.0198341	-0.287146	0.0787561	0.110181	-0.0104094	0.184249	-0.00499136	-0.411137	0.033674	-0.112899	-0.00219334	-0.0793114	-0.00889786	0.0242241	-0.0913337	0.0493223	-0.268593	0.0554277	0.135925	0.272036
0.68	0.24363	0.0100279	0.117725	0.0135947	0.0236313	-0.00810613	-0.063224	0.0263757	0.908715	0.000876149	0.0019328	-0.0018693	-0.0696204	-0.0565337	-0.128276	-0.0235855	-0.182867	0.00297202	-0.471837	0.0287925	0.0803163	-0.00656196	0.286512	0.0195082	-0.162716	-0.0942859	0.0776441	-0.000579273	-0.175401	-0.0241283	-0.286306	0.0888805	0.110085	-0.00705783	0.184182	-0.00805504	-0.410756	0.0409517	-0.112976	-0.00725823	-0.0793683	-0.0120401	0.0233341	-0.107808	0.0476003	-0.0310193	0.0575665	0.280145	0.2719
0.69	0.243748	0.013252	0.117794	0.00492629	0.023557	-0.00339398	-0.0629582	0.0266825	0.908732	0.00246009	0.00191588	-0.0015644	-0.0702857	-0.0711143	-0.128352	-0.0173519	-0.182944	-0.000398223	-0.471464	0.0456431	0.0803071	0.00705423	0.286669	0.0105285	-0.163672	-0.0980026	0.07774	-0.0116106	-0.175524	-0.0157166	-0.285389	0.0937585	0.110045	-9.76E-05	0.184095	-0.010208	-0.410353	0.0382176	-0.113073	-0.00631842	-0.0794667	-0.0159568	0.0220744	-0.134048	0.0482208	0.136646	0.0603006	0.224335	0.272308
0.7	0.24387	0.00938392	0.117818	0.000390413	0.0235278	-0.00135158	-0.0626918	0.0264896	0.908762	0.00340411	0.00190083	-0.00143241	-0.071042	-0.0732865	-0.128375	-0.0127802	-0.183061	-0.0044846	-0.470946	0.0561025	0.080436	0.0144444	0.286748	0.00579824	-0.164639	-0.0915925	0.0777924	-0.0120163	-0.175568	-0.00879241	-0.284449	0.0926828	0.1101	0.0116189	0.183972	-0.0119405	-0.409965	0.0406585	-0.113169	-0.00551978	-0.0795857	-0.0160728	0.0205879	-0.136059	0.0498232	0.195947	0.0620525	0.113133	0.273274
0.71	0.24393	0.00150644	0.1178	-0.00301039	0.0235195	-0.00152153	-0.0624307	0.0256341	0.908798	0.00359777	0.00188709	-0.00132998	-0.0717622	-0.0663616	-0.128339	-0.00624441	-0.183221	-0.00875046	-0.470356	0.0600266	0.0805657	0.0122565	0.286789	0.00282969	-0.165497	-0.0770403	0.0778356	-0.0083293	-0.175567	-0.00515962	-0.28356	0.0841523	0.110213	0.00965986	0.183864	-0.00977242	-0.409542	0.0446451	-0.113251	-0.00452134	-0.0796879	-0.0135382	0.0192221	-0.105043	0.0519091	0.233945	0.0627335	0.0106869	0.274205
0.72	0.243908	-0.00547582	0.117748	-0.00724425	0.023514	-0.00157413	-0.0621805	0.0243408	0.908832	0.00322819	0.00187433	-0.00121472	-0.0723749	-0.0566937	-0.128249	0.00208077	-0.183394	-0.00985046	-0.469765	0.0580112	0.0806937	0.012706	0.286815	0.00216291	-0.166187	-0.0599028	0.0778909	-0.00544678	-0.175552	-0.00241588	-0.282782	0.0703527	0.110328	0.0126178	0.18379	-0.00435032	-0.409089	0.0451457	-0.113318	-0.00124717	-0.0797561	-0.0108336	0.0182579	-0.0559706	0.0543041	0.253946	0.0624548	-0.0715289	0.274595
0.73	0.243812	-0.0133092	0.117674	-0.00719155	0.023516	-0.00146309	-0.0619452	0.0226816	0.908861	0.00253699	0.00186292	-0.00104742	-0.0728552	-0.0418699	-0.128121	0.00570728	-0.183539	-0.00669364	-0.469225	0.049868	0.080807	0.0103828	0.286849	0.0042909	-0.166683	-0.0406911	0.0779601	0.00095699	-0.175524	0.000763423	-0.282166	0.0534289	0.110449	0.0108484	0.183772	0.000587541	-0.408632	0.0455416	-0.113374	-0.00259132	-0.0798046	-0.00939523	0.0177655	-0.0120136	0.056884	0.266257	0.0614907	-0.121713	0.27434
0.74	0.243647	-0.0193208	0.117593	-0.0089869	0.0235324	0.000753539	-0.061727	0.0209623	0.908882	0.00167225	0.00185367	-0.000789567	-0.0731938	-0.0294417	-0.127974	0.010348	-0.183641	-0.00514406	-0.468767	0.0417222	0.080896	0.00585219	0.286906	0.00724569	-0.166992	-0.0223762	0.0780258	0.00132371	-0.175465	0.0060967	-0.28172	0.0359864	0.110553	0.0102256	0.18381	0.00689925	-0.408186	0.0437359	-0.113429	-0.00172755	-0.0798509	-0.0101204	0.0176476	0.0192184	0.059592	0.275993	0.0601339	-0.147724	0.273631
0.75	0.243427	-0.0243338	0.117506	-0.0101984	0.0235659	0.00161306	-0.061526	0.0192437	0.908895	0.000853306	0.00184743	-0.000438405	-0.0734015	-0.0159699	-0.127819	0.0132747	-0.183713	-0.00453485	-0.468407	0.0301204	0.0809291	0.00235388	0.286998	0.00999656	-0.167137	-0.00620655	0.0780569	-0.00142809	-0.175379	0.00886638	-0.281439	0.0198146	0.110638	0.00611876	0.183904	0.0126311	-0.407767	0.0406988	-0.113484	-0.0017013	-0.0799015	-0.0094691	0.0178001	0.0428228	0.0624086	0.284379	0.0585772	-0.160001	0.272692
0.76	0.243159	-0.0279204	0.117412	-0.010447	0.0236095	0.00216476	-0.0613414	0.017841	0.9089	0.000346093	0.00184462	-0.000103346	-0.0734806	-0.0070638	-0.127672	0.0126213	-0.183766	-0.00345154	-0.468151	0.0241708	0.0809353	-0.00533806	0.287092	0.00823348	-0.167132	0.00639013	0.0780263	-0.00581261	-0.175299	0.00594791	-0.281317	0.00712809	0.11067	-0.00217833	0.184044	0.0133472	-0.407378	0.0374048	-0.11354	-0.00296548	-0.0799488	-0.0086377	0.0181596	0.0599572	0.065319	0.294256	0.0569203	-0.165377	0.271656
0.77	0.242856	-0.0311132	0.117311	-0.0113638	0.0236545	0.00137844	-0.061165	0.017644	0.908903	0.000351081	0.00184551	0.00028233	-0.07353	-0.00914052	-0.127543	0.0104584	-0.183792	0.000516628	-0.467867	0.0340586	0.080801	-0.0189772	0.287149	0.00510562	-0.167072	0.0068394	0.0779142	-0.0145166	-0.175298	-0.00434656	-0.281226	0.0134558	0.110608	-0.00783551	0.184157	0.0094508	-0.407001	0.0383486	-0.113591	0.000762819	-0.0799814	-0.00582562	0.018648	0.0623267	0.0680292	0.191363	0.0549367	-0.262151	0.270626
0.78	0.242553	-0.0275285	0.11723	-0.00411664	0.0236651	-0.00351688	-0.060987	0.0180027	0.908912	0.00157665	0.00184984	0.000586909	-0.0736398	-0.0156158	-0.127481	-0.00323368	-0.183751	0.00870654	-0.467486	0.0406946	0.0805896	-0.0175274	0.287196	0.00342301	-0.167103	-0.010729	0.0777635	-0.0154618	-0.175376	-0.0108562	-0.280993	0.0345709	0.110546	-0.00221223	0.184215	0.000573307	-0.406625	0.0347503	-0.113602	0.00156486	-0.0799672	-0.000149159	0.019043	0.0217123	0.0686209	-0.0584402	0.0516614	-0.338369	0.270155
0.79	0.24232	-0.0215951	0.117208	0.000769077	0.0236197	-0.00512071	-0.0608055	0.0182266	0.908934	0.00280354	0.00185737	0.000937917	-0.0738498	-0.0209074	-0.127531	-0.0118458	-0.183714	0.00171274	-0.467069	0.0401407	0.0804996	-0.0030126	0.287218	0.000762574	-0.167348	-0.0302771	0.0776515	-0.0151434	-0.175476	-0.0124374	-0.28052	0.0574546	0.110608	0.0129535	0.184158	-0.0105649	-0.406318	0.0277915	-0.113624	-0.000322496	-0.0799273	-0.000103419	0.0191838	0.00154984	0.0674517	-0.158945	0.0488089	-0.220348	0.270492
0.8	0.242079	-0.0291469	0.117222	0.00294111	0.0235785	-0.00136934	-0.0606252	0.0177303	0.908964	0.00313022	0.00186822	0.00123847	-0.0740279	-0.00845037	-0.127628	-0.0115798	-0.183777	-0.00963605	-0.466695	0.0335642	0.0805404	0.00948795	0.28722	0.000397215	-0.167661	-0.0254315	0.0775892	-0.00776986	-0.175575	-0.0117044	-0.279896	0.0644609	0.11075	0.014391	0.184028	-0.0147455	-0.406019	0.0333981	-0.113662	-0.00165555	-0.0799196	-0.00575789	0.0193724	0.0226327	0.0656026	-0.208025	0.0472371	-0.0945787	0.270955
0.81	0.241758	-0.0333319	0.117247	0.00253209	0.0235788	0.00197591	-0.0604529	0.0166598	0.908994	0.00277927	0.00188243	0.00162073	-0.0740637	0.00244994	-0.127701	-0.00457581	-0.183899	-0.0116409	-0.466407	0.0238828	0.080648	0.0112115	0.287242	0.00326519	-0.167868	-0.0164367	0.0775796	-0.000868091	-0.175678	-0.0114829	-0.279272	0.0594753	0.110884	0.011919	0.183886	-0.013949	-0.405676	0.0328814	-0.113704	-0.00220888	-0.079963	-0.00992017	0.0198866	0.0591498	0.0634048	-0.232591	0.0467844	0.00434279	0.270971
0.82	0.24141	-0.0353025	0.117279	0.00322968	0.0235934	0.00201334	-0.0602926	0.0154129	0.909018	0.00202664	0.00190072	0.00203144	-0.0740026	0.00935499	-0.127724	0.00175591	-0.183972	-0.00405652	-0.466203	0.017921	0.0807494	0.00818492	0.287291	0.00610967	-0.167983	-0.00835307	0.0776247	0.0056025	-0.175769	-0.00805783	-0.278722	0.0505775	0.110994	0.00928631	0.183768	-0.00999414	-0.405363	0.0294254	-0.113763	-0.00509802	-0.0800283	-0.00976973	0.0207361	0.0849993	0.0610302	-0.249768	0.0471	0.0638771	0.270518
0.83	0.24106	-0.0349331	0.117306	0.00163681	0.0236015	0.000924824	-0.0601444	0.0142469	0.909034	0.00120757	0.00192314	0.00242772	-0.0738881	0.0119216	-0.127691	0.00845638	-0.183964	0.00210365	-0.466046	0.0142938	0.0808181	0.00494887	0.287364	0.00773941	-0.168026	-0.00176545	0.0776913	0.00580574	-0.175821	-0.00341943	-0.278264	0.0402369	0.111075	0.00589505	0.183699	-0.00270435	-0.405102	0.0240171	-0.113836	-0.00506321	-0.0800841	-0.00736369	0.0217628	0.0925638	0.0584987	-0.265123	0.0478783	0.101744	0.269895
0.84	0.240706	-0.0356483	0.117334	0.00284606	0.0235946	-0.00041096	-0.0600077	0.013105	0.909043	0.000612973	0.00194861	0.00265828	-0.073724	0.0179584	-0.127642	0.00784589	-0.18391	0.00269673	-0.465935	0.00747005	0.0808193	-0.00274675	0.287463	0.0109327	-0.167988	0.00667697	0.0777624	0.00749592	-0.175852	-0.00222401	-0.277924	0.0275884	0.111129	0.00586522	0.183688	0.000875321	-0.404881	0.0207311	-0.113925	-0.0077664	-0.0801196	-0.00510751	0.022814	0.089953	0.0558323	-0.277757	0.0489759	0.128314	0.269345
0.85	0.240353	-0.036092	0.117355	0.00199206	0.0235878	1.50E-06	-0.0598815	0.0121493	0.909047	0.000253881	0.00197604	0.0028038	-0.0735159	0.0224164	-0.127601	0.00709711	-0.183879	-0.00183083	-0.465887	0.00209787	0.080808	0.000325473	0.287571	0.0110258	-0.167878	0.0140159	0.0778063	0.00547444	-0.175878	-0.00196688	-0.277701	0.0176082	0.111187	0.00520829	0.183705	0.00290949	-0.4047	0.0179787	-0.114013	-0.00737403	-0.0801472	-0.00456557	0.0238365	0.0839435	0.0530418	-0.289375	0.0503149	0.150146	0.268946
0.86	0.239989	-0.0371506	0.117361	0.000258898	0.0235858	-0.000456145	-0.0597614	0.0120481	0.909048	8.15E-05	0.00200507	0.00302318	-0.0732861	0.0205158	-0.127571	0.00626465	-0.183881	-0.00358905	-0.465849	0.00743944	0.0807421	-0.0156975	0.287672	0.00883628	-0.167726	0.0142645	0.0777995	-0.000974811	-0.175939	-0.00910725	-0.277526	0.0200841	0.111191	-0.00555568	0.183727	0.000851923	-0.404524	0.0194714	-0.11409	-0.0065085	-0.0801682	-0.00370272	0.0247712	0.0709331	0.0501515	-0.285093	0.0518635	0.176543	0.268696
0.87	0.239624	-0.033749	0.117357	-0.00317593	0.0235799	0.000268503	-0.0596375	0.0128406	0.909051	0.000865468	0.00203685	0.00333697	-0.0731238	0.00660575	-0.127548	0.00630882	-0.183898	-0.00492503	-0.465703	0.0227535	0.0805654	-0.0177965	0.28774	0.00514931	-0.16764	0.00275861	0.0777368	-0.0113774	-0.176068	-0.0125311	-0.277252	0.0351269	0.111117	-0.00707173	0.183712	-0.00319785	-0.404324	0.020012	-0.114212	-0.0135099	-0.0801915	-0.00649553	0.0254436	0.0393236	0.048386	-0.0391556	0.0543841	0.333095	0.268703
0.88	0.239329	-0.0254415	0.117291	-0.0102553	0.0236211	0.0043219	-0.0595042	0.0137587	0.909068	0.0024249	0.00207098	0.00341236	-0.0731569	-0.0142526	-0.127457	0.00890508	-0.183975	-0.010367	-0.465378	0.040396	0.0804277	-0.00794914	0.28775	-0.00243416	-0.167724	-0.0112809	0.0775685	-0.0216153	-0.176159	-0.00778117	-0.27683	0.0469202	0.111089	0.00152951	0.183666	-0.00623944	-0.404166	0.0146603	-0.11436	-0.0136365	-0.0802597	-0.0102653	0.0256109	0.00717673	0.0490647	0.139477	0.0575635	0.270332	0.269383
0.89	0.239068	-0.0267483	0.117188	-0.0129531	0.0237017	0.00573812	-0.0593638	0.0142062	0.909098	0.00347414	0.00210423	0.00323105	-0.0733213	-0.0191675	-0.127327	0.0111071	-0.184135	-0.0173952	-0.46491	0.0509531	0.0804369	0.00622196	0.287683	-0.00860348	-0.167883	-0.010461	0.0773854	-0.0182481	-0.176213	-0.00610617	-0.276341	0.0488814	0.111156	0.0128667	0.183586	-0.00970194	-0.404022	0.017858	-0.114506	-0.0133382	-0.0803497	-0.0103819	0.0255654	0.0100885	0.0507971	0.199282	0.0596625	0.153558	0.270375
0.9	0.238774	-0.029903	0.117058	-0.0162765	0.0237931	0.00555246	-0.0592218	0.0141716	0.909135	0.00380264	0.00213575	0.00307541	-0.0734791	-0.017757	-0.127148	0.0180585	-0.184359	-0.0228633	-0.464383	0.0539377	0.0805001	0.00726313	0.287584	-0.0110594	-0.167984	-0.00392997	0.0772408	-0.0131387	-0.176254	-0.00359249	-0.27587	0.0443706	0.111317	0.0155097	0.183499	-0.00791103	-0.403834	0.0208255	-0.11464	-0.0106802	-0.080423	-0.0084795	0.0256614	0.0399806	0.0529719	0.230086	0.0606929	0.0563821	0.271048
0.91	0.23845	-0.0321175	0.116908	-0.0169883	0.0238864	0.00534551	-0.0590817	0.0137902	0.909172	0.00354336	0.00216585	0.002959	-0.0736035	-0.0152838	-0.126913	0.0233424	-0.184605	-0.0220982	-0.463839	0.0545418	0.0805805	0.00730766	0.287472	-0.0108932	-0.167995	0.00447471	0.0771476	-0.0059671	-0.176265	0.00158698	-0.275477	0.0340545	0.111488	0.0183638	0.183441	-0.00414512	-0.403626	0.0214285	-0.11476	-0.010198	-0.0804766	-0.00704523	0.0260982	0.0745491	0.0553854	0.245199	0.0608499	-0.0150542	0.271059
0.92	0.238115	-0.0326516	0.116746	-0.0196832	0.0239799	0.00530541	-0.0589463	0.0132678	0.909204	0.00272067	0.0021954	0.00298365	-0.0736967	-0.0130389	-0.126627	0.0306763	-0.184808	-0.0162896	-0.463306	0.0519194	0.0806422	0.00486813	0.287378	-0.00849003	-0.167925	0.0120572	0.0770842	-0.00592548	-0.176219	0.00924603	-0.275192	0.022952	0.11167	0.0165951	0.183424	0.00106402	-0.403426	0.0196753	-0.11487	-0.00743793	-0.0805168	-0.0057371	0.0268045	0.0947649	0.0579425	0.256671	0.0604203	-0.0592271	0.270537
0.93	0.237774	-0.0337466	0.116566	-0.0190839	0.0240776	0.00496026	-0.0588168	0.0126184	0.909228	0.00194083	0.00222561	0.00307171	-0.0737428	-0.00718638	-0.126292	0.0320716	-0.184943	-0.0100628	-0.462824	0.0445168	0.0806747	0.00131373	0.287308	-0.00443384	-0.167778	0.0200718	0.0769925	-0.00647029	-0.17611	0.01482	-0.275023	0.0111599	0.111821	0.0131084	0.183457	0.00523533	-0.403244	0.0183361	-0.11496	-0.00872903	-0.0805486	-0.00490877	0.0276554	0.104763	0.0606204	0.267285	0.059623	-0.088277	0.269735
0.94	0.23741	-0.0359041	0.116397	-0.0179793	0.0241734	0.00580917	-0.0586945	0.0118487	0.909243	0.0012705	0.00225673	0.0031427	-0.0737043	0.00253255	-0.125975	0.030501	-0.185035	-0.0106009	-0.46244	0.032883	0.0806648	-0.00122277	0.28728	-0.00221272	-0.167537	0.0306707	0.0768725	-0.00854776	-0.17597	0.0163409	-0.274987	-0.0031231	0.111934	0.0119696	0.183549	0.0107383	-0.403064	0.0180551	-0.115069	-0.0104714	-0.0805791	-0.00561005	0.0285816	0.111821	0.0633848	0.273218	0.0585744	-0.108521	0.268809
0.95	0.237046	-0.0338353	0.116233	-0.0184377	0.0242847	0.00736205	-0.0585787	0.011518	0.909252	0.000742753	0.00228844	0.00319796	-0.0736156	0.0018812	-0.125689	0.027647	-0.185142	-0.0111322	-0.462141	0.0301516	0.0806425	-0.00887968	0.28726	-0.00238929	-0.167228	0.0332605	0.0766978	-0.0153531	-0.175843	0.0122711	-0.275076	-0.0106372	0.112046	0.0053931	0.18368	0.0119991	-0.402912	0.0140735	-0.115183	-0.0103824	-0.0806264	-0.0068416	0.029556	0.111404	0.0662121	0.282646	0.0573596	-0.120221	0.26784
0.96	0.236679	-0.037709	0.116063	-0.018072	0.0243977	0.00565859	-0.0584607	0.0122097	0.909259	0.00069124	0.00232127	0.00333531	-0.0735549	0.000823736	-0.125427	0.0239342	-0.185237	-0.00888057	-0.461801	0.0382742	0.0804762	-0.02137	0.287221	-0.00366125	-0.166939	0.0308045	0.0764444	-0.0218981	-0.175815	-0.00282847	-0.275147	-0.000685881	0.112044	-0.00266719	0.183788	0.00877089	-0.402746	0.0219661	-0.115284	-0.0070215	-0.0806685	-0.00444534	0.0304608	0.0924208	0.0688158	0.16844	0.0557326	-0.237236	0.266983
0.97	0.236311	-0.0320799	0.115921	-0.0113233	0.024471	0.00145857	-0.0583326	0.0134478	0.90927	0.0018298	0.00235498	0.00341345	-0.0735598	-0.0102691	-0.125237	0.0112858	-0.185306	-0.00469455	-0.461368	0.0470075	0.0802553	-0.0192724	0.287175	-0.00470246	-0.166761	0.0098611	0.0761824	-0.021761	-0.175904	-0.0104106	-0.27505	0.0213417	0.112025	0.00164903	0.183837	-0.000793203	-0.402519	0.0218114	-0.115348	-0.00487253	-0.0806647	-0.00038996	0.0311135	0.0414183	0.0691542	-0.0833709	0.0527894	-0.285391	0.266649
0.98	0.23603	-0.0248415	0.11584	-0.00659453	0.0244929	0.000240251	-0.058193	0.0143588	0.909295	0.00290754	0.0023901	0.00362535	-0.0736961	-0.0178607	-0.125144	0.00413501	-0.185384	-0.0100846	-0.460895	0.0462372	0.0801306	-0.00742246	0.287126	-0.00498539	-0.166818	-0.0110093	0.0759801	-0.0203069	-0.175995	-0.00743942	-0.274721	0.0420223	0.112106	0.0146076	0.183776	-0.0090392	-0.402329	0.0181768	-0.115426	-0.0070409	-0.0806459	-0.00156707	0.0314474	0.0170194	0.0677771	-0.177691	0.0505523	-0.155552	0.266857
0.99	0.235765	-0.0284904	0.115786	-0.00638779	0.0245267	0.00409727	-0.058048	0.0145204	0.909327	0.00315725	0.00242739	0.00383406	-0.0738378	-0.0112199	-0.125064	0.00761942	-0.185548	-0.018443	-0.460454	0.0407178	0.0801511	0.00945888	0.287059	-0.00505883	-0.166967	-0.0101395	0.0758228	-0.0159316	-0.176024	-0.00123889	-0.274256	0.0484431	0.112262	0.0145092	0.183663	-0.0126858	-0.402127	0.0240031	-0.115514	-0.00659446	-0.0806674	-0.00748064	0.0317256	0.0220842	0.0657812	-0.219882	0.0495253	-0.0519838	0.267027
1	0.235457	-0.0303886	0.115733	-0.00598988	0.0245978	0.00648435	-0.0579048	0.0140525	0.909357	0.00282804	0.00246692	0.00406919	-0.0738884	-0.00439579	-0.124944	0.0125193	-0.185739	-0.0165387	-0.460091	0.0327474	0.0802367	0.0077896	0.287025	-0.0020192	-0.167059	-0.00484983	0.0757037	-0.0095594	-0.176011	0.0020688	-0.273792	0.0436903	0.112396	0.0126848	0.183557	-0.00958139	-0.401877	0.0252681	-0.115599	-0.00799185	-0.0807341	-0.0109572	0.0321293	0.0350559	0.0634833	-0.240498	0.0493683	0.0201357	0.266843
1.01	0.235157	-0.0275983	0.115693	-0.0059499	0.0246756	0.00642854	-0.0577677	0.0133671	0.909382	0.00205127	0.00250871	0.00429146	-0.0739014	-0.00434931	-0.124793	0.0168629	-0.185866	-0.00869717	-0.459789	0.0286246	0.0803132	0.00705262	0.28702	0.00116638	-0.167111	-0.00311006	0.0756373	-0.00642229	-0.175968	0.00547279	-0.273391	0.0364583	0.112527	0.0137074	0.18348	-0.00523018	-0.401655	0.0200959	-0.115707	-0.00943745	-0.0808189	-0.010601	0.0326282	0.037606	0.0610186	-0.256603	0.0497689	0.0630014	0.26643
1.02	0.234861	-0.0294525	0.115643	-0.00602559	0.0247519	0.0054281	-0.0576382	0.0124991	0.909397	0.00104972	0.00255258	0.0044468	-0.0738821	0.00156493	-0.1246	0.0196557	-0.185928	-0.00424878	-0.459527	0.0230469	0.0803603	0.0023171	0.287047	0.00419642	-0.167104	0.00611827	0.0755769	-0.00410744	-0.175903	0.00686324	-0.273088	0.0242995	0.112643	0.00950339	0.18347	0.00114374	-0.40146	0.0199305	-0.115815	-0.0103483	-0.0808949	-0.00866811	0.0331101	0.0293083	0.0584037	-0.269421	0.0505284	0.0929386	0.26606
1.03	0.234563	-0.0293687	0.115599	-0.0062488	0.0248128	0.00484352	-0.0575176	0.011608	0.909404	0.000349326	0.00259734	0.00448885	-0.0738091	0.00661999	-0.124421	0.0189321	-0.185962	-0.00549526	-0.459337	0.0147579	0.0803517	-0.00344257	0.287113	0.00861628	-0.167014	0.0146045	0.0755233	-0.00425477	-0.175841	0.00739094	-0.272915	0.00954985	0.112716	0.00561407	0.183519	0.00750544	-0.401287	0.0170072	-0.115939	-0.010533	-0.0809503	-0.00686035	0.0334919	0.0195148	0.0556746	-0.279123	0.0515431	0.11343	0.265897
1.04	0.234263	-0.0299494	0.115555	-0.00548315	0.0248736	0.0049873	-0.0574062	0.0107141	0.909405	-0.000252163	0.00264207	0.00445785	-0.0736816	0.0135113	-0.124273	0.0153488	-0.18602	-0.0097503	-0.459234	0.00575233	0.0803292	-0.00142038	0.287203	0.00983358	-0.166835	0.0239064	0.0754526	-0.00393212	-0.175787	0.00618015	-0.272893	-0.00479838	0.112796	0.00908437	0.183616	0.0113685	-0.401142	0.0149449	-0.116064	-0.0116065	-0.0809979	-0.00611551	0.0337906	0.0111795	0.0528603	-0.286525	0.0527427	0.128953	0.265943
1.05	0.233959	-0.0323726	0.115507	-0.00682408	0.024937	0.00468715	-0.0573004	0.0106048	0.9094	-0.000608222	0.00268708	0.00458017	-0.0735214	0.0155007	-0.124156	0.0143355	-0.18611	-0.0115376	-0.459177	0.00678163	0.0802443	-0.0170069	0.287288	0.00805009	-0.1666	0.0273779	0.075341	-0.00966964	-0.175776	-0.0017201	-0.272958	-0.00587401	0.112826	-0.00292769	0.183722	0.0102544	-0.401007	0.0182482	-0.116185	-0.0110376	-0.0810396	-0.00542709	0.0340039	-0.00125251	0.0499814	-0.27272	0.0541189	0.163899	0.266132
1.06	0.233619	-0.0304694	0.115441	-0.0107633	0.0250026	0.00593639	-0.057191	0.0113778	0.909395	-2.77E-05	0.00273395	0.00478919	-0.0733667	0.00496819	-0.12404	0.01541	-0.186208	-0.0119677	-0.459055	0.0192794	0.0800565	-0.0176147	0.287356	0.00521979	-0.166372	0.0198193	0.0751652	-0.019554	-0.175844	-0.00591971	-0.272965	0.00491056	0.112771	-0.00463261	0.183813	0.00810074	-0.400805	0.0205892	-0.116351	-0.0177093	-0.0810828	-0.0086157	0.0339606	-0.0298123	0.0484475	-0.0120127	0.0566469	0.321686	0.266503
1.07	0.233348	-0.0224891	0.115319	-0.0174781	0.0251152	0.00997369	-0.0570735	0.0120323	0.909402	0.00121295	0.00278189	0.0047322	-0.0733848	-0.0127128	-0.123863	0.0183059	-0.186341	-0.014503	-0.458789	0.032511	0.0799298	-0.00545532	0.287369	-0.00205965	-0.16628	0.0101887	0.0748935	-0.0285421	-0.175886	-0.00077449	-0.27288	0.00948837	0.112782	0.00624889	0.18389	0.00708756	-0.400644	0.0152206	-0.116541	-0.0168568	-0.0811694	-0.0118581	0.0334274	-0.0640619	0.0492181	0.141566	0.0596161	0.239939	0.267454
1.08	0.233104	-0.023929	0.115164	-0.0198026	0.0252596	0.0104937	-0.0569523	0.0121257	0.909418	0.00195103	0.00282767	0.00442906	-0.073493	-0.0144634	-0.123652	0.0202929	-0.186517	-0.0188656	-0.458428	0.0376933	0.0799472	0.0042885	0.287325	-0.00502576	-0.166214	0.0142332	0.0746089	-0.0250287	-0.175884	0.00196875	-0.272793	0.00623765	0.112887	0.0158426	0.18395	0.00542828	-0.400494	0.017985	-0.116723	-0.0162163	-0.0812672	-0.0108314	0.0326432	-0.0675989	0.0509011	0.198095	0.0614537	0.124664	0.268723
1.09	0.232835	-0.0258971	0.114987	-0.0207836	0.025407	0.00975708	-0.0568328	0.0117143	0.909438	0.00195451	0.00287043	0.00411785	-0.0735837	-0.011993	-0.123411	0.0233109	-0.186743	-0.0236425	-0.458041	0.0383524	0.0799917	0.00446702	0.287259	-0.00666875	-0.166078	0.0209424	0.074362	-0.0181383	-0.175861	0.00503539	-0.272767	-0.00135489	0.113058	0.0163979	0.184023	0.00838467	-0.400318	0.0187936	-0.116893	-0.0155531	-0.081344	-0.00870239	0.0319357	-0.0441888	0.0530144	0.22948	0.0622459	0.0286968	0.269744
1.1	0.232545	-0.0289494	0.114803	-0.021014	0.0255504	0.00915005	-0.0567196	0.0108604	0.909455	0.00131454	0.0029103	0.00386317	-0.0736265	-0.00533986	-0.123143	0.0272255	-0.186987	-0.0226909	-0.457673	0.0341977	0.0800373	0.00380786	0.287195	-0.00523003	-0.165844	0.0317097	0.0741695	-0.0112653	-0.175806	0.00948598	-0.272845	-0.0141093	0.11323	0.0178076	0.184139	0.0144442	-0.40014	0.019025	-0.117057	-0.0148159	-0.0814033	-0.00713458	0.0315074	-0.0128951	0.0553751	0.245442	0.0621644	-0.0444242	0.270158
1.11	0.232228	-0.0311146	0.114616	-0.0215468	0.0256866	0.00886091	-0.0566161	0.00983362	0.909464	0.000591267	0.00294798	0.00369682	-0.0735885	0.00159161	-0.122851	0.0311213	-0.187183	-0.0176869	-0.457365	0.0275505	0.0800639	0.00132267	0.287162	-0.00153121	-0.165498	0.0417572	0.0740083	-0.0090486	-0.175708	0.0153666	-0.273047	-0.0263223	0.113387	0.015283	0.184307	0.0183815	-0.399967	0.01748	-0.117212	-0.0133065	-0.0814479	-0.0062004	0.0313603	0.0124715	0.057872	0.254569	0.0614963	-0.0864162	0.269976
1.12	0.231887	-0.0334702	0.11443	-0.0208857	0.0258234	0.00910113	-0.0565234	0.00869515	0.909465	-0.000225765	0.00298447	0.00360952	-0.0734661	0.0109631	-0.122551	0.0321478	-0.187325	-0.0140474	-0.457137	0.0176107	0.0800548	-0.00183282	0.287167	0.00166179	-0.165048	0.0521096	0.0738392	-0.00936835	-0.175559	0.0206556	-0.273378	-0.0388944	0.113516	0.0101833	0.184524	0.0233852	-0.399809	0.0158366	-0.117359	-0.0132341	-0.0814917	-0.00635832	0.031406	0.0284908	0.0604678	0.262325	0.0605051	-0.109168	0.269412
1.13	0.231535	-0.0344182	0.114258	-0.0196481	0.0259599	0.0097951	-0.0564421	0.0075574	0.90946	-0.000783035	0.00302009	0.00352459	-0.0732624	0.0185579	-0.122276	0.0303238	-0.187434	-0.0136988	-0.457011	0.0078808	0.0800272	-0.00221534	0.287199	0.00450149	-0.164515	0.0603089	0.0736422	-0.0119747	-0.175378	0.0227834	-0.273826	-0.0505539	0.113614	0.0105333	0.184778	0.0272677	-0.399681	0.0125423	-0.117509	-0.0136381	-0.0815424	-0.00703655	0.0315797	0.0373047	0.0631368	0.268247	0.0593344	-0.121631	0.268657
1.14	0.231165	-0.036391	0.114098	-0.0191499	0.0261014	0.0100009	-0.0563712	0.00678364	0.909448	-0.00139574	0.00305489	0.00345902	-0.0729849	0.0245723	-0.122038	0.0278378	-0.187543	-0.0147128	-0.456969	0.00286209	0.0799561	-0.0152295	0.28725	0.00506033	-0.163906	0.0664117	0.0733979	-0.0169995	-0.175215	0.0165765	-0.274376	-0.0565716	0.113689	0.00150684	0.185068	0.0278755	-0.399574	0.0117976	-0.11766	-0.0134295	-0.081603	-0.00722122	0.0318285	0.0426779	0.0658729	0.275844	0.0580648	-0.128883	0.267828
1.15	0.23077	-0.0383397	0.113935	-0.016948	0.0262328	0.0069237	-0.0563021	0.00722259	0.909435	-0.00106388	0.00308944	0.00342447	-0.0726994	0.0210486	-0.121826	0.0217246	-0.187641	-0.00943882	-0.456893	0.0134352	0.0797446	-0.0256561	0.287273	0.00216599	-0.163302	0.058975	0.073086	-0.0218063	-0.175168	0.00148282	-0.274886	-0.0413067	0.11365	-0.00640319	0.185327	0.0219212	-0.399441	0.0161678	-0.11779	-0.0102332	-0.0816472	-0.00362394	0.0320792	0.0272092	0.0682708	0.143905	0.0563492	-0.249493	0.267017
1.16	0.230417	-0.0297337	0.113813	-0.00902773	0.0263077	0.0020167	-0.0562246	0.00829595	0.909431	0.000334457	0.00312332	0.00336667	-0.0725386	0.00595629	-0.121703	0.0072754	-0.187678	-0.00355236	-0.456692	0.0248264	0.079491	-0.0214565	0.28728	-0.000341508	-0.162893	0.0304184	0.0727869	-0.0212985	-0.175225	-0.00571316	-0.275152	-0.0115747	0.113604	0.000202374	0.185493	0.00937906	-0.399306	0.0114423	-0.117886	-0.00898402	-0.081643	0.000556999	0.0321307	-0.0141619	0.0683812	-0.0963273	0.0534356	-0.279468	0.266701
1.17	0.230147	-0.0254317	0.113757	-0.00435593	0.0263297	0.000956047	-0.0561376	0.00897223	0.909441	0.00158356	0.00315739	0.00346347	-0.0725053	0.00230094	-0.121678	0.00161019	-0.18774	-0.0118516	-0.456442	0.0234606	0.0793428	-0.00860882	0.287276	-0.00186969	-0.162744	0.0106008	0.0725574	-0.018887	-0.175295	-0.00504593	-0.275126	0.0137045	0.113669	0.0109901	0.185525	-0.000599995	-0.399214	0.0104038	-0.117994	-0.0102231	-0.081629	-0.00128465	0.0319489	-0.0318998	0.0668832	-0.18565	0.0512957	-0.149779	0.266772
1.18	0.229874	-0.029378	0.113733	-0.00264477	0.0263645	0.00527894	-0.0560474	0.00897091	0.90946	0.00200142	0.00319231	0.0035253	-0.0724487	0.00952527	-0.121671	0.00367671	-0.187909	-0.0224171	-0.456233	0.0177512	0.0793539	0.00901822	0.287249	-0.00158109	-0.162683	0.00976984	0.0723926	-0.0114283	-0.175334	-0.00213755	-0.274923	0.0235911	0.113787	0.0119277	0.185486	-0.00599275	-0.399092	0.0160584	-0.118113	-0.0107921	-0.0816616	-0.0084853	0.0317362	-0.0289709	0.0647967	-0.224875	0.0503664	-0.0447781	0.266764
1.19	0.229558	-0.0301141	0.113724	-0.00222721	0.0264416	0.00822235	-0.0559603	0.00842297	0.909479	0.00179453	0.00322808	0.00363114	-0.0723077	0.0140889	-0.121629	0.00928362	-0.188118	-0.0200494	-0.456088	0.0120946	0.079437	0.00795881	0.287245	0.000642071	-0.162579	0.0119291	0.0722951	-0.00427569	-0.175349	0.000772985	-0.27469	0.0229533	0.113904	0.0107654	0.185425	-0.00640809	-0.398929	0.0158936	-0.118234	-0.0113766	-0.0817552	-0.0128509	0.0316167	-0.0200266	0.0624286	-0.244753	0.050314	0.0271993	0.266471
1.2	0.229252	-0.0297447	0.113717	-0.00257862	0.026527	0.00756759	-0.0558793	0.00775536	0.909494	0.00104761	0.00326523	0.00379015	-0.0721428	0.0147282	-0.12153	0.0155661	-0.188247	-0.009633	-0.455973	0.0112957	0.0795088	0.0053049	0.287262	0.00321272	-0.162458	0.0138367	0.0722494	-0.00048555	-0.17533	0.00497114	-0.274475	0.0197872	0.113999	0.00771936	0.185381	-0.0025306	-0.398793	0.0138071	-0.118359	-0.0117264	-0.081866	-0.0119576	0.0315501	-0.0217135	0.0598993	-0.259463	0.0508199	0.0695953	0.266042
1.21	0.228952	-0.0286413	0.113714	-0.000886641	0.0265943	0.00560118	-0.0558054	0.00700658	0.909501	0.000452669	0.00330366	0.00388145	-0.0719592	0.0162409	-0.121397	0.0163814	-0.188285	-0.00361711	-0.455874	0.00840124	0.0795375	0.000501275	0.287305	0.00631248	-0.162308	0.0165133	0.0722367	0.00312918	-0.175281	0.00714283	-0.274306	0.0130999	0.114051	0.00465806	0.185372	0.00086274	-0.398681	0.0105872	-0.118498	-0.0142712	-0.0819583	-0.00944431	0.0314208	-0.0318929	0.0572299	-0.271998	0.0516694	0.0971336	0.265745
1.22	0.228647	-0.0312114	0.113715	-0.00161255	0.0266477	0.00522677	-0.0557393	0.00622729	0.909504	0.000139796	0.00334248	0.00385637	-0.0717309	0.0232782	-0.12127	0.0170366	-0.188301	-0.00567199	-0.455823	0.00219109	0.0795187	-0.00190626	0.28737	0.0070162	-0.162099	0.0249572	0.0722335	0.00291539	-0.175222	0.00792442	-0.274219	0.00419847	0.114103	0.00457649	0.185395	0.00375241	-0.398583	0.0113409	-0.118647	-0.0132455	-0.0820324	-0.00808726	0.031195	-0.0429316	0.0544421	-0.281502	0.0527591	0.117205	0.265679
1.23	0.228335	-0.0307338	0.11371	-0.0012916	0.0267036	0.0053004	-0.0556806	0.00552595	0.909503	-0.000249691	0.0033806	0.0037604	-0.0714588	0.0267885	-0.121163	0.0131811	-0.188336	-0.0079151	-0.45583	-0.00350195	0.0795018	-0.00200217	0.28744	0.00698768	-0.16183	0.02938	0.0722082	0.00213014	-0.17517	0.00576961	-0.274218	-0.00365964	0.114152	0.00399338	0.185445	0.00538371	-0.398499	0.00858456	-0.118783	-0.0133037	-0.0820993	-0.00735346	0.0308698	-0.0506552	0.0515719	-0.288535	0.0540246	0.131869	0.265851
1.24	0.228009	-0.0332657	0.113707	-0.00210992	0.0267579	0.00502418	-0.0556262	0.0055316	0.9095	-0.000353476	0.00341825	0.0038135	-0.0711598	0.0276275	-0.121098	0.0111841	-0.18839	-0.0098585	-0.455859	8.15E-05	0.0794181	-0.0163743	0.287499	0.00450977	-0.161526	0.0306458	0.0721589	-0.00219682	-0.175174	-0.0028827	-0.274251	-0.000606923	0.114143	-0.00565943	0.185482	0.00198936	-0.39841	0.0122651	-0.118923	-0.0136766	-0.0821597	-0.00715247	0.0304942	-0.0565746	0.0486792	-0.259673	0.0554903	0.179328	0.266115
1.25	0.227673	-0.029813	0.113687	-0.00595015	0.0268166	0.00632935	-0.0555671	0.00638102	0.9095	0.00057329	0.00345713	0.00395189	-0.0709142	0.0133202	-0.121035	0.0113427	-0.18846	-0.0104497	-0.455788	0.0159998	0.079255	-0.0150999	0.287527	0.000417307	-0.161274	0.0192805	0.0720544	-0.0116585	-0.17525	-0.00604539	-0.274188	0.0141226	0.114085	-0.00331211	0.185482	-0.00168327	-0.398285	0.0127578	-0.119111	-0.020547	-0.0822297	-0.0103408	0.0298979	-0.0828221	0.0473315	0.00806585	0.0581929	0.32526	0.26652
1.26	0.227418	-0.0203002	0.113608	-0.0129342	0.0269191	0.0096514	-0.055499	0.00713981	0.909513	0.00192584	0.00349628	0.00383014	-0.0708751	-0.00751517	-0.12091	0.0140604	-0.188574	-0.0136172	-0.45554	0.03201	0.0791518	-0.00361889	0.28749	-0.00844878	-0.161196	0.0053285	0.0718616	-0.0207602	-0.175296	-0.00205716	-0.27399	0.0234404	0.1141	0.0059134	0.185453	-0.00408669	-0.398216	0.00553738	-0.119313	-0.0186995	-0.0823383	-0.0125101	0.0288359	-0.116103	0.0481789	0.14557	0.0611564	0.237147	0.267535
1.27	0.227206	-0.0215554	0.113498	-0.0140838	0.027046	0.00942708	-0.0554263	0.00731512	0.909537	0.00264093	0.00353308	0.00352331	-0.0709534	-0.00957013	-0.120752	0.0148001	-0.18874	-0.0176602	-0.455177	0.037688	0.0791942	0.00606795	0.287385	-0.0105974	-0.161185	0.00661292	0.071669	-0.0155911	-0.17531	-0.000286778	-0.273744	0.0241442	0.114193	0.0139449	0.185389	-0.00768486	-0.398173	0.00817121	-0.119508	-0.0194564	-0.0824535	-0.0110504	0.0274987	-0.123471	0.0498361	0.196905	0.0630252	0.126716	0.268996
1.28	0.226961	-0.0242632	0.113367	-0.0165697	0.0271721	0.00921537	-0.0553548	0.0069271	0.909564	0.00269242	0.00356689	0.0032299	-0.0710007	-0.0067336	-0.120564	0.0198945	-0.18895	-0.0225037	-0.454793	0.0384775	0.0792549	0.00601451	0.287261	-0.0132382	-0.161107	0.0141018	0.0715213	-0.0102738	-0.175301	0.00354603	-0.273533	0.0170413	0.114355	0.0157342	0.185332	-0.00388882	-0.398094	0.00984177	-0.119697	-0.0171981	-0.0825446	-0.00930178	0.0262325	-0.0983517	0.0518905	0.226546	0.0638564	0.0283196	0.27029
1.29	0.226686	-0.0274372	0.113218	-0.0175699	0.0273041	0.0091268	-0.0552889	0.00621918	0.909588	0.00216037	0.00359791	0.00297475	-0.0710005	-0.00194698	-0.120333	0.0241778	-0.189171	-0.0198793	-0.454413	0.0371104	0.0793115	0.00455329	0.287132	-0.0114198	-0.160925	0.0246015	0.071412	-0.00441463	-0.175253	0.00859665	-0.273424	0.00533273	0.114503	0.0139917	0.185318	0.000289275	-0.398003	0.010478	-0.119864	-0.0157738	-0.0826226	-0.00816492	0.0252747	-0.0630153	0.0542009	0.245884	0.0637666	-0.0521461	0.270961
1.3	0.226386	-0.0292187	0.113064	-0.0179674	0.0274316	0.00852484	-0.0552308	0.00537568	0.909607	0.00157167	0.00362699	0.00285612	-0.070945	0.00291537	-0.120078	0.0276268	-0.189331	-0.013668	-0.454057	0.0334632	0.0793374	0.000984512	0.287025	-0.00934782	-0.160642	0.033445	0.0713269	-0.00310447	-0.175157	0.014685	-0.273428	-0.00592617	0.114638	0.0136456	0.185341	0.00406645	-0.397915	0.00896321	-0.120023	-0.0146282	-0.0826876	-0.0068906	0.0246368	-0.0344771	0.0566897	0.25781	0.0629962	-0.104149	0.27098
1.31	0.226068	-0.031693	0.112906	-0.0177559	0.0275545	0.00826621	-0.0551821	0.00437101	0.909619	0.000858244	0.0036553	0.00281147	-0.0708204	0.011606	-0.119812	0.0284295	-0.189432	-0.0101484	-0.453766	0.024613	0.0793228	-0.00350124	0.286948	-0.00559064	-0.160268	0.043584	0.0712198	-0.00498258	-0.175009	0.0193656	-0.273551	-0.0182489	0.114757	0.00975915	0.185413	0.00956364	-0.397843	0.00776754	-0.12017	-0.0140758	-0.0827443	-0.00634653	0.0242295	-0.0150681	0.05929	0.266215	0.0618233	-0.131987	0.270547
1.32	0.225725	-0.0334975	0.112761	-0.0156857	0.0276738	0.00856981	-0.0551435	0.00333332	0.909625	0.000386129	0.00368312	0.0027526	-0.0706047	0.0206148	-0.119576	0.0254464	-0.189506	-0.0106444	-0.453573	0.0144415	0.0792856	-0.00413924	0.286897	-0.00414298	-0.159801	0.0519566	0.0710804	-0.00637277	-0.174845	0.019501	-0.273791	-0.028816	0.114854	0.0109784	0.185524	0.0119793	-0.397784	0.00569241	-0.120323	-0.015677	-0.0828022	-0.00694166	0.0239908	-0.00100789	0.0619791	0.273107	0.0604391	-0.146335	0.269843
1.33	0.225369	-0.0341621	0.112628	-0.0163186	0.027799	0.00950861	-0.0551139	0.00275672	0.909626	-5.97E-05	0.0037105	0.00274563	-0.0703284	0.0231911	-0.11938	0.0234614	-0.189596	-0.0128852	-0.453455	0.0122224	0.0792073	-0.0151713	0.286857	-0.00466227	-0.159278	0.0549945	0.070896	-0.013077	-0.174708	0.0130736	-0.274106	-0.031411	0.114921	-0.00138847	0.185651	0.0117662	-0.39775	0.00389505	-0.120478	-0.0142277	-0.0828736	-0.00795267	0.0238777	0.00967591	0.0647386	0.279595	0.0589431	-0.154279	0.268982
1.34	0.225001	-0.0354473	0.112489	-0.0147701	0.0279182	0.00651957	-0.0550842	0.00335994	0.909627	0.000303642	0.00373815	0.00277835	-0.0700746	0.017313	-0.119206	0.0181901	-0.189673	-0.00645695	-0.453275	0.0249548	0.0790062	-0.0243802	0.286783	-0.00767474	-0.158789	0.0460564	0.070643	-0.0188477	-0.174681	-0.000765334	-0.274354	-0.0150005	0.114853	-0.00744952	0.185744	0.00629965	-0.397698	0.00787014	-0.120607	-0.00979285	-0.082935	-0.00442472	0.0237897	-0.00877422	0.0670623	0.129956	0.0569499	-0.277944	0.268117
1.35	0.224677	-0.0273967	0.112387	-0.00708122	0.0279779	0.000299734	-0.0550445	0.00457916	0.909637	0.00184368	0.00376595	0.00281359	-0.0699602	0.00182366	-0.119112	0.00413466	-0.189681	2.48E-05	-0.452951	0.0380622	0.0787535	-0.0218402	0.286694	-0.0104062	-0.158504	0.0172974	0.0703966	-0.018676	-0.174747	-0.00750887	-0.274352	0.0159726	0.114807	-0.000581491	0.185747	-0.00657818	-0.397643	0.00379918	-0.120695	-0.00888177	-0.0829428	0.00104113	0.0234686	-0.0509609	0.0670395	-0.102454	0.0538849	-0.290429	0.267866
1.36	0.224431	-0.0233177	0.112347	-0.00222134	0.0279734	-0.00136882	-0.054994	0.00541049	0.909663	0.00314445	0.00379472	0.00295637	-0.0699774	-0.00282631	-0.119112	-0.00175763	-0.189723	-0.0103604	-0.45256	0.0384769	0.0786063	-0.00946893	0.286583	-0.0124469	-0.158481	-0.00318777	0.0702207	-0.0159292	-0.174827	-0.00707009	-0.274044	0.0424343	0.114871	0.0127651	0.185608	-0.0180389	-0.397626	0.00278376	-0.120803	-0.010897	-0.082929	-0.000265429	0.0229628	-0.0616998	0.065504	-0.185141	0.051632	-0.166232	0.267999
1.37	0.224171	-0.0291016	0.112326	-0.0018302	0.0279856	0.00280146	-0.0549389	0.00548357	0.909697	0.00358502	0.00382497	0.00307999	-0.0699649	0.00671915	-0.119109	0.0024299	-0.189891	-0.0214804	-0.452201	0.0320642	0.0786122	0.00802276	0.286443	-0.0131941	-0.158538	-0.00161467	0.0700934	-0.00938356	-0.17488	-0.00536933	-0.273561	0.0516464	0.114993	0.0106417	0.185403	-0.0227623	-0.397572	0.0100945	-0.120907	-0.00998602	-0.0829597	-0.00724072	0.022511	-0.0489191	0.063412	-0.223239	0.0505342	-0.0636033	0.267986
1.38	0.223858	-0.0303221	0.112322	-0.000922459	0.0280346	0.00603237	-0.0548861	0.00509044	0.909733	0.00340534	0.00385648	0.00323652	-0.0698516	0.0114084	-0.119078	0.00783737	-0.190093	-0.0195273	-0.451915	0.0267557	0.078694	0.00742962	0.286324	-0.0107914	-0.158542	0.000424869	0.070044	-0.00110642	-0.174928	-0.00382195	-0.273041	0.0517422	0.115099	0.00998077	0.185171	-0.0237458	-0.397467	0.010119	-0.12102	-0.0112578	-0.0830485	-0.0122591	0.0222412	-0.0301538	0.0610584	-0.242371	0.0503042	0.0089914	0.267608
1.39	0.223548	-0.0303199	0.112324	-0.000639793	0.0280978	0.00557308	-0.0548377	0.00457628	0.909764	0.00274449	0.00389002	0.00345396	-0.069712	0.0124877	-0.118984	0.0143293	-0.190222	-0.00906828	-0.451653	0.0258555	0.0787648	0.00532163	0.286228	-0.00795807	-0.158524	0.00239279	0.0700529	0.00407458	-0.174951	-0.000975188	-0.272538	0.0489217	0.115195	0.00820778	0.184955	-0.020125	-0.397383	0.00825337	-0.121141	-0.0125365	-0.0831638	-0.0120816	0.0220983	-0.0252709	0.0585524	-0.256474	0.0506453	0.0540405	0.267034
1.4	0.223234	-0.031018	0.112328	-0.000643159	0.028143	0.00357307	-0.054795	0.00393735	0.909787	0.00205349	0.00392551	0.00362167	-0.069537	0.0161323	-0.118847	0.0184977	-0.190253	-0.00263175	-0.451418	0.0219564	0.0787908	-0.000796421	0.286167	-0.00529598	-0.158466	0.00753268	0.0701006	0.00668104	-0.174956	0.000779215	-0.272084	0.0410986	0.115263	0.00499153	0.184779	-0.014781	-0.397315	0.00697106	-0.121278	-0.0132105	-0.0832633	-0.00952163	0.0219513	-0.0309218	0.0559114	-0.269523	0.0513574	0.0850328	0.266556
1.41	0.22293	-0.0303453	0.11233	0.0004987	0.0281736	0.00232732	-0.054759	0.00327427	0.909805	0.00165144	0.00396214	0.00365777	-0.0693344	0.0196204	-0.118698	0.0170452	-0.190252	-0.00197433	-0.45123	0.0163008	0.0787762	-0.00148801	0.286126	-0.0041916	-0.158357	0.0129953	0.070151	0.00842958	-0.174953	0.00116608	-0.271729	0.0306429	0.115305	0.00526934	0.184648	-0.0118944	-0.397279	0.00375268	-0.121415	-0.0145911	-0.0833445	-0.00769276	0.0217444	-0.0390044	0.0531446	-0.280581	0.0523458	0.109439	0.266317
1.42	0.222625	-0.0313561	0.11234	-0.000382979	0.0281938	0.00218918	-0.0547292	0.00272128	0.90982	0.00120599	0.00399863	0.00364804	-0.0690897	0.0248233	-0.118583	0.0157818	-0.190255	-0.004919	-0.451107	0.0095109	0.0787632	-0.00193174	0.286097	-0.00288936	-0.158189	0.0194537	0.0702034	0.00675797	-0.174956	-0.000139113	-0.27147	0.022031	0.115385	0.00768121	0.184543	-0.00945174	-0.397266	0.00285392	-0.121561	-0.013169	-0.0834154	-0.00692184	0.021463	-0.0475946	0.0502631	-0.292065	0.0535598	0.130623	0.266351
1.43	0.222297	-0.0334868	0.112328	-0.00170682	0.0282162	0.0010567	-0.0547015	0.00297337	0.90983	0.000981996	0.00403544	0.0037379	-0.068811	0.0240555	-0.118477	0.0141203	-0.190282	-0.00649181	-0.451	0.0142023	0.0786785	-0.014463	0.286058	-0.00515644	-0.157977	0.0197103	0.070205	0.00165686	-0.175013	-0.009831	-0.271246	0.0255719	0.115389	-0.00492045	0.184437	-0.0121758	-0.397229	0.00659642	-0.121684	-0.0134486	-0.0834766	-0.00618932	0.0211058	-0.0537082	0.0473663	-0.251431	0.0550658	0.191471	0.266537
1.44	0.221968	-0.0303809	0.112298	-0.00518151	0.0282295	0.00114763	-0.0546673	0.0039278	0.909843	0.00178678	0.00407394	0.00392931	-0.068593	0.0115247	-0.118374	0.0141758	-0.190322	-0.00714171	-0.450799	0.0274117	0.0785431	-0.0121093	0.285994	-0.00766278	-0.157828	0.00953737	0.070152	-0.00712158	-0.175153	-0.0131624	-0.270932	0.0377633	0.115349	-0.00117056	0.184299	-0.0148614	-0.397166	0.00721444	-0.121863	-0.0210235	-0.0835381	-0.00841752	0.0205723	-0.0731512	0.0461417	0.017355	0.0578659	0.328647	0.26681
1.45	0.221685	-0.0255216	0.112214	-0.012645	0.028282	0.00493496	-0.0546235	0.0047457	0.909867	0.00297662	0.00411299	0.00382592	-0.0685273	-0.00293377	-0.118218	0.0182564	-0.190409	-0.0117054	-0.450452	0.040244	0.0784695	0.000561519	0.285878	-0.0153792	-0.157795	0.00304238	0.0700189	-0.0155123	-0.17526	-0.00790727	-0.27052	0.042514	0.115377	0.0069026	0.184147	-0.0156809	-0.397122	0.00482867	-0.122064	-0.0181103	-0.0836344	-0.0113498	0.0196398	-0.0984049	0.0470431	0.147551	0.0608158	0.234942	0.267629
1.46	0.221426	-0.0252027	0.112095	-0.01383	0.0283657	0.00537409	-0.0545743	0.00500834	0.9099	0.00360303	0.0041497	0.00352178	-0.0685477	-0.00640198	-0.11803	0.0182037	-0.190547	-0.0151954	-0.450015	0.0453724	0.0785377	0.00712423	0.285704	-0.0181157	-0.157784	0.00511845	0.0698783	-0.0108349	-0.175327	-0.00567151	-0.270112	0.0385414	0.115495	0.0169812	0.18398	-0.017837	-0.397089	0.00522372	-0.122251	-0.0186254	-0.0837452	-0.0109062	0.0185306	-0.096649	0.0487345	0.198396	0.0626573	0.126673	0.268786
1.47	0.221155	-0.026414	0.11196	-0.0156007	0.0284498	0.00477821	-0.0545248	0.00482531	0.909936	0.0034507	0.00418356	0.00325582	-0.0685623	-0.00483293	-0.117818	0.0221571	-0.19072	-0.0184447	-0.449558	0.0450271	0.0786077	0.00648258	0.285515	-0.0186954	-0.15771	0.0122205	0.0697787	-0.00572421	-0.17537	-0.00160186	-0.269774	0.0286178	0.115681	0.0170906	0.18383	-0.0126775	-0.397045	0.00504787	-0.12243	-0.0170239	-0.0838408	-0.00918723	0.0175401	-0.0718391	0.0508076	0.225505	0.0635106	0.0361937	0.269767
1.48	0.220865	-0.0300002	0.111819	-0.0157197	0.0285257	0.00372113	-0.0544794	0.00421264	0.909968	0.00276447	0.00421498	0.00305747	-0.0685239	0.00356464	-0.117583	0.0261071	-0.190888	-0.0150791	-0.44914	0.0387209	0.0786766	0.00582536	0.285343	-0.0160779	-0.157536	0.0241226	0.0697249	-6.59E-06	-0.17537	0.00457101	-0.269563	0.0141014	0.115847	0.0164064	0.183736	-0.00628282	-0.397003	0.00596139	-0.122606	-0.0167416	-0.0839201	-0.00765652	0.0168511	-0.0346488	0.0531181	0.24338	0.0635038	-0.0412541	0.270205
1.49	0.22054	-0.0320363	0.111665	-0.0171578	0.0286002	0.00392667	-0.0544408	0.00349548	0.90999	0.00176768	0.00424487	0.00295051	-0.0683969	0.00981529	-0.117315	0.0301849	-0.190994	-0.00890035	-0.44879	0.031845	0.0787169	0.00196197	0.285204	-0.0115914	-0.157235	0.0352188	0.0696697	-0.000783495	-0.175309	0.0116911	-0.269502	-0.000489468	0.115999	0.012516	0.18371	-0.000451039	-0.396955	0.00456739	-0.122764	-0.0144513	-0.0839895	-0.00742788	0.016523	-0.0015793	0.0556074	0.257404	0.0628301	-0.0927035	0.269987
1.5	0.220205	-0.0335944	0.111512	-0.0160068	0.0286733	0.00387874	-0.0544099	0.00264443	0.910003	0.000810651	0.00427402	0.00289928	-0.0682034	0.0183229	-0.11705	0.0292762	-0.191036	-0.00496161	-0.448523	0.0210059	0.078707	-0.00284385	0.285113	-0.00643761	-0.156841	0.0456437	0.069587	-0.00250289	-0.175196	0.0158186	-0.269585	-0.0161143	0.116112	0.00979419	0.183742	0.00630774	-0.396933	0.00255296	-0.122916	-0.0152065	-0.0840603	-0.00759206	0.0164474	0.0172088	0.0582395	0.268122	0.0617377	-0.124003	0.269332
1.51	0.219849	-0.0360238	0.11137	-0.0138539	0.0287477	0.00405593	-0.0543882	0.00170234	0.910007	0.000104968	0.00430278	0.00282637	-0.0679148	0.0296435	-0.116816	0.0259713	-0.191054	-0.00565773	-0.448378	0.00750564	0.0786702	-0.00430513	0.285064	-0.00245218	-0.156337	0.0574335	0.0694588	-0.00394005	-0.17507	0.0149959	-0.269832	-0.0324197	0.116196	0.00999887	0.183842	0.011928	-0.396927	0.00129965	-0.123071	-0.016822	-0.0841391	-0.00814532	0.0165207	0.0302892	0.060966	0.274662	0.0603929	-0.14221	0.268442
1.52	0.219487	-0.0348801	0.111234	-0.0156871	0.0288201	0.00363708	-0.0543736	0.00143825	0.910005	-0.000419697	0.00433079	0.00277253	-0.0675621	0.0295736	-0.116623	0.0246941	-0.191074	-0.00527407	-0.448328	0.00612283	0.0785901	-0.0153063	0.285028	-0.00484038	-0.155762	0.0599498	0.0692756	-0.0122794	-0.174993	0.00595412	-0.270202	-0.0381152	0.116266	0.00123407	0.183978	0.0135738	-0.396946	-0.00173527	-0.123223	-0.0138857	-0.0842206	-0.00733194	0.0167014	0.0368719	0.0637711	0.28343	0.0589105	-0.152662	0.267408
1.53	0.219128	-0.0345726	0.111094	-0.0121406	0.028865	-0.001659	-0.0543555	0.00236758	0.910001	-0.000165892	0.00435806	0.00264922	-0.0672506	0.0229169	-0.116464	0.0161021	-0.19106	0.00186726	-0.448218	0.0168829	0.0783883	-0.024594	0.28497	-0.00493811	-0.15523	0.0491034	0.0690422	-0.0136939	-0.175058	-0.010927	-0.270523	-0.023498	0.116245	-0.00211913	0.184091	0.00871562	-0.396953	0.00174654	-0.123349	-0.0110035	-0.0842706	-0.00174498	0.0168757	0.0163443	0.0660829	0.120939	0.0568573	-0.285414	0.266412
1.54	0.218837	-0.0245613	0.111002	-0.00391815	0.0288333	-0.00845506	-0.0543244	0.00386724	0.910004	0.000906836	0.00438384	0.00251269	-0.0670913	0.0074217	-0.116404	0.00136167	-0.190993	0.00601154	-0.447995	0.0252993	0.0781404	-0.0198853	0.284917	-0.00553076	-0.154913	0.0191841	0.0688587	-0.0101924	-0.175222	-0.0162728	-0.27062	0.00470273	0.116245	0.00400595	0.18413	-0.00215607	-0.396969	-0.00301917	-0.123445	-0.010486	-0.0842592	0.00357497	0.0167783	-0.033168	0.0660055	-0.105212	0.0537595	-0.286049	0.266052
1.55	0.218634	-0.0201495	0.110961	-4.64E-05	0.0287419	-0.00979492	-0.0542795	0.00500559	0.910018	0.00184206	0.00440938	0.00258986	-0.0670511	0.00421176	-0.116426	-0.0031349	-0.190964	-0.00245299	-0.447754	0.0214926	0.0780107	-0.00657886	0.284866	-0.00498655	-0.15485	0.000466014	0.0687553	-0.00684388	-0.175373	-0.0121689	-0.27045	0.0269479	0.116343	0.014654	0.184065	-0.0101625	-0.39702	-0.00325731	-0.123547	-0.0111456	-0.0842341	0.0012385	0.0164214	-0.0474241	0.0644624	-0.186533	0.0515741	-0.157592	0.266189
1.56	0.218427	-0.0231431	0.110954	0.000847317	0.0286577	-0.00612727	-0.0542264	0.00552552	0.910038	0.00200023	0.0044357	0.0027065	-0.0669778	0.0113602	-0.116464	0.000512248	-0.191024	-0.0103632	-0.447579	0.0131818	0.0780289	0.00959065	0.284811	-0.00462422	-0.154865	-0.00040677	0.0687213	-0.00149798	-0.17547	-0.00732323	-0.270134	0.0336392	0.116486	0.0122206	0.18395	-0.0117474	-0.397031	0.00238128	-0.123663	-0.010847	-0.0842576	-0.00610471	0.0160992	-0.0351261	0.0623707	-0.223814	0.0505368	-0.0592297	0.266212
1.57	0.218201	-0.0224569	0.110952	0.00156125	0.028612	-0.00364812	-0.0541706	0.00557264	0.910056	0.0015247	0.00446354	0.00287526	-0.0668418	0.0139189	-0.116453	0.00594564	-0.191101	-0.00575906	-0.447483	0.00685947	0.0781256	0.00764708	0.284787	-0.000931655	-0.154858	0.00108909	0.0687273	0.00347366	-0.17553	-0.00492437	-0.269815	0.0297792	0.116593	0.00902074	0.183848	-0.00951055	-0.397014	0.00165287	-0.123774	-0.0119577	-0.0843458	-0.0110042	0.0159735	-0.014126	0.0600215	-0.242357	0.0503239	0.0099303	0.265825
1.58	0.217981	-0.0221096	0.110971	0.00319514	0.0285623	-0.00534407	-0.0541153	0.00547962	0.910068	0.00080195	0.00449327	0.00307228	-0.0666702	0.0168782	-0.116407	0.0104416	-0.191084	0.00441777	-0.447446	0.00114594	0.0781783	0.00360074	0.284809	0.00393464	-0.154822	0.00387836	0.0687833	0.00726398	-0.17558	-0.00501741	-0.269551	0.0230675	0.116682	0.00991089	0.183778	-0.00541854	-0.397009	0.0009136	-0.123913	-0.0144977	-0.0844552	-0.0105111	0.0160077	-0.0067254	0.0575194	-0.257903	0.0506491	0.0527164	0.265173
1.59	0.217777	-0.0205768	0.110981	0.00301338	0.0284964	-0.00748559	-0.0540612	0.00532122	0.910072	-2.32E-05	0.00452441	0.00311319	-0.0664802	0.0180306	-0.116311	0.0135466	-0.19099	0.0100315	-0.447454	-0.00354566	0.0782046	0.00244234	0.284865	0.0071577	-0.154758	0.00725124	0.0688405	0.00794675	-0.175643	-0.00713819	-0.269369	0.0129312	0.116792	0.0100074	0.183762	0.000711456	-0.397024	-0.00121143	-0.124049	-0.0144125	-0.0845536	-0.00848115	0.0160381	-0.0131116	0.0548739	-0.270052	0.0513419	0.0846338	0.264591
1.6	0.217591	-0.0177218	0.110996	0.00289244	0.0284045	-0.0091737	-0.0540086	0.00521411	0.910068	-0.000669792	0.00455487	0.00297618	-0.0662723	0.0178908	-0.116222	0.0121387	-0.190855	0.0110563	-0.447519	-0.00882193	0.0782093	-0.00183865	0.284953	0.0099704	-0.154658	0.00963204	0.0689124	0.00841528	-0.175734	-0.00881615	-0.269289	0.00237072	0.116875	0.00772806	0.183797	0.00718133	-0.397061	-0.00472281	-0.124193	-0.0136498	-0.084632	-0.00667882	0.0160104	-0.0222158	0.0521089	-0.281804	0.0523148	0.109032	0.264217
1.61	0.217442	-0.0148894	0.111015	0.00479802	0.0282928	-0.0117294	-0.0539567	0.00520047	0.910058	-0.00128773	0.00458341	0.00273832	-0.0660684	0.0201204	-0.116171	0.00670219	-0.190724	0.00993334	-0.447654	-0.0177071	0.078171	-0.0036921	0.285078	0.0126665	-0.154539	0.0110231	0.0689918	0.0104377	-0.175848	-0.0128375	-0.269317	-0.00690136	0.116956	0.00731596	0.183881	0.00834464	-0.397139	-0.00783162	-0.124334	-0.0149913	-0.0846989	-0.00465507	0.015875	-0.0322662	0.0492268	-0.292557	0.053522	0.130977	0.264119
1.62	0.217307	-0.0155985	0.111027	0.00297149	0.0281562	-0.0141384	-0.0539009	0.00615869	0.910043	-0.00156609	0.00461028	0.00265596	-0.0658693	0.01684	-0.116149	0.00563637	-0.190602	0.00979393	-0.447815	-0.0130008	0.0780843	-0.0141318	0.285195	0.0129927	-0.154424	0.00844335	0.0690573	0.00557886	-0.176025	-0.0215912	-0.269378	-0.00312182	0.116979	-0.00147361	0.183962	0.00870487	-0.39721	-0.00262424	-0.124471	-0.014224	-0.0847466	-0.00370627	0.0156405	-0.0447893	0.0463414	-0.247141	0.0550259	0.194966	0.264183
1.63	0.217187	-0.010558	0.111016	-0.000789398	0.0280037	-0.0151326	-0.0538315	0.00775495	0.91003	-0.000918582	0.00463691	0.0026548	-0.0657563	0.00255335	-0.116123	0.00613803	-0.190488	0.00991377	-0.447883	-0.00129603	0.0779382	-0.0109456	0.285305	0.0098733	-0.154392	-0.00349096	0.0690794	-0.00253509	-0.176268	-0.0238409	-0.269355	0.00694208	0.116968	0.00180455	0.184035	0.00859973	-0.39724	-0.00104998	-0.124655	-0.0207719	-0.0847972	-0.00595561	0.0151638	-0.0676551	0.045183	0.0209861	0.0578703	0.330372	0.264382
1.64	0.217151	-0.00145172	0.11094	-0.00738852	0.0278764	-0.0131691	-0.0537465	0.00916637	0.910026	-2.44E-05	0.00466244	0.00239052	-0.0658236	-0.0164962	-0.116028	0.00887997	-0.190402	0.00911503	-0.447829	0.0106279	0.0779106	0.00492937	0.285364	0.00360042	-0.154508	-0.0144011	0.069016	-0.0109918	-0.176466	-0.0177721	-0.269263	0.0094054	0.117034	0.0114143	0.184122	0.00947757	-0.397298	-0.00542073	-0.124843	-0.0181026	-0.084877	-0.00823885	0.0142927	-0.0932602	0.0460854	0.144959	0.0608256	0.237883	0.265026
1.65	0.217152	-0.00119498	0.110838	-0.00788198	0.027757	-0.0147082	-0.0536501	0.0100434	0.910027	0.000194267	0.0046843	0.00199377	-0.0659861	-0.0188849	-0.115914	0.00848536	-0.190334	0.00739763	-0.447706	0.0126026	0.0779823	0.00781445	0.285402	0.00469519	-0.154662	-0.0128334	0.0689496	-0.00763115	-0.176621	-0.0156708	-0.269194	0.00396324	0.117176	0.0173531	0.184228	0.0109905	-0.397352	-0.00194885	-0.125028	-0.019085	-0.0849638	-0.00744554	0.0132372	-0.0915749	0.0477541	0.196918	0.0626903	0.126205	0.265912
1.66	0.217159	-0.000310177	0.110721	-0.00882571	0.0276229	-0.0162061	-0.0535471	0.0104596	0.910028	-0.000146669	0.00470245	0.0016345	-0.0661555	-0.0187584	-0.11578	0.0113581	-0.190297	0.00456096	-0.447588	0.0101883	0.0780647	0.0100263	0.285448	0.00570106	-0.154782	-0.00879902	0.0689045	-0.00540799	-0.176756	-0.0125593	-0.269204	-0.0062218	0.117344	0.0164318	0.18437	0.016115	-0.397385	-0.00174115	-0.125211	-0.0180278	-0.0850374	-0.00668094	0.0123194	-0.0625982	0.0498333	0.226028	0.0634825	0.0274642	0.266463
1.67	0.217168	-0.0014054	0.11059	-0.0101423	0.0274841	-0.0165567	-0.0534421	0.0104657	0.910023	-0.000841821	0.0047174	0.00136216	-0.0662961	-0.0140983	-0.115613	0.0153805	-0.190254	0.00892193	-0.447519	0.00316657	0.0781518	0.00741914	0.285517	0.00883578	-0.154834	0.000831041	0.0688582	-0.00516688	-0.17685	-0.00723623	-0.269346	-0.0219946	0.117484	0.0109273	0.184577	0.0236431	-0.397415	-0.00100407	-0.125374	-0.0156556	-0.0851115	-0.00734596	0.0117005	-0.0324378	0.0521425	0.242088	0.0634238	-0.0412703	0.266409
1.68	0.217167	-0.0022459	0.110462	-0.0100995	0.0273323	-0.0177247	-0.0533384	0.0102947	0.91001	-0.00180219	0.00472958	0.00111624	-0.0663756	-0.0087168	-0.115444	0.0166979	-0.190129	0.0164194	-0.447532	-0.00451032	0.0782082	0.00302887	0.285634	0.0131244	-0.154794	0.00920456	0.0688043	-0.00671971	-0.176912	-0.0043128	-0.269642	-0.036397	0.117602	0.0123769	0.18485	0.0302179	-0.39744	-0.00124837	-0.125534	-0.0145308	-0.0851858	-0.00733223	0.0113483	-0.00828899	0.0546141	0.255325	0.0627839	-0.0869141	0.265835
1.69	0.217169	-0.000912833	0.110338	-0.00907329	0.027172	-0.0184855	-0.0532365	0.0100429	0.909987	-0.00267994	0.00473923	0.00084228	-0.0664159	-0.0051513	-0.115285	0.0147914	-0.18995	0.0194364	-0.44762	-0.0131379	0.0782174	-0.000362245	0.285795	0.0179281	-0.154692	0.0145424	0.0687157	-0.00946161	-0.176958	-0.00347323	-0.270073	-0.0494704	0.117709	0.00843715	0.185182	0.0361074	-0.397481	-0.00427195	-0.125683	-0.0142552	-0.0852661	-0.00770373	0.0111785	0.00415718	0.05722	0.266777	0.0617684	-0.115966	0.26493
1.7	0.217172	-0.00264742	0.110219	-0.00671502	0.0270018	-0.0198151	-0.0531388	0.00949654	0.909956	-0.00348852	0.00474646	0.000584377	-0.0663951	0.00517313	-0.11516	0.0105286	-0.189747	0.0205361	-0.447818	-0.0267716	0.0782026	-0.00116089	0.285994	0.0216342	-0.15452	0.0242394	0.0685792	-0.0109902	-0.17701	-0.00494004	-0.270648	-0.0648614	0.117763	0.00437866	0.185582	0.0423737	-0.39754	-0.00452864	-0.125826	-0.0154347	-0.0853505	-0.00756915	0.0111075	0.0139826	0.0599316	0.27506	0.0605094	-0.135141	0.263873
1.71	0.217167	-0.00316405	0.110108	-0.00804376	0.0268187	-0.0204676	-0.0530443	0.00959583	0.909918	-0.00397012	0.00475128	0.000427258	-0.0663183	0.00506249	-0.115084	0.00837554	-0.189526	0.0221209	-0.448099	-0.0255466	0.0781345	-0.0152294	0.286204	0.0197136	-0.154293	0.0258387	0.0683905	-0.0201357	-0.177096	-0.0108839	-0.271321	-0.0666892	0.117753	-0.00673409	0.186005	0.0417108	-0.397603	-0.00409303	-0.125968	-0.0127391	-0.0854344	-0.00754046	0.0111009	0.015675	0.0627421	0.284718	0.0590994	-0.148362	0.262748
1.72	0.217141	-0.00551909	0.109996	-0.0048534	0.0266159	-0.0242478	-0.0529442	0.0105547	0.90988	-0.00355995	0.00475502	0.000310165	-0.0662675	0.00162102	-0.115045	0.000491599	-0.189279	0.0270306	-0.448309	-0.0156599	0.0779215	-0.0235767	0.286401	0.0193019	-0.154105	0.0174788	0.0681277	-0.0246741	-0.177282	-0.0230294	-0.271921	-0.0510509	0.117626	-0.0139757	0.186401	0.036462	-0.397617	0.00260774	-0.126082	-0.00888054	-0.0854985	-0.00416307	0.0110554	-0.00670163	0.0650048	0.1144	0.0570813	-0.282797	0.261733
1.73	0.217143	0.000662213	0.109923	0.00359711	0.026356	-0.0294546	-0.0528323	0.0118147	0.90985	-0.00215973	0.00475781	0.000260824	-0.0663202	-0.00916255	-0.115095	-0.013814	-0.188992	0.0300977	-0.448416	-0.00779672	0.0777055	-0.0173872	0.286592	0.0187086	-0.154094	-0.00755112	0.0678672	-0.0237742	-0.177543	-0.0286475	-0.272295	-0.0232698	0.117505	-0.00664101	0.186712	0.0225758	-0.397604	0.00075145	-0.126156	-0.00875978	-0.0855184	-0.000847002	0.0107578	-0.0511201	0.0648813	-0.104653	0.0540394	-0.283256	0.261422
1.74	0.217202	0.00176339	0.109916	0.00611966	0.0260511	-0.0285326	-0.0527096	0.0125547	0.909835	-0.0010819	0.00476095	0.000409025	-0.0664651	-0.00995334	-0.115238	-0.016211	-0.188757	0.0188597	-0.448491	-0.00866379	0.0775914	-0.00261793	0.286766	0.0152458	-0.154306	-0.0218018	0.0676666	-0.0236829	-0.177812	-0.0271895	-0.272398	-0.00143738	0.11751	0.00325216	0.18689	0.0153697	-0.397611	0.00197773	-0.126248	-0.00795821	-0.0855412	-0.00492862	0.0102429	-0.0587167	0.0633517	-0.184247	0.0518554	-0.160849	0.261672
1.75	0.217211	-0.0059704	0.109932	0.00793145	0.0257734	-0.0242211	-0.0525839	0.0124852	0.909826	-0.000833788	0.00476535	0.000484108	-0.0665312	0.00217335	-0.115382	-0.0130795	-0.188613	0.0123105	-0.448612	-0.0156562	0.0776403	0.009326	0.286922	0.0164662	-0.154543	-0.0178031	0.0675068	-0.0164947	-0.178063	-0.0263806	-0.272355	0.00673464	0.117509	-0.00110538	0.187021	0.0120615	-0.397552	0.010274	-0.126339	-0.00833604	-0.0856191	-0.0121759	0.00986367	-0.0354352	0.0612743	-0.222787	0.0507941	-0.0607515	0.261738
1.76	0.217157	-0.00890111	0.109961	0.00750711	0.0255358	-0.0213273	-0.0524619	0.0118696	0.909817	-0.00091005	0.00477092	0.000646934	-0.0664899	0.00832587	-0.115488	-0.00552728	-0.188479	0.0149899	-0.448794	-0.0203997	0.0777388	0.00879116	0.2871	0.0184568	-0.154714	-0.0130615	0.0674011	-0.0112179	-0.178312	-0.0255775	-0.272285	0.00610959	0.11749	-0.00269636	0.187139	0.012435	-0.397446	0.0104112	-0.126431	-0.00787135	-0.0857513	-0.0158571	0.00978936	-0.00588322	0.058929	-0.243136	0.0505715	0.0101295	0.261334
1.77	0.217087	-0.00991497	0.10999	0.00779569	0.0253072	-0.0222157	-0.0523472	0.0110455	0.909806	-0.00124034	0.00477836	0.000838981	-0.0664008	0.0102942	-0.115529	0.000354639	-0.188278	0.023047	-0.448997	-0.0200721	0.0778123	0.00572451	0.287286	0.0189381	-0.154845	-0.0105116	0.0673321	-0.00739832	-0.178554	-0.0248438	-0.272226	0.00484024	0.117434	-0.00583288	0.187264	0.0131616	-0.39736	0.00768338	-0.126523	-0.00893166	-0.0858937	-0.0141109	0.00992974	0.00617	0.0564255	-0.258112	0.0508938	0.0528113	0.260708
1.78	0.21699	-0.0148327	0.110025	0.00920733	0.0250654	-0.0229756	-0.0522418	0.0100033	0.909792	-0.00162947	0.00478718	0.0008947	-0.0662553	0.01874	-0.115541	0.00220292	-0.188011	0.0256945	-0.449211	-0.0229303	0.0778366	0.000695781	0.287488	0.0204276	-0.154919	-0.00252672	0.0672984	-0.0022183	-0.178796	-0.0248937	-0.272192	0.00107481	0.117373	-0.00657945	0.187403	0.0148016	-0.397285	0.00871448	-0.126629	-0.0107608	-0.0860137	-0.0119837	0.0101457	0.00886587	0.0537862	-0.271198	0.0515656	0.0824355	0.260164
1.79	0.216852	-0.0178684	0.110062	0.00860611	0.0248298	-0.0209611	-0.0521476	0.00884494	0.909775	-0.00173193	0.00479609	0.00085779	-0.0660366	0.0246749	-0.115554	0.00209885	-0.187748	0.0216879	-0.449455	-0.0254219	0.077848	0.00243011	0.287688	0.0195899	-0.154905	0.00567984	0.0672817	7.05E-05	-0.179041	-0.0240537	-0.27221	-0.00486148	0.117306	-0.00465478	0.187552	0.014814	-0.397214	0.00700649	-0.126734	-0.00957575	-0.0861225	-0.0118738	0.0103719	0.00786508	0.0510235	-0.28248	0.0524978	0.105586	0.25985
1.8	0.216676	-0.0209395	0.110104	0.0090334	0.0246143	-0.0193861	-0.0520652	0.00772757	0.909757	-0.0017889	0.00480415	0.00075387	-0.0657512	0.0307393	-0.115598	-0.000670288	-0.187521	0.0174381	-0.449728	-0.0279617	0.0778732	0.000124382	0.287881	0.0183223	-0.1548	0.0125691	0.0672812	0.00311895	-0.179298	-0.0269359	-0.272287	-0.0087868	0.117278	-0.00398518	0.187697	0.0130141	-0.397153	0.00553361	-0.126834	-0.00957043	-0.0862331	-0.0114158	0.0106077	0.00808547	0.0481566	-0.292484	0.053646	0.125939	0.259774
1.81	0.216481	-0.022659	0.110148	0.00835128	0.0244031	-0.0197151	-0.0519891	0.00760237	0.90974	-0.0015119	0.00481196	0.000832838	-0.0654669	0.0269013	-0.115673	-0.0030274	-0.18732	0.0151697	-0.44996	-0.0173812	0.0777759	-0.0157552	0.288042	0.0143696	-0.154693	0.00721371	0.0672876	0.00162708	-0.179622	-0.0367972	-0.272309	0.00524143	0.117187	-0.0110818	0.187785	0.00605317	-0.397104	0.00659008	-0.126936	-0.0110779	-0.0863313	-0.00996198	0.0108092	0.00361752	0.0453076	-0.242743	0.0550862	0.19343	0.25992
1.82	0.216244	-0.0264097	0.11017	0.00394056	0.0242056	-0.0169111	-0.0519121	0.00779425	0.90973	-0.000336688	0.00482108	0.000932645	-0.0652052	0.0237192	-0.115736	2.70E-05	-0.187176	0.0077638	-0.450075	-0.00582081	0.07764	-0.00930867	0.288153	0.00725586	-0.154618	0.0054456	0.0672785	-0.00076102	-0.180017	-0.0385126	-0.272187	0.0180895	0.117104	-0.00303891	0.18782	0.00115384	-0.397009	0.0118845	-0.127088	-0.0173186	-0.0864321	-0.0130408	0.0108761	-0.00605193	0.0442284	0.0243748	0.0578671	0.322569	0.260212
1.83	0.216022	-0.0224737	0.110135	-0.00372693	0.0240712	-0.0112335	-0.0518337	0.00778497	0.909734	0.000894659	0.00482967	0.000724343	-0.0650452	0.0104799	-0.115736	0.00461677	-0.18711	0.00302201	-0.450054	0.00792997	0.0776413	0.00781807	0.288184	0.000156634	-0.154603	0.00112849	0.0672445	-0.00247933	-0.18037	-0.0315989	-0.271968	0.0231648	0.117143	0.00859365	0.187824	0.00057017	-0.396933	0.00722198	-0.127248	-0.0137287	-0.0865687	-0.0155829	0.0106623	-0.0222933	0.0451872	0.145608	0.0606946	0.227052	0.260949
1.84	0.215791	-0.0270332	0.110063	-0.00582883	0.0239786	-0.0109251	-0.051758	0.0072566	0.909746	0.0015302	0.00483529	0.000419799	-0.0649291	0.0134383	-0.115694	0.00810232	-0.18707	0.00245399	-0.449938	0.0126748	0.077744	0.0109168	0.288167	-0.00311081	-0.154555	0.00938259	0.067255	0.00721113	-0.180665	-0.0273004	-0.271753	0.0192982	0.117257	0.0158269	0.187822	-0.000905224	-0.396865	0.00985251	-0.127387	-0.0133698	-0.0867072	-0.0128398	0.0103851	-0.00856192	0.0469012	0.19577	0.062419	0.117682	0.261893
1.85	0.215516	-0.0296382	0.109973	-0.00795965	0.023879	-0.011882	-0.0516898	0.00633782	0.909761	0.00138324	0.00483828	0.000205276	-0.0647543	0.0173633	-0.115619	0.0136155	-0.187034	0.000576055	-0.449813	0.0123932	0.0778633	0.0109937	0.288133	-0.00397465	-0.154395	0.019429	0.0673436	0.0147772	-0.180923	-0.0210039	-0.271611	0.00813357	0.117445	0.0193029	0.187836	0.00319894	-0.39678	0.00858244	-0.127524	-0.0117892	-0.0868025	-0.00873619	0.0103209	0.0237725	0.0490102	0.223088	0.0631159	0.0249987	0.262544
1.86	0.215224	-0.0309524	0.109865	-0.00936847	0.0237779	-0.0121392	-0.0516318	0.00527569	0.909773	0.00087779	0.00483943	5.78E-05	-0.064534	0.0211505	-0.115502	0.0180144	-0.186992	0.00361644	-0.449703	0.00994691	0.0779581	0.00687028	0.288103	-0.00202742	-0.154123	0.0296179	0.0674686	0.0178475	-0.181105	-0.0114693	-0.2716	-0.00549611	0.117618	0.0166551	0.187889	0.00814837	-0.396722	0.00523554	-0.127643	-0.0102826	-0.0868669	-0.0059155	0.0105804	0.0561483	0.05136	0.242197	0.0629861	-0.0444066	0.26268
1.87	0.214909	-0.0346285	0.109746	-0.00911881	0.0236802	-0.0121333	-0.0515848	0.00415398	0.909777	-8.44E-06	0.00484007	8.03E-05	-0.0642496	0.0301574	-0.115361	0.0193035	-0.186897	0.00889834	-0.449635	0.00302345	0.0780003	0.00207516	0.288094	0.000727728	-0.153735	0.0421357	0.0675783	0.0174801	-0.1812	-0.00338477	-0.271733	-0.0195889	0.117776	0.0141694	0.188	0.0130989	-0.396685	0.00483651	-0.127748	-0.0107136	-0.0869144	-0.00454249	0.0111129	0.0788685	0.0539083	0.258895	0.062259	-0.0925891	0.262367
1.88	0.21457	-0.0351211	0.10963	-0.00868592	0.023587	-0.0110027	-0.0515485	0.00311768	0.909773	-0.000745648	0.00484136	0.000155745	-0.0638853	0.0364387	-0.11523	0.0181661	-0.186755	0.0107707	-0.449646	-0.00593924	0.0780015	-0.00278761	0.288118	0.00460416	-0.153252	0.0502285	0.0676374	0.0124727	-0.181242	0.00056201	-0.271993	-0.031314	0.117897	0.0109291	0.188158	0.0172182	-0.396666	0.00105845	-0.127854	-0.0110918	-0.0869579	-0.00480406	0.0118255	0.0953654	0.0566066	0.270471	0.0611243	-0.12391	0.261752
1.89	0.214225	-0.0364791	0.109525	-0.00828987	0.0235057	-0.00929289	-0.0515224	0.00210861	0.909763	-0.00115925	0.00484321	0.000195702	-0.063459	0.0441659	-0.115134	0.0164196	-0.186608	0.00825821	-0.449749	-0.0151787	0.0779766	-0.000364	0.288169	0.00569622	-0.152698	0.0593833	0.0676319	0.00694099	-0.18127	0.000775257	-0.272372	-0.0434992	0.11801	0.0117828	0.18835	0.0202259	-0.396685	-0.00135037	-0.127963	-0.0110529	-0.087013	-0.00575808	0.0126742	0.106122	0.0594122	0.27942	0.0597338	-0.142492	0.260945
1.9	0.213877	-0.035615	0.109422	-0.00903887	0.0234371	-0.00908347	-0.0515035	0.00192203	0.909749	-0.00154023	0.00484556	0.000290624	-0.0630038	0.0411222	-0.115065	0.0137327	-0.186471	0.0101348	-0.449894	-0.0107264	0.077903	-0.0173389	0.288216	0.00296701	-0.152106	0.0585332	0.0675484	-0.00234769	-0.181327	-0.00638322	-0.272823	-0.0426468	0.11806	-0.00279963	0.188557	0.0184362	-0.396728	-0.00303624	-0.128065	-0.0100891	-0.087076	-0.00516016	0.0135594	0.101439	0.0623315	0.291466	0.0582026	-0.154798	0.260088
1.91	0.213538	-0.032841	0.109321	-0.00689789	0.0233501	-0.0125333	-0.0514805	0.00279319	0.909736	-0.000971284	0.00484902	0.000382833	-0.0626239	0.030034	-0.115027	0.00732577	-0.186304	0.015146	-0.449933	0.00291307	0.0776771	-0.0246569	0.288234	0.00108255	-0.151597	0.0442686	0.0673996	-0.00854241	-0.181489	-0.0179915	-0.273171	-0.025291	0.118004	-0.00547211	0.188709	0.0120464	-0.396758	-0.00229826	-0.12815	-0.00521123	-0.0871109	-0.000255481	0.0143717	0.0780448	0.0646464	0.107321	0.0559916	-0.303969	0.259335
1.92	0.21328	-0.021434	0.109255	0.000292727	0.0232055	-0.0182218	-0.0514462	0.00404461	0.909734	0.000480954	0.00485323	0.000502873	-0.0624104	0.0130251	-0.115059	-0.00538759	-0.186096	0.019663	-0.449851	0.0113721	0.0774477	-0.018353	0.288235	-0.000484932	-0.151323	0.0134392	0.0672578	-0.00914883	-0.181706	-0.0204601	-0.273282	0.00347253	0.117976	0.000490539	0.188761	-0.00114657	-0.396815	-0.00906904	-0.128187	-0.00463755	-0.0870914	0.0048503	0.0149113	0.0322484	0.0645286	-0.104911	0.0527248	-0.29569	0.259186
1.93	0.213101	-0.0196505	0.109252	0.00621471	0.0230088	-0.0185333	-0.0514012	0.00485505	0.909744	0.00149471	0.00485967	0.000792437	-0.0623061	0.0125913	-0.11517	-0.0105206	-0.185925	0.00999876	-0.449743	0.00979479	0.0773339	-0.00418909	0.288221	-0.00258602	-0.151295	-0.00251116	0.0671822	-0.00512753	-0.181893	-0.0152977	-0.273119	0.0262375	0.118016	0.00615215	0.188691	-0.0113006	-0.396902	-0.00622575	-0.128249	-0.0084815	-0.0870609	0.0018853	0.0152131	0.0187581	0.0630647	-0.180441	0.0503759	-0.171087	0.259384
1.94	0.212909	-0.0217568	0.109267	0.00404955	0.0228493	-0.0119878	-0.0513511	0.00505746	0.909761	0.00177751	0.00486971	0.00121852	-0.0621833	0.0151162	-0.115258	-0.00245925	-0.185878	-0.000843799	-0.449654	0.00727218	0.0773642	0.00897848	0.288189	-0.00300297	-0.151338	-0.0031488	0.0671258	-0.00647887	-0.182	-0.00756373	-0.272806	0.0337148	0.118064	0.00359727	0.188567	-0.0125582	-0.396947	-0.00207988	-0.128307	-0.00491679	-0.087091	-0.00652533	0.0155417	0.028585	0.0610495	-0.220895	0.0492064	-0.0622432	0.25938
1.95	0.212706	-0.0204375	0.109293	0.00559197	0.0227374	-0.00920811	-0.0513017	0.00481072	0.909778	0.00153273	0.004884	0.00165423	-0.0620288	0.0150143	-0.115289	0.00184592	-0.185844	0.00569018	-0.449596	0.00488094	0.0774556	0.00738388	0.288173	0.000186486	-0.151385	-0.00524588	0.0670847	-0.00366762	-0.182058	-0.00535422	-0.272456	0.0358522	0.118082	0.00164524	0.188438	-0.0126865	-0.396977	-0.00370228	-0.128367	-0.00767907	-0.0871833	-0.0103286	0.0160073	0.0399586	0.0587413	-0.243424	0.0489792	0.0165403	0.259004
1.96	0.212509	-0.0200492	0.10933	0.00543061	0.0226382	-0.00879693	-0.0512555	0.00440722	0.909791	0.0010726	0.00490257	0.00205159	-0.0618603	0.0160216	-0.115273	0.00735047	-0.185727	0.0129225	-0.44956	0.00304978	0.0775002	0.00335879	0.288189	0.00185942	-0.151431	-0.00388166	0.0670623	-0.0029526	-0.18211	-0.00607772	-0.272107	0.0335826	0.118102	0.00164637	0.188318	-0.0109632	-0.397022	-0.00481252	-0.128448	-0.00877959	-0.087294	-0.0101072	0.0165268	0.037608	0.0562394	-0.26069	0.0493848	0.0672823	0.2585
1.97	0.21232	-0.0187136	0.109365	0.0056183	0.0225387	-0.00898514	-0.0512136	0.00398157	0.9098	0.000742325	0.00492416	0.00224293	-0.0616838	0.0152326	-0.115221	0.00838162	-0.185568	0.014078	-0.449535	0.00301616	0.0775361	0.00293112	0.28821	0.00162609	-0.151463	-0.00309917	0.0670474	-0.00138669	-0.182178	-0.00764246	-0.271786	0.0301888	0.118114	0.000263836	0.188217	-0.00896052	-0.397084	-0.00678935	-0.128536	-0.0098505	-0.087395	-0.00847061	0.0169727	0.0243332	0.0535842	-0.273863	0.0502165	0.101761	0.258151
1.98	0.212138	-0.0200041	0.109405	0.00667784	0.0224364	-0.00915263	-0.051176	0.00354823	0.909806	0.000562729	0.00494673	0.00224796	-0.0615031	0.0188249	-0.115181	0.00562548	-0.185414	0.0118639	-0.449523	-0.000392508	0.077552	-0.000560856	0.28824	0.00394414	-0.151472	0.00104189	0.0670552	0.00283322	-0.182268	-0.0103337	-0.271509	0.0254201	0.118133	0.00366488	0.188136	-0.00742918	-0.397159	-0.00578884	-0.128635	-0.0111544	-0.0874812	-0.00692813	0.0172896	0.010228	0.0507995	-0.285331	0.051351	0.127531	0.258085
1.99	0.211954	-0.0172687	0.109446	0.00580346	0.0223373	-0.00857056	-0.0511422	0.00328325	0.909811	0.00036302	0.00496891	0.00218119	-0.061306	0.0166052	-0.115168	0.00325626	-0.185305	0.00595627	-0.449539	-0.00120813	0.0775583	0.000357398	0.288273	0.00257453	-0.151446	-5.73E-05	0.0670862	0.00389824	-0.182388	-0.0141924	-0.271273	0.0232567	0.118172	0.00262844	0.188065	-0.00777926	-0.397236	-0.00906389	-0.128732	-0.00999939	-0.0875559	-0.00585238	0.0174923	-0.000319431	0.047897	-0.296293	0.0527329	0.150538	0.258274
2	0.211796	-0.0169955	0.109473	0.00452492	0.0222372	-0.0103358	-0.0511069	0.0039172	0.909815	0.000448465	0.00499109	0.00227526	-0.0611655	0.0106074	-0.115163	0.00215575	-0.185236	0.00552496	-0.449512	0.00754394	0.077479	-0.0133579	0.288285	0.00041492	-0.151464	-0.00587831	0.0671203	0.00299584	-0.182577	-0.0249735	-0.271003	0.0326605	0.118144	-0.00441594	0.187968	-0.011541	-0.397325	-0.00556604	-0.128818	-0.0112842	-0.0876148	-0.0037767	0.0175594	-0.0165987	0.0450153	-0.239635	0.0544342	0.221131	0.258627
2.01	0.211666	-0.00958459	0.109478	-0.00109532	0.0221276	-0.00957617	-0.0510613	0.00527579	0.909824	0.00151664	0.00501446	0.00237913	-0.0611409	-0.00963316	-0.115145	0.00433234	-0.185179	0.00421029	-0.449355	0.0253505	0.0773326	-0.0129716	0.288268	-0.00531243	-0.151596	-0.022289	0.0671498	-0.00416285	-0.182839	-0.026309	-0.270598	0.0483594	0.118116	0.000229814	0.187836	-0.0142937	-0.397392	-0.00713235	-0.128965	-0.0166287	-0.0876659	-0.00532032	0.0172901	-0.052792	0.0439957	0.0320167	0.057505	0.347071	0.259238
2.02	0.211636	-0.000128981	0.109415	-0.00710609	0.0220599	-0.00699728	-0.0510016	0.00655872	0.909846	0.00277551	0.00503763	0.00220145	-0.0613541	-0.0311524	-0.115049	0.00617795	-0.185177	0.00161853	-0.449006	0.0415783	0.077273	0.00116099	0.288174	-0.0127673	-0.151917	-0.0372858	0.0671353	-0.00763016	-0.183053	-0.0218123	-0.270058	0.0582446	0.118179	0.0123212	0.187682	-0.0170125	-0.397509	-0.0117074	-0.129114	-0.0154185	-0.0877439	-0.00650161	0.0164899	-0.090748	0.0449758	0.149887	0.060606	0.253815	0.260545
2.03	0.211647	-0.000609025	0.109318	-0.00989315	0.0220092	-0.00713568	-0.0509318	0.00733433	0.909877	0.00323504	0.00505821	0.00189745	-0.0616845	-0.0350554	-0.114915	0.00888395	-0.185215	-0.00244725	-0.448549	0.0471031	0.0773384	0.0094335	0.28803	-0.0150173	-0.152305	-0.0366843	0.0671566	-0.00153145	-0.18324	-0.0208279	-0.269472	0.0577088	0.118353	0.0214923	0.187513	-0.0164652	-0.397622	-0.0070271	-0.129256	-0.0145123	-0.087818	-0.00530434	0.0154117	-0.0967599	0.0466824	0.19989	0.0626545	0.147058	0.262242
2.04	0.211653	0.00111076	0.109195	-0.0116586	0.0219589	-0.00812014	-0.0508564	0.00769265	0.909909	0.00297904	0.00507585	0.00163146	-0.0620274	-0.0378903	-0.114738	0.0130087	-0.185303	-0.00666146	-0.448067	0.048222	0.0774368	0.00921108	0.287883	-0.0141792	-0.152651	-0.0338712	0.0672368	0.00478927	-0.183413	-0.0179196	-0.268939	0.0483585	0.118586	0.0217501	0.187373	-0.0104844	-0.397698	-0.00723267	-0.129388	-0.0135212	-0.0878732	-0.00355759	0.0144162	-0.0708395	0.0487788	0.227931	0.0636564	0.04666	0.263653
2.05	0.211678	0.00217748	0.109058	-0.0123647	0.0218984	-0.00957735	-0.0507792	0.00768957	0.909936	0.00239737	0.0050914	0.00149152	-0.0623718	-0.0365671	-0.114518	0.0172656	-0.185389	-0.00105331	-0.447607	0.0439727	0.0775157	0.00607388	0.287749	-0.0123062	-0.152939	-0.0270032	0.06736	0.00830125	-0.18354	-0.010638	-0.268534	0.0334678	0.118789	0.0205925	0.187292	-0.00569595	-0.397785	-0.00809878	-0.129513	-0.0131882	-0.0879124	-0.0020636	0.013713	-0.0399502	0.0511162	0.24699	0.0637447	-0.0319896	0.264397
2.06	0.211707	0.00219358	0.108913	-0.0135447	0.0218257	-0.0101736	-0.0507028	0.00757057	0.909955	0.00138036	0.00510597	0.001441	-0.0626803	-0.0330258	-0.114269	0.0208117	-0.185392	0.00624192	-0.447208	0.0368866	0.0775525	0.00301866	0.287659	-0.00750182	-0.153148	-0.0181993	0.0674756	0.00526731	-0.183593	-0.0024013	-0.268286	0.017184	0.118995	0.0209658	0.187278	0.00209858	-0.397874	-0.00802621	-0.129634	-0.0116759	-0.0879415	-0.00189227	0.0132548	-0.0210529	0.0536411	0.262099	0.063154	-0.0871889	0.264558
2.07	0.211742	0.00254739	0.108756	-0.0138347	0.0217557	-0.0102752	-0.0506278	0.00742504	0.909964	0.000429145	0.00512019	0.00139921	-0.0629545	-0.0287144	-0.114003	0.0210908	-0.185347	0.00870702	-0.446881	0.028204	0.077576	0.00108127	0.287612	-0.00278389	-0.153287	-0.0101369	0.0675252	-0.000326717	-0.183584	0.00132587	-0.268198	0.00123815	0.11919	0.0168331	0.187343	0.0100822	-0.397969	-0.00880681	-0.129737	-0.0107652	-0.0879771	-0.00257996	0.0129423	-0.00751827	0.0563088	0.273295	0.0621054	-0.123022	0.264331
2.08	0.211781	0.00246694	0.108608	-0.0123727	0.021677	-0.0111236	-0.050555	0.00710439	0.909964	-0.000442437	0.00513378	0.00131406	-0.063175	-0.0213767	-0.113767	0.0177769	-0.185287	0.0073834	-0.446661	0.0154782	0.0775892	0.00172937	0.287611	0.00218658	-0.153358	-0.001714	0.0675123	-0.00493539	-0.183574	-4.81E-05	-0.268265	-0.0147012	0.11935	0.0157901	0.187476	0.016355	-0.398074	-0.00934373	-0.129843	-0.0116426	-0.0880171	-0.00282649	0.0127493	0.00257634	0.0590694	0.279615	0.0607677	-0.144505	0.263829
2.09	0.211826	0.00387963	0.108462	-0.0129786	0.0215909	-0.0121496	-0.0504834	0.00743609	0.909956	-0.000977021	0.00514674	0.00131208	-0.0633569	-0.022833	-0.11357	0.0147351	-0.185232	0.00873764	-0.446527	0.0144057	0.0775443	-0.014895	0.287628	0.00199852	-0.15338	-0.000833366	0.0674188	-0.0153646	-0.183593	-0.00599902	-0.268458	-0.0194682	0.119438	0.00142034	0.187645	0.015709	-0.398185	-0.00932364	-0.129946	-0.0103066	-0.0880612	-0.0026484	0.0126056	0.000271869	0.0619116	0.287627	0.0592705	-0.159609	0.26318
2.1	0.211864	0.00211646	0.10832	-0.0102164	0.0214804	-0.0154724	-0.0504038	0.00857732	0.909946	-0.000827456	0.00515981	0.00130321	-0.0635723	-0.0263903	-0.113416	0.00751528	-0.185145	0.0145053	-0.446342	0.0229883	0.0773344	-0.0234803	0.28764	0.000751242	-0.153444	-0.00716883	0.0672404	-0.0221067	-0.183703	-0.0149139	-0.268611	-0.00943035	0.11941	-0.00454697	0.187791	0.0133943	-0.398247	-0.00178802	-0.130029	-0.00542528	-0.0880834	0.000223941	0.0124248	-0.0174583	0.064098	0.0996745	0.0570383	-0.310167	0.262539
2.11	0.211946	0.0106087	0.108218	-0.00209588	0.0213196	-0.0203125	-0.0503107	0.0100097	0.909943	0.00036355	0.00517318	0.00139181	-0.0639018	-0.0386262	-0.113351	-0.00712465	-0.184998	0.020651	-0.44607	0.0284831	0.0771225	-0.0171265	0.28765	0.00145649	-0.153678	-0.0320935	0.06704	-0.0244205	-0.183847	-0.0164911	-0.268592	0.0135539	0.119387	0.00183625	0.18787	0.00230052	-0.398287	-0.00513894	-0.13007	-0.00579508	-0.0880712	0.00279125	0.0120968	-0.0482661	0.0638674	-0.109893	0.0538191	-0.293311	0.262261
2.12	0.212087	0.011463	0.108176	0.00129334	0.0211127	-0.020113	-0.0502058	0.0108179	0.909951	0.00112835	0.0051883	0.00165617	-0.0643065	-0.0373002	-0.113376	-0.0101647	-0.184873	0.0108092	-0.445803	0.0240804	0.0770161	-0.00256122	0.287658	-0.000245883	-0.154118	-0.0440061	0.0668656	-0.0261362	-0.183971	-0.0132728	-0.268351	0.0313386	0.119428	0.00646689	0.187855	-0.00436306	-0.398339	-0.00245286	-0.130133	-0.00650212	-0.088062	-0.00103423	0.0116622	-0.0511169	0.06231	-0.186268	0.0515477	-0.167444	0.262149
2.13	0.21219	0.00452544	0.108153	0.00191195	0.0209368	-0.0151999	-0.0500973	0.0107284	0.909963	0.00113257	0.0052063	0.00193998	-0.0646417	-0.0252099	-0.113397	-0.00575126	-0.184864	0.000393893	-0.445598	0.0151181	0.077058	0.00923142	0.287661	0.00207916	-0.154577	-0.0372411	0.0666877	-0.0242615	-0.184052	-0.00942876	-0.268014	0.0332986	0.11947	0.0015218	0.187809	-0.00497043	-0.398332	0.00560224	-0.130192	-0.0059647	-0.0881114	-0.00882155	0.0113236	-0.0367441	0.0602186	-0.223562	0.0504407	-0.0628999	0.261831
2.14	0.21221	-0.00198667	0.108148	0.00259201	0.0207995	-0.0119087	-0.0499941	0.00985604	0.909972	0.000672789	0.00522731	0.00226505	-0.0648164	-0.0111175	-0.113388	0.00114772	-0.184879	0.00223228	-0.445507	0.00408521	0.0771633	0.0103224	0.287702	0.00537818	-0.154917	-0.0245644	0.0665238	-0.0211656	-0.184114	-0.00704518	-0.267715	0.0248497	0.11946	-0.00358096	0.187777	-0.00131633	-0.39825	0.0100166	-0.130265	-0.00712013	-0.0882148	-0.0133822	0.0111731	-0.0171053	0.0578687	-0.242784	0.0502166	0.0110275	0.261184
2.15	0.212191	-0.00517435	0.108148	0.00263707	0.0206902	-0.00995983	-0.0499012	0.00867888	0.909975	-9.46E-06	0.00525158	0.0025642	-0.0648872	-0.00357544	-0.11333	0.00692357	-0.184827	0.010222	-0.445496	-0.00187708	0.0772496	0.00705878	0.287771	0.00866688	-0.155151	-0.0137991	0.0663517	-0.0201614	-0.184161	-0.00615551	-0.267517	0.0138515	0.119417	-0.00387712	0.187781	0.00264315	-0.398167	0.00887569	-0.130345	-0.00793559	-0.0883484	-0.0147351	0.0111846	-0.00696852	0.0553674	-0.257074	0.0505745	0.0569157	0.260385
2.16	0.212145	-0.00713354	0.108157	0.00320434	0.0205822	-0.0103469	-0.0498212	0.0073194	0.909971	-0.000794715	0.00527806	0.00270157	-0.0648754	0.00313499	-0.113253	0.00858724	-0.184693	0.0144473	-0.445546	-0.00747192	0.0772943	0.0015266	0.287873	0.0114076	-0.155285	-0.00513714	0.0661784	-0.0190295	-0.184229	-0.00913512	-0.26742	0.00398183	0.119373	-0.00668308	0.187821	0.0072083	-0.398104	0.00599341	-0.130439	-0.00898799	-0.0884762	-0.0125535	0.0112502	-0.00846169	0.0527262	-0.270857	0.0513042	0.0881968	0.259718
2.17	0.212061	-0.0109553	0.108175	0.00442658	0.0204728	-0.00995676	-0.0497552	0.00585999	0.90996	-0.00132213	0.00530477	0.00263498	-0.0647746	0.013279	-0.113196	0.00624666	-0.184548	0.0113108	-0.445657	-0.0148929	0.0772797	-0.00302374	0.288001	0.0135637	-0.155305	0.00611777	0.0660113	-0.0152608	-0.184334	-0.0119108	-0.267433	-0.00687962	0.119285	-0.0094426	0.187906	0.00964996	-0.398053	0.00484928	-0.130542	-0.00995082	-0.0885862	-0.0108547	0.0113003	-0.0105392	0.0499568	-0.282605	0.0523102	0.11261	0.259326
2.18	0.21194	-0.0151023	0.108202	0.00468503	0.0203718	-0.00849149	-0.0497041	0.00444585	0.909945	-0.00161759	0.00533038	0.00249173	-0.0645772	0.0237707	-0.113185	0.00332976	-0.184443	0.00557061	-0.44585	-0.0222497	0.0772684	-0.00225222	0.288136	0.0125182	-0.155212	0.0166668	0.0658592	-0.0120064	-0.184473	-0.0152264	-0.267546	-0.0149717	0.119197	-0.00993117	0.18801	0.0101988	-0.398017	0.00407528	-0.130644	-0.00939788	-0.0886864	-0.0101581	0.0113304	-0.0131014	0.0470706	-0.294084	0.0535492	0.13532	0.25922
2.19	0.211783	-0.0191179	0.108227	0.00476575	0.0202805	-0.00865004	-0.0496633	0.00384149	0.909929	-0.00153863	0.00535508	0.00246446	-0.064331	0.0258625	-0.113211	-5.83E-07	-0.184365	0.00442307	-0.446048	-0.0168329	0.077166	-0.0164586	0.288249	0.010497	-0.155061	0.0182523	0.0657099	-0.0105168	-0.184681	-0.0253908	-0.267668	-0.00890894	0.119048	-0.017465	0.188096	0.00758352	-0.397981	0.00651324	-0.13074	-0.0116628	-0.0887756	-0.00891952	0.0113518	-0.0120864	0.044233	-0.23104	0.055146	0.216658	0.259269
2.2	0.211585	-0.0202611	0.108238	-0.000784894	0.0201983	-0.00559936	-0.049626	0.00362277	0.909917	-0.000610998	0.00537967	0.00243752	-0.0640851	0.0205874	-0.113247	0.00339469	-0.184315	-0.00097112	-0.446168	-0.00590051	0.0770049	-0.0111087	0.288331	0.00367181	-0.154905	0.016358	0.0655663	-0.0133602	-0.184971	-0.0275464	-0.267701	0.000459382	0.118913	-0.00892465	0.188146	0.00432477	-0.397912	0.00781234	-0.130895	-0.0160461	-0.0888654	-0.0114896	0.0112084	-0.0326118	0.0432902	0.0356379	0.0581414	0.337304	0.259517
2.21	0.2114	-0.0186866	0.108193	-0.00575341	0.0201786	-0.000863004	-0.0495912	0.00321675	0.909917	0.000466837	0.00540249	0.00207064	-0.0639261	0.0128805	-0.113226	0.00544355	-0.184338	-0.0064487	-0.446169	0.00400653	0.0769612	0.00214415	0.288343	-0.00173873	-0.154782	0.015814	0.0654103	-0.0096791	-0.185232	-0.0233282	-0.267674	0.00279416	0.11888	0.00357082	0.188176	0.00226176	-0.397871	0.00450335	-0.13105	-0.0147885	-0.0889873	-0.0132362	0.0106759	-0.0581276	0.044283	0.146644	0.0611492	0.24853	0.260481
2.22	0.211192	-0.0230154	0.108124	-0.00781684	0.0201911	-0.000278985	-0.0495635	0.00225398	0.909925	0.000961069	0.00542122	0.00167104	-0.0637667	0.017905	-0.113182	0.00919537	-0.184404	-0.00983465	-0.446114	0.00536247	0.0770301	0.00937209	0.288308	-0.00435278	-0.15459	0.0253583	0.0653304	0.00198245	-0.18547	-0.0218301	-0.267672	-0.0030927	0.11896	0.0131116	0.188195	0.00229448	-0.397831	0.00545808	-0.131197	-0.0141118	-0.0891044	-0.0106657	0.00998797	-0.0513756	0.045963	0.193731	0.0631588	0.147283	0.261918
2.23	0.210942	-0.0257851	0.10804	-0.00909683	0.020205	-0.000434173	-0.0495473	0.000940048	0.909934	0.000757235	0.00543592	0.00127725	-0.0635358	0.0235717	-0.113106	0.0141158	-0.184488	-0.0120236	-0.44607	0.00327334	0.0771287	0.00926004	0.28826	-0.00503429	-0.154268	0.0365976	0.0653534	0.0138379	-0.185691	-0.0174924	-0.267763	-0.0153167	0.11911	0.0163162	0.188239	0.00583247	-0.397793	0.00292469	-0.131338	-0.0132583	-0.0891899	-0.00757307	0.00949362	-0.0168929	0.0480268	0.221869	0.0641528	0.0482843	0.263192
2.24	0.210666	-0.0296834	0.107945	-0.00888768	0.0202226	-0.000742508	-0.0495449	-0.000486367	0.909938	-1.49E-05	0.00544725	0.000999959	-0.0632362	0.0325409	-0.11299	0.0179513	-0.184564	-0.00848919	-0.446058	-0.00197648	0.0771997	0.00328547	0.288225	-0.0018505	-0.153806	0.050377	0.0654519	0.0231274	-0.185856	-0.0099434	-0.267998	-0.0306236	0.119283	0.0168083	0.188333	0.0118935	-0.397784	0.00150897	-0.131465	-0.0134165	-0.0892544	-0.00530389	0.00936128	0.0194712	0.0503452	0.241859	0.0642182	-0.0320569	0.26392
2.25	0.21036	-0.0304744	0.107848	-0.0107322	0.0202344	-0.000739765	-0.0495563	-0.00174722	0.909933	-0.000891535	0.00545632	0.000825455	-0.0628433	0.0382366	-0.112855	0.022452	-0.184584	-0.00448452	-0.446116	-0.00891561	0.0772265	0.00200981	0.28822	0.000501957	-0.153216	0.0597419	0.0655821	0.0232177	-0.185951	-0.00178886	-0.268376	-0.0434568	0.119452	0.017044	0.188492	0.0184092	-0.397797	-0.00274119	-0.131587	-0.0108789	-0.0892992	-0.0036596	0.00955418	0.0494412	0.0528596	0.257162	0.0635773	-0.0903759	0.264085
2.26	0.210054	-0.0310591	0.107749	-0.00952068	0.0202397	-0.00197527	-0.0495794	-0.00284453	0.909921	-0.00163204	0.00546356	0.000643005	-0.0623884	0.0464352	-0.112724	0.020408	-0.184548	0.0004269	-0.44626	-0.0200972	0.0772243	-0.00266053	0.288247	0.00434333	-0.152549	0.0678467	0.0656984	0.0228394	-0.185992	0.00204764	-0.268876	-0.0561334	0.119618	0.0158699	0.188701	0.0230205	-0.397854	-0.00616502	-0.131699	-0.0114487	-0.0893326	-0.00184348	0.00999143	0.0702977	0.0555298	0.269603	0.0624435	-0.128521	0.263803
2.27	0.209738	-0.0313242	0.107666	-0.00682228	0.0202327	-0.00245771	-0.0496129	-0.00380853	0.909901	-0.00231088	0.00546899	0.000431525	-0.0618502	0.0547594	-0.112642	0.0155201	-0.184476	0.000585938	-0.446521	-0.032203	0.0771959	-0.00335733	0.288311	0.00875968	-0.151795	0.0756555	0.0657894	0.0220664	-0.186014	0.00335325	-0.269513	-0.0697024	0.119779	0.0165636	0.188956	0.0270011	-0.397934	-0.00865041	-0.131819	-0.0134004	-0.0893582	-0.00161442	0.0105724	0.0793075	0.0583181	0.279035	0.0610005	-0.151227	0.263222
2.28	0.209464	-0.0253434	0.107589	-0.00806078	0.0202246	-0.00297512	-0.0496516	-0.00368174	0.909876	-0.00253751	0.0054728	0.000343998	-0.0613307	0.0449297	-0.1126	0.0121227	-0.184408	0.00301199	-0.446825	-0.0262198	0.0771122	-0.0161569	0.288376	0.0053796	-0.151052	0.0682793	0.0658214	0.0110645	-0.186037	-0.000610328	-0.270221	-0.0673645	0.119882	0.00389287	0.189221	0.0238138	-0.398074	-0.0145873	-0.131931	-0.0111011	-0.0893929	-0.00107355	0.0111825	0.0749322	0.0612137	0.288467	0.0593927	-0.166133	0.262497
2.29	0.209204	-0.0243083	0.107509	-0.00543662	0.0201891	-0.00790126	-0.0496835	-0.00249973	0.909851	-0.00219806	0.0054762	0.000321237	-0.0608926	0.0363104	-0.112585	0.00523243	-0.184297	0.010054	-0.447028	-0.0136262	0.0768892	-0.0252391	0.288419	0.00416821	-0.150404	0.0550594	0.0657777	0.00435879	-0.18614	-0.0106895	-0.270825	-0.0496498	0.119889	-0.000833456	0.189441	0.0186215	-0.398188	-0.0091473	-0.132011	-0.00576344	-0.0893987	0.00379018	0.0116959	0.0453386	0.0634086	0.0927564	0.0570393	-0.317857	0.261833
2.3	0.20906	-0.00821951	0.107475	0.00323928	0.0200769	-0.0149893	-0.0496993	-0.000666625	0.909837	-0.000515956	0.00547946	0.000366382	-0.060668	0.012712	-0.11266	-0.0108587	-0.184129	0.0163302	-0.4471	-0.00310281	0.0766476	-0.0206491	0.288451	0.00287101	-0.150055	0.0157772	0.065739	0.00139579	-0.186287	-0.0127864	-0.271159	-0.0167099	0.119904	0.00639246	0.189556	0.00332484	-0.398341	-0.0190115	-0.132056	-0.00714742	-0.0893523	0.00846697	0.011945	0.00618428	0.0631557	-0.113848	0.0537362	-0.296836	0.261649
2.31	0.209037	-0.00225254	0.107495	0.0066341	0.0199073	-0.0155506	-0.0496982	0.000788169	0.909838	0.000443205	0.00548424	0.000604392	-0.0606212	0.00472453	-0.11281	-0.0145735	-0.183996	0.00705501	-0.447119	-0.00174232	0.0765193	-0.00522328	0.28846	6.63E-05	-0.150036	-0.00724611	0.0657357	-0.00117364	-0.186399	-0.00791318	-0.271175	0.00995929	0.119992	0.00911206	0.189539	-0.00483349	-0.398548	-0.0185218	-0.132118	-0.00799045	-0.0893058	0.00468917	0.0120105	-0.00568233	0.0616008	-0.187545	0.0513832	-0.173874	0.261644
2.32	0.209011	-0.00530525	0.107534	0.00674484	0.0197641	-0.010663	-0.0496862	0.00149245	0.909844	0.000737183	0.00549171	0.000901546	-0.0605742	0.00895264	-0.112943	-0.00951568	-0.18398	-0.00347307	-0.447153	-0.00567416	0.0765312	0.00740484	0.288461	0.000726325	-0.15012	-0.00885569	0.0657359	-0.0015042	-0.186447	-0.00272029	-0.271018	0.0189883	0.12006	0.00504581	0.189472	-0.00778882	-0.398693	-0.0104791	-0.132177	-0.00676241	-0.0893224	-0.00406448	0.0120861	0.00244854	0.0595168	-0.225375	0.0501843	-0.0688175	0.261383
2.33	0.208981	-0.00304232	0.107586	0.00768133	0.0196619	-0.00762956	-0.0496698	0.00172558	0.909851	0.000667821	0.00550246	0.00127216	-0.0605074	0.00745974	-0.113027	-0.00403337	-0.184001	0.000423228	-0.447222	-0.00827463	0.07662	0.00897515	0.288477	0.00293815	-0.150226	-0.0112729	0.0657417	-0.00149942	-0.186455	0.00034754	-0.270822	0.0192799	0.120091	0.00270277	0.189387	-0.0085523	-0.398808	-0.0110191	-0.132244	-0.00852781	-0.0894099	-0.00952796	0.0122899	0.0117571	0.0571726	-0.24343	0.0498941	0.00703426	0.260725
2.34	0.208973	-0.000758781	0.107643	0.00726617	0.0195737	-0.00764491	-0.0496523	0.00172782	0.909856	0.000253182	0.00551708	0.00162655	-0.0604516	0.00429781	-0.113043	0.00202332	-0.183934	0.0115944	-0.447303	-0.00747498	0.0766964	0.00635983	0.288517	0.00518751	-0.150351	-0.0127305	0.0657321	-0.00476925	-0.186433	0.00232922	-0.270638	0.017508	0.120102	-0.00160604	0.189316	-0.00653486	-0.398934	-0.0120246	-0.132319	-0.00909024	-0.0895272	-0.0100155	0.0125125	0.00446241	0.0546656	-0.258917	0.0502028	0.0541918	0.259954
2.35	0.208971	-0.00121354	0.107697	0.00711016	0.0194771	-0.00860355	-0.0496355	0.00163033	0.909855	-0.0003134	0.00553461	0.00185761	-0.0603919	0.005334	-0.113018	0.00443292	-0.183782	0.0155525	-0.447389	-0.00831079	0.0767264	0.00214677	0.288583	0.00659911	-0.150476	-0.0106656	0.0656928	-0.00770122	-0.186404	0.00204619	-0.270477	0.0143504	0.120074	-0.00570287	0.189273	-0.00234509	-0.399053	-0.0105457	-0.132403	-0.00938823	-0.0896356	-0.00868817	0.0126275	-0.00899929	0.052011	-0.272132	0.0509136	0.0877144	0.259388
2.36	0.208974	0.000729073	0.107753	0.00753787	0.0193769	-0.008361	-0.0496198	0.00149527	0.909851	-0.000430781	0.00555333	0.00187366	-0.0603367	0.00364653	-0.112999	0.00128351	-0.18363	0.0128924	-0.447477	-0.00876673	0.0767324	-0.000637101	0.288651	0.0068077	-0.150592	-0.0108879	0.065628	-0.00989019	-0.186387	0.000106259	-0.27035	0.0108975	0.120009	-0.00504469	0.189249	-0.00162291	-0.399171	-0.0123398	-0.132491	-0.00966536	-0.0897346	-0.00804563	0.0126124	-0.0230635	0.049227	-0.283569	0.0519332	0.115321	0.259134
2.37	0.208982	-0.00160663	0.10781	0.00786009	0.0192796	-0.0082256	-0.049606	0.00130784	0.909846	-0.000531121	0.0055719	0.00182886	-0.0602785	0.00835786	-0.113013	-0.00215115	-0.183523	0.0072416	-0.447586	-0.0121394	0.0767301	-0.000609589	0.28872	0.00584798	-0.150696	-0.00654746	0.0655439	-0.0101607	-0.186406	-0.00620586	-0.270259	0.00780421	0.119961	-0.00723307	0.189235	-0.00185677	-0.399292	-0.00923602	-0.132575	-0.00947209	-0.0898275	-0.0073771	0.0124685	-0.0345929	0.0463256	-0.29435	0.0532199	0.140607	0.259197
2.38	0.208982	-0.000212289	0.107865	0.00681851	0.0191802	-0.00885762	-0.0495902	0.00199855	0.909842	-0.000246256	0.00559022	0.00187188	-0.0602381	-0.000196334	-0.113058	-0.00486156	-0.183462	0.00387932	-0.44766	-0.00124059	0.0766493	-0.0135943	0.288765	0.00303641	-0.150817	-0.0149353	0.0654458	-0.0132556	-0.186526	-0.0191292	-0.270126	0.0198572	0.119843	-0.0140411	0.189185	-0.00739145	-0.399385	-0.00724786	-0.132661	-0.0111136	-0.0899078	-0.00676079	0.012237	-0.0406889	0.0434902	-0.224327	0.0549075	0.230683	0.259373
2.39	0.209012	0.00519409	0.107889	0.000765672	0.0190905	-0.00700858	-0.0495644	0.0032096	0.909845	0.000841549	0.00560929	0.00190855	-0.060328	-0.0184184	-0.11308	-0.00221164	-0.183446	0.00091883	-0.447585	0.0167251	0.0765303	-0.00968257	0.288769	-0.00183892	-0.151063	-0.0295247	0.0653227	-0.0203099	-0.18673	-0.0228502	-0.269838	0.0366197	0.119729	-0.00778231	0.189089	-0.0106425	-0.399466	-0.00729243	-0.132793	-0.0154477	-0.0899972	-0.00903064	0.0117633	-0.0695236	0.0426168	0.0426369	0.0580596	0.347423	0.259696
2.4	0.2091	0.0105302	0.107849	-0.00538612	0.0190454	-0.00387811	-0.049527	0.00418409	0.909859	0.00199715	0.00562739	0.00168977	-0.0605985	-0.0342169	-0.113031	0.00127081	-0.18349	-0.00364118	-0.447336	0.0312653	0.0764877	0.00299215	0.288707	-0.0100334	-0.15145	-0.0393361	0.0651712	-0.0211865	-0.186922	-0.0206878	-0.269415	0.0460677	0.119688	-0.000450597	0.18897	-0.0131609	-0.399561	-0.00838687	-0.132927	-0.0134948	-0.0901079	-0.0101824	0.0108092	-0.105384	0.0436379	0.152224	0.0611406	0.249624	0.2607
2.41	0.209214	0.0102203	0.107788	-0.00693544	0.0190175	-0.00356509	-0.0494825	0.00460727	0.909883	0.00261566	0.0056422	0.00130164	-0.0609592	-0.0372313	-0.112954	0.00339494	-0.183577	-0.00694444	-0.446992	0.0367017	0.076571	0.0107481	0.288592	-0.0126352	-0.151882	-0.039422	0.0650933	-0.011279	-0.187104	-0.0202263	-0.26894	0.0468379	0.119745	0.0111258	0.188815	-0.0157197	-0.39965	-0.00573001	-0.133067	-0.013694	-0.0902136	-0.00885009	0.00959577	-0.108857	0.0453456	0.198433	0.0631624	0.147319	0.262145
2.42	0.209308	0.00923072	0.107705	-0.00846016	0.0190002	-0.00320451	-0.0494365	0.00452156	0.909909	0.00252303	0.00565334	0.00093779	-0.0613099	-0.0362184	-0.112832	0.00800368	-0.183699	-0.00932571	-0.446622	0.0372051	0.0766799	0.0104167	0.288464	-0.0133792	-0.152247	-0.0329731	0.0651022	-0.000904041	-0.187272	-0.0173092	-0.268514	0.0377457	0.119873	0.0123715	0.188683	-0.0112081	-0.399705	-0.00483381	-0.133194	-0.0126741	-0.0903029	-0.0075891	0.00845156	-0.0889209	0.0473975	0.223949	0.0642347	0.0570665	0.263483
2.43	0.209398	0.00823138	0.107608	-0.00919558	0.0189892	-0.00340577	-0.0493936	0.00405297	0.909931	0.00184088	0.00566136	0.000660579	-0.061637	-0.0328468	-0.112662	0.0122329	-0.183813	-0.00495332	-0.446269	0.0332713	0.0767728	0.00601175	0.28835	-0.00944463	-0.152523	-0.0239542	0.0651822	0.00658612	-0.187396	-0.0111028	-0.268209	0.0239998	0.120002	0.0127549	0.188602	-0.0055933	-0.399767	-0.00549387	-0.133308	-0.0119766	-0.0903811	-0.00616699	0.00757452	-0.0555018	0.0496974	0.246149	0.0644104	-0.0280108	0.264339
2.44	0.209473	0.00648872	0.107501	-0.0106729	0.0189762	-0.00358509	-0.0493558	0.00349356	0.909945	0.000989963	0.00566708	0.000497223	-0.0619083	-0.0274241	-0.112462	0.0161054	-0.183866	0.000225445	-0.445968	0.027817	0.0768174	0.00400572	0.288264	-0.00811369	-0.152694	-0.0137511	0.0652885	0.00765316	-0.18746	-0.00452549	-0.268046	0.00972006	0.120142	0.0137253	0.188582	0.000824524	-0.399831	-0.00576126	-0.133409	-0.00985706	-0.0904447	-0.00501499	0.00701215	-0.024951	0.0522203	0.263652	0.0638183	-0.0920858	0.264589
2.45	0.209531	0.00529088	0.107396	-0.0101818	0.0189553	-0.00425721	-0.049324	0.00284646	0.909951	0.000198008	0.0056711	0.000337811	-0.0621104	-0.0199441	-0.112273	0.0149699	-0.183868	0.00225055	-0.445746	0.0176022	0.0768413	0.00143857	0.288217	-0.00388716	-0.152769	-0.00439135	0.0653852	0.00649774	-0.187487	-0.00181159	-0.268022	-0.0047073	0.120277	0.0122993	0.188621	0.00672288	-0.399897	-0.00680461	-0.133508	-0.00960641	-0.0904968	-0.0039815	0.00669944	-0.00412373	0.054905	0.275376	0.0626915	-0.132923	0.264356
2.46	0.209587	0.00515935	0.107299	-0.0083238	0.0189314	-0.00423861	-0.049299	0.00213677	0.909949	-0.00048757	0.00567345	0.000130694	-0.0622485	-0.0122021	-0.112122	0.0103498	-0.183866	0.000739491	-0.445632	0.0058077	0.0768524	0.00176827	0.288206	-0.000164645	-0.152763	0.00374236	0.0654469	0.0051482	-0.187503	-0.00146487	-0.268145	-0.0191979	0.120406	0.0136212	0.188713	0.0111483	-0.399988	-0.00943493	-0.133604	-0.0105166	-0.0905481	-0.00400329	0.00657441	0.0126649	0.0576981	0.282961	0.0612401	-0.156409	0.263793
2.47	0.209649	0.0055423	0.107203	-0.00936917	0.0189103	-0.00459649	-0.0492789	0.00206944	0.90994	-0.00107495	0.00567435	7.49E-05	-0.0623557	-0.0129505	-0.112008	0.0076575	-0.183867	0.00277521	-0.445585	0.00612694	0.0768089	-0.0128109	0.288197	-0.00147371	-0.152713	0.00542524	0.0654464	-0.00314381	-0.187536	-0.00705695	-0.268371	-0.0227894	0.12048	0.000551028	0.188833	0.0115957	-0.400103	-0.00978969	-0.133687	-0.00833305	-0.0906034	-0.00352326	0.00654735	0.01452	0.0605835	0.288906	0.0596074	-0.174523	0.263054
2.48	0.209684	0.0031463	0.107123	-0.00436736	0.0188578	-0.00909604	-0.049255	0.00285416	0.90993	-0.000761869	0.00567475	8.14E-06	-0.0624638	-0.0145213	-0.111959	-0.00208041	-0.183815	0.0105209	-0.445495	0.0138325	0.0766115	-0.0225506	0.288189	-0.00121587	-0.152675	-0.00133587	0.065406	-0.00481776	-0.187662	-0.0161995	-0.268553	-0.0102859	0.12046	-0.00144792	0.188931	0.0063807	-0.400158	-0.00260577	-0.133763	-0.0054762	-0.090627	0.000878538	0.00648875	-0.00970056	0.0626976	0.0857158	0.0571872	-0.325964	0.262371
2.49	0.209773	0.0119935	0.107078	0.00128578	0.0187526	-0.0136496	-0.0492204	0.00401414	0.909928	0.000369734	0.00567517	8.91E-05	-0.0626979	-0.0280831	-0.111988	-0.0132738	-0.183705	0.0157136	-0.445309	0.0207006	0.0764078	-0.0166405	0.288174	-0.00128662	-0.152826	-0.0266931	0.0653574	-0.0080592	-0.187816	-0.0161239	-0.268538	0.0138837	0.120472	0.00369926	0.188952	-0.00248565	-0.400211	-0.00733717	-0.133786	-0.00332468	-0.0906073	0.00398485	0.00619645	-0.045012	0.0623769	-0.113677	0.0538837	-0.297577	0.26228
2.5	0.209924	0.0129705	0.107087	0.00560866	0.0185992	-0.014273	-0.0491765	0.00464402	0.909937	0.00132644	0.00567712	0.000330703	-0.0630104	-0.0267447	-0.112097	-0.0171865	-0.183612	0.00725826	-0.445118	0.0166218	0.0763073	-0.00210748	0.288155	-0.00252774	-0.153187	-0.0396738	0.0653469	-0.00749207	-0.187938	-0.0118003	-0.268287	0.0334407	0.120546	0.00992922	0.188873	-0.0116191	-0.40029	-0.0056228	-0.133827	-0.00532056	-0.0905851	0.00107672	0.005833	-0.0395318	0.06081	-0.186429	0.0515312	-0.178694	0.262351
2.51	0.210041	0.00689682	0.107116	0.00530539	0.0184689	-0.00953412	-0.04913	0.0045246	0.90995	0.00131022	0.0056822	0.000683953	-0.0632566	-0.016145	-0.112199	-0.0107903	-0.18363	-0.00415505	-0.444983	0.00907991	0.076354	0.0109852	0.288128	-0.00181739	-0.153579	-0.0346791	0.0653467	-0.0069942	-0.188001	-0.00611291	-0.267917	0.0374272	0.12063	0.00409269	0.188752	-0.0119345	-0.400319	0.00111106	-0.133872	-0.00397203	-0.0906153	-0.00644438	0.00562326	-0.0199038	0.0587244	-0.224159	0.0502869	-0.0762625	0.262149
2.52	0.210079	0.000438917	0.107151	0.00583209	0.0183825	-0.00654817	-0.0490885	0.00372039	0.909962	0.000875051	0.00569108	0.0010881	-0.0633559	-0.00313279	-0.112245	-0.00319214	-0.183685	-0.00181407	-0.444945	-0.000326221	0.0764755	0.0102539	0.288124	0.000731103	-0.153864	-0.0223988	0.0653387	-0.00495546	-0.188028	-0.00291268	-0.267578	0.0297593	0.120641	-0.0021066	0.188642	-0.00986586	-0.400281	0.00553016	-0.133915	-0.00514271	-0.0907016	-0.0108757	0.00568008	0.00551864	0.0563798	-0.242883	0.0499331	0.000492363	0.26152
2.53	0.210088	8.73E-05	0.107194	0.00555244	0.0183108	-0.00583621	-0.0490559	0.00276641	0.909968	0.000371693	0.00570397	0.00147691	-0.0633679	-2.01E-05	-0.112242	0.00300868	-0.183656	0.00790647	-0.444972	-0.00403598	0.0765604	0.0078375	0.288149	0.00301093	-0.154064	-0.0162426	0.0653135	-0.00775085	-0.188032	-0.000751829	-0.267323	0.0211215	0.120624	-0.000914998	0.188558	-0.00651237	-0.400247	0.00199329	-0.133974	-0.00581366	-0.0908086	-0.0109256	0.00591828	0.0145965	0.053884	-0.257914	0.0501845	0.0490053	0.26071
2.54	0.210083	-0.00262045	0.107234	0.00613792	0.0182422	-0.00616614	-0.0490336	0.00168527	0.909968	-0.000243518	0.00572017	0.0017158	-0.0633312	0.00629917	-0.1122	0.00447278	-0.183544	0.0125581	-0.445031	-0.00780855	0.0766084	0.00256589	0.288194	0.00505631	-0.154194	-0.0070292	0.0652471	-0.00871014	-0.188034	-0.00210481	-0.26716	0.0113711	0.120595	-0.00665126	0.188515	-0.00266533	-0.400239	0.00105243	-0.134034	-0.00713441	-0.0909094	-0.00924328	0.0061969	0.0139096	0.0512503	-0.270687	0.0508408	0.0831833	0.260047
2.55	0.210057	-0.003968	0.107288	0.00715964	0.0181674	-0.00573862	-0.0490219	0.000652613	0.909965	-0.000456434	0.00573766	0.00176764	-0.0632397	0.0108542	-0.112186	0.00167754	-0.183418	0.0093822	-0.445127	-0.0109722	0.0766192	3.01E-05	0.288253	0.00590379	-0.154248	-0.00064763	0.0651689	-0.00900918	-0.188065	-0.0044342	-0.267083	0.00382973	0.120527	-0.00635213	0.188497	-0.00092863	-0.400249	-0.00148491	-0.134113	-0.00818583	-0.0909956	-0.00802202	0.00646459	0.0096539	0.0484889	-0.283301	0.0517969	0.110327	0.259668
2.56	0.21001	-0.00792054	0.107348	0.00731513	0.0181025	-0.00456753	-0.0490207	-0.000362574	0.909958	-0.000797257	0.00575528	0.00176332	-0.0630947	0.0193153	-0.112211	-0.00124512	-0.183345	0.00216743	-0.44527	-0.0165685	0.0766149	-0.00330558	0.288318	0.00594701	-0.154231	0.00787353	0.0650722	-0.00917109	-0.188125	-0.00813025	-0.267075	-0.00162142	0.120452	-0.0106762	0.188488	-0.00202558	-0.400276	-0.000750818	-0.134191	-0.00786874	-0.0910773	-0.00760994	0.00669683	0.00718877	0.0456059	-0.294726	0.0530191	0.135894	0.259594
2.57	0.209913	-0.0131107	0.107404	0.00568145	0.0180457	-0.00403787	-0.0490258	-0.000539179	0.909951	-0.000586391	0.00577342	0.00188768	-0.0628952	0.0213238	-0.112267	-0.00174288	-0.183321	-0.0019368	-0.445409	-0.0100985	0.0765157	-0.0133383	0.28836	0.00259504	-0.154163	0.0100181	0.0649509	-0.0120553	-0.188255	-0.0171349	-0.267055	0.00588212	0.1203	-0.016997	0.188445	-0.00500377	-0.400267	0.00463226	-0.13427	-0.00912581	-0.0911496	-0.00762537	0.00691597	0.00886125	0.0428232	-0.21761	0.0546566	0.22814	0.259636
2.58	0.209793	-0.0101337	0.107431	-0.000652361	0.0180123	-0.000358647	-0.0490302	-0.000321532	0.909949	0.00039439	0.00579299	0.00199489	-0.0627362	0.00878537	-0.112305	0.00167186	-0.183339	-0.00607337	-0.445441	0.00400597	0.0763922	-0.0100283	0.288365	-0.00221569	-0.154126	0.00267682	0.0647906	-0.0194397	-0.18844	-0.0169988	-0.266934	0.0165868	0.12013	-0.0142211	0.188376	-0.00738593	-0.400232	0.00250714	-0.134395	-0.0129352	-0.0912356	-0.0107797	0.00697421	-0.0104556	0.0420317	0.0449803	0.0577245	0.339469	0.259848
2.59	0.209705	-0.00956357	0.107403	-0.00592805	0.018036	0.00339675	-0.0490335	-0.000456498	0.909959	0.00152032	0.00581219	0.0018167	-0.0626961	0.00224859	-0.112283	0.00517408	-0.183414	-0.00997353	-0.445341	0.0141086	0.0763545	0.00554375	0.2883	-0.0110284	-0.154158	0.00236553	0.0645964	-0.018252	-0.18859	-0.0136063	-0.266737	0.019681	0.120049	-0.00246428	0.188286	-0.00852996	-0.400233	0.00171652	-0.134524	-0.0118194	-0.0913509	-0.0117129	0.00664503	-0.0366741	0.0430983	0.151407	0.0607299	0.248774	0.260777
2.6	0.209574	-0.0149101	0.10735	-0.00663471	0.0180911	0.00476768	-0.0490411	-0.0011082	0.909977	0.00193458	0.00582864	0.00146818	-0.0626356	0.00731167	-0.112232	0.00729693	-0.183524	-0.0139641	-0.445188	0.0164943	0.0764489	0.0100016	0.28819	-0.0114575	-0.154104	0.0125549	0.0644629	-0.00558331	-0.18873	-0.0134937	-0.266568	0.0135901	0.12008	0.00825138	0.188191	-0.0100797	-0.400203	0.0051583	-0.134651	-0.0128462	-0.09146	-0.0105165	0.00619002	-0.0269963	0.0448466	0.198907	0.0627178	0.146061	0.262113
2.61	0.209409	-0.0169257	0.107286	-0.00865371	0.018161	0.00600902	-0.0490569	-0.00211377	0.909996	0.00180068	0.00584173	0.00114771	-0.0625312	0.0113012	-0.112148	0.0131436	-0.183679	-0.0184237	-0.445026	0.0155636	0.0765442	0.00964576	0.288074	-0.0123543	-0.153935	0.0229797	0.0644269	0.00512267	-0.188861	-0.0101754	-0.26649	0.00149437	0.12018	0.0107295	0.188114	-0.00606171	-0.400172	0.00296696	-0.134774	-0.0110465	-0.0915526	-0.00879572	0.00592441	0.00335415	0.0469586	0.223338	0.0637174	0.0540839	0.26328
2.62	0.209222	-0.0188536	0.107204	-0.0105052	0.0182439	0.00647483	-0.0490842	-0.00335987	0.910011	0.00112248	0.0058519	0.000900146	-0.0623612	0.0172437	-0.112013	0.0192561	-0.183835	-0.0154499	-0.444901	0.0105645	0.0766392	0.0083843	0.287963	-0.0103071	-0.15363	0.0355731	0.0644639	0.0130404	-0.188953	-0.00421754	-0.266559	-0.0150096	0.120295	0.011629	0.188097	0.00178995	-0.400167	-0.000369913	-0.134873	-0.00897878	-0.0916297	-0.00665415	0.00601003	0.0429037	0.049293	0.24184	0.0638491	-0.0243798	0.26394
2.63	0.20901	-0.0215197	0.10712	-0.0100508	0.0183195	0.0050811	-0.0491239	-0.004549	0.910018	0.000152249	0.0058599	0.000735204	-0.0621079	0.0260243	-0.111858	0.0211905	-0.183922	-0.00879818	-0.444843	0.0023608	0.0766853	0.00343021	0.287884	-0.00743497	-0.15319	0.0472766	0.0645497	0.0181726	-0.188998	0.000998037	-0.266785	-0.0296901	0.120414	0.013728	0.188138	0.00681208	-0.400187	-0.00212507	-0.134969	-0.00928988	-0.0916819	-0.0035488	0.00645769	0.0769666	0.0518312	0.258018	0.0632698	-0.0833232	0.263999
2.64	0.208781	-0.0231493	0.107035	-0.00947128	0.0183831	0.00413265	-0.0491749	-0.00564896	0.910014	-0.000846224	0.00586653	0.000599787	-0.0617677	0.035628	-0.111709	0.0207118	-0.183954	-0.00621908	-0.444881	-0.00977407	0.0766979	-0.00101855	0.287848	-0.001947	-0.152645	0.0571396	0.0646374	0.0186754	-0.189001	0.00494588	-0.267152	-0.0436827	0.120534	0.0101989	0.188242	0.0140101	-0.40023	-0.00428034	-0.135061	-0.00942262	-0.091711	-0.00152649	0.0071623	0.0963871	0.0545259	0.270323	0.0621965	-0.12078	0.263596
2.65	0.20854	-0.0238288	0.106962	-0.00765153	0.0184439	0.00486685	-0.0492367	-0.0066643	0.910002	-0.0014515	0.0058717	0.000422202	-0.0613337	0.0451363	-0.111601	0.0166017	-0.183974	-0.00774965	-0.44505	-0.0231789	0.0766956	0.00157673	0.287848	0.000786249	-0.151997	0.0671008	0.0647079	0.0188051	-0.188984	0.00627861	-0.267672	-0.0592886	0.120647	0.0136265	0.188407	0.0181858	-0.400297	-0.00698562	-0.135157	-0.0103952	-0.0917363	-0.00191685	0.00802912	0.109601	0.0573329	0.278909	0.0608158	-0.143412	0.262879
2.66	0.208336	-0.0176827	0.106893	-0.00846768	0.0185076	0.00386312	-0.0493038	-0.0065053	0.909985	-0.00191713	0.00587518	0.000298285	-0.0609112	0.0354133	-0.111534	0.0119765	-0.183985	-0.00286178	-0.44527	-0.018309	0.0766397	-0.0152859	0.287848	-0.000286799	-0.151346	0.0592792	0.0647335	0.0106331	-0.188986	-0.000953372	-0.268275	-0.0570465	0.120736	0.00294657	0.188587	0.0164221	-0.400424	-0.0130097	-0.135242	-0.00869632	-0.091768	-0.000397796	0.00893435	0.101344	0.0602484	0.286963	0.0592699	-0.159592	0.26204
2.67	0.208164	-0.0143885	0.106833	-0.00383703	0.018532	-0.00210973	-0.0493638	-0.00530793	0.909966	-0.00165287	0.00587763	0.000173357	-0.0605862	0.0252524	-0.11152	0.00171028	-0.183943	0.00451764	-0.445397	-0.00677185	0.0764221	-0.0247122	0.287838	-0.000784363	-0.150805	0.0435052	0.06473	0.00898828	-0.189096	-0.0128114	-0.268775	-0.0401859	0.120747	2.12E-05	0.188728	0.0106418	-0.400542	-0.0101321	-0.135307	-0.00503806	-0.0917604	0.00577472	0.00970081	0.0673757	0.062316	0.0709361	0.0568945	-0.317341	0.261368
2.68	0.208091	-0.00127204	0.106819	0.00344173	0.0184773	-0.00894101	-0.049408	-0.00353524	0.909957	-0.000269295	0.00587932	0.000187587	-0.0604435	0.00675897	-0.111602	-0.012111	-0.183851	0.00878974	-0.445419	0.000254357	0.0761862	-0.0199512	0.287829	-0.0015454	-0.150524	0.00978393	0.0647623	0.00801044	-0.189251	-0.0136699	-0.269037	-0.0111021	0.120776	0.00680034	0.188779	-0.00127258	-0.400682	-0.0166624	-0.135338	-0.00523279	-0.0916944	0.0103577	0.0101704	0.0268578	0.0619176	-0.123153	0.0536917	-0.278357	0.26124
2.69	0.20813	0.005315	0.106852	0.007225	0.018369	-0.00956761	-0.0494354	-0.00207578	0.909959	0.000596593	0.00588226	0.000412673	-0.0604509	-0.000392215	-0.11175	-0.0163023	-0.183801	3.18E-05	-0.445417	-0.0015572	0.0760741	-0.00414383	0.287807	-0.00191785	-0.150536	-0.011973	0.0648402	0.00770539	-0.189358	-0.00736485	-0.269021	0.0122568	0.120878	0.0134731	0.18872	-0.00937393	-0.400863	-0.0169771	-0.135382	-0.00699573	-0.0916275	0.00651723	0.0104428	0.014308	0.0603154	-0.191367	0.0515085	-0.158292	0.261304
2.7	0.208193	0.0055456	0.106909	0.0063633	0.0182835	-0.00437217	-0.0494514	-0.00124984	0.909967	0.000796434	0.00588773	0.000707723	-0.0604794	0.000210301	-0.111893	-0.0109696	-0.183854	-0.00867068	-0.445449	-0.00563576	0.076094	0.00925204	0.287783	-0.00184493	-0.15067	-0.0160304	0.0649407	0.00616588	-0.189381	0.000653204	-0.26885	0.0191517	0.120988	0.00936982	0.18862	-0.00987951	-0.401014	-0.0127408	-0.135433	-0.00498745	-0.0916273	-0.00245962	0.0106998	0.0205687	0.0582093	-0.227964	0.050415	-0.0609032	0.261174
2.71	0.208248	0.00496997	0.106968	0.00726711	0.0182402	-0.00247197	-0.0494621	-0.000951173	0.909973	0.000485675	0.00589635	0.00103744	-0.060475	0.00308028	-0.111978	-0.00559387	-0.183921	-0.0026622	-0.445534	-0.0105828	0.0761942	0.00874595	0.287783	0.00177903	-0.150803	-0.0138004	0.0650324	0.00648807	-0.189347	0.00411355	-0.268675	0.015709	0.121049	0.00477423	0.18853	-0.00896027	-0.401126	-0.00951665	-0.135478	-0.0066747	-0.0916957	-0.00702055	0.0110875	0.0299662	0.0558524	-0.245345	0.0501667	0.0100471	0.260637
2.72	0.208321	0.00896009	0.10703	0.00675376	0.0181982	-0.00327222	-0.0494702	-0.000694155	0.909975	-4.43E-05	0.00590864	0.00140403	-0.0604747	-0.00208729	-0.112005	-0.000372348	-0.183896	0.00723455	-0.445638	-0.00987302	0.0762608	0.00429691	0.287815	0.00455697	-0.150945	-0.0165725	0.0651027	0.00196386	-0.189287	0.006197	-0.268535	0.0123914	0.121099	0.00550109	0.188459	-0.00550075	-0.40124	-0.0120507	-0.135538	-0.00725212	-0.0917821	-0.00688474	0.0115102	0.0260296	0.05334	-0.260323	0.0504793	0.0543831	0.259952
2.73	0.208419	0.0106176	0.107089	0.00759848	0.0181441	-0.00470928	-0.0494763	-0.000546118	0.909971	-0.000669287	0.00592384	0.00159863	-0.0604974	-0.00369699	-0.111998	-0.000533591	-0.1838	0.011255	-0.445742	-0.010726	0.0762881	0.00211347	0.28787	0.00671303	-0.151097	-0.0159065	0.0651345	-0.00104051	-0.189219	0.00572597	-0.268441	0.00651157	0.121123	-0.000512606	0.188428	-0.00179636	-0.401361	-0.0121671	-0.135604	-0.00886463	-0.0918609	-0.00568971	0.0118458	0.0120956	0.0506841	-0.272994	0.0511772	0.0871546	0.259434
2.74	0.208535	0.0110544	0.107154	0.0076325	0.0180797	-0.00497486	-0.0494814	-0.00053697	0.909963	-0.000944332	0.00594014	0.00164096	-0.0605335	-0.00218084	-0.112006	-0.00271119	-0.183701	0.00850515	-0.445866	-0.0145807	0.076285	-0.00150232	0.28795	0.00810019	-0.151245	-0.0126552	0.0651356	-0.00410601	-0.189157	0.0046209	-0.26841	-0.000728036	0.121111	-0.00152328	0.188427	0.00102118	-0.401488	-0.0112702	-0.135682	-0.00874529	-0.0919319	-0.00523077	0.0120186	-0.00539566	0.0479003	-0.284775	0.052176	0.114042	0.259247
2.75	0.20865	0.0108802	0.107218	0.00665708	0.0180188	-0.00422048	-0.0494868	-0.000457791	0.909951	-0.00132409	0.00595648	0.00164427	-0.0605462	-0.000298596	-0.112045	-0.00481793	-0.183651	0.00191843	-0.446038	-0.018226	0.0762911	-0.00108878	0.288037	0.00832564	-0.151357	-0.00896987	0.065099	-0.00849883	-0.189118	0.000908318	-0.268454	-0.00664996	0.121095	-0.0055982	0.18845	0.00261136	-0.4016	-0.00976265	-0.135755	-0.00713639	-0.0920018	-0.0056196	0.0120556	-0.0171812	0.0449963	-0.295541	0.0534463	0.139649	0.259347
2.76	0.208761	0.0110067	0.107267	0.00612685	0.01796	-0.00545636	-0.049487	0.000506847	0.909938	-0.00118568	0.00597365	0.00178974	-0.060585	-0.00702301	-0.112096	-0.00723676	-0.183645	0.000292204	-0.446176	-0.00856646	0.0762047	-0.0125022	0.288111	0.00676353	-0.151488	-0.015589	0.0650046	-0.0141905	-0.189156	-0.0105483	-0.268478	0.00305055	0.120981	-0.0150408	0.18846	-0.000144129	-0.401678	-0.00502616	-0.135822	-0.0104409	-0.0920661	-0.00546638	0.0119841	-0.0262026	0.0422239	-0.2048	0.0551674	0.244646	0.259561
2.77	0.208907	0.018362	0.10729	-0.000902717	0.0179022	-0.00357865	-0.0494753	0.00183031	0.909931	-0.000137055	0.0059925	0.00193888	-0.0607497	-0.0263057	-0.112126	-0.00285233	-0.18367	-0.00220954	-0.446186	0.0070651	0.0760899	-0.00794714	0.288156	0.00175603	-0.151748	-0.0300451	0.0648568	-0.0260409	-0.189265	-0.0119151	-0.268371	0.0162577	0.120851	-0.0103824	0.188442	-0.00194003	-0.401742	-0.00681594	-0.135952	-0.0137634	-0.0921393	-0.00785102	0.0116283	-0.0575403	0.0415648	0.0561869	0.0583702	0.340915	0.259954
2.78	0.209117	0.0218228	0.107249	-0.00533753	0.0178938	-0.000259855	-0.0494517	0.00276984	0.909935	0.000797031	0.00601114	0.00174796	-0.0610866	-0.0383057	-0.112077	-0.000874991	-0.183745	-0.00525489	-0.446046	0.0188784	0.0760742	0.00419161	0.288134	-0.00506663	-0.152136	-0.0354247	0.0646441	-0.0273825	-0.189339	-0.00883658	-0.268176	0.0205005	0.120784	-0.00224678	0.188414	-0.00365606	-0.401824	-0.00606306	-0.136076	-0.0133238	-0.0922412	-0.00987142	0.0107906	-0.089686	0.0426665	0.15659	0.0613459	0.238375	0.261024
2.79	0.209328	0.0189175	0.107186	-0.00788291	0.0179104	0.000882997	-0.0494222	0.00303945	0.909946	0.00131977	0.00602721	0.00146084	-0.0614713	-0.0376683	-0.111998	0.00319689	-0.183859	-0.00961756	-0.445838	0.0222059	0.0761569	0.0109495	0.28807	-0.00724803	-0.152517	-0.0297643	0.0644638	-0.0216155	-0.189396	-0.0078069	-0.267984	0.0164015	0.12079	0.00354516	0.188378	-0.00399018	-0.401879	-0.0011686	-0.136201	-0.012092	-0.0923456	-0.00954223	0.00978386	-0.0838217	0.0444329	0.204083	0.0632148	0.128643	0.262368
2.8	0.209504	0.0175464	0.107099	-0.0103712	0.0179438	0.00189464	-0.0493926	0.00280483	0.909958	0.00102412	0.00604021	0.00114144	-0.0618233	-0.0362685	-0.111871	0.0089649	-0.184016	-0.0129045	-0.445615	0.0225674	0.0762626	0.0100521	0.288	-0.00693383	-0.1528	-0.0210775	0.0643304	-0.0153588	-0.189445	-0.00503176	-0.267875	0.00438911	0.120846	0.00549067	0.18837	0.00220356	-0.401891	-0.000683331	-0.136308	-0.00927355	-0.0924387	-0.00859874	0.00893609	-0.0557638	0.0465596	0.228707	0.0640473	0.0336079	0.263404
2.81	0.209658	0.0146816	0.107006	-0.00910229	0.0179781	0.000744836	-0.0493674	0.00219526	0.909965	0.000417902	0.00605004	0.000831528	-0.0621266	-0.0292824	-0.111713	0.0108167	-0.184157	-0.00801549	-0.445419	0.0173267	0.0763404	0.00471056	0.28795	-0.00433676	-0.152972	-0.0107787	0.0642547	-0.0066549	-0.189471	-0.00258589	-0.267901	-0.00896452	0.120897	0.00651864	0.188417	0.0072941	-0.401897	-8.10E-05	-0.136405	-0.0102265	-0.0925148	-0.00629309	0.00839636	-0.022634	0.0489144	0.24757	0.0640244	-0.0395574	0.263863
2.82	0.209789	0.0119933	0.106909	-0.00994267	0.0180102	0.00123468	-0.0493493	0.00140552	0.909965	-0.000386428	0.00605727	0.000614897	-0.0623597	-0.0220886	-0.111536	0.0136287	-0.184245	-0.0041158	-0.44528	0.0104243	0.0763891	0.00462891	0.287922	-0.00085578	-0.153033	2.43E-05	0.0642052	-0.00437735	-0.18947	0.00124086	-0.268059	-0.0219937	0.120972	0.00715005	0.18852	0.0129996	-0.401907	-0.00038899	-0.13649	-0.0082772	-0.0925752	-0.0055873	0.00814611	0.0032133	0.0514575	0.26287	0.0633698	-0.0902238	0.263791
2.83	0.209894	0.00995149	0.106818	-0.00915034	0.0180429	0.00160072	-0.0493399	0.000442376	0.909957	-0.0011959	0.00606226	0.000384985	-0.0625077	-0.012816	-0.111375	0.0121613	-0.184289	-0.00223855	-0.445231	-0.000149275	0.0764185	0.00282697	0.287932	0.00201655	-0.152994	0.00948643	0.0641625	-0.00265208	-0.18945	0.00275507	-0.268339	-0.0341366	0.12102	0.00428282	0.18868	0.0183899	-0.401922	-0.00179138	-0.13657	-0.00804848	-0.09263	-0.00524	0.00809681	0.020277	0.0541463	0.273922	0.062292	-0.123414	0.263363
2.84	0.209973	0.00678423	0.106748	-0.00690685	0.018076	0.00230547	-0.0493406	-0.000581723	0.909941	-0.00182253	0.00606458	8.54E-05	-0.0625536	-0.000869537	-0.111271	0.0078608	-0.184321	-0.00399729	-0.445305	-0.013172	0.076429	0.000689151	0.287986	0.00621587	-0.152846	0.0206178	0.06413	0.000403694	-0.189437	0.00141701	-0.26875	-0.0473313	0.121085	0.00834392	0.188883	0.0215733	-0.401949	-0.00244861	-0.13666	-0.00898796	-0.0926871	-0.0055726	0.00820875	0.0356366	0.0569334	0.280234	0.0609399	-0.143651	0.262689
2.85	0.210043	0.00698406	0.106676	-0.00838964	0.0181156	0.0014196	-0.0493482	-0.00074063	0.90992	-0.00226969	0.00606464	-5.75E-05	-0.0625559	-0.00277447	-0.111199	0.0057545	-0.184356	-0.0015807	-0.445433	-0.0101484	0.0763589	-0.0164535	0.288035	0.00417217	-0.152642	0.0208266	0.0640648	-0.00507471	-0.189464	-0.00681934	-0.269241	-0.0473649	0.121101	-0.00487825	0.189102	0.0202897	-0.401996	-0.00335575	-0.136729	-0.00603105	-0.0927439	-0.00376022	0.00842839	0.0391446	0.0598052	0.282957	0.0594282	-0.163775	0.261869
2.86	0.210106	0.0081658	0.106611	-0.00361024	0.0181128	-0.00506757	-0.0493525	2.00E-05	0.909898	-0.00177742	0.0060633	-0.000208319	-0.0625944	-0.00888709	-0.111177	-0.0040439	-0.184329	0.00872513	-0.445489	-0.000688805	0.076142	-0.0232654	0.28807	0.00367253	-0.152487	0.0077773	0.0639857	-0.00486487	-0.189601	-0.0167125	-0.269648	-0.0308696	0.12103	-0.00635461	0.18928	0.0144545	-0.402011	-0.0010428	-0.136774	-0.00233859	-0.0927491	0.00362236	0.0086161	0.0135784	0.0617629	0.0642766	0.0570221	-0.320903	0.261163
2.87	0.210222	0.0129423	0.106595	0.004095	0.0180333	-0.0104737	-0.0493473	0.000978299	0.909887	-0.00056829	0.00606114	-0.000197274	-0.0627428	-0.0154404	-0.111257	-0.0165798	-0.184225	0.0126282	-0.445466	0.00276296	0.0759377	-0.0158355	0.2881	0.00337647	-0.152526	-0.0137915	0.0639543	-0.00216034	-0.189769	-0.0165695	-0.269831	-0.00609455	0.121007	0.00188621	0.189362	0.00243546	-0.402029	-0.00202868	-0.136791	-0.00286756	-0.0926922	0.00704066	0.0085977	-0.0158348	0.0613026	-0.124539	0.053845	-0.277127	0.260984
2.88	0.210361	0.0119428	0.106623	0.00662056	0.0179227	-0.00891251	-0.0493346	0.00140118	0.909886	0.000328022	0.00606031	2.59E-05	-0.062917	-0.0123459	-0.111399	-0.0180265	-0.184174	0.000314534	-0.445451	-0.00105703	0.0758618	0.000279263	0.288117	0.0013074	-0.152719	-0.0227258	0.0639647	-0.00147384	-0.189894	-0.0107153	-0.269793	0.0113074	0.12105	0.005019	0.189351	-0.0042727	-0.402035	0.00116382	-0.136813	-0.00287981	-0.0926418	0.00202018	0.00852702	-0.0136002	0.0596685	-0.191863	0.0517145	-0.15307	0.260905
2.89	0.210453	0.0052814	0.106676	0.00709184	0.0178479	-0.00366962	-0.0493215	0.00107577	0.90989	0.000406841	0.00606205	0.000331928	-0.0630138	-0.000869801	-0.111537	-0.0123221	-0.184241	-0.0092968	-0.445491	-0.00839159	0.0759306	0.0112061	0.288131	0.00248825	-0.152914	-0.0158706	0.0639995	0.001208	-0.189964	-0.00592052	-0.269657	0.0134085	0.121105	0.0053415	0.189298	-0.00528346	-0.40199	0.0074843	-0.13684	-0.00241289	-0.092658	-0.00611096	0.00859787	0.00682904	0.0575529	-0.227238	0.0506954	-0.0536524	0.260551
2.9	0.2105	0.00400337	0.106744	0.00752081	0.0178127	-0.000840779	-0.0493145	0.000279653	0.909893	0.000179658	0.00606726	0.000705924	-0.0630083	0.00430974	-0.111631	-0.00576774	-0.184318	-0.00395236	-0.445606	-0.0139205	0.0760458	0.0105077	0.288162	0.00431553	-0.15304	-0.0111275	0.0640443	0.00212704	-0.189997	-0.00235317	-0.269539	0.00957525	0.121135	0.00205351	0.189243	-0.00479266	-0.401921	0.00541742	-0.136878	-0.00376381	-0.0927344	-0.0101103	0.0088927	0.0259281	0.0551963	-0.245702	0.0505178	0.0156089	0.259844
2.91	0.210528	0.00203459	0.106816	0.00708144	0.0177895	-0.000806255	-0.0493165	-0.000709131	0.909892	-0.000547259	0.00607597	0.00101324	-0.0629381	0.00975848	-0.11167	0.000281365	-0.184297	0.00551077	-0.445768	-0.01809	0.0761264	0.005958	0.288221	0.00707659	-0.15311	-0.00452377	0.064078	0.00117478	-0.19001	-0.000945252	-0.269471	0.00359053	0.121156	-0.000426696	0.189209	-0.00148578	-0.401872	0.0039212	-0.136926	-0.00423016	-0.0928288	-0.00965017	0.00930195	0.0283602	0.0526806	-0.260615	0.0508838	0.0591961	0.259073
2.92	0.210542	-0.000406363	0.106889	0.00903094	0.0177599	-0.00184736	-0.0493289	-0.00176543	0.909884	-0.00100425	0.00608705	0.00116947	-0.0628135	0.0160705	-0.111688	-0.000193111	-0.18421	0.0078337	-0.44597	-0.0220545	0.0761733	0.0039718	0.288301	0.00912057	-0.153121	0.0026694	0.0640948	0.00234575	-0.190018	-0.000603444	-0.26947	-0.00404633	0.121124	-0.00548535	0.189207	0.000606961	-0.401847	0.00261981	-0.136983	-0.00701841	-0.0929121	-0.00769171	0.00970318	0.0245725	0.0500285	-0.273211	0.0516176	0.0900335	0.258505
2.93	0.210518	-0.00365896	0.106969	0.0077923	0.0177279	-0.000662538	-0.0493517	-0.00277907	0.909871	-0.0013622	0.0060991	0.00121422	-0.0626153	0.022502	-0.111726	-0.0005329	-0.184135	0.00227832	-0.446213	-0.0257974	0.0761843	-0.000427288	0.288397	0.00968367	-0.153039	0.0121433	0.0640919	-0.000522307	-0.19002	0.00108386	-0.269552	-0.012509	0.12107	-0.00561181	0.18923	0.00379137	-0.401819	0.00225894	-0.137048	-0.00521011	-0.0929805	-0.00700476	0.0100636	0.0178818	0.0472478	-0.285397	0.052629	0.11524	0.258232
2.94	0.210469	-0.00645212	0.107045	0.00837595	0.0177095	-0.000164714	-0.0493844	-0.00365462	0.909857	-0.0015296	0.0061113	0.00124362	-0.0623636	0.0283149	-0.111793	-0.00431638	-0.184111	-0.00191751	-0.446493	-0.0287871	0.0761805	-0.00368961	0.288487	0.00821053	-0.152885	0.0182503	0.0640497	-0.00188725	-0.190024	-0.00150974	-0.269704	-0.0161785	0.120991	-0.0121453	0.189266	0.00179149	-0.401802	0.0020833	-0.1371	-0.00560465	-0.0930443	-0.00600241	0.0103699	0.0126609	0.0443535	-0.295858	0.0538853	0.138006	0.258253
2.95	0.210392	-0.00980478	0.107125	0.00760963	0.017689	-0.000163814	-0.0494215	-0.00365601	0.909843	-0.00114576	0.00612464	0.00145609	-0.0621014	0.0266664	-0.111899	-0.00585229	-0.184107	-0.00373773	-0.446736	-0.0195545	0.0760748	-0.0131942	0.288545	0.00472108	-0.15272	0.0167733	0.0639743	-0.00710621	-0.190088	-0.00957897	-0.26982	-0.00646733	0.120824	-0.018669	0.189257	-0.0026682	-0.401772	0.00605674	-0.137168	-0.008867	-0.0930953	-0.00588636	0.010628	0.00998808	0.0416161	-0.201941	0.0555777	0.24231	0.258418
2.96	0.2103	-0.00655112	0.107174	0.000419888	0.0176959	0.00458271	-0.0494563	-0.00329096	0.909838	8.14E-05	0.00614037	0.00165384	-0.0619033	0.0124647	-0.111977	-0.00126449	-0.184148	-0.00936371	-0.446851	-0.00328273	0.0759519	-0.00906128	0.288559	-0.00204212	-0.152611	0.00903407	0.0638326	-0.0176023	-0.190192	-0.00814719	-0.269819	0.00493345	0.120658	-0.0127632	0.189208	-0.00569265	-0.40172	0.00413152	-0.137288	-0.0118226	-0.0931669	-0.0100906	0.01066	-0.0156291	0.0409896	0.0560551	0.0587277	0.337038	0.258803
2.97	0.210242	-0.00526595	0.107166	-0.00457699	0.0177686	0.00855529	-0.0494885	-0.0032431	0.909845	0.00137703	0.0061565	0.00153882	-0.0618377	0.00388503	-0.111986	0.00230971	-0.184256	-0.0134614	-0.446813	0.00869652	0.0759315	0.00794608	0.288494	-0.0106106	-0.152583	0.00658474	0.063633	-0.0186778	-0.190256	-0.00509187	-0.26973	0.0106167	0.120577	-0.00433815	0.189125	-0.00990854	-0.401701	0.00292406	-0.137405	-0.0109489	-0.0932756	-0.0113988	0.0102782	-0.0414674	0.0421115	0.154452	0.0616564	0.238028	0.259904
2.98	0.210155	-0.00948176	0.107133	-0.0059172	0.0178709	0.00965114	-0.0495232	-0.00375182	0.909862	0.00180105	0.0061708	0.00130445	-0.0617805	0.00651673	-0.111958	0.00532079	-0.184402	-0.0173911	-0.446701	0.0126812	0.0760335	0.00873272	0.288378	-0.0113865	-0.152511	0.0137785	0.0634719	-0.00961748	-0.190308	-0.00475314	-0.269633	0.00751776	0.120584	0.00519563	0.189016	-0.0107233	-0.401663	0.00581011	-0.137521	-0.0114379	-0.0933782	-0.00985284	0.00974063	-0.0391486	0.0438671	0.198515	0.0635566	0.138794	0.261414
2.99	0.210034	-0.0133646	0.107082	-0.00837992	0.0179884	0.0109454	-0.0495649	-0.00466663	0.90988	0.00173751	0.00618259	0.00103798	-0.0616844	0.0116866	-0.111885	0.0119997	-0.184593	-0.0218687	-0.446569	0.0129492	0.0761286	0.0102367	0.28825	-0.0139612	-0.152339	0.0249919	0.0633815	-0.000620881	-0.19035	-0.00137467	-0.269601	-0.00234516	0.120644	0.00614825	0.188924	-0.00707029	-0.401618	0.00615897	-0.137626	-0.00913706	-0.0934611	-0.00807509	0.0093297	-0.0133857	0.0459615	0.223312	0.0644981	0.0474054	0.262812
3	0.209876	-0.0158002	0.107016	-0.0102018	0.0181169	0.0113765	-0.0496169	-0.00573834	0.909895	0.00116556	0.00619165	0.000798561	-0.0615181	0.0166345	-0.111768	0.0175253	-0.184779	-0.0183576	-0.446458	0.0101348	0.0762124	0.00486662	0.288123	-0.0114498	-0.152037	0.0359654	0.0633585	0.00640943	-0.190357	0.00361409	-0.269687	-0.0150326	0.120702	0.00551437	0.188882	-0.00178109	-0.401575	0.00400736	-0.137714	-0.00711765	-0.0935237	-0.00572807	0.00922107	0.022964	0.0483012	0.244901	0.0645574	-0.0342206	0.263723
3.01	0.209703	-0.0164149	0.106946	-0.00891892	0.0182453	0.0103908	-0.0496795	-0.00675684	0.909903	0.000498948	0.00619847	0.000571761	-0.0613018	0.0212088	-0.11163	0.0173485	-0.184905	-0.0120446	-0.44638	0.00564332	0.0762421	0.00146588	0.288016	-0.00957808	-0.151631	0.0425321	0.0633814	0.0126873	-0.190323	0.00791349	-0.269894	-0.0250172	0.120776	0.00896567	0.188882	0.00173702	-0.401563	0.000337763	-0.137792	-0.0082048	-0.0935658	-0.00286852	0.00945062	0.0537226	0.0508593	0.261656	0.0638745	-0.0957947	0.264032
3.02	0.209526	-0.0177935	0.106879	-0.00834234	0.0183661	0.0102021	-0.0497518	-0.00770449	0.909904	-0.000186864	0.00620329	0.000388212	-0.0610329	0.0290046	-0.111503	0.0162561	-0.184984	-0.0100114	-0.446368	-0.00371461	0.0762367	-0.00326281	0.287936	-0.00602005	-0.151154	0.0506273	0.0634242	0.0150326	-0.19026	0.00989347	-0.270201	-0.036078	0.120879	0.0108795	0.188924	0.00636462	-0.401584	-0.00199373	-0.137866	-0.00797222	-0.0935887	-0.00141526	0.00992197	0.0716092	0.0535733	0.273995	0.062683	-0.134258	0.263868
3.03	0.209343	-0.0161221	0.106828	-0.00712639	0.0184786	0.0100502	-0.0498335	-0.00858243	0.909899	-0.000831091	0.00620614	0.000171962	-0.0606847	0.034693	-0.111427	0.012432	-0.185047	-0.0108853	-0.446474	-0.0153043	0.0762075	-0.00161561	0.287887	-0.00457908	-0.150604	0.0547402	0.063483	0.0160141	-0.1902	0.0090836	-0.270614	-0.0457951	0.12098	0.0101025	0.189006	0.00963591	-0.401633	-0.00670863	-0.137949	-0.00822763	-0.0936039	-0.000641572	0.010542	0.086887	0.056395	0.28081	0.0611836	-0.155955	0.263373
3.04	0.209196	-0.0116719	0.10677	-0.00776473	0.0185923	0.00845156	-0.0499189	-0.00825096	0.909889	-0.00107409	0.00620715	5.18E-05	-0.0603646	0.0251822	-0.111375	0.00799137	-0.185105	-0.00656789	-0.446599	-0.00744804	0.0761252	-0.0165409	0.287824	-0.00625684	-0.150071	0.0467117	0.063511	0.0105694	-0.190169	0.00122656	-0.271066	-0.0403244	0.121015	-0.00230301	0.1891	0.00688174	-0.401735	-0.0101303	-0.138008	-0.00663284	-0.0936185	0.00133684	0.0112323	0.0818723	0.0593131	0.285871	0.0595358	-0.174104	0.262685
3.05	0.209086	-0.00731444	0.106726	-0.00351362	0.0186548	0.00182257	-0.0499953	-0.00685956	0.909881	-0.000411938	0.0062073	-1.80E-05	-0.0601584	0.012392	-0.111379	-0.00147238	-0.185111	0.000836495	-0.446609	0.00619812	0.075914	-0.0239846	0.287747	-0.00802675	-0.149672	0.0273744	0.0635361	0.00879864	-0.190243	-0.00955517	-0.271375	-0.0192867	0.120994	-0.00141745	0.189135	-0.000234223	-0.401824	-0.00812191	-0.138052	-0.00218914	-0.0935845	0.00812173	0.0118006	0.0479458	0.0612782	0.0594363	0.0569567	-0.337558	0.262113
3.06	0.209089	0.0073154	0.106725	0.003665	0.0186353	-0.00509163	-0.0500544	-0.00494498	0.909883	0.00098498	0.00620716	3.74E-05	-0.060167	-0.00963903	-0.111468	-0.0146498	-0.185078	0.00372977	-0.446484	0.0162694	0.0756929	-0.0183678	0.287664	-0.00832706	-0.149572	-0.0100046	0.0636042	0.00791625	-0.190357	-0.0112309	-0.271405	0.0135418	0.121011	0.00632944	0.18907	-0.0136205	-0.401948	-0.0157393	-0.138061	-0.00264662	-0.0934932	0.0124123	0.0120955	0.00893799	0.0608097	-0.124018	0.053623	-0.289619	0.262003
3.07	0.209216	0.0149253	0.106772	0.00627139	0.0185627	-0.00549421	-0.0500956	-0.00339305	0.909899	0.00205779	0.00620864	0.000284822	-0.060351	-0.0189291	-0.111615	-0.0173574	-0.185102	-0.00625875	-0.446314	0.0165528	0.0755755	-0.00281125	0.287566	-0.012358	-0.149791	-0.0336273	0.0637266	0.00640455	-0.190441	-0.00702446	-0.271131	0.0384823	0.12113	0.0127257	0.188882	-0.0215683	-0.402123	-0.0170729	-0.138084	-0.00296633	-0.0934065	0.00832426	0.012182	-0.00274574	0.0592022	-0.191018	0.0513358	-0.168534	0.262052
3.08	0.209363	0.0129733	0.106831	0.00750774	0.0185141	-0.001498	-0.0501243	-0.00247859	0.909922	0.00226226	0.00621286	0.000561039	-0.0605601	-0.0161801	-0.111734	-0.0136551	-0.185226	-0.0120652	-0.44616	0.0136084	0.0756439	0.0112868	0.287443	-0.0116352	-0.150136	-0.0371776	0.0638693	0.00934719	-0.190467	-0.00296664	-0.270685	0.0473027	0.121256	0.0123212	0.188642	-0.0240264	-0.402262	-0.00989339	-0.138099	-0.00330643	-0.093386	-0.000325697	0.0122747	0.00162819	0.0570949	-0.226669	0.050187	-0.0636261	0.261865
3.09	0.209495	0.0146518	0.106899	0.00670409	0.0184953	0.00029906	-0.0501465	-0.00197922	0.909943	0.00191728	0.00622025	0.000928638	-0.060735	-0.0175161	-0.111801	-0.00609498	-0.185348	-0.0069546	-0.446046	0.0107782	0.0757393	0.00693811	0.287352	-0.00768381	-0.150486	-0.0388026	0.064032	0.00839123	-0.190458	0.000855466	-0.270208	0.0468606	0.121358	0.00743451	0.1884	-0.0220676	-0.402349	-0.00912616	-0.138123	-0.00311261	-0.0934271	-0.00471851	0.0124598	0.0120515	0.0547345	-0.245137	0.0499523	0.0128801	0.261308
3.1	0.209649	0.0174963	0.106965	0.00695294	0.0184779	-0.00121803	-0.0501646	-0.00165122	0.90996	0.00135758	0.00623126	0.00127872	-0.060918	-0.0204374	-0.111801	-0.00131324	-0.185385	0.00328932	-0.445952	0.00941334	0.0757944	0.00298532	0.287298	-0.00447511	-0.150852	-0.0405376	0.0641806	0.00623292	-0.190414	0.0034364	-0.269758	0.043474	0.12142	0.00607012	0.188189	-0.0193606	-0.402438	-0.00989374	-0.138154	-0.00476308	-0.0934886	-0.00452927	0.0126873	0.00550257	0.0522218	-0.258917	0.0503241	0.060284	0.260597
3.11	0.209834	0.0183541	0.107031	0.00685793	0.0184419	-0.0029204	-0.0501796	-0.00135934	0.90997	0.000806605	0.00624526	0.00149327	-0.0611282	-0.0211307	-0.111765	0.000484122	-0.185345	0.00828569	-0.445864	0.00816444	0.0758276	0.00300752	0.287263	-0.00208426	-0.151237	-0.0387692	0.0643042	0.00298121	-0.19035	0.00405962	-0.269352	0.0371629	0.121494	0.00591464	0.188013	-0.01468	-0.402538	-0.00865074	-0.1382	-0.00539333	-0.0935424	-0.00340524	0.0127942	-0.0108614	0.0495677	-0.272152	0.0510976	0.094171	0.26009
3.12	0.21003	0.0211629	0.107092	0.00708361	0.0183923	-0.00404861	-0.0501918	-0.00105596	0.909976	0.00054183	0.00626054	0.0015361	-0.0613396	-0.0230976	-0.111734	-0.00266855	-0.185284	0.00748946	-0.445801	0.00521607	0.0758313	1.56E-05	0.287254	-0.000312708	-0.151606	-0.0383817	0.0643911	-0.000227518	-0.190293	0.00238251	-0.269021	0.0298744	0.121537	0.0030511	0.187884	-0.0120935	-0.402628	-0.00989374	-0.138248	-0.00572471	-0.0935841	-0.00253752	0.0127503	-0.0262875	0.0467806	-0.283779	0.0521863	0.122119	0.259893
3.13	0.210245	0.0206891	0.10715	0.00619954	0.0183357	-0.00468918	-0.0502009	-0.00069329	0.90998	0.000171907	0.00627601	0.00158133	-0.0615628	-0.0214671	-0.111731	-0.00462444	-0.185265	0.00131082	-0.445771	0.00288171	0.0758544	0.00095773	0.287253	-0.00091419	-0.151967	-0.034978	0.0644411	-0.00456352	-0.190262	-0.00142757	-0.268758	0.0241999	0.121566	-0.000478861	0.187773	-0.0114456	-0.402718	-0.00684892	-0.138293	-0.00460456	-0.0936212	-0.00225112	0.0125642	-0.0406065	0.0438741	-0.294495	0.0535414	0.147079	0.259988
3.14	0.210458	0.0201259	0.107189	0.00420474	0.0182691	-0.0066585	-0.0502025	0.000466048	0.909981	0.000276803	0.00629275	0.00179985	-0.0618087	-0.0268149	-0.111735	-0.00480382	-0.185296	-0.0010058	-0.445713	0.0101331	0.0757985	-0.0107424	0.287245	-0.0015212	-0.152346	-0.0392848	0.0644263	-0.0127165	-0.190302	-0.0109366	-0.268488	0.0307998	0.121505	-0.0102634	0.187648	-0.0127854	-0.402765	-0.000797622	-0.138336	-0.00690068	-0.0936463	-0.00197818	0.0122557	-0.0516976	0.0411497	-0.191523	0.0553572	0.252884	0.260189
3.15	0.210709	0.0294309	0.107194	-0.00178644	0.018205	-0.00452877	-0.0501899	0.00205299	0.909988	0.00114107	0.0063117	0.00196074	-0.0621894	-0.0498441	-0.111709	-0.00284041	-0.185345	-0.000479813	-0.445523	0.0282668	0.0756986	-0.00755103	0.287205	-0.00615116	-0.152848	-0.0554365	0.0643302	-0.0261403	-0.190378	-0.0091653	-0.268114	0.042618	0.121399	-0.00744082	0.187509	-0.0138034	-0.402795	-0.00454108	-0.138437	-0.0114622	-0.0936861	-0.00549898	0.0115949	-0.0893233	0.0406047	0.0668628	0.0585883	0.33648	0.260725
3.16	0.211027	0.0319192	0.10714	-0.00684407	0.0181872	-0.00180489	-0.0501636	0.0030574	0.910005	0.00204218	0.00633115	0.00187446	-0.0627539	-0.0596146	-0.111613	0.000598062	-0.18542	-0.00244567	-0.445176	0.0380256	0.0756913	0.00767871	0.287102	-0.0133606	-0.153482	-0.058795	0.0641494	-0.0306365	-0.190408	-0.0061083	-0.267663	0.044703	0.12136	-2.51E-05	0.187361	-0.0143272	-0.402849	-0.00296685	-0.138539	-0.0103602	-0.0937618	-0.00761798	0.0104448	-0.12028	0.041765	0.161333	0.061531	0.238278	0.262047
3.17	0.211319	0.0268776	0.107057	-0.00968046	0.0181945	-0.000228155	-0.0501316	0.00327124	0.910026	0.00210976	0.00634908	0.00169557	-0.0633156	-0.0547078	-0.111479	0.00565587	-0.185541	-0.0101543	-0.444797	0.0375739	0.0758041	0.0124262	0.286979	-0.0118903	-0.154064	-0.0476478	0.0639651	-0.0269712	-0.190429	-0.00552118	-0.267257	0.0348835	0.121382	0.00269111	0.18723	-0.0108266	-0.402848	0.00354513	-0.138636	-0.00885089	-0.0938419	-0.00835081	0.00911803	-0.114391	0.0435374	0.204816	0.0634776	0.140223	0.263725
3.18	0.211563	0.0215096	0.106955	-0.0109917	0.0182206	0.000868599	-0.0501006	0.00285359	0.910046	0.00179138	0.00636478	0.00145088	-0.0638065	-0.0460156	-0.1113	0.0113137	-0.185725	-0.0144786	-0.444446	0.0328283	0.0759317	0.0126071	0.286861	-0.0114066	-0.154509	-0.0321558	0.0638103	-0.0196198	-0.190449	-0.00404686	-0.266987	0.0181434	0.121427	0.0053422	0.187146	-0.00596961	-0.402802	0.007298	-0.138722	-0.00769525	-0.0939198	-0.00844014	0.00800129	-0.0792367	0.0456471	0.228415	0.0644628	0.0494565	0.265094
3.19	0.211756	0.017921	0.10685	-0.0118254	0.0182528	0.00132487	-0.0500757	0.00208171	0.91006	0.000906734	0.0063779	0.00119806	-0.064194	-0.0375077	-0.111095	0.0157956	-0.185886	-0.00822447	-0.444158	0.025551	0.0760259	0.00625393	0.286768	-0.00783034	-0.154784	-0.0172786	0.0636985	-0.0144217	-0.190456	-6.04E-06	-0.266901	-0.000919395	0.121467	0.0031519	0.187133	0.00270944	-0.402731	0.00742526	-0.138805	-0.00650326	-0.0939895	-0.00767692	0.00724314	-0.0414339	0.0479791	0.247049	0.0646032	-0.0261424	0.265886
3.2	0.21192	0.0149308	0.106741	-0.0115177	0.0182922	0.00168527	-0.0500594	0.00112048	0.910064	-0.000116137	0.0063888	0.000987442	-0.0644962	-0.028365	-0.110875	0.0167255	-0.185965	-0.00142253	-0.443949	0.0165033	0.0760701	0.00363487	0.286712	-0.00381353	-0.154917	-0.00393731	0.0635943	-0.0117923	-0.190423	0.00438552	-0.266999	-0.0183026	0.121504	0.00357288	0.187198	0.00940866	-0.402671	0.00585612	-0.138877	-0.00623018	-0.0940551	-0.00701565	0.00683951	-0.00714594	0.0505171	0.263608	0.0640526	-0.0846874	0.266107
3.21	0.212038	0.00928503	0.106633	-0.0109017	0.0183328	0.00178173	-0.050054	-7.38E-05	0.910058	-0.00103841	0.00639783	0.000810588	-0.0646768	-0.0136921	-0.110673	0.0154629	-0.185986	-3.29E-05	-0.443851	0.0031495	0.0760804	-0.00162528	0.286698	0.000344902	-0.154901	0.012178	0.0634739	-0.0109151	-0.190369	0.00603348	-0.267268	-0.0356605	0.121513	-0.00184892	0.187338	0.0171757	-0.402613	0.00678471	-0.138941	-0.00575404	-0.094112	-0.00612364	0.00674202	0.0209297	0.0532148	0.274946	0.062999	-0.124115	0.265872
3.22	0.212106	0.00470622	0.10654	-0.00869853	0.0183762	0.00265981	-0.0500613	-0.00143033	0.910044	-0.00171481	0.00640476	0.000573468	-0.0647179	0.000943657	-0.11053	0.0105061	-0.186008	-0.0036054	-0.443892	-0.0111308	0.0760793	0.000693045	0.286714	0.00328262	-0.154728	0.0272046	0.0633369	-0.0091243	-0.190323	0.00489425	-0.267711	-0.052434	0.121509	0.00223465	0.187533	0.0212931	-0.402557	0.00576469	-0.139008	-0.0068461	-0.094166	-0.00619636	0.00690104	0.044672	0.0560131	0.281342	0.0616198	-0.147612	0.265309
3.23	0.212135	0.00129225	0.106448	-0.0106584	0.0184272	0.00242406	-0.0500791	-0.00197327	0.910024	-0.00225929	0.00641009	0.000506533	-0.0646717	0.00437165	-0.110437	0.00864518	-0.186041	-0.00251932	-0.444007	-0.00965832	0.0759908	-0.0188024	0.286735	0.00117592	-0.154452	0.0325568	0.0631517	-0.015802	-0.190321	-0.00401889	-0.268259	-0.0538452	0.121458	-0.0116483	0.187751	0.0202872	-0.402508	0.00653866	-0.139059	-0.00321748	-0.0942166	-0.00456034	0.00721999	0.0527325	0.0588933	0.278949	0.0600525	-0.171532	0.26457
3.24	0.212107	-0.00312222	0.106368	-0.00485448	0.0184448	-0.00263129	-0.0500985	-0.00177013	0.910004	-0.00163263	0.00641483	0.000452029	-0.0645882	0.00639685	-0.110409	-0.00165912	-0.186025	0.00463425	-0.444076	-0.00283955	0.075766	-0.0235722	0.286742	0.000332714	-0.154157	0.0271783	0.0629467	-0.0134406	-0.190445	-0.0155592	-0.268739	-0.039584	0.121332	-0.0108056	0.187924	0.0140406	-0.402396	0.0128038	-0.139089	-0.000157143	-0.0942185	0.00145924	0.00756145	0.0284457	0.0607243	0.0465165	0.0575427	-0.323917	0.263954
3.25	0.212106	0.00182025	0.106346	0.0018338	0.0184011	-0.00631313	-0.0501137	-0.00131995	0.909993	-0.000371871	0.00641948	0.000513374	-0.0645796	-0.000160584	-0.110491	-0.0129505	-0.185958	0.00639534	-0.444075	0.000927973	0.0755534	-0.0161745	0.286748	-0.000390057	-0.154018	0.00643903	0.0627963	-0.0108016	-0.190618	-0.016615	-0.269006	-0.0145037	0.121258	-0.00272031	0.188005	0.00217981	-0.40229	0.00855859	-0.139096	-4.68E-05	-0.0941714	0.00402735	0.00772976	0.00522913	0.0601368	-0.133907	0.0544256	-0.264796	0.263919
3.26	0.212134	0.000269942	0.106367	0.0054302	0.0183352	-0.00497247	-0.0501263	-0.00132154	0.909995	0.000492691	0.00642547	0.000679387	-0.0646026	0.00412736	-0.110634	-0.0153983	-0.18594	-0.00328446	-0.444075	-0.00251666	0.0754627	-0.00339454	0.286735	-0.00190858	-0.154034	-0.00258647	0.0627058	-0.00577237	-0.190769	-0.0141268	-0.269041	0.00451153	0.121265	0.0036148	0.187979	-0.00638819	-0.402209	0.00941578	-0.139108	-0.001467	-0.0941361	5.50E-06	0.00790959	0.0150012	0.0584507	-0.196724	0.0523482	-0.152774	0.263995
3.27	0.212107	-0.00601725	0.106416	0.00565771	0.0182965	-0.000405678	-0.0501423	-0.00197241	0.910001	0.000716922	0.00643335	0.000895171	-0.0645296	0.0151591	-0.110778	-0.00959964	-0.186017	-0.012273	-0.444133	-0.00926577	0.0754905	0.00856913	0.28671	-0.0024986	-0.154043	0.00248884	0.062679	0.00025622	-0.190892	-0.0105408	-0.268957	0.00992353	0.121295	0.00270794	0.1879	-0.00846451	-0.402092	0.0130786	-0.13913	-0.000609879	-0.0941526	-0.00641137	0.0082961	0.0417226	0.0563095	-0.231238	0.0512674	-0.0615432	0.263804
3.28	0.212014	-0.0113052	0.10648	0.00712299	0.0182922	0.0016487	-0.0501677	-0.0031577	0.910007	0.000360881	0.00644351	0.0011461	-0.0643261	0.0272431	-0.11088	-0.00340591	-0.186114	-0.00970881	-0.44427	-0.0181635	0.0755862	0.0084327	0.286702	0.00084312	-0.153959	0.0121723	0.062707	0.00814952	-0.190993	-0.00850566	-0.268878	0.00503091	0.121319	0.000951709	0.187821	-0.00725946	-0.401949	0.0137521	-0.139158	-0.00287797	-0.0942154	-0.00927471	0.00896693	0.0673707	0.0539385	-0.247424	0.0509825	0.00698305	0.263245
3.29	0.211888	-0.0139501	0.106554	0.00680299	0.0182964	0.00209737	-0.0502057	-0.00445481	0.910008	-0.000207083	0.00645634	0.00139994	-0.0640224	0.0340118	-0.110937	0.00345306	-0.186141	-0.00262152	-0.444477	-0.0228569	0.0756603	0.00683873	0.286719	0.00321521	-0.153777	0.0210276	0.0627744	0.0113446	-0.191072	-0.00539767	-0.26887	-0.00341977	0.121337	0.00245973	0.187761	-0.00412555	-0.401826	0.0113325	-0.139203	-0.00327631	-0.094291	-0.00882669	0.00983635	0.0780634	0.0514331	-0.261868	0.0512348	0.0499969	0.262501
3.3	0.211743	-0.0145897	0.106626	0.00773639	0.0182969	0.000919696	-0.0502563	-0.00565778	0.910003	-0.000810016	0.00647119	0.00155523	-0.0636533	0.0385535	-0.110959	0.00470066	-0.186098	0.00207028	-0.444729	-0.0268194	0.0756991	0.00343051	0.286765	0.00501123	-0.153514	0.027164	0.0628486	0.0130891	-0.191129	-0.00313663	-0.268947	-0.011584	0.121345	-0.0014172	0.187737	-0.00158758	-0.401733	0.00702459	-0.139251	-0.00492495	-0.0943542	-0.00620641	0.0107515	0.0765506	0.0487969	-0.273892	0.0518556	0.0817227	0.261877
3.31	0.211598	-0.0152579	0.106711	0.00866132	0.0182873	0.00109325	-0.0503185	-0.00676432	0.909993	-0.00127861	0.00648689	0.00158235	-0.0632483	0.0430523	-0.111	0.00260512	-0.186041	-0.000402454	-0.44502	-0.0315382	0.0757183	0.00074037	0.28683	0.00746866	-0.153194	0.0335705	0.0629259	0.013549	-0.191167	-0.000467205	-0.269106	-0.0204248	0.121333	0.000318453	0.187734	0.00130722	-0.40169	0.0033458	-0.139312	-0.00575325	-0.0944019	-0.00479514	0.0116429	0.0715938	0.0460381	-0.286389	0.0527613	0.107485	0.261515
3.32	0.21143	-0.0170715	0.106793	0.00755066	0.0182874	0.00183335	-0.0503909	-0.00757459	0.909978	-0.00158225	0.00650282	0.00161808	-0.0627818	0.0475348	-0.111062	0.00144403	-0.186027	-0.00553636	-0.445365	-0.0348993	0.0757001	-0.00626996	0.286903	0.00658968	-0.152796	0.03957	0.0629745	0.0105014	-0.191196	-0.00197264	-0.26935	-0.0254753	0.121313	-0.00701889	0.187754	0.00119715	-0.401661	0.00230376	-0.139362	-0.00398047	-0.0944434	-0.00387048	0.012471	0.0631318	0.0431548	-0.298124	0.0539265	0.13199	0.26144
3.33	0.211254	-0.0185306	0.106872	0.00856451	0.0182814	0.000364834	-0.0504655	-0.00724131	0.909963	-0.00129725	0.00651972	0.00178346	-0.0623331	0.0437261	-0.111151	-0.00248455	-0.186034	-0.00588702	-0.445665	-0.0252586	0.0755776	-0.0159824	0.286948	0.00364061	-0.152415	0.0343405	0.0629913	0.00796644	-0.191289	-0.0123584	-0.269552	-0.0143043	0.121212	-0.0100562	0.187742	-0.00323841	-0.401631	0.00574041	-0.139421	-0.00991687	-0.0944702	-0.00308383	0.0132078	0.0549043	0.0404997	-0.183123	0.0555957	0.249746	0.261529
3.34	0.211098	-0.0115854	0.106927	0.00080519	0.018285	0.003778	-0.0505339	-0.00639857	0.909956	4.34E-05	0.00653829	0.0018682	-0.0619834	0.025064	-0.111223	0.00206467	-0.186069	-0.00923032	-0.445841	-0.00894343	0.075445	-0.00723939	0.28695	-0.0041754	-0.152134	0.0213498	0.0629662	-0.00286605	-0.191436	-0.0115762	-0.269623	-0.00129177	0.121138	-0.00392639	0.187685	-0.00681995	-0.401599	0.00172918	-0.139546	-0.0117932	-0.0945098	-0.00617069	0.0136518	0.0235826	0.0400759	0.0677872	0.0587186	0.32578	0.261893
3.35	0.21102	-0.00480801	0.106919	-0.00373279	0.0183452	0.00641586	-0.0505942	-0.00572343	0.909962	0.00108861	0.00655605	0.0016531	-0.0618272	0.00926181	-0.111221	0.00355449	-0.186154	-0.0107519	-0.445855	0.00383954	0.0754406	0.00647256	0.286878	-0.0104068	-0.151995	0.0113049	0.0628893	-0.00424962	-0.191529	-0.00638594	-0.269595	0.00545813	0.121147	0.00440222	0.187606	-0.00850548	-0.401626	-0.00288794	-0.139653	-0.0108597	-0.0945832	-0.00677783	0.0136492	-0.00495088	0.0413046	0.161831	0.061481	0.221549	0.262944
3.36	0.210957	-0.00704825	0.106885	-0.00522888	0.0184162	0.00577727	-0.05065	-0.00551955	0.909976	0.00148926	0.00657129	0.00139077	-0.0617331	0.00930094	-0.111187	0.00633749	-0.186266	-0.0143207	-0.445794	0.00771988	0.0755369	0.010271	0.286765	-0.0118041	-0.151875	0.0149173	0.0628519	0.00248334	-0.191585	-0.00369884	-0.269545	0.0033766	0.121235	0.0119039	0.187516	-0.00847026	-0.401647	0.00108396	-0.139757	-0.0107979	-0.0946429	-0.00454614	0.0134636	-0.00525535	0.0431527	0.204893	0.0632079	0.125549	0.264293
3.37	0.21089	-0.00513607	0.106839	-0.00692755	0.0184858	0.00599947	-0.0507049	-0.00557804	0.90999	0.00126894	0.00658394	0.00114612	-0.061644	0.00689737	-0.111122	0.0104645	-0.186421	-0.0180527	-0.445711	0.00801408	0.0756321	0.00953164	0.286652	-0.0103162	-0.151711	0.0178623	0.0628721	0.00719139	-0.191603	0.00226216	-0.269551	-0.00540667	0.121352	0.0116644	0.187451	-0.00353506	-0.40166	-0.0017495	-0.139859	-0.00927824	-0.0946818	-0.00305685	0.0133645	0.015432	0.0453195	0.227091	0.0640428	0.0423843	0.265469
3.38	0.210816	-0.0081083	0.106781	-0.00709191	0.0185606	0.00609115	-0.0507627	-0.00598205	0.909999	0.00051275	0.00659458	0.000971786	-0.0615184	0.014394	-0.111014	0.0145133	-0.186575	-0.0143848	-0.445666	0.00107986	0.0757223	0.00610115	0.286562	-0.00739154	-0.151459	0.0297617	0.0629232	0.0122591	-0.191564	0.0086937	-0.269682	-0.0207912	0.121471	0.0117243	0.187443	0.00202167	-0.401675	0.000148943	-0.139947	-0.00895908	-0.0947106	-0.00246372	0.0135003	0.0442119	0.0476939	0.244384	0.0640862	-0.0304225	0.26617
3.39	0.210732	-0.0084029	0.10672	-0.00738578	0.018642	0.00708185	-0.0508246	-0.00638567	0.909999	-0.000467262	0.00660368	0.000850674	-0.0613338	0.018761	-0.110885	0.0164819	-0.186671	-0.00896477	-0.445694	-0.00619674	0.0757733	0.003922	0.286506	-0.00300262	-0.151106	0.0386241	0.0629755	0.0121755	-0.191469	0.0143179	-0.269969	-0.0360072	0.121587	0.0120859	0.187498	0.00810246	-0.401695	-0.00121942	-0.140026	-0.00803566	-0.0947399	-0.00305887	0.0139253	0.071991	0.0502434	0.258787	0.0634688	-0.0851762	0.266249
3.4	0.21065	-0.00686742	0.106663	-0.00701877	0.0187264	0.00662107	-0.0508903	-0.00676816	0.90999	-0.00144173	0.00661155	0.000725138	-0.0611027	0.0227486	-0.110761	0.0158251	-0.18671	-0.00418052	-0.445804	-0.016146	0.0757907	-0.000665526	0.286496	0.00125782	-0.15068	0.0443124	0.0630046	0.0101627	-0.191345	0.0146913	-0.270399	-0.0497552	0.121685	0.00827812	0.187625	0.0155224	-0.401731	-0.00393512	-0.140098	-0.00761332	-0.094773	-0.00241128	0.014554	0.0880337	0.052927	0.268205	0.0623987	-0.119229	0.265812
3.41	0.210582	-0.00373002	0.106615	-0.00537267	0.0187963	0.0049746	-0.0509596	-0.00699459	0.909972	-0.0021781	0.00661761	0.000484695	-0.0608252	0.0255044	-0.110673	0.0110023	-0.186708	-0.00170296	-0.446026	-0.0262154	0.0757741	-0.00455686	0.286525	0.00469123	-0.1502	0.0470494	0.0630127	0.00890308	-0.191243	0.0112261	-0.270966	-0.0615329	0.121763	0.00767962	0.187807	0.0195267	-0.401793	-0.00798491	-0.140173	-0.00822451	-0.0947976	-0.000744868	0.0153309	0.0982633	0.0556928	0.275188	0.0610644	-0.136458	0.264979
3.42	0.210584	0.00331354	0.106565	-0.00430665	0.0188436	0.00123845	-0.0510256	-0.00599522	0.909947	-0.00260714	0.00662162	0.00031838	-0.0606281	0.0122816	-0.110626	0.00329795	-0.186678	0.00393442	-0.44625	-0.0168792	0.0756309	-0.0225591	0.286553	0.00152026	-0.149789	0.0341685	0.0629773	0.00227892	-0.191195	0.000849443	-0.271566	-0.054792	0.121756	-0.00665043	0.188003	0.0173169	-0.401914	-0.0113997	-0.140235	-0.00845122	-0.0948067	0.00262472	0.0160852	0.0836517	0.0585641	0.275933	0.0596086	-0.159394	0.264028
3.43	0.210638	0.00990152	0.106527	-0.00252991	0.0188352	-0.00449598	-0.0510766	-0.00407505	0.909925	-0.0017374	0.00662433	0.000231473	-0.0605694	-0.00362459	-0.110641	-0.00474111	-0.186613	0.00817318	-0.446359	-0.00408778	0.0753883	-0.024119	0.286566	0.000956139	-0.149542	0.0121708	0.0629223	-0.00432488	-0.191257	-0.00820803	-0.272017	-0.0335349	0.121689	-0.00507607	0.188142	0.0114275	-0.402013	-0.00952018	-0.140273	-3.92E-05	-0.0947648	0.00855944	0.0166111	0.0335595	0.0602798	0.0313527	0.057109	-0.321655	0.263359
3.44	0.210801	0.0213705	0.106532	0.00553566	0.018751	-0.0109173	-0.0511062	-0.00185455	0.909914	-0.000292048	0.00662657	0.000256437	-0.0607131	-0.0202473	-0.110749	-0.0194607	-0.186524	0.010108	-0.446362	0.00219685	0.0751852	-0.0141031	0.286579	0.000138258	-0.149595	-0.0219035	0.0628976	-0.00416712	-0.191352	-0.0101398	-0.272193	-0.00143313	0.121667	0.000837816	0.188186	-0.00126502	-0.402119	-0.0120798	-0.140275	-0.00219918	-0.0946748	0.0113003	0.0167094	-0.0141671	0.0596155	-0.135428	0.054091	-0.25126	0.263385
3.45	0.211067	0.028579	0.106583	0.00934115	0.0186269	-0.00991722	-0.051115	-1.91E-05	0.909918	0.000676336	0.00663044	0.000500256	-0.0610122	-0.0309096	-0.110919	-0.0243152	-0.1865	0.000202929	-0.446327	0.00430766	0.0751193	-0.00112832	0.286578	-0.000432029	-0.149949	-0.0461751	0.0629189	-0.00477469	-0.191412	-0.00556213	-0.272063	0.0247108	0.121723	0.00760121	0.188116	-0.0102658	-0.402245	-0.0121269	-0.140295	-0.00411608	-0.0946035	0.00535149	0.0165788	-0.0269465	0.0579021	-0.198094	0.0521935	-0.134258	0.2636
3.46	0.211361	0.0268306	0.106649	0.00767059	0.0185405	-0.00458066	-0.0511087	0.00111028	0.909926	0.000877534	0.00663693	0.000809511	-0.0613706	-0.0308881	-0.111065	-0.0172575	-0.186589	-0.00797275	-0.446276	0.00391589	0.0751754	0.0115866	0.286567	-0.000169561	-0.150448	-0.0496446	0.0629513	-0.00621796	-0.191413	-0.00185011	-0.271754	0.0343309	0.121785	0.00407094	0.188	-0.0118468	-0.402339	-0.00517637	-0.140309	-0.00124988	-0.0946115	-0.00372785	0.0164411	-0.0191111	0.0557277	-0.230535	0.0513362	-0.0420755	0.263585
3.47	0.211624	0.0272354	0.106728	0.00902493	0.0184858	-0.00304527	-0.051095	0.00158702	0.909934	0.00056499	0.00664656	0.00113017	-0.0616802	-0.0296497	-0.11116	-0.0122	-0.186683	-0.00257531	-0.446263	-9.11E-05	0.0752714	0.00756438	0.286583	0.00281474	-0.150935	-0.0501775	0.0630027	-0.00402732	-0.191403	-0.00175206	-0.271414	0.0334707	0.121809	0.000535884	0.187882	-0.0110947	-0.402365	-0.00296413	-0.140336	-0.00368798	-0.0946775	-0.00783708	0.0164383	-0.00717414	0.0533418	-0.245579	0.0512641	0.0217095	0.263156
3.48	0.211921	0.0314353	0.106801	0.00821331	0.0184398	-0.00345445	-0.0510773	0.00192458	0.909938	0.000106114	0.00665942	0.00140452	-0.0620152	-0.0349999	-0.111186	-0.00698035	-0.186697	0.00766554	-0.446263	0.000191754	0.0753361	0.00496683	0.286622	0.0054751	-0.151451	-0.0530662	0.0630465	-0.0059187	-0.191384	-0.00120452	-0.271097	0.0300119	0.121833	0.00321057	0.187787	-0.00781398	-0.402412	-0.00614659	-0.140363	-0.00361951	-0.0947653	-0.00773008	0.0164873	-0.0112109	0.0508129	-0.259666	0.0516896	0.0614666	0.262568
3.49	0.212233	0.0299614	0.106875	0.00919508	0.0183773	-0.00570709	-0.051057	0.00210135	0.909937	-0.000386402	0.0066742	0.00150496	-0.0623577	-0.0322106	-0.111183	-0.00640194	-0.186628	0.0123661	-0.446274	-0.0020003	0.0753669	0.00329917	0.286685	0.00710713	-0.151964	-0.0496211	0.063088	-0.00496792	-0.19137	-0.00248444	-0.270822	0.0249505	0.121855	0.00107217	0.18772	-0.00493389	-0.402461	-0.00320968	-0.1404	-0.00502616	-0.0948389	-0.00549306	0.0164464	-0.0234757	0.0481486	-0.271992	0.0524604	0.0909266	0.262159
3.5	0.212541	0.030514	0.106948	0.00891617	0.0183018	-0.00584294	-0.0510352	0.00224067	0.909931	-0.000685704	0.00668929	0.00149846	-0.0626871	-0.0321156	-0.11119	-0.00834884	-0.186559	0.00798379	-0.446304	-0.00377806	0.0753853	0.000620852	0.286768	0.0085517	-0.152447	-0.0468764	0.063119	-0.00643943	-0.191365	-0.0026819	-0.270608	0.0181204	0.121853	-0.00228893	0.187696	-0.00120927	-0.402491	-0.00274254	-0.14044	-0.00430516	-0.0948936	-0.00474211	0.0162615	-0.0421404	0.0453601	-0.282894	0.0535041	0.115333	0.262078
3.51	0.212849	0.0291202	0.107022	0.00843808	0.0182251	-0.00612786	-0.0510124	0.00242882	0.909922	-0.000888936	0.00670433	0.00154493	-0.0630067	-0.0296822	-0.111227	-0.0104129	-0.18655	0.00178223	-0.446363	-0.00579957	0.075389	-0.00345865	0.286854	0.00739708	-0.1529	-0.0432515	0.0631307	-0.00938238	-0.191378	-0.00642155	-0.270456	0.0143686	0.121822	-0.00625576	0.18768	-0.00293483	-0.402513	-0.000175725	-0.140478	-0.00336459	-0.0949409	-0.00396211	0.0159388	-0.0537888	0.0424539	-0.293507	0.0547884	0.138908	0.262304
3.52	0.213132	0.0252297	0.107081	0.00674812	0.0181438	-0.00703547	-0.0509839	0.00333495	0.909913	-0.000705727	0.00672084	0.00176504	-0.0633293	-0.0315064	-0.111271	-0.0101586	-0.186577	0.000183133	-0.446384	0.0022117	0.0752988	-0.0103708	0.28692	0.00553276	-0.153356	-0.0445127	0.0630897	-0.0153609	-0.19146	-0.0158143	-0.270274	0.0225615	0.121719	-0.0132568	0.187644	-0.00451346	-0.402484	0.00806651	-0.140519	-0.00690618	-0.0949737	-0.00428814	0.0155296	-0.0571717	0.0398589	-0.161607	0.0566504	0.269471	0.2626
3.53	0.213402	0.0282971	0.107104	0.00022725	0.0180807	-0.0032957	-0.0509453	0.00435928	0.909911	0.000359806	0.0067394	0.00189213	-0.0637125	-0.0443238	-0.111281	-0.00606115	-0.186628	-0.00275883	-0.446298	0.0150366	0.0752325	-0.00181116	0.286954	0.000533885	-0.153866	-0.0515344	0.0629817	-0.0248507	-0.19159	-0.0148988	-0.269996	0.0313286	0.121613	-0.00655254	0.187585	-0.0068824	-0.402402	0.00889654	-0.140619	-0.0099898	-0.0950237	-0.0083736	0.0148615	-0.0843993	0.0395644	0.0814852	0.0599023	0.323044	0.263084
3.54	0.213689	0.0269022	0.107073	-0.00554191	0.018082	0.00151102	-0.0508988	0.00473555	0.909919	0.0011055	0.00675775	0.00175137	-0.0642001	-0.0488956	-0.111224	-0.000712861	-0.186734	-0.00688147	-0.446091	0.023793	0.0753002	0.0145022	0.286919	-0.00578282	-0.154422	-0.047606	0.0628179	-0.0261097	-0.191676	-0.010169	-0.269678	0.0293585	0.121585	-0.000132811	0.187522	-0.00532298	-0.402316	0.0118716	-0.140712	-0.0072277	-0.0951136	-0.0113777	0.0138137	-0.103948	0.040818	0.168427	0.0626245	0.208539	0.264174
3.55	0.213932	0.0209535	0.107016	-0.00748784	0.0181157	0.00240949	-0.0508527	0.00435359	0.909932	0.00129091	0.00677396	0.00149457	-0.0646536	-0.0414253	-0.111128	0.00432957	-0.186859	-0.00880958	-0.445859	0.0224675	0.075466	0.0169357	0.286865	-0.00621554	-0.15488	-0.0345825	0.062679	-0.018537	-0.191741	-0.00862995	-0.269429	0.0188156	0.121619	0.00766793	0.187475	-0.00347719	-0.402184	0.0160506	-0.140798	-0.00644784	-0.0952054	-0.0103307	0.0127268	-0.0834389	0.0426781	0.211524	0.0641913	0.0992501	0.265383
3.56	0.214107	0.0149002	0.10694	-0.00790731	0.0181603	0.00286592	-0.0508137	0.00337557	0.909942	0.000769631	0.00678758	0.00122175	-0.0650022	-0.031255	-0.110987	0.00886283	-0.186998	-0.0103001	-0.445659	0.0175368	0.0756342	0.0153403	0.286813	-0.004281	-0.155165	-0.0175002	0.0625851	-0.0094579	-0.191792	-0.00485672	-0.269327	0.00104627	0.121686	0.00487317	0.187479	0.0028637	-0.402015	0.017813	-0.140869	-0.00589954	-0.095276	-0.00865754	0.0119139	-0.0486565	0.0448601	0.233602	0.0647641	0.0115375	0.266214
3.57	0.214227	0.0100538	0.106866	-0.00947577	0.0182096	0.00398255	-0.0507864	0.00201914	0.909946	3.47E-06	0.00679869	0.00102608	-0.0652394	-0.0210694	-0.110829	0.014053	-0.187114	-0.00741419	-0.44552	0.010803	0.0757624	0.00959662	0.286785	-0.00158414	-0.155269	-0.000488764	0.0625361	-0.0057821	-0.1918	0.00210439	-0.269408	-0.0176379	0.121728	0.00551703	0.187541	0.0103703	-0.401844	0.0164369	-0.140937	-0.00357961	-0.0953311	-0.00751953	0.0114601	-0.0108806	0.047266	0.251961	0.0645394	-0.0568408	0.266519
3.58	0.214288	0.00313781	0.10678	-0.0099674	0.0182725	0.00468642	-0.0507741	0.00044218	0.909941	-0.00101388	0.00680819	0.000886006	-0.0653471	-0.00614259	-0.110652	0.0162542	-0.187179	-0.00403461	-0.445468	0.00031697	0.0758362	0.00599559	0.286787	0.00121947	-0.155197	0.0176052	0.0624723	-0.00452881	-0.191752	0.00751344	-0.269669	-0.0345268	0.121768	0.000545666	0.187681	0.0177164	-0.401682	0.0168331	-0.140981	-0.00206902	-0.0953767	-0.00632663	0.0113482	0.0206488	0.0498556	0.265359	0.0637289	-0.102758	0.266352
3.59	0.214284	-0.00271515	0.106709	-0.00698651	0.0183377	0.00518369	-0.0507781	-0.00127372	0.909927	-0.00170632	0.00681629	0.000733498	-0.0653041	0.00999111	-0.110519	0.0118151	-0.187211	-0.00414291	-0.445533	-0.0134137	0.0758805	0.00260466	0.286824	0.00574213	-0.154953	0.0334983	0.0623937	-0.00226543	-0.191684	0.00893428	-0.270093	-0.050042	0.121765	0.000819024	0.18787	0.0200444	-0.401526	0.015229	-0.14103	-0.00434793	-0.0954133	-0.00549921	0.0115289	0.0486467	0.0525695	0.2732	0.0625417	-0.129896	0.265828
3.6	0.214209	-0.00994755	0.106652	-0.0066192	0.0184183	0.0077847	-0.0508	-0.00305579	0.909907	-0.00242253	0.00682301	0.000600028	-0.065098	0.0266048	-0.110442	0.00958156	-0.187253	-0.00842977	-0.445731	-0.0259846	0.0759078	3.51E-05	0.28689	0.00795338	-0.154532	0.0520506	0.0622794	-0.00350914	-0.191616	0.00852839	-0.270681	-0.0662553	0.121776	0.000435411	0.1881	0.0237247	-0.401378	0.014776	-0.141077	-0.0031978	-0.0954528	-0.00641836	0.0119806	0.0750779	0.0553624	0.279123	0.0611411	-0.14377	0.265031
3.61	0.214083	-0.0149677	0.106609	-0.00609886	0.0185076	0.00723582	-0.0508356	-0.0039066	0.909881	-0.00263503	0.00682875	0.00058204	-0.0647938	0.0325743	-0.110424	0.0062021	-0.187298	-0.00675681	-0.445991	-0.0243361	0.0758163	-0.0172136	0.286956	0.00561665	-0.154006	0.0572356	0.0621229	-0.00760131	-0.191605	-0.00176668	-0.271345	-0.0645876	0.121713	-0.0119645	0.188319	0.0207648	-0.401244	0.0156397	-0.141123	-0.00239363	-0.0954902	-0.00436777	0.012642	0.0866285	0.0582224	0.266695	0.0595919	-0.174024	0.264059
3.62	0.213926	-0.0136831	0.106579	-0.00175156	0.0185712	0.00349185	-0.0508747	-0.00379181	0.909858	-0.00177563	0.00683453	0.000548001	-0.0644918	0.0256593	-0.110461	-0.00341071	-0.187295	0.00153068	-0.44618	-0.0129104	0.0756151	-0.0190962	0.286991	0.00191353	-0.153509	0.0438567	0.0619419	-0.00851617	-0.191699	-0.0097782	-0.271903	-0.0448657	0.12158	-0.0116218	0.188482	0.0117532	-0.40109	0.013969	-0.141138	0.00279074	-0.0954835	0.00164939	0.0132877	0.0536437	0.0598314	0.021053	0.056991	-0.324985	0.263359
3.63	0.213813	-0.00976926	0.106605	0.00541743	0.0185792	-0.000221589	-0.050911	-0.00351896	0.909847	-0.000409082	0.00684034	0.000659009	-0.0642936	0.0202923	-0.110601	-0.0144106	-0.187238	0.00240715	-0.446276	-0.00862416	0.075449	-0.0132384	0.287012	0.0012435	-0.153201	0.0227283	0.0618166	-0.00485522	-0.191822	-0.0100375	-0.272211	-0.0173809	0.121508	-0.00334403	0.188533	-0.000818495	-0.400971	0.0101333	-0.141127	0.00154651	-0.0954306	0.00460931	0.0137043	0.0282446	0.0590998	-0.142401	0.0539478	-0.249929	0.263405
3.64	0.213705	-0.0134517	0.106676	0.00794641	0.0185688	0.00250674	-0.050947	-0.00377513	0.909849	0.000551823	0.00684827	0.000936129	-0.0640953	0.0270625	-0.110794	-0.014614	-0.187255	-0.0113363	-0.446379	-0.0122873	0.0753749	-0.000584465	0.28701	-0.0015506	-0.153028	0.0169963	0.0617545	-0.000605379	-0.191909	-0.00505501	-0.272276	0.00100728	0.121505	0.00123522	0.188478	-0.00858877	-0.400862	0.0125598	-0.141128	0.000880002	-0.0953864	-0.000111442	0.0141091	0.0386167	0.0573623	-0.202006	0.0520488	-0.130121	0.263592
3.65	0.21354	-0.0186295	0.106774	0.00863949	0.0186041	0.00843366	-0.0509885	-0.00460528	0.909855	0.000741041	0.00685894	0.00122216	-0.0638062	0.0366443	-0.110981	-0.00962254	-0.187388	-0.0198506	-0.446526	-0.0182917	0.0754159	0.00665667	0.286992	-0.000400435	-0.15284	0.0215327	0.0617478	0.00533446	-0.191944	-0.000220096	-0.272227	0.00580726	0.121512	0.000605103	0.188369	-0.0103193	-0.400722	0.0145039	-0.141139	0.0004677	-0.0954061	-0.00727471	0.0147158	0.0632447	0.0552007	-0.232783	0.0511954	-0.0380614	0.263473
3.66	0.213325	-0.0211221	0.106881	0.00897436	0.018684	0.0108854	-0.05104	-0.00570868	0.909862	0.000596419	0.00687294	0.00157358	-0.0634148	0.0428469	-0.11112	-0.00342367	-0.187523	-0.0139418	-0.446733	-0.0224201	0.0754605	0.00251622	0.286987	-0.000187708	-0.152581	0.0263084	0.0617799	0.0101251	-0.191947	0.0018207	-0.272168	0.00518858	0.121511	0.000259771	0.188246	-0.0123175	-0.400578	0.0123449	-0.141155	-0.000914693	-0.0954743	-0.0093221	0.0155793	0.0819865	0.0528248	-0.249742	0.0511061	0.0242725	0.262974
3.67	0.2131	-0.0221607	0.106997	0.00946514	0.0187689	0.0104284	-0.0511023	-0.00673685	0.909866	0.000139222	0.00689011	0.0018609	-0.0629858	0.0445943	-0.111217	0.000529076	-0.187572	-0.00665738	-0.446952	-0.0213409	0.0754697	-0.000493373	0.286992	0.00064839	-0.152287	0.0293962	0.0618463	0.0131489	-0.19194	0.00331082	-0.272119	0.00342516	0.121515	-0.000480618	0.188122	-0.0114044	-0.400472	0.00929101	-0.141187	-0.00270288	-0.0955435	-0.00714808	0.0165478	0.0836895	0.050301	-0.264086	0.05151	0.0638797	0.262405
3.68	0.212868	-0.022253	0.107111	0.0102826	0.0188501	0.0100759	-0.0511746	-0.00772391	0.909865	-0.000135115	0.00690973	0.00202899	-0.0625342	0.0468182	-0.111289	0.00060441	-0.187586	-0.00668033	-0.447169	-0.0227009	0.0754414	-0.0048177	0.287011	0.00239252	-0.151953	0.0329398	0.0619238	0.0156975	-0.191915	0.00530756	-0.272107	-0.00111481	0.121491	-0.00313301	0.18802	-0.0101235	-0.4004	0.00559817	-0.141224	-0.00420182	-0.095592	-0.00462848	0.0174965	0.0763141	0.0476412	-0.276426	0.0522543	0.0930968	0.262023
3.69	0.212636	-0.022611	0.107234	0.0107904	0.0189299	0.0108828	-0.0512561	-0.00854401	0.909863	-0.000237653	0.00693041	0.0020878	-0.0620623	0.0492663	-0.111381	-0.00171385	-0.187621	-0.0109291	-0.447407	-0.0247141	0.0753802	-0.00675538	0.287033	0.0019729	-0.151579	0.0369556	0.0620169	0.0171896	-0.191878	0.00663672	-0.272145	-0.00615031	0.121485	0.00165225	0.187922	-0.00940513	-0.400364	0.00279678	-0.141271	-0.00481146	-0.0956252	-0.00339203	0.0183555	0.0649018	0.0448581	-0.288236	0.0532686	0.117192	0.261956
3.7	0.212393	-0.0231545	0.107357	0.00954589	0.0190213	0.0115465	-0.0513446	-0.00897429	0.90986	-0.000368749	0.00695176	0.00219366	-0.0615642	0.0499232	-0.111496	-0.00294172	-0.187698	-0.0141376	-0.447664	-0.0244698	0.0753066	-0.0124207	0.287042	-0.000515873	-0.151163	0.0384156	0.0621093	0.0161246	-0.191845	0.00308401	-0.272219	-0.00585445	0.121488	-0.00411008	0.187825	-0.01129	-0.400341	0.00207816	-0.141313	-0.00337475	-0.0956524	-0.00223454	0.0191063	0.0536815	0.0419569	-0.299124	0.0545215	0.139773	0.262182
3.71	0.212145	-0.022523	0.107466	0.00817101	0.0191074	0.00981992	-0.0514313	-0.00822566	0.909857	4.27E-05	0.00697478	0.00241583	-0.061108	0.0403165	-0.111615	-0.00389416	-0.187785	-0.013144	-0.447842	-0.00960419	0.0751305	-0.0201186	0.287014	-0.00440144	-0.150789	0.028782	0.062186	0.0126964	-0.191892	-0.00727291	-0.272208	0.00959084	0.12142	-0.00750597	0.187682	-0.0167645	-0.400302	0.0050567	-0.141362	-0.00821299	-0.0956592	-0.000866297	0.0197353	0.0422269	0.0394113	-0.155002	0.0563811	0.277578	0.262513
3.72	0.211961	-0.0106992	0.107535	0.00111208	0.0192001	0.0117823	-0.0515071	-0.00688706	0.909865	0.00146309	0.00699998	0.00256728	-0.060837	0.0135067	-0.111689	-0.000964264	-0.187893	-0.0153983	-0.447838	0.010545	0.074949	-0.0139639	0.286941	-0.00992255	-0.150591	0.00728686	0.062228	0.00337818	-0.19198	-0.0059848	-0.27202	0.0269567	0.121386	-9.31E-05	0.187495	-0.0200424	-0.400289	-0.00226513	-0.141469	-0.011389	-0.0956723	-0.00233037	0.0199865	0.00251651	0.0392291	0.0851464	0.0596333	0.321519	0.263163
3.73	0.211887	-0.00345058	0.107541	-0.00391993	0.0193306	0.0133428	-0.05157	-0.00578986	0.909887	0.00269464	0.00702534	0.00247245	-0.0608033	-0.00377049	-0.111686	0.00215947	-0.188064	-0.01965	-0.447654	0.0241932	0.0749108	0.00606786	0.286782	-0.0184618	-0.150588	-0.00447194	0.0622431	0.00250226	-0.192018	-0.00211879	-0.271696	0.0354781	0.121451	0.0111061	0.187268	-0.0240945	-0.400347	-0.00516118	-0.141567	-0.010238	-0.095705	-0.00230721	0.0197395	-0.0303834	0.0405587	0.170324	0.0623028	0.208333	0.264507
3.74	0.211845	-0.0015505	0.107519	-0.00669404	0.0194683	0.0127291	-0.0516238	-0.00500026	0.909917	0.00317571	0.00704897	0.00228186	-0.060866	-0.0106498	-0.111635	0.00645379	-0.188286	-0.0239081	-0.447376	0.0310787	0.0749883	0.00896261	0.28659	-0.021214	-0.150638	-0.0071145	0.0623092	0.00780557	-0.192024	0.00127945	-0.271332	0.0362114	0.121609	0.0181843	0.187022	-0.0242499	-0.400396	-0.00352458	-0.141664	-0.0090722	-0.0957258	-0.000606502	0.0192854	-0.0308827	0.0424712	0.21301	0.0638714	0.104026	0.266068
3.75	0.211827	0.000376253	0.107467	-0.00874522	0.0196054	0.0116755	-0.0516713	-0.00454292	0.909947	0.0028721	0.00707092	0.0021192	-0.060976	-0.0140878	-0.111519	0.0120495	-0.188544	-0.0241977	-0.447059	0.0322759	0.0750783	0.0092218	0.286388	-0.0200521	-0.150683	-0.00494229	0.0624205	0.0126417	-0.191982	0.00676466	-0.271009	0.027676	0.121796	0.0185555	0.18681	-0.0185666	-0.40044	-0.00373332	-0.141741	-0.00747334	-0.095729	0.00107038	0.0189285	-0.00888221	0.0447097	0.236635	0.0644601	0.0127529	0.267295
3.76	0.21182	0.0012398	0.107405	-0.00917162	0.0197279	0.00973738	-0.0517157	-0.00436989	0.909972	0.00208503	0.00709165	0.00204482	-0.0610811	-0.0126279	-0.111356	0.016548	-0.188768	-0.0179632	-0.446762	0.0271302	0.0751707	0.00825828	0.286211	-0.0159973	-0.150673	0.00117074	0.0625707	0.0155549	-0.191887	0.0126144	-0.270804	0.013838	0.121991	0.0189749	0.18666	-0.011774	-0.400479	-0.00324835	-0.141814	-0.00708461	-0.0957144	0.00269714	0.0188091	0.0172871	0.0471511	0.25062	0.0642206	-0.0570619	0.267889
3.77	0.211828	0.00287289	0.107333	-0.00983287	0.0198384	0.00883197	-0.0517584	-0.00416393	0.909988	0.000995806	0.00711193	0.00201931	-0.0611668	-0.0117029	-0.111157	0.0194382	-0.188922	-0.0111636	-0.446522	0.0213085	0.0752375	0.0033717	0.286073	-0.0111059	-0.150605	0.00689146	0.0627099	0.0132068	-0.191734	0.018346	-0.270745	-0.001055	0.122175	0.0164157	0.186582	-0.00343687	-0.40052	-0.00388139	-0.141877	-0.00579172	-0.0956921	0.00281881	0.0189258	0.0378812	0.049718	0.259905	0.063418	-0.0981617	0.267831
3.78	0.211865	0.00608749	0.107261	-0.0088299	0.0199365	0.00728758	-0.051799	-0.00397795	0.909994	0.000196486	0.0071319	0.00198014	-0.0612415	-0.00981852	-0.110955	0.0178039	-0.189014	-0.00650154	-0.44636	0.0115761	0.0752521	0.000888571	0.285985	-0.00743962	-0.150501	0.0103518	0.0628072	0.00907697	-0.191549	0.019348	-0.27083	-0.0153293	0.122332	0.0165683	0.186574	0.00196191	-0.400578	-0.00632464	-0.141934	-0.00628514	-0.0956707	0.00304019	0.0192069	0.0517005	0.0523787	0.267076	0.0622997	-0.120383	0.26727
3.79	0.211923	0.00866316	0.107189	-0.00847941	0.0200214	0.00613699	-0.0518382	-0.00374695	0.90999	-0.000768334	0.0071514	0.00190898	-0.0612826	-0.00737095	-0.110775	0.0148734	-0.189079	-0.00533392	-0.44631	0.0014523	0.0752586	-0.00164567	0.285943	-0.00331172	-0.150357	0.0142906	0.0628426	0.00295496	-0.191372	0.0169839	-0.271063	-0.0290605	0.122473	0.00898712	0.186642	0.00908626	-0.400649	-0.00781362	-0.141986	-0.00575311	-0.0956518	0.00274401	0.0196072	0.061583	0.0551054	0.273531	0.0610127	-0.130565	0.266328
3.8	0.21204	0.0143871	0.107121	-0.00784957	0.0200828	0.0025407	-0.0518693	-0.00227392	0.909982	-0.000968558	0.0071703	0.00189865	-0.0613956	-0.0196162	-0.11064	0.00859625	-0.189122	-0.000892324	-0.446266	0.00940437	0.0751788	-0.0116069	0.285899	-0.00467524	-0.150281	0.0017675	0.0628106	-0.0069165	-0.19126	0.00493562	-0.271328	-0.0211543	0.1225	0.000333639	0.186713	0.00540754	-0.400749	-0.00813452	-0.14204	-0.00541291	-0.0956323	0.00447699	0.0200064	0.0488445	0.0579112	0.259943	0.0596196	-0.164802	0.265242
3.81	0.212214	0.0230742	0.107055	-0.00394728	0.0200947	-0.00372226	-0.0518807	8.45E-05	0.909975	-0.000280139	0.00718919	0.00187767	-0.0616661	-0.0389193	-0.110546	-0.00268082	-0.189127	0.00659603	-0.446096	0.0240044	0.0750162	-0.0192888	0.28585	-0.00405028	-0.150392	-0.0245237	0.0627181	-0.0139597	-0.191258	-0.00487251	-0.271434	0.00234408	0.122493	-0.00232044	0.186743	-0.000444677	-0.400818	-0.00712044	-0.142051	0.000630917	-0.0955739	0.00945351	0.0201808	-0.00328626	0.0593406	0.00723491	0.0570551	-0.320017	0.264474
3.82	0.212533	0.037298	0.107044	0.00352171	0.0200221	-0.00991839	-0.0518672	0.00254898	0.90998	0.00118538	0.00720816	0.00197184	-0.0621848	-0.0590459	-0.110558	-0.0164139	-0.189102	0.00713233	-0.445813	0.0301661	0.0748881	-0.00363469	0.285798	-0.00474864	-0.150855	-0.0609366	0.0626572	-0.0159829	-0.1913	-0.00789648	-0.271252	0.0332104	0.122504	0.00771253	0.186673	-0.0141796	-0.400927	-0.0125003	-0.142048	-0.00172623	-0.0954799	0.0111933	0.0199488	-0.0433042	0.0585185	-0.141783	0.0541512	-0.240366	0.264379
3.83	0.21294	0.0392808	0.107073	0.00536871	0.0199106	-0.00927188	-0.051832	0.00435433	0.909996	0.00190534	0.00722885	0.00217722	-0.0628289	-0.0612092	-0.110622	-0.0173293	-0.189143	-0.00199614	-0.445517	0.027577	0.0748961	0.00810879	0.285744	-0.00706222	-0.151578	-0.075194	0.0626311	-0.0172376	-0.191323	-0.00502924	-0.270815	0.0511213	0.122623	0.0113268	0.186512	-0.0178113	-0.401035	-0.00668722	-0.142061	-0.00132464	-0.095408	0.00515592	0.0195435	-0.0520934	0.0567552	-0.199928	0.0523613	-0.125021	0.264355
3.84	0.21332	0.0352516	0.107111	0.00552592	0.019827	-0.00557689	-0.051783	0.00532744	0.910015	0.00186223	0.00725169	0.00240124	-0.0634318	-0.0546738	-0.110661	-0.0123955	-0.189257	-0.00612058	-0.445273	0.0208195	0.0750335	0.0138184	0.285697	-0.00294819	-0.152343	-0.0731415	0.0626111	-0.0154219	-0.191313	-0.00247452	-0.270277	0.0540404	0.122715	0.00695316	0.186332	-0.017516	-0.401049	0.0026949	-0.142068	-0.000626999	-0.0954028	-0.00326745	0.019182	-0.0419086	0.0545632	-0.229835	0.0516296	-0.0290691	0.264013
3.85	0.21369	0.0375963	0.107152	0.00496439	0.0197713	-0.00405898	-0.0517269	0.00580039	0.910031	0.00127436	0.0072771	0.00267812	-0.063994	-0.0556441	-0.110648	-0.00637304	-0.189357	-7.72E-05	-0.445092	0.0162971	0.0751672	0.0122546	0.285687	0.000357879	-0.153097	-0.0737232	0.0625941	-0.0167243	-0.191276	0.000750224	-0.269751	0.0499943	0.122774	0.00464353	0.186169	-0.0139103	-0.401022	0.00214359	-0.142076	-0.000776022	-0.0954561	-0.00730443	0.0189257	-0.0358493	0.0521672	-0.245465	0.0517017	0.0351384	0.26334
3.86	0.21407	0.036209	0.107197	0.0070717	0.019714	-0.0054825	-0.0516682	0.00589122	0.910039	0.000381869	0.00730527	0.00291881	-0.0645432	-0.0522606	-0.11059	-0.00442423	-0.189366	0.00937967	-0.444946	0.0128777	0.0752678	0.0068601	0.285712	0.00475462	-0.153835	-0.0686682	0.0625639	-0.016056	-0.191217	0.00126991	-0.269289	0.0417688	0.122808	0.00113377	0.186055	-0.00898535	-0.400994	0.00483445	-0.142098	-0.00405558	-0.0955272	-0.00745444	0.0186756	-0.0422393	0.0496295	-0.25889	0.0522737	0.0736305	0.262643
3.87	0.214443	0.0359266	0.107251	0.0064108	0.0196425	-0.00567261	-0.0516096	0.00581899	0.91004	-0.000272376	0.00733513	0.00300734	-0.0650611	-0.0503001	-0.11053	-0.00353856	-0.189317	0.0103718	-0.444837	0.0092227	0.0752981	-0.000507688	0.285777	0.00775759	-0.154523	-0.0626971	0.0625167	-0.0189063	-0.191168	-0.000387312	-0.26892	0.0311152	0.122805	-0.00160958	0.186001	-0.00241703	-0.400954	0.00470733	-0.142141	-0.00336211	-0.0955935	-0.00731615	0.0183457	-0.0519723	0.046951	-0.272006	0.0531694	0.101539	0.262181
3.88	0.214811	0.0357015	0.107309	0.00689931	0.0195684	-0.00614035	-0.0515525	0.00555382	0.910034	-0.000786457	0.00736493	0.0029518	-0.0655502	-0.045783	-0.110497	-0.00698446	-0.18928	0.00712457	-0.444779	0.00210951	0.0752535	-0.00456385	0.285869	0.00962907	-0.15515	-0.0566174	0.062446	-0.0197148	-0.191157	-0.00523479	-0.268661	0.0203211	0.122784	-0.00149055	0.185986	-0.000189341	-0.400916	0.00396809	-0.142186	-0.00349943	-0.0956582	-0.00660711	0.0179093	-0.0648739	0.0441506	-0.282524	0.0543173	0.123375	0.262067
3.89	0.215159	0.0323832	0.107366	0.0071322	0.0194874	-0.0074369	-0.0514985	0.00538189	0.910024	-0.00114301	0.00739403	0.00289229	-0.0659742	-0.0386118	-0.110507	-0.0101659	-0.189276	0.00397102	-0.444799	-0.00385381	0.0752032	-0.00917145	0.285972	0.00976491	-0.155699	-0.0494535	0.0623537	-0.020534	-0.191208	-0.012986	-0.268503	0.013498	0.122751	-0.00825075	0.185992	0.000426163	-0.400866	0.0069851	-0.142227	-0.0032803	-0.0957114	-0.00510471	0.0173834	-0.0723053	0.0412414	-0.291401	0.0556746	0.143984	0.262246
3.9	0.215459	0.0257729	0.107404	0.00478781	0.0193963	-0.00844394	-0.0514427	0.00582149	0.910012	-0.0011117	0.00742327	0.00296307	-0.0663544	-0.0354406	-0.11053	-0.00930977	-0.189282	0.00345505	-0.444814	0.0018032	0.0750589	-0.0161061	0.28606	0.00825828	-0.156206	-0.0453699	0.0622216	-0.0234543	-0.191357	-0.0219819	-0.268343	0.0184374	0.122628	-0.0144757	0.185988	-0.000370724	-0.400754	0.0163631	-0.142273	-0.00667226	-0.0957447	-0.00563866	0.0167848	-0.0760056	0.038792	-0.133181	0.0576482	0.279992	0.262534
3.91	0.215728	0.0270967	0.107408	-0.00229006	0.0193241	-0.00436112	-0.0513821	0.00620888	0.910004	-0.000306456	0.00745303	0.00294977	-0.066758	-0.0442464	-0.110531	-0.00468173	-0.189304	-0.000223292	-0.444744	0.0123255	0.0749195	-0.00886154	0.286126	0.00242075	-0.156713	-0.046465	0.0620499	-0.0304767	-0.191529	-0.0168547	-0.268132	0.0209826	0.122503	-0.0094168	0.185985	0.000866636	-0.400593	0.0160773	-0.142376	-0.0081108	-0.0957976	-0.00972264	0.0159118	-0.101419	0.0387104	0.0948511	0.0608769	0.310231	0.263167
3.92	0.215984	0.0223101	0.107365	-0.00577475	0.0193124	-0.000252441	-0.051321	0.00585336	0.910005	0.000289711	0.0074814	0.00270628	-0.0672008	-0.0413541	-0.110482	-0.00124091	-0.189379	-0.00545022	-0.444595	0.0157082	0.0749078	0.00462693	0.286131	-0.000247429	-0.15718	-0.0344927	0.0618463	-0.0263895	-0.191636	-0.0113535	-0.267957	0.0115365	0.122455	-0.000618703	0.185996	0.00189091	-0.400428	0.0193474	-0.142471	-0.00718962	-0.0958877	-0.0122803	0.0147151	-0.114111	0.0400336	0.17168	0.0634939	0.203128	0.264495
3.93	0.216153	0.011722	0.10729	-0.00884197	0.0193335	0.000538903	-0.0512681	0.00461945	0.910008	0.000266878	0.0075073	0.00246419	-0.0675285	-0.0253602	-0.110389	0.00640684	-0.189492	-0.00959425	-0.444464	0.0094401	0.0749573	0.00485825	0.286121	-0.00134883	-0.15745	-0.0113969	0.0616639	-0.0182926	-0.191725	-0.0100548	-0.267928	-0.00665134	0.122479	0.00549857	0.186039	0.00652045	-0.400203	0.0258176	-0.142547	-0.00465737	-0.0959733	-0.0108254	0.0135172	-0.0944435	0.0418817	0.20907	0.0650858	0.106592	0.266048
3.94	0.216232	0.00430678	0.107203	-0.00877386	0.0193566	0.000293949	-0.05123	0.00293175	0.910008	-0.00036185	0.00753062	0.00219697	-0.0676952	-0.0110536	-0.110269	0.0104176	-0.189606	-0.00856253	-0.444405	0.00191558	0.0750044	0.00319511	0.286112	0.000210735	-0.157491	0.00868564	0.0615365	-0.00851285	-0.191811	-0.00708732	-0.268092	-0.0262241	0.122534	0.00466089	0.186146	0.0133965	-0.399948	0.0259385	-0.14262	-0.00522588	-0.0960332	-0.00853725	0.0126265	-0.053751	0.044045	0.233508	0.0657398	0.0182674	0.267298
3.95	0.216245	-0.00166142	0.107111	-0.0105501	0.0193846	0.00120532	-0.0512099	0.00104902	0.909999	-0.00129134	0.00755164	0.0020208	-0.0677269	0.000741842	-0.110132	0.0154006	-0.18968	-0.00542842	-0.444414	-0.00468608	0.0750086	-0.00142741	0.286129	0.0033439	-0.15733	0.0272562	0.0614417	-0.00483338	-0.191861	-0.00117688	-0.268447	-0.0445328	0.122579	0.00513165	0.186321	0.0213228	-0.399708	0.0231129	-0.142685	-0.00282273	-0.0960771	-0.00714765	0.0121437	-0.0101742	0.0464578	0.253753	0.065552	-0.0573062	0.268059
3.96	0.216187	-0.00937924	0.107016	-0.0089955	0.0194141	0.000533498	-0.0512096	-0.00100408	0.909982	-0.00217322	0.00757097	0.00186541	-0.0676052	0.0181734	-0.109995	0.0151923	-0.189706	-0.00360517	-0.444518	-0.016457	0.0749658	-0.00796035	0.286185	0.0075115	-0.156975	0.0458043	0.0613445	-0.0010192	-0.191877	0.0020679	-0.268975	-0.0604385	0.122603	0.00102363	0.186563	0.0262677	-0.399482	0.0220195	-0.142738	-0.00377248	-0.0961049	-0.00496945	0.0120753	0.0304463	0.0490704	0.267269	0.064694	-0.110932	0.268312
3.97	0.216057	-0.0165571	0.106936	-0.00786283	0.0194451	0.00229019	-0.0512304	-0.00318686	0.909958	-0.00270949	0.00758928	0.00177854	-0.0673136	0.0361219	-0.109901	0.0140955	-0.189728	-0.00723315	-0.444749	-0.030232	0.0748786	-0.00803532	0.28627	0.00981359	-0.156436	0.0649395	0.0612324	-0.000324812	-0.191872	0.00532764	-0.269668	-0.0777649	0.122616	0.00287334	0.186848	0.0297439	-0.399279	0.0197185	-0.142795	-0.00366435	-0.0961262	-0.00537347	0.0123913	0.0671687	0.0518083	0.274712	0.063398	-0.14156	0.268128
3.98	0.215852	-0.0234387	0.106873	-0.00682864	0.0194977	0.00508347	-0.0512732	-0.0052915	0.909928	-0.00320704	0.00760656	0.00168481	-0.0668466	0.0528749	-0.109858	0.0118711	-0.189769	-0.0107438	-0.445118	-0.0421345	0.0748201	-0.00581719	0.28637	0.0098198	-0.155706	0.0826263	0.0610893	-0.000361358	-0.191858	0.0051291	-0.270528	-0.0926801	0.122654	0.00366156	0.187166	0.0328582	-0.399097	0.0173588	-0.142847	-0.00314756	-0.096162	-0.00685399	0.0130577	0.0998634	0.0546272	0.280191	0.0618652	-0.155672	0.267585
3.99	0.215581	-0.0304025	0.10682	-0.00627961	0.0195611	0.00419228	-0.0513323	-0.00630815	0.909894	-0.00341992	0.00762361	0.00175738	-0.0662704	0.0590494	-0.109859	0.00983539	-0.189804	-0.00795814	-0.445527	-0.037347	0.0746857	-0.0192467	0.286452	0.00697984	-0.154865	0.0881461	0.0609059	-0.00348187	-0.191903	-0.00547778	-0.271443	-0.0872856	0.122615	-0.00783456	0.187473	0.0281308	-0.398922	0.0198833	-0.142892	-0.0019124	-0.0961989	-0.0047462	0.0139831	0.115834	0.0574859	0.255365	0.0601633	-0.194976	0.266791
4	0.215275	-0.0270364	0.106779	-0.00116609	0.0195874	-0.00132098	-0.0513959	-0.00628373	0.909864	-0.00242893	0.0076415	0.00182536	-0.0657019	0.0502991	-0.109902	0.000632857	-0.189775	0.00177569	-0.445842	-0.0258236	0.0744354	-0.0265804	0.286521	0.00592069	-0.154074	0.0689701	0.060707	-0.00441081	-0.192052	-0.0135378	-0.2722	-0.0617037	0.122504	-0.0111075	0.187715	0.0187401	-0.398728	0.0156881	-0.142901	0.00257328	-0.096182	0.00278785	0.014955	0.0879009	0.0589005	-0.000268656	0.057343	-0.332885	0.266204
4.01	0.215052	-0.0194681	0.106804	0.00671075	0.0195425	-0.00527233	-0.0514569	-0.00594733	0.909848	-0.000753782	0.00766051	0.00201453	-0.0652766	0.0398193	-0.110046	-0.0106311	-0.189692	0.00299333	-0.446057	-0.0188554	0.0742428	-0.011556	0.286556	0.00175757	-0.153544	0.0412754	0.0605793	-0.000831035	-0.192223	-0.0133082	-0.272648	-0.0286338	0.122448	0.000615049	0.187812	0.000977647	-0.398614	0.00766096	-0.1429	-0.000232945	-0.0961166	0.00554812	0.0157488	0.0651367	0.0580343	-0.152689	0.0542892	-0.246251	0.266255
4.02	0.214868	-0.0193052	0.10687	0.00830061	0.0194833	-0.0025963	-0.0515161	-0.00593112	0.909846	0.000286285	0.00768226	0.00234253	-0.064907	0.0401281	-0.110228	-0.0102532	-0.189674	-0.00802779	-0.446245	-0.0191609	0.0741658	-0.0019161	0.28656	-0.0018181	-0.15321	0.0286714	0.0605161	0.00148444	-0.19235	-0.00864716	-0.272803	-0.00504706	0.122479	0.00298296	0.187776	-0.00777831	-0.398541	0.00691257	-0.142908	-6.63E-05	-0.0960707	0.000718464	0.0165028	0.070095	0.0562372	-0.207956	0.0523696	-0.133429	0.266475
4.03	0.214654	-0.0235019	0.106955	0.00928736	0.0194653	0.00240067	-0.0515771	-0.0063562	0.909852	0.000825831	0.0077072	0.00266234	-0.0644999	0.0459151	-0.110388	-0.00548694	-0.189757	-0.0156561	-0.446439	-0.0209769	0.0742207	0.00884368	0.286532	-0.00177696	-0.152923	0.0289182	0.0605064	0.00774399	-0.192431	-0.0051264	-0.272793	0.00447795	0.122511	0.00360082	0.187665	-0.012489	-0.398453	0.00964639	-0.142918	-0.000689267	-0.0960875	-0.00606337	0.0174084	0.0896452	0.0540359	-0.237419	0.051451	-0.0437472	0.266457
4.04	0.214403	-0.0251795	0.107053	0.00886669	0.0194827	0.00485993	-0.0516442	-0.00707119	0.90986	0.000738136	0.00773578	0.00307153	-0.0640243	0.0492873	-0.110495	0.0026615	-0.189858	-0.0136444	-0.446663	-0.0226588	0.0743127	0.00934292	0.286513	-0.0017746	-0.152606	0.0308826	0.060548	0.0114798	-0.192485	-0.00168742	-0.27273	0.00690598	0.122545	0.00230589	0.187521	-0.014382	-0.398354	0.00873859	-0.142938	-0.00122829	-0.0961501	-0.00866305	0.0185339	0.107576	0.0516383	-0.252025	0.0512983	0.0203739	0.266067
4.05	0.214153	-0.0242846	0.107151	0.00932964	0.0195128	0.00492796	-0.0517183	-0.00774449	0.909866	0.00044778	0.00776843	0.00344813	-0.0635347	0.0479186	-0.110532	0.00757248	-0.189898	-0.00490585	-0.446879	-0.0201115	0.0743979	0.00705623	0.286497	-0.00197413	-0.152281	0.0307215	0.0606117	0.013573	-0.192499	0.00264631	-0.272657	0.00684883	0.122566	0.00155822	0.187377	-0.0145141	-0.398286	0.00521068	-0.142965	-0.00306583	-0.0962237	-0.00765217	0.0197601	0.108736	0.049115	-0.264666	0.0516528	0.0603258	0.265539
4.06	0.213901	-0.023957	0.107259	0.0102188	0.0195353	0.00442048	-0.0517992	-0.00841021	0.909869	0.000162765	0.00780431	0.00370689	-0.0630347	0.0481193	-0.110545	0.00819513	-0.189859	0.000370905	-0.447084	-0.019779	0.0744398	0.00137229	0.286492	-0.00063192	-0.151937	0.03211	0.0606935	0.0144262	-0.19248	0.00526093	-0.272597	0.00490319	0.122579	0.000205024	0.187235	-0.0143333	-0.398239	0.00282171	-0.143012	-0.00475836	-0.096282	-0.00554925	0.0209524	0.0999713	0.0464626	-0.277435	0.0523535	0.090246	0.265151
4.07	0.213663	-0.0238099	0.107364	0.00947906	0.0195619	0.00515372	-0.0518862	-0.00896552	0.909871	0.000156673	0.00784208	0.0038288	-0.0625458	0.0488645	-0.110557	0.0073218	-0.189806	-0.00103871	-0.447286	-0.0204926	0.0744603	0.00420821	0.286482	-0.00172962	-0.151586	0.0346663	0.0607654	0.0137975	-0.192444	0.00549437	-0.272563	0.00152355	0.122597	0.00319307	0.187097	-0.0133992	-0.398228	0.00116728	-0.143055	-0.00383368	-0.0963295	-0.00431006	0.0220237	0.083707	0.0436801	-0.289579	0.0533386	0.115865	0.265076
4.08	0.213424	-0.0215365	0.107466	0.00938569	0.0195918	0.00465209	-0.0519772	-0.00903407	0.909872	0.000165645	0.0078806	0.00389066	-0.0620541	0.0448389	-0.110592	0.00366519	-0.189786	-0.00540882	-0.447492	-0.017535	0.0744978	-0.00164966	0.286462	-0.00328686	-0.151219	0.0310985	0.0608342	0.0130203	-0.192439	-0.00176808	-0.272549	0.00420479	0.122634	0.000270093	0.186953	-0.0163237	-0.398223	-0.000866198	-0.143092	-0.00366991	-0.0963627	-0.00212067	0.022953	0.0716652	0.0407732	-0.299646	0.0545852	0.141604	0.265293
4.09	0.213217	-0.017369	0.107556	0.00828016	0.0196082	0.00225473	-0.0520631	-0.00799105	0.909876	0.000775711	0.00792038	0.00407103	-0.0616559	0.031372	-0.110635	0.00135745	-0.189802	-0.00542335	-0.447605	-0.00344448	0.0744266	-0.00953722	0.28641	-0.00653993	-0.150944	0.0166396	0.060895	0.00992144	-0.192537	-0.0133636	-0.272435	0.0207319	0.122609	-0.00261685	0.186761	-0.0225276	-0.398225	5.48E-05	-0.143143	-0.010008	-0.0963727	-0.000493991	0.0237337	0.052676	0.03838	-0.125646	0.0565617	0.293935	0.265594
4.1	0.213096	-0.00577259	0.107606	-0.000658783	0.0196269	0.00443848	-0.0521348	-0.00632023	0.90989	0.00215672	0.00796159	0.00414451	-0.0614732	0.00328861	-0.110639	0.00618928	-0.189838	-0.00648146	-0.44753	0.0183642	0.0743795	0.00419352	0.286303	-0.015325	-0.150883	-0.005635	0.0609331	-0.0011739	-0.192669	-0.0105033	-0.272121	0.0403752	0.122631	0.00623759	0.186517	-0.0256069	-0.398257	-0.0047866	-0.143255	-0.0100453	-0.0963882	-0.00201517	0.0240118	0.000971797	0.0384351	0.0998612	0.0598151	0.309302	0.266372
4.11	0.213079	0.00251625	0.107585	-0.00407823	0.0196854	0.00529686	-0.0521902	-0.00483273	0.909918	0.0032868	0.008002	0.00390296	-0.0615369	-0.0164886	-0.110557	0.00588106	-0.189918	-0.00835126	-0.447258	0.0339816	0.0744964	0.0171156	0.286117	-0.0201879	-0.151025	-0.0211336	0.0609395	-0.000140443	-0.192742	-0.00674249	-0.271652	0.0516841	0.122729	0.0132549	0.186244	-0.0286714	-0.398331	-0.00691125	-0.143341	-0.0100578	-0.0964197	-0.00174991	0.0237458	-0.0298079	0.0398762	0.179834	0.0623434	0.194673	0.267874
4.12	0.213114	0.00489378	0.107538	-0.00696144	0.019746	0.004263	-0.0522327	-0.00373873	0.909954	0.00370358	0.00803997	0.00368074	-0.0617347	-0.0246263	-0.110437	0.00995003	-0.190053	-0.0140526	-0.446871	0.0417643	0.0746743	0.0180991	0.285894	-0.0230851	-0.151259	-0.0252252	0.0609988	0.0037794	-0.19278	-0.0036097	-0.271119	0.0535753	0.122905	0.021053	0.185951	-0.0283634	-0.398401	-0.00432634	-0.143425	-0.00842048	-0.0964378	0.000142966	0.02331	-0.0288039	0.0418728	0.220204	0.0637919	0.0942577	0.269484
4.13	0.213176	0.00777985	0.107473	-0.00799209	0.019797	0.00312032	-0.0522663	-0.00304255	0.90999	0.00354483	0.00807557	0.00344918	-0.0619819	-0.0283867	-0.110273	0.0135465	-0.190225	-0.0139684	-0.446453	0.0415881	0.074843	0.0159533	0.285665	-0.0232237	-0.151504	-0.0254107	0.0611098	0.00823179	-0.192779	0.000932195	-0.270615	0.0466064	0.123122	0.0229431	0.185684	-0.0252174	-0.398455	-0.00418974	-0.143502	-0.00740818	-0.0964355	0.00152379	0.0229589	-0.00939278	0.044164	0.238786	0.0643229	0.0121038	0.270729
4.14	0.213259	0.00905024	0.107392	-0.00786328	0.0198445	0.00218703	-0.0522947	-0.00267877	0.910022	0.00266858	0.00810912	0.00324015	-0.0622346	-0.0271209	-0.110062	0.0159176	-0.190366	-0.00779768	-0.446066	0.03567	0.0750019	0.0149065	0.285458	-0.0182938	-0.151712	-0.0197242	0.06124	0.0114007	-0.192735	0.00510957	-0.270225	0.0324383	0.123345	0.022127	0.185483	-0.0178551	-0.398506	-0.00337312	-0.143559	-0.0071337	-0.096426	0.00182901	0.0228476	0.0187407	0.0466078	0.249926	0.0641214	-0.04981	0.271337
4.15	0.213362	0.0117671	0.107316	-0.00802064	0.0198806	0.0017381	-0.0523199	-0.0023752	0.910043	0.00157084	0.00814074	0.00306846	-0.0624718	-0.0269974	-0.109842	0.0174788	-0.190442	-0.0027786	-0.445748	0.0285591	0.0751129	0.00479945	0.285309	-0.0116248	-0.151864	-0.0147991	0.0613778	0.0100815	-0.192657	0.00881958	-0.269986	0.016284	0.123575	0.0202771	0.185357	-0.00885025	-0.398557	-0.00464551	-0.143618	-0.00604391	-0.0964158	0.00139665	0.0229905	0.0413223	0.0491544	0.256572	0.0634057	-0.0881717	0.271256
4.16	0.213489	0.014063	0.10724	-0.00769504	0.0199135	0.00110335	-0.0523421	-0.00207421	0.910053	0.00046003	0.00817059	0.0029005	-0.0626963	-0.0245759	-0.10962	0.0165425	-0.190485	-0.00107146	-0.44551	0.0188162	0.0751521	0.00242363	0.285216	-0.00545304	-0.151963	-0.00867098	0.061482	0.00712655	-0.192555	0.00960876	-0.269915	-0.00118155	0.123774	0.0195755	0.185313	-0.000230394	-0.398618	-0.00557972	-0.143666	-0.00530784	-0.0964146	0.00077702	0.0233406	0.0601877	0.0517774	0.262406	0.0623956	-0.108264	0.270595
4.17	0.213651	0.019047	0.107169	-0.00701048	0.0199299	-0.00123428	-0.0523609	-0.00157178	0.910053	-0.000619427	0.00819869	0.00274136	-0.062905	-0.0247752	-0.109427	0.0133243	-0.19051	0.00179845	-0.445383	0.00884658	0.0751514	-0.00623072	0.28518	-0.00199753	-0.152029	-0.00814694	0.0615429	0.00109648	-0.192461	0.00744735	-0.270006	-0.0141973	0.123952	0.0130695	0.185344	0.00535166	-0.398698	-0.00889166	-0.143713	-0.00541156	-0.0964148	0.0017967	0.0238277	0.0674706	0.0544639	0.269739	0.0612309	-0.117376	0.269527
4.18	0.213866	0.022575	0.107096	-0.00710067	0.0199084	-0.00602651	-0.052369	0.000162087	0.910045	-0.000896111	0.00822575	0.00269553	-0.0631733	-0.0345536	-0.109267	0.00866216	-0.190485	0.0082972	-0.44527	0.016225	0.0749989	-0.02262	0.285144	-0.00452194	-0.152165	-0.0185136	0.0615295	-0.00963119	-0.192429	-0.00379637	-0.270124	-0.00670752	0.123991	-0.00057411	0.185386	0.00280979	-0.398786	-0.00549813	-0.14376	-0.00359057	-0.0963948	0.00497196	0.0242883	0.0535923	0.0571966	0.237539	0.0599288	-0.169298	0.268346
4.19	0.214145	0.0329013	0.10703	-0.000747295	0.0198326	-0.0119781	-0.0523548	0.00273127	0.910038	-0.000127612	0.00825214	0.00258393	-0.0636081	-0.0551289	-0.109161	-0.00675968	-0.190415	0.0152172	-0.445034	0.0298601	0.0747507	-0.0256404	0.2851	-0.00316737	-0.152495	-0.0465251	0.0614605	-0.0146838	-0.192491	-0.0112438	-0.27009	0.0154512	0.123988	0.00121789	0.185393	-0.00337083	-0.398838	-0.00579468	-0.143763	0.000114659	-0.0963301	0.00931055	0.0245332	0.00461769	0.0582863	-0.0250905	0.057341	-0.303505	0.267485
4.2	0.214552	0.0437445	0.107027	0.00556958	0.0196807	-0.0166808	-0.0523151	0.00510856	0.910043	0.00110785	0.00827829	0.00268044	-0.0642581	-0.0686118	-0.109178	-0.0189483	-0.190333	0.0126352	-0.44472	0.0306556	0.074529	-0.0164918	0.285075	-0.00273589	-0.153142	-0.0762848	0.0614203	-0.0179607	-0.192576	-0.0124318	-0.269799	0.0414881	0.124042	0.0106427	0.185306	-0.0148078	-0.398907	-0.00726726	-0.143764	-0.00160566	-0.0962397	0.00945225	0.0244339	-0.0287837	0.0572468	-0.156876	0.0547247	-0.205606	0.267111
4.21	0.215013	0.0439174	0.107051	0.00644472	0.019514	-0.013816	-0.0522551	0.00675945	0.910057	0.00158306	0.00830595	0.00285336	-0.0649809	-0.0684828	-0.109239	-0.0196396	-0.190342	0.00165469	-0.444431	0.0270115	0.0744415	-0.00216533	0.285046	-0.00346568	-0.153988	-0.085319	0.0613846	-0.0201118	-0.192631	-0.00827853	-0.269306	0.0544221	0.124174	0.010874	0.185151	-0.0158047	-0.398946	0.000485353	-0.143768	-0.000229451	-0.0961856	0.00161541	0.0241756	-0.0413438	0.0553716	-0.208918	0.0532456	-0.0977951	0.266796
4.22	0.21546	0.0427015	0.107093	0.00713683	0.0193827	-0.0101644	-0.0521823	0.00761301	0.910072	0.00135325	0.00833538	0.00307145	-0.0656784	-0.0648687	-0.109293	-0.0162162	-0.190424	-0.00180493	-0.444192	0.0197471	0.0744609	0.00302228	0.285035	0.00150106	-0.15487	-0.0847879	0.0613579	-0.0187744	-0.192648	-0.00604855	-0.268747	0.0544524	0.124273	0.00892908	0.184995	-0.014694	-0.39891	0.00592677	-0.143776	-0.000686654	-0.0962055	-0.00599287	0.0238934	-0.0367512	0.0531221	-0.234362	0.0527136	-0.0156267	0.266351
4.23	0.215879	0.039168	0.107147	0.00752105	0.0192736	-0.0091194	-0.0521051	0.00777961	0.910082	0.000601077	0.00836742	0.0033413	-0.0662988	-0.0562354	-0.10931	-0.0100076	-0.190493	0.00235975	-0.444042	0.0102727	0.0744678	-0.00176377	0.285075	0.00670676	-0.155696	-0.0762396	0.0613386	-0.0176795	-0.192651	-0.00398961	-0.268244	0.0448955	0.124344	0.00536574	0.18487	-0.00792184	-0.398821	0.010999	-0.1438	-0.0018645	-0.0962733	-0.00925696	0.0236975	-0.028239	0.0506972	-0.247828	0.0528678	0.0391455	0.265671
4.24	0.216281	0.039873	0.107195	0.00702634	0.0191698	-0.00954723	-0.0520279	0.00763497	0.910084	-0.00035712	0.00840207	0.00358055	-0.0668576	-0.0545745	-0.109275	-0.00580251	-0.190494	0.0097402	-0.443959	0.00543586	0.0744237	-0.0074563	0.285153	0.0111737	-0.156449	-0.070532	0.0612877	-0.0206921	-0.192633	-0.00199014	-0.267852	0.0330193	0.12436	0.00113555	0.184814	-0.00184962	-0.398712	0.00975618	-0.143823	-0.00181863	-0.0963517	-0.00886922	0.0235415	-0.0327395	0.0481412	-0.260383	0.0534468	0.0728587	0.264977
4.25	0.216672	0.0362191	0.107253	0.00948817	0.0190519	-0.0107474	-0.0519536	0.0072018	0.910076	-0.00123133	0.00843869	0.00370963	-0.0673641	-0.0460243	-0.109243	-0.00782424	-0.190429	0.012887	-0.443939	-0.00206596	0.0742987	-0.0167518	0.28528	0.0159207	-0.157127	-0.0597987	0.06121	-0.0203227	-0.192616	-0.00324887	-0.267589	0.0195135	0.124347	-0.00308596	0.184826	0.00336149	-0.3986	0.0123759	-0.143866	-0.00452451	-0.0964178	-0.00751555	0.0233128	-0.0413533	0.0454584	-0.273231	0.0543064	0.0960771	0.264565
4.26	0.217036	0.0339073	0.107314	0.00795006	0.0189313	-0.00973795	-0.0518843	0.0066173	0.91006	-0.00181563	0.00847603	0.00373759	-0.0677963	-0.0382155	-0.109238	-0.00834193	-0.190368	0.00822153	-0.443998	-0.0102779	0.0741217	-0.0157159	0.285437	0.0161188	-0.157709	-0.0495644	0.0610924	-0.0240974	-0.192629	-0.0066431	-0.267453	0.00666831	0.12432	-0.00234382	0.184886	0.00857528	-0.398478	0.0123505	-0.143908	-0.00201584	-0.0964722	-0.00722458	0.0229938	-0.0517968	0.0426464	-0.284015	0.0553909	0.117413	0.264525
4.27	0.217357	0.0279125	0.107379	0.00980609	0.0188197	-0.00959251	-0.051821	0.00615	0.910039	-0.00232739	0.00851335	0.00374415	-0.0681347	-0.0277163	-0.109282	-0.0133227	-0.190349	0.00373104	-0.444144	-0.0161471	0.0739584	-0.0203197	0.2856	0.0167755	-0.158181	-0.0391305	0.0609465	-0.0227923	-0.192702	-0.0151399	-0.267432	-0.000593218	0.124247	-0.0130169	0.184971	0.00821423	-0.398334	0.0171805	-0.143948	-0.00356597	-0.0965242	-0.00693806	0.0226065	-0.0573704	0.0397373	-0.289039	0.0566812	0.139451	0.264781
4.28	0.21761	0.0219062	0.107447	0.00624127	0.0187098	-0.00775263	-0.0517597	0.00614652	0.910016	-0.00210068	0.0085516	0.00393006	-0.0683997	-0.0241365	-0.109364	-0.0108058	-0.190364	-0.00161289	-0.444296	-0.0119572	0.0737127	-0.0235148	0.285766	0.0146811	-0.15857	-0.0320635	0.0607764	-0.0276352	-0.192871	-0.0215425	-0.267433	-0.000279882	0.124081	-0.0168965	0.185048	0.00797015	-0.398123	0.0238876	-0.14402	-0.00684646	-0.0965709	-0.00947564	0.0221484	-0.0621789	0.0375479	-0.0902742	0.0587426	0.290982	0.265163
4.29	0.217824	0.0198976	0.107465	-0.000414721	0.0186525	-0.00248891	-0.0516989	0.00594555	0.909999	-0.00133266	0.00859141	0.00398793	-0.0686707	-0.0269748	-0.109396	-0.00533858	-0.190429	-0.00521373	-0.444376	-0.00503643	0.073545	-0.0082183	0.285884	0.00924879	-0.158917	-0.0260448	0.0605356	-0.0322651	-0.193045	-0.0166263	-0.267437	-0.00284228	0.12395	-0.00767405	0.185134	0.0100557	-0.397882	0.0252625	-0.144124	-0.00752792	-0.0966537	-0.0134469	0.0213746	-0.0902296	0.0377939	0.112702	0.0618551	0.28417	0.26604
4.3	0.217996	0.0129576	0.107443	-0.00344722	0.0186531	0.00114638	-0.0516435	0.00496448	0.909988	-0.000871147	0.00863045	0.00381461	-0.0689207	-0.0193054	-0.109382	-0.00102762	-0.190523	-0.0085987	-0.44441	-0.00438477	0.0735404	0.00535361	0.285955	0.00692906	-0.159165	-0.0100181	0.0602786	-0.0261126	-0.193177	-0.0131499	-0.26751	-0.01446	0.123915	0.000895159	0.185238	0.0117403	-0.397626	0.0286834	-0.144218	-0.00645081	-0.0967576	-0.0142183	0.0203125	-0.0972951	0.0392234	0.177631	0.0642172	0.181506	0.267629
4.31	0.218068	0.0017743	0.107404	-0.00563138	0.0186778	0.00207146	-0.0516022	0.00319128	0.909978	-0.00131323	0.00866772	0.0036469	-0.0690171	-0.000387569	-0.109338	0.00681918	-0.190641	-0.013175	-0.444495	-0.0139378	0.073595	0.00659536	0.28603	0.00835696	-0.159187	0.0148727	0.060072	-0.0155884	-0.193299	-0.0116706	-0.267744	-0.0343284	0.123933	0.00378663	0.18538	0.0184265	-0.397319	0.0333122	-0.144307	-0.00492454	-0.0968439	-0.0118833	0.0193117	-0.0717259	0.0411361	0.213863	0.0655874	0.0843406	0.269363
4.32	0.218047	-0.00488981	0.107353	-0.0058089	0.0187178	0.00332582	-0.0515809	0.00104592	0.909962	-0.00181069	0.00870324	0.00346128	-0.0689293	0.014128	-0.109259	0.0116369	-0.190768	-0.0125558	-0.444675	-0.0223858	0.0736747	0.00887837	0.286116	0.00926532	-0.158954	0.0356587	0.0599241	-0.00500001	-0.193402	-0.00597309	-0.268191	-0.0545804	0.123964	0.0038707	0.185593	0.0231474	-0.397	0.030335	-0.144386	-0.00479329	-0.0969074	-0.00987443	0.0186927	-0.0223448	0.0433527	0.235012	0.0660077	-0.00146317	0.270658
4.33	0.21795	-0.0138612	0.107304	-0.00586619	0.0187679	0.00436731	-0.0515821	-0.0012893	0.909939	-0.00277375	0.00873723	0.00333873	-0.068679	0.0320303	-0.109166	0.015799	-0.19084	-0.00734043	-0.444948	-0.0326577	0.073744	0.00416501	0.28623	0.0124733	-0.1585	0.0575517	0.0598225	0.00179281	-0.193454	0.000684258	-0.268833	-0.0728955	0.124005	0.00392826	0.185867	0.029669	-0.396708	0.0292797	-0.144459	-0.00401733	-0.096954	-0.00800194	0.0185559	0.0266733	0.0457824	0.251276	0.0656508	-0.0679442	0.271353
4.34	0.217777	-0.0192628	0.107258	-0.00552574	0.0188356	0.00676017	-0.0516064	-0.00358991	0.909907	-0.00352339	0.00877015	0.00323968	-0.0682663	0.0455322	-0.109078	0.0163689	-0.190865	-0.00674007	-0.445317	-0.0418848	0.073773	0.0024487	0.286368	0.0146659	-0.157843	0.0746543	0.0597274	0.00489777	-0.193457	0.00599581	-0.269644	-0.0888535	0.12404	0.00381847	0.186193	0.0345128	-0.396443	0.0240889	-0.144518	-0.00311826	-0.0969938	-0.00766429	0.0188806	0.0702776	0.0483851	0.262929	0.0647139	-0.112755	0.271484
4.35	0.217541	-0.0270894	0.107231	-0.00331499	0.0189166	0.00744778	-0.0516541	-0.00594834	0.90987	-0.00400865	0.008802	0.00313538	-0.0676984	0.0648309	-0.109033	0.0138195	-0.190868	-0.00655186	-0.445803	-0.0556456	0.0738127	0.00641161	0.286523	0.0164586	-0.15701	0.0929371	0.0596341	0.00876744	-0.19344	0.00652467	-0.270609	-0.103383	0.12408	0.00653996	0.186553	0.0365555	-0.396222	0.0220544	-0.144576	-0.00411299	-0.0970324	-0.00619447	0.0196119	0.107555	0.0511043	0.269781	0.0634091	-0.137776	0.271159
4.36	0.217224	-0.0323623	0.10722	-0.00300308	0.0190015	0.00888707	-0.0517245	-0.00795414	0.909827	-0.00446884	0.00883292	0.00306783	-0.0669483	0.0778736	-0.109045	0.0120885	-0.19087	-0.0096709	-0.446421	-0.0643339	0.0738785	0.00422448	0.286694	0.0152596	-0.156001	0.105612	0.0595307	0.00796402	-0.193436	0.0058597	-0.2717	-0.112212	0.124133	0.000186157	0.186937	0.0381627	-0.396015	0.0182452	-0.144633	-0.00284384	-0.0970586	-0.00525644	0.020683	0.139711	0.0538943	0.275593	0.0619182	-0.146385	0.270482
4.37	0.216882	-0.0358634	0.107213	-0.00156003	0.0190896	0.00700836	-0.0518087	-0.00872201	0.909783	-0.00415976	0.00886383	0.00314471	-0.066164	0.0784779	-0.109094	0.00782814	-0.19087	-0.00598951	-0.447028	-0.0564233	0.0738306	-0.0110652	0.286836	0.0124959	-0.154963	0.103005	0.059389	0.00497803	-0.193485	-0.00393548	-0.272772	-0.0995608	0.124071	-0.00928153	0.18728	0.03029	-0.395851	0.0182947	-0.144675	-0.0018908	-0.0970727	-0.00152454	0.0219883	0.147283	0.0566681	0.224763	0.0602445	-0.205858	0.269589
4.38	0.216528	-0.0306785	0.107227	0.00391199	0.0191369	0.00254914	-0.0518949	-0.00836419	0.909747	-0.00276518	0.00889598	0.00327395	-0.0654298	0.064317	-0.109196	-0.00242474	-0.190807	0.00296803	-0.44751	-0.0397077	0.0737249	-0.00833474	0.286941	0.00916545	-0.154036	0.0785536	0.0592455	0.00345852	-0.19361	-0.00910397	-0.273626	-0.0679971	0.123974	-0.00648585	0.187525	0.0161554	-0.395674	0.0135567	-0.144679	0.00262631	-0.0970292	0.00491793	0.0232351	0.108383	0.0576496	-0.0410922	0.057334	-0.319835	0.269072
4.39	0.216282	-0.020036	0.107306	0.0104662	0.0191246	-0.000563061	-0.051975	-0.00770406	0.909729	-0.000919145	0.00892975	0.00353708	-0.0649043	0.0476515	-0.109385	-0.0120681	-0.190716	0.000602368	-0.447839	-0.0284295	0.07368	0.00173687	0.28701	0.0032244	-0.153439	0.0435913	0.059173	0.00441311	-0.193736	-0.00833005	-0.274096	-0.02782	0.123977	0.00590835	0.187593	-0.00100729	-0.395593	0.0039893	-0.144676	-7.37E-05	-0.0969515	0.00689114	0.0242311	0.0825181	0.0565343	-0.167301	0.0545308	-0.217235	0.26923
4.4	0.216092	-0.0196625	0.107418	0.0121543	0.0191072	0.00305726	-0.0520503	-0.00744921	0.909727	0.000348145	0.00896674	0.00384096	-0.0644754	0.0454312	-0.109589	-0.0110166	-0.190726	-0.0118789	-0.448102	-0.0246374	0.0737661	0.0143675	0.287023	-0.00167716	-0.153088	0.0286223	0.0591596	0.00742397	-0.193818	-0.0038524	-0.274221	-0.000350258	0.124041	0.00645352	0.187518	-0.0128022	-0.395555	0.00465562	-0.144682	-0.000370973	-0.0969002	0.00116546	0.025179	0.0887419	0.0546458	-0.214969	0.052837	-0.114651	0.269459
4.41	0.215879	-0.0223991	0.107555	0.0126108	0.019139	0.0087707	-0.0521254	-0.00768396	0.909734	0.000866077	0.00900666	0.00415973	-0.0640377	0.0480834	-0.109763	-0.00522874	-0.190836	-0.0178917	-0.448338	-0.024186	0.0739547	0.0210195	0.287006	-0.00145708	-0.152808	0.0261075	0.0592107	0.012938	-0.193844	0.00151041	-0.274149	0.0120258	0.124106	0.00631151	0.187353	-0.0190703	-0.395495	0.00738157	-0.144695	-0.000724641	-0.0969184	-0.00605066	0.0262513	0.103785	0.0524068	-0.240686	0.0520734	-0.0298936	0.269373
4.42	0.215628	-0.0228908	0.107699	0.0122582	0.0192129	0.0113603	-0.0522046	-0.00811503	0.909744	0.00103416	0.00905	0.00451036	-0.0635417	0.0479436	-0.109871	0.00198871	-0.190937	-0.0115206	-0.448584	-0.0224947	0.0741425	0.0167412	0.286991	-0.00191306	-0.15251	0.0248939	0.0593064	0.015762	-0.19382	0.00692378	-0.274005	0.0168363	0.124159	0.00382708	0.187158	-0.0199518	-0.395406	0.0067911	-0.144713	-0.001332	-0.096982	-0.0084252	0.027472	0.111541	0.0499858	-0.254934	0.0520323	0.0293628	0.268946
4.43	0.215411	-0.0203107	0.107842	0.012655	0.0192984	0.0110653	-0.0522875	-0.00847022	0.909754	0.000952488	0.00909664	0.00480786	-0.0631	0.0426388	-0.109915	0.00544012	-0.190955	-0.0021805	-0.448778	-0.0168249	0.0742811	0.0103352	0.286972	-0.00212492	-0.152267	0.0205015	0.0594194	0.0163121	-0.193744	0.0108313	-0.273809	0.0209053	0.124203	0.00520651	0.186942	-0.0222491	-0.395368	0.00321079	-0.144736	-0.00293325	-0.0970528	-0.00659139	0.0286998	0.102614	0.0474319	-0.2676	0.0524665	0.0671921	0.268493
4.44	0.2152	-0.0193146	0.107989	0.0128417	0.0193737	0.0102118	-0.052374	-0.00878261	0.909763	0.000872981	0.00914593	0.00500999	-0.0626757	0.0395721	-0.109935	0.00575128	-0.190916	-0.000590001	-0.448931	-0.012642	0.0743565	0.00628498	0.28695	-0.00299986	-0.15204	0.0184287	0.0595402	0.0158876	-0.193643	0.0118075	-0.273585	0.0234817	0.124258	0.0052405	0.186716	-0.0226128	-0.395339	0.00209159	-0.144773	-0.00388492	-0.0970991	-0.00383089	0.029797	0.0866404	0.0447501	-0.279501	0.053234	0.0954399	0.268288
4.45	0.215008	-0.0168809	0.108132	0.0120726	0.0194493	0.0105749	-0.0524624	-0.00888161	0.909772	0.0010713	0.00919633	0.00503849	-0.0622981	0.034884	-0.10996	0.00320586	-0.190899	-0.0044592	-0.449039	-0.00903251	0.0744039	0.00340848	0.286915	-0.00419558	-0.151843	0.0151045	0.0596551	0.0145947	-0.193545	0.00967528	-0.27334	0.0256227	0.124327	0.00853479	0.186482	-0.0244382	-0.395332	-0.00017204	-0.144808	-0.00302953	-0.0971276	-0.00213829	0.0307219	0.0668602	0.0419437	-0.290818	0.0542688	0.11937	0.268433
4.46	0.21485	-0.0129304	0.108264	0.0106461	0.0195262	0.00943131	-0.0525497	-0.00843231	0.909783	0.00113515	0.00924678	0.00506884	-0.0619874	0.0261779	-0.11	0.000652982	-0.190936	-0.0089141	-0.449104	-0.00221255	0.0743962	-0.00763009	0.286854	-0.00754034	-0.151701	0.00727375	0.0597646	0.0120084	-0.193494	0.00026175	-0.27306	0.0319666	0.124396	0.00116683	0.186224	-0.0275592	-0.395345	-0.00176126	-0.144828	-0.00167584	-0.0971383	0.000682413	0.031465	0.0504357	0.0390224	-0.29564	0.0555559	0.147336	0.268857
4.47	0.214724	-0.00811819	0.108387	0.00935281	0.0195801	0.00707134	-0.0526274	-0.00694745	0.909799	0.00202155	0.00929825	0.00523121	-0.0617858	0.0101121	-0.110051	-0.00175213	-0.191001	-0.00852914	-0.449053	0.0139108	0.0742579	-0.0158992	0.286755	-0.0108762	-0.151674	-0.00990066	0.0598776	0.00848711	-0.193551	-0.00880808	-0.272646	0.0516452	0.124394	0.00152238	0.185899	-0.0346406	-0.39534	0.00100671	-0.144887	-0.0100973	-0.0971227	0.00141853	0.0319667	0.0206975	0.0369732	-0.0714783	0.0577755	0.312923	0.269391
4.48	0.214706	0.00686706	0.108448	6.65E-05	0.0196562	0.0102699	-0.0526869	-0.00495596	0.909827	0.00351496	0.00935085	0.00523437	-0.0618494	-0.0237353	-0.110033	0.00179549	-0.1911	-0.00980978	-0.44878	0.0390151	0.0741505	-0.00396077	0.286587	-0.0206243	-0.151893	-0.0358879	0.0599372	-0.00375912	-0.1936	-0.00335782	-0.272024	0.0715073	0.124452	0.00889448	0.18553	-0.0388462	-0.39537	-0.00627248	-0.144981	-0.00873013	-0.0971268	-0.00101458	0.031864	-0.0351918	0.0374059	0.124687	0.0609435	0.280411	0.270535
4.49	0.21481	0.0150016	0.108451	-0.00383136	0.019764	0.0102876	-0.0527275	-0.00325218	0.909868	0.00455166	0.00940225	0.00503118	-0.0621934	-0.0439615	-0.109949	0.00236765	-0.191249	-0.0138179	-0.448294	0.0557226	0.0741585	0.00447539	0.286342	-0.0265821	-0.152343	-0.0513826	0.0599802	-0.00392779	-0.193589	-0.000497563	-0.271243	0.0827109	0.12459	0.0178744	0.185127	-0.0408492	-0.395451	-0.00704621	-0.145057	-0.00787339	-0.0971465	-0.000111147	0.0312176	-0.0662274	0.0389918	0.191377	0.0632104	0.169835	0.272378
4.5	0.214965	0.0177644	0.108422	-0.00558486	0.0198654	0.00790894	-0.0527533	-0.00200029	0.909916	0.00489178	0.00945145	0.00480254	-0.0626644	-0.0511961	-0.10982	0.00500443	-0.19147	-0.0196497	-0.447701	0.0609974	0.0742009	0.00306241	0.286071	-0.0278737	-0.152879	-0.0559145	0.0600667	0.00107797	-0.19356	-7.90E-05	-0.270406	0.0832272	0.124812	0.0232881	0.184717	-0.0403579	-0.395515	-0.00391213	-0.145126	-0.00748644	-0.0971442	0.00251063	0.0304316	-0.0602055	0.0410554	0.225939	0.0644451	0.0738019	0.274223
4.51	0.215153	0.0217547	0.108376	-0.00682169	0.01995	0.00666228	-0.0527686	-0.00110099	0.909963	0.00457055	0.00949835	0.00458461	-0.0631892	-0.0569965	-0.10965	0.0083553	-0.191733	-0.0201912	-0.447085	0.0614903	0.0742342	0.0018912	0.285794	-0.0263891	-0.153429	-0.0566927	0.0602076	0.00521662	-0.193513	0.00364304	-0.269612	0.0749269	0.125061	0.0263915	0.184331	-0.0358296	-0.395563	-0.00453345	-0.14519	-0.00616936	-0.09712	0.00354328	0.0298175	-0.0308134	0.0433561	0.239438	0.0648105	-0.00239933	0.275514
4.52	0.215364	0.0216768	0.108319	-0.00765233	0.020026	0.00560421	-0.0527769	-0.000624612	0.910005	0.00357641	0.0095435	0.00444041	-0.0637225	-0.0536605	-0.109441	0.0124885	-0.191962	-0.0138105	-0.446503	0.0543059	0.0742292	-0.00374076	0.28555	-0.0223482	-0.153938	-0.0485224	0.0603748	0.0071343	-0.193423	0.0084538	-0.268945	0.0583268	0.125328	0.0250628	0.184015	-0.0273448	-0.395603	-0.00177565	-0.145243	-0.00474186	-0.0970906	0.00352425	0.0295156	0.00195234	0.0457784	0.247425	0.0645133	-0.0556947	0.276022
4.53	0.215585	0.0238118	0.108248	-0.00746595	0.0200954	0.00424165	-0.0527808	-0.000159379	0.910034	0.00243049	0.00958758	0.00433521	-0.0642246	-0.0525979	-0.109199	0.0134702	-0.19212	-0.0067434	-0.445998	0.0465476	0.074175	-0.0100001	0.285355	-0.0162687	-0.154372	-0.0426056	0.0605167	0.00591486	-0.193298	0.0108169	-0.268453	0.0414991	0.125561	0.02144	0.183795	-0.018807	-0.395628	-0.00218443	-0.145275	-0.00421278	-0.0970608	0.00342739	0.0295267	0.031314	0.048291	0.254054	0.063786	-0.0866879	0.275779
4.54	0.215841	0.0278502	0.108184	-0.00678938	0.0201413	0.00196369	-0.0527804	0.000205406	0.910052	0.00120662	0.00963069	0.00428411	-0.0647182	-0.051165	-0.108975	0.0115357	-0.192226	-0.00506888	-0.445589	0.0348396	0.0740324	-0.0162921	0.285233	-0.0095813	-0.154769	-0.0388492	0.0606324	0.00167235	-0.193168	0.0103131	-0.268129	0.0241396	0.125772	0.020362	0.183657	-0.00975988	-0.395671	-0.00471954	-0.145314	-0.00447508	-0.0970294	0.00400972	0.0297569	0.04734	0.0508792	0.258956	0.0628155	-0.103183	0.275003
4.55	0.216128	0.0314322	0.108122	-0.00612372	0.0201699	0.000577112	-0.0527762	0.000806527	0.910059	0.00016796	0.00967327	0.00423995	-0.0651842	-0.0507983	-0.108778	0.00791663	-0.192331	-0.0044262	-0.445301	0.0263698	0.0738715	-0.020662	0.285152	-0.00755073	-0.155119	-0.0356427	0.0606885	-0.00483422	-0.193051	0.00803809	-0.267983	0.00928933	0.12595	0.0117355	0.1836	-0.00454357	-0.395727	-0.00632221	-0.145351	-0.00478577	-0.0970019	0.00328883	0.0301456	0.0593085	0.0535211	0.266392	0.0617267	-0.108526	0.273854
4.56	0.216455	0.0328381	0.108061	-0.00595475	0.0201713	-0.00327648	-0.0527601	0.00254723	0.910058	-0.000335951	0.00971618	0.00434024	-0.0657151	-0.0584673	-0.10862	0.00303557	-0.192407	0.0011021	-0.445006	0.0339813	0.0735885	-0.0337059	0.285075	-0.00719424	-0.155521	-0.0423274	0.0606663	-0.0149526	-0.193002	-0.00311244	-0.267878	0.0139955	0.126018	0.00368341	0.183552	-0.00460841	-0.395777	-0.00018335	-0.14539	-0.00196053	-0.0969708	0.00498226	0.0305346	0.0434021	0.0560954	0.194551	0.0604221	-0.18829	0.272616
4.57	0.216833	0.0425224	0.108012	-0.00160664	0.0201154	-0.00973636	-0.0527228	0.00494264	0.910058	0.000529598	0.00975992	0.00444359	-0.0663827	-0.0760172	-0.108522	-0.00863314	-0.192421	0.00905696	-0.444614	0.04308	0.0732315	-0.0340738	0.285013	-0.00527194	-0.15609	-0.0678845	0.0605889	-0.0223625	-0.193038	-0.00943029	-0.267645	0.0339314	0.126044	0.00319152	0.183483	-0.00925994	-0.395773	-0.000366935	-0.145382	0.00359747	-0.0968963	0.00952343	0.030684	-0.00739672	0.0566782	-0.0665739	0.0578299	-0.277581	0.271851
4.58	0.217326	0.0502454	0.108008	0.00565954	0.0199823	-0.0149902	-0.0526627	0.00692187	0.910069	0.00156263	0.00980557	0.00471967	-0.0672215	-0.0830492	-0.108517	-0.0200892	-0.192419	0.00630039	-0.444185	0.0393819	0.0729539	-0.0204279	0.284966	-0.00428967	-0.156941	-0.0917503	0.0605201	-0.0232075	-0.193092	-0.00986586	-0.267189	0.0549957	0.126126	0.0143866	0.183331	-0.0180687	-0.395786	4.13E-05	-0.145367	-0.000896959	-0.0967949	0.00948595	0.0305238	-0.0340306	0.0553657	-0.172848	0.0555614	-0.172143	0.271629
4.59	0.217828	0.0457971	0.108037	0.00446519	0.0198367	-0.0105637	-0.0525874	0.00795712	0.910086	0.00179894	0.00985465	0.0051154	-0.0680476	-0.0755645	-0.108555	-0.0157378	-0.192504	-0.00608593	-0.44383	0.0318591	0.0728467	-0.000601906	0.284923	-0.00526721	-0.157902	-0.0904045	0.0604566	-0.0269771	-0.193102	-0.0032504	-0.266592	0.0609165	0.126267	0.0114036	0.183134	-0.0187514	-0.395737	0.0101433	-0.145377	0.00199606	-0.0967354	3.60E-06	0.0302726	-0.0341399	0.0533771	-0.217554	0.0543474	-0.0772015	0.271459
4.6	0.218251	0.0390147	0.108066	0.00559471	0.0197486	-0.00619287	-0.0525068	0.00800315	0.910102	0.0012927	0.00990774	0.0055033	-0.0687469	-0.062076	-0.108552	-0.0108965	-0.192661	-0.00827873	-0.443568	0.0192691	0.0728824	0.00371796	0.284909	0.00201899	-0.158774	-0.0781226	0.060364	-0.024411	-0.193066	-0.00118138	-0.266022	0.0513443	0.126365	0.009339	0.182969	-0.0137605	-0.395574	0.0187693	-0.145373	0.000577194	-0.0967603	-0.00844896	0.0301092	-0.0205315	0.0510722	-0.237875	0.0539789	-0.00263417	0.271095
4.61	0.218624	0.0341315	0.108107	0.00521936	0.0196834	-0.00523531	-0.0524295	0.00738744	0.910111	0.000341931	0.00996512	0.00595002	-0.0693156	-0.0504518	-0.108509	-0.00257943	-0.192781	-0.0024944	-0.44343	0.00846759	0.0729078	0.00213169	0.284948	0.00663426	-0.159518	-0.0634104	0.0602595	-0.0246367	-0.193029	-0.00078639	-0.265586	0.035233	0.126444	0.00533562	0.182863	-0.00722425	-0.395367	0.0222806	-0.145389	9.70E-05	-0.0968317	-0.0108955	0.0301018	-0.0101938	0.0486227	-0.251034	0.0542079	0.0441032	0.270507
4.62	0.218959	0.0308904	0.108146	0.00580497	0.019615	-0.00652725	-0.0523598	0.00648024	0.910109	-0.00073849	0.0100265	0.00629759	-0.0697756	-0.0417515	-0.108418	0.00176329	-0.192812	0.0057098	-0.443382	0.000333045	0.0729121	-0.00413987	0.285034	0.0117052	-0.160131	-0.0504994	0.0601216	-0.02539	-0.193001	-0.000702329	-0.265313	0.0184669	0.126476	0.000654394	0.182831	0.000754472	-0.395144	0.0225229	-0.145414	-0.00114288	-0.0969023	-0.00944842	0.0301532	-0.00896275	0.0460441	-0.264281	0.0547994	0.0731599	0.269971
4.63	0.219252	0.0256716	0.108196	0.00681703	0.0195337	-0.00649946	-0.0523007	0.00528791	0.910097	-0.0017324	0.0100906	0.00650489	-0.0701258	-0.0294124	-0.108334	0.00167379	-0.192781	0.006488	-0.443423	-0.00880303	0.0728447	-0.00870122	0.285161	0.0144267	-0.160602	-0.0345143	0.0599547	-0.0260375	-0.192979	-0.000498125	-0.265213	0.000827247	0.126464	-0.00276696	0.182877	0.00745979	-0.394915	0.0238437	-0.145457	-0.00208979	-0.0969577	-0.00870586	0.0301942	-0.014723	0.0433368	-0.276456	0.0556437	0.0953087	0.269702
4.64	0.219493	0.0191594	0.108247	0.00695616	0.0194606	-0.00539995	-0.0522546	0.00387802	0.910076	-0.00237468	0.0101563	0.00660154	-0.0703499	-0.0136814	-0.108277	0.000333377	-0.192761	0.00180016	-0.443571	-0.0215368	0.0727705	-0.00470852	0.285322	0.0176811	-0.160917	-0.0171071	0.0597414	-0.0265317	-0.192977	-0.00368985	-0.265283	-0.0162842	0.126426	-0.00365336	0.182984	0.0141435	-0.394678	0.0252939	-0.145495	-0.00155522	-0.0970089	-0.0085867	0.0301839	-0.0181051	0.0405175	-0.286197	0.0566946	0.114594	0.269793
4.65	0.219652	0.0119366	0.108305	0.00748856	0.0193969	-0.00467646	-0.0522222	0.00276134	0.91005	-0.00275867	0.0102228	0.0067134	-0.0704119	-0.00105707	-0.10827	-0.00188789	-0.192777	-0.00311229	-0.443836	-0.0278533	0.0726986	-0.012478	0.285497	0.0167257	-0.161056	-0.00337638	0.0594992	-0.0264055	-0.193045	-0.0131467	-0.265498	-0.0248175	0.12634	-0.0142721	0.183117	0.0123024	-0.394405	0.0290063	-0.145535	-0.00199042	-0.0970545	-0.00840647	0.0301712	-0.0171571	0.0376209	-0.280121	0.0579426	0.143644	0.270114
4.66	0.219742	0.00640168	0.108362	0.00458787	0.0193413	-0.00274964	-0.0521976	0.00218338	0.910022	-0.00251775	0.010291	0.00693253	-0.070393	0.00293666	-0.108288	0.00029323	-0.192819	-0.00566831	-0.444104	-0.0243355	0.0725743	-0.00901839	0.285661	0.0150862	-0.1611	0.00354011	0.0592322	-0.0294047	-0.193214	-0.0183792	-0.265738	-0.0240217	0.126189	-0.0138932	0.18323	0.0117386	-0.394089	0.0332843	-0.145617	-0.00810158	-0.0971024	-0.0110422	0.0300831	-0.0270104	0.0358622	-0.0359701	0.060185	0.300482	0.270582
4.67	0.219794	0.00355576	0.108371	-0.00187053	0.0193395	0.00264024	-0.0521796	0.00133327	0.910002	-0.0016665	0.0103606	0.00690749	-0.0703672	0.00257319	-0.108257	0.00583732	-0.192885	-0.00799623	-0.44431	-0.0179513	0.0725643	0.00821548	0.285772	0.00671122	-0.161091	0.0117647	0.0589075	-0.031459	-0.193371	-0.0128896	-0.265985	-0.0277521	0.126094	-0.00419029	0.183351	0.012624	-0.393764	0.0334647	-0.145728	-0.00751738	-0.0971843	-0.0143461	0.0296208	-0.0556343	0.0364948	0.13399	0.0630981	0.246991	0.271678
4.68	0.219794	-0.00344843	0.108346	-0.00455781	0.0193928	0.00583941	-0.052173	-0.000163985	0.909987	-0.00131887	0.0104283	0.00662244	-0.0702931	0.0121233	-0.10819	0.0102312	-0.192977	-0.0122393	-0.444489	-0.0196272	0.0727011	0.0152967	0.285849	0.00739569	-0.160956	0.0281165	0.0585966	-0.0225304	-0.193492	-0.010613	-0.26631	-0.0391163	0.126103	0.00458847	0.183488	0.0145618	-0.393431	0.0346612	-0.145825	-0.00587982	-0.0972827	-0.0142783	0.0289633	-0.0497289	0.0380995	0.187708	0.0650607	0.145628	0.273336
4.69	0.219718	-0.0112531	0.108306	-0.0060326	0.0194683	0.00652644	-0.0521847	-0.00228943	0.909972	-0.00159662	0.0104931	0.00632006	-0.0700821	0.0276791	-0.108095	0.0163488	-0.193105	-0.0167686	-0.444721	-0.0285683	0.0728678	0.0184645	0.28592	0.00738883	-0.160619	0.0486597	0.0583597	-0.0100115	-0.193612	-0.00950731	-0.266781	-0.0565866	0.126167	0.00878049	0.18366	0.0198394	-0.393096	0.0337421	-0.145906	-0.00429844	-0.0973638	-0.0113441	0.0284988	-0.0135432	0.0400992	0.214791	0.0661074	0.06158	0.274945
4.7	0.219557	-0.0189217	0.108264	-0.00565059	0.0195416	0.00608599	-0.0522197	-0.00470813	0.909953	-0.00242583	0.0105547	0.00600842	-0.069686	0.0448678	-0.107984	0.0207258	-0.193215	-0.013036	-0.445059	-0.0392775	0.0730511	0.0172201	0.286	0.00979272	-0.160043	0.0694783	0.058215	0.00256417	-0.193719	-0.00507474	-0.267443	-0.0756622	0.126256	0.00950078	0.183888	0.0262087	-0.392771	0.0315823	-0.145982	-0.00414782	-0.0974105	-0.00759405	0.0284552	0.034876	0.0423427	0.23326	0.0663408	-0.013696	0.276087
4.71	0.219339	-0.0234539	0.10823	-0.00372123	0.0196149	0.00677478	-0.0522782	-0.00697513	0.909924	-0.00337343	0.0106133	0.00571328	-0.0691467	0.0566116	-0.107875	0.0202496	-0.193256	-0.00743297	-0.445485	-0.0464226	0.07319	0.00760856	0.286112	0.013375	-0.159273	0.0842419	0.0581376	0.0115799	-0.193778	0.00205366	-0.268278	-0.0902464	0.126344	0.00965307	0.184171	0.0305424	-0.39249	0.0259381	-0.146054	-0.005258	-0.0974344	-0.0057116	0.0289086	0.0855172	0.0447948	0.249174	0.0658655	-0.0738808	0.276584
4.72	0.219073	-0.0275492	0.108213	-0.00307668	0.0196992	0.00869142	-0.0523587	-0.00911363	0.909886	-0.00406828	0.0106694	0.00551997	-0.0684871	0.069058	-0.107796	0.019938	-0.193261	-0.00783886	-0.445998	-0.0564011	0.0732325	0.00191045	0.28626	0.0155559	-0.158346	0.0984956	0.0580915	0.0146775	-0.19378	0.00795107	-0.269257	-0.104339	0.126438	0.00875785	0.184501	0.0342728	-0.392262	0.0204323	-0.146123	-0.00433974	-0.097457	-0.00545534	0.0298129	0.127081	0.0473967	0.257457	0.0648775	-0.111311	0.276492
4.73	0.218767	-0.0315977	0.108214	-0.00117946	0.0197901	0.00915432	-0.0524598	-0.0110433	0.909843	-0.00446654	0.0107236	0.00534067	-0.0676981	0.0830252	-0.107765	0.0167429	-0.193255	-0.00836593	-0.44663	-0.0688164	0.0732503	0.00355455	0.28643	0.0169194	-0.157289	0.110144	0.0580478	0.0164933	-0.193755	0.00909721	-0.270357	-0.114766	0.12652	0.00922031	0.184861	0.0364701	-0.392083	0.0162697	-0.146189	-0.00465153	-0.097479	-0.00427433	0.0310838	0.159814	0.0500867	0.26277	0.063604	-0.128393	0.27596
4.74	0.218436	-0.032215	0.108229	-6.12E-05	0.0198823	0.00914484	-0.0525775	-0.0122649	0.909797	-0.00465439	0.0107762	0.00521053	-0.0668189	0.0867126	-0.107786	0.0125077	-0.193244	-0.00810299	-0.447347	-0.0707895	0.0732732	-0.00405931	0.286595	0.0137478	-0.156153	0.112331	0.057987	0.0140909	-0.193739	0.00573932	-0.271526	-0.115005	0.126596	0.003863	0.185213	0.0318582	-0.391955	0.0109562	-0.146247	-0.00452655	-0.097496	-0.00277144	0.0326497	0.183936	0.0528412	0.269565	0.0622142	-0.131419	0.275098
4.75	0.218099	-0.033298	0.108251	0.00141962	0.0199567	0.00565284	-0.0527003	-0.012049	0.909752	-0.00416795	0.0108286	0.00527153	-0.0659675	0.0802543	-0.107847	0.00750505	-0.193214	-0.002982	-0.447992	-0.0567398	0.0731404	-0.0193925	0.286719	0.0107772	-0.155068	0.101192	0.0578916	0.00888044	-0.193801	-0.0053607	-0.272588	-0.0942624	0.126572	-0.00563632	0.185497	0.0240156	-0.391842	0.0128357	-0.146297	-0.00139326	-0.0974874	0.00205646	0.0343631	0.18039	0.0553891	0.162213	0.0605208	-0.229825	0.274072
4.76	0.217814	-0.0202449	0.108305	0.00934806	0.019973	-8.91E-05	-0.0528144	-0.0106679	0.909718	-0.00237739	0.0108814	0.00531195	-0.0652864	0.0546985	-0.107977	-0.00814928	-0.193127	0.00438862	-0.448451	-0.0356856	0.0729435	-0.0183562	0.286814	0.00810864	-0.15423	0.0616762	0.0578097	0.00778213	-0.193932	-0.0100201	-0.273335	-0.0533995	0.12653	0.00209769	0.185658	0.00765365	-0.391741	0.00407641	-0.146303	3.43E-05	-0.0974174	0.00830828	0.0359537	0.140023	0.0557078	-0.0945022	0.0576027	-0.283631	0.273442
4.77	0.217691	-0.00749349	0.108421	0.0140906	0.0199285	-0.00238854	-0.0529136	-0.00925245	0.909704	-0.00039869	0.0109356	0.0055378	-0.0648874	0.0348778	-0.108188	-0.0156984	-0.193055	-1.69E-05	-0.448742	-0.0252882	0.0727932	-0.00792686	0.286864	0.0010031	-0.153819	0.0229835	0.0578018	0.00669299	-0.194046	-0.00759676	-0.273645	-0.0108024	0.126609	0.01278	0.185638	-0.0108093	-0.391751	-0.00384342	-0.146313	-0.00167016	-0.0973286	0.00826211	0.037307	0.11702	0.0542644	-0.190251	0.0552459	-0.170654	0.273233
4.78	0.217629	-0.00650473	0.10857	0.0150969	0.0198896	0.00259863	-0.053001	-0.00831215	0.909707	0.00071353	0.0109922	0.00579157	-0.0646016	0.0299381	-0.108412	-0.0147441	-0.19307	-0.00996544	-0.448971	-0.0201129	0.0727684	0.00281762	0.286857	-0.00335162	-0.153669	0.00743546	0.05786	0.00952027	-0.194096	-0.000154658	-0.273605	0.0153073	0.126745	0.0128249	0.18548	-0.0194103	-0.391773	0.000282006	-0.146335	-0.00151217	-0.0972846	0.000109862	0.0385159	0.104567	0.0522094	-0.2297	0.0539701	-0.075695	0.273123
4.79	0.217557	-0.00684633	0.108724	0.0143193	0.0199084	0.00689873	-0.0530818	-0.00791924	0.909717	0.00124253	0.0110515	0.00608646	-0.064333	0.0289835	-0.108583	-0.0082789	-0.193163	-0.0124026	-0.449162	-0.0187254	0.0728274	0.00583773	0.28683	-0.00285923	-0.153599	0.00210167	0.05796	0.0125673	-0.194071	0.00562887	-0.273387	0.0267177	0.126865	0.0103038	0.185256	-0.0235907	-0.391746	0.00398686	-0.146347	-0.000858403	-0.0973154	-0.00599455	0.0396909	0.105993	0.0498618	-0.248568	0.0535428	-0.00161358	0.272884
4.8	0.217495	-0.0038282	0.108884	0.0154075	0.0199486	0.00749382	-0.0531599	-0.00770204	0.909729	0.0010497	0.0111143	0.0064685	-0.0640837	0.0227598	-0.108691	-0.00415343	-0.193231	-0.00599079	-0.449332	-0.0146103	0.0728574	0.000340668	0.286803	-0.00145235	-0.153583	-0.00486432	0.0580967	0.0144539	-0.193995	0.0102451	-0.273083	0.0333261	0.126965	0.00858449	0.185009	-0.0241708	-0.391707	0.00321941	-0.146372	-0.00367885	-0.0973782	-0.00715908	0.0408623	0.0988741	0.0473863	-0.259022	0.0537231	0.0447634	0.272496
4.81	0.217476	0.000329916	0.10904	0.0138382	0.0199887	0.00677446	-0.0532359	-0.0075171	0.909739	0.000897443	0.011181	0.00685272	-0.0639072	0.0145121	-0.10874	0.000571961	-0.193242	-0.000228977	-0.449445	-0.00865345	0.0728075	-0.00746224	0.286785	-0.00285497	-0.153637	-0.0100651	0.058232	0.0105138	-0.193873	0.0130136	-0.272738	0.0350998	0.127052	0.00831112	0.184762	-0.0245418	-0.391692	0.00108669	-0.146406	-0.00311708	-0.0974404	-0.00541547	0.0419082	0.0803079	0.0447868	-0.271058	0.0542841	0.0758395	0.27223
4.82	0.217487	0.00346569	0.109188	0.0143389	0.0200158	0.00494693	-0.05331	-0.00728744	0.909748	0.000853012	0.0112508	0.00705799	-0.0637865	0.00868829	-0.108759	-0.000942303	-0.193216	0.00219811	-0.44951	-0.00463322	0.0727222	-0.0102393	0.286757	-0.00226912	-0.153732	-0.0144353	0.058346	0.00843538	-0.193747	0.0114661	-0.272385	0.0359487	0.127139	0.00978103	0.184514	-0.0253423	-0.391682	0.000476441	-0.146442	-0.00430233	-0.0974783	-0.00254614	0.0427407	0.0556679	0.0420657	-0.281438	0.0551307	0.0998674	0.272282
4.83	0.217549	0.00903361	0.10933	0.0131155	0.020032	0.00436888	-0.0533812	-0.00694409	0.909756	0.000836971	0.011322	0.00717903	-0.0637483	0.000845588	-0.108787	-0.00337808	-0.193211	-0.00269874	-0.449539	-0.00192738	0.0726039	-0.0119326	0.286731	-0.00303979	-0.153895	-0.0206286	0.0584383	0.00420775	-0.193639	0.00801297	-0.272022	0.036394	0.127246	0.011143	0.184268	-0.0243234	-0.3917	-0.00256325	-0.146476	-0.00301686	-0.0974962	-0.000696722	0.0433226	0.0289847	0.0392312	-0.291405	0.0562098	0.120441	0.272721
4.84	0.21765	0.0119332	0.109462	0.0126589	0.0200386	0.00229339	-0.0534467	-0.00597716	0.909765	0.000877443	0.0113945	0.00734901	-0.0637824	-0.0076857	-0.108828	-0.00606915	-0.193276	-0.00842103	-0.449529	0.00642784	0.0724603	-0.0192488	0.286681	-0.0073558	-0.154123	-0.029108	0.058511	0.000886849	-0.193603	-0.00435127	-0.271628	0.0446401	0.127321	0.00204129	0.183997	-0.0302298	-0.391716	0.000357255	-0.146504	-0.00406427	-0.0974954	0.00127184	0.0436613	0.00602762	0.0363368	-0.266598	0.0575445	0.166073	0.273416
4.85	0.217799	0.0207465	0.109573	0.00818602	0.0200286	0.00144756	-0.0534973	-0.00401733	0.909779	0.00193149	0.0114695	0.00762717	-0.0639665	-0.031888	-0.108853	-0.00539625	-0.193378	-0.00730072	-0.449373	0.0271105	0.0722355	-0.0229163	0.286596	-0.0107387	-0.154503	-0.0505256	0.0585539	-0.00876124	-0.193669	-0.0101277	-0.271083	0.0647554	0.127336	0.00343195	0.183669	-0.0343683	-0.391701	0.0012028	-0.146584	-0.0108225	-0.0974845	-8.75E-05	0.0435813	-0.0438801	0.0349634	0.00492585	0.0600991	0.31674	0.274381
4.86	0.218072	0.0337365	0.109614	0.000538974	0.0200498	0.00379587	-0.0535266	-0.00190235	0.909806	0.00340331	0.0115464	0.00771857	-0.0644452	-0.0615214	-0.108789	-0.0021537	-0.193508	-0.00824009	-0.448981	0.0487399	0.0720916	-0.00598581	0.286439	-0.019626	-0.155145	-0.0733111	0.0585236	-0.0189577	-0.19371	-0.00600943	-0.270343	0.0816713	0.127415	0.0122595	0.183308	-0.0387423	-0.391722	-0.00306753	-0.146678	-0.00911622	-0.0975019	-0.0021791	0.0427718	-0.101859	0.0358096	0.144912	0.0630369	0.245348	0.276204
4.87	0.218434	0.0373838	0.10961	-0.00265536	0.0200888	0.00340924	-0.0535371	-0.00031617	0.909845	0.00420119	0.0116232	0.00761126	-0.0651339	-0.0737321	-0.108666	0.000797612	-0.193689	-0.013943	-0.448426	0.0594219	0.0721076	0.0059709	0.286219	-0.0218298	-0.155963	-0.0822191	0.0584921	-0.0172493	-0.193715	-0.00511273	-0.269476	0.0893712	0.127588	0.020001	0.182906	-0.0405612	-0.391754	0.000608512	-0.146763	-0.00825263	-0.0975269	-0.00178036	0.0415464	-0.11218	0.0374707	0.197404	0.0650187	0.143966	0.27856
4.88	0.218824	0.0404157	0.109579	-0.00458077	0.020131	0.00301912	-0.0535344	0.000749909	0.909888	0.00435586	0.0116987	0.00748925	-0.0659038	-0.0805565	-0.108486	0.00486197	-0.193945	-0.019801	-0.447798	0.0633925	0.0721805	0.00823953	0.285977	-0.0236161	-0.15682	-0.0842705	0.0585022	-0.0125779	-0.193707	-0.00341797	-0.268593	0.0854341	0.127815	0.023478	0.182511	-0.0375474	-0.391754	0.00179587	-0.146836	-0.00696759	-0.0975444	-0.00147413	0.0404033	-0.0862772	0.0395238	0.223112	0.0660487	0.0558473	0.280593
4.89	0.21922	0.038252	0.109535	-0.00596225	0.0201637	0.0017219	-0.0535241	0.00121158	0.909929	0.00365646	0.011773	0.00739431	-0.0666715	-0.0756445	-0.108259	0.0113636	-0.194218	-0.017599	-0.447188	0.0574033	0.0722638	0.00753459	0.285752	-0.0210725	-0.157634	-0.0749242	0.0585637	-0.00749828	-0.193683	-0.000744353	-0.267801	0.0715526	0.128071	0.0262188	0.182161	-0.0320447	-0.391725	0.00651684	-0.146903	-0.00486441	-0.0975488	-0.000597548	0.0395934	-0.0444743	0.0417588	0.232718	0.0662704	-0.0141998	0.281873
4.9	0.219611	0.03952	0.109473	-0.00666335	0.0201931	0.00120958	-0.0535107	0.00140335	0.909961	0.0026616	0.0118465	0.00733316	-0.0673904	-0.0736443	-0.107978	0.0152924	-0.194432	-0.0096494	-0.446648	0.0503173	0.0723377	0.00621606	0.285561	-0.0163624	-0.15835	-0.0669659	0.0586301	-0.00651814	-0.193626	0.00380101	-0.267179	0.0536511	0.12831	0.0213757	0.181891	-0.0229414	-0.391675	0.00562051	-0.146945	-0.003338	-0.097547	-0.000686278	0.0392239	-0.000409797	0.0441095	0.241453	0.0658949	-0.0603178	0.282242
4.91	0.22001	0.0399276	0.109423	-0.00484309	0.0202103	0.000249486	-0.0534964	0.00142122	0.909982	0.00148945	0.0119195	0.00728519	-0.0680715	-0.0687972	-0.107698	0.0144214	-0.194562	-0.00375689	-0.446191	0.0408688	0.0723605	-0.000841357	0.28543	-0.0101317	-0.158984	-0.0587147	0.058697	-0.00640833	-0.193537	0.00672196	-0.266734	0.0361232	0.128522	0.0206237	0.181699	-0.0149943	-0.39163	0.00505513	-0.146996	-0.00457185	-0.097548	-0.000920216	0.0392467	0.0354557	0.0465614	0.246901	0.0651381	-0.0877988	0.281863
4.92	0.220406	0.0384422	0.109374	-0.00479239	0.0202226	-7.54E-05	-0.0534831	0.00120379	0.909992	0.000369964	0.0119926	0.00729517	-0.0686878	-0.0598979	-0.10743	0.0139365	-0.194658	-0.00248973	-0.445845	0.0272348	0.0723442	-0.00200898	0.28535	-0.00488268	-0.159527	-0.0468972	0.0587148	-0.0101596	-0.193433	0.00735055	-0.266471	0.016571	0.128728	0.0198258	0.181592	-0.00550961	-0.391584	0.00586277	-0.147039	-0.00353055	-0.0975533	-0.00155809	0.0395661	0.0601195	0.0490809	0.251356	0.0641743	-0.100043	0.280984
4.93	0.220789	0.0380735	0.109331	-0.00389421	0.0202274	-0.00133256	-0.0534715	0.00130073	0.909991	-0.000459675	0.0120655	0.00730762	-0.0692227	-0.0550602	-0.107202	0.0096672	-0.194733	-0.000717898	-0.445629	0.0197581	0.0722938	-0.0123539	0.285307	-0.00446173	-0.159973	-0.0407822	0.0586717	-0.0159344	-0.193352	0.0019674	-0.266381	0.00504094	0.128872	0.0074807	0.181554	-0.00324102	-0.391531	0.0063525	-0.14708	-0.00386693	-0.097562	-0.00142239	0.040108	0.0785336	0.0516639	0.258885	0.0631231	-0.104278	0.279793
4.94	0.221151	0.0349214	0.109282	-0.00278802	0.0202098	-0.00512263	-0.0534541	0.00233572	0.909984	-0.000525541	0.0121392	0.00742025	-0.0697435	-0.0558437	-0.107013	0.00419947	-0.194771	0.00635713	-0.445413	0.0255021	0.0721233	-0.0223346	0.285262	-0.0043941	-0.160405	-0.0429406	0.0585473	-0.0230064	-0.193361	-0.00846512	-0.266318	0.0113912	0.128894	-0.00165548	0.181523	-0.00519206	-0.391425	0.0144708	-0.147104	0.000901533	-0.0975495	0.00183983	0.0407748	0.0772981	0.0538648	0.115393	0.0616298	-0.221969	0.278471
4.95	0.221546	0.0427499	0.109266	0.00318542	0.0201318	-0.0104309	-0.0534228	0.00389643	0.909984	0.000510073	0.0122139	0.00754637	-0.0703714	-0.0696189	-0.106915	-0.00869253	-0.194732	0.0124308	-0.445105	0.0336214	0.0719289	-0.015279	0.285223	-0.00337281	-0.160993	-0.0675715	0.0584069	-0.02672	-0.193434	-0.0119971	-0.266089	0.0348563	0.128893	0.00321616	0.181435	-0.0134329	-0.391287	0.0116037	-0.147089	0.0035451	-0.0974864	0.00589441	0.0414691	0.0607708	0.0537494	-0.117749	0.0589975	-0.250951	0.277341
4.96	0.221986	0.0394129	0.109297	0.00717076	0.0200047	-0.0114502	-0.0533792	0.00466039	0.909994	0.00131518	0.0122908	0.00785791	-0.071069	-0.0623854	-0.106903	-0.0132912	-0.194713	0.00380192	-0.444789	0.0271103	0.0718405	-0.000973146	0.285188	-0.00293465	-0.161767	-0.0743567	0.0582881	-0.0261363	-0.193508	-0.0108301	-0.265647	0.0506233	0.128973	0.00968018	0.181265	-0.019504	-0.391142	0.0193091	-0.147078	0.0023637	-0.0974139	0.00289301	0.0421347	0.056581	0.0521402	-0.198012	0.0569491	-0.150853	0.276365
4.97	0.222355	0.0324768	0.109348	0.0078927	0.0198996	-0.00631646	-0.0533324	0.00454515	0.910008	0.00141989	0.012371	0.00816978	-0.0716471	-0.0499452	-0.106908	-0.0100345	-0.194798	-0.00701901	-0.444559	0.0182807	0.0719038	0.0131638	0.285159	-0.00245104	-0.162516	-0.0669449	0.0581734	-0.024114	-0.193551	-0.00693418	-0.265121	0.0516888	0.129054	0.00597348	0.181068	-0.0189401	-0.390899	0.0272367	-0.14707	0.00302012	-0.0973908	-0.00561449	0.0428237	0.0591545	0.0499825	-0.23637	0.0558791	-0.0580166	0.275439
4.98	0.222635	0.0236345	0.109414	0.00761515	0.019847	-0.00153334	-0.0532922	0.00342696	0.91002	0.00100211	0.0124544	0.00852446	-0.0720507	-0.0308818	-0.106891	-0.00237086	-0.194926	-0.00828257	-0.444463	0.00259187	0.0720377	0.011679	0.285165	0.00212977	-0.163122	-0.0483931	0.0580629	-0.0205932	-0.193572	-0.00404093	-0.264665	0.0379772	0.129126	0.00744791	0.18089	-0.0153305	-0.390582	0.0333062	-0.147066	0.00310164	-0.0974379	-0.0121623	0.0436129	0.0717848	0.0475573	-0.253808	0.0556534	0.0156279	0.274534
4.99	0.222837	0.0179487	0.109492	0.00791632	0.0198232	0.000122493	-0.053265	0.00197668	0.910025	2.87E-05	0.0125412	0.0088307	-0.0722793	-0.0183424	-0.106841	0.00376404	-0.195002	-0.00169562	-0.444494	-0.00632206	0.0721283	0.00647856	0.28521	0.00539141	-0.163544	-0.0317636	0.057953	-0.0188303	-0.193576	-0.00159974	-0.264365	0.02157	0.129179	0.00166091	0.180767	-0.00987566	-0.390231	0.0338971	-0.14708	0.00186635	-0.0975183	-0.0134257	0.0445216	0.0810422	0.0450094	-0.26543	0.0560017	0.0581153	0.273685
5	0.222995	0.0136985	0.109575	0.00941342	0.019801	-0.000900592	-0.0532531	0.000348653	0.910019	-0.00113844	0.0126308	0.00905941	-0.0723957	-0.00733033	-0.106768	0.00528702	-0.194994	0.00452232	-0.444599	-0.0151406	0.072155	-0.00330896	0.285292	0.012118	-0.163818	-0.0172951	0.0578257	-0.0167566	-0.193575	-0.00163406	-0.264229	0.00514447	0.129201	0.00157266	0.180707	-0.00220866	-0.389892	0.0325879	-0.147106	-0.000602323	-0.0975914	-0.0108155	0.0454741	0.0778784	0.0423504	-0.275979	0.0566781	0.083774	0.273097
[truncated: 2,459 more columns]
