# Supplementary material for: Analysis of abnormal posture in patients with Parkinson's disease using a computational model considering muscle tones
Source: Front Comput Neurosci. 2023 Oct 5;17:1218707. doi: 10.3389/fncom.2023.1218707 (PMC10585043; doi:10.3389/fncom.2023.1218707)
Supplement: Supplementary file 3 [file Data_Sheet_3.ZIP › result_simulation_sub7-8/Sub8_uff8.065134.sto]

230112_sub8_uff8.065134_9/2778_0.058_0.039
version=1
nRows=501
nColumns=2509
inDegrees=no
endheader
time	pelvis_tilt	pelvis_tilt_u	pelvis_list	pelvis_list_u	pelvis_rotation	pelvis_rotation_u	pelvis_tx	pelvis_tx_u	pelvis_ty	pelvis_ty_u	pelvis_tz	pelvis_tz_u	hip_flexion_r	hip_flexion_r_u	hip_adduction_r	hip_adduction_r_u	hip_rotation_r	hip_rotation_r_u	knee_angle_r	knee_angle_r_u	subtalar_angle_1_r	subtalar_angle_1_r_u	ankle_angle_r	ankle_angle_r_u	hip_flexion_l	hip_flexion_l_u	hip_adduction_l	hip_adduction_l_u	hip_rotation_l	hip_rotation_l_u	knee_angle_l	knee_angle_l_u	subtalar_angle_1_l	subtalar_angle_1_l_u	ankle_angle_l	ankle_angle_l_u	lumbar_extension	lumbar_extension_u	lumbar_bending	lumbar_bending_u	lumbar_rotation	lumbar_rotation_u	neck_extension	neck_extension_u	roll	roll_u	yaw	yaw_u	neck_extension_2
0	0.253869	0	0.112694	0	-0.00733359	0	-0.073257	0	0.906794	0	0	0	-0.0479119	0	-0.124115	0	-0.157234	0	-0.486588	0	0.0841438	0	0.282474	0	-0.177448	0	0.0912428	0	-0.186135	0	-0.297073	0	0.108343	0	0.194527	0	-0.433604	0	-0.113172	0	-0.0640551	0	0.0317547	0	0.065808	0	0.0572411	0	0.321335
0.01	0.255307	0.560572	0.111026	-0.175085	-0.00693832	-0.165505	-0.0732181	-0.00656562	0.906891	0.00622703	5.07E-05	0.00862436	-0.0502297	-0.392421	-0.120205	0.493706	-0.152353	0.805997	-0.483779	-0.384859	0.0758973	-1.20441	0.276173	-0.0089216	-0.180118	-0.686775	0.0906306	-0.104447	-0.18193	0.464851	-0.294565	0.140073	0.107043	-0.937646	0.196151	0.649111	-0.435277	-0.718138	-0.11122	0.144223	-0.0638097	0.208784	0.0342945	0.209863	0.0655956	0.0458181	0.05689	-0.00666715	0.318543
0.02	0.256522	-0.206526	0.110583	0.092192	-0.00860836	-0.0947048	-0.0733998	-0.0226478	0.906758	-0.022445	0.000108064	0.00250879	-0.0461355	0.736971	-0.116026	0.440652	-0.144281	0.69105	-0.491264	-0.833342	0.0682184	-0.662575	0.277411	0.16783	-0.180738	0.271718	0.09428	0.628275	-0.176956	0.600071	-0.294975	-0.159675	0.0997453	-0.668669	0.202246	0.4908	-0.437101	0.192112	-0.11163	-0.142839	-0.0623162	0.0623765	0.0340641	-0.15354	0.0662486	0.0161548	0.0561559	-0.141185	0.321073
0.03	0.255129	0.00692103	0.111053	-0.0303782	-0.00816909	0.17151	-0.073558	-0.0074832	0.906616	-0.00433465	0.000120158	0.00109773	-0.0408458	0.109812	-0.11238	0.42073	-0.137385	0.617298	-0.496734	-0.221715	0.0633939	-0.225638	0.278607	0.0636246	-0.177609	0.0708587	0.0992739	0.396975	-0.169029	0.89917	-0.296449	-0.0933807	0.093672	-0.349554	0.205033	0.117478	-0.435902	-0.0274892	-0.112263	0.0314701	-0.0630116	-0.191833	0.032935	-0.0573597	0.0658692	-0.0308967	0.0551294	-0.0509614	0.32288
0.04	0.255612	0.0621497	0.111137	-0.0116816	-0.00644845	0.120063	-0.073577	0.00153159	0.906622	0.00272159	0.000150616	0.00471858	-0.0409103	-0.0887601	-0.108707	0.275619	-0.131616	0.435913	-0.497337	0.0187406	0.0631816	0.0512672	0.278839	-0.0025419	-0.177404	-0.0514431	0.101924	0.16912	-0.162542	0.371227	-0.29691	0.00104061	0.0932465	0.162779	0.205418	-0.0158787	-0.436754	-0.07279	-0.111883	-0.000894841	-0.0649352	-0.1323	0.032472	-0.0569331	0.0659148	0.0274286	0.0548551	-0.0389788	0.323171
0.05	0.255721	-0.00950206	0.111361	0.00951827	-0.00588546	0.0183131	-0.0735516	0.00320422	0.906651	0.00347187	0.000200644	0.00454256	-0.0410047	-0.00509749	-0.106811	0.11428	-0.128886	0.132859	-0.49719	0.0236203	0.063526	0.0474354	0.278728	-0.0234725	-0.177475	-0.00607545	0.102985	0.0394851	-0.161009	-0.0115261	-0.296748	0.0276473	0.0951944	0.177078	0.205112	-0.0394841	-0.43695	0.0131797	-0.112115	-0.0243944	-0.0656124	-0.0149678	0.0317791	-0.068219	0.0659909	-0.00667738	0.0543758	-0.0498822	0.323302
0.06	0.255698	0.0128275	0.111328	-0.0206658	-0.00575522	0.0121378	-0.0735155	0.00373634	0.906698	0.00572986	0.000233163	0.00193838	-0.0412104	-0.0571145	-0.106107	0.0279881	-0.128594	-0.0502715	-0.496734	0.0686787	0.0643359	0.0967057	0.278361	-0.0489637	-0.177617	-0.0231664	0.102911	-0.0438321	-0.161779	-0.11084	-0.29649	0.023397	0.0964169	0.0713303	0.204737	-0.0357781	-0.436949	-0.0189097	-0.11212	0.0207076	-0.0656053	0.00705248	0.0312479	-0.0408607	0.0658913	3.72E-05	0.054126	-0.0100402	0.323104
0.07	0.255816	0.00843615	0.111136	-0.0201142	-0.00558447	0.0082281	-0.0734833	0.00256277	0.906756	0.00527767	0.000244015	0.000469202	-0.0418039	-0.0497474	-0.106013	-0.0181476	-0.129553	-0.109338	-0.496018	0.0663841	0.0651162	0.0513718	0.27788	-0.045067	-0.177921	-0.0188158	0.102483	-0.0393829	-0.162721	-0.0671888	-0.296268	0.0243876	0.0969105	0.0374118	0.20441	-0.0303347	-0.437171	-0.0212578	-0.111849	0.0236047	-0.0655372	0.0124771	0.0308869	-0.0321893	0.0659398	0.00919036	0.0540824	-0.00871301	0.322812
0.08	0.255832	0.000540054	0.110967	-0.019207	-0.00548561	0.00377133	-0.0734648	0.00119388	0.906801	0.00398098	0.000247333	0.000347669	-0.0422213	-0.0346724	-0.106164	-0.0162535	-0.130581	-0.0753681	-0.49541	0.0567208	0.0654117	0.0130253	0.277473	-0.0359144	-0.178125	-0.0163206	0.102217	-0.0210207	-0.162852	0.0380176	-0.295979	0.0341399	0.097234	0.0254932	0.204194	-0.0155575	-0.437337	-0.0187622	-0.111616	0.0220727	-0.0654119	0.0145707	0.0305744	-0.0281653	0.0659864	0.00377422	0.0539864	-0.0124439	0.322582
0.09	0.254849	-0.234049	0.110806	-0.0103224	-0.00538459	0.00539064	-0.0734628	-0.000674739	0.906831	-0.000225197	0.000254196	0.00101016	-0.0413847	0.249641	-0.106199	0.031883	-0.13085	0.00757338	-0.495021	0.00552444	0.0654617	0.0489503	0.277143	-0.00673347	-0.177194	0.241387	0.102126	0.0456615	-0.162266	0.0730209	-0.295728	0.0140086	0.0970098	-0.0982803	0.203992	-0.0144605	-0.436357	0.261082	-0.111449	0.016915	-0.0652105	0.00373628	0.0291048	-0.344139	0.065977	0.0139935	0.053944	-0.0185823	0.324645
0.1	0.251767	-0.287382	0.110824	-0.00467517	-0.00523479	0.031436	-0.0734611	0.00231483	0.906824	0.00243575	0.000263944	0.000932763	-0.037978	0.302645	-0.106252	0.0395266	-0.130172	0.0333045	-0.495149	0.00313899	0.0670145	0.186795	0.277282	0.00889325	-0.173955	0.283711	0.102314	0.0621652	-0.162015	0.0488405	-0.295556	0.0393187	0.09571	-0.114627	0.203778	-0.0407284	-0.43281	0.335608	-0.111559	0.0193509	-0.0649269	-0.0294403	0.0249173	-0.406938	0.0655911	-0.072128	0.0536771	-0.0983033	0.33198
0.11	0.249915	-0.0864765	0.110825	-0.0123649	-0.00473935	0.0563815	-0.0734067	0.00810535	0.906912	0.0138616	0.000276256	0.00162177	-0.0364158	0.0246725	-0.106121	0.0239018	-0.129896	-0.00222814	-0.494578	0.101091	0.0684492	0.133826	0.277058	-0.049079	-0.172418	0.0332629	0.102319	-0.00238403	-0.16161	0.0660563	-0.294775	0.112309	0.0953026	0.0427094	0.203073	-0.094161	-0.430647	0.107983	-0.111415	0.0257908	-0.0651303	-0.0526286	0.0218115	-0.226127	0.064593	-0.0358578	0.0531412	-0.00604864	0.338111
0.12	0.249267	-0.0518121	0.110894	-0.00291175	-0.00421348	0.0461345	-0.0733139	0.00995172	0.907061	0.0147211	0.000296896	0.00246937	-0.0364981	-0.0192036	-0.105907	0.0216518	-0.129803	0.0247898	-0.493464	0.113617	0.0701221	0.179303	0.276493	-0.0601872	-0.172495	-0.0194538	0.10222	-0.0187024	-0.160901	0.0706306	-0.293506	0.133672	0.0967327	0.217598	0.202083	-0.100639	-0.429842	0.0738805	-0.111324	0.00793416	-0.0655212	-0.0396396	0.0200003	-0.146058	0.0649234	0.0798391	0.0535807	0.0180417	0.342014
0.13	0.248809	-0.0212953	0.110943	-0.00879179	-0.00379232	0.0389877	-0.0732113	0.0105455	0.907203	0.0139213	0.000322778	0.00245166	-0.0368025	-0.0610084	-0.105611	0.0263471	-0.129596	0.0145131	-0.492289	0.127936	0.0716462	0.126095	0.275889	-0.0644563	-0.172882	-0.0601572	0.101987	-0.0375634	-0.160241	0.0495285	-0.292108	0.147537	0.0985188	0.0853601	0.201165	-0.0865871	-0.429203	0.0405462	-0.111245	0.0172323	-0.0657551	-0.0226469	0.0187841	-0.0925784	0.0653162	0.0117253	0.0533871	-0.0484254	0.344553
0.14	0.248734	0.00730171	0.110928	-0.011814	-0.00340207	0.0345466	-0.0731069	0.0100382	0.907334	0.0118738	0.000342415	0.00141507	-0.0376148	-0.0957113	-0.10527	0.0201078	-0.129673	-0.0095682	-0.490946	0.135593	0.0727188	0.0803881	0.275252	-0.0615664	-0.173782	-0.100829	0.101767	-0.029134	-0.159772	0.0297371	-0.290517	0.166753	0.0982972	-0.104393	0.200361	-0.0720516	-0.428999	0.00624984	-0.111053	0.0216012	-0.0658998	-0.0106562	0.0180681	-0.0574909	0.0653502	0.0124647	0.0531259	-0.0109021	0.346111
0.15	0.248752	0.00408881	0.110884	-0.013034	-0.00307056	0.0278187	-0.0730142	0.00843741	0.907436	0.00856836	0.000352385	0.000673696	-0.0384632	-0.0803207	-0.104957	0.0210593	-0.129888	-0.0132857	-0.489689	0.117756	0.0730879	-0.00763261	0.274708	-0.0490833	-0.174816	-0.100168	0.101729	-0.0125111	-0.159369	0.0323387	-0.288806	0.171471	0.0970061	-0.139543	0.1997	-0.0539825	-0.428912	0.00768037	-0.11084	0.0218933	-0.0659337	0.000963199	0.0175131	-0.0513683	0.0654559	0.00957818	0.0531292	0.000686369	0.347242
0.16	0.248811	0.0151789	0.110828	-0.0125891	-0.00277555	0.027319	-0.0729382	0.0067645	0.907514	0.0069495	0.000357188	0.000338872	-0.0392531	-0.0855218	-0.104645	0.0204356	-0.130062	-0.00486181	-0.488572	0.10778	0.0727857	-0.0450631	0.274265	-0.0387284	-0.175855	-0.106344	0.101816	-0.00520305	-0.158936	0.0299148	-0.287116	0.164218	0.0956909	-0.115643	0.199171	-0.0483847	-0.428896	-0.00805332	-0.110638	0.0188153	-0.0659001	0.00407869	0.0170453	-0.0433607	0.0654691	0.000787163	0.0532132	0.0106314	0.348101
0.17	0.248836	-0.0221087	0.110786	-0.00972016	-0.00246404	0.0305713	-0.0728802	0.00467114	0.907579	0.00575051	0.000359689	0.000161894	-0.0399226	-0.0298585	-0.104349	0.0217161	-0.130173	-0.0060877	-0.487581	0.0843294	0.0722676	-0.0565251	0.273913	-0.0297145	-0.176737	-0.0483434	0.10194	0.00572015	-0.158638	0.00904683	-0.285604	0.133106	0.094794	-0.0621544	0.198695	-0.0423999	-0.428872	0.0334322	-0.110471	0.0140048	-0.0658698	0.000896292	0.0165933	-0.0558928	0.0654565	0.00262917	0.0533746	0.0133186	0.348787
0.18	0.248353	-0.0485215	0.110775	-0.011153	-0.00212402	0.0350657	-0.0728405	0.00376902	0.907629	0.00511975	0.000360607	3.88E-05	-0.0398923	0.00302728	-0.104131	0.0209452	-0.13034	-0.0318513	-0.486829	0.0780173	0.0716106	-0.0851216	0.273634	-0.0278822	-0.176874	-0.00444094	0.102042	0.00321094	-0.158663	-0.0148561	-0.284441	0.106571	0.0945888	0.0225256	0.198312	-0.0357446	-0.428262	0.0654397	-0.110381	0.0141934	-0.0658158	-0.00360966	0.0160038	-0.0438746	0.0654609	0.00376131	0.0534796	-3.68E-05	0.349338
0.19	0.24804	-0.0121206	0.110703	-0.0204022	-0.00173149	0.0348345	-0.072799	0.00452696	0.907694	0.00763214	0.000361946	0.000291662	-0.0401611	-0.0539933	-0.103885	0.0211239	-0.130808	-0.0509226	-0.485896	0.107228	0.0704787	-0.134725	0.273278	-0.0415567	-0.177143	-0.039621	0.101971	-0.0219836	-0.15886	-0.0284868	-0.283398	0.103229	0.0951927	0.0880842	0.19793	-0.0435919	-0.427839	0.0251825	-0.110232	0.0179213	-0.0658051	-0.00193866	0.0158262	0.00527959	0.065777	0.0853177	0.0536945	0.055288	0.348991
0.2	0.247822	-0.0234466	0.11057	-0.022176	-0.00138386	0.0248097	-0.0727504	0.0052431	0.907768	0.00721174	0.000367126	0.000709787	-0.0406389	-0.046687	-0.10359	0.0246085	-0.131342	-0.0446715	-0.48477	0.114832	0.0690661	-0.148681	0.27285	-0.0389051	-0.177491	-0.0240353	0.101783	-0.0252026	-0.159154	-0.0361236	-0.282424	0.0934606	0.0960326	0.0561536	0.197525	-0.0390253	-0.42748	0.0445988	-0.110101	0.0144268	-0.0657403	0.00815258	0.0158323	0.00244291	0.0669252	0.0977712	0.0541397	-0.00820822	0.348101
0.21	0.247667	0.00193864	0.110374	-0.0279309	-0.00110991	0.0184394	-0.0726912	0.00663738	0.907845	0.00813508	0.000375452	0.000893002	-0.0412523	-0.0858377	-0.10325	0.0247272	-0.131837	-0.0417826	-0.483525	0.132276	0.0675752	-0.143814	0.272417	-0.0441825	-0.177904	-0.0555348	0.101553	-0.0306686	-0.159432	-0.0250592	-0.281472	0.100874	0.0959467	-0.0692009	0.197133	-0.0406063	-0.427114	0.0224411	-0.10993	0.022712	-0.0655779	0.0155567	0.0158239	-0.00193519	0.067081	-0.053061	0.0532961	-0.124996	0.34708
0.22	0.247752	0.0135836	0.110131	-0.0285616	-0.000895633	0.0102417	-0.0726187	0.00771496	0.907926	0.00780554	0.000385899	0.00128317	-0.0421941	-0.0991616	-0.102892	0.0212797	-0.132312	-0.033672	-0.482177	0.131411	0.0662933	-0.112607	0.271967	-0.0416381	-0.17863	-0.0743144	0.10138	-0.0253646	-0.159511	-0.0053759	-0.280419	0.10842	0.0953309	-0.0174136	0.196744	-0.0364179	-0.426943	0.0156565	-0.109725	0.0182214	-0.0653816	0.0199943	0.0158339	0.0023926	0.0665986	-0.0253687	0.0523929	-0.0539917	0.345807
0.23	0.247895	0.0206184	0.109848	-0.034467	-0.000745815	0.00625205	-0.0725376	0.00850763	0.907999	0.00686829	0.000403229	0.0022372	-0.0431608	-0.103862	-0.102538	0.0235213	-0.13274	-0.0346542	-0.480911	0.122365	0.0653712	-0.0685342	0.271561	-0.03828	-0.179431	-0.0776881	0.101205	-0.0375207	-0.159405	0.00745349	-0.279368	0.0993757	0.0958386	0.10396	0.196435	-0.0262535	-0.426777	0.0126587	-0.109557	0.0187189	-0.0651553	0.0202144	0.0159149	0.0143893	0.0665107	-0.00100963	0.0519673	-0.0361097	0.344085
0.24	0.248155	0.0325849	0.109512	-0.0374022	-0.000592796	0.00642799	-0.0724492	0.00911894	0.908063	0.00601535	0.000430358	0.00317328	-0.0442361	-0.113695	-0.102179	0.0186265	-0.133243	-0.0441811	-0.479715	0.114101	0.0649797	-0.0134139	0.271197	-0.0345486	-0.180287	-0.0770092	0.100888	-0.0502702	-0.159293	-0.00643432	-0.278494	0.0741504	0.0970115	0.117652	0.19624	-0.0156505	-0.426703	0.0019239	-0.109379	0.0168531	-0.0649687	0.0156668	0.0161697	0.035756	0.0665328	0.00269371	0.0516486	-0.0235224	0.341906
0.25	0.248481	0.0334503	0.109158	-0.0388554	-0.000446225	0.00399505	-0.072356	0.00946961	0.908118	0.00468244	0.000466806	0.00412139	-0.0453327	-0.107935	-0.101865	0.0161925	-0.13383	-0.0505741	-0.478637	0.0994127	0.06499	0.0079886	0.270878	-0.0283071	-0.181073	-0.0620997	0.100472	-0.0566352	-0.159385	-0.0257071	-0.277908	0.0444055	0.0980932	0.0962187	0.196133	-0.00719438	-0.426684	0.00292721	-0.109232	0.0136817	-0.0648227	0.0137746	0.0166274	0.0542864	0.0665977	0.00478357	0.051433	-0.0145824	0.339351
0.26	0.24886	0.045051	0.108776	-0.0409201	-0.00032686	-2.94E-05	-0.0722582	0.0100769	0.908159	0.00353438	0.000512666	0.00503696	-0.046428	-0.116812	-0.101552	0.0170482	-0.134458	-0.0509907	-0.477684	0.0904795	0.0650982	0.0124792	0.270625	-0.0220978	-0.181787	-0.0634692	0.0999767	-0.0628092	-0.159599	-0.0282476	-0.277586	0.0227479	0.0989074	0.0625939	0.19612	0.00126923	-0.42671	-0.00946959	-0.109103	0.0114606	-0.0646871	0.0141326	0.0172795	0.0739838	0.0666809	0.00530149	0.0512792	-0.00771611	0.336548
0.27	0.249326	0.0460432	0.108379	-0.0400695	-0.000257614	-0.00529847	-0.0721549	0.0105662	0.908188	0.00237567	0.000566733	0.00573144	-0.0475538	-0.110825	-0.101223	0.0196676	-0.135037	-0.0417869	-0.476845	0.0769951	0.0652395	0.015963	0.270433	-0.0164757	-0.182505	-0.0574419	0.0994691	-0.0594412	-0.159772	-0.018274	-0.277436	0.0075547	0.0991984	-0.0112008	0.196166	0.00712132	-0.426823	-0.00971848	-0.109008	0.00761237	-0.0645477	0.0155238	0.0180602	0.0770213	0.0667468	-0.00959142	0.0511751	-0.00838696	0.3337
0.28	0.24976	0.0407774	0.107985	-0.0380076	-0.000229292	-0.0086649	-0.0720456	0.0113344	0.908206	0.00131018	0.000625958	0.00609684	-0.0485781	-0.100604	-0.100877	0.0219	-0.135502	-0.0310105	-0.476124	0.0675305	0.0654631	0.0263737	0.270307	-0.0103391	-0.183137	-0.0534327	0.0990144	-0.050889	-0.159834	-0.00712314	-0.277378	0.00700292	0.0987065	-0.077899	0.196253	0.0115425	-0.426875	-0.000140977	-0.10893	0.00808537	-0.0643982	0.0154577	0.0186892	0.033345	0.0661559	-0.11916	0.0507367	-0.063793	0.331365
0.29	0.250122	0.0316425	0.10762	-0.0319088	-0.000241713	-0.0114884	-0.0719267	0.0124748	0.908215	0.000678228	0.000688519	0.00643342	-0.0494702	-0.0851103	-0.10054	0.0206093	-0.135853	-0.0224409	-0.475506	0.0561545	0.0657291	0.0266949	0.270243	-0.00429586	-0.183725	-0.0514967	0.0986496	-0.0407048	-0.159829	-0.00542291	-0.277266	0.0158783	0.097938	-0.0542314	0.196365	0.0123247	-0.42679	0.016287	-0.108878	0.00212348	-0.0642446	0.012796	0.0187927	-0.0268638	0.064682	-0.149094	0.0502082	-0.0203522	0.330065
0.3	0.250423	0.0255154	0.107288	-0.0317607	-0.000267013	-0.00895069	-0.0717944	0.0140061	0.908224	0.00131544	0.000755327	0.00692594	-0.0502751	-0.0801211	-0.100205	0.0245493	-0.136138	-0.019129	-0.474951	0.055677	0.0659724	0.0198263	0.270209	-0.00485779	-0.184315	-0.0496576	0.0983135	-0.0454378	-0.159837	-0.00777906	-0.27707	0.021456	0.0978268	0.0251685	0.196482	0.0106019	-0.426575	0.0300123	-0.108905	-0.00463122	-0.0641306	0.0046274	0.0183288	-0.0723529	0.0639702	0.0282908	0.0508302	0.128704	0.32961
0.31	0.250645	0.0237547	0.106952	-0.0344255	-0.000244762	-0.00372189	-0.0716466	0.01557	0.908239	0.00193507	0.000826284	0.00719131	-0.0510323	-0.0851107	-0.0998254	0.0293064	-0.136412	-0.0208092	-0.474362	0.0635035	0.0660911	0.00384597	0.270151	-0.00769112	-0.18485	-0.0471462	0.0978933	-0.0547203	-0.159889	-0.0138523	-0.276872	0.0190329	0.0981202	0.0183543	0.196592	0.00980539	-0.426203	0.0388297	-0.108979	-0.00372303	-0.0640861	-0.00272175	0.0173258	-0.114872	0.0647046	0.0873798	0.0521919	0.0995407	0.329841
0.32	0.250974	0.0446838	0.106618	-0.0332384	-0.000192663	-0.00398865	-0.0714827	0.0171734	0.908265	0.00313128	0.000897765	0.00706322	-0.0519975	-0.117806	-0.0994167	0.0259205	-0.136717	-0.0198133	-0.473649	0.0790688	0.0660597	-0.00888485	0.270051	-0.0134705	-0.185535	-0.0755368	0.0974285	-0.058409	-0.159991	-0.0177558	-0.276649	0.0279829	0.0980153	-0.0383546	0.196656	0.00333304	-0.425907	0.0179544	-0.109029	-0.00242346	-0.0640858	-0.00233059	0.0161356	-0.1097	0.0652203	0.0314987	0.0529286	0.0470912	0.330406
0.33	0.251499	0.0575291	0.106293	-0.0296321	-0.000179552	-0.0100898	-0.0713049	0.0182382	0.908297	0.00325683	0.000967183	0.00677189	-0.0532526	-0.135929	-0.0990003	0.0222596	-0.137005	-0.0131766	-0.472809	0.0860561	0.0658729	-0.0290608	0.269915	-0.0140233	-0.186515	-0.100669	0.0970108	-0.0535329	-0.160029	-0.00627884	-0.276282	0.044365	0.0974401	-0.0702982	0.196674	0.00241288	-0.425816	0.00328853	-0.109066	-0.00425108	-0.0640708	0.00374902	0.0151557	-0.0856334	0.0652966	-0.00680166	0.0533634	0.0243854	0.330813
0.34	0.252086	0.0570038	0.105978	-0.0288044	-0.000226485	-0.0141008	-0.0711206	0.0184538	0.908327	0.00280361	0.00103325	0.00642747	-0.0545827	-0.134216	-0.0985862	0.0231134	-0.137249	-0.0103519	-0.471947	0.084087	0.06547	-0.0491623	0.26978	-0.0123686	-0.187637	-0.106187	0.0966699	-0.0487193	-0.159903	0.00834871	-0.275784	0.0535764	0.096689	-0.0774887	0.196692	0.0034716	-0.425799	0.00204912	-0.109096	-0.00208073	-0.0640076	0.00774267	0.0144019	-0.0688269	0.0650124	-0.0402771	0.0535622	0.00722723	0.33111
0.35	0.252682	0.0572636	0.105671	-0.0271324	-0.000296566	-0.014316	-0.0709366	0.0182754	0.908355	0.00279589	0.00109574	0.00610254	-0.0559057	-0.133504	-0.0981847	0.0206099	-0.137483	-0.0112558	-0.471107	0.0834517	0.0649673	-0.0500873	0.269648	-0.0138985	-0.188803	-0.109317	0.0963767	-0.0459023	-0.159702	0.00695639	-0.275219	0.0583892	0.0959818	-0.0589074	0.196712	0.00167521	-0.425818	-0.00146296	-0.10911	-0.000867069	-0.0639331	0.00701082	0.0137911	-0.0612021	0.0644208	-0.0713942	0.0536037	-0.00636017	0.331471
0.36	0.253192	0.0400971	0.10539	-0.0246902	-0.000368787	-0.01326	-0.0707569	0.0176738	0.908382	0.00257701	0.00115591	0.00598812	-0.0571188	-0.11282	-0.0978217	0.0199017	-0.137721	-0.0133053	-0.470283	0.0813951	0.0644688	-0.0510403	0.269511	-0.0133433	-0.189879	-0.0896883	0.0961021	-0.0438723	-0.159602	-0.00864724	-0.274641	0.0564763	0.0956509	0.000366633	0.19671	-0.00172088	-0.425767	0.0156884	-0.109138	-0.00437308	-0.0638728	0.00331648	0.0131919	-0.0659051	0.0638437	-0.00171502	0.0538271	0.0708303	0.332026
0.37	0.253564	0.0352493	0.105102	-0.0288329	-0.000419039	-0.0106967	-0.070582	0.0173946	0.908411	0.00340722	0.00121645	0.00612403	-0.0581927	-0.112684	-0.0974467	0.0245731	-0.137979	-0.0172654	-0.469434	0.0903542	0.0639585	-0.0494705	0.269361	-0.0185073	-0.190802	-0.0826299	0.0957511	-0.0551603	-0.15968	-0.0227101	-0.274082	0.0556614	0.0960227	0.0664922	0.19669	-0.00398326	-0.425582	0.019384	-0.109197	-0.0045324	-0.0638395	-0.000526702	0.0124668	-0.0699967	0.0645217	0.130167	0.0549581	0.116494	0.332789
0.38	0.253891	0.0242954	0.104771	-0.0322156	-0.000431503	-0.00950325	-0.0704095	0.0170485	0.908448	0.00403365	0.00127808	0.00615212	-0.0592853	-0.105531	-0.0970115	0.0298123	-0.138261	-0.0169692	-0.468461	0.0991303	0.0635249	-0.0374687	0.269146	-0.0225788	-0.191676	-0.0679533	0.0952784	-0.0608533	-0.159863	-0.0305501	-0.273535	0.0520373	0.0967246	0.0628349	0.196645	-0.00670761	-0.425363	0.0310319	-0.109236	-0.00258089	-0.0638313	-0.00178487	0.0116792	-0.0722027	0.0660544	0.17258	0.0558952	0.0548223	0.333568
0.39	0.254033	0.00272037	0.104432	-0.0324182	-0.00045422	-0.0118994	-0.0702413	0.0166005	0.908491	0.00464219	0.00133918	0.00605741	-0.0601772	-0.080997	-0.0965701	0.0335411	-0.138512	-0.0169076	-0.467468	0.0983558	0.063186	-0.0317166	0.268906	-0.0249335	-0.192324	-0.0438628	0.0947901	-0.0553437	-0.160124	-0.0319312	-0.273028	0.0505199	0.0971481	0.0203825	0.196573	-0.00850966	-0.424931	0.0559809	-0.109273	0.00259194	-0.0637887	0.00119173	0.0108521	-0.0800728	0.0672918	0.0426462	0.0558484	-0.0907958	0.334218
0.4	0.25399	-0.0103555	0.104098	-0.0281879	-0.000504123	-0.0147413	-0.0700764	0.0164719	0.90854	0.00527021	0.00139912	0.00593645	-0.0608553	-0.0667646	-0.096142	0.0305204	-0.138742	-0.0158098	-0.466473	0.0999965	0.0629151	-0.0221776	0.268641	-0.0265362	-0.192781	-0.0357798	0.0943535	-0.043876	-0.160361	-0.0233732	-0.272484	0.0596467	0.0972293	0.00808883	0.19647	-0.0119845	-0.424267	0.0731966	-0.109268	0.00395254	-0.0636938	0.00276998	0.00993969	-0.106532	0.0667906	-0.104875	0.0546308	-0.133317	0.334886
0.41	0.253943	0.00340218	0.103786	-0.0291223	-0.000579026	-0.0146941	-0.0699114	0.0165395	0.908598	0.00614908	0.00145905	0.00608671	-0.0615483	-0.0850416	-0.095739	0.0300313	-0.138957	-0.0143303	-0.465441	0.106241	0.0627392	-0.0112817	0.268364	-0.0290627	-0.193298	-0.0577184	0.0939899	-0.0460061	-0.160489	-0.0119288	-0.271813	0.0739968	0.0974911	0.0441232	0.196321	-0.0169369	-0.423585	0.0571352	-0.109272	0.00348135	-0.0635999	0.000450184	0.00898035	-0.0858134	0.065711	-0.0765914	0.0536893	-0.0621086	0.335419
0.42	0.254107	0.0252291	0.103463	-0.0306453	-0.000642227	-0.0135488	-0.0697476	0.0161405	0.908661	0.00626808	0.00152084	0.00627311	-0.0625097	-0.111279	-0.0953109	0.0290586	-0.139171	-0.0109018	-0.464336	0.11147	0.0627228	0.00513303	0.268059	-0.0295842	-0.194097	-0.0830081	0.0936229	-0.0517155	-0.160512	-0.00838244	-0.27103	0.0795693	0.0980802	0.069252	0.196145	-0.0174079	-0.423169	0.0278128	-0.109275	0.00167122	-0.0635637	-0.00223059	0.00843424	-0.0278372	0.0652433	-0.0142846	0.0533036	-0.0286023	0.335067
0.43	0.254409	0.0294952	0.103133	-0.0302268	-0.000698845	-0.0137468	-0.0695925	0.0147847	0.908719	0.00515564	0.00158426	0.00637455	-0.0635926	-0.107703	-0.0948692	0.0288543	-0.139365	-0.008664	-0.46327	0.0985974	0.0628164	0.0144967	0.267796	-0.023442	-0.195018	-0.0800375	0.0932425	-0.0515355	-0.16053	-0.0125147	-0.270281	0.0684745	0.09875	0.0586709	0.196	-0.0128831	-0.422969	0.0164329	-0.109297	-0.00372614	-0.0635694	-0.00336692	0.0083627	0.0124056	0.0655866	0.0914218	0.0533023	0.0270797	0.333871
0.44	0.254671	0.0201422	0.10281	-0.0300996	-0.000752224	-0.0123817	-0.0694529	0.0131389	0.908762	0.00333677	0.00164763	0.00625819	-0.0645278	-0.0866392	-0.0944509	0.0285318	-0.139561	-0.015099	-0.462365	0.0818302	0.0629751	0.0151256	0.267593	-0.0172325	-0.195791	-0.0576651	0.0928634	-0.0480629	-0.160607	-0.0166157	-0.269694	0.0481627	0.0992319	0.0386168	0.195918	-0.00360466	-0.422792	0.0210472	-0.109365	-0.00661678	-0.0635902	-0.0047908	0.00844304	0.0135057	0.0669288	0.161731	0.0535918	0.0208005	0.332487
0.45	0.254827	0.0116757	0.102503	-0.0277888	-0.000792555	-0.0113167	-0.0693287	0.0118015	0.908788	0.00205851	0.00170916	0.00604113	-0.0652519	-0.0685531	-0.0940778	0.0257537	-0.139831	-0.0242966	-0.461613	0.068727	0.0631016	0.00980449	0.267444	-0.0126937	-0.196324	-0.0379651	0.0924911	-0.0436572	-0.160741	-0.0197183	-0.269312	0.0304724	0.0995626	0.0245345	0.195912	0.000760547	-0.422552	0.0255409	-0.109449	-0.00499433	-0.0636144	-0.0043677	0.00849991	0.0127951	0.0682982	0.0690083	0.0533959	-0.0818277	0.331293
0.46	0.254878	-0.00311425	0.102234	-0.020179	-0.000851652	-0.0138295	-0.0692156	0.0109064	0.908806	0.00163537	0.00176828	0.00575103	-0.0657721	-0.0418777	-0.0937732	0.0191302	-0.140116	-0.0212321	-0.461001	0.0537714	0.0631713	0.00346874	0.267335	-0.00989286	-0.196669	-0.0203092	0.0921552	-0.0320079	-0.160914	-0.0195225	-0.269044	0.0254613	0.0995682	-0.0288991	0.195926	0.00139137	-0.422229	0.0400943	-0.109512	-0.0052857	-0.0636062	-0.00148696	0.0085129	-0.0167571	0.0680351	-0.102285	0.0521293	-0.139228	0.330399
0.47	0.254793	-0.0187656	0.102035	-0.0147768	-0.000943365	-0.0127117	-0.0691091	0.0104745	0.908821	0.00147985	0.00182408	0.00540612	-0.066057	-0.0174823	-0.0935648	0.0161791	-0.140328	-0.0166395	-0.460524	0.0426976	0.0631535	-0.00561393	0.267253	-0.00848269	-0.196857	-0.00616901	0.0919243	-0.0199766	-0.161047	-0.00912031	-0.26877	0.0293509	0.0990666	-0.0591776	0.195928	-0.000890991	-0.421759	0.0577799	-0.109605	-0.00637134	-0.0635756	-0.00389768	0.00823102	-0.0530605	0.066645	-0.160804	0.0509658	-0.0950666	0.330081
0.48	0.254556	-0.0240217	0.101873	-0.0131644	-0.00101237	-0.0088638	-0.0690049	0.0104359	0.908835	0.00172509	0.001877	0.00521189	-0.0661324	-0.00977291	-0.0933819	0.0173894	-0.14048	-0.0116515	-0.460124	0.0391526	0.0630931	-0.00499807	0.267181	-0.00695431	-0.196899	-0.00374677	0.0917583	-0.0159486	-0.161089	-0.000673077	-0.268454	0.03493	0.098634	-0.0189274	0.195914	-0.00231434	-0.421114	0.0639979	-0.10971	-0.00814965	-0.063572	-0.0094863	0.00766164	-0.0658711	0.0651012	-0.10168	0.0504576	0.0130824	0.330176
0.49	0.254361	-0.0188031	0.101722	-0.0135488	-0.00103905	-0.00441263	-0.0689004	0.0103777	0.908859	0.00283963	0.00192874	0.00509783	-0.0662661	-0.018134	-0.0931727	0.0191837	-0.140583	-0.00591785	-0.459708	0.0437258	0.0630785	0.00245248	0.267088	-0.0113052	-0.197013	-0.00905701	0.0915886	-0.0191432	-0.161066	0.00176161	-0.268092	0.0359999	0.0986549	0.0130741	0.19587	-0.00718395	-0.420535	0.0561695	-0.109851	-0.013778	-0.0636334	-0.0147463	0.00712596	-0.0438536	0.0650548	0.0841624	0.0512632	0.105595	0.330031
0.5	0.254107	-0.0323733	0.101584	-0.0141425	-0.00103395	-0.00140597	-0.0687993	0.00986013	0.908888	0.00277597	0.00197828	0.00476763	-0.0663404	-0.00192022	-0.092952	0.0228341	-0.140639	-0.00629396	-0.459276	0.0413675	0.0630959	-0.00246136	0.266979	-0.0104769	-0.197043	0.00999992	0.0914081	-0.0178018	-0.161076	-0.00424022	-0.267762	0.0290711	0.098766	0.00678551	0.195801	-0.0053949	-0.41991	0.069887	-0.110038	-0.0140698	-0.0637209	-0.0162709	0.00663057	-0.0451422	0.066266	0.146647	0.0521837	0.0707507	0.329709
0.51	0.253802	-0.024629	0.10144	-0.0145355	-0.000997695	0.000488787	-0.0687029	0.00942765	0.908916	0.002938	0.00202375	0.00428905	-0.0663634	-0.0129248	-0.0927203	0.0204648	-0.14075	-0.015257	-0.458836	0.0474273	0.063023	-0.0100155	0.26686	-0.0135197	-0.196988	0.00260292	0.0912051	-0.0198736	-0.161145	-0.00768217	-0.267481	0.0289482	0.0988119	0.00178721	0.195745	-0.00681847	-0.419255	0.0576433	-0.1102	-0.0100712	-0.0638078	-0.0146335	0.00611654	-0.0422469	0.0675625	0.0860718	0.0526628	-0.00175491	0.329541
0.52	0.253587	-0.0198897	0.101321	-0.00868757	-0.000974334	-0.00257975	-0.0686113	0.00886637	0.908946	0.00305888	0.00206414	0.00380374	-0.0665032	-0.0161563	-0.0925372	0.0115332	-0.140936	-0.0181566	-0.458352	0.0470577	0.062878	-0.0202782	0.266721	-0.0127895	-0.197044	-0.00663314	0.0910355	-0.0142843	-0.161223	-0.00815907	-0.26716	0.0359213	0.0988461	0.00485096	0.195655	-0.0112402	-0.418738	0.0487088	-0.110321	-0.00863925	-0.0638685	-0.00868936	0.00567026	-0.0483428	0.0674869	-0.0885854	0.0520849	-0.0946222	0.329635
0.53	0.25335	-0.0308566	0.101252	-0.00445146	-0.000997585	-0.00416348	-0.0685265	0.00809921	0.908976	0.00282135	0.00210031	0.00346057	-0.0665795	0.00146685	-0.0924362	0.00773868	-0.141121	-0.0177002	-0.457914	0.039958	0.0626169	-0.0294163	0.266591	-0.0128047	-0.197108	0.000946983	0.090937	-0.00764591	-0.161294	-0.00663395	-0.266761	0.0430923	0.0988843	0.00231554	0.195519	-0.0149505	-0.418223	0.0586473	-0.110443	-0.00856041	-0.063881	-0.00655657	0.00519623	-0.0610112	0.0661219	-0.164419	0.0512798	-0.065602	0.33004
0.54	0.252959	-0.0423003	0.101221	-0.00186694	-0.0010187	-0.000742652	-0.0684492	0.00743483	0.909002	0.00261749	0.00213345	0.00319458	-0.0664424	0.0172161	-0.0923905	0.00600472	-0.141289	-0.0187667	-0.457544	0.0353403	0.062335	-0.0269374	0.266479	-0.0102282	-0.197026	0.0111053	0.0908889	-0.00187297	-0.161372	-0.0071116	-0.266306	0.0475569	0.0989452	0.0145062	0.195359	-0.0169621	-0.417551	0.0698682	-0.110583	-0.0107188	-0.0638913	-0.0110202	0.0045901	-0.0706078	0.0644177	-0.135637	0.0509371	0.0145686	0.330716
0.55	0.252583	-0.0340027	0.101196	-0.00547892	-0.000987202	0.00564074	-0.0683779	0.006809	0.909034	0.0035714	0.00216492	0.00312068	-0.0663276	0.00598036	-0.0923367	0.00924365	-0.141462	-0.0172352	-0.457167	0.0396435	0.0621064	-0.0175278	0.26636	-0.0133262	-0.196972	0.00380072	0.0908389	-0.00687263	-0.161428	-0.00207843	-0.265815	0.0489934	0.0992114	0.0365093	0.195168	-0.0193096	-0.416932	0.0569639	-0.110749	-0.0136587	-0.0639677	-0.0175959	0.00395844	-0.0585518	0.064026	0.0590285	0.0519235	0.141505	0.331392
0.56	0.25222	-0.0388298	0.101147	-0.00871533	-0.000896234	0.0087251	-0.0683143	0.00590014	0.909069	0.00334712	0.00219569	0.00303858	-0.0662413	0.0108664	-0.0922299	0.0150512	-0.141593	-0.0119903	-0.456757	0.0409746	0.0619451	-0.0151381	0.26622	-0.0138073	-0.196906	0.0147493	0.0907489	-0.00852737	-0.161434	0.0015021	-0.265356	0.0415435	0.0996154	0.0411487	0.19499	-0.0163297	-0.416372	0.0587203	-0.110926	-0.0137502	-0.0640919	-0.0185556	0.00338657	-0.0452479	0.0651009	0.144641	0.0532272	0.101704	0.331939
0.57	0.251755	-0.0494257	0.101084	-0.00866013	-0.000790242	0.00817177	-0.0682602	0.00503486	0.9091	0.00282751	0.00222564	0.00295659	-0.0660229	0.0250609	-0.0920929	0.0172952	-0.141703	-0.016184	-0.456366	0.0376792	0.0617927	-0.0141466	0.26609	-0.0121366	-0.196667	0.0318294	0.0906432	-0.00529111	-0.161454	-0.00187663	-0.264995	0.0322352	0.0999799	0.0327893	0.194847	-0.0136184	-0.415731	0.0676212	-0.111112	-0.0145566	-0.0641939	-0.0154073	0.00290295	-0.0321454	0.0666471	0.146907	0.0539797	0.031411	0.33233
0.58	0.251327	-0.0339585	0.101023	-0.00668024	-0.000698598	0.00625536	-0.068212	0.00461353	0.909131	0.00348151	0.00225453	0.00280077	-0.0658396	0.00710283	-0.0919664	0.0113933	-0.141883	-0.0217049	-0.455968	0.0421137	0.0616729	-0.00891141	0.265952	-0.0159103	-0.196443	0.0137471	0.0905459	-0.00577435	-0.16151	-0.00435982	-0.264662	0.0358063	0.100301	0.0300394	0.1947	-0.0171787	-0.415163	0.0469882	-0.11127	-0.0102256	-0.0642554	-0.0095686	0.00263695	-0.0191198	0.0672095	-0.0421898	0.0535359	-0.106627	0.332515
0.59	0.250992	-0.0370127	0.100987	-0.00366278	-0.000639385	0.00368351	-0.0681682	0.00411954	0.909165	0.00321596	0.00228245	0.00283791	-0.0657551	0.0141239	-0.091889	0.00794949	-0.142085	-0.0201444	-0.455559	0.0375374	0.0615865	-0.0106153	0.265793	-0.0147434	-0.196337	0.0150355	0.0904905	-0.00129119	-0.161558	-0.00314792	-0.264282	0.0388942	0.100565	0.0223827	0.194516	-0.0185254	-0.414719	0.0490585	-0.111398	-0.00989852	-0.0642796	-0.00585268	0.00245566	-0.0315544	0.0661644	-0.143376	0.0524795	-0.0933334	0.332728
0.6	0.250541	-0.0488938	0.100974	-0.00077871	-0.000599373	0.0039022	-0.0681303	0.0035335	0.909194	0.00258623	0.00231155	0.00298251	-0.0654895	0.0330648	-0.0918478	0.00702827	-0.142257	-0.0195741	-0.455233	0.0280454	0.0614983	-0.00642317	0.265659	-0.0109511	-0.196103	0.0279829	0.0904722	0.00472212	-0.161618	-0.00457976	-0.263895	0.0384116	0.100773	0.0213569	0.19433	-0.0180199	-0.414148	0.0621813	-0.111545	-0.0133327	-0.0642763	-0.00693892	0.00214343	-0.0407345	0.0645932	-0.142073	0.051792	-0.0311523	0.333133
0.61	0.250114	-0.0366494	0.100971	-0.00429539	-0.000538274	0.00859738	-0.0680965	0.0032034	0.909223	0.00313477	0.00234239	0.00319288	-0.0652258	0.0186461	-0.0918105	0.00969322	-0.142435	-0.0209007	-0.454948	0.0300705	0.0614935	0.00818969	0.265543	-0.0135321	-0.195891	0.0162109	0.0904622	-0.00110228	-0.161667	0.000184778	-0.263499	0.0394812	0.101029	0.0278371	0.194134	-0.0199297	-0.413625	0.0455782	-0.11174	-0.0175117	-0.0643114	-0.0121762	0.00190699	-0.0116889	0.0640622	0.0463029	0.0522531	0.0976928	0.333263
0.62	0.249714	-0.0431427	0.100939	-0.00686061	-0.000416813	0.0118945	-0.0680675	0.00259991	0.909252	0.0026793	0.00237485	0.00330066	-0.0649964	0.0274574	-0.0917192	0.0143225	-0.142607	-0.0175762	-0.454659	0.0263708	0.061609	0.00876566	0.265424	-0.00991548	-0.195679	0.0293235	0.0904082	-0.0012387	-0.161651	0.00569252	-0.263148	0.0302507	0.101261	0.0175375	0.193968	-0.0140622	-0.413166	0.0507637	-0.111952	-0.0193287	-0.0643998	-0.0142268	0.00180392	-0.000352749	0.0651161	0.145161	0.0531664	0.0710759	0.333027
0.63	0.249208	-0.0536191	0.10091	-0.00710494	-0.000289276	0.0116015	-0.0680443	0.0021128	0.909275	0.00192234	0.00240828	0.00339304	-0.0646106	0.0428013	-0.0916231	0.0176632	-0.142754	-0.0205889	-0.454433	0.0201484	0.0616704	0.00515434	0.265332	-0.00865078	-0.195292	0.0469115	0.0903597	0.00111119	-0.161632	0.00498055	-0.262901	0.0189184	0.101402	0.0127049	0.193849	-0.00945565	-0.412605	0.0614963	-0.112202	-0.0206378	-0.0644681	-0.0118449	0.00169944	-0.000454685	0.0667312	0.164714	0.0536456	0.0187404	0.332783
0.64	0.248728	-0.0380426	0.100868	-0.00633929	-0.000161344	0.0102275	-0.0680234	0.00213185	0.909295	0.00237802	0.00244203	0.00333847	-0.0642455	0.0241485	-0.0915066	0.0144745	-0.14294	-0.0219574	-0.454214	0.0241692	0.0617496	0.0112195	0.265236	-0.0115428	-0.194893	0.0306177	0.0902915	-0.00126354	-0.161626	0.00295145	-0.262722	0.0187098	0.101489	0.00269661	0.193749	-0.0116266	-0.412089	0.0418558	-0.112418	-0.0156906	-0.0645062	-0.00648975	0.00174872	0.0173923	0.0676842	-0.00269181	0.0531067	-0.126603	0.332399
0.65	0.248383	-0.0310457	0.100853	-0.00106332	-7.45E-05	0.00591281	-0.0680023	0.00207678	0.909319	0.00223273	0.0024752	0.00332701	-0.0640284	0.0190829	-0.0914236	0.00876685	-0.143102	-0.0145718	-0.453982	0.0215723	0.0618592	0.00925264	0.265127	-0.0101271	-0.194659	0.018303	0.0902626	0.00314554	-0.161625	0.00208037	-0.262502	0.0253002	0.101459	-0.00848184	0.193611	-0.0138564	-0.411737	0.0329848	-0.112599	-0.0164988	-0.0644997	-0.000659694	0.00195818	0.0127294	0.0669058	-0.131016	0.0517124	-0.125915	0.33196
0.66	0.248023	-0.0414141	0.100877	0.00294154	-2.31E-05	0.00604683	-0.067983	0.00180937	0.909339	0.00150971	0.00250874	0.00337517	-0.0637534	0.0362046	-0.091384	0.00719373	-0.143203	-0.0120617	-0.453811	0.0120404	0.0619571	0.0106136	0.265044	-0.00522956	-0.194433	0.0271742	0.0902926	0.010144	-0.161615	0.00376111	-0.262228	0.0285161	0.101333	-0.0144164	0.193461	-0.014624	-0.411367	0.0450566	-0.112801	-0.0190135	-0.0644634	-0.00157462	0.00206855	-0.00703059	0.0653755	-0.165766	0.0506865	-0.0748363	0.331765
0.67	0.247591	-0.0389193	0.100924	0.00118362	5.17E-05	0.0116461	-0.0679663	0.00159492	0.909354	0.00171276	0.00254263	0.00341178	-0.0633501	0.0357874	-0.0913617	0.00903202	-0.143305	-0.0164887	-0.453734	0.00766468	0.0620966	0.0204835	0.265002	-0.0065531	-0.194128	0.0268884	0.0903467	0.00801597	-0.161592	0.00704011	-0.261954	0.0262147	0.101251	-0.000240975	0.193321	-0.0147821	-0.41092	0.0413073	-0.113035	-0.0221585	-0.0644585	-0.00839985	0.0020688	0.00303016	0.0642768	-0.0163593	0.0506568	0.0773432	0.331682
0.68	0.247221	-0.0344097	0.100955	-0.00203922	0.000196688	0.0165301	-0.0679507	0.00151078	0.909373	0.00200572	0.00257664	0.00339729	-0.0630358	0.0276597	-0.0913037	0.0117751	-0.143448	-0.0164519	-0.453633	0.0123302	0.06232	0.0211557	0.264938	-0.0069361	-0.193871	0.0256406	0.0903613	0.00345105	-0.161527	0.00948782	-0.261712	0.0220755	0.101294	0.00668395	0.193178	-0.0135678	-0.410568	0.0347053	-0.113293	-0.0242267	-0.0645318	-0.0124203	0.00215291	0.0160986	0.0649485	0.124505	0.0516432	0.093644	0.331338
0.69	0.24681	-0.0479284	0.100969	-0.00390147	0.000364912	0.0165589	-0.0679372	0.00124178	0.909391	0.00140304	0.00261037	0.0033425	-0.0626834	0.0432817	-0.0912152	0.0167003	-0.143572	-0.0164595	-0.453521	0.0104156	0.0624986	0.0141957	0.264869	-0.00716635	-0.193538	0.0449844	0.0903419	0.00359072	-0.161474	0.00688175	-0.261528	0.0134646	0.101372	0.00838086	0.193061	-0.00909676	-0.410182	0.0495631	-0.113563	-0.0237027	-0.064602	-0.0102623	0.00223595	0.0152711	0.0664362	0.159985	0.0523522	0.0468497	0.330969
0.7	0.246303	-0.043842	0.100968	-0.00428006	0.000533404	0.0159667	-0.0679253	0.00116988	0.909404	0.00169637	0.00264314	0.00321419	-0.062217	0.0371942	-0.0911094	0.016275	-0.143716	-0.0211646	-0.453419	0.0134671	0.0625786	0.0013301	0.264807	-0.00816239	-0.193059	0.042572	0.0903009	0.00255127	-0.16146	0.00545022	-0.261424	0.00998883	0.10145	0.00838875	0.192983	-0.00815296	-0.409688	0.0442597	-0.113808	-0.017505	-0.0646285	-0.00597685	0.00236689	0.0206887	0.0674451	0.00474614	0.0521522	-0.0935674	0.330611
0.71	0.245929	-0.0305026	0.10098	-0.000618648	0.000683038	0.0134707	-0.0679126	0.00133963	0.909424	0.00215683	0.00267449	0.00309184	-0.0619294	0.0207488	-0.0910204	0.00999476	-0.143901	-0.019746	-0.453255	0.0185406	0.0625515	-0.00626849	0.264715	-0.00981876	-0.192736	0.0246581	0.0902785	0.0039076	-0.161429	0.00733803	-0.261296	0.0156104	0.101548	0.011143	0.192878	-0.0111398	-0.40935	0.0285665	-0.113994	-0.0163335	-0.0646256	-0.00166901	0.002593	0.0149938	0.0666936	-0.132016	0.0510318	-0.101486	0.330318
0.72	0.245621	-0.0312682	0.101014	0.000363562	0.000808163	0.0132198	-0.0679001	0.00116473	0.909444	0.00167799	0.00270549	0.00313725	-0.0617132	0.0231651	-0.0909603	0.00951311	-0.144063	-0.017902	-0.453082	0.0162818	0.0624373	-0.014753	0.26463	-0.00779813	-0.192503	0.024319	0.0902879	0.00518706	-0.161358	0.0106875	-0.261126	0.0176432	0.101662	0.0111235	0.192763	-0.0109682	-0.409086	0.0294433	-0.114175	-0.0158795	-0.0646064	-0.00154317	0.00275006	-0.000423214	0.0651406	-0.172237	0.0502335	-0.0568707	0.330245
0.73	0.245285	-0.0311673	0.101047	-0.0018613	0.000951849	0.0169221	-0.0678898	0.00095553	0.909458	0.00143928	0.00273733	0.00323863	-0.0614496	0.0242664	-0.0908964	0.0114408	-0.144229	-0.0214144	-0.452946	0.0130954	0.0622725	-0.0187133	0.264569	-0.00595777	-0.192239	0.0265067	0.0902954	0.00318087	-0.161267	0.0128259	-0.26096	0.0149077	0.101807	0.018896	0.192666	-0.00874381	-0.408794	0.0286825	-0.114358	-0.0175778	-0.0646094	-0.00663997	0.00280248	0.000529082	0.0637267	-0.0646121	0.0502078	0.0801675	0.330328
0.74	0.244949	-0.0318891	0.101049	-0.00673072	0.001153	0.0213002	-0.0678819	0.00072129	0.909472	0.00134516	0.00277045	0.00337324	-0.0611922	0.0232752	-0.0907936	0.0153642	-0.144447	-0.025793	-0.452808	0.0148701	0.0620743	-0.0211692	0.264502	-0.00678112	-0.191941	0.033721	0.0902494	-0.00189646	-0.161154	0.0144859	-0.260854	0.00582016	0.102002	0.0179685	0.192599	-0.00506749	-0.40852	0.0284971	-0.114562	-0.0198045	-0.0646736	-0.0114077	0.00283571	0.00845507	0.0640448	0.104871	0.0514498	0.13177	0.330326
0.75	0.244597	-0.0363497	0.101023	-0.00986411	0.00138441	0.0216507	-0.0678758	0.000504992	0.909485	0.00124524	0.00280479	0.00350751	-0.0609383	0.0261588	-0.0906659	0.0182485	-0.144695	-0.0289648	-0.452639	0.0179493	0.0618374	-0.0262074	0.264427	-0.00802143	-0.191572	0.0445718	0.0901585	-0.00429133	-0.161049	0.0127407	-0.260844	-0.00410972	0.102173	0.0184231	0.192563	-0.00238508	-0.408239	0.0330112	-0.114784	-0.0199336	-0.0647538	-0.0105133	0.00286787	0.0115091	0.0654206	0.158792	0.0525227	0.0824042	0.330288
0.76	0.244169	-0.039163	0.100965	-0.0134623	0.00161806	0.0208373	-0.0678706	0.000517621	0.909496	0.00105966	0.00284061	0.00367423	-0.0606118	0.0263508	-0.0905111	0.0216919	-0.144969	-0.0322475	-0.452449	0.0222856	0.061574	-0.0270706	0.264339	-0.00905656	-0.191067	0.0526559	0.090022	-0.0086808	-0.16098	0.0109155	-0.260937	-0.0128458	0.102398	0.0242212	0.192565	0.00250818	-0.407869	0.0365264	-0.114992	-0.0141666	-0.0648032	-0.00740402	0.00288924	0.00970938	0.0668394	0.0767855	0.0529134	-0.0337816	0.330289
0.77	0.24385	-0.0214177	0.100882	-0.0135645	0.00183924	0.017486	-0.0678631	0.000908051	0.909511	0.00173452	0.00287803	0.00385548	-0.0604524	0.00232123	-0.0903356	0.0185186	-0.145269	-0.0297054	-0.452176	0.0309698	0.0613318	-0.0203967	0.264225	-0.012757	-0.190676	0.0307387	0.0898506	-0.0125467	-0.160907	0.0114558	-0.261043	-0.00775198	0.102572	0.0100178	0.192573	-0.000512065	-0.407619	0.0164122	-0.11512	-0.00867819	-0.0648216	-0.00211285	0.00299945	0.00727902	0.0666187	-0.101505	0.0520245	-0.105777	0.330339
0.78	0.243613	-0.0259626	0.100815	-0.00885134	0.00201213	0.0134293	-0.0678537	0.000970407	0.909527	0.00133182	0.0029179	0.00416014	-0.0603865	0.0109063	-0.0901872	0.0144912	-0.14552	-0.0237332	-0.451886	0.0256665	0.0611267	-0.0204111	0.264108	-0.0105336	-0.190401	0.0322797	0.0897152	-0.00594148	-0.160811	0.0126584	-0.261097	-0.00389237	0.102588	-0.00289903	0.192557	-0.0026738	-0.407452	0.0229708	-0.115244	-0.0130384	-0.0648078	8.81E-06	0.00306923	-0.00984019	0.0652505	-0.160873	0.0511462	-0.0672366	0.330545
0.79	0.243324	-0.0257855	0.100755	-0.0109801	0.00217455	0.0159445	-0.0678437	0.0010478	0.909538	0.00118124	0.00296127	0.00451498	-0.0602356	0.0110155	-0.0900485	0.0168772	-0.145752	-0.0266965	-0.451646	0.0233368	0.0609611	-0.010883	0.26402	-0.00766786	-0.190079	0.0320116	0.089599	-0.00798933	-0.160708	0.0144568	-0.261132	-0.00297945	0.102581	0.00233469	0.192539	-0.00121647	-0.407209	0.0238638	-0.115393	-0.0149988	-0.0648004	-0.00523314	0.00300518	-0.0125747	0.0638548	-0.0693965	0.0509665	0.0612776	0.330891
0.8	0.243088	-0.0192415	0.100669	-0.0162086	0.00239003	0.0215347	-0.067832	0.0012352	0.909554	0.00164177	0.00300794	0.004798	-0.0601641	-0.000330158	-0.0898727	0.0204166	-0.146034	-0.030749	-0.451388	0.0291834	0.0609197	0.00225819	0.263921	-0.0119723	-0.189814	0.027816	0.0894396	-0.0146234	-0.160569	0.0179961	-0.261171	-0.00526682	0.102601	-0.000918764	0.192523	-0.00162307	-0.40703	0.0163619	-0.11557	-0.0170415	-0.0648701	-0.0123976	0.00292786	-0.00220853	0.0641196	0.10223	0.052067	0.120849	0.331085
0.81	0.242867	-0.0224731	0.100557	-0.0176198	0.00264535	0.0216092	-0.0678193	0.00134315	0.909569	0.0014283	0.00305697	0.00499685	-0.0601462	0.00179612	-0.0896646	0.022021	-0.14634	-0.0313354	-0.451079	0.0308568	0.0609307	-0.00103847	0.263815	-0.0105132	-0.189553	0.0328524	0.0892398	-0.0161198	-0.16042	0.0155446	-0.261236	-0.00804449	0.102584	-0.00130618	0.192515	-0.00043527	-0.406873	0.0202778	-0.115763	-0.0192379	-0.0649813	-0.0125311	0.00287089	0.00379816	0.065484	0.159986	0.0530533	0.0745122	0.331138
0.82	0.242583	-0.0254436	0.100426	-0.0191735	0.00289326	0.01989	-0.0678058	0.00141864	0.90958	0.00102204	0.00310805	0.00517296	-0.0600482	0.00591753	-0.0894364	0.024414	-0.146662	-0.0347471	-0.450789	0.0285348	0.0609216	0.000172047	0.263718	-0.00919727	-0.189209	0.0369207	0.0890105	-0.0183269	-0.160322	0.0104333	-0.261332	-0.00992437	0.102585	0.000795797	0.192529	0.00281748	-0.406638	0.0243739	-0.115965	-0.0171127	-0.0650677	-0.00976974	0.00283516	0.00866966	0.0670839	0.12224	0.0534834	-0.0145253	0.331106
0.83	0.242377	-0.0138868	0.100293	-0.0158475	0.00312019	0.0170204	-0.0677892	0.00186676	0.909595	0.0017403	0.00315981	0.00516037	-0.0600483	-0.00856253	-0.0892129	0.018449	-0.14701	-0.0332222	-0.450476	0.0330219	0.0609549	0.00504386	0.263607	-0.0126018	-0.188965	0.0204376	0.088779	-0.0172837	-0.160246	0.00975481	-0.261406	-0.00409565	0.102566	-0.00557687	0.192533	-0.0012444	-0.40648	0.0120528	-0.116118	-0.0132924	-0.0651246	-0.00530197	0.002896	0.00197914	0.0672759	-0.0750221	0.0526107	-0.124391	0.331028
0.84	0.242241	-0.0131316	0.100205	-0.0103526	0.00330201	0.0143046	-0.0677689	0.00217658	0.909612	0.0015374	0.00321164	0.00522598	-0.0601311	-0.00778027	-0.089045	0.0133275	-0.14732	-0.0281663	-0.45015	0.0305818	0.0609785	-0.000132049	0.263498	-0.0090792	-0.18884	0.0133143	0.0886119	-0.0114485	-0.160141	0.0139881	-0.261402	0.00466343	0.102456	-0.0155161	0.192503	-0.00369934	-0.406386	0.0129559	-0.116269	-0.0159173	-0.0651563	-0.00398458	0.00291762	-0.012675	0.0660498	-0.153777	0.0515237	-0.0868931	0.331083
0.85	0.242055	-0.0188821	0.100146	-0.00935904	0.00347401	0.016655	-0.067746	0.00240788	0.909624	0.00110639	0.0032643	0.00531145	-0.0601326	0.000895899	-0.0889006	0.0145713	-0.147596	-0.0278529	-0.449874	0.0253388	0.060981	0.00201952	0.26342	-0.00625257	-0.188697	0.0175704	0.0884881	-0.00901033	-0.160002	0.0159621	-0.261338	0.00730899	0.102329	-0.00552509	0.192466	-0.00315481	-0.406212	0.0215071	-0.116437	-0.0165096	-0.0651954	-0.00870458	0.00279148	-0.0236899	0.0644406	-0.133736	0.0509603	-0.0028017	0.331317
0.86	0.241893	-0.00903698	0.100096	-0.0117135	0.00368067	0.0210106	-0.0677201	0.00277905	0.909638	0.00173154	0.0033177	0.00536284	-0.060158	-0.0117322	-0.0887492	0.016298	-0.147883	-0.0286884	-0.449621	0.0274035	0.0610503	0.0123288	0.263354	-0.00877189	-0.188593	0.00679352	0.0883627	-0.0143624	-0.159847	0.0170143	-0.261255	0.00914492	0.102351	0.008665	0.19242	-0.00549141	-0.406061	0.0108967	-0.116642	-0.0206833	-0.0652987	-0.0150043	0.00264894	-0.00736764	0.0640842	0.06051	0.0517117	0.119033	0.331379
0.87	0.241804	-0.00775107	0.100018	-0.0145203	0.00392912	0.0221004	-0.0676906	0.00306177	0.909656	0.00164507	0.00337106	0.00528882	-0.0602943	-0.0156818	-0.0885473	0.0193975	-0.14817	-0.0262958	-0.449324	0.0303353	0.0612122	0.0170318	0.263263	-0.0099991	-0.188578	0.00635914	0.0881844	-0.0186805	-0.159686	0.0143131	-0.261164	0.00775872	0.10246	0.0121633	0.192371	-0.00421475	-0.405995	0.00979534	-0.116851	-0.0202946	-0.0654493	-0.015431	0.00257851	-5.24E-05	0.0651954	0.144403	0.0527869	0.0862592	0.331168
0.88	0.241632	-0.0179506	0.0999342	-0.0134855	0.00416487	0.0194707	-0.0676594	0.00322417	0.90967	0.0012043	0.00342324	0.00511628	-0.0603357	-0.00386519	-0.0883394	0.0202018	-0.14844	-0.0281266	-0.449035	0.0289683	0.0613736	0.0143975	0.263169	-0.00840582	-0.188462	0.0178477	0.0879971	-0.0161447	-0.159585	0.00873841	-0.261103	0.00482819	0.1026	0.0164292	0.192338	-0.00178076	-0.405822	0.0225846	-0.117073	-0.0199323	-0.0655671	-0.0117351	0.0024863	4.51E-05	0.0666907	0.121535	0.0533569	0.00519191	0.330924
0.89	0.241497	-0.00736193	0.0998372	-0.0135012	0.0043856	0.0178408	-0.0676248	0.00368003	0.909686	0.00192806	0.00347334	0.00489265	-0.0604385	-0.0194676	-0.0881183	0.0183395	-0.148749	-0.0296839	-0.448707	0.0361697	0.0615048	0.0102828	0.263054	-0.0127818	-0.18839	0.00478714	0.0877935	-0.0183927	-0.159503	0.00933286	-0.261045	0.00700886	0.102781	0.0170757	0.192325	-0.0023994	-0.405678	0.0111385	-0.117224	-0.0111964	-0.0656463	-0.00752461	0.00247597	-0.00182589	0.0669184	-0.0716623	0.0526783	-0.110871	0.33066
0.9	0.241428	-0.00409524	0.0997799	-0.00716904	0.00455503	0.0128621	-0.0675867	0.00390021	0.909705	0.00193076	0.00352139	0.0047603	-0.0606265	-0.0210463	-0.0879481	0.0118711	-0.149028	-0.0237376	-0.448349	0.0343693	0.0615566	-0.000994087	0.26294	-0.0100359	-0.188423	-0.00492571	0.0876494	-0.0125318	-0.159414	0.00813958	-0.260928	0.0155227	0.102916	0.0120818	0.192268	-0.00759563	-0.405593	0.0087339	-0.117362	-0.0141377	-0.0656882	-0.0036528	0.00244504	-0.0161169	0.0656863	-0.157302	0.051683	-0.0802802	0.330545
0.91	0.241334	-0.0107303	0.0997475	-0.00699054	0.00469593	0.0137137	-0.0675471	0.00402314	0.909723	0.00153003	0.00356857	0.00469389	-0.0607599	-0.0115505	-0.0878025	0.0139045	-0.14927	-0.0228455	-0.448035	0.0296002	0.0615395	-0.00136172	0.262846	-0.00817173	-0.188462	-0.000323784	0.087545	-0.0109004	-0.159339	0.00643184	-0.260751	0.0195283	0.103041	0.015078	0.192181	-0.00798375	-0.405464	0.0177736	-0.117507	-0.0124818	-0.0657193	-0.00657866	0.00228374	-0.0317444	0.063962	-0.167803	0.0511286	-0.0204114	0.330649
0.92	0.24124	-0.00489385	0.0997068	-0.00990123	0.00486632	0.017545	-0.0675061	0.00409955	0.90974	0.00205002	0.00361522	0.00463952	-0.0608893	-0.0201694	-0.0876369	0.0159736	-0.149514	-0.0240193	-0.447736	0.0327972	0.0615345	0.000257044	0.262756	-0.0112182	-0.188517	-0.00635003	0.0874296	-0.0145979	-0.159266	0.00845044	-0.260545	0.021141	0.103215	0.019663	0.192098	-0.00921687	-0.40533	0.0109872	-0.117657	-0.0156171	-0.065801	-0.0129367	0.00207526	-0.0153066	0.063117	0.0187907	0.0517537	0.127331	0.33071
0.93	0.241163	-0.00654031	0.0996446	-0.0123345	0.00507108	0.018173	-0.0674646	0.00409302	0.909761	0.00194062	0.00366096	0.00452369	-0.0610713	-0.0212764	-0.0874365	0.0187318	-0.149766	-0.0235203	-0.447385	0.0369185	0.0615085	-0.00764163	0.262645	-0.0105804	-0.188591	-0.00318427	0.0872886	-0.0160867	-0.15916	0.0110866	-0.260342	0.0190689	0.10341	0.018765	0.192021	-0.00580725	-0.405226	0.0125385	-0.117835	-0.0173298	-0.0659305	-0.0140849	0.00192549	-0.00767396	0.0639825	0.131868	0.0530357	0.108638	0.330527
0.94	0.241042	-0.0147355	0.0995554	-0.0133835	0.00527111	0.0156033	-0.0674245	0.00396307	0.909778	0.00152901	0.0037057	0.00438757	-0.0612116	-0.0111052	-0.0872083	0.0209748	-0.150032	-0.027294	-0.447017	0.0354624	0.0613863	-0.0155094	0.262537	-0.00978145	-0.188592	0.00923675	0.0871222	-0.0155244	-0.159059	0.00775557	-0.260185	0.0119374	0.103607	0.0202752	0.19198	-0.00291187	-0.405072	0.021531	-0.118014	-0.0170225	-0.0660412	-0.0111965	0.00178851	-0.0037048	0.0654708	0.153392	0.053871	0.0526414	0.330291
0.95	0.240903	-0.00813944	0.0994482	-0.0147296	0.00544455	0.012683	-0.0673852	0.00403604	0.909794	0.00185431	0.00374865	0.0041914	-0.0613259	-0.0202381	-0.0869748	0.0202717	-0.150332	-0.0295519	-0.44665	0.0392285	0.0612263	-0.0163171	0.262421	-0.0129369	-0.188544	0.00336885	0.0869394	-0.0181976	-0.159004	0.00516553	-0.260085	0.00989913	0.103771	0.00892544	0.19196	-0.00271365	-0.404896	0.0138443	-0.118154	-0.00868786	-0.0661079	-0.00625758	0.0017081	-0.00370453	0.0662714	-0.0186805	0.0536782	-0.0906121	0.330076
0.96	0.240845	-0.00344536	0.0993549	-0.00983539	0.00556764	0.00691033	-0.0673438	0.00412509	0.909814	0.00199792	0.0037899	0.00409037	-0.0615423	-0.0248889	-0.0867779	0.0135921	-0.150621	-0.0243927	-0.446248	0.0397575	0.0610318	-0.0218965	0.262297	-0.0120107	-0.188599	-0.00670949	0.0867888	-0.0134517	-0.158955	0.00451212	-0.259953	0.0164095	0.10376	-0.00968895	0.191917	-0.00556022	-0.404802	0.00917916	-0.11825	-0.00933113	-0.0661321	-0.00151202	0.00167971	-0.0137033	0.0653513	-0.141041	0.0526681	-0.090644	0.329965
0.97	0.240778	-0.00935627	0.0992816	-0.00914126	0.00564222	0.00508767	-0.067302	0.00419393	0.909832	0.00141399	0.00383082	0.00411471	-0.0617265	-0.015616	-0.0866173	0.0141461	-0.15086	-0.020482	-0.445878	0.0346283	0.0608042	-0.0220568	0.262191	-0.00948566	-0.188674	-0.00304969	0.0866799	-0.0116316	-0.158909	0.00345323	-0.259764	0.020236	0.103657	-0.00879335	0.191847	-0.00582054	-0.404682	0.0170802	-0.118351	-0.00868942	-0.0661314	-0.00239815	0.00154818	-0.0281161	0.0637383	-0.16192	0.0519983	-0.0344298	0.33007
0.98	0.240711	-0.00141325	0.0992127	-0.00937779	0.00572173	0.00743313	-0.0672602	0.00423447	0.909847	0.00175635	0.00387205	0.0041331	-0.0618926	-0.0231042	-0.0864621	0.0128988	-0.151066	-0.0185957	-0.445546	0.0322034	0.0606191	-0.0140574	0.262108	-0.00831593	-0.188761	-0.0112065	0.0865768	-0.0130881	-0.158867	0.00463108	-0.259557	0.0207979	0.103599	-0.00335421	0.191783	-0.00755633	-0.40456	0.00750233	-0.118482	-0.015092	-0.0661706	-0.00844989	0.00136195	-0.0157421	0.0628864	0.014115	0.0524866	0.117518	0.330189
0.99	0.240684	-0.00415963	0.0991193	-0.0123294	0.00583984	0.00972312	-0.0672195	0.00391741	0.909863	0.0014569	0.00391325	0.00405573	-0.0621029	-0.0198933	-0.0862737	0.0160854	-0.151262	-0.016649	-0.445219	0.0309949	0.0605166	-0.0100877	0.262016	-0.00668823	-0.188872	-0.0034556	0.0864371	-0.0152452	-0.158794	0.00700691	-0.259383	0.0135694	0.103576	-0.00261764	0.191736	-0.00271173	-0.404501	0.00949137	-0.118635	-0.0162133	-0.0662727	-0.01211	0.00123912	-0.00298748	0.063715	0.130685	0.0536979	0.103554	0.330095
1	0.240604	-0.0125146	0.0990228	-0.0121093	0.00595571	0.00807389	-0.0671825	0.00352327	0.909875	0.000933072	0.00395313	0.00389924	-0.0622281	-0.00689117	-0.0860894	0.0172084	-0.151439	-0.0175442	-0.444935	0.0252498	0.0603995	-0.012056	0.261955	-0.00583065	-0.18888	0.0096234	0.0862909	-0.0135917	-0.158741	0.00255967	-0.259286	0.00569224	0.103557	-0.00111388	0.191721	-0.000992337	-0.404393	0.0176307	-0.118815	-0.0175244	-0.0663754	-0.0109591	0.00116067	0.00310189	0.0652296	0.16555	0.054482	0.0532199	0.329919
1.01	0.240461	-0.00902041	0.098913	-0.0125743	0.00605973	0.00614806	-0.0671474	0.00350226	0.909882	0.000837197	0.00399121	0.00368629	-0.0622621	-0.0113014	-0.085902	0.0159973	-0.151636	-0.0208752	-0.444684	0.0263841	0.0602886	-0.0100655	0.261899	-0.00616881	-0.188789	0.00645295	0.0861229	-0.0160548	-0.158762	-0.00525022	-0.259251	0.00451178	0.103583	0.00505835	0.191733	-0.000365631	-0.40422	0.0129924	-0.118971	-0.0115173	-0.0664528	-0.00771088	0.00116101	0.00968383	0.0664825	0.0405821	0.0544872	-0.074477	0.329715
1.02	0.240418	-0.00160402	0.0988302	-0.00575512	0.00611689	0.000881858	-0.0671112	0.00372461	0.909892	0.00115128	0.0040269	0.00347549	-0.0624136	-0.0179424	-0.0857637	0.00702245	-0.15184	-0.0164276	-0.444414	0.0261984	0.0601978	-0.00902414	0.261832	-0.00633622	-0.18883	-0.00675848	0.0859854	-0.0112611	-0.158841	-0.00998664	-0.259175	0.0109518	0.103634	0.00387847	0.191715	-0.00436593	-0.404159	0.00457812	-0.119086	-0.0119201	-0.0664956	-0.00287118	0.00124785	-0.000422215	0.0659689	-0.119398	0.053376	-0.114567	0.329618
1.03	0.240381	-0.00820308	0.0987928	-0.00375701	0.00612082	-0.000447433	-0.0670741	0.00372344	0.909903	0.000790481	0.00406087	0.00332886	-0.0625417	-0.00707933	-0.0856902	0.00646913	-0.151991	-0.0130041	-0.444183	0.0197333	0.0601176	-0.00562295	0.26178	-0.00386237	-0.188915	-0.00369966	0.0859075	-0.00817303	-0.158931	-0.00858532	-0.259026	0.0167435	0.103645	-0.00072895	0.191654	-0.00467297	-0.404092	0.013207	-0.119213	-0.01026	-0.0665138	-0.00378616	0.00124117	-0.0172909	0.064474	-0.169054	0.0524307	-0.0733702	0.329771
1.04	0.240268	-0.00940912	0.098771	-0.00208344	0.00612682	0.00146066	-0.0670373	0.00372476	0.90991	0.000951147	0.00409342	0.00319191	-0.0625439	-0.00168366	-0.0856369	0.00486067	-0.15211	-0.011917	-0.444035	0.0124362	0.0601018	0.00335814	0.261764	-0.00156738	-0.188932	-0.00270728	0.0858569	-0.00489165	-0.159006	-0.00497343	-0.258853	0.0170942	0.103687	0.0109967	0.191608	-0.00477738	-0.403929	0.0149197	-0.119348	-0.0148847	-0.0665562	-0.00931928	0.00112354	-0.0137137	0.0631565	-0.0484029	0.05232	0.0728957	0.330057
1.05	0.240206	-0.00536065	0.0987436	-0.00593448	0.00617088	0.00537887	-0.0670001	0.00368504	0.909922	0.00101285	0.00412446	0.00301285	-0.0626036	-0.00797639	-0.0855659	0.00868121	-0.152231	-0.0106163	-0.443892	0.0142582	0.0601814	0.00837347	0.261735	-0.00168469	-0.188998	-0.00359552	0.0857969	-0.00905753	-0.159011	0.00229494	-0.258692	0.0127654	0.103876	0.0223621	0.191563	-0.00157392	-0.403836	0.00914006	-0.119514	-0.0153054	-0.0666684	-0.0144171	0.00106551	0.00498402	0.0635741	0.10892	0.0534012	0.10872	0.330104
1.06	0.240115	-0.0131739	0.0987014	-0.00448641	0.00622942	0.00339779	-0.0669654	0.00333589	0.909929	0.000241187	0.00415322	0.00274572	-0.0626154	0.00479953	-0.0854729	0.00906838	-0.152323	-0.00878624	-0.443779	0.00805871	0.0602383	0.00243522	0.261728	0.000100572	-0.18899	0.00923395	0.0857191	-0.00528015	-0.158998	-0.000830373	-0.258608	0.00367608	0.104082	0.0212257	0.191569	0.0022001	-0.403726	0.016945	-0.119686	-0.0177671	-0.0667936	-0.0126664	0.00108584	0.0138312	0.0649653	0.157556	0.0542384	0.0576169	0.329986
1.07	0.239982	-0.00931893	0.0986544	-0.00526674	0.00626602	0.00122759	-0.066933	0.00320506	0.909928	-0.00012279	0.00417928	0.00243411	-0.0625472	0.00160567	-0.0853795	0.00934707	-0.152423	-0.0114966	-0.443714	0.0065252	0.0602698	0.00395604	0.261736	0.000507626	-0.188885	0.00965092	0.0856355	-0.00733137	-0.159047	-0.00695364	-0.258622	-0.00518418	0.104314	0.0235045	0.191631	0.00725425	-0.403575	0.0110686	-0.119843	-0.0109526	-0.0668834	-0.00842308	0.00120938	0.0237047	0.0661803	0.039202	0.0542716	-0.07114	0.329784
1.08	0.239924	-0.00519442	0.0986282	0.000216394	0.00625757	-0.00403868	-0.0669005	0.00322894	0.909928	-0.000156226	0.00420201	0.00214757	-0.0625496	0.000359685	-0.0853257	0.0025491	-0.15252	-0.00722802	-0.443659	0.00244507	0.060312	0.00277991	0.261745	0.00240133	-0.188841	0.0037406	0.0855774	-0.00257976	-0.159146	-0.0109374	-0.258672	-0.00527505	0.104496	0.0133772	0.191686	0.0058764	-0.403512	0.00578901	-0.119946	-0.00927227	-0.0669299	-0.00298658	0.00144994	0.0159156	0.0656658	-0.120886	0.0531709	-0.113695	0.329641
1.09	0.239862	-0.0107258	0.0986361	0.00336277	0.00619555	-0.00673196	-0.0668688	0.00312996	0.909925	-0.000467743	0.0042225	0.00195685	-0.0624971	0.0122518	-0.085324	0.000783259	-0.152558	-0.00230483	-0.443682	-0.00680496	0.0603057	-0.000320844	0.261783	0.00417066	-0.188796	0.00812678	0.0855689	0.00203201	-0.159263	-0.0119229	-0.258716	-0.00375865	0.104566	0.00190909	0.191732	0.00339431	-0.403442	0.0121487	-0.120045	-0.00878478	-0.066943	-0.00234304	0.00162101	0.00155322	0.0641558	-0.173825	0.05222	-0.0743842	0.329732
1.1	0.23973	-0.0137192	0.0986587	0.00508264	0.00612748	-0.00528978	-0.0668378	0.00312904	0.909918	-0.000607822	0.00424126	0.00178191	-0.0623299	0.0174018	-0.0853387	-0.000318203	-0.152552	0.000388658	-0.443769	-0.0100939	0.0603539	0.0105091	0.261832	0.00619493	-0.18868	0.0103069	0.0855856	0.00511783	-0.159398	-0.0126675	-0.258746	-0.0022374	0.104589	0.00493966	0.191769	0.00258714	-0.403285	0.0161397	-0.120141	-0.0109297	-0.0669691	-0.00710126	0.00166576	-0.00368107	0.0624983	-0.114353	0.051841	0.0323008	0.330042
1.11	0.239639	-0.00615627	0.0986807	0.000382456	0.00608708	-0.00150509	-0.0668065	0.00312882	0.909916	-6.09E-05	0.00425826	0.00161612	-0.0622117	0.00610447	-0.0853418	0.00410974	-0.152537	0.000790254	-0.443855	-0.00573978	0.0604992	0.0190792	0.261881	0.00291912	-0.188617	0.00287218	0.0856012	-0.000454608	-0.159502	-0.00621548	-0.25876	-0.00083415	0.104646	0.00477574	0.191794	0.00290734	-0.403185	0.00624429	-0.120268	-0.0117459	-0.0670593	-0.0127715	0.00171291	0.0131601	0.0623848	0.0760247	0.0528254	0.12573	0.330237
1.12	0.23956	-0.0125418	0.0986717	-0.00117617	0.00607288	-0.00260652	-0.0667764	0.00285657	0.909915	-0.000286607	0.00427294	0.00133948	-0.0621261	0.0128896	-0.085297	0.00756772	-0.152504	0.00395718	-0.443904	-0.0056524	0.0606792	0.0138067	0.261914	0.00404505	-0.188561	0.0110641	0.0855894	0.00048543	-0.159551	-0.00426732	-0.258778	-0.00317061	0.104661	-0.000827333	0.191837	0.00643426	-0.403115	0.0121006	-0.120392	-0.0120486	-0.0671799	-0.0119989	0.00184423	0.0235123	0.0635817	0.147299	0.0538724	0.0807098	0.330236
1.13	0.239384	-0.0180351	0.0986537	-0.00101153	0.00603403	-0.0055855	-0.0667495	0.00257062	0.909909	-0.00056609	0.00428483	0.00100408	-0.0619102	0.0206618	-0.0852452	0.00860294	-0.15245	0.00241085	-0.443983	-0.00773432	0.0607743	0.00604199	0.26196	0.00430721	-0.188377	0.0190946	0.0855826	0.00227045	-0.159631	-0.00863885	-0.258839	-0.00751224	0.10464	-0.00385954	0.191914	0.00778054	-0.402945	0.0170938	-0.120523	-0.00955298	-0.0672638	-0.00838323	0.0020355	0.0335872	0.0650372	0.0997585	0.0543135	-0.0148191	0.330162
1.14	0.239277	-0.00643407	0.0986303	0.00123504	0.00596983	-0.00897693	-0.0667231	0.00261507	0.909908	0.000149845	0.00429295	0.000621113	-0.0617891	0.004473	-0.0851953	0.00342796	-0.152425	0.00258882	-0.444014	0.000434255	0.0608364	0.00516894	0.261976	0.0005474	-0.188268	0.00289679	0.0855777	0.00239138	-0.159743	-0.0126477	-0.258892	-0.00138858	0.10457	-0.00860734	0.191962	0.00218048	-0.402861	0.00262836	-0.120581	-0.00340385	-0.0673149	-0.00353602	0.00239858	0.0345399	0.0650408	-0.0903622	0.0534807	-0.112776	0.330019
1.15	0.239205	-0.0133101	0.0986403	0.00695238	0.0058469	-0.0139705	-0.0666979	0.00240737	0.909908	-0.000150549	0.00429805	0.000414486	-0.0617019	0.0172278	-0.0851976	-0.00103051	-0.152364	0.00764645	-0.444039	-0.00672435	0.0608281	-0.00624929	0.261999	0.00410482	-0.188238	0.00511466	0.0856255	0.00913915	-0.159899	-0.018341	-0.258869	0.00568607	0.104495	-0.00355669	0.191971	-0.00107609	-0.402816	0.0103096	-0.120625	-0.00578092	-0.0673267	-0.000783125	0.0027449	0.0185724	0.0637164	-0.162985	0.0524781	-0.0785543	0.330051
1.16	0.23903	-0.0204032	0.0986804	0.00700464	0.00569388	-0.0123324	-0.0666755	0.00217109	0.909905	-0.000232681	0.00430156	0.000268421	-0.061447	0.0281366	-0.0852429	1.54E-05	-0.152268	0.00633351	-0.444147	-0.0123498	0.0607701	-0.0036286	0.262045	0.00494092	-0.18812	0.0111848	0.0857116	0.00994873	-0.160107	-0.0198597	-0.258794	0.00888258	0.104487	0.00126648	0.191955	-0.00136224	-0.402647	0.0183858	-0.120694	-0.00631018	-0.0673315	-0.00570064	0.00294946	0.00957768	0.0621488	-0.107457	0.0520613	0.0312517	0.330312
1.17	0.238899	-0.0103277	0.0987064	0.00332697	0.00559003	-0.00698747	-0.0666547	0.00197918	0.909908	0.000523211	0.00430311	2.85E-05	-0.0612587	0.012132	-0.0852659	0.00101216	-0.152201	0.00455966	-0.44423	-0.00390197	0.0607656	0.00106445	0.262068	0.000582127	-0.188062	0.0011682	0.0857705	0.00458917	-0.160282	-0.0142416	-0.258693	0.0105854	0.104531	0.00527618	0.191924	-0.00333428	-0.402548	0.00531977	-0.120774	-0.00843085	-0.0674171	-0.0130529	0.00315074	0.0288432	0.0620978	0.0807136	0.0530126	0.122443	0.330454
1.18	0.238784	-0.014329	0.0987104	0.00140468	0.0055168	-0.008057	-0.0666371	0.00153088	0.909912	0.000313881	0.00430231	-0.000185543	-0.061118	0.0160751	-0.0852611	0.00395148	-0.152131	0.00717904	-0.444261	-0.00259661	0.0607457	-0.00614786	0.262075	0.000663128	-0.188015	0.00705979	0.0858037	0.00399171	-0.16042	-0.0138935	-0.258596	0.00886999	0.104555	-0.000145516	0.191901	-0.00191306	-0.402487	0.00846595	-0.120864	-0.00885	-0.0675422	-0.0121419	0.00340675	0.0354098	0.0633469	0.151254	0.0540161	0.0773184	0.330433
1.19	0.238606	-0.021553	0.0986947	0.000934575	0.0054189	-0.01187	-0.0666241	0.0011097	0.909913	0.000134331	0.00429931	-0.000425096	-0.0608976	0.0246767	-0.0852385	0.00588905	-0.152039	0.00726793	-0.44429	-0.00270954	0.0606692	-0.00923344	0.262077	0.000459087	-0.18788	0.0164739	0.0858254	0.00509916	-0.160595	-0.0194179	-0.258529	0.00548704	0.104583	0.00647066	0.191896	-0.000576285	-0.402364	0.0155622	-0.120955	-0.00807446	-0.0676286	-0.00781189	0.00370708	0.0419609	0.0649874	0.154116	0.0545264	0.0179832	0.330343
1.2	0.238445	-0.0123401	0.0986704	0.0013488	0.00528843	-0.0145369	-0.0666135	0.0010408	0.909917	0.000537074	0.00429377	-0.000698389	-0.0607031	0.012138	-0.0852192	0.00266475	-0.151961	0.0055309	-0.444291	0.00313627	0.0605657	-0.0122147	0.26207	-0.0022471	-0.187759	0.00522636	0.0858439	0.00320038	-0.160818	-0.0229938	-0.258467	0.0079701	0.104678	0.0111042	0.191886	-0.00237737	-0.402265	0.00361948	-0.121002	-0.000365421	-0.06767	-0.00307593	0.00412527	0.0457353	0.0656439	-0.0396714	0.0538944	-0.121807	0.330187
1.21	0.238365	-0.0114318	0.0986746	0.00699009	0.00511194	-0.019038	-0.066604	0.000820814	0.909925	0.000741181	0.00428577	-0.000854807	-0.0606069	0.0139187	-0.0852507	-0.00415262	-0.151876	0.00984631	-0.444262	0.000569638	0.0604235	-0.0164323	0.26205	-0.00136784	-0.187756	-0.00131175	0.0859037	0.00864703	-0.161067	-0.0265802	-0.258341	0.0162063	0.104768	0.00800402	0.191829	-0.00770069	-0.402261	0.00260299	-0.121014	-0.00179654	-0.0676805	8.57E-05	0.00457428	0.0298254	0.0646336	-0.144953	0.0526751	-0.101966	0.33015
1.22	0.238203	-0.024645	0.0987045	0.00845683	0.00490355	-0.0190032	-0.0665973	0.000539031	0.909929	0.000107171	0.00427716	-0.000870056	-0.0603778	0.0329983	-0.0853239	-0.00338685	-0.15175	0.0112554	-0.444297	-0.00742342	0.0602557	-0.0156738	0.262045	0.000942689	-0.18769	0.011098	0.0860004	0.0126221	-0.161351	-0.028794	-0.258162	0.01877	0.104857	0.00935879	0.191752	-0.00648925	-0.402153	0.0184255	-0.121036	-0.0019755	-0.0676758	-0.00291919	0.00485323	0.0115427	0.0630491	-0.149117	0.0518888	-0.0333272	0.330395
1.23	0.238023	-0.013764	0.0987361	0.00498967	0.00471925	-0.0147274	-0.0665921	0.000445098	0.909933	0.000777154	0.0042685	-0.000864828	-0.0601186	0.0185497	-0.0853982	-0.00202718	-0.15163	0.00841786	-0.444358	-0.00367052	0.0601185	-0.0115467	0.262052	-0.00102959	-0.187614	0.000241953	0.0860971	0.00716134	-0.161628	-0.0245246	-0.257965	0.0202192	0.10495	0.010085	0.19168	-0.00825145	-0.402028	0.0053884	-0.121084	-0.00486644	-0.0677235	-0.00956927	0.00503634	0.0205372	0.0624818	0.0415106	0.052403	0.112184	0.33067
1.24	0.237925	-0.0118164	0.0987345	0.00204734	0.0045783	-0.0136675	-0.0665887	0.000212916	0.909941	0.000689361	0.00425967	-0.000895965	-0.0599797	0.0144121	-0.0854246	0.000900634	-0.151528	0.0109225	-0.444368	-3.39E-05	0.0600239	-0.00898973	0.262028	-0.00262929	-0.18762	0.000206849	0.0861513	0.00468172	-0.161847	-0.0203136	-0.257771	0.0179324	0.105024	0.00373633	0.191607	-0.00556844	-0.402012	0.00237353	-0.121138	-0.00584	-0.0678299	-0.0109048	0.00524278	0.0292836	0.0635176	0.142948	0.0534441	0.0845946	0.330777
1.25	0.237767	-0.0215312	0.0987143	0.00101809	0.0044278	-0.0167246	-0.0665883	-0.000107722	0.909944	0.000228157	0.00425075	-0.000876008	-0.0597668	0.0267078	-0.0854306	0.00420041	-0.151394	0.0114179	-0.444382	-0.00286688	0.0599235	-0.0108032	0.262011	-0.00123886	-0.187532	0.014383	0.086193	0.00585423	-0.162067	-0.0232978	-0.25763	0.0108973	0.105043	0.00331461	0.191573	-0.00205482	-0.401932	0.0132006	-0.121204	-0.00533444	-0.0679148	-0.00744171	0.00546144	0.0329421	0.0651032	0.149447	0.0539982	0.0190263	0.330808
1.26	0.237622	-0.00980157	0.0986785	0.0014055	0.00424865	-0.0198728	-0.0665889	-7.12E-05	0.909949	0.000766275	0.0042416	-0.000964276	-0.0595662	0.0115739	-0.0854265	0.00125451	-0.151272	0.0107014	-0.444386	0.00224824	0.059845	-0.00368722	0.261987	-0.00444429	-0.187431	0.00180239	0.0862219	0.00385148	-0.162321	-0.0260232	-0.257533	0.010848	0.105086	0.00442033	0.191549	-0.00451635	-0.401863	-0.000740574	-0.121225	0.00163822	-0.0679531	-0.00185732	0.00576948	0.0336356	0.0657121	-0.0419073	0.0533879	-0.11891	0.330783
1.27	0.237576	-0.00584892	0.0986643	0.00621027	0.00402153	-0.0244258	-0.0665892	-0.000156907	0.909957	0.000667353	0.00423198	-0.00091988	-0.0594851	0.0092231	-0.0854617	-0.00470603	-0.151132	0.01584	-0.444361	0.000502782	0.0598187	-0.00534135	0.261952	-0.00219525	-0.187458	-0.00644737	0.0862853	0.0078035	-0.162592	-0.028441	-0.257397	0.0158575	0.105128	0.00283115	0.191493	-0.00568654	-0.401901	-0.00480905	-0.121209	0.000397529	-0.0679537	0.00194653	0.00609356	0.0183284	0.0646894	-0.144403	0.0522075	-0.0994427	0.330862
1.28	0.237499	-0.0164792	0.0986724	0.00668465	0.00376481	-0.0239042	-0.0665917	-0.000330855	0.909961	5.00E-05	0.00422363	-0.000747949	-0.0593323	0.0250523	-0.0855274	-0.00271381	-0.150954	0.0164874	-0.444393	-0.00700359	0.0597492	-0.00482865	0.261938	-0.000895597	-0.187463	0.0049985	0.0863759	0.00968644	-0.162884	-0.0303669	-0.257235	0.015787	0.10514	-0.000992016	0.19143	-0.00532876	-0.401893	0.00815153	-0.121201	0.00182465	-0.0679412	-0.000711721	0.00626061	-0.00160479	0.0630538	-0.176358	0.0514027	-0.0573061	0.331179
1.29	0.237346	-0.0136173	0.0986898	0.00556707	0.00352945	-0.0200888	-0.0665954	-0.000361886	0.90996	0.000162653	0.00421684	-0.000592515	-0.0590672	0.0225476	-0.0855998	-0.00205656	-0.150776	0.0137361	-0.444483	-0.00902409	0.0597531	0.00762998	0.261949	0.000691901	-0.187377	0.00361222	0.0864693	0.00805522	-0.163193	-0.0284941	-0.257088	0.0140509	0.105099	-0.00500699	0.191385	-0.0043645	-0.401794	0.00538688	-0.121214	-0.00245001	-0.0679682	-0.00743552	0.00628488	-0.000904468	0.0618668	-0.0232094	0.0515566	0.0990108	0.331598
1.3	0.237274	-0.00766548	0.098677	0.0012225	0.00334403	-0.0174157	-0.0665984	-0.000287332	0.909963	0.000332812	0.00421153	-0.000487335	-0.058917	0.0125369	-0.0856256	0.00166987	-0.150628	0.0147588	-0.44454	-0.00372042	0.0599047	0.0194696	0.261942	-0.00206942	-0.187371	-0.000183249	0.0865157	0.00251458	-0.163445	-0.0224382	-0.256958	0.0112662	0.105066	-0.00383036	0.191345	-0.00241169	-0.401796	-0.00134191	-0.121246	-0.00365386	-0.068064	-0.0103987	0.00629855	0.00891952	0.0624795	0.120885	0.0527476	0.110874	0.331844
1.31	0.23718	-0.016146	0.0986407	0.000490351	0.00316177	-0.0200185	-0.0666014	-0.000318689	0.909965	-9.66E-05	0.00420697	-0.000427199	-0.0587485	0.0227335	-0.085618	0.0051773	-0.150449	0.017904	-0.444583	-0.00547748	0.060101	0.0191525	0.261923	-0.00201919	-0.187319	0.0113192	0.0865346	0.00347966	-0.163677	-0.0241739	-0.256868	0.00615549	0.105008	-0.0052537	0.191329	-0.00046146	-0.401768	0.00909951	-0.121292	-0.00496698	-0.0681514	-0.007288	0.00630318	0.00802959	0.0639485	0.161652	0.0535958	0.0577729	0.331985
1.32	0.237043	-0.012268	0.0985788	-0.00138338	0.00295926	-0.022021	-0.0666042	-0.000213516	0.909964	0.000103385	0.0042029	-0.000445894	-0.0585182	0.0176589	-0.0855766	0.00715102	-0.150257	0.0170011	-0.444641	-0.00417766	0.0603268	0.0281125	0.261906	-0.00292127	-0.187194	0.00945439	0.0865283	0.000767959	-0.16394	-0.0263077	-0.256833	0.00184219	0.104979	-0.0017176	0.191346	0.00218683	-0.401679	0.00500779	-0.121308	0.00270639	-0.06819	-0.00258392	0.00630992	0.00682849	0.0650049	0.0103414	0.0535033	-0.0877306	0.332092
1.33	0.23699	-0.00449232	0.098533	0.00361236	0.00272589	-0.025246	-0.0666055	-0.00013237	0.909966	0.000399717	0.00419797	-0.000505107	-0.0583885	0.0100467	-0.0855579	0.000749014	-0.150059	0.0205852	-0.444681	-0.00460273	0.0606396	0.0315233	0.261881	-0.00222916	-0.187156	-0.00153498	0.0865468	0.00449545	-0.164217	-0.0285756	-0.256806	0.00506361	0.104961	-0.000624589	0.19135	-0.00213647	-0.401676	-0.00315418	-0.121275	0.00273697	-0.0681941	0.00108902	0.0063645	-0.00456222	0.0642809	-0.130008	0.0524127	-0.102097	0.332223
1.34	0.236929	-0.0148511	0.09852	0.00503379	0.00246579	-0.0247846	-0.0666066	-0.000152574	0.909968	-0.000160671	0.00419321	-0.000433613	-0.0582273	0.0246002	-0.0855753	0.00204057	-0.149842	0.020215	-0.444755	-0.0101525	0.0609556	0.0318608	0.261869	-0.000480384	-0.187121	0.00923847	0.086604	0.00729046	-0.164508	-0.0290493	-0.256757	0.00472213	0.104986	0.0029455	0.191337	-0.00135682	-0.401651	0.0100113	-0.12125	0.003329	-0.0681847	-0.000875028	0.00629819	-0.0250215	0.0627303	-0.168812	0.051614	-0.056632	0.332535
1.35	0.236795	-0.0114283	0.0985143	0.0032332	0.00222416	-0.0212789	-0.0666079	-3.53E-05	0.909966	-5.95E-05	0.00418909	-0.000369068	-0.0579595	0.0204213	-0.0855899	0.00413552	-0.149615	0.0194787	-0.444881	-0.0105718	0.0612802	0.0339917	0.261884	0.000286143	-0.18701	0.00513123	0.0866592	0.0041893	-0.164808	-0.0275953	-0.256705	0.00652211	0.104997	0.00222163	0.191332	-0.000256949	-0.40153	0.00704464	-0.121245	-0.000221297	-0.0682038	-0.00648854	0.00608135	-0.0222489	0.0615954	-0.0177861	0.0517741	0.0952386	0.332935
1.36	0.236754	-0.00181284	0.0984734	-0.00201693	0.00203835	-0.0176227	-0.0666068	0.00020844	0.909968	0.000370464	0.00418549	-0.000365345	-0.057837	0.00457295	-0.0855418	0.00888192	-0.149414	0.0200207	-0.444944	-0.00283077	0.0615989	0.0307692	0.261873	-0.00258517	-0.187012	-0.004081	0.0866598	-0.0033812	-0.165061	-0.0238777	-0.256636	0.00695795	0.105024	0.00163776	0.191327	-0.000315311	-0.401523	-0.00371224	-0.121251	-0.000675616	-0.0682908	-0.00975003	0.00590086	-0.0109376	0.0622446	0.124906	0.0529296	0.106032	0.333066
1.37	0.236742	-0.00662075	0.0984073	-0.0022333	0.00186575	-0.0193797	-0.0666042	0.000226096	0.909971	0.000124081	0.00418156	-0.000434991	-0.057773	0.00868796	-0.0854508	0.010856	-0.149189	0.02299	-0.444961	-0.000843563	0.0618823	0.024908	0.261841	-0.00387251	-0.187042	0.00204029	0.0866301	-0.00234371	-0.1653	-0.0253622	-0.256577	0.00453378	0.105028	0.00278012	0.191328	0.000851977	-0.401546	0.00258787	-0.121267	-0.00306683	-0.0683795	-0.00698872	0.00570508	-0.0124765	0.0637435	0.169079	0.0537552	0.0577516	0.333103
1.38	0.236666	-0.009373	0.0983241	-0.00461306	0.00167736	-0.0206478	-0.0666014	0.000282392	0.909971	4.85E-05	0.00417662	-0.00058184	-0.0576402	0.0105787	-0.085337	0.0139619	-0.148973	0.0176094	-0.444968	0.00103347	0.0620906	0.0171124	0.261804	-0.00441303	-0.18698	0.0083576	0.0865858	-0.00419842	-0.165568	-0.0266173	-0.256564	-0.00170853	0.105106	0.0117027	0.191364	0.00435156	-0.401484	0.00622947	-0.121281	0.00225707	-0.0684229	-0.00317391	0.00552131	-0.00741226	0.0652576	0.0888262	0.0539357	-0.0542748	0.333048
1.39	0.236616	-0.00553128	0.0982389	-0.00223829	0.00147276	-0.0231783	-0.066598	0.000407214	0.909974	0.000441241	0.00416965	-0.000786166	-0.0575489	0.0054007	-0.0852314	0.00977888	-0.148804	0.0158	-0.444946	0.00379464	0.0622228	0.00733481	0.26175	-0.00556344	-0.186924	0.00393829	0.0865447	-0.00199254	-0.165836	-0.0262921	-0.256591	-0.00235	0.105198	0.00696025	0.1914	0.00338591	-0.401443	0.00241096	-0.121235	0.00668354	-0.068426	0.00128841	0.0054292	-0.0167861	0.0651168	-0.095484	0.0528346	-0.12912	0.332909
1.4	0.236579	-0.0085535	0.0981777	0.00145078	0.00123314	-0.0256975	-0.0665944	0.000371023	0.909978	0.000289718	0.0041614	-0.0008462	-0.0574698	0.0110771	-0.0851657	0.00625014	-0.148632	0.0167461	-0.444924	0.0006145	0.0622113	-0.00958802	0.261708	-0.00351311	-0.18689	0.0050694	0.0865409	0.00273064	-0.166112	-0.0291255	-0.256605	-0.000110015	0.105238	0.0012051	0.191426	0.000583629	-0.401404	0.00700975	-0.121177	0.00489842	-0.0683961	0.00299971	0.00524344	-0.0356485	0.0637799	-0.156379	0.0517627	-0.0854292	0.332937
1.41	0.236498	-0.00867964	0.0981308	2.17E-05	0.000985189	-0.0235391	-0.066591	0.000413421	0.909979	0.000156272	0.00415328	-0.000772318	-0.0573204	0.011549	-0.0851176	0.00780616	-0.148457	0.0146684	-0.444939	-0.0010679	0.0620376	-0.0237246	0.261689	-0.00170059	-0.18682	0.00379562	0.0865568	0.000869077	-0.16642	-0.0303478	-0.256591	0.00332272	0.105257	0.00354339	0.191429	0.000130621	-0.4013	0.00804357	-0.12114	0.00283096	-0.0683685	-0.000989513	0.00489565	-0.0402155	0.0624165	-0.0645894	0.0514328	0.0437683	0.333149
1.42	0.236498	0.00269649	0.0980567	-0.0047933	0.000784886	-0.0190461	-0.0665858	0.000529297	0.909983	0.000512014	0.00414581	-0.000724609	-0.0572957	-0.00725252	-0.0850305	0.0100657	-0.148322	0.0130574	-0.444904	0.00861343	0.0617531	-0.0325222	0.26165	-0.00565197	-0.186863	-0.00861194	0.0865318	-0.00636057	-0.1667	-0.0261523	-0.256538	0.00637907	0.105282	-0.00092872	0.191425	-0.000462838	-0.401297	-0.00508471	-0.121126	0.000383451	-0.0684056	-0.00580475	0.00455163	-0.027007	0.062722	0.107834	0.0523613	0.101686	0.333149
1.43	0.236535	-0.00232937	0.0979633	-0.0046592	0.000611031	-0.0197906	-0.0665804	0.000459312	0.909987	0.000266035	0.00413876	-0.000689027	-0.0573564	-0.00300722	-0.0849222	0.0096933	-0.148195	0.0125348	-0.444798	0.0109435	0.0613684	-0.0426964	0.261599	-0.00395028	-0.186948	-0.00280532	0.0864822	-0.00494624	-0.166947	-0.0261082	-0.256477	0.00522252	0.105239	-0.00472233	0.191426	0.000466473	-0.401339	0.00111236	-0.121137	-0.00334959	-0.0684661	-0.00447597	0.00421395	-0.0275638	0.0641283	0.164746	0.0531818	0.0561774	0.333016
1.44	0.23646	-0.0125913	0.0978613	-0.00740951	0.000425319	-0.0201758	-0.0665766	0.000393649	0.909988	8.91E-05	0.00413197	-0.000684103	-0.057284	0.00923307	-0.0848181	0.0128507	-0.148086	0.00718319	-0.444709	0.00831596	0.0609585	-0.0378412	0.261555	-0.00409565	-0.186897	0.011039	0.0864266	-0.00593462	-0.167218	-0.0264281	-0.256448	0.00056701	0.105226	0.000444443	0.191444	0.00321203	-0.401247	0.0133535	-0.121164	0.00227146	-0.0684865	-0.00191338	0.00386056	-0.027019	0.0655958	0.0849208	0.0533553	-0.0548905	0.332851
1.45	0.236425	0.00106684	0.0977525	-0.00383269	0.000237497	-0.0219826	-0.0665717	0.000519567	0.909993	0.000786074	0.00412482	-0.00071618	-0.0572733	-0.00780026	-0.0847309	0.00396995	-0.148027	0.00557196	-0.444592	0.013373	0.0606159	-0.0318001	0.261493	-0.00645174	-0.186883	-0.00630395	0.0863651	-0.00446003	-0.167484	-0.026877	-0.256427	0.00455475	0.105218	-0.000810752	0.191466	-7.05E-05	-0.401192	-0.00194749	-0.121123	0.00458395	-0.0684798	0.00201822	0.00358076	-0.0330794	0.065425	-0.0952454	0.0522881	-0.125259	0.332673
1.46	0.236471	0.00176598	0.0976826	-6.34E-05	1.09E-05	-0.0243463	-0.0665665	0.000438709	0.910001	0.000616793	0.00411853	-0.000510372	-0.0573527	-0.00587016	-0.0847089	-0.000448666	-0.147958	0.00907619	-0.444469	0.0100083	0.0602969	-0.0311015	0.26143	-0.00496121	-0.186983	-0.0102867	0.0863573	-0.00107458	-0.167747	-0.0271789	-0.256353	0.00928438	0.105228	0.0019053	0.191448	-0.00238691	-0.401223	-0.00219451	-0.121089	0.00248496	-0.0684481	0.00417182	0.0032498	-0.048066	0.0640815	-0.158237	0.0512545	-0.0842869	0.332651
1.47	0.236469	-0.00418366	0.0976289	0.000148113	-0.00021809	-0.0219662	-0.0665632	0.000263504	0.910004	5.78E-05	0.00411455	-0.000264992	-0.0573524	0.00316631	-0.0847088	0.000311623	-0.147866	0.00895759	-0.444394	0.00509463	0.0600214	-0.0241778	0.261389	-0.00291903	-0.187039	-0.00356283	0.0863638	-0.000118835	-0.168013	-0.027021	-0.256264	0.00911558	0.105223	-0.000531952	0.191431	-0.00108297	-0.401192	0.00508088	-0.121064	0.00170532	-0.0684161	0.00071004	0.00276948	-0.0601087	0.0624199	-0.138587	0.0507203	-0.00553069	0.332853
1.48	0.236485	0.00343195	0.0975711	-0.00373538	-0.000406718	-0.0171054	-0.0665605	0.000259795	0.910007	0.000488797	0.00411332	2.64E-05	-0.0573742	-0.00791969	-0.0846972	0.0028176	-0.147797	0.00535585	-0.444327	0.00891143	0.0598224	-0.0173816	0.261354	-0.00504696	-0.187116	-0.0104918	0.0863497	-0.00634972	-0.168264	-0.0238259	-0.25617	0.00964729	0.105243	0.00244797	0.191416	-0.00199844	-0.401189	-0.00405116	-0.121073	-0.0022493	-0.0684382	-0.00485644	0.00224151	-0.048856	0.0619918	0.0577535	0.0514884	0.121788	0.333015
1.49	0.236534	-0.000438787	0.0974832	-0.00592051	-0.000550216	-0.0155283	-0.0665581	0.000173025	0.910012	0.00055343	0.00411486	0.000264513	-0.0574607	-0.00527576	-0.0846424	0.00545333	-0.147754	0.00507235	-0.444217	0.0110468	0.059694	-0.00862489	0.261294	-0.00569736	-0.187224	-0.00420209	0.0862864	-0.00799384	-0.16848	-0.0218113	-0.256084	0.00678796	0.105237	-0.0023857	0.191404	-0.000824869	-0.401234	0.000296432	-0.121103	-0.00445698	-0.0684987	-0.00535212	0.00172816	-0.0437744	0.0630899	0.147768	0.0526242	0.088414	0.333034
1.5	0.236485	-0.0109712	0.0973856	-0.00773418	-0.000689081	-0.0156966	-0.0665562	0.000156757	0.910016	0.000163948	0.0041184	0.000428597	-0.0574395	0.00687222	-0.0845787	0.00886901	-0.147713	0.00202791	-0.444112	0.00872366	0.0596681	0.00229309	0.261246	-0.00369662	-0.187209	0.00899589	0.0862112	-0.00796488	-0.1687	-0.0215333	-0.25603	0.0031094	0.105227	0.0017082	0.191404	0.00258466	-0.401165	0.0130111	-0.121154	-0.00203882	-0.0685333	-0.00295225	0.00121494	-0.0423346	0.0645873	0.121485	0.0532194	0.0028445	0.333012
1.51	0.236445	0.00138681	0.0972799	-0.00461648	-0.000825176	-0.0162932	-0.0665532	0.000427074	0.910021	0.000690914	0.00412283	0.000446766	-0.0574306	-0.00734555	-0.0845134	0.0021968	-0.147708	2.24E-05	-0.444007	0.0110657	0.0597378	0.0101857	0.261195	-0.0047862	-0.187197	-0.00565893	0.0861263	-0.00645124	-0.168906	-0.0192948	-0.255994	0.00469104	0.105252	0.00362051	0.191427	0.000879368	-0.401099	-0.00137559	-0.12115	0.00154182	-0.0685364	0.000917267	0.000798967	-0.0405726	0.0647883	-0.0710487	0.0525502	-0.110629	0.332971
1.52	0.236503	0.00418907	0.0972235	0.00141139	-0.00098795	-0.0176214	-0.0665492	0.000362833	0.910026	0.000242229	0.00412798	0.000586017	-0.0575151	-0.00472758	-0.0845117	-0.00377939	-0.1477	0.00314488	-0.443929	0.00224005	0.0598218	0.00640256	0.261169	-0.000435267	-0.187297	-0.00989581	0.0861031	-0.000605984	-0.169077	-0.0170363	-0.255942	0.00497965	0.105297	0.00303483	0.19143	-0.000182024	-0.401144	-0.00438144	-0.121145	-0.00191887	-0.0685206	0.00275413	0.000409273	-0.0504038	0.0635603	-0.15357	0.0515944	-0.0778311	0.333037
1.53	0.236511	-0.00441434	0.0972076	0.00368497	-0.00115175	-0.0142993	-0.0665464	0.00022284	0.910023	-0.000672118	0.00413486	0.000759967	-0.0574825	0.0108791	-0.0845464	-0.00339499	-0.147662	0.00389637	-0.443961	-0.009302	0.0598802	0.00711174	0.261186	0.00508345	-0.187329	0.0015205	0.0861189	0.00309781	-0.169241	-0.0165534	-0.255914	0.00073522	0.105324	0.00301727	0.191434	0.00121589	-0.401129	0.00577041	-0.121167	-0.00401002	-0.0685064	-0.0011285	-6.34E-05	-0.0575387	0.0619301	-0.135796	0.0511437	0.00483295	0.333261
1.54	0.236519	0.0036374	0.0972038	-5.76E-05	-0.00126074	-0.00694742	-0.0665434	0.000436704	0.910018	-0.000417219	0.00414307	0.000885815	-0.0574294	0.000260304	-0.0845769	-0.00029363	-0.147643	-0.00050616	-0.444051	-0.00793209	0.0599465	0.00702971	0.261233	0.00360922	-0.187342	-0.00367288	0.0861242	-0.00321741	-0.169386	-0.0121623	-0.255925	-0.0030816	0.105361	0.00438929	0.191459	0.00300379	-0.401127	-0.00433746	-0.121223	-0.00661129	-0.0685539	-0.00802059	-0.000523177	-0.0382597	0.0615118	0.0564154	0.0520042	0.130672	0.333381
1.55	0.236561	0.00196215	0.0971796	-0.00129786	-0.00130854	-0.00451119	-0.0665382	0.000526782	0.910012	-0.000753958	0.00415213	0.000912143	-0.0574363	0.00115919	-0.0845658	0.00143867	-0.14765	-0.000350213	-0.444118	-0.0073628	0.0600264	0.00852471	0.261268	0.0040055	-0.187374	0.00046917	0.0860823	-0.00441058	-0.169491	-0.0100689	-0.255976	-0.00732773	0.105365	-0.00321637	0.191506	0.00634373	-0.401177	-0.00258644	-0.121293	-0.00855917	-0.0686465	-0.00808366	-0.000905553	-0.0283874	0.0625932	0.145721	0.0532179	0.0974044	0.333309
1.56	0.236532	-0.00855756	0.0971569	-0.0018257	-0.00135197	-0.00467636	-0.0665322	0.000655547	0.910002	-0.0010861	0.00416109	0.000882325	-0.0573545	0.01484	-0.0845544	0.00418766	-0.147657	-0.0033769	-0.44421	-0.0114413	0.0601216	0.0118358	0.261308	0.00364935	-0.187309	0.0140203	0.0860405	-0.00249791	-0.1696	-0.0105052	-0.256069	-0.0122485	0.105322	-0.00214925	0.191576	0.00822143	-0.401146	0.00994333	-0.121387	-0.00840365	-0.0687077	-0.00506693	-0.00126333	-0.0257165	0.0641962	0.168016	0.0539737	0.0457633	0.333195
1.57	0.23648	0.000110278	0.0971205	-0.00245005	-0.0013826	-0.00274209	-0.066524	0.00100979	0.909994	-0.000434032	0.00416919	0.000702256	-0.0572474	0.00204967	-0.0845246	0.00251964	-0.147699	-0.00600931	-0.444307	-0.00594081	0.060324	0.0310621	0.261332	0.000411738	-0.187205	0.00564762	0.0859824	-0.00430283	-0.169697	-0.00569612	-0.256197	-0.0135623	0.105317	0.00133993	0.191665	0.00819049	-0.401089	-0.000687727	-0.121436	-0.000791216	-0.0687362	-0.0022258	-0.00149002	-0.00964172	0.0652092	0.00434325	0.0537611	-0.0966714	0.332961
1.58	0.23652	0.00388074	0.0971164	0.00264293	-0.00141418	-0.00389628	-0.0665127	0.00111818	0.909992	-0.000180779	0.00417536	0.000586288	-0.0572739	-0.00179993	-0.0845308	-0.00283854	-0.147738	-0.000645721	-0.444352	-0.00536892	0.0606474	0.0281802	0.261343	0.00152928	-0.187206	-0.00138954	0.0859633	0.000439985	-0.169725	-0.000495453	-0.256312	-0.0100305	0.105323	-0.0008994	0.191722	0.00504852	-0.401136	-0.00492428	-0.121437	-0.00049386	-0.0687465	0.00122833	-0.00156687	-0.0153239	0.0644528	-0.129844	0.0526337	-0.105231	0.332702
1.59	0.236508	-0.00720429	0.097151	0.00541371	-0.00146294	-0.00308942	-0.0665018	0.00104214	0.909987	-0.000744954	0.00418133	0.000611734	-0.0572134	0.0147966	-0.0845698	-0.00201389	-0.147725	0.000681844	-0.444445	-0.0132494	0.0608746	0.0182496	0.261379	0.00523731	-0.187162	0.00918617	0.0859893	0.00520713	-0.169737	-0.0018389	-0.256402	-0.00850208	0.10531	-9.58E-05	0.191757	0.00295271	-0.401121	0.00797913	-0.121451	-0.00168054	-0.0687304	0.000644842	-0.00171393	-0.0272759	0.0629392	-0.150623	0.0518323	-0.0449131	0.332654
1.6	0.236469	0.00156528	0.0971865	0.000982947	-0.00146992	0.0041858	-0.0664911	0.00104311	0.909982	-0.000210481	0.00418752	0.000622577	-0.0571123	0.0011282	-0.0845858	0.00177026	-0.147734	-0.00465989	-0.444565	-0.00713767	0.0610373	0.0162222	0.261421	0.00156034	-0.187103	-0.000177788	0.0860047	-0.00141535	-0.169756	0.000240915	-0.25647	-0.00547391	0.105324	0.00214259	0.191785	0.00255205	-0.401084	-0.00324097	-0.121477	-0.00311693	-0.0687508	-0.00614463	-0.00189345	-0.0133292	0.0622191	0.0268044	0.0522139	0.104561	0.33265
1.61	0.236493	0.000823586	0.0971962	-0.00149155	-0.00140247	0.00815348	-0.0664809	0.000950294	0.909981	-0.000125188	0.00419341	0.000541455	-0.0571367	-0.00182814	-0.0845532	0.00399037	-0.147799	-0.00718405	-0.444599	-0.00121183	0.0611655	0.007728	0.26143	0.000712891	-0.187122	0.00158798	0.085976	-0.00335883	-0.169739	0.00229116	-0.256515	-0.00518561	0.105314	-0.0034598	0.191805	0.00281403	-0.401144	-0.00381054	-0.121514	-0.00516665	-0.0688355	-0.00804027	-0.00199697	0.000573767	0.0631528	0.13904	0.0532767	0.088564	0.332494
1.62	0.236429	-0.0132934	0.0971919	-0.00346898	-0.00131602	0.00827746	-0.0664733	0.000647761	0.909979	-0.000350925	0.0041984	0.000458315	-0.0570777	0.0138618	-0.0845005	0.00827677	-0.147885	-0.011827	-0.444611	-0.00125878	0.0611943	0.000359985	0.261434	-0.000177037	-0.187035	0.0189158	0.0859345	-0.00193635	-0.169728	0.00100058	-0.256576	-0.00873804	0.105271	-0.00226348	0.191841	0.00558407	-0.40112	0.0114879	-0.121566	-0.0042806	-0.0689002	-0.005354	-0.00203911	0.00655895	0.0647349	0.166337	0.0539067	0.0343056	0.332286
1.63	0.23631	-0.00611317	0.0971791	-0.0024612	-0.00123254	0.00737381	-0.0664672	0.000695713	0.909978	0.00037608	0.00420183	0.000205295	-0.0569659	0.00321161	-0.0844501	0.00381749	-0.148025	-0.0177073	-0.444605	0.00441224	0.0611979	0.000408036	0.261432	-0.00227434	-0.186881	0.00914192	0.0858889	-0.00190248	-0.16974	0.00025447	-0.256648	-0.00468218	0.105274	0.002594	0.191872	0.000432978	-0.401039	0.00202995	-0.121595	0.000560059	-0.0689176	7.29E-06	-0.00197313	0.017872	0.0657524	0.00299206	0.0535572	-0.10936	0.33204
1.64	0.236282	0.000170726	0.0971833	0.00211373	-0.00116196	0.00599051	-0.0664605	0.000698733	0.909985	0.000808753	0.00420294	4.18E-05	-0.0569914	-0.00562842	-0.0844342	-0.00339601	-0.148202	-0.015801	-0.444528	0.00972498	0.0611987	-0.0036806	0.261392	-0.00310041	-0.186857	-0.00321048	0.0858735	0.00233328	-0.169727	0.00237554	-0.256652	0.00436411	0.105292	0.000660307	0.191848	-0.00361116	-0.401065	-0.00558536	-0.121569	0.000704046	-0.068901	0.00354981	-0.00176808	0.0140686	0.0650031	-0.129291	0.0522922	-0.116974	0.331819
1.65	0.236277	-0.00343582	0.0972316	0.00328908	-0.00110917	0.00749795	-0.0664544	0.000462889	0.909993	0.000686155	0.00420348	7.50E-05	-0.0570473	2.32E-05	-0.0844733	-0.00353323	-0.148358	-0.0153321	-0.444443	0.00683422	0.0611002	-0.0148846	0.261371	-0.00172024	-0.186905	-0.00302233	0.085916	0.00353952	-0.16969	0.00384733	-0.256565	0.0116555	0.105319	0.00532784	0.191782	-0.00796233	-0.401123	-0.00196973	-0.121564	0.00138308	-0.0688721	0.00260031	-0.00158889	0.00438372	0.0634739	-0.171347	0.0513089	-0.076984	0.331783
1.66	0.236203	-0.00567079	0.0972803	0.00279664	-0.0010193	0.0122837	-0.0664515	0.000149544	0.909997	0.000508263	0.00420461	0.000146414	-0.0570046	0.0042634	-0.0845037	-0.00315219	-0.148515	-0.0173966	-0.444402	0.00298362	0.0609318	-0.0188045	0.261366	0.000494275	-0.186893	-0.00019527	0.0859494	0.00366518	-0.169652	0.00429019	-0.256445	0.0125093	0.105377	0.00594179	0.191713	-0.00728012	-0.401108	-8.79E-05	-0.121552	-0.00174048	-0.0688691	-0.00278935	-0.00147143	0.0098084	0.0620485	-0.0686009	0.0510706	0.0593756	0.331879
1.67	0.23615	-0.00357733	0.0973208	-0.00231386	-0.000871784	0.0179879	-0.066451	2.35E-05	0.910005	0.000840512	0.00420649	0.000205347	-0.0570009	-0.00219421	-0.0845188	0.000941195	-0.148712	-0.0218455	-0.444344	0.00935435	0.0607322	-0.0207424	0.261346	-0.00376513	-0.186902	1.41E-05	0.0859622	-0.00153906	-0.169586	0.0088413	-0.256322	0.0113073	0.105426	0.000745352	0.191641	-0.00617111	-0.401139	-0.00384846	-0.121581	-0.00307828	-0.0689263	-0.00718005	-0.00130947	0.0238898	0.062333	0.101812	0.0521169	0.114662	0.331839
1.68	0.236066	-0.0124805	0.0973384	-0.00245275	-0.000686351	0.0177124	-0.0664525	-0.000312538	0.910012	0.000476882	0.00420834	0.000190658	-0.0569933	0.00772464	-0.0845077	0.00166008	-0.148937	-0.0239196	-0.444239	0.00897516	0.060494	-0.0271041	0.261316	-0.00151891	-0.186857	0.0123616	0.085949	0.00143072	-0.169496	0.0087166	-0.256234	0.00636561	0.105405	-0.00327208	0.191595	-0.00436076	-0.40115	0.00585048	-0.121625	-0.00573063	-0.0689915	-0.00462191	-0.00110679	0.0309061	0.0636986	0.155575	0.0530081	0.0634956	0.331724
1.69	0.23591	-0.00970314	0.0973431	-0.00492994	-0.000510767	0.0170804	-0.0664561	-0.000352617	0.910017	0.000781301	0.00421019	0.00015858	-0.0568979	0.00308923	-0.0844949	0.00253058	-0.14919	-0.0283358	-0.444146	0.0121232	0.0602418	-0.0215427	0.261287	-0.00470216	-0.186707	0.0108807	0.0859289	-0.00162914	-0.169425	0.00867579	-0.25619	0.00421012	0.105412	0.00402713	0.191562	-0.00261451	-0.401082	0.00212986	-0.12166	0.00148244	-0.0690031	0.000512362	-0.000831841	0.0354814	0.064843	0.0273324	0.053045	-0.07153	0.331599
1.7	0.235877	0.00378738	0.0973496	-0.000697588	-0.000345316	0.0145745	-0.0664583	-0.000152698	0.910028	0.00132834	0.00421152	0.000140707	-0.0569763	-0.0144054	-0.0845016	-0.00616225	-0.149474	-0.0261753	-0.443983	0.0181729	0.0600618	-0.017047	0.261226	-0.00601021	-0.186707	-0.00840144	0.0859174	0.000609713	-0.16934	0.00780555	-0.256113	0.012058	0.105446	0.00310604	0.191505	-0.00867473	-0.401152	-0.0136768	-0.121628	0.00212357	-0.06898	0.00577655	-0.000437056	0.0350263	0.0642587	-0.123519	0.0519812	-0.105385	0.331519
1.71	0.235891	-0.00265564	0.0973923	0.00266842	-0.000212091	0.0138596	-0.0664607	-0.000330925	0.910039	0.000760016	0.00421377	0.00032388	-0.0571055	-0.00349139	-0.0845601	-0.00826382	-0.149731	-0.023633	-0.443819	0.012226	0.0598687	-0.0200198	0.261176	-0.00343051	-0.186787	-0.00352161	0.0859568	0.00529668	-0.169255	0.00768103	-0.255976	0.0147299	0.105473	0.00108138	0.191415	-0.0100901	-0.401275	-0.00605603	-0.121607	0.000277649	-0.068928	0.00657773	-5.17E-05	0.0234968	0.0627647	-0.170166	0.0510987	-0.065847	0.331576
1.72	0.235802	-0.00756334	0.0974503	0.00178998	-6.11E-05	0.0189159	-0.0664654	-0.000464007	0.910044	0.000499841	0.00421821	0.000559459	-0.0570807	0.00434497	-0.0846306	-0.00645274	-0.149974	-0.0261402	-0.443731	0.0068974	0.0596972	-0.0141293	0.261155	-0.00104734	-0.18675	0.00451039	0.0860071	0.00532042	-0.16917	0.0107097	-0.255849	0.0109454	0.105495	0.00258178	0.191336	-0.00766522	-0.401277	-0.000476303	-0.121605	-0.00225196	-0.0688875	0.000458291	0.000242929	0.0269719	0.0613404	-0.0697796	0.0509409	0.0670158	0.331749
1.73	0.235727	-0.0046877	0.097493	-0.00421811	0.000156076	0.024858	-0.0664707	-0.000488951	0.910051	0.000823852	0.00422507	0.000797648	-0.0570806	-0.00221216	-0.0846726	-0.000747629	-0.15026	-0.0306175	-0.443642	0.011102	0.0595841	-0.00893477	0.261129	-0.00419967	-0.186707	0.00528503	0.0860192	-0.00199323	-0.169038	0.0161148	-0.255757	0.00719438	0.105537	0.00437179	0.191267	-0.00517867	-0.401309	-0.00382673	-0.121636	-0.00267957	-0.0689166	-0.00475358	0.000574549	0.0392374	0.0616308	0.102349	0.0520428	0.121239	0.331703
1.74	0.235638	-0.00861474	0.0975056	-0.00539474	0.000413068	0.0248425	-0.0664756	-0.000446019	0.910059	0.000739712	0.00423412	0.000992166	-0.0570934	0.000616306	-0.084671	0.000989081	-0.150561	-0.0301982	-0.443516	0.0131996	0.0595236	-0.0031778	0.261088	-0.00394091	-0.186628	0.0118017	0.0859829	-0.00266148	-0.168877	0.016572	-0.25571	0.00299722	0.105559	-0.000668102	0.191226	-0.00377409	-0.40133	0.0011574	-0.121674	-0.00467266	-0.0689612	-0.00287623	0.000929168	0.0444834	0.0630142	0.159148	0.0530083	0.0756727	0.331542
1.75	0.2355	-0.0113471	0.097508	-0.00673118	0.000662127	0.023961	-0.0664795	-0.000362664	0.910064	0.000426191	0.00424463	0.00109335	-0.0570502	0.00438215	-0.0846614	0.00271503	-0.150871	-0.0338987	-0.443394	0.0111	0.0595127	0.00241215	0.261059	-0.00289817	-0.186475	0.0172694	0.0859342	-0.00345962	-0.168735	0.0154116	-0.255705	-0.00190445	0.105569	0.00379538	0.1912	-0.00106157	-0.401284	0.00514607	-0.121726	-0.00252922	-0.0689666	0.000706802	0.00129251	0.0461258	0.0646454	0.128793	0.0534516	-0.00491681	0.331358
1.76	0.235435	0.00163354	0.0974979	-0.00502935	0.000915066	0.023659	-0.0664813	-8.21E-05	0.91007	0.000738769	0.0042555	0.0010801	-0.0570985	-0.0112972	-0.0846408	-0.00191385	-0.151221	-0.0339298	-0.443257	0.0139426	0.0595678	0.00705454	0.261019	-0.00298053	-0.186383	0.00383064	0.0858715	-0.0034803	-0.168573	0.0181569	-0.255735	-0.00351184	0.105621	0.00444098	0.191196	-0.000886143	-0.401316	-0.00976919	-0.121709	0.00312613	-0.0689452	0.00454047	0.00177182	0.0485822	0.0649356	-0.0694784	0.052635	-0.120125	0.331144
1.77	0.235423	-0.00259335	0.0975326	0.00112189	0.0011327	0.0207142	-0.0664817	-9.80E-05	0.910075	4.40E-05	0.00426717	0.00126609	-0.0571827	7.04E-05	-0.0846766	-0.00631242	-0.151537	-0.0287668	-0.443159	0.00351138	0.0596143	0.00478484	0.261009	0.00131161	-0.186346	0.00739468	0.0858674	0.00364859	-0.168385	0.0200435	-0.255772	-0.00452525	0.105634	-0.000579385	0.191187	-0.000950326	-0.401402	-0.00405392	-0.12169	-0.000487048	-0.0688912	0.00732057	0.00225395	0.0325997	0.0637602	-0.152396	0.0515364	-0.0853001	0.331064
1.78	0.235315	-0.0096673	0.0976037	0.00185516	0.00134167	0.0242853	-0.0664828	-0.00013916	0.910071	-0.000700349	0.00428082	0.00145251	-0.05709	0.0133762	-0.0847482	-0.0049705	-0.151811	-0.029405	-0.44319	-0.00774935	0.0596896	0.0117609	0.261058	0.00683594	-0.186185	0.0177785	0.0858978	0.00532446	-0.168192	0.0219571	-0.255846	-0.0100554	0.105626	-0.00104657	0.191191	0.00310029	-0.401364	0.00518976	-0.121706	-0.0029387	-0.0688322	0.00231681	0.00258041	0.023418	0.0623498	-0.0854994	0.0511053	0.0357412	0.331211
1.79	0.23525	0.000292442	0.0976622	-0.00288834	0.00161888	0.0312886	-0.0664821	0.000241733	0.910066	-0.000268278	0.00429615	0.00158453	-0.0570464	-0.00159999	-0.084791	-0.00219771	-0.152124	-0.0327031	-0.443242	-0.00275193	0.0598769	0.0248275	0.261106	0.0039511	-0.186052	0.0104943	0.0858861	-0.00241666	-0.167962	0.025583	-0.255963	-0.013449	0.10562	0.000336446	0.191222	0.00391572	-0.401383	-0.00599949	-0.121742	-0.00435837	-0.0688509	-0.0044675	0.00287145	0.035153	0.0624975	0.0946412	0.0520355	0.115707	0.331266
1.8	0.23522	-0.00296994	0.0976984	-0.00394283	0.00193692	0.0309529	-0.0664783	0.000457348	0.910062	-0.000522674	0.00431234	0.00164004	-0.0570648	0.00175239	-0.0847956	0.000341092	-0.152436	-0.0295808	-0.443267	-0.00318891	0.0601351	0.0250541	0.261144	0.00329675	-0.185944	0.0155238	0.0858288	-0.0036242	-0.167722	0.0231318	-0.256113	-0.0168189	0.10561	-0.00283372	0.191271	0.00537782	-0.401441	-0.00150324	-0.121787	-0.00606554	-0.0688982	-0.00259827	0.00318497	0.0397167	0.0638433	0.158418	0.0529756	0.0736895	0.331199
1.81	0.235105	-0.0110869	0.0977291	-0.00524248	0.0022415	0.0298126	-0.0664725	0.000753248	0.910055	-0.000849773	0.00432857	0.00159642	-0.056978	0.011162	-0.0847881	0.00433399	-0.152733	-0.0325822	-0.443311	-0.00475699	0.060378	0.0239557	0.261181	0.00359416	-0.185728	0.0257546	0.0857658	-0.00333845	-0.167524	0.0210122	-0.256299	-0.020697	0.105584	-0.000465657	0.191338	0.00883746	-0.401388	0.00927972	-0.121851	-0.00342307	-0.068902	0.000684911	0.00347174	0.0349359	0.0654756	0.129303	0.0534023	-0.00873756	0.331134
1.82	0.235034	0.00265316	0.0977475	-0.00320222	0.00254683	0.0294405	-0.0664627	0.0011586	0.910051	-5.16E-05	0.00434351	0.00137088	-0.056959	-0.00746283	-0.0847615	-0.00102807	-0.153064	-0.0326049	-0.443325	0.00187589	0.0606886	0.0362691	0.261203	0.00150598	-0.185559	0.00927522	0.0856929	-0.00303585	-0.167307	0.0254969	-0.256498	-0.0181941	0.105567	-0.00410243	0.191416	0.0049503	-0.401373	-0.00594859	-0.121843	0.00253305	-0.0688763	0.00416755	0.00381397	0.0340667	0.065759	-0.0693212	0.0525486	-0.123807	0.331102
1.83	0.235059	0.00513767	0.0978047	0.00093631	0.0028214	0.0268639	-0.0664502	0.00129428	0.910051	-0.000102591	0.00435666	0.00129051	-0.057057	-0.00792145	-0.0847801	-0.00424823	-0.153369	-0.0268725	-0.443318	-0.000771747	0.0610193	0.0282384	0.261228	0.00299013	-0.185516	0.00321872	0.0856792	0.00140066	-0.167031	0.0303757	-0.256653	-0.014051	0.105495	-0.00947053	0.191464	0.00481877	-0.401458	-0.0080974	-0.121817	0.00159448	-0.0688277	0.00677402	0.00415658	0.0206972	0.0645849	-0.151926	0.0514344	-0.0881811	0.331182
1.84	0.23504	-0.00407322	0.097887	0.00285421	0.00308262	0.0277243	-0.0664378	0.00126671	0.910047	-0.000735223	0.00436951	0.00127612	-0.0570772	0.00542175	-0.0848155	-0.00326983	-0.153624	-0.0250139	-0.443357	-0.00704833	0.0612695	0.0205495	0.261276	0.00700659	-0.185437	0.0114959	0.0857002	0.00525728	-0.166736	0.0282995	-0.256783	-0.0120412	0.105411	-0.00678482	0.191496	0.00303103	-0.401482	0.00318964	-0.121802	0.000793673	-0.0687728	0.00445901	0.00438107	0.00802003	0.0629208	-0.16798	0.0507586	-0.0341615	0.33144
1.85	0.234975	-0.00171354	0.0979663	-0.00103548	0.00337401	0.0326524	-0.0664254	0.00128538	0.910042	-0.000220902	0.00438231	0.00124655	-0.0570334	0.000543284	-0.0848322	0.000732294	-0.153896	-0.0298988	-0.443428	-0.00370306	0.0614519	0.0190524	0.261334	0.00321477	-0.185319	0.00988657	0.0857072	-0.000195658	-0.16648	0.0252289	-0.256899	-0.0113176	0.105365	-0.00354572	0.191526	0.00264193	-0.401455	0.00051419	-0.121802	-0.0013601	-0.0687564	-0.00197462	0.00452456	0.0151125	0.0620647	0.0167047	0.051246	0.120675	0.331709
1.86	0.234938	-0.00267245	0.098023	-0.00328053	0.00371049	0.0341404	-0.0664119	0.00134178	0.910041	6.75E-05	0.00439392	0.00107329	-0.0570657	-0.00255417	-0.0848131	0.00257798	-0.154208	-0.0318774	-0.443427	0.00286159	0.0616096	0.00979339	0.261362	0.00188246	-0.185243	0.0102937	0.0856751	-0.00262172	-0.166246	0.0224838	-0.256996	-0.00901486	0.105319	-0.00515401	0.191541	0.000798214	-0.401468	0.00181063	-0.12183	-0.00369897	-0.0687901	-0.00322687	0.00466843	0.019862	0.0629503	0.134404	0.0524653	0.1054	0.331801
1.87	0.234825	-0.0122412	0.098056	-0.00559052	0.00404573	0.0321516	-0.0663984	0.00134436	0.91004	-0.000134816	0.00440368	0.000866799	-0.057032	0.00674017	-0.0847698	0.00645975	-0.15454	-0.0349802	-0.443393	0.0047518	0.0616741	0.00325339	0.261376	0.000455159	-0.185093	0.0197937	0.0856204	-0.00309704	-0.166053	0.0191711	-0.257077	-0.00765699	0.105289	-0.000242731	0.191552	0.00220069	-0.401387	0.0135804	-0.121864	-0.00107543	-0.0687974	0.000153562	0.00478098	0.0195455	0.064432	0.130802	0.053213	0.0289213	0.331857
1.88	0.234721	-0.00173622	0.0980836	-0.00337534	0.0043589	0.0298599	-0.0663836	0.0015941	0.910044	0.000849703	0.00441057	0.000530706	-0.0570303	-0.00847534	-0.0847331	0.000692443	-0.1549	-0.0368692	-0.443314	0.0124325	0.0616816	-0.00344409	0.261373	-0.00211863	-0.184973	0.00436985	0.0855759	-0.00184573	-0.165867	0.0206331	-0.257122	-0.00105944	0.105293	-0.000356814	0.191553	-0.00238625	-0.401305	0.00179094	-0.121855	0.00397036	-0.0687609	0.00484099	0.00497335	0.0198286	0.0647934	-0.0631882	0.0527007	-0.10248	0.331838
1.89	0.234721	0.00451228	0.0981494	0.00295378	0.00463087	0.026347	-0.0663671	0.00163431	0.910054	0.0010462	0.00441457	0.000308375	-0.057172	-0.0152386	-0.0847532	-0.00764567	-0.155259	-0.0328011	-0.443177	0.014073	0.0615748	-0.0202958	0.261356	-0.000947726	-0.185013	-0.00957569	0.085595	0.00397884	-0.165653	0.0214123	-0.257074	0.00986356	0.105299	0.00273049	0.191492	-0.00782031	-0.401333	-0.00498262	-0.121829	0.000776196	-0.0686981	0.00758667	0.00518621	0.00897304	0.0636146	-0.154832	0.051743	-0.0756244	0.331871
1.9	0.234714	-0.00123572	0.0982461	0.00346335	0.00488196	0.0272176	-0.0663518	0.00142773	0.910063	0.000503465	0.00441724	0.000249714	-0.0572916	-0.00622014	-0.0848113	-0.00672341	-0.155594	-0.0322037	-0.443061	0.009219	0.0613056	-0.0306098	0.261361	0.00195034	-0.185086	-0.00614641	0.0856598	0.00558324	-0.165435	0.0200381	-0.256948	0.0150704	0.105345	0.00718391	0.191406	-0.00886771	-0.401347	0.00222142	-0.121817	0.00173518	-0.0686342	0.00498169	0.00527683	-0.00668684	0.0619159	-0.170687	0.0512067	-0.021125	0.332085
1.91	0.234692	0.00315325	0.0983389	0.00136281	0.00516043	0.0311682	-0.0663389	0.0013134	0.910068	0.00062079	0.00441943	0.000191058	-0.0573789	-0.0113042	-0.0848641	-0.00644705	-0.15593	-0.0344675	-0.442978	0.00892045	0.0610108	-0.0292335	0.261384	0.00194481	-0.185156	-0.0100745	0.0857149	0.002523	-0.165232	0.0197826	-0.256794	0.0156904	0.105425	0.00636203	0.191327	-0.00820193	-0.401346	-0.00331114	-0.121818	-0.00252859	-0.0686156	-0.00128076	0.00527537	0.000463508	0.0610265	0.0136405	0.0518236	0.131165	0.332297
1.92	0.234698	0.00295633	0.0984118	-0.000888975	0.0054746	0.0321484	-0.0663274	0.00102504	0.910074	0.00049382	0.004421	0.000107639	-0.0575121	-0.0122375	-0.0849001	-0.00558502	-0.156292	-0.0355382	-0.442875	0.0107167	0.060711	-0.0309089	0.261393	0.00136406	-0.185244	-0.00680419	0.085738	0.000364496	-0.165025	0.0195334	-0.25666	0.0111153	0.105463	0.000247609	0.191262	-0.00521979	-0.40139	-0.00328207	-0.121852	-0.00493498	-0.0686454	-0.00252311	0.00527132	0.00545491	0.0618669	0.131259	0.0531457	0.114332	0.332318
1.93	0.234665	-0.00462707	0.0984682	-0.00274309	0.00578188	0.029918	-0.066318	0.000937646	0.910078	0.000326989	0.00442165	2.88E-05	-0.0576044	-0.00399708	-0.0849338	-0.0034462	-0.156658	-0.037063	-0.442767	0.0109034	0.0603988	-0.0291215	0.261398	-2.58E-05	-0.185266	0.00343208	0.0857428	-0.000256506	-0.164835	0.0176032	-0.256569	0.00737056	0.10546	0.000486216	0.191211	-0.00474229	-0.401391	0.00543008	-0.121903	-0.00444821	-0.0686572	0.00028584	0.00524767	0.00403432	0.0633924	0.167372	0.0540461	0.0664009	0.332291
1.94	0.234581	-0.00207542	0.0985038	-0.00367562	0.0060726	0.0279519	-0.0663089	0.00100655	0.910081	0.000496531	0.00442129	-0.000100526	-0.0576436	-0.00808131	-0.084963	-0.00458057	-0.15704	-0.0387894	-0.44265	0.013382	0.0601453	-0.0207591	0.261393	-0.00101132	-0.185216	0.00135257	0.0857285	-0.00158233	-0.16467	0.0163967	-0.256511	0.00595028	0.105491	0.00373632	0.191174	-0.00307024	-0.401326	0.00284898	-0.121931	0.00144347	-0.0686304	0.00401271	0.00522219	0.00561745	0.0646687	0.0408972	0.0541543	-0.0685714	0.332244
1.95	0.234592	0.00682233	0.0985459	0.001906	0.00633449	0.0235748	-0.0662979	0.00106205	0.910089	0.00104345	0.00441983	-0.000153779	-0.0578097	-0.0176872	-0.085017	-0.0128086	-0.157425	-0.0338184	-0.442488	0.0149787	0.059965	-0.0176413	0.261368	-0.00171888	-0.185279	-0.0122657	0.0857331	0.00301052	-0.164502	0.0147975	-0.256433	0.0113035	0.10552	0.00293519	0.191121	-0.00910636	-0.401358	-0.00657736	-0.121898	0.00124872	-0.0685736	0.00830185	0.00526052	-0.00652788	0.0641597	-0.117171	0.0531174	-0.105901	0.332201
1.96	0.234588	-0.00446067	0.0986272	0.00331172	0.00654009	0.0210884	-0.0662878	0.000983107	0.910097	0.000368109	0.00441917	4.10E-05	-0.0579247	-0.000424762	-0.0851235	-0.0105639	-0.157742	-0.028298	-0.442375	0.0067406	0.059777	-0.0176572	0.261359	0.000347724	-0.185348	-0.0017096	0.0857956	0.00616953	-0.164358	0.0128633	-0.256311	0.0127244	0.105561	0.00492197	0.191038	-0.00744114	-0.401357	0.00767236	-0.121887	0.00168955	-0.068484	0.00834493	0.00516594	-0.0278377	0.0627017	-0.155379	0.0522828	-0.0538664	0.332366
1.97	0.234521	0.000719309	0.0987059	0.0012362	0.00675723	0.0249387	-0.0662781	0.00104614	0.9101	0.000584612	0.00442046	0.0002081	-0.0579464	-0.00771508	-0.0852172	-0.0090346	-0.158028	-0.0292694	-0.442306	0.00836821	0.0596264	-0.0121082	0.261372	0.00133546	-0.18535	-0.00669012	0.0858507	0.00272106	-0.164218	0.0154542	-0.256189	0.0131832	0.105617	0.00701784	0.190978	-0.00673739	-0.401274	0.00217754	-0.121894	-0.00232651	-0.0684263	0.00117697	0.0049228	-0.0218176	0.0618649	0.0153851	0.0525695	0.0996911	0.332607
1.98	0.234554	0.00899693	0.0987484	-0.00433061	0.00702442	0.0277268	-0.0662668	0.00111723	0.910108	0.000723369	0.00442317	0.000341731	-0.0581147	-0.0212647	-0.0852543	-0.00440097	-0.158342	-0.0296814	-0.442184	0.0146136	0.0595502	-0.00301495	0.261362	-0.00140888	-0.185462	-0.0128749	0.0858493	-0.00497697	-0.164032	0.0188746	-0.256065	0.0107295	0.105686	0.0038577	0.190922	-0.00400113	-0.401315	-0.00772942	-0.121908	-0.00137619	-0.0684428	-0.00223643	0.00472711	-0.0103441	0.062724	0.13563	0.0536397	0.0911485	0.332597
1.99	0.234591	0.000984699	0.0987743	-0.00284532	0.00728574	0.0235556	-0.0662564	0.000930809	0.910112	0.000104136	0.00442691	0.000420552	-0.0582909	-0.00876601	-0.0852737	-0.00404368	-0.158642	-0.0284788	-0.442053	0.00902515	0.0595093	-0.00616283	0.261355	0.000335454	-0.185553	-0.00122225	0.0858301	-0.00154101	-0.163852	0.0143933	-0.255989	0.0037329	0.105673	-0.00294703	0.190893	-0.00166826	-0.401364	0.00152932	-0.121942	-0.00551341	-0.0684573	0.00100434	0.00454122	-0.0110403	0.0642972	0.173384	0.0543214	0.0430589	0.332502
2	0.234558	-0.000150361	0.0987933	-0.00360928	0.00750924	0.0212478	-0.0662476	0.00084851	0.910112	9.26E-05	0.00443144	0.000441203	-0.0583475	-0.00580324	-0.0852949	-0.00306418	-0.158945	-0.0311863	-0.441985	0.00606876	0.0594565	-0.00193191	0.261362	0.000416798	-0.185527	0.00346596	0.0858076	-0.00242237	-0.163726	0.0122907	-0.255991	-0.00295424	0.10568	0.00361061	0.190893	0.00134178	-0.401329	0.00257167	-0.121981	1.74E-06	-0.0684261	0.00408744	0.00438564	-0.0071694	0.0656315	0.0483419	0.0542139	-0.089867	0.332342
2.01	0.23456	0.00223828	0.0988174	-0.000236602	0.0077088	0.0178412	-0.0662386	0.000926134	0.910114	0.000100798	0.00443582	0.000455873	-0.0584386	-0.0069076	-0.0853305	-0.0068738	-0.159253	-0.0277332	-0.441917	0.00447397	0.0594438	-0.00258686	0.261366	0.00180128	-0.18552	0.000171227	0.0857908	0.000442659	-0.163599	0.0128572	-0.256026	-0.00334384	0.105678	-0.0042082	0.190903	0.000866513	-0.401326	0.000406475	-0.121958	0.00292319	-0.0683716	0.00677056	0.0042922	-0.0195999	0.0651753	-0.113061	0.0529727	-0.126366	0.332191
2.02	0.234557	-0.000998034	0.0988649	0.00299131	0.00786416	0.0148499	-0.0662294	0.000965913	0.910113	-0.000418416	0.00444125	0.000631955	-0.0584937	0.000573439	-0.0853945	-0.00820917	-0.159506	-0.0220861	-0.441896	-0.00184644	0.0594163	0.000360294	0.261394	0.00487957	-0.185514	0.00199338	0.0858067	0.00402828	-0.163468	0.012521	-0.256054	-0.00244051	0.105604	-0.00906136	0.190916	0.000744049	-0.401305	0.00481944	-0.121932	0.00159761	-0.0682972	0.00686362	0.00408266	-0.0378636	0.0637315	-0.163967	0.0519362	-0.0838406	0.33226
2.03	0.234487	-0.00499465	0.0989341	0.00350448	0.00799795	0.0152943	-0.0662205	0.000886246	0.910106	-0.000772299	0.00444842	0.000802181	-0.0584183	0.00982297	-0.0854796	-0.00644573	-0.159701	-0.01842	-0.441969	-0.0107201	0.0595018	0.0172663	0.261461	0.00765609	-0.185429	0.00785278	0.0858471	0.00474373	-0.163368	0.00952369	-0.256093	-0.00586193	0.105531	-0.00429217	0.190935	0.00337926	-0.401194	0.0102699	-0.121931	-0.000712621	-0.0682317	0.00248466	0.00370702	-0.0446823	0.062157	-0.10286	0.051516	0.027636	0.332544
2.04	0.234497	0.00915526	0.0989919	-0.000951883	0.00816394	0.0194207	-0.0662103	0.00112096	0.910101	-0.000216346	0.00445683	0.000875484	-0.0584353	-0.010785	-0.0855364	-0.00374859	-0.159882	-0.0169113	-0.442045	-0.00291885	0.0597843	0.0371888	0.26152	0.00316006	-0.185422	-0.00519957	0.0858587	-0.00329999	-0.16326	0.0126905	-0.256153	-0.00689506	0.105515	0.00108	0.190959	0.00275364	-0.401185	-0.0063726	-0.121959	-0.00294001	-0.0682417	-0.00399466	0.00335577	-0.0256847	0.0621352	0.0857759	0.052451	0.116283	0.332615
2.05	0.234556	0.00247125	0.0990108	-0.00310291	0.00835355	0.0168379	-0.0661986	0.00107848	0.910097	-0.000679626	0.00446561	0.000878713	-0.0585361	-0.00316992	-0.0855317	0.00132109	-0.160037	-0.0127356	-0.44207	-0.00427316	0.0601462	0.0346564	0.261558	0.00383672	-0.185457	0.00427626	0.0858151	-0.00429176	-0.163138	0.00938072	-0.256238	-0.0116362	0.105504	-0.00391462	0.191005	0.00607081	-0.401237	0.00126921	-0.121984	-0.00345393	-0.0682859	-0.00233501	0.00306407	-0.0215417	0.0633889	0.15234	0.0534246	0.0698791	0.332467
2.06	0.234514	-0.00353872	0.0990174	-0.00339088	0.00850013	0.0125156	-0.066188	0.00105258	0.910089	-0.000707329	0.00447377	0.000731361	-0.0584893	0.00510542	-0.0855124	0.00400285	-0.160158	-0.0133464	-0.442142	-0.00671986	0.0604865	0.0361772	0.261606	0.00288169	-0.185355	0.0120747	0.0857701	-0.0033059	-0.163084	0.00415193	-0.256377	-0.0152543	0.105465	-0.00315511	0.191073	0.00758175	-0.401169	0.00779779	-0.122016	0.0011508	-0.0682774	0.00236317	0.00281391	-0.0141879	0.0645779	0.0416441	0.0536106	-0.0586784	0.332226
2.07	0.23451	0.00456086	0.0990292	0.00129887	0.0086072	0.00826044	-0.0661761	0.00130663	0.910085	-0.000134994	0.00447975	0.000475178	-0.0584906	-0.00504213	-0.0855044	-0.00276343	-0.160283	-0.0110535	-0.442189	-0.00292333	0.0608828	0.0394349	0.261632	0.00220335	-0.1853	-0.00139951	0.0857441	0.000209199	-0.163058	0.00160185	-0.256502	-0.00847718	0.105438	-0.000401062	0.191125	0.00257237	-0.401138	-0.00130582	-0.12199	0.00288756	-0.0682317	0.00596021	0.00266718	-0.0228492	0.064068	-0.118538	0.0526399	-0.104577	0.33195
2.08	0.234546	0.00116006	0.0990724	0.00462687	0.0086645	0.00540507	-0.0661631	0.00131132	0.910084	-0.000158254	0.0044838	0.000343529	-0.0585352	0.000826611	-0.0855358	-0.0044387	-0.160372	-0.00672065	-0.442228	-0.0054583	0.0612452	0.0334332	0.26166	0.00248072	-0.185333	-0.00218058	0.085767	0.00413413	-0.163047	-0.000196987	-0.256549	-0.00221388	0.105466	0.00396969	0.191146	0.000572919	-0.401145	0.00283546	-0.121962	0.0020929	-0.0681693	0.00579021	0.00243255	-0.0410445	0.0625656	-0.16972	0.0518056	-0.0651255	0.331898
2.09	0.234507	-0.00318521	0.0991328	0.00463839	0.00870854	0.00652095	-0.0661511	0.0012242	0.91008	-0.000367751	0.00448664	0.000214839	-0.0584657	0.00791753	-0.0855771	-0.00201401	-0.160426	-0.00575462	-0.442315	-0.00944393	0.0615601	0.0308052	0.261706	0.00408452	-0.185305	0.000858952	0.0858162	0.00507596	-0.163064	-0.00257256	-0.256557	0.00102995	0.105499	0.00392639	0.191148	-0.000233473	-0.401061	0.00780104	-0.121946	0.0010742	-0.0681233	0.00064885	0.00204605	-0.0486188	0.060917	-0.113303	0.0515336	0.0382387	0.332092
2.1	0.234523	0.00590599	0.0991729	0.000167549	0.00878472	0.00934901	-0.0661391	0.00118429	0.910081	0.000248064	0.00448822	6.73E-05	-0.0584714	-0.00668322	-0.0855742	0.00208895	-0.160485	-0.00483014	-0.442374	-0.00216022	0.0618945	0.0324664	0.261729	0.000923485	-0.185353	-0.00886147	0.0858391	-0.00102589	-0.163075	-0.000564753	-0.256529	0.00374701	0.105545	0.00275081	0.191136	-0.00161222	-0.401053	-0.00367898	-0.121946	-0.00117793	-0.0681493	-0.00500572	0.00163088	-0.0360252	0.0607914	0.0785382	0.0526124	0.133689	0.332229
2.11	0.234552	0.00160561	0.0991815	-0.002046	0.00887025	0.0070403	-0.0661286	0.00103326	0.910084	0.000243011	0.00448781	-0.000166603	-0.0585114	-0.00337953	-0.0855251	0.00580612	-0.160516	-0.00135098	-0.44239	0.000753078	0.0621926	0.0262547	0.261731	-0.00102499	-0.185418	-0.0042146	0.0858321	-0.00210861	-0.163074	-0.00106791	-0.256492	0.00397047	0.105537	-0.00252928	0.191121	-0.000426605	-0.401071	0.000121586	-0.121962	-0.00205461	-0.0682003	-0.00398311	0.00124203	-0.0282386	0.0619999	0.152113	0.0537698	0.0883262	0.332258
2.12	0.234522	-0.00551102	0.0991691	-0.00319975	0.00892791	0.00342388	-0.0661195	0.000822675	0.910085	0.00017035	0.00448448	-0.00051112	-0.0584999	0.00233033	-0.0854553	0.00826349	-0.160534	-0.00302335	-0.442367	0.00494555	0.0624105	0.0168978	0.261716	-0.00259221	-0.185418	0.00381209	0.0858165	-0.00144002	-0.163102	-0.00503967	-0.256456	0.00277922	0.105521	0.00218978	0.191114	-0.000120777	-0.401029	0.00754268	-0.121984	-0.000735595	-0.0682219	-0.00101682	0.000908404	-0.0203513	0.0636061	0.150544	0.0544021	0.022005	0.332202
2.13	0.2345	0.00193688	0.0991387	-0.00293686	0.00895227	-0.000446806	-0.0661113	0.000745391	0.91009	0.00075698	0.00447745	-0.00088339	-0.0585183	-0.00820254	-0.0853759	0.00574996	-0.160576	-0.00416909	-0.442293	0.0103227	0.062528	0.00515163	0.261682	-0.00465755	-0.185425	-0.00537744	0.0857934	-0.00249155	-0.163165	-0.00805533	-0.256423	0.00463104	0.105564	0.0042647	0.191109	-0.00175184	-0.401	-0.00227101	-0.121954	0.00658862	-0.0682058	0.00356039	0.000718172	-0.0155096	0.0641895	-0.0413456	0.0538588	-0.114507	0.332045
2.14	0.234511	-0.00428783	0.0991422	0.00381799	0.00891092	-0.00667378	-0.0661049	0.000518738	0.910098	0.00066705	0.00446689	-0.00117432	-0.0585643	0.00297961	-0.0853563	-0.000598474	-0.160597	-0.000301059	-0.442212	0.00535108	0.0624691	-0.01942	0.261652	-0.0019574	-0.185488	-0.0037474	0.0858287	0.00590634	-0.163266	-0.0130537	-0.256342	0.0106808	0.105581	0.000949055	0.191062	-0.00584846	-0.401006	0.00465737	-0.121909	0.00342077	-0.0681508	0.00663583	0.000561283	-0.0283332	0.0631537	-0.142995	0.0527482	-0.09529	0.331998
2.15	0.234412	-0.0116383	0.0991632	0.00355835	0.00883237	-0.00668408	-0.0661011	0.000348464	0.910101	0.000159281	0.0044545	-0.00129276	-0.0584438	0.0142316	-0.0853682	0.00100286	-0.160589	-0.000874338	-0.442202	-0.000727	0.0621761	-0.0348501	0.261649	0.000944287	-0.185452	0.00305694	0.0858941	0.00684289	-0.163414	-0.0154031	-0.256226	0.0125558	0.105609	0.00341602	0.191011	-0.00412236	-0.400881	0.013144	-0.121881	0.00261051	-0.0680856	0.00229557	0.00027217	-0.0373194	0.061746	-0.0909663	0.0522216	0.0165602	0.332187
2.16	0.23438	0.00365465	0.0991769	0.000141666	0.00877505	-0.00369448	-0.0660972	0.000448184	0.910107	0.000846703	0.0044407	-0.00145022	-0.0584103	-0.00759831	-0.0853761	0.000474525	-0.160604	-0.00287428	-0.442175	0.00766795	0.0618207	-0.0353646	0.261643	-0.00362329	-0.185509	-0.0149491	0.085947	1.26E-05	-0.163551	-0.012491	-0.25607	0.0181553	0.105644	0.00292069	0.190946	-0.00760427	-0.400845	-0.00581083	-0.121884	-0.000664836	-0.0680916	-0.00376189	-1.08E-05	-0.016106	0.0617935	0.0889931	0.0530453	0.107235	0.332291
2.17	0.234436	0.00412313	0.0991488	-0.00211717	0.00874405	-0.00530367	-0.0660934	0.00025727	0.910114	0.000555272	0.00442538	-0.00162251	-0.0585179	-0.00994898	-0.0853403	0.00155508	-0.160625	0.000954445	-0.442071	0.0105521	0.0614708	-0.0377206	0.261602	-0.00264128	-0.18567	-0.0137832	0.0859487	-0.00194418	-0.163655	-0.0131143	-0.255898	0.0153107	0.105636	-0.00648348	0.190896	-0.00335645	-0.400929	-0.00757061	-0.121879	-0.00138677	-0.0681453	-0.00343482	-0.000175185	-0.00581427	0.0630939	0.159381	0.0539436	0.065968	0.3322
2.18	0.234444	-0.0024709	0.0991161	-0.00130825	0.00866647	-0.0107312	-0.0660927	-2.67E-05	0.910116	8.88E-05	0.00440858	-0.00174758	-0.0585512	0.000669026	-0.085323	0.00123888	-0.160611	0.00166019	-0.441992	0.00594989	0.0610855	-0.0362815	0.261578	-0.00240453	-0.185751	-0.0042435	0.0859589	0.000106129	-0.16381	-0.0189694	-0.255772	0.00961668	0.105576	-0.00203195	0.190866	-0.00186073	-0.400965	-0.00103879	-0.121906	-0.00304733	-0.0681613	0.000823572	-0.000288103	0.00313664	0.0647922	0.164015	0.0543602	0.00797972	0.332049
2.19	0.234453	0.000453638	0.0990708	-0.00107023	0.00855329	-0.0134474	-0.0660933	-0.000150696	0.910118	0.000319103	0.00439031	-0.0018986	-0.0585725	-0.00272634	-0.0853159	-0.00143212	-0.160598	0.00214325	-0.441924	0.00681081	0.060749	-0.0325192	0.261546	-0.00332109	-0.185809	-0.00579851	0.0859583	-0.000355709	-0.164002	-0.0205379	-0.255693	0.00619709	0.105595	0.00257076	0.190855	-0.0003473	-0.401006	-0.00563476	-0.121895	0.00401249	-0.0681426	0.00380814	-0.000247587	0.00973612	0.0655892	-0.022544	0.0536974	-0.129647	0.331789
2.2	0.234451	-0.00299208	0.099052	0.00442293	0.00839488	-0.0180589	-0.0660955	-0.000223226	0.910121	0.000211376	0.0043712	-0.00189839	-0.0585657	0.00432926	-0.0853631	-0.00713269	-0.16055	0.00738861	-0.441874	0.00316118	0.0604237	-0.0334339	0.261517	-0.00200853	-0.185845	-0.00436944	0.0859952	0.00570351	-0.164223	-0.0247277	-0.255628	0.00794284	0.105576	-0.00334033	0.190839	-0.0026517	-0.401033	-0.00159372	-0.121858	0.0024385	-0.0680978	0.00550458	-0.000175656	-0.00463686	0.0646906	-0.135682	0.0523732	-0.11747	0.331656
2.21	0.234406	-0.0109778	0.0990538	0.00550283	0.00819925	-0.019454	-0.0660983	-0.000298999	0.910121	-0.00027134	0.00435315	-0.00171996	-0.0584842	0.0162121	-0.0854427	-0.00652637	-0.160453	0.0103086	-0.441865	-0.00263001	0.0601076	-0.0281461	0.261505	0.00020236	-0.18585	0.00254796	0.0860587	0.00757672	-0.164485	-0.0285732	-0.255534	0.0101481	0.105561	-0.000214184	0.190809	-0.00270663	-0.401003	0.0081078	-0.121828	0.00285031	-0.0680484	0.00307808	-0.000216584	-0.0185906	0.0631253	-0.166042	0.0514219	-0.0689745	0.331778
2.22	0.234332	-0.00263001	0.0990569	0.00261907	0.00800336	-0.0176386	-0.0661013	-0.000220178	0.910119	0.000176644	0.00433706	-0.001494	-0.0583437	0.00689632	-0.0855245	-0.00435682	-0.160336	0.0101193	-0.441907	-0.00342182	0.0598834	-0.0165221	0.261513	3.91E-05	-0.185828	-0.00541809	0.086119	0.00240473	-0.164771	-0.0268318	-0.255436	0.00997814	0.105562	0.00185108	0.190789	-0.00227771	-0.400939	-0.00177064	-0.121818	9.00E-05	-0.0680368	-0.00268479	-0.000329171	-0.00729078	0.0620551	-0.0117865	0.0514748	0.0840849	0.33198
2.23	0.234363	0.00222406	0.0990141	-0.00257583	0.00784036	-0.0168977	-0.0661027	-0.000150892	0.910123	0.000413536	0.00432318	-0.00128382	-0.0583473	-0.0024217	-0.0855426	0.00048309	-0.16023	0.0120665	-0.441903	0.00260793	0.0597969	-0.000946797	0.261486	-0.00358069	-0.185919	-0.00860098	0.086116	-0.00435173	-0.165007	-0.0228198	-0.255341	0.00814078	0.105602	0.00320214	0.190769	-0.000957371	-0.40101	-0.0080702	-0.121814	-0.00033189	-0.068091	-0.00521742	-0.000315982	0.0126171	0.0627524	0.126818	0.0525007	0.0946095	0.331881
2.24	0.234354	-0.00864734	0.098943	-0.00366023	0.00765874	-0.0215133	-0.0661043	-0.000185043	0.910124	-0.000253254	0.00431108	-0.00113262	-0.0583099	0.0115664	-0.0855299	0.00436707	-0.16009	0.0137137	-0.441885	-0.00157495	0.0597986	0.00012013	0.261462	-0.000703821	-0.185946	0.0060939	0.0860878	-0.00303458	-0.165247	-0.0261766	-0.255285	0.00107685	0.1056	-0.00152608	0.190783	0.00531032	-0.401035	0.00421487	-0.121827	-0.000541857	-0.0681295	-0.00156796	-0.000244198	0.0192626	0.0642053	0.134704	0.0531509	0.0223902	0.331663
2.25	0.234293	-0.00556996	0.0988621	-4.76E-05	0.00743454	-0.0260192	-0.0661067	-0.000161719	0.910122	-0.000125153	0.0043	-0.00111312	-0.0581825	0.0106593	-0.0855171	-0.000252842	-0.159945	0.0138876	-0.441916	-0.00431949	0.0598236	0.00615176	0.261458	-0.000199328	-0.185877	0.00436697	0.0860579	0.000710518	-0.165534	-0.0301786	-0.255307	-0.00353547	0.10557	-0.00288219	0.190836	0.00429944	-0.400997	0.000411317	-0.121814	0.00219406	-0.0681184	0.00291868	-5.23E-05	0.0223732	0.0646638	-0.0529233	0.0525858	-0.111515	0.331352
2.26	0.234287	-0.00145866	0.0988158	0.00292625	0.00715876	-0.0290084	-0.0661073	-7.07E-05	0.91012	-0.000252788	0.00428942	-0.000975745	-0.0580916	0.00911055	-0.0855566	-0.00346886	-0.159785	0.0169148	-0.44198	-0.00929031	0.0598874	0.00584393	0.26147	0.00265494	-0.185865	-0.00196789	0.0860756	0.00217153	-0.165843	-0.0308969	-0.255332	-0.00188298	0.105579	0.00321976	0.190875	0.00489985	-0.401015	-0.00423022	-0.121788	0.00287552	-0.0680827	0.00394529	0.000195894	0.0147583	0.0635589	-0.15033	0.0515047	-0.0885274	0.331111
2.27	0.234282	-0.00821738	0.0987881	0.00493169	0.00686437	-0.0289078	-0.0661075	-7.43E-05	0.910114	-0.00112254	0.00428045	-0.000813485	-0.057965	0.0214578	-0.0856167	-0.00327256	-0.159588	0.0194912	-0.442111	-0.0182277	0.0599287	0.0014619	0.261508	0.00570742	-0.185855	0.0064444	0.0861091	0.0050517	-0.166153	-0.0316851	-0.255361	-0.00533451	0.105583	-0.0036017	0.190923	0.00646177	-0.401033	0.00383158	-0.12176	0.00257289	-0.0680594	0.000662316	0.000372532	0.00199641	0.0618752	-0.18126	0.0508189	-0.0455507	0.331087
2.28	0.234221	-0.00376792	0.0987754	0.00516694	0.00657489	-0.027555	-0.0661075	0.000119786	0.910101	-0.00119046	0.00427351	-0.000577535	-0.0577315	0.0188645	-0.0856808	-0.00242089	-0.15937	0.0196136	-0.442326	-0.022522	0.0599127	-0.00175738	0.26158	0.00710716	-0.185761	0.00357613	0.0861481	0.00356894	-0.166494	-0.0343544	-0.255438	-0.00849955	0.105539	-0.00276652	0.190991	0.00652727	-0.400983	-0.00124984	-0.121759	-0.00265368	-0.068072	-0.00436654	0.000427784	0.0024562	0.0605427	-0.0438337	0.0510089	0.103899	0.331266
2.29	0.234258	0.00318843	0.0987425	0.000105056	0.00630744	-0.0260505	-0.0661049	0.000414843	0.910092	-0.000936182	0.00426868	-0.000416468	-0.0576211	0.00652601	-0.0856992	0.00330768	-0.159156	0.0223256	-0.442514	-0.0159098	0.0599203	0.0048579	0.261626	0.00334403	-0.185773	-0.0025465	0.0861467	-0.00425663	-0.166825	-0.0318804	-0.25552	-0.00919014	0.105541	7.74E-05	0.191057	0.00770562	-0.401054	-0.00943073	-0.121791	-0.00317006	-0.0681413	-0.00694278	0.000488846	0.0128762	0.0609996	0.110036	0.0523503	0.132615	0.331361
2.3	0.23429	-0.00500311	0.098675	-0.000889694	0.00604172	-0.0289776	-0.0660998	0.000489262	0.910081	-0.0011202	0.00426478	-0.000365362	-0.0575317	0.0145005	-0.0856646	0.00693051	-0.1589	0.0266054	-0.442655	-0.0147156	0.0599868	0.00964633	0.261659	0.00313347	-0.185771	0.00747485	0.0861049	-0.00326405	-0.167144	-0.0331707	-0.255625	-0.0123701	0.105494	-0.00783794	0.191153	0.0103694	-0.401121	0.000104923	-0.121825	-0.00430638	-0.0682083	-0.00443062	0.000582274	0.019855	0.0623976	0.159506	0.0534237	0.0832073	0.33137
2.31	0.234222	-0.0108606	0.0985826	-0.00292957	0.00574961	-0.0315823	-0.066094	0.000682627	0.910069	-0.00104989	0.00426129	-0.000374258	-0.0573222	0.0208606	-0.0856018	0.0105028	-0.158621	0.0256782	-0.442806	-0.0150369	0.0601443	0.0234246	0.261686	0.00195573	-0.185646	0.0151799	0.0860463	-0.00389866	-0.167502	-0.0352995	-0.255765	-0.0159983	0.105434	-0.00440543	0.191272	0.0132605	-0.401066	0.00691602	-0.12185	0.00110091	-0.0682295	-0.00109175	0.000738541	0.0261518	0.0638212	0.0753941	0.053804	-0.0344882	0.331281
2.32	0.234195	-0.00230118	0.0984969	0.00159549	0.00543333	-0.0341727	-0.0660857	0.000980574	0.910064	-0.000185914	0.00425686	-0.000491949	-0.0571735	0.00943022	-0.0855533	0.00373709	-0.158348	0.0277542	-0.442927	-0.00929539	0.0604283	0.0287315	0.26169	-0.00131545	-0.185565	0.00250997	0.0860071	-5.56E-05	-0.167859	-0.0352045	-0.255907	-0.0110316	0.105385	-0.00467857	0.191379	0.00694494	-0.401051	-0.00280119	-0.121821	0.00317546	-0.0682256	0.00146775	0.00100593	0.0233395	0.0635837	-0.104614	0.0528962	-0.106424	0.331171
2.33	0.234187	-0.0099738	0.0984374	0.00285781	0.00507832	-0.0368577	-0.0660757	0.00103263	0.910061	-0.000410993	0.00425248	-0.000368945	-0.0570498	0.0189871	-0.0855302	0.00591993	-0.158039	0.031878	-0.443026	-0.011337	0.0606809	0.0229068	0.261683	-0.000466619	-0.185541	0.00662544	0.0860129	0.00224574	-0.168227	-0.0385509	-0.255978	-0.00463367	0.105363	0.000752364	0.191438	0.00492733	-0.401047	0.00694535	-0.121783	0.00424938	-0.0682039	0.0019543	0.00123135	0.00607681	0.0622049	-0.154665	0.0520299	-0.0567296	0.331223
2.34	0.234133	-0.00240191	0.0983798	0.000706657	0.00471561	-0.0345233	-0.066065	0.0010964	0.910058	-3.22E-05	0.00424937	-0.000253345	-0.0568661	0.00738458	-0.0854914	0.0083501	-0.157696	0.0318412	-0.443141	-0.0063864	0.0608904	0.0204819	0.261689	-0.00151437	-0.185499	-0.0042611	0.0860216	-0.00242271	-0.168629	-0.0395111	-0.255994	0.00181048	0.105401	0.00571931	0.191481	0.00321544	-0.400987	-0.00182583	-0.121768	0.000431334	-0.0681982	-0.00341072	0.00134967	0.0130675	0.0613013	0.0032302	0.0522234	0.0962119	0.331383
2.35	0.234182	0.00197157	0.0982817	-0.00428585	0.00440171	-0.0319415	-0.0660531	0.00123377	0.910061	0.000397271	0.00424707	-0.000214827	-0.0568554	-0.00306075	-0.0853821	0.0132198	-0.157386	0.0311621	-0.443154	0.0024455	0.0610848	0.0158409	0.261654	-0.00490804	-0.185601	-0.00951818	0.0859747	-0.00825013	-0.169005	-0.0378994	-0.255951	0.00547781	0.10543	-0.00152173	0.191506	0.00240057	-0.401057	-0.00771145	-0.121758	0.000166817	-0.0682644	-0.00688515	0.00152315	0.0257503	0.0621007	0.132806	0.0533008	0.098577	0.33134
2.36	0.234198	-0.00569193	0.09816	-0.00524474	0.0040894	-0.034086	-0.0660422	0.00103786	0.910064	0.000202246	0.00424488	-0.000218035	-0.0568295	0.00455209	-0.0852413	0.0157088	-0.157073	0.0297279	-0.443124	0.00402669	0.0611982	0.0084622	0.261604	-0.00549386	-0.185674	-0.00146192	0.0859092	-0.00738007	-0.169383	-0.0393534	-0.255892	0.00553865	0.105397	-0.00269507	0.191534	0.0032385	-0.401097	0.000577167	-0.121765	-0.0015201	-0.0683293	-0.00509818	0.00171544	0.030973	0.0636914	0.175349	0.0540431	0.0524275	0.331222
2.37	0.234144	-0.00698622	0.0980228	-0.00677572	0.00376169	-0.0354513	-0.0660329	0.000906106	0.910065	0.000342994	0.00424226	-0.000320337	-0.0567302	0.00469234	-0.0850901	0.017034	-0.156793	0.0249785	-0.44308	0.00695	0.061282	0.00934637	0.26155	-0.00764007	-0.185661	0.00151192	0.0858344	-0.00843718	-0.169787	-0.0405564	-0.255852	0.00322744	0.105393	0.00223112	0.191573	0.003482	-0.401059	0.00153666	-0.121778	0.00160725	-0.0683662	-0.00289232	0.00195155	0.0380514	0.0653873	0.119469	0.0542155	-0.0417507	0.331041
2.38	0.234142	-0.00315893	0.0978802	-0.00448127	0.0034191	-0.0380367	-0.0660238	0.000930681	0.910072	0.000839558	0.00423822	-0.000455286	-0.0567123	-0.000996004	-0.0849419	0.0130102	-0.15654	0.0265445	-0.442986	0.0107493	0.061406	0.0114991	0.261465	-0.00901856	-0.185704	-0.00444825	0.0857561	-0.00703565	-0.170185	-0.0402027	-0.255809	0.00582221	0.105431	0.00192323	0.19159	7.64E-05	-0.401082	-0.00336399	-0.121729	0.00647723	-0.0683796	0.00071504	0.00231583	0.0321573	0.0655512	-0.076754	0.0531048	-0.139726	0.330838
2.39	0.234132	-0.00706839	0.0977714	6.14E-05	0.00303073	-0.0414033	-0.0660159	0.000739376	0.910081	0.000774186	0.00423367	-0.000432248	-0.0566739	0.00600895	-0.0848403	0.00978701	-0.15624	0.0317881	-0.4429	0.00762433	0.0614637	-0.00090566	0.261387	-0.00733754	-0.185758	-0.00429991	0.0857262	-0.00206833	-0.170591	-0.0417739	-0.255723	0.011443	0.105432	0.00152175	0.191576	-0.00247676	-0.40109	0.00168528	-0.121679	0.00415826	-0.068361	0.00228962	0.00260546	0.0134915	0.0643503	-0.151252	0.0518521	-0.102423	0.330871
2.4	0.23405	-0.0134884	0.0976772	-0.000345011	0.0026309	-0.0398071	-0.0660096	0.000645343	0.910086	0.000381766	0.00422983	-0.000328996	-0.056529	0.0153004	-0.0847522	0.0118239	-0.155912	0.0302605	-0.442857	0.00277445	0.0613974	-0.0119727	0.261333	-0.00472823	-0.185759	0.000982347	0.0857107	-0.00210453	-0.171022	-0.0440817	-0.255593	0.0145749	0.10546	0.00359157	0.191551	-0.00231611	-0.401006	0.00977658	-0.12164	0.00383646	-0.0683447	-0.0017684	0.00274286	0.00314329	0.0628032	-0.124052	0.0511329	-0.0121718	0.331148
2.41	0.234033	0.0022545	0.0975718	-0.00387262	0.00226857	-0.0352416	-0.0660032	0.00073268	0.910094	0.00113367	0.00422701	-0.000248107	-0.0564744	-0.00802118	-0.0846424	0.0119719	-0.155621	0.0272402	-0.442789	0.0129597	0.0612367	-0.020397	0.261264	-0.00957215	-0.18585	-0.0164429	0.0856707	-0.00910417	-0.171442	-0.0407269	-0.255425	0.018453	0.105505	0.00541488	0.191513	-0.0047104	-0.401004	-0.00891787	-0.121626	-0.000534946	-0.0683946	-0.00780221	0.00288945	0.0238173	0.0625689	0.0700989	0.0517667	0.105689	0.331274
2.42	0.234085	-0.00271346	0.0974311	-0.00715625	0.00194557	-0.0353226	-0.0659966	0.00055824	0.910104	0.000732746	0.00422502	-0.000172554	-0.0565516	-0.00513558	-0.0844812	0.0167537	-0.15535	0.0286194	-0.442626	0.0163805	0.0609618	-0.0332283	0.261165	-0.00906538	-0.186021	-0.0091845	0.0855852	-0.0110019	-0.171822	-0.0400817	-0.255246	0.0159487	0.105532	4.59E-05	0.191487	-0.000672486	-0.401093	-0.0034399	-0.121623	-0.00100345	-0.0684871	-0.00714697	0.00310032	0.0279924	0.0637784	0.151042	0.0526623	0.0673687	0.331167
2.43	0.234048	-0.00744927	0.097277	-0.00717291	0.0015956	-0.0390382	-0.0659928	0.000371561	0.91011	0.000613877	0.00422349	-0.000156479	-0.0565144	0.00222946	-0.0843125	0.0171312	-0.15506	0.0271974	-0.442484	0.0134679	0.0606271	-0.033487	0.261084	-0.00810939	-0.186067	-0.00154155	0.085497	-0.00931006	-0.172239	-0.0432025	-0.255119	0.0106212	0.105549	0.00282007	0.191496	0.00129038	-0.401077	0.0017476	-0.121633	0.0017323	-0.068528	-0.00140545	0.00333418	0.0321073	0.0650648	0.054689	0.0528181	-0.0592009	0.330991
2.44	0.234076	0.00372258	0.0971253	-0.00405402	0.00121777	-0.0414147	-0.0659892	0.000372843	0.910119	0.00100261	0.00422157	-0.000208995	-0.0565538	-0.0108761	-0.0841709	0.00921287	-0.154808	0.0246138	-0.442326	0.015954	0.0603324	-0.0265213	0.26099	-0.00948823	-0.186174	-0.0152353	0.0854222	-0.00778163	-0.172666	-0.0442932	-0.255006	0.0129646	0.105582	0.0026271	0.191502	-0.0015191	-0.401133	-0.0110538	-0.121589	0.00442897	-0.0685265	0.00261446	0.0036516	0.0241443	0.0646847	-0.111005	0.0517695	-0.111366	0.330818
2.45	0.234162	0.00189229	0.0970109	-0.000307433	0.000805544	-0.0426621	-0.0659865	0.000127556	0.910127	0.000646346	0.00422008	-5.28E-05	-0.056642	-0.00448933	-0.0840987	0.00431059	-0.154562	0.0250242	-0.442192	0.00954916	0.0600571	-0.0289696	0.260907	-0.00675321	-0.186357	-0.0149962	0.0853994	-0.00364672	-0.173098	-0.0445567	-0.25486	0.0149984	0.105603	0.00117357	0.191482	-0.0023321	-0.401248	-0.00862836	-0.121553	0.00226814	-0.0685074	0.00278741	0.00387739	0.00609855	0.0632635	-0.166689	0.0508397	-0.0719111	0.330845
2.46	0.234153	-0.00888947	0.0969171	0.000533351	0.000401108	-0.0397893	-0.0659864	-9.90E-05	0.910129	-2.80E-05	0.00422047	0.000152255	-0.0565875	0.0110024	-0.08406	0.00482834	-0.154315	0.023644	-0.442131	0.00252903	0.0597824	-0.024667	0.260848	-0.00414096	-0.186431	-0.00178327	0.0853932	-0.000897682	-0.173539	-0.0448312	-0.254724	0.0122727	0.105601	-7.82E-07	0.191462	-0.00192647	-0.401252	0.00432168	-0.121529	0.00192385	-0.0685015	-0.00179235	0.00394304	-0.00887766	0.0614835	-0.169463	0.0503383	-0.011323	0.331106
2.47	0.234133	-0.00175532	0.0968244	-0.00333194	3.42E-05	-0.0352392	-0.0659872	-0.000121618	0.910131	0.000447769	0.00422355	0.000465113	-0.0565118	0.000929355	-0.084019	0.00756754	-0.154083	0.0212136	-0.442098	0.00548786	0.0595803	-0.0177506	0.260802	-0.0063279	-0.186477	-0.00657284	0.0853682	-0.00750452	-0.173967	-0.0407291	-0.254615	0.00965185	0.105637	0.00543424	0.191448	-0.0011834	-0.401245	-0.00398316	-0.121534	-0.00168408	-0.0685475	-0.00740241	0.00391529	0.000210262	0.0606961	0.0251383	0.051082	0.138709	0.331385
2.48	0.234161	-0.00153024	0.0966883	-0.00684838	-0.000285766	-0.0342349	-0.0659877	-8.69E-05	0.910137	0.000664274	0.00422971	0.000730896	-0.0565257	-0.00272138	-0.0839125	0.0116997	-0.153866	0.0233319	-0.442007	0.0104124	0.0594327	-0.0117088	0.260719	-0.00827685	-0.186564	-0.0044999	0.0852744	-0.0115527	-0.174349	-0.0380586	-0.25453	0.00676135	0.105673	-0.000937552	0.191444	0.000561443	-0.401304	-0.00424621	-0.12155	-0.00315069	-0.0686336	-0.00715788	0.00390932	0.00610036	0.0616106	0.135535	0.0524324	0.115096	0.331482
2.49	0.23413	-0.0125015	0.0965361	-0.00795733	-0.000611469	-0.0356182	-0.0659885	-0.000145509	0.910142	0.000139058	0.00423805	0.000921294	-0.0564832	0.00959768	-0.0837847	0.0152654	-0.153628	0.0224194	-0.441897	0.00954101	0.0593539	-0.00471969	0.260637	-0.00623311	-0.186571	0.00885404	0.0851658	-0.0100591	-0.174734	-0.0388336	-0.254473	0.00343032	0.105663	0.000455356	0.191458	0.0033013	-0.401289	0.00926454	-0.121589	-0.0035499	-0.0686872	-0.00414276	0.00387495	0.00253471	0.0631472	0.156431	0.0533175	0.055384	0.331539
2.5	0.234068	-0.00327201	0.096372	-0.00705496	-0.000940519	-0.0356747	-0.0659893	-6.35E-05	0.910144	0.000491359	0.00424763	0.00095844	-0.0563948	5.54E-05	-0.0836494	0.0116488	-0.153417	0.0185791	-0.441812	0.00870824	0.0593424	0.00416181	0.260575	-0.00717938	-0.186524	0.000294408	0.0850492	-0.00984475	-0.175116	-0.0364236	-0.254461	0.00093963	0.105677	0.00172366	0.191511	0.0038025	-0.401233	-0.00144331	-0.121596	0.00196233	-0.068703	-0.000576607	0.00386632	0.00395607	0.0639108	-0.0251156	0.053084	-0.0934356	0.331593
2.51	0.2341	-0.0016228	0.0962482	-0.00143472	-0.00128534	-0.036799	-0.0659895	-0.000121646	0.910149	0.000218173	0.0042575	0.00106223	-0.0564018	0.00275464	-0.0835713	0.00525769	-0.153228	0.0198843	-0.441745	0.00244552	0.0593961	0.00281776	0.260516	-0.00390063	-0.186572	-0.00216385	0.0849826	-0.00442207	-0.175468	-0.0352699	-0.254454	0.000170891	0.105706	0.00298977	0.191539	0.00249855	-0.401282	-0.00301952	-0.121578	0.000472645	-0.0687021	0.00138738	0.00390762	-0.00802646	0.0629613	-0.141152	0.0521005	-0.0829129	0.331703
2.52	0.234067	-0.00886338	0.096171	0.00155474	-0.00164208	-0.0347574	-0.0659918	-0.000256814	0.910147	-0.000571862	0.00426897	0.00124988	-0.0562772	0.0169112	-0.0835444	0.00464777	-0.153012	0.0204178	-0.441779	-0.00867452	0.0594204	0.00282536	0.2605	0.00158524	-0.186537	0.00674443	0.0849637	-0.000408036	-0.175826	-0.0350214	-0.254464	-0.00252857	0.105724	0.00238089	0.191561	0.00356847	-0.401248	0.0059658	-0.121593	-0.00321067	-0.0686927	-0.0015121	0.00382927	-0.01914	0.0615062	-0.106082	0.0516394	0.0184905	0.331985
2.53	0.234059	0.00292079	0.096099	-0.00189769	-0.00194446	-0.0271055	-0.0659943	-0.000204792	0.910142	-0.000358485	0.00428231	0.00138638	-0.0561651	0.0016658	-0.0835065	0.00627818	-0.152817	0.01668	-0.441858	-0.0061924	0.0594719	0.00686511	0.260511	0.000688549	-0.186516	-0.00276234	0.0849222	-0.0075229	-0.17615	-0.0290582	-0.254505	-0.00525836	0.105761	0.00314894	0.191602	0.00442146	-0.401254	-0.00796983	-0.121643	-0.00617963	-0.0687463	-0.00862797	0.00368663	-0.00966382	0.0614253	0.0800565	0.0525272	0.120296	0.332218
2.54	0.234126	0.00422839	0.0960115	-0.00331908	-0.00218304	-0.0242347	-0.0659964	-0.000243837	0.910138	-0.000650837	0.00429656	0.00143745	-0.056159	0.000675795	-0.0834345	0.0077335	-0.152649	0.0175707	-0.441915	-0.00750502	0.0595763	0.0143729	0.260518	0.00123641	-0.186561	-0.00132288	0.0848369	-0.00951688	-0.176419	-0.0264645	-0.254575	-0.00960846	0.105762	-0.0032852	0.191664	0.00774351	-0.401361	-0.0101092	-0.121701	-0.00737159	-0.0688528	-0.00892761	0.00357567	-0.0020878	0.062658	0.153493	0.0535722	0.0827601	0.33228
2.55	0.234151	-0.00539345	0.0959259	-0.00243916	-0.00241279	-0.0242393	-0.0659997	-0.00038286	0.910129	-0.00116353	0.00431081	0.00138986	-0.0560842	0.0141166	-0.0833628	0.00866844	-0.152466	0.0165742	-0.442011	-0.0125015	0.0597379	0.0186247	0.26053	0.00136314	-0.186533	0.0117786	0.0847477	-0.00647507	-0.176691	-0.0275406	-0.254697	-0.0155553	0.105718	-0.00243754	0.191754	0.0101294	-0.401424	0.000812673	-0.121779	-0.00889247	-0.0689357	-0.00623279	0.00347847	0.00073284	0.0643502	0.18028	0.0542029	0.041253	0.332252
2.56	0.234092	-0.0062327	0.0958427	-0.00327182	-0.00263543	-0.0220411	-0.0660038	-0.000391601	0.910117	-0.00096289	0.00432395	0.00120796	-0.0558921	0.0153292	-0.0832953	0.0091336	-0.152305	0.0121231	-0.442154	-0.0129722	0.059972	0.0304652	0.260551	0.000469527	-0.186383	0.0157298	0.0846565	-0.00683524	-0.17697	-0.0240457	-0.254878	-0.0208027	0.10571	-0.00125946	0.191866	0.0126754	-0.401391	0.00147019	-0.121842	-0.00170748	-0.0689811	-0.00395061	0.003441	0.00639921	0.0656956	0.0441132	0.0540486	-0.0940471	0.33211
2.57	0.234079	-0.00183149	0.0957875	0.00227776	-0.00284458	-0.0217716	-0.0660073	-0.000315109	0.91011	-0.000548895	0.00433492	0.00102473	-0.0557686	0.0108259	-0.0832621	0.00201813	-0.152171	0.0137632	-0.442273	-0.0119466	0.0603201	0.0341589	0.260562	0.00131711	-0.18627	0.00923911	0.0845932	-0.00155042	-0.177198	-0.0203446	-0.25508	-0.0186084	0.105692	-0.00132582	0.191957	0.00723308	-0.40141	-0.00323996	-0.121845	-0.000468267	-0.0690109	-0.00130726	0.00347653	-0.00652822	0.0652113	-0.115074	0.0527923	-0.124516	0.331972
2.58	0.234059	-0.00861995	0.09578	0.00602364	-0.00306862	-0.0213642	-0.0660107	-0.000413646	0.910104	-0.000795516	0.00434509	0.00101152	-0.0556194	0.0216826	-0.0832746	0.00118849	-0.152001	0.01668	-0.442419	-0.0172973	0.060615	0.0259703	0.260584	0.00298646	-0.186173	0.012656	0.0845843	0.00312753	-0.177411	-0.020859	-0.255235	-0.0128353	0.1057	0.00291493	0.192016	0.00452261	-0.401413	0.00521067	-0.121857	-0.00161354	-0.0690178	-0.000801979	0.0033981	-0.0240298	0.0637736	-0.160458	0.0517803	-0.0771886	0.332045
2.59	0.233993	-0.00586326	0.0957876	0.00376098	-0.00326308	-0.0151281	-0.0660153	-0.000500353	0.910095	-0.000602707	0.00435523	0.000998145	-0.0553999	0.0178925	-0.0832803	0.00419084	-0.151828	0.0133486	-0.442602	-0.0168538	0.0608463	0.0216141	0.260619	0.00231057	-0.186047	0.00968712	0.0845825	-5.52E-05	-0.177623	-0.0182732	-0.255349	-0.0106474	0.105739	0.00443921	0.192062	0.00470135	-0.401361	0.00156607	-0.121879	-0.0030852	-0.0690436	-0.00646008	0.00320744	-0.0163664	0.0626182	-0.0263824	0.0516802	0.0700889	0.332197
2.6	0.233976	-0.00312712	0.0957763	-4.58E-05	-0.00338208	-0.00940268	-0.0660205	-0.000573443	0.910092	-0.00014875	0.00436472	0.000891214	-0.0552758	0.00973344	-0.0832396	0.00764514	-0.151703	0.010182	-0.442726	-0.00870838	0.0610327	0.0146601	0.260623	-0.00114473	-0.185989	0.00670089	0.0845466	-0.0037988	-0.177787	-0.0141468	-0.255433	-0.00751658	0.105756	-0.00151591	0.192097	0.00370952	-0.401388	-0.00248491	-0.121916	-0.00448638	-0.0691351	-0.00995159	0.00310011	-0.00354443	0.0632203	0.123713	0.052659	0.0943153	0.332024
2.61	0.233884	-0.0162795	0.095746	-0.00091576	-0.00346773	-0.00925114	-0.066028	-0.000914966	0.910089	-0.000520472	0.00437302	0.00074442	-0.05509	0.024598	-0.0831664	0.0109561	-0.151599	0.00717751	-0.442816	-0.00928579	0.0611424	0.00800625	0.260617	-0.000819815	-0.185848	0.0219381	0.0844946	-0.000576341	-0.177948	-0.0164965	-0.255514	-0.00948545	0.105735	-0.00107187	0.192146	0.00605262	-0.401337	0.0126923	-0.121963	-0.00444336	-0.0692176	-0.00698945	0.00297113	-0.00680407	0.0646841	0.146226	0.0533329	0.0288379	0.331791
2.62	0.233763	-0.00647197	0.0957112	-0.000415719	-0.00355823	-0.00986401	-0.066037	-0.000801688	0.910088	0.00032804	0.00437906	0.000430203	-0.0548849	0.00991172	-0.0830962	0.00683564	-0.15154	0.00193387	-0.442878	-0.00109063	0.0612211	0.00802642	0.260598	-0.00396427	-0.185675	0.00911082	0.0844518	-0.0010507	-0.178131	-0.0167357	-0.255592	-0.00464877	0.105754	0.00550567	0.192188	0.00101417	-0.401253	0.000752478	-0.121978	0.0020775	-0.0692462	-0.000979509	0.00289098	-0.00551069	0.0653026	-0.0368774	0.0528659	-0.109766	0.331556
2.63	0.233772	0.00338254	0.0957	0.00447862	-0.00366516	-0.0115995	-0.0660453	-0.000881426	0.910093	0.000673974	0.00438231	0.000242308	-0.0548673	-0.00230759	-0.0830672	-0.00149161	-0.151518	0.00284721	-0.442856	0.0033506	0.0612612	-0.00246907	0.260554	-0.00379621	-0.185681	-0.00739403	0.0844522	0.0027959	-0.17829	-0.015229	-0.255589	0.0051423	0.105796	0.00303521	0.192171	-0.00415817	-0.401316	-0.0106855	-0.121948	0.000712458	-0.0692398	0.00326717	0.0028562	-0.0143373	0.0642962	-0.142094	0.0517631	-0.0958916	0.3314
2.64	0.233819	0.000965592	0.0957219	0.00450794	-0.0037819	-0.00899588	-0.0660559	-0.00123971	0.910099	0.000417906	0.00438425	0.000168461	-0.0548908	0.001554	-0.0830838	-0.00134621	-0.151496	0.000952947	-0.442832	0.0013783	0.0611697	-0.015007	0.260522	-0.00308456	-0.185764	-0.00673629	0.0844986	0.00326762	-0.178419	-0.0122806	-0.255508	0.0101431	0.105822	0.0022884	0.192113	-0.0071386	-0.401425	-0.00850216	-0.121926	0.00285461	-0.0692202	0.00214597	0.00273011	-0.0278044	0.0626546	-0.179628	0.0509981	-0.0592993	0.331436
2.65	0.233798	-0.00426595	0.0957501	0.0049345	-0.00386075	-0.00497195	-0.0660706	-0.00168049	0.9101	-6.22E-05	0.00438597	0.000187873	-0.05482	0.0107189	-0.083104	-0.00140527	-0.151496	-0.00251042	-0.442849	-0.00469094	0.0609661	-0.0249106	0.26051	0.000533989	-0.185782	-0.000822992	0.0845437	0.00490473	-0.178541	-0.0120734	-0.255403	0.0104736	0.105834	-0.000629968	0.192052	-0.00515323	-0.401463	-0.00293173	-0.121897	0.000147059	-0.0692217	-0.00186885	0.00248515	-0.032338	0.0609615	-0.113166	0.0508015	0.0499127	0.331633
2.66	0.233748	-0.00724234	0.0957886	0.00228758	-0.00389488	0.000726894	-0.0660894	-0.00202507	0.910102	0.000212124	0.00438804	0.000218519	-0.0547015	0.0133493	-0.0831371	0.000418786	-0.151538	-0.00845913	-0.442901	-0.00416165	0.0606793	-0.0318566	0.260507	-0.000745844	-0.185758	0.00560125	0.0845901	0.00328185	-0.178643	-0.0073446	-0.255308	0.00720753	0.105833	-0.00158956	0.191992	-0.00418836	-0.401485	-0.000242455	-0.121931	-0.00449244	-0.0692685	-0.00683758	0.00220378	-0.0264965	0.0608603	0.0799013	0.0519613	0.139324	0.331725
2.67	0.233654	-0.0133788	0.0958014	-0.000698648	-0.00387252	0.00356164	-0.0661109	-0.00223998	0.910104	0.000178601	0.00438987	0.00015253	-0.0545602	0.0174088	-0.0831437	0.00308393	-0.15163	-0.0119179	-0.442918	-0.000195813	0.0603427	-0.0343716	0.260488	-0.00244974	-0.185664	0.0149323	0.0846003	0.00274146	-0.178709	-0.00542551	-0.25525	0.00389956	0.105785	-0.00718345	0.191954	-0.00256299	-0.401468	0.0066152	-0.121978	-0.00405227	-0.0693373	-0.00659	0.00188894	-0.0244409	0.0620717	0.150388	0.0531517	0.090349	0.331752
2.68	0.233466	-0.0178495	0.0957971	-0.00189514	-0.00383649	0.00295454	-0.0661338	-0.00222115	0.910105	0.00017968	0.00439108	9.13E-05	-0.0543305	0.0205839	-0.0831399	0.00366726	-0.151741	-0.0142535	-0.442914	0.00260909	0.0600162	-0.0303378	0.260458	-0.00330988	-0.185448	0.0204007	0.0845987	0.00310524	-0.178792	-0.00788548	-0.255227	0.00265905	0.105749	8.95E-05	0.191934	-0.00151792	-0.401343	0.0123445	-0.122018	-0.000487422	-0.069368	-0.00182364	0.0015693	-0.0237267	0.0634547	0.0834708	0.0536621	-0.0188183	0.331771
2.69	0.233398	0.00406677	0.0957878	-0.00038495	-0.00380861	0.00152429	-0.0661538	-0.00184057	0.910112	0.00114455	0.00439149	1.44E-05	-0.0542818	-0.00926986	-0.0831444	-0.00352171	-0.151883	-0.0140045	-0.442826	0.0137175	0.0597448	-0.0242952	0.260402	-0.00735352	-0.185382	-0.00749902	0.0846011	0.000627945	-0.178876	-0.00800335	-0.255168	0.0105016	0.105774	0.00533647	0.191899	-0.00785062	-0.401348	-0.0127052	-0.121991	0.00421595	-0.0693553	0.00439187	0.0013613	-0.0224456	0.0632738	-0.0987931	0.0528924	-0.101653	0.33177
2.7	0.233434	-0.00346688	0.0958143	0.0051165	-0.00381395	-0.000736691	-0.0661722	-0.00194351	0.910122	0.000636987	0.00439216	0.000152262	-0.0543653	0.00350676	-0.083201	-0.00793889	-0.152003	-0.00932198	-0.442704	0.0074792	0.0595035	-0.0248543	0.260338	-0.00459821	-0.185461	-0.00202116	0.0846597	0.00854364	-0.178946	-0.00736704	-0.255043	0.0130152	0.10582	0.00419454	0.191807	-0.0101045	-0.401463	-0.00272499	-0.121962	0.000300593	-0.0693056	0.00721251	0.00113656	-0.0387726	0.0619066	-0.155712	0.0520637	-0.0611212	0.331886
2.71	0.233379	-0.00335983	0.0958603	0.00243082	-0.00380992	0.0049963	-0.066192	-0.00194071	0.910127	0.000520664	0.00439501	0.000413787	-0.0543105	0.00402931	-0.0832786	-0.00559265	-0.152107	-0.0139077	-0.442653	0.00474564	0.0592787	-0.0199251	0.260306	-0.0028377	-0.185442	-0.000833364	0.084737	0.005234	-0.178992	-0.000986427	-0.254915	0.0126972	0.105877	0.00638251	0.191717	-0.00842552	-0.401465	-0.00240054	-0.121969	-0.00188937	-0.069257	0.00126277	0.000775088	-0.0395949	0.0608416	-0.0158845	0.0521645	0.0890146	0.332125
2.72	0.233372	0.00181554	0.0958757	-0.00322701	-0.00372219	0.0119375	-0.0662111	-0.0019367	0.910134	0.000744081	0.0044001	0.000632019	-0.0543355	-0.00553694	-0.0833103	-0.0012211	-0.15228	-0.0191925	-0.442577	0.00976976	0.0591015	-0.0141259	0.26026	-0.00624493	-0.185468	-0.00277172	0.0847556	-0.00182348	-0.178966	0.00499699	-0.2548	0.00925832	0.105921	0.00173023	0.191643	-0.00540911	-0.401531	-0.00836971	-0.121985	-0.0018068	-0.0692838	-0.00393586	0.00037924	-0.033303	0.0614772	0.124184	0.0533014	0.105107	0.332269
2.73	0.233355	-0.00222992	0.0958755	-0.00312096	-0.00359428	0.0124552	-0.0662308	-0.00194661	0.91014	0.000576673	0.00440728	0.000816261	-0.0543662	-0.000691865	-0.0833199	-0.00112821	-0.15247	-0.0192349	-0.442486	0.00869477	0.058987	-0.0103901	0.260212	-0.00427208	-0.185457	0.00483792	0.0847422	-0.00115179	-0.178914	0.00469879	-0.254737	0.00342777	0.105922	-0.000608435	0.1916	-0.00366619	-0.401593	-0.00365781	-0.122019	-0.00496298	-0.0693247	-0.00218425	-8.53E-06	-0.0282128	0.0629745	0.171466	0.0541316	0.0571966	0.332341
2.74	0.233294	-0.00725931	0.095869	-0.00466004	-0.00346175	0.0130066	-0.06625	-0.0019211	0.910144	0.000233254	0.00441611	0.000948277	-0.0543471	0.00483763	-0.0833262	0.00101486	-0.152684	-0.023936	-0.442401	0.00739758	0.058923	-0.00380724	0.260172	-0.00348672	-0.185371	0.0132325	0.0847121	-0.00222567	-0.178878	0.00441788	-0.254728	-0.00210808	0.105953	0.00768924	0.191571	-0.00160079	-0.401603	0.0025768	-0.122068	-0.0035937	-0.0693361	0.00023217	-0.000354775	-0.019571	0.0647491	0.16857	0.0544782	-0.00234375	0.332318
2.75	0.23325	0.00180453	0.0958456	-0.00476534	-0.00331065	0.0145788	-0.0662676	-0.00163039	0.910148	0.000444379	0.00442581	0.00097682	-0.0543578	-0.00724914	-0.0833156	-0.00165772	-0.152945	-0.0265349	-0.442307	0.010769	0.0589641	0.00948813	0.260129	-0.00415555	-0.185278	0.00566351	0.0846508	-0.00413405	-0.178812	0.0104912	-0.254773	-0.00574497	0.106028	0.00407841	0.191568	-0.000699303	-0.40163	-0.00794541	-0.122057	0.00371506	-0.0693239	0.00304653	-0.000533099	-0.0126695	0.0655397	-0.023185	0.053719	-0.138782	0.332131
2.76	0.23326	0.00103351	0.0958602	0.00128	-0.00317607	0.0121847	-0.066283	-0.00153727	0.91015	-1.05E-05	0.0044364	0.00117248	-0.0544195	-0.00048627	-0.0833547	-0.00707022	-0.153196	-0.0223637	-0.442234	0.00140976	0.0590383	0.00535995	0.260115	0.000888221	-0.185235	0.00510636	0.0846324	0.00199196	-0.178693	0.0129395	-0.254834	-0.00620812	0.106027	-0.00236964	0.19156	-0.00118746	-0.401707	-0.00600184	-0.122024	0.00105078	-0.0692833	0.00648229	-0.000675006	-0.0270441	0.0646358	-0.133337	0.0523422	-0.122056	0.332026
2.77	0.233205	-0.00892695	0.0959208	0.00471411	-0.00305886	0.0143604	-0.0662978	-0.00139815	0.910145	-0.000745719	0.00444924	0.00138109	-0.0543448	0.0173813	-0.0834411	-0.00751069	-0.153406	-0.0218077	-0.442279	-0.011612	0.0590805	0.00654118	0.260151	0.00656818	-0.185117	0.0167385	0.0846603	0.00718538	-0.17858	0.0118689	-0.25491	-0.00958771	0.105992	-0.00388685	0.191553	0.000216089	-0.401696	0.00678872	-0.122028	-0.00245257	-0.0692253	0.00361335	-0.000949833	-0.0387753	0.0631837	-0.120849	0.0514566	-0.0346161	0.332153
2.78	0.233153	0.0022596	0.0959884	-0.000392057	-0.00288211	0.0234424	-0.0663099	-0.000988618	0.91014	-0.000318185	0.00446413	0.00156795	-0.0542561	0.000913535	-0.0835174	-0.0041757	-0.153642	-0.0262438	-0.442379	-0.00636054	0.0592369	0.0253517	0.2602	0.00203319	-0.18499	0.00775304	0.0846703	-0.00138049	-0.178443	0.0182381	-0.255014	-0.0117535	0.105979	-0.00019673	0.191561	0.0012543	-0.401691	-0.00570277	-0.122062	-0.00357648	-0.0692311	-0.00485794	-0.0012569	-0.0238317	0.0629036	0.0673158	0.0519287	0.0934784	0.332226
2.79	0.233168	0.000879536	0.0960288	-0.00267284	-0.00262761	0.0260446	-0.0663178	-0.000667138	0.910137	-0.000437676	0.00448023	0.00165792	-0.0542905	-0.000398244	-0.0835399	-0.000858034	-0.153899	-0.0244872	-0.442417	-0.00327492	0.0595193	0.0287574	0.260222	0.0016375	-0.18493	0.0104988	0.0846234	-0.00375031	-0.178253	0.0187478	-0.255139	-0.0138322	0.105971	-0.00130694	0.191584	0.00329271	-0.401768	-0.00331538	-0.122097	-0.00454894	-0.0692989	-0.00506761	-0.00150536	-0.0174191	0.0640863	0.15297	0.0527722	0.0609823	0.332119
2.8	0.233103	-0.00290865	0.0960564	-0.00307225	-0.00237651	0.0241174	-0.0663233	-0.000385672	0.91013	-0.000631364	0.00449711	0.00167652	-0.0542268	0.00477801	-0.0835345	0.0016745	-0.154136	-0.0250857	-0.442473	-0.00532828	0.0598033	0.0330314	0.260244	0.00205065	-0.184773	0.0151494	0.0845641	-0.00301133	-0.178101	0.0150744	-0.255293	-0.0160535	0.105955	0.000173837	0.191634	0.00607093	-0.401742	0.0018461	-0.122137	-0.00182154	-0.0693199	0.000506941	-0.00174024	-0.0119813	0.0654961	0.0855098	0.0529844	-0.0472973	0.331986
2.81	0.233125	0.00922618	0.0960942	-4.50E-05	-0.00214014	0.0233452	-0.0663248	4.15E-05	0.910128	4.99E-05	0.00451285	0.00148643	-0.0542783	-0.0110288	-0.0835399	-0.00416343	-0.154399	-0.0259611	-0.442496	-0.000444544	0.0601948	0.0420839	0.260261	0.00104755	-0.184723	-0.00153886	0.0845284	-0.00143054	-0.177943	0.018092	-0.255425	-0.0104179	0.105973	0.00309914	0.191668	0.0013458	-0.401808	-0.0120246	-0.122125	0.00213022	-0.0692979	0.00497367	-0.0018299	-0.0106093	0.0653583	-0.0939309	0.051957	-0.124117	0.331809
2.82	0.233204	0.0113989	0.0961627	0.00253338	-0.00191791	0.0235964	-0.0663242	0.000148693	0.910128	-0.000133386	0.00452726	0.00140059	-0.0543952	-0.0117231	-0.0835784	-0.00655701	-0.154653	-0.0236292	-0.442517	-0.00287878	0.0606036	0.0391739	0.260282	0.00247036	-0.18476	-0.00619622	0.0845381	0.00114167	-0.177729	0.024492	-0.255511	-0.00721998	0.105962	-0.0051803	0.191684	0.00116884	-0.401935	-0.0146243	-0.122094	0.00257173	-0.0692551	0.00587445	-0.0019113	-0.0183891	0.0640279	-0.159114	0.0508962	-0.0865687	0.331757
2.83	0.233268	0.00258873	0.096251	0.0038889	-0.00168055	0.026376	-0.0663237	-8.28E-06	0.910125	-0.000541341	0.00454084	0.0013158	-0.054482	0.000558689	-0.0836278	-0.00538732	-0.154895	-0.0237091	-0.442565	-0.00742106	0.0609749	0.0352849	0.260317	0.00412032	-0.18479	0.00299686	0.0845695	0.00488614	-0.177462	0.0266361	-0.255577	-0.00672577	0.105871	-0.0105605	0.191684	-0.000562261	-0.402049	-0.00451167	-0.122056	0.00314633	-0.069223	0.00313643	-0.00205021	-0.0278316	0.0622751	-0.183836	0.0502298	-0.0458599	0.331864
2.84	0.233255	0.00267197	0.0963582	0.00299933	-0.00141652	0.030354	-0.0663239	-5.27E-05	0.910119	-0.000301746	0.00455379	0.00129184	-0.0544643	-3.79E-05	-0.0836849	-0.00376694	-0.15515	-0.0285742	-0.442657	-0.00696875	0.0612764	0.0255194	0.260372	0.00346465	-0.18474	0.00244617	0.0846186	0.00364878	-0.177213	0.0242611	-0.255635	-0.00468026	0.105791	-0.00306518	0.191676	-0.00153508	-0.402078	-0.00499108	-0.122044	-0.000818473	-0.0692163	-0.00151737	-0.00224115	-0.0208087	0.0609297	-0.0414844	0.0504327	0.101441	0.332032
2.85	0.233255	0.000974202	0.0964376	-0.000982228	-0.00109809	0.0337647	-0.0663234	0.000117875	0.910119	0.000197636	0.0045664	0.00119829	-0.0545034	-0.0039458	-0.0836891	0.000724098	-0.155457	-0.030903	-0.44268	0.00170789	0.0615026	0.017566	0.260387	0.000686627	-0.184716	0.00451774	0.0846188	-0.000678711	-0.176976	0.0227731	-0.255676	-0.00303756	0.10578	-0.00208363	0.191656	-0.00290453	-0.402135	-0.00324971	-0.122054	-0.00250829	-0.0692569	-0.00381254	-0.00241424	-0.0107392	0.0614092	0.113299	0.0517413	0.126339	0.332067
2.86	0.233164	-0.0135779	0.0964945	-0.00290156	-0.00076723	0.0327509	-0.0663221	0.000156601	0.910121	0.000275107	0.00457757	0.00100802	-0.0544716	0.0101138	-0.0836617	0.00535884	-0.155767	-0.0322196	-0.442652	0.00458181	0.0616402	0.010712	0.260381	-0.00197421	-0.184603	0.0190234	0.0845951	0.000507717	-0.176777	0.0189697	-0.255699	-0.00120812	0.105771	0.00167323	0.191629	-0.00443995	-0.402086	0.0144458	-0.122081	-0.00180084	-0.0692759	-0.000936964	-0.00258297	-0.0105805	0.0627934	0.147805	0.0527513	0.0673514	0.332055
2.87	0.233023	-0.00407071	0.0965335	-0.00465615	-0.000439356	0.0328935	-0.0663186	0.000548892	0.910127	0.00110629	0.00458607	0.000671465	-0.0544163	-0.00619477	-0.0836187	0.00386582	-0.15611	-0.037251	-0.442569	0.0144539	0.0617115	0.00469413	0.260356	-0.00538484	-0.184457	0.00584016	0.0845637	-0.00222729	-0.176595	0.0208616	-0.255689	0.00445292	0.105808	0.00394003	0.19159	-0.00606163	-0.401968	0.00357768	-0.122071	0.0066061	-0.0692511	0.00294158	-0.00268224	1.64E-05	0.0635524	-0.0212997	0.0526917	-0.0777862	0.332002
2.88	0.23304	0.0102148	0.0965914	0.00162933	-0.000128322	0.0294731	-0.0663115	0.000719541	0.910143	0.00179265	0.00459112	0.000388654	-0.0545975	-0.0242534	-0.0836078	-0.00617857	-0.156485	-0.034274	-0.442378	0.0213737	0.0616961	-0.0103156	0.260298	-0.00610279	-0.184532	-0.0173754	0.0845781	0.00288969	-0.176364	0.0236088	-0.255581	0.0167479	0.105841	0.00341676	0.191487	-0.0123661	-0.40203	-0.012831	-0.122009	0.0039106	-0.0692061	0.00760678	-0.00260573	0.00174142	0.0626243	-0.141161	0.051805	-0.077375	0.331874
2.89	0.233039	-0.00392898	0.0966845	0.00378897	0.000148948	0.0291089	-0.0663055	0.000459749	0.910156	0.00090119	0.00459478	0.000342058	-0.0547437	-0.00419453	-0.083641	-0.00537997	-0.156831	-0.0335144	-0.442202	0.013066	0.0614902	-0.0326499	0.260259	0.000208614	-0.184623	-0.00409244	0.0846518	0.00826992	-0.176113	0.0242246	-0.2554	0.0192476	0.105902	0.00787742	0.191355	-0.012814	-0.402066	0.00375243	-0.121972	0.00182746	-0.0691344	0.00668772	-0.00257577	-0.00854641	0.0610955	-0.133036	0.0513193	0.00240812	0.331893
2.9	0.233003	0.00404453	0.0967752	-0.000854494	0.000454308	0.0350683	-0.0663014	0.000426599	0.910167	0.00122292	0.00459812	0.000305731	-0.0548372	-0.0164477	-0.0836706	-0.00337622	-0.157205	-0.0397134	-0.442061	0.0181767	0.0610814	-0.0456108	0.260245	-0.00339891	-0.184689	-0.0120912	0.0847175	0.00143298	-0.175856	0.0261435	-0.255197	0.0212594	0.105975	0.00552611	0.191233	-0.0122682	-0.402071	-0.00635987	-0.121967	-0.00028679	-0.069099	0.000104654	-0.00255738	0.00772228	0.0606972	0.0545878	0.0521228	0.129018	0.331856
2.91	0.233019	0.00507498	0.0968388	-0.00286477	0.000820576	0.0374832	-0.0662974	0.000367933	0.910178	0.00111045	0.00460091	0.000264244	-0.0550365	-0.020472	-0.0836704	-0.0033139	-0.157621	-0.0392037	-0.441848	0.0221905	0.060583	-0.0539852	0.260207	-0.00243603	-0.184809	-0.0110958	0.0847383	-0.000747998	-0.175584	0.0252158	-0.254995	0.0185739	0.105999	-0.000783165	0.191122	-0.0104083	-0.402152	-0.00821331	-0.121973	-0.00233457	-0.0691228	-0.00139899	-0.00248098	0.0164175	0.0617911	0.14462	0.0533024	0.0969694	0.33168
2.92	0.233007	-0.00209394	0.0968945	-0.00393896	0.00118627	0.0359467	-0.0662947	0.000188796	0.910188	0.000842081	0.00460356	0.000290105	-0.0552121	-0.0122752	-0.0836739	-0.00184601	-0.158026	-0.0398229	-0.441624	0.0221459	0.0600602	-0.0476593	0.260168	-0.00413426	-0.18488	-0.00107257	0.0847475	-0.00063741	-0.175333	0.0235596	-0.254828	0.0144513	0.106003	0.00316228	0.191026	-0.00866182	-0.402207	-0.000154741	-0.122003	-0.00320532	-0.0691295	0.00145629	-0.00237636	0.0215096	0.0634316	0.178137	0.0540517	0.0552362	0.331481
2.93	0.23291	-0.00595437	0.0969299	-0.00607742	0.00154323	0.0353349	-0.0662926	0.000246894	0.910195	0.00073998	0.00460626	0.000239538	-0.0552867	-0.00830511	-0.0836769	-0.0015935	-0.158454	-0.0453851	-0.441415	0.0218158	0.0596594	-0.0331263	0.260123	-0.00479038	-0.184834	0.00600195	0.0847308	-0.0023027	-0.175107	0.0237227	-0.254714	0.00896206	0.106065	0.00620373	0.190958	-0.0047929	-0.402162	0.00442523	-0.122026	0.0012023	-0.0690962	0.00407614	-0.00222454	0.0290296	0.0651268	0.117716	0.0542556	-0.0393159	0.331252
2.94	0.232874	0.00362046	0.0969582	-0.00338264	0.00189613	0.0333178	-0.0662891	0.000449377	0.910205	0.00132446	0.00460832	0.000198709	-0.0554494	-0.0195018	-0.0837011	-0.00873459	-0.158941	-0.0478575	-0.441176	0.0239566	0.0593623	-0.0270625	0.260066	-0.00627685	-0.184838	-0.00498614	0.0847079	-0.000734307	-0.174844	0.0281063	-0.254628	0.00965577	0.106083	-0.00243227	0.190895	-0.00852995	-0.402182	-0.00634487	-0.121981	0.00547342	-0.0690401	0.00798995	-0.00193179	0.0273324	0.0652636	-0.0786224	0.0531856	-0.135044	0.330996
2.95	0.232864	-0.00445276	0.0970181	0.000612912	0.0022066	0.0300267	-0.0662851	0.000391046	0.910217	0.000771502	0.00461138	0.000447203	-0.0556221	-0.00536995	-0.0837808	-0.0111743	-0.15941	-0.0428202	-0.440966	0.0156337	0.059103	-0.024307	0.260016	-0.00303585	-0.184875	0.00269397	0.084732	0.00496111	-0.174548	0.0290538	-0.254532	0.00908904	0.106033	-0.00524012	0.190813	-0.00870372	-0.402221	0.00393379	-0.121932	0.00335118	-0.0689514	0.00976239	-0.00165804	0.0118325	0.0640592	-0.147055	0.0519936	-0.0931046	0.330913
2.96	0.232761	-0.00414483	0.0970892	-0.00154366	0.00250784	0.0327972	-0.0662817	0.000451911	0.910222	0.000529163	0.00461765	0.000812201	-0.0556433	-0.00438494	-0.0838712	-0.00790126	-0.159824	-0.0412058	-0.440842	0.0118327	0.0588931	-0.0174839	0.260006	-7.29E-05	-0.184798	0.00482052	0.0847657	0.00202421	-0.174266	0.0292168	-0.254463	0.0055486	0.105989	-0.00396805	0.190754	-0.00504184	-0.40214	0.00413897	-0.121913	0.000730732	-0.0688645	0.00457037	-0.00150497	0.016316	0.0629859	-0.0263527	0.0517044	0.0549995	0.33099
2.97	0.232767	0.00886954	0.0971288	-0.00685993	0.00286059	0.0368209	-0.0662761	0.000616073	0.91023	0.000888445	0.00462715	0.00110458	-0.0558137	-0.0234383	-0.0839081	-0.00418381	-0.160256	-0.0416675	-0.440683	0.0187327	0.0587839	-0.00600458	0.259982	-0.00432674	-0.184833	-0.00663931	0.084741	-0.00712708	-0.173966	0.0298869	-0.254409	0.00389766	0.105976	-0.00081497	0.1907	-0.00390483	-0.402196	-0.0111674	-0.121911	-0.000494878	-0.0688517	0.000205086	-0.00127979	0.0332883	0.0635982	0.12359	0.0525576	0.0871346	0.330852
2.98	0.232768	-0.00515114	0.0971498	-0.00520634	0.00322743	0.0344584	-0.0662706	0.00043618	0.910236	0.000142488	0.00463927	0.00130094	-0.0559831	-0.00393337	-0.0839169	-0.002747	-0.160675	-0.0398906	-0.440519	0.0113162	0.0587537	-0.00137402	0.25996	0.000221489	-0.184837	0.0120846	0.0846856	-0.00243901	-0.17369	0.0244072	-0.254407	-0.00432849	0.105958	-0.000604698	0.190675	-0.00107518	-0.402251	0.00542064	-0.121935	-0.00501214	-0.0688508	0.00195655	-0.00101578	0.033792	0.0651156	0.161931	0.0531712	0.0354934	0.330623
2.99	0.232672	-0.00148607	0.0971669	-0.0061863	0.00357474	0.0338395	-0.0662659	0.000573458	0.910236	0.000207941	0.00465285	0.00136485	-0.056003	-0.007563	-0.0839272	-0.00294456	-0.161095	-0.0439907	-0.440426	0.0100559	0.0587934	0.0114764	0.259972	0.0011216	-0.184696	0.00987764	0.0846236	-0.00463465	-0.173465	0.0235083	-0.25448	-0.00785505	0.105993	0.0079188	0.19069	0.00173055	-0.402186	0.00113826	-0.121954	0.00208853	-0.0688096	0.00464739	-0.000699594	0.0386229	0.0660924	-0.00137385	0.0528171	-0.10623	0.330391
3	0.232683	0.00660913	0.0972077	-0.00100721	0.00390111	0.0309515	-0.0662585	0.000768275	0.910239	4.70E-05	0.00466655	0.00142721	-0.0561435	-0.0129204	-0.0839773	-0.0100062	-0.161543	-0.0419077	-0.440334	0.00507865	0.0589394	0.0146492	0.259995	0.00406439	-0.184676	-0.0010037	0.0845888	-0.00115619	-0.173221	0.0258749	-0.254549	-0.00634874	0.106064	0.00391357	0.190702	0.00187985	-0.402238	-0.00772551	-0.121929	0.00137657	-0.068755	0.00734425	-0.000306847	0.0298802	0.0653302	-0.13075	0.0515909	-0.110939	0.330245
3.01	0.232714	0.00568307	0.0972945	0.00376016	0.00419206	0.0302562	-0.0662506	0.000744867	0.910235	-0.000720274	0.0046813	0.00150315	-0.056251	-0.00499946	-0.084085	-0.0137867	-0.161945	-0.0378375	-0.440339	-0.00675325	0.059046	0.0071613	0.260065	0.00904177	-0.184678	6.32E-05	0.0846087	0.00404882	-0.172938	0.0308634	-0.25462	-0.00859829	0.106038	-0.00856953	0.190728	0.0030237	-0.402308	-0.00644802	-0.12193	-0.00164969	-0.0686923	0.00609336	2.57E-05	0.0203414	0.0637874	-0.175623	0.0506581	-0.0722582	0.330287
3.02	0.232701	-0.00159686	0.0974018	0.00387471	0.00449539	0.0331463	-0.0662427	0.000778109	0.910224	-0.00161127	0.00469691	0.00161964	-0.0562549	0.00783478	-0.0842047	-0.0108807	-0.162324	-0.0373829	-0.440449	-0.0164135	0.0590963	0.00808072	0.260169	0.0133072	-0.184607	0.0122521	0.0846448	0.00606319	-0.172629	0.0303743	-0.254741	-0.0168172	0.105934	-0.00921554	0.190774	0.00677849	-0.402325	0.00235813	-0.121931	-0.000350341	-0.0686581	0.00125442	0.000272411	0.0126398	0.061955	-0.172352	0.0501586	-0.00789098	0.330509
3.03	0.232673	0.00300604	0.0975144	0.00268308	0.0048184	0.0346164	-0.0662338	0.00105635	0.910209	-0.00133685	0.00471371	0.00172676	-0.0562046	0.00348966	-0.0843122	-0.00859265	-0.162678	-0.0328561	-0.440631	-0.0182467	0.0592825	0.0309594	0.260295	0.0118401	-0.184481	0.0103031	0.0846734	0.00296497	-0.17235	0.0280675	-0.254938	-0.0217661	0.105899	0.00278247	0.190846	0.00764772	-0.402326	-0.00273124	-0.121963	-0.00598453	-0.0686648	-0.0022965	0.000486926	0.0233007	0.0611728	0.0248071	0.0509346	0.143492	0.330705
3.04	0.232667	-0.00198202	0.0976024	-0.00070962	0.00515679	0.0343884	-0.0662214	0.0013533	0.910196	-0.00134383	0.00473099	0.00171601	-0.0561926	0.00636832	-0.0843757	-0.00291499	-0.162982	-0.0289458	-0.440793	-0.0154919	0.0596365	0.0352176	0.260405	0.00999127	-0.184366	0.0173137	0.0846587	-0.000477479	-0.172083	0.0264265	-0.255169	-0.0248577	0.105932	0.00162614	0.190936	0.00942262	-0.402352	0.00386451	-0.122023	-0.00592601	-0.0686923	-0.00192824	0.00070608	0.0267672	0.0620832	0.132206	0.0523093	0.117482	0.330772
3.05	0.232559	-0.00701595	0.0976648	-0.00210492	0.00548458	0.0320543	-0.066206	0.00174059	0.910181	-0.00130786	0.00474757	0.00156376	-0.0560722	0.0104317	-0.0844012	0.000316849	-0.163266	-0.0305629	-0.440947	-0.013266	0.0599955	0.0387788	0.260499	0.0081679	-0.184135	0.0222139	0.084618	-0.000675555	-0.171862	0.0222238	-0.255424	-0.0251925	0.105954	0.00446623	0.191043	0.0115056	-0.402244	0.011085	-0.122078	-0.0017234	-0.0686835	0.0015925	0.000881777	0.0228483	0.0633642	0.0738361	0.0530481	0.00489689	0.330856
3.06	0.232539	0.00864795	0.0977307	0.00105329	0.00578857	0.0293951	-0.066186	0.00224796	0.910174	-0.0002416	0.00476134	0.00122764	-0.0560762	-0.00978267	-0.0844299	-0.0057891	-0.163573	-0.029418	-0.44105	-0.00656391	0.0604231	0.0450489	0.260576	0.00514857	-0.184017	0.000917757	0.0845954	0.00024409	-0.171647	0.023143	-0.25565	-0.0183459	0.106012	0.00641281	0.191137	0.00583126	-0.402224	-0.00681675	-0.122072	0.00252428	-0.0686455	0.00557488	0.00114036	0.0242128	0.0631279	-0.106445	0.0524706	-0.0808744	0.330959
3.07	0.232583	0.0017907	0.0978264	0.00542529	0.00604958	0.0258891	-0.0661628	0.00223525	0.910172	-0.000437585	0.00477271	0.00104674	-0.056157	0.000135454	-0.0844884	-0.00739149	-0.163838	-0.0227506	-0.441131	-0.00967636	0.0608425	0.038296	0.260635	0.00599751	-0.18401	0.00375431	0.0846273	0.00699632	-0.171408	0.0235347	-0.2558	-0.0126626	0.106058	0.00259997	0.191183	0.00311384	-0.402268	0.0018214	-0.12205	0.00115039	-0.0685846	0.00699585	0.00140249	0.0112545	0.0616973	-0.169087	0.0518035	-0.0459414	0.331149
3.08	0.232538	0.000587807	0.0979396	0.00464618	0.00628862	0.0266726	-0.0661399	0.00234576	0.910165	-0.00059824	0.00478228	0.000865364	-0.0561144	0.000804857	-0.084554	-0.0046955	-0.164052	-0.0224084	-0.441249	-0.00963815	0.0611818	0.0297087	0.260717	0.00852096	-0.183933	0.00142116	0.0846989	0.00717296	-0.171192	0.0213213	-0.255897	-0.00577974	0.106081	0.00155043	0.191207	0.00169907	-0.402199	0.0036101	-0.122048	-0.000631266	-0.0685206	0.00310377	0.00155474	0.0102035	0.06028	-0.0678228	0.0518443	0.0847206	0.331471
3.09	0.232574	0.00959562	0.0980208	-0.000518321	0.00656542	0.0300268	-0.0661153	0.00253384	0.910164	-1.47E-05	0.00478979	0.000619861	-0.0562042	-0.0152439	-0.0845615	-0.000647743	-0.164298	-0.0240681	-0.441295	0.000193278	0.0614629	0.024283	0.260774	0.00429535	-0.183983	-0.00967632	0.0847374	0.000260593	-0.170968	0.0223577	-0.255925	-0.000485989	0.106104	0.000933459	0.191214	0.000141095	-0.402232	-0.00725385	-0.122053	-0.00107681	-0.0685227	-0.00185147	0.00171399	0.0236146	0.0605649	0.10083	0.0531068	0.133567	0.331639
3.1	0.232623	0.00535445	0.0980816	-0.000592305	0.00685017	0.0274426	-0.0660908	0.00242127	0.910164	-4.22E-05	0.00479447	0.000309026	-0.0563387	-0.0114137	-0.0845419	7.79E-05	-0.164545	-0.0229581	-0.441285	0.00224565	0.0616424	0.012231	0.260817	0.0036497	-0.184063	-0.00651981	0.0847586	0.00130324	-0.170746	0.020149	-0.25592	0.00153245	0.106069	-0.00551188	0.191217	0.000257222	-0.402287	-0.0027278	-0.122074	-0.00361089	-0.0685431	-0.000291029	0.00190236	0.0282989	0.0619221	0.158349	0.0541949	0.0865764	0.331679
3.11	0.232619	-0.00257293	0.0981311	-0.00159057	0.00711096	0.0255802	-0.0660671	0.00229044	0.910164	-2.39E-05	0.00479577	-7.12E-05	-0.0564243	-0.00424109	-0.0845202	0.00131002	-0.164795	-0.026164	-0.441247	0.00547748	0.0617318	0.00678704	0.260843	0.00172548	-0.184095	0.0015883	0.0847775	0.00186366	-0.170554	0.0169131	-0.255898	0.00225657	0.106039	-0.000200782	0.191211	-0.00122186	-0.402282	0.0062842	-0.122109	-0.00311246	-0.0685383	0.000770674	0.00211245	0.0312056	0.0636637	0.182904	0.0548405	0.0441225	0.331653
3.12	0.232555	-0.00214121	0.0981636	-0.00253858	0.00736161	0.024217	-0.0660439	0.00231983	0.910165	0.000472913	0.00479301	-0.000497774	-0.0564603	-0.00702164	-0.0844964	0.000303886	-0.165077	-0.0293074	-0.441177	0.00954531	0.0617633	-0.00100596	0.26086	0.000686869	-0.184065	6.89E-05	0.0847818	0.000571997	-0.170396	0.0151855	-0.255872	0.0040254	0.106064	0.0022799	0.191196	-0.00219362	-0.402204	0.00558041	-0.122114	0.00386289	-0.0685143	0.00265754	0.00237322	0.0331527	0.0650313	0.0424583	0.0546864	-0.0933008	0.331581
3.13	0.232546	0.00195984	0.098213	0.00284848	0.00757887	0.0194796	-0.0660199	0.00245984	0.910173	0.000990997	0.00478625	-0.000812109	-0.0565808	-0.0120762	-0.0845107	-0.00682	-0.16537	-0.0259639	-0.441058	0.0127157	0.061688	-0.0172918	0.260855	-0.000361293	-0.184122	-0.0104697	0.0848158	0.00531953	-0.170247	0.0127841	-0.255793	0.0128348	0.106069	0.000522306	0.191141	-0.0081803	-0.402181	0.00142008	-0.122065	0.00442675	-0.0684681	0.00602925	0.00267829	0.0209517	0.0645432	-0.116483	0.0534205	-0.123648	0.331612
3.14	0.232481	-0.00906887	0.0982976	0.00503866	0.00773765	0.0162589	-0.065996	0.00236542	0.910181	0.00051575	0.00477744	-0.000921596	-0.0566135	0.003744	-0.0845735	-0.0059897	-0.165602	-0.0210615	-0.440969	0.00625091	0.0614091	-0.0354949	0.260867	0.00357201	-0.184162	-0.00320615	0.0849061	0.00918543	-0.170134	0.0095705	-0.255633	0.019371	0.106086	0.00233287	0.191053	-0.00893929	-0.402074	0.0156983	-0.122038	0.00251332	-0.0683926	0.00528108	0.00284274	0.00408016	0.0632226	-0.111039	0.0524981	-0.0342565	0.331889
3.15	0.232439	0.00676102	0.0983718	0.00127417	0.00790332	0.0197298	-0.0659715	0.00254492	0.910188	0.00110506	0.00476762	-0.00105884	-0.0566739	-0.0182924	-0.0846222	-0.0058634	-0.165819	-0.0216688	-0.440881	0.0137443	0.0610171	-0.0404915	0.260889	8.56E-05	-0.184263	-0.0221271	0.0849868	0.0023185	-0.170011	0.0136065	-0.25541	0.0253028	0.106094	-0.000881203	0.190965	-0.0095753	-0.401991	-0.00290979	-0.122035	-0.000251388	-0.0683624	-0.00123281	0.00299646	0.0288585	0.063056	0.0729446	0.0528998	0.0846628	0.332
3.16	0.232539	0.0113013	0.0984164	-0.00132281	0.00810511	0.019966	-0.0659462	0.00244003	0.910199	0.000788687	0.00475642	-0.00116837	-0.0569447	-0.0261941	-0.0846339	-0.00474429	-0.166049	-0.0190507	-0.440702	0.0181356	0.0606035	-0.0414858	0.260876	-7.63E-05	-0.184534	-0.0254885	0.085031	-0.00114481	-0.169838	0.0143158	-0.255157	0.0236781	0.106077	-0.00303479	0.190876	-0.00730557	-0.402085	-0.00879598	-0.122036	-0.00111396	-0.068401	-0.00268334	0.00329561	0.0391055	0.0643019	0.155302	0.0536163	0.0534797	0.331752
3.17	0.23256	-0.000549862	0.0984451	-0.000560301	0.0082773	0.0149058	-0.065924	0.00206006	0.910203	0.000159547	0.00474447	-0.00124882	-0.0571015	-0.00870293	-0.0846447	-0.0040891	-0.166238	-0.0177382	-0.44056	0.0111939	0.060201	-0.0365515	0.26088	0.00142286	-0.184687	-0.00928484	0.0850605	0.00145373	-0.169721	0.00612528	-0.254961	0.0157369	0.106053	8.38E-05	0.190825	-0.0034174	-0.402087	0.00450577	-0.122054	-0.0015349	-0.0684084	0.00143796	0.00358837	0.0395233	0.0659174	0.128689	0.0538373	-0.0275439	0.331471
3.18	0.23257	0.00536538	0.0984764	0.00184376	0.00840557	0.0111148	-0.0659034	0.00201216	0.910207	0.000619768	0.00473133	-0.00138159	-0.0572331	-0.015182	-0.0846906	-0.0104864	-0.166447	-0.0207837	-0.440433	0.012892	0.0598659	-0.0311169	0.260883	-0.000163668	-0.184808	-0.0164988	0.0850923	0.00189581	-0.169677	0.000544278	-0.254807	0.0163133	0.106066	0.00202622	0.190782	-0.00604417	-0.402074	-0.00219077	-0.122039	0.00353175	-0.0683716	0.00538364	0.00394471	0.0316892	0.066212	-0.067385	0.0528133	-0.140135	0.331198
3.19	0.23262	0.00720744	0.0985331	0.00479313	0.00848563	0.00760979	-0.0658833	0.00194722	0.910213	0.000507501	0.00471769	-0.00132651	-0.0574019	-0.0155882	-0.084797	-0.0150506	-0.166662	-0.0189799	-0.440309	0.0107657	0.0595611	-0.0302243	0.260882	0.00132102	-0.184985	-0.0212314	0.0851566	0.0036699	-0.16967	-0.00158812	-0.254623	0.019847	0.106096	0.00279051	0.19071	-0.00675844	-0.402098	-0.00392619	-0.122002	0.00375323	-0.0683119	0.00643545	0.00423659	0.0138376	0.0650582	-0.149285	0.0515384	-0.104544	0.331132
3.2	0.232681	0.00405212	0.0985978	0.00501088	0.0085432	0.00685029	-0.0658648	0.00176977	0.910218	0.000349237	0.00470535	-0.00113869	-0.0575603	-0.00868248	-0.0849242	-0.0145365	-0.166848	-0.0157545	-0.440222	0.00558824	0.0592844	-0.0231795	0.260896	0.00162239	-0.185184	-0.0173945	0.0852264	0.00378907	-0.169669	-0.00223064	-0.254421	0.0191446	0.106116	0.000630798	0.190638	-0.00697345	-0.40213	-0.000333955	-0.121956	0.00516694	-0.0682609	0.00409879	0.00437828	-0.0031581	0.0633849	-0.183037	0.0506783	-0.0659345	0.331333
3.21	0.232658	-0.00298928	0.0986663	0.00611932	0.00859414	0.00600755	-0.0658485	0.00156245	0.910218	-0.000104422	0.00469515	-0.000878441	-0.057584	0.00338945	-0.0850564	-0.0133727	-0.166988	-0.0126312	-0.440205	-0.00215986	0.0590877	-0.0155159	0.260927	0.00506819	-0.185274	-0.00774148	0.0852969	0.00606846	-0.1697	-0.00520593	-0.254252	0.014797	0.106127	0.00303248	0.190578	-0.00483152	-0.402061	0.00809233	-0.121918	0.00127322	-0.0682292	0.000561538	0.0043817	-0.00808917	0.0616823	-0.112496	0.0504236	0.0486838	0.331708
3.22	0.232666	0.0048903	0.0987143	0.000398085	0.00865129	0.00729013	-0.0658329	0.00156408	0.91022	0.000291629	0.00468788	-0.000587383	-0.0576294	-0.00822116	-0.0851559	-0.00764018	-0.167118	-0.0120741	-0.440206	0.00156993	0.0589904	-0.00303844	0.260958	0.00218311	-0.185379	-0.0130169	0.0853341	-0.00209741	-0.169725	-0.00127424	-0.254116	0.0115336	0.106201	0.00782292	0.190535	-0.00247884	-0.402033	-0.00136482	-0.121921	-0.000537842	-0.0682413	-0.00323603	0.00436607	0.00489409	0.0616149	0.0816635	0.0515558	0.136841	0.33194
3.23	0.232668	-0.00672444	0.0987229	-0.00108469	0.0087144	0.00461715	-0.0658177	0.00142842	0.910221	-0.000179569	0.00468282	-0.00043043	-0.0576783	0.00546263	-0.0852036	-0.003205	-0.167226	-0.00953122	-0.440185	-0.00041796	0.0589918	0.00184658	0.260975	0.00257097	-0.185449	0.00349603	0.0853267	-0.000411735	-0.169732	-0.0029035	-0.254034	0.00341724	0.106227	-0.00130522	0.190526	0.0014124	-0.402001	0.0121834	-0.121936	-0.00169816	-0.0682682	-0.00210983	0.00436609	0.00600952	0.062815	0.131396	0.0526748	0.0755557	0.332022
3.24	0.232584	-0.00350026	0.0987167	-0.000495908	0.00874116	0.000322672	-0.0658036	0.00146346	0.910217	-0.000133247	0.00467909	-0.000347423	-0.0576024	0.00314761	-0.0852399	-0.00373523	-0.167315	-0.00940457	-0.440205	-0.00178681	0.0590055	0.00459871	0.261017	0.00328072	-0.185379	0.00243039	0.0853153	-8.80E-05	-0.169784	-0.00640709	-0.254039	-0.00208873	0.106214	-2.75E-05	0.190563	0.0035853	-0.40186	0.0085113	-0.121936	0.00386957	-0.0682485	0.00272242	0.00439938	0.00695856	0.0633588	-0.0430035	0.0526472	-0.0700197	0.332054
3.25	0.23262	0.00740568	0.0987288	0.00403942	0.00871674	-0.00454311	-0.0657878	0.00162114	0.910217	-0.000120527	0.00467585	-0.000268453	-0.0576566	-0.0065567	-0.0853043	-0.0100406	-0.167393	-0.00438379	-0.44022	-0.00428617	0.0590974	0.0100983	0.261059	0.00531013	-0.18544	-0.0119412	0.0853347	0.00230406	-0.169856	-0.00894994	-0.254043	0.000699681	0.106228	0.00302426	0.190587	0.00277797	-0.401852	-0.00406711	-0.121897	0.00306278	-0.0682016	0.00602469	0.00449813	8.16E-05	0.0622814	-0.151339	0.051894	-0.0620477	0.332096
3.26	0.232652	-0.00327582	0.0987725	0.00750657	0.00864335	-0.0067776	-0.0657727	0.00140037	0.910211	-0.00110506	0.00467398	-9.68E-05	-0.0576513	0.0126427	-0.0854092	-0.00977447	-0.167413	-0.000632173	-0.440321	-0.0171105	0.0591598	0.0038969	0.26113	0.00966886	-0.185497	0.000142611	0.0853959	0.00768912	-0.169952	-0.0113812	-0.254046	-0.00239206	0.106259	0.00279059	0.190607	0.00290366	-0.401833	0.00859764	-0.12188	0.000639467	-0.0681415	0.00443436	0.00450452	-0.0161047	0.0605922	-0.170115	0.051483	-0.0105454	0.332303
3.27	0.232633	0.00135269	0.0988202	0.00414147	0.00858071	-0.0027574	-0.0657591	0.00134636	0.910198	-0.00121134	0.004674	8.26E-05	-0.0575368	0.00860096	-0.0855067	-0.00588189	-0.167417	-0.0013376	-0.440517	-0.0197182	0.0592353	0.0156209	0.261234	0.00878053	-0.185469	9.36E-05	0.0854495	0.00255317	-0.170055	-0.00821654	-0.254107	-0.00925999	0.106264	-0.000815686	0.190669	0.00751118	-0.401757	0.00280943	-0.12189	-0.00193638	-0.0681257	-0.00327851	0.00439165	-0.0121938	0.0596847	0.0113709	0.0522015	0.141344	0.332583
3.28	0.232671	0.00498069	0.0988435	0.00182451	0.00855603	-0.00211645	-0.065745	0.00139309	0.910187	-0.00113907	0.00467534	0.000170763	-0.0574974	0.00243796	-0.0855588	-0.00297916	-0.167407	0.00370092	-0.440694	-0.0168861	0.0594687	0.0293467	0.261317	0.00822441	-0.185475	-0.00100835	0.0854568	-0.000902353	-0.170124	-0.00693085	-0.254219	-0.0134773	0.106222	-0.00754818	0.190753	0.00976335	-0.401757	-0.00180955	-0.121923	-0.00425684	-0.0681781	-0.00564899	0.00425889	-0.00585677	0.0605011	0.129281	0.0536352	0.123997	0.332724
3.29	0.232732	0.00597044	0.0988397	-0.00075211	0.00852008	-0.00523218	-0.0657309	0.00139283	0.910175	-0.0010964	0.00467714	0.000170593	-0.0574899	0.000114586	-0.0855687	0.00110704	-0.167345	0.00810775	-0.440852	-0.014783	0.0598079	0.0383609	0.261389	0.00611779	-0.185491	-0.000840364	0.0854318	-0.00421939	-0.170205	-0.00993415	-0.254362	-0.0152845	0.106143	-0.00707958	0.190856	0.0111711	-0.40179	-0.00376655	-0.121959	-0.00324466	-0.068226	-0.00286246	0.00414913	0.000195661	0.0620118	0.169121	0.0546364	0.0773513	0.332766
3.3	0.23276	-0.000420984	0.0988064	-0.00283422	0.00845545	-0.00874565	-0.0657174	0.0013414	0.910163	-0.00131551	0.00467857	8.64E-05	-0.0574433	0.00656445	-0.085541	0.00578116	-0.167258	0.00847151	-0.440995	-0.0138125	0.0602267	0.0456316	0.26144	0.00422115	-0.185459	0.00739467	0.0853816	-0.00485249	-0.170331	-0.0144007	-0.254529	-0.0182845	0.10609	-0.00310044	0.190971	0.0124175	-0.401787	0.00297826	-0.121984	-0.000725095	-0.0682396	0.0001886	0.00407399	0.00729998	0.0637735	0.162366	0.0551667	0.013961	0.332713
3.31	0.232767	0.000205301	0.0987546	-0.00129793	0.00836293	-0.011938	-0.0657047	0.00130052	0.910154	-0.000654021	0.00467845	-0.00012062	-0.0573745	0.00523354	-0.0854896	0.00466373	-0.167164	0.00994803	-0.441122	-0.0112045	0.0607133	0.0499054	0.261471	0.00194816	-0.185391	0.00654445	0.0853232	-0.00261744	-0.170488	-0.0158041	-0.254718	-0.0187392	0.106043	-0.00615412	0.191092	0.0114092	-0.401762	0.00130046	-0.121954	0.00558852	-0.0682177	0.00353011	0.00413279	0.00649261	0.0644517	-0.0365641	0.0544981	-0.126839	0.332526
3.32	0.232729	-0.014004	0.0987383	0.00336588	0.00821565	-0.0167392	-0.0656931	0.00103554	0.910148	-0.000723576	0.00467655	-0.00022651	-0.0572411	0.0249029	-0.0854785	0.00451501	-0.167022	0.0159635	-0.441257	-0.0164917	0.0611814	0.0436289	0.261498	0.00291149	-0.185289	0.0178271	0.0853258	0.00548835	-0.170671	-0.0196719	-0.254874	-0.0139632	0.105997	-0.00233158	0.19117	0.00692858	-0.40168	0.0183099	-0.121911	0.00487122	-0.0681606	0.004977	0.00413888	-0.0176798	0.063468	-0.133175	0.053281	-0.0975665	0.332517
3.33	0.2326	-0.00727076	0.0987321	0.00215424	0.00804534	-0.0154849	-0.0656829	0.00107711	0.910141	-0.000272587	0.00467396	-0.000302143	-0.0569791	0.0149741	-0.0854647	0.00612499	-0.166828	0.0169378	-0.441427	-0.0125332	0.0615876	0.0403246	0.261541	0.00229768	-0.185112	0.00707085	0.0853504	0.00251756	-0.170892	-0.0201144	-0.254984	-0.00658963	0.105993	0.00177054	0.191233	0.00448332	-0.401484	0.0103814	-0.121891	0.00120958	-0.0681104	-0.000495655	0.0039774	-0.0141544	0.0626321	0.00498085	0.0530564	0.0550912	0.332678
3.34	0.232625	0.00614835	0.0986904	-0.00400181	0.0079188	-0.0121785	-0.0656715	0.00105671	0.910143	0.000450787	0.00467008	-0.000479334	-0.0569482	-0.00636168	-0.0853843	0.011015	-0.166663	0.0172909	-0.441492	-0.00211191	0.0619784	0.0369229	0.261543	-0.00182668	-0.185144	-0.00848794	0.0853271	-0.00674987	-0.171067	-0.0162468	-0.255014	-0.000604684	0.106012	-0.000495035	0.191264	0.0026954	-0.401485	-0.00656321	-0.121873	0.00259041	-0.0681481	-0.00551961	0.00391348	0.0060995	0.063457	0.138177	0.053805	0.0686404	0.33254
3.35	0.232672	-0.00220594	0.0986211	-0.00329914	0.00779256	-0.0160914	-0.0656625	0.000716145	0.910146	9.98E-05	0.00466401	-0.000739426	-0.0569644	0.00294603	-0.0852646	0.0123064	-0.166473	0.0203136	-0.441502	-0.000974365	0.0623091	0.0289443	0.261516	-0.00273226	-0.185215	-0.000754795	0.0852821	-0.0035844	-0.171236	-0.0202952	-0.255009	0.000927846	0.105981	-0.00185555	0.191286	0.00201739	-0.401526	0.00199878	-0.121861	-0.000675446	-0.0682002	-0.00331109	0.00389191	0.00682243	0.0650892	0.179023	0.0542665	0.0229237	0.332288
3.36	0.232637	-0.00424297	0.0985447	-0.00384904	0.00762791	-0.0188934	-0.0656573	0.000403871	0.910146	0.000154863	0.00465503	-0.00108696	-0.0568841	0.00418128	-0.0851452	0.0126506	-0.166281	0.0162614	-0.441503	0.0020362	0.0625474	0.0189198	0.261492	-0.00344416	-0.185194	0.00233187	0.0852437	-0.00378436	-0.171461	-0.02384	-0.255008	-0.000762969	0.105998	0.00290167	0.191322	0.00314879	-0.401478	0.00299733	-0.121856	0.00399456	-0.0682129	-0.000308525	0.00389202	0.00820183	0.0665494	0.0654708	0.0540021	-0.101372	0.332021
3.37	0.232615	-0.00636093	0.0984726	2.58E-05	0.00743247	-0.0229793	-0.0656551	5.56E-05	0.910149	0.000348361	0.00464236	-0.00142956	-0.0568242	0.0081533	-0.0850493	0.00758692	-0.166119	0.0166086	-0.441478	0.00159513	0.0626865	0.0053306	0.261453	-0.00332748	-0.185179	0.00303241	0.0852157	0.000426892	-0.171711	-0.0264925	-0.25501	0.000849981	0.105997	-0.00270371	0.191334	0.00023002	-0.40145	0.00450094	-0.121794	0.00653878	-0.0681971	0.00274391	0.00393684	-0.00524359	0.0662375	-0.103289	0.0525879	-0.146302	0.331846
3.38	0.232589	-0.00218309	0.0984318	0.00282721	0.00718751	-0.0257058	-0.0656564	-0.000239324	0.910152	0.000393515	0.00462701	-0.00161785	-0.0567382	0.00539027	-0.0850073	0.00363966	-0.165935	0.018193	-0.441477	2.29E-05	0.0626116	-0.0190312	0.261429	-0.00208112	-0.18518	-0.00519231	0.0852294	0.00154975	-0.171985	-0.0278573	-0.254971	0.00728785	0.105954	-0.00345478	0.191322	-0.0023166	-0.401419	-0.00111229	-0.121735	0.00570747	-0.0681616	0.00295753	0.00387695	-0.0191092	0.0648817	-0.158218	0.0513487	-0.102927	0.331919
3.39	0.232565	-0.0106487	0.0984042	0.00355184	0.00693056	-0.0253222	-0.0656608	-0.000650614	0.910155	5.10E-05	0.00461016	-0.00172431	-0.0566414	0.0171408	-0.084988	0.00422727	-0.165746	0.0178028	-0.441489	-0.00370526	0.0623198	-0.0394701	0.261409	-0.00105187	-0.185205	0.00308136	0.0852537	0.00328849	-0.172268	-0.0302964	-0.254886	0.00880692	0.105934	-0.00200797	0.19129	-0.00316351	-0.401398	0.0081927	-0.121674	0.00630464	-0.0681459	-0.000559404	0.0037201	-0.0317226	0.0631461	-0.179562	0.0505285	-0.0587115	0.33219
3.4	0.232491	-0.00665433	0.0983844	0.0038408	0.00667592	-0.0246461	-0.0656689	-0.000875364	0.910155	0.000163183	0.00459281	-0.00175675	-0.0564687	0.0128034	-0.0849824	0.00254726	-0.165552	0.0180789	-0.441534	-0.00335387	0.0618487	-0.0537221	0.261403	-0.000382326	-0.185177	-0.00137103	0.0852816	0.00227405	-0.172588	-0.0324377	-0.254793	0.00970178	0.105933	0.00159435	0.191262	-0.00322001	-0.401325	0.00272684	-0.121644	-0.000197984	-0.0681634	-0.00488461	0.00346798	-0.0247681	0.0619374	-0.0225492	0.0506906	0.0971043	0.332533
3.41	0.232479	-0.00449328	0.0983413	-0.000834805	0.0064418	-0.0233434	-0.0656785	-0.00106344	0.910158	0.000251318	0.00457521	-0.00179088	-0.0563935	0.00629477	-0.0849495	0.00624895	-0.165362	0.0186483	-0.441525	0.00319055	0.0612997	-0.0531271	0.261375	-0.00319944	-0.185214	-0.00117133	0.0852779	-0.00242418	-0.172896	-0.0307187	-0.254702	0.00768667	0.105942	-0.00168732	0.19124	-0.00130791	-0.40134	-0.000735082	-0.12165	-0.00101134	-0.0682297	-0.00716447	0.00327061	-0.0131578	0.0625476	0.120247	0.0518731	0.107328	0.332631
3.42	0.23241	-0.0121987	0.098268	-0.00272539	0.00620037	-0.0271688	-0.0656911	-0.00138173	0.910158	-0.000137058	0.00455703	-0.00183861	-0.0562573	0.0167057	-0.0848959	0.00876002	-0.165155	0.0204448	-0.441506	-8.48E-06	0.0607951	-0.0497182	0.261339	-0.0027889	-0.185161	0.0102522	0.0852519	-0.00165248	-0.173224	-0.0340554	-0.254658	0.0013805	0.105923	-0.00108821	0.191252	0.00361385	-0.401293	0.00763601	-0.121653	0.0034952	-0.068277	-0.00243618	0.00308833	-0.0129319	0.0635885	0.0377623	0.0524134	-0.02543	0.332648
3.43	0.232366	-0.00120711	0.0981941	0.00176215	0.00590824	-0.0326455	-0.0657052	-0.00139881	0.910158	0.000239219	0.00453821	-0.00188151	-0.0561389	0.00472864	-0.0848725	-0.000259851	-0.164933	0.0217479	-0.441492	0.00243837	0.0602893	-0.0506875	0.261301	-0.00402022	-0.185122	-0.00426933	0.0852461	0.00132334	-0.173585	-0.0372233	-0.254632	0.00442179	0.105897	-0.00239359	0.191278	0.00121103	-0.401272	-0.00544583	-0.121611	0.00407424	-0.0682665	0.00341392	0.00298097	-0.0151893	0.0630484	-0.122402	0.0517131	-0.0813764	0.332647
3.44	0.232409	-0.000573711	0.0981494	0.00409015	0.00556178	-0.035618	-0.0657199	-0.00158095	0.91016	-6.14E-05	0.00452002	-0.00173133	-0.0561129	0.00628312	-0.0849065	-0.00334547	-0.164701	0.0237989	-0.441473	-0.000736326	0.0597992	-0.0452017	0.261262	-0.00289307	-0.185199	-0.0073652	0.0852885	0.00343698	-0.173959	-0.0393031	-0.254562	0.00820189	0.105871	-0.000864247	0.19127	-0.00079159	-0.401349	-0.00625958	-0.121575	0.0033463	-0.0682308	0.0045346	0.00284853	-0.0293348	0.0615101	-0.1742	0.0510911	-0.0440823	0.332747
3.45	0.232378	-0.00956034	0.0981168	0.00529114	0.00520054	-0.0352239	-0.0657374	-0.00186896	0.910156	-0.000538807	0.00450384	-0.0014919	-0.0559655	0.020733	-0.0849685	-0.00383802	-0.164446	0.0234701	-0.441523	-0.00866736	0.0594113	-0.0322704	0.261246	-0.00041191	-0.185193	0.00364767	0.0853473	0.00648976	-0.174369	-0.0421173	-0.254491	0.0051721	0.105872	0.00141825	0.191267	0.00119327	-0.401337	0.00435049	-0.121553	0.000600458	-0.0681993	0.000775999	0.00256282	-0.0396242	0.0597673	-0.133953	0.0509679	0.0449879	0.333048
3.46	0.232372	0.000762945	0.0980652	-0.00070802	0.00487168	-0.0311456	-0.0657555	-0.00184163	0.910154	0.000129531	0.00449045	-0.00118203	-0.0558444	0.00551751	-0.085013	-0.000299142	-0.164228	0.0187964	-0.441584	-0.00385414	0.059154	-0.0190753	0.261228	-0.00285788	-0.185204	-0.00511167	0.0853682	-0.00272442	-0.174778	-0.0398935	-0.254438	0.00468226	0.105907	0.00379402	0.191266	-0.000248616	-0.401363	-0.00806389	-0.121556	-0.000863518	-0.0682279	-0.00517053	0.00224626	-0.0266891	0.0594475	0.0641589	0.0521561	0.1523	0.333228
3.47	0.232396	-0.0046224	0.0979719	-0.00214785	0.0045712	-0.0324841	-0.0657736	-0.00188102	0.910156	6.49E-05	0.00447991	-0.00094175	-0.0557845	0.0104462	-0.0850087	0.00189774	-0.164023	0.0217877	-0.441599	-0.00183713	0.059037	-0.00611683	0.261178	-0.00413714	-0.185237	0.00216618	0.0853331	-0.0028978	-0.175166	-0.039274	-0.254403	0.00220156	0.105899	-0.00475049	0.191272	0.00138634	-0.401429	-0.00170226	-0.121568	-0.00376243	-0.0682895	-0.00452528	0.00194954	-0.0232429	0.060562	0.146239	0.0535143	0.110204	0.333223
3.48	0.232371	-0.0058698	0.0978642	-0.0048372	0.00424976	-0.0340422	-0.0657918	-0.00172759	0.910156	3.46E-05	0.00447168	-0.000722361	-0.0556715	0.0100096	-0.084995	0.00517655	-0.163798	0.0200093	-0.441608	0.000320109	0.0590042	0.00137067	0.261137	-0.00524246	-0.185208	0.00420168	0.0852905	-0.00544266	-0.175564	-0.0398329	-0.254386	0.00106787	0.105843	-0.00281294	0.191298	0.00348426	-0.401436	-0.000214098	-0.121608	-0.00305766	-0.0683235	-0.00263255	0.00163937	-0.0188021	0.0621895	0.177272	0.054413	0.0656101	0.333157
3.49	0.232317	-0.0095667	0.0977323	-0.0054356	0.00392458	-0.0352448	-0.0658088	-0.00163816	0.910154	-0.000240001	0.00446536	-0.000568045	-0.0555291	0.0155583	-0.0849544	0.00687167	-0.163596	0.0184862	-0.441616	-0.00307446	0.0590448	0.00641175	0.261093	-0.00356746	-0.185133	0.0110952	0.0852231	-0.00495023	-0.175966	-0.0389087	-0.254404	-0.00496251	0.105835	-0.000849622	0.191349	0.00703103	-0.401407	0.00415841	-0.12163	0.0001779	-0.0683396	-0.000722603	0.00138743	-0.0152169	0.0637682	0.0950615	0.0546741	-0.0461096	0.332992
3.5	0.23228	-0.00832759	0.0976163	-0.000365278	0.00357651	-0.0378507	-0.0658246	-0.00155196	0.910153	-0.000144553	0.00446011	-0.000461856	-0.0553769	0.0184401	-0.084933	0.00226291	-0.163385	0.0225329	-0.44167	-0.0093449	0.0591387	0.0122566	0.261067	-0.00131644	-0.185049	0.0101679	0.0851782	0.000486679	-0.17635	-0.0369106	-0.254471	-0.0079136	0.105809	-0.00317356	0.191409	0.00469946	-0.40139	0.00317325	-0.121612	0.00184727	-0.0683291	0.00206284	0.00120382	-0.0270243	0.0636638	-0.0926561	0.0536502	-0.122436	0.332879
3.51	0.232177	-0.0157094	0.0975426	0.00317765	0.00319763	-0.0383233	-0.0658396	-0.0014094	0.910147	-0.000969851	0.00445675	-0.000216965	-0.0551015	0.0317038	-0.0849535	0.00218285	-0.163113	0.026341	-0.441813	-0.018561	0.0592329	0.00385194	0.261072	0.00281657	-0.184879	0.0187427	0.0851807	0.00485482	-0.176738	-0.0383149	-0.25457	-0.011223	0.105779	-0.00334275	0.191469	0.00708603	-0.401284	0.0130559	-0.121612	-0.00233986	-0.0683018	-0.000164125	0.000897998	-0.0400347	0.062575	-0.0687215	0.0528565	-0.00733017	0.333
3.52	0.232151	0.00354173	0.0974775	-0.000462522	0.00283727	-0.0338251	-0.0658513	-0.000919269	0.91014	-0.000446398	0.004456	4.68E-05	-0.0549064	0.00550194	-0.0849574	0.00432136	-0.162844	0.0243023	-0.441968	-0.0110655	0.0592558	0.00553818	0.261087	-0.000185903	-0.184798	-0.00240711	0.0851742	-0.00453209	-0.17712	-0.0355833	-0.254664	-0.0081497	0.105765	0.00134039	0.191525	0.00593483	-0.401265	-0.00919252	-0.121659	-0.00513875	-0.0683277	-0.00554386	0.000564799	-0.0220115	0.0627928	0.102166	0.0534392	0.0828203	0.333053
3.53	0.232261	0.00965436	0.0973825	-0.00256716	0.00252348	-0.0324487	-0.0658593	-0.000742277	0.910135	-0.000650421	0.00445712	0.000153816	-0.0549105	-0.00324042	-0.0848976	0.00665589	-0.162585	0.0290318	-0.442051	-0.00853497	0.0593916	0.021916	0.261077	-0.000758656	-0.184878	-0.00808351	0.0851118	-0.00858351	-0.177461	-0.0351062	-0.254745	-0.00912202	0.105757	-0.00456802	0.191593	0.00861301	-0.401417	-0.0168461	-0.1217	-0.00573593	-0.06841	-0.00620973	0.000339628	-0.00953439	0.0641932	0.167058	0.0541209	0.0464064	0.332887
3.54	0.232337	-0.00284615	0.097282	-0.00240285	0.00220352	-0.0342043	-0.0658672	-0.000833487	0.910127	-0.00112395	0.00445878	0.00015995	-0.0548618	0.0133281	-0.0848228	0.0100142	-0.162274	0.0313136	-0.442153	-0.0133291	0.0596745	0.0351923	0.261067	-0.000274909	-0.184904	0.00767234	0.0850417	-0.00579092	-0.17783	-0.0391955	-0.254858	-0.0143285	0.105716	-0.000880807	0.191681	0.00979207	-0.401531	-0.00257758	-0.121756	-0.00633954	-0.0684748	-0.00391902	0.000161193	-0.00765434	0.0659733	0.178705	0.0543815	-0.00234201	0.332636
3.55	0.232328	-0.00362394	0.0971713	-0.00251935	0.00187751	-0.0338821	-0.0658755	-0.000762934	0.910117	-0.000680733	0.00445989	1.74E-05	-0.0547014	0.0134695	-0.0847365	0.00971054	-0.161964	0.0283088	-0.442287	-0.0120482	0.0601164	0.052573	0.261059	-0.00237636	-0.184817	0.0100085	0.0849609	-0.00545309	-0.178227	-0.0382112	-0.255015	-0.0172655	0.105715	-0.000390559	0.191786	0.0106132	-0.401549	-0.00226123	-0.121776	0.00131943	-0.0685043	-0.00189328	7.35E-05	-0.00251929	0.066988	-0.000485037	0.0536407	-0.144273	0.332283
3.56	0.232337	-0.00160084	0.0970893	0.00164834	0.00153507	-0.0362546	-0.0658822	-0.000653504	0.910114	-0.00014716	0.00445957	-4.20E-05	-0.0545707	0.0111386	-0.0846862	0.00577051	-0.161663	0.0305107	-0.442401	-0.0101409	0.0606441	0.0496734	0.261036	-0.00376299	-0.184758	0.00265104	0.0849161	-0.00199137	-0.178615	-0.0381789	-0.255152	-0.00946979	0.105727	0.00310231	0.191854	0.00505782	-0.401582	-0.00420093	-0.121755	0.00204543	-0.0685133	0.000609159	3.27E-05	-0.0151955	0.0662336	-0.125034	0.0521323	-0.136761	0.33201
3.57	0.232354	-0.0034717	0.0970265	0.00247683	0.00117376	-0.0360046	-0.0658882	-0.000555211	0.910113	-7.71E-05	0.00445928	-2.50E-05	-0.0544531	0.0124039	-0.0846433	0.00703367	-0.161334	0.0329308	-0.442499	-0.00880072	0.0610905	0.0402412	0.261005	-0.00403395	-0.184755	0.00064658	0.0848979	-0.00125939	-0.178994	-0.0375421	-0.255203	-0.00188508	0.105743	-0.000580102	0.191889	0.00136218	-0.401618	-0.00192685	-0.121726	0.00340365	-0.0685126	-0.000329733	-0.000114365	-0.0293858	0.0647352	-0.168	0.0509925	-0.0949552	0.331983
3.58	0.232313	-0.0100219	0.0969707	0.00242237	0.000825493	-0.0339946	-0.0658941	-0.000568986	0.910112	-0.000114778	0.00445918	2.23E-05	-0.0542761	0.0186977	-0.0845835	0.0103132	-0.16099	0.0323407	-0.442586	-0.00774552	0.0614574	0.033277	0.260968	-0.00380344	-0.184719	0.00531339	0.0848859	-0.000355983	-0.179382	-0.0393755	-0.255198	0.00250951	0.105757	0.00448499	0.191891	-0.00025458	-0.401585	0.00589143	-0.121691	0.00289973	-0.0685283	-0.0038331	-0.000381505	-0.0374362	0.0630159	-0.143154	0.0503537	-0.0122137	0.332184
3.59	0.23229	-0.00115991	0.0969044	-0.00166858	0.000506302	-0.0307611	-0.0659001	-0.000525246	0.910116	0.000842526	0.0044595	2.67E-05	-0.0541402	0.00462876	-0.0844856	0.0142251	-0.160665	0.0306739	-0.442637	-0.000303382	0.0617636	0.0287105	0.26092	-0.00766679	-0.18473	-0.00543335	0.084857	-0.00632289	-0.179768	-0.0373376	-0.255143	0.00771683	0.105809	0.0056199	0.191878	-0.00237753	-0.401583	-0.00527818	-0.121685	-0.00077999	-0.068588	-0.0078195	-0.000638046	-0.0176461	0.0625672	0.0553596	0.0510499	0.116558	0.332281
3.6	0.232268	-0.0116235	0.0967922	-0.00580359	0.000223466	-0.0301223	-0.0659064	-0.000755508	0.910124	0.000684926	0.00445938	-7.56E-05	-0.0540462	0.0127467	-0.0843178	0.0207701	-0.160356	0.0296802	-0.442615	0.00453246	0.0620253	0.0223006	0.26083	-0.0100054	-0.184755	0.00675718	0.084781	-0.00705699	-0.180133	-0.03692	-0.255061	0.00737578	0.105856	0.00189978	0.191856	-0.000848981	-0.401595	0.00633673	-0.121683	0.00129603	-0.0686697	-0.00714623	-0.000820256	-0.00983363	0.06356	0.098769	0.0520201	0.0455705	0.332185
3.61	0.232188	-0.00611156	0.0966698	-0.00450501	-7.25E-05	-0.0330953	-0.0659138	-0.000735754	0.910132	0.00111143	0.00445751	-0.000289892	-0.0539133	0.00281384	-0.0841421	0.0173652	-0.160063	0.026482	-0.442541	0.0124556	0.0622018	0.0131962	0.260731	-0.0108899	-0.184715	-0.00192658	0.0847145	-0.00584984	-0.180513	-0.0385322	-0.254976	0.0116357	0.105862	0.0019185	0.191847	-0.00261801	-0.401538	-0.000305185	-0.121652	0.00570565	-0.0687059	-0.00122546	-0.000916718	-0.00731249	0.0636679	-0.0789635	0.0517019	-0.083929	0.33204
3.62	0.232229	0.00622857	0.0965623	-0.00150384	-0.000407761	-0.0361283	-0.0659204	-0.000702532	0.910146	0.0016423	0.00445384	-0.000434699	-0.0539527	-0.0129917	-0.0839972	0.010867	-0.159805	0.0261901	-0.442386	0.0183963	0.0622825	0.000763302	0.260606	-0.0129736	-0.184848	-0.020996	0.0846828	-0.00535681	-0.180894	-0.0391537	-0.254806	0.0216878	0.1059	0.00326173	0.191782	-0.00838303	-0.401618	-0.0150447	-0.121594	0.00481797	-0.0687031	0.00272238	-0.000920211	-0.00804162	0.0623763	-0.161545	0.050923	-0.0620394	0.331907
3.63	0.232319	0.00170893	0.0964704	-0.000896094	-0.000758284	-0.0356018	-0.0659289	-0.00101915	0.910161	0.00118248	0.00444905	-0.000485258	-0.054058	-0.00674034	-0.0838799	0.0104687	-0.159553	0.025425	-0.442205	0.0166931	0.0621837	-0.0229241	0.260479	-0.0116232	-0.185069	-0.0178151	0.0846758	-0.00394504	-0.181265	-0.0395399	-0.254567	0.0253927	0.10592	0.00317515	0.191682	-0.0108396	-0.401761	-0.0102244	-0.121537	0.00513328	-0.0686953	0.0017361	-0.000963821	-0.0200762	0.0605973	-0.188955	0.0504781	-0.026943	0.331934
3.64	0.232336	-0.00195297	0.0963789	-0.0016925	-0.00109364	-0.0330377	-0.0659411	-0.00137287	0.910171	0.00105501	0.0044446	-0.000390928	-0.0540602	-0.000888219	-0.0837639	0.0119604	-0.159308	0.0232799	-0.442063	0.0133016	0.06181	-0.0499634	0.260378	-0.0097272	-0.185214	-0.0127904	0.0846636	-0.0043397	-0.181655	-0.0402207	-0.254317	0.0246225	0.10596	0.00387323	0.191588	-0.00951021	-0.401825	-0.00668399	-0.121492	0.00115128	-0.0687024	-0.00235186	-0.00109729	-0.0170468	0.0590494	-0.073478	0.0507569	0.1083	0.332092
3.65	0.232357	-0.00235003	0.0962729	-0.00626075	-0.00138937	-0.0291172	-0.0659561	-0.00160195	0.910183	0.00123761	0.0044412	-0.000301304	-0.054078	-0.00400912	-0.0836255	0.0161798	-0.159086	0.0213782	-0.441904	0.0185443	0.061251	-0.0607052	0.260265	-0.0118134	-0.185352	-0.00917972	0.0846238	-0.00879749	-0.182032	-0.0372577	-0.254082	0.0215513	0.105978	-0.0012444	0.191503	-0.00698944	-0.401911	-0.00703774	-0.121497	-0.00135004	-0.0687573	-0.00607165	-0.00122436	-0.00710408	0.0592793	0.0968701	0.0522518	0.152583	0.332122
3.66	0.232353	-0.00321455	0.0961329	-0.00847624	-0.00164995	-0.0285329	-0.065973	-0.00166421	0.910195	0.00114915	0.00443826	-0.000290449	-0.0541041	-0.00625819	-0.0834528	0.0164297	-0.158886	0.0185729	-0.441688	0.023479	0.0606329	-0.0616263	0.260136	-0.012787	-0.185439	-0.00563065	0.0845398	-0.0102999	-0.182391	-0.0365708	-0.25389	0.0177548	0.105933	-0.00572322	0.191447	-0.00489527	-0.401977	-0.0064054	-0.121509	-0.00227828	-0.0688235	-0.00476438	-0.00134284	-0.00215178	0.060579	0.154552	0.0535247	0.101236	0.332094
3.67	0.232324	-0.0104426	0.0959793	-0.00957022	-0.00191635	-0.0302307	-0.0659905	-0.00178992	0.910205	0.00095744	0.00443557	-0.000249366	-0.0541234	0.00161705	-0.0832873	0.0166304	-0.158723	0.0140477	-0.441439	0.0234072	0.0600541	-0.0528272	0.259992	-0.0136781	-0.185481	0.0041598	0.0844463	-0.00939353	-0.18276	-0.0385208	-0.25373	0.0137669	0.105894	-0.00125251	0.191405	-0.00360962	-0.402018	0.00210798	-0.121535	-0.00265894	-0.0688588	-0.00129903	-0.00142851	0.00130362	0.0622587	0.172846	0.0543065	0.0503919	0.332014
3.68	0.232273	-0.00281356	0.0958099	-0.0101348	-0.0021934	-0.031033	-0.0660084	-0.00174613	0.910216	0.00135213	0.00443303	-0.000273502	-0.054115	-0.00731946	-0.0831353	0.0126053	-0.158605	0.00927999	-0.441199	0.0244115	0.0595943	-0.0393503	0.259848	-0.0150446	-0.185478	-0.00229263	0.0843408	-0.0109891	-0.183149	-0.0384884	-0.25361	0.0103822	0.105904	0.00233674	0.191386	-0.00102458	-0.402027	-0.00680284	-0.121531	0.0038996	-0.0688513	0.00289004	-0.00145531	0.00484087	0.0632782	0.000466885	0.0540902	-0.0972089	0.33192
3.69	0.232261	-0.00922469	0.0956652	-0.00400933	-0.00249267	-0.0338346	-0.0660263	-0.00181713	0.91023	0.00114466	0.00443094	-0.000108824	-0.054142	0.00477623	-0.0830425	0.00585307	-0.158509	0.0109346	-0.440975	0.0174121	0.0592596	-0.0293315	0.259695	-0.0132846	-0.185504	0.00355528	0.0842712	-0.00275548	-0.183534	-0.0396138	-0.253509	0.00987456	0.105935	0.00544785	0.191343	-0.0047328	-0.402075	0.00151707	-0.121494	0.000811564	-0.0688129	0.00533553	-0.0014344	-0.00796508	0.062556	-0.103772	0.0530289	-0.0763134	0.331924
3.7	0.232209	-0.00275333	0.095541	-0.00660981	-0.00280239	-0.0308034	-0.0660443	-0.0017171	0.910239	0.00114876	0.00443185	0.000263314	-0.0540911	-0.00279592	-0.0829799	0.00768504	-0.158397	0.0103293	-0.440814	0.0166373	0.0589833	-0.0234941	0.259574	-0.0115736	-0.185485	-0.00276502	0.084221	-0.00781921	-0.183919	-0.0361166	-0.25341	0.0103486	0.106018	0.0102658	0.191307	-0.0035933	-0.402071	-0.00576953	-0.121505	-0.00300925	-0.0687752	0.00119831	-0.00144885	0.00566636	0.0622073	0.0534156	0.0530884	0.0701205	0.331918
3.71	0.23226	0.00546673	0.0953817	-0.0111181	-0.00305264	-0.0260587	-0.0660606	-0.00163847	0.910252	0.00118837	0.00443601	0.000557549	-0.0541909	-0.0161855	-0.0828637	0.0105715	-0.158304	0.0111205	-0.440603	0.0228359	0.0588172	-0.011985	0.259429	-0.0135275	-0.185581	-0.00900131	0.0841095	-0.014752	-0.184243	-0.0311949	-0.253312	0.00835005	0.106124	0.00885789	0.19128	-0.00145053	-0.402197	-0.0157126	-0.12152	-0.0031632	-0.0688023	-0.0025773	-0.00135756	0.0213959	0.0633506	0.154339	0.0538019	0.0578193	0.331634
3.72	0.232328	0.00263315	0.095215	-0.0108265	-0.00328036	-0.0258983	-0.0660777	-0.00171516	0.910262	0.000722098	0.00444291	0.000813994	-0.0543162	-0.0109692	-0.0827341	0.0112597	-0.158202	0.0104142	-0.440388	0.0190248	0.0587182	-0.00561874	0.259306	-0.0111572	-0.18567	-0.00259825	0.0839791	-0.0137888	-0.184545	-0.0312305	-0.253259	0.00213913	0.106174	0.00341389	0.191283	0.0013763	-0.402353	-0.0130206	-0.121557	-0.00608173	-0.0688428	-0.00160617	-0.00118586	0.0290352	0.0650877	0.186613	0.0541693	0.0194029	0.331231
3.73	0.232332	-0.00524391	0.0950401	-0.0124017	-0.00350118	-0.0249196	-0.0660958	-0.00187693	0.910265	6.58E-05	0.00445206	0.000975665	-0.0543417	0.00125544	-0.0825936	0.014361	-0.158119	0.00656001	-0.44023	0.0117748	0.0587344	0.00919436	0.259208	-0.00809966	-0.185647	0.0120382	0.0838304	-0.0138518	-0.18486	-0.0310304	-0.253292	-0.00918313	0.106229	0.00631971	0.191333	0.00743648	-0.402439	-0.00428049	-0.1216	-0.00334095	-0.0688651	-0.000608216	-0.000982136	0.0344988	0.0669511	0.152531	0.0540937	-0.0535763	0.330807
3.74	0.2323	-0.00528498	0.0948855	-0.00649843	-0.00372464	-0.0258945	-0.0661141	-0.00186216	0.910264	-0.000206343	0.00446178	0.000977552	-0.0542818	0.00826965	-0.0824904	0.00713856	-0.158056	0.00578021	-0.440162	0.000273033	0.0588781	0.0160117	0.259155	-0.00217504	-0.185527	0.0154069	0.083695	-0.00747482	-0.185167	-0.0279403	-0.253433	-0.0177396	0.106286	0.00319826	0.191419	0.00893946	-0.402483	-0.00395877	-0.121618	-0.00179679	-0.0688613	0.00243148	-0.000680225	0.0284551	0.0674535	-0.0514045	0.0528014	-0.169734	0.33037
3.75	0.232274	-0.0025226	0.0947839	-0.00221382	-0.00396819	-0.0253678	-0.0661318	-0.0016325	0.91026	-0.000659443	0.00447207	0.00109005	-0.0541644	0.011134	-0.082458	0.00271738	-0.157984	0.00725445	-0.440212	-0.00955893	0.0590289	0.0141258	0.259153	0.00116388	-0.185381	0.0133809	0.0836109	-0.00443553	-0.185435	-0.0230357	-0.253634	-0.0211773	0.106305	0.00135043	0.191508	0.00888913	-0.402524	-0.0063926	-0.121631	-0.00213895	-0.068838	0.00244282	-0.000408816	0.0150213	0.0664139	-0.139984	0.0512434	-0.129668	0.330131
3.76	0.23227	-0.00647256	0.0947305	0.0026091	-0.00420199	-0.0221061	-0.066147	-0.00142855	0.910249	-0.00150374	0.00448352	0.0011996	-0.0540288	0.0212466	-0.0824729	-0.000465534	-0.15789	0.00923389	-0.440351	-0.0201438	0.0591272	0.00513473	0.259189	0.00578598	-0.185254	0.0177898	0.0835637	0.000769431	-0.185663	-0.0215019	-0.25385	-0.0236481	0.106279	-0.00690965	0.191597	0.00989226	-0.402584	-0.000725391	-0.121661	-0.00480264	-0.0688372	-0.00132653	-0.000250038	0.000110842	0.064834	-0.173016	0.0501605	-0.0846335	0.330145
3.77	0.232196	-0.00732379	0.0947175	0.00251879	-0.00440503	-0.0172285	-0.0661599	-0.00114198	0.910231	-0.00188657	0.00449621	0.00132487	-0.053765	0.0258036	-0.0825115	0.00201208	-0.157777	0.0088873	-0.440599	-0.0281909	0.0591736	0.00813542	0.259275	0.00911131	-0.185037	0.020444	0.0835409	-4.26E-05	-0.185899	-0.0207262	-0.254103	-0.0268275	0.106225	-0.00482015	0.191706	0.0123444	-0.402558	0.00102116	-0.121722	-0.0070918	-0.0688708	-0.00646626	-0.000189823	0.0064035	0.0634272	-0.061916	0.0498939	0.0578008	0.330293
3.78	0.232176	-0.00389376	0.0946986	0.000339774	-0.00454838	-0.0121971	-0.0661684	-0.000652818	0.910215	-0.00164185	0.00450944	0.00129014	-0.0535698	0.0186766	-0.0825177	0.0040622	-0.157673	0.00927395	-0.440851	-0.0243106	0.0593424	0.0247669	0.259351	0.00696219	-0.184877	0.0177991	0.0834873	-0.00322345	-0.186097	-0.0167708	-0.25437	-0.0274263	0.106178	-0.00616889	0.191828	0.0122954	-0.402599	-0.00237574	-0.121809	-0.00958442	-0.0689633	-0.00990148	-5.43E-05	0.0205268	0.0637693	0.0985532	0.0508839	0.101208	0.33017
3.79	0.232122	-0.00556377	0.0946713	0.00132457	-0.004666	-0.0126092	-0.066173	-0.000251128	0.910197	-0.00161189	0.00452166	0.00111313	-0.053346	0.0206109	-0.0824997	0.00380412	-0.157551	0.0108687	-0.4411	-0.0244532	0.0596231	0.0312027	0.259428	0.00719711	-0.184676	0.0188777	0.0834239	-0.000902808	-0.18628	-0.016763	-0.254654	-0.027943	0.106102	-0.00641017	0.19197	0.0144079	-0.402593	0.000401447	-0.12188	-0.0047368	-0.0690424	-0.0051037	0.000131427	0.0209631	0.0643518	-0.0254658	0.0511774	-0.0466346	0.329957
3.8	0.232149	0.00682294	0.0946767	0.00679112	-0.00480925	-0.0150156	-0.0661729	0.000203906	0.910185	-0.0010228	0.00453166	0.000897618	-0.0532255	0.00638087	-0.0825188	-0.00412031	-0.157431	0.0115937	-0.441328	-0.0215572	0.0599483	0.0327788	0.259495	0.00576702	-0.184591	-0.000883398	0.0834129	0.00271894	-0.186452	-0.0162654	-0.254889	-0.01844	0.106045	-0.00313301	0.192083	0.00749838	-0.402669	-0.0134763	-0.121915	-0.00478465	-0.0690717	0.000614205	0.000384526	0.0177503	0.0633653	-0.151018	0.0505005	-0.0598197	0.3298
3.81	0.232256	0.0124314	0.0947191	0.00840606	-0.00497061	-0.0136193	-0.06617	0.000372395	0.910175	-0.00104753	0.0045395	0.000669481	-0.0531981	-7.90E-05	-0.0825793	-0.00661996	-0.157316	0.0105404	-0.441543	-0.0209207	0.0602454	0.0258421	0.259559	0.00628772	-0.184646	-0.012348	0.0834577	0.00345804	-0.186604	-0.0150824	-0.255023	-0.0087733	0.106023	-0.00164716	0.192156	0.00610295	-0.402832	-0.0201394	-0.121946	-0.00327692	-0.0690788	0.00121504	0.000604863	0.009768	0.0616386	-0.19101	0.0500839	-0.02239	0.329786
3.82	0.232362	0.00497017	0.0947722	0.00877658	-0.0051031	-0.00977969	-0.066167	0.000150712	0.910163	-0.0013329	0.00454534	0.000519925	-0.0531759	0.00885209	-0.08264	-0.00503903	-0.157221	0.00803597	-0.441756	-0.0224392	0.0604607	0.0166235	0.259623	0.00680494	-0.184736	-0.0056689	0.0835167	0.00593434	-0.186746	-0.0150704	-0.255089	-0.00552731	0.106015	0.00137832	0.192198	0.00318716	-0.403001	-0.0120709	-0.121951	-0.00129784	-0.0691001	-0.00155946	0.000748555	0.00111495	0.0596388	-0.200374	0.0500398	0.0218392	0.329941
3.83	0.232382	-0.00341049	0.0948359	0.00690058	-0.00519658	-0.00517818	-0.0661668	-0.000100026	0.910152	-0.000895517	0.00455029	0.000467689	-0.0530493	0.0174462	-0.0826966	-0.00104525	-0.157149	0.00422056	-0.441987	-0.0216743	0.0605656	0.00426697	0.259692	0.00508875	-0.184735	0.0042319	0.0835787	0.00523494	-0.186887	-0.012865	-0.255143	-0.00547697	0.106048	0.00401793	0.192221	0.00193002	-0.403083	-0.00329535	-0.121975	-0.00475212	-0.0691476	-0.00614318	0.000845337	0.0065082	0.0583794	-0.0216456	0.051008	0.172536	0.330096
3.84	0.232311	-0.0105062	0.0948778	0.00295726	-0.00523748	-0.00111402	-0.0661682	-0.000147436	0.910145	-0.000368099	0.00455449	0.000357807	-0.052857	0.0191257	-0.0827132	0.00381095	-0.157107	0.000743466	-0.442165	-0.0122008	0.060544	-0.00798097	0.259732	0.00183886	-0.18464	0.0122432	0.0836029	0.00286709	-0.187008	-0.0098543	-0.255189	-0.00413799	0.106038	-0.00503667	0.192241	0.00195768	-0.403073	0.00485424	-0.122031	-0.00525814	-0.0692215	-0.00814533	0.000887741	0.00710137	0.0589782	0.114227	0.0528072	0.162505	0.330162
3.85	0.232201	-0.0129928	0.0948934	0.000252924	-0.00524453	-5.93E-06	-0.0661688	-6.50E-05	0.910145	0.000196865	0.00455726	0.000203626	-0.0526922	0.0149784	-0.0826919	0.00605838	-0.157104	-0.0031221	-0.442225	-0.000751602	0.060428	-0.0140263	0.259736	-0.00127416	-0.18452	0.0127489	0.0836003	0.00111363	-0.187106	-0.00853675	-0.255203	0.000799052	0.105987	-0.00392842	0.192246	-0.000241566	-0.40302	0.00790604	-0.122083	-0.00397524	-0.0692878	-0.00597047	0.00089214	0.00884637	0.0603665	0.157507	0.0541561	0.110009	0.330226
3.86	0.232008	-0.0219065	0.0948894	-0.000803841	-0.00524976	-0.00105155	-0.0661688	4.66E-05	0.910148	0.000435044	0.00455845	2.73E-05	-0.0524718	0.0230263	-0.0826541	0.00751163	-0.157139	-0.00749134	-0.442222	0.00228397	0.0602899	-0.0133977	0.259713	-0.00342635	-0.184329	0.0206737	0.0835873	0.00260868	-0.187217	-0.0101973	-0.255181	0.00381596	0.105972	0.00176855	0.192231	-0.00193597	-0.402862	0.0193341	-0.122126	-0.00118437	-0.0693088	-0.00182638	0.000864369	0.00645849	0.0619321	0.116474	0.0549248	0.0177327	0.33031
3.87	0.23188	-0.00551651	0.0948754	5.83E-05	-0.00525353	-0.00107058	-0.0661659	0.000484683	0.910159	0.00164192	0.00455761	-0.000189186	-0.0523752	-0.00205462	-0.0826176	0.00117506	-0.157225	-0.00964631	-0.44213	0.0153378	0.0601702	-0.0111315	0.259651	-0.00854085	-0.184248	-0.00328906	0.0835766	0.000683783	-0.187313	-0.00845593	-0.255088	0.0158423	0.10601	0.0050246	0.192177	-0.010368	-0.402768	0.00103669	-0.122101	0.00509486	-0.0692954	0.00223118	0.000942493	0.00676211	0.0620606	-0.0776293	0.0543692	-0.0903664	0.330351
3.88	0.231832	-0.00301039	0.0948965	0.00336557	-0.005279	-0.00196566	-0.0661608	0.000444389	0.910174	0.00150124	0.00455569	-0.00014503	-0.0523989	-0.00384571	-0.0826295	-0.0024065	-0.157306	-0.00753524	-0.441981	0.0141509	0.0599964	-0.0244516	0.259579	-0.00504445	-0.184306	-0.010425	0.0836236	0.0038783	-0.187385	-0.00610564	-0.254892	0.0229534	0.10609	0.0106816	0.192065	-0.0120977	-0.402755	-0.000995212	-0.122084	-0.00190105	-0.0692642	0.00265384	0.0010177	0.00420638	0.0613954	-0.00203416	0.0540609	0.0523866	0.330443
3.89	0.231836	0.00384925	0.0949078	-0.00107004	-0.00527429	0.00369739	-0.0661572	0.00032068	0.91019	0.00155481	0.00455472	-9.98E-05	-0.0524889	-0.0145038	-0.0826233	-5.88E-05	-0.157402	-0.0107635	-0.44182	0.018763	0.0597269	-0.0271971	0.259515	-0.00708909	-0.184441	-0.0170342	0.0836583	-0.00153764	-0.187401	-3.05E-06	-0.254651	0.025014	0.106174	0.00416073	0.191948	-0.011346	-0.40281	-0.0096137	-0.122107	-0.00285752	-0.0692667	-0.0018679	0.00107643	0.0151872	0.0621587	0.133254	0.0548783	0.0802083	0.330428
3.9	0.231881	0.00631363	0.0948948	-0.00340386	-0.00521478	0.00659398	-0.0661557	-4.76E-05	0.910203	0.00107993	0.00455361	-0.000110471	-0.0526502	-0.0175155	-0.0825913	0.000351169	-0.157533	-0.0132366	-0.441627	0.0186448	0.0594364	-0.0309812	0.25945	-0.00534299	-0.184619	-0.0175925	0.0836628	-0.00334493	-0.187378	0.000672479	-0.254409	0.0229636	0.106158	-0.00710319	0.191854	-0.00780682	-0.402931	-0.0136633	-0.122124	-0.00289065	-0.0693064	-0.00255879	0.00117938	0.0226968	0.063757	0.177719	0.0554371	0.0337891	0.330299
3.91	0.231918	5.71E-05	0.0948765	-0.00325945	-0.00513902	0.00714409	-0.0661583	-0.000480697	0.910211	0.000607889	0.00455249	-0.000124867	-0.0527926	-0.00797358	-0.0825679	-0.000173001	-0.157699	-0.0180939	-0.441455	0.0150968	0.0591216	-0.0302638	0.259396	-0.00515928	-0.184758	-0.00647487	0.0836594	-0.00163719	-0.187374	-0.00297596	-0.254215	0.0153836	0.106099	-0.00208628	0.191793	-0.00582374	-0.403057	-0.00753844	-0.122152	-0.00447794	-0.0693405	-0.00125033	0.00133144	0.0272513	0.0656706	0.19961	0.0555675	-0.00654393	0.330105
3.92	0.231886	-0.000931299	0.0948566	-0.00526681	-0.00505752	0.00814657	-0.0661641	-0.000573307	0.910215	0.000546504	0.00455134	-0.000111386	-0.0528417	-0.0078746	-0.0825618	0.000129261	-0.15791	-0.0234903	-0.441312	0.0160672	0.0588644	-0.0215524	0.259343	-0.00604446	-0.184778	-0.00190003	0.0836457	-0.00380548	-0.187418	-0.00542099	-0.254097	0.00991463	0.106125	0.00522751	0.191747	-0.00395989	-0.403109	-0.00659472	-0.12218	0.00102818	-0.069349	0.000974913	0.00150073	0.0263132	0.0674487	0.107673	0.055107	-0.111898	0.329904
3.93	0.23189	0.00157467	0.0948368	-0.000514757	-0.00497742	0.00527569	-0.0661691	-0.000442021	0.910223	0.00102174	0.00455042	-3.07E-05	-0.052956	-0.0106932	-0.0825704	-0.00631877	-0.158149	-0.020738	-0.441129	0.0178101	0.0586672	-0.0202862	0.259273	-0.00664674	-0.184833	-0.0076477	0.0836291	0.000573769	-0.187472	-0.00657449	-0.253988	0.0133817	0.106158	0.00138768	0.191689	-0.00858013	-0.403194	-0.00841728	-0.122141	0.00267545	-0.0693267	0.0059165	0.00170474	0.0111846	0.067488	-0.0804873	0.0534461	-0.180839	0.329795
3.94	0.231895	-0.000588612	0.0948609	0.00209529	-0.00494052	0.00430427	-0.0661727	-0.000331791	0.910234	0.00104585	0.00455137	0.000243298	-0.0530557	-0.00651823	-0.0826329	-0.00756661	-0.158338	-0.0161756	-0.440965	0.0150179	0.058476	-0.017243	0.259215	-0.00491789	-0.184919	-0.00937673	0.0836704	0.0031311	-0.187519	-0.00341671	-0.25382	0.019553	0.106177	0.00257305	0.191583	-0.0116258	-0.403259	-0.00419156	-0.122119	0.00212708	-0.0692648	0.00669376	0.00177323	-0.00928662	0.066304	-0.145145	0.0518418	-0.137939	0.329949
3.95	0.231847	-0.00910574	0.0948924	0.00230448	-0.00488507	0.0079613	-0.0661749	-0.000148604	0.910243	0.000740652	0.00455513	0.000499332	-0.0530871	0.00477221	-0.0826923	-0.00575544	-0.1585	-0.0156787	-0.440832	0.00985456	0.0583673	-0.00503668	0.259175	-0.0021788	-0.184971	-0.000634737	0.0837152	0.00503204	-0.18753	-0.000527368	-0.253614	0.0202931	0.106212	0.00448181	0.191464	-0.0112411	-0.403245	0.00789093	-0.122088	0.00271793	-0.0692173	0.00203793	0.00166988	-0.0255072	0.064727	-0.147736	0.0507141	-0.0716705	0.330332
3.96	0.231785	0.000407781	0.0949277	-0.000632233	-0.00478524	0.0133398	-0.0661749	0.000164634	0.910251	0.00113967	0.00456182	0.000823967	-0.0530939	-0.0073267	-0.0827437	-0.00428321	-0.158669	-0.0189787	-0.440734	0.0112498	0.0583597	0.00345938	0.259154	-0.00387161	-0.185002	-0.00833574	0.083751	-0.000129938	-0.187499	0.00685048	-0.253423	0.0178569	0.106275	0.00711243	0.191365	-0.0103095	-0.403204	-0.00205559	-0.122087	-0.00181756	-0.0692229	-0.00401686	0.00149845	-0.0124772	0.0641281	0.0402326	0.0508728	0.077696	0.330645
3.97	0.231783	0.0020728	0.0949359	-0.00396213	-0.00463013	0.0157714	-0.0661724	0.000255845	0.910261	0.000688278	0.00457131	0.00105872	-0.0531929	-0.0107638	-0.0827466	-0.000286022	-0.158875	-0.0201826	-0.440606	0.0123511	0.0584261	0.00687691	0.259113	-0.00250021	-0.185075	-0.00553963	0.0837412	-0.00361704	-0.187394	0.0112166	-0.253281	0.0102809	0.106348	0.00594632	0.191291	-0.00368732	-0.403233	-0.00322665	-0.122094	0.0013809	-0.0692753	-0.00379834	0.0013874	-0.0056072	0.0647876	0.0287772	0.0513737	-0.0200573	0.330722
3.98	0.231837	0.0114666	0.0949492	0.000506488	-0.00448808	0.0118681	-0.066169	0.000395312	0.910267	0.00062709	0.00458272	0.00123343	-0.0533464	-0.0185534	-0.0827532	-0.00619953	-0.159083	-0.0188987	-0.440492	0.00922433	0.0584862	0.00631893	0.259101	0.000102634	-0.18518	-0.0154651	0.0837355	-0.00113139	-0.187285	0.0084248	-0.253195	0.00781853	0.106404	0.00674239	0.191255	-0.00339566	-0.403318	-0.0137759	-0.122068	0.00145659	-0.0692901	0.003081	0.00135457	-0.0067534	0.0642211	-0.124669	0.0506464	-0.0904175	0.330778
3.99	0.231974	0.0171752	0.0949931	0.00244728	-0.00438856	0.0105751	-0.0661651	0.00036633	0.91027	-3.61E-05	0.00459594	0.00141721	-0.0535575	-0.0207886	-0.0828011	-0.00878533	-0.159283	-0.0181252	-0.440428	0.00292413	0.0585838	0.0148629	0.25911	0.00245946	-0.185366	-0.0209101	0.0837629	-0.00139445	-0.187193	0.00807076	-0.253124	0.00576703	0.106488	0.00946536	0.191227	-0.0014624	-0.403493	-0.020481	-0.122046	0.0013199	-0.069261	0.00579005	0.00135025	-0.0122719	0.0626682	-0.175148	0.0499203	-0.053677	0.33087
4	0.232145	0.0167674	0.0950498	0.00416278	-0.0042805	0.0133094	-0.0661627	0.000121229	0.910266	-0.000776578	0.00461058	0.00150335	-0.0537685	-0.0149879	-0.0828672	-0.0111564	-0.159476	-0.0178597	-0.440438	-0.00623453	0.0588071	0.0280594	0.259155	0.00581976	-0.18557	-0.0168382	0.083788	0.00011708	-0.187081	0.0109782	-0.253094	-0.000365083	0.106535	-0.00193261	0.191226	-0.000205857	-0.403714	-0.0207527	-0.122016	0.00120893	-0.0692383	0.00356441	0.0012786	-0.0210653	0.0607731	-0.200588	0.0495448	-0.0213488	0.331095
4.01	0.232244	0.00683235	0.0951295	0.00501288	-0.00414472	0.0167757	-0.0661635	-0.000200629	0.910254	-0.00157025	0.0046263	0.00164315	-0.0538412	0.0021861	-0.0829613	-0.00970685	-0.159675	-0.020689	-0.440561	-0.0175125	0.0591406	0.0388843	0.259234	0.00934316	-0.185646	-0.000390881	0.0838202	0.00282069	-0.186961	0.0112644	-0.25315	-0.0109593	0.106477	-0.00551099	0.191243	0.00312847	-0.403859	-0.0095189	-0.121993	0.000701005	-0.0692379	-0.000135593	0.00111721	-0.0289038	0.058747	-0.18001	0.0495839	0.0457043	0.331436
4.02	0.232276	0.00261766	0.0952089	0.00199949	-0.00397182	0.0203682	-0.0661657	-0.000153948	0.91024	-0.00124348	0.00464353	0.00179926	-0.0538088	0.00585598	-0.0830419	-0.00457885	-0.159888	-0.0214012	-0.440747	-0.0167596	0.0595798	0.0484841	0.259324	0.00652543	-0.185606	0.00794655	0.0838264	-0.000562888	-0.186841	0.0139073	-0.253288	-0.0163675	0.106459	-0.000179268	0.191285	0.00532647	-0.403933	-0.00442771	-0.122001	-0.0032786	-0.0692685	-0.00383877	0.000913545	-0.0211932	0.057938	0.0264085	0.0508538	0.179964	0.331655
4.03	0.232241	-0.00428633	0.0952568	-0.00262424	-0.00376188	0.0221379	-0.066166	0.000118123	0.91023	-0.000890945	0.00466183	0.0018298	-0.0537276	0.00914049	-0.0830651	0.00274673	-0.160083	-0.0193854	-0.440896	-0.0117324	0.0600625	0.0467962	0.259391	0.0047293	-0.185477	0.0170208	0.0837784	-0.00461671	-0.186703	0.0150674	-0.253465	-0.0186254	0.106441	-0.00401139	0.19135	0.00782852	-0.403926	0.00480648	-0.122033	-0.00185568	-0.0693081	-0.00345561	0.000649804	-0.0233064	0.0588069	0.128463	0.05256	0.145518	0.331736
4.04	0.232147	-0.0111555	0.0952763	-0.00364065	-0.00353765	0.0218428	-0.0661625	0.000551593	0.910224	-0.00044772	0.00467968	0.0017275	-0.0536222	0.0120688	-0.0830368	0.0062698	-0.160269	-0.0200267	-0.440977	-0.00464598	0.0604964	0.0404015	0.259421	0.00101434	-0.185294	0.0227307	0.0837009	-0.00320686	-0.18658	0.0123438	-0.253638	-0.0163467	0.106392	-0.00399587	0.19142	0.00594463	-0.403836	0.0146213	-0.122058	-0.00183175	-0.0693209	-0.00107472	0.000319477	-0.0252509	0.0602718	0.159474	0.0537823	0.0937029	0.331806
4.05	0.232029	-0.00463061	0.0952885	-0.00342627	-0.00331826	0.0212203	-0.0661544	0.00104626	0.910222	0.00039264	0.00469581	0.00145921	-0.0535242	0.00171831	-0.0829834	0.00579806	-0.160468	-0.0208946	-0.440999	0.00101712	0.0608672	0.0346479	0.259429	-0.000775226	-0.185102	0.0129523	0.0836351	-0.00268139	-0.186471	0.0137955	-0.25378	-0.0117528	0.106381	0.00121612	0.191469	0.00304667	-0.4037	0.00808894	-0.122063	0.00375681	-0.0692959	0.00295814	3.78E-05	-0.0207737	0.0613109	0.0126415	0.0540717	-0.0514653	0.331788
4.06	0.231991	0.000537101	0.0953092	-0.000339138	-0.00310635	0.0201974	-0.0661428	0.00117945	0.910229	0.000731785	0.00470907	0.0012132	-0.0535365	-0.00479578	-0.0829276	0.00261776	-0.160668	-0.0179505	-0.440976	0.00354445	0.0611989	0.031589	0.259407	-0.00254053	-0.185025	0.00329461	0.0836036	0.00139559	-0.18632	0.0166533	-0.253867	-0.00534499	0.106394	0.00194524	0.19148	-0.000796153	-0.403645	0.00253573	-0.122009	0.00296692	-0.0692485	0.00465846	-0.000138093	-0.0176506	0.060843	-0.0387214	0.0535414	0.000161951	0.331696
4.07	0.231997	0.00402678	0.0953489	-0.00274961	-0.0029011	0.0223657	-0.0661303	0.00132665	0.910237	0.000840294	0.00472031	0.00103491	-0.0536177	-0.0128441	-0.0828815	0.00515288	-0.160855	-0.0190955	-0.440914	0.0103488	0.061466	0.0208145	0.25938	-0.00376332	-0.18503	-0.00311683	0.0836111	-0.00172425	-0.186138	0.0196683	-0.253885	0.00103525	0.106434	0.00434678	0.191454	-0.00307465	-0.403645	-0.00192373	-0.122005	-0.000120373	-0.0692114	0.00218927	-0.000258407	-0.00303283	0.0612637	0.115563	0.0541704	0.0893273	0.331403
4.08	0.232024	0.0055958	0.0953543	-0.00637191	-0.00265254	0.0252505	-0.0661178	0.00125979	0.910245	0.000800359	0.00472934	0.000750356	-0.0537701	-0.0192655	-0.0827855	0.00734238	-0.161078	-0.0234402	-0.440774	0.0178541	0.0616123	0.00799669	0.259338	-0.0050188	-0.185085	-0.00599401	0.083576	-0.00570426	-0.185932	0.0191426	-0.253855	0.00503254	0.106424	-0.00637538	0.191426	-0.00314114	-0.403681	-0.00474824	-0.121991	0.00145696	-0.0692055	0.000572847	-0.000332305	0.00441909	0.0627639	0.172323	0.0548984	0.0518646	0.330969
4.09	0.232073	0.00875413	0.0953522	-0.00592309	-0.00239352	0.0245819	-0.0661066	0.000982469	0.910254	0.000820992	0.00473525	0.000433701	-0.0539755	-0.0232764	-0.0826925	0.00455001	-0.161357	-0.0289996	-0.440585	0.0198612	0.0616211	-0.00745746	0.25929	-0.00478516	-0.185181	-0.0106354	0.0835364	-0.00583919	-0.185749	0.0156213	-0.253788	0.00759991	0.106349	-0.00571494	0.191391	-0.00403121	-0.403755	-0.00977733	-0.121983	-0.000656511	-0.069201	0.00240313	-0.00037032	0.00810172	0.0646233	0.197587	0.0552516	0.0190531	0.330542
4.1	0.232095	-0.00132064	0.0953498	-0.00587716	-0.00214091	0.0243996	-0.066099	0.000558823	0.910261	0.000505665	0.00473807	0.000129178	-0.0541452	-0.010004	-0.0826192	0.00452046	-0.161688	-0.0342912	-0.440401	0.0170808	0.0614761	-0.0230922	0.25924	-0.0045331	-0.185243	0.00223918	0.083497	-0.00355358	-0.185599	0.0134027	-0.253725	0.00436642	0.106323	-0.000204353	0.191347	-0.0047667	-0.403813	0.000780753	-0.121987	-0.00104914	-0.0691786	0.0031874	-0.000392036	0.00904859	0.0666691	0.207273	0.0552634	-0.0192723	0.330159
4.11	0.232042	-0.00271668	0.0953447	-0.00661152	-0.00188287	0.0253228	-0.066095	0.000300872	0.910267	0.000789931	0.00473812	-0.000135003	-0.0542206	-0.00866419	-0.0825596	0.00413	-0.16206	-0.0377724	-0.440235	0.0171703	0.0611463	-0.0397544	0.259198	-0.00441582	-0.185201	0.00575761	0.0834497	-0.00404948	-0.18546	0.0154094	-0.253698	0.00130056	0.106362	0.00540063	0.191307	-0.00371272	-0.403791	0.00123627	-0.121973	0.00541374	-0.0691407	0.00423886	-0.000380285	0.0104967	0.0682378	0.0625632	0.05452	-0.149321	0.329804
4.12	0.231992	-0.00379846	0.0953671	0.000269302	-0.00163865	0.0223644	-0.0660931	0.000123034	0.910276	0.000938219	0.00473581	-0.000294502	-0.0543013	-0.00551906	-0.0825448	-0.0036601	-0.16242	-0.0321097	-0.44006	0.0163215	0.0607084	-0.0486864	0.259152	-0.00334527	-0.185159	0.00341908	0.0834368	0.00351961	-0.185302	0.0160455	-0.25367	0.00543599	0.106378	-0.000353252	0.191247	-0.00828753	-0.403775	0.00250873	-0.121919	0.00411888	-0.0690832	0.00703051	-0.000317526	-0.00376294	0.0679264	-0.0991198	0.0527435	-0.174048	0.329572
4.13	0.231907	-0.0110069	0.095435	0.00314744	-0.00143062	0.021889	-0.0660931	-0.000131374	0.910283	0.000579038	0.00473286	-0.000288248	-0.0543218	0.00493326	-0.082591	-0.00575979	-0.162718	-0.0287787	-0.439917	0.0124242	0.0601913	-0.0527385	0.259128	-0.00139777	-0.185102	0.00852903	0.0834805	0.00742216	-0.185142	0.0166703	-0.253595	0.00897085	0.106372	-0.00162724	0.191164	-0.00856461	-0.403714	0.0113733	-0.121885	0.00358656	-0.0690053	0.00606199	-0.000381384	-0.0225444	0.0666301	-0.149809	0.0512509	-0.125199	0.329629
4.14	0.231769	-0.00681649	0.0955156	0.0032944	-0.00120972	0.0245256	-0.0660951	-0.000157836	0.910287	0.000574709	0.00473042	-0.000207407	-0.05427	0.000977376	-0.0826561	-0.0076943	-0.163009	-0.0300395	-0.439803	0.010959	0.05967	-0.051755	0.259122	0.000975255	-0.184995	0.0040614	0.0835328	0.00657546	-0.184979	0.0179222	-0.253505	0.00971536	0.106367	0.0007654	0.191092	-0.00783507	-0.403586	0.00642944	-0.12186	4.07E-05	-0.0689517	0.00142624	-0.000553759	-0.0167285	0.0653656	-0.0558186	0.0505632	0.0127912	0.329844
4.15	0.23172	-0.00169663	0.0955809	-0.00266632	-0.000953845	0.027959	-0.0660977	-0.000373908	0.910295	0.000655849	0.00472909	-6.44E-05	-0.054322	-0.00564337	-0.0827065	-0.00290412	-0.16332	-0.0311049	-0.439688	0.0113946	0.0591939	-0.0416435	0.259111	-0.00188756	-0.184984	0.00192524	0.0835585	-0.000663108	-0.184778	0.0219398	-0.253414	0.00671813	0.106396	0.0043209	0.191018	-0.00434795	-0.403578	-0.000741333	-0.121862	0.00217902	-0.0689556	-0.001624	-0.000628929	0.00192322	0.0655808	0.045315	0.0510673	0.0283099	0.329814
4.16	0.231711	0.00568337	0.0956224	-0.000190269	-0.000687243	0.0245153	-0.0661026	-0.000531058	0.910301	0.000677206	0.00472886	3.02E-05	-0.0544164	-0.0122948	-0.0827397	-0.00812626	-0.163624	-0.0283119	-0.439575	0.0107161	0.0588348	-0.0305488	0.259094	-0.00156634	-0.184994	-0.00583342	0.0835559	0.000675944	-0.184569	0.018447	-0.253359	0.00599604	0.106418	0.00142061	0.190978	-0.00576214	-0.403625	-0.0101476	-0.121822	0.00392205	-0.0689553	0.00369052	-0.000572323	0.00517081	0.0653042	-0.103787	0.0506456	-0.0847488	0.329676
4.17	0.231761	0.00874316	0.0956862	0.00218971	-0.000477693	0.0198377	-0.0661094	-0.000822521	0.910306	0.000362652	0.00473017	0.000258662	-0.054557	-0.0127393	-0.0828222	-0.0117938	-0.163913	-0.0280651	-0.439482	0.00714841	0.0585536	-0.0265117	0.259082	-0.000378585	-0.185072	-0.0103084	0.0835872	0.00150853	-0.184398	0.015005	-0.253293	0.00699362	0.106458	0.00678282	0.190928	-0.00460609	-0.403742	-0.0144371	-0.12178	0.00322095	-0.0689033	0.00863125	-0.000475292	0.000836358	0.0638611	-0.170354	0.0498808	-0.0592723	0.329612
4.18	0.23185	0.0143087	0.0957597	0.00262883	-0.000291482	0.0205314	-0.0661197	-0.00118673	0.910308	1.67E-05	0.00473385	0.000480713	-0.0547156	-0.0169094	-0.082936	-0.0149577	-0.164222	-0.0318336	-0.439425	0.00440117	0.0583208	-0.0194227	0.259088	0.00160985	-0.185186	-0.0143327	0.0836228	3.44E-05	-0.184233	0.0169389	-0.253234	0.0042718	0.106514	0.00258809	0.190891	-0.00268318	-0.403914	-0.0224625	-0.12174	0.00341244	-0.0688397	0.00745886	-0.000394254	-0.00343893	0.0620288	-0.195006	0.0494468	-0.0278404	0.32967
4.19	0.231983	0.0120826	0.0958349	0.00356012	-8.65E-05	0.0218786	-0.0661344	-0.0017709	0.910305	-0.000716061	0.00473988	0.000726862	-0.0549029	-0.00935071	-0.0830638	-0.0163221	-0.164568	-0.033501	-0.439407	-0.00408947	0.0581838	-0.0057955	0.259119	0.00530389	-0.185315	-0.0072321	0.0836447	0.00166903	-0.184039	0.018368	-0.253225	-0.00338554	0.106483	-0.00845953	0.190872	-0.00107902	-0.404155	-0.0217036	-0.121686	0.00307926	-0.0688088	0.00506965	-0.000360761	-0.0106806	0.0599837	-0.211771	0.0493195	0.00452708	0.329887
4.2	0.232002	-0.00205253	0.0959321	0.00554193	0.000114331	0.0220194	-0.0661555	-0.00234264	0.910293	-0.00147322	0.00474855	0.00102541	-0.0548864	0.0147272	-0.0832257	-0.0149511	-0.164891	-0.0322493	-0.439523	-0.0186566	0.0581936	0.00671994	0.259199	0.0104181	-0.185262	0.0138519	0.0836829	0.00651635	-0.183871	0.0166675	-0.253315	-0.0147686	0.106399	-0.0069179	0.190886	0.00315087	-0.404279	-0.00634296	-0.121663	-0.00101824	-0.0687822	0.00265179	-0.000398623	-0.0125789	0.057975	-0.152804	0.0496886	0.0974892	0.330208
4.21	0.231936	-0.00744078	0.0960235	0.00191227	0.000332292	0.0245283	-0.0661796	-0.00245888	0.910279	-0.00134283	0.00476027	0.00129654	-0.0547279	0.021163	-0.0833769	-0.00928913	-0.165203	-0.0328018	-0.439725	-0.020824	0.0582822	0.00862368	0.259298	0.0083708	-0.185068	0.0238347	0.0836974	0.00308931	-0.183718	0.0169889	-0.253494	-0.0210935	0.106354	-0.00440483	0.190931	0.00666448	-0.404319	-0.000340358	-0.121693	-0.0047219	-0.0687814	-0.00125654	-0.000441107	-0.0037242	0.0575258	0.0524942	0.0513601	0.19931	0.33037
4.22	0.231808	-0.0137547	0.0960875	8.14E-06	0.000573202	0.0246559	-0.0662026	-0.00217473	0.910266	-0.00128058	0.00477395	0.00141425	-0.0545103	0.0260421	-0.0834828	-0.00464951	-0.165506	-0.0317265	-0.439916	-0.0186797	0.0583127	-0.00211963	0.259378	0.00731019	-0.184787	0.0315508	0.0836739	0.0031176	-0.18358	0.0146265	-0.253716	-0.0230401	0.106274	-0.00970913	0.191002	0.00760099	-0.404287	0.00803993	-0.121749	-0.00566137	-0.0687913	-0.00100283	-0.000527306	-0.00514827	0.0585278	0.131713	0.0531338	0.148589	0.330454
4.23	0.231623	-0.0163728	0.0961399	-0.000605515	0.000810312	0.0236275	-0.066222	-0.00169708	0.910254	-0.00108812	0.00478834	0.00144928	-0.0542421	0.0272798	-0.0835571	-0.00162762	-0.165795	-0.0299431	-0.440086	-0.0167444	0.0582779	-0.0012528	0.259448	0.00695331	-0.184441	0.0347394	0.0836495	0.00418891	-0.183473	0.0133816	-0.253951	-0.0246956	0.106211	-0.00255453	0.19108	0.00884227	-0.404173	0.0122718	-0.121809	-0.00340227	-0.0687788	0.00116596	-0.000636897	-0.000247911	0.0598513	0.0967674	0.0542605	0.0533035	0.330518
4.24	0.231504	-0.00354322	0.0961972	0.0026241	0.00103493	0.0219467	-0.0662363	-0.00123393	0.910247	-0.000452566	0.00480212	0.00130776	-0.0540637	0.011794	-0.0836243	-0.00669376	-0.166061	-0.024791	-0.440227	-0.013447	0.0583921	0.0261583	0.259505	0.00545363	-0.184164	0.0192123	0.0836451	0.00645953	-0.183343	0.0164541	-0.254196	-0.0228582	0.10619	-0.00090913	0.191153	0.00466092	-0.404123	-0.00196475	-0.12182	-0.000873542	-0.0687451	0.00419103	-0.000617695	0.00556544	0.0599613	-0.0369393	0.0541972	-0.0095807	0.330477
4.25	0.231501	0.00726561	0.0962815	0.00285248	0.00123296	0.0213213	-0.0662465	-0.000813807	0.910242	-0.000382592	0.00481499	0.00128678	-0.0540181	-0.00107408	-0.0837138	-0.00751279	-0.166273	-0.0193362	-0.440358	-0.0120127	0.0587611	0.0446852	0.259565	0.00523009	-0.184037	0.00415039	0.0836899	0.00460155	-0.183176	0.0192525	-0.254395	-0.0170133	0.106226	0.00687263	0.191197	0.00355423	-0.404203	-0.0144061	-0.121854	-0.00542832	-0.0687121	0.00359517	-0.000500728	0.0232377	0.0601796	0.0919304	0.054767	0.102589	0.330278
4.26	0.231549	0.00526409	0.0963501	0.0014029	0.00144522	0.0226194	-0.0662534	-0.000668991	0.910237	-0.000646656	0.00482717	0.00112744	-0.0540433	0.00026288	-0.0837713	-0.0050721	-0.166459	-0.0176118	-0.440469	-0.0113911	0.0592303	0.0466255	0.259613	0.00435574	-0.183994	0.00446357	0.0837185	0.00349534	-0.182983	0.0187404	-0.254546	-0.0134843	0.106247	-0.00395968	0.191233	0.00388159	-0.404346	-0.0121373	-0.1219	-0.0058396	-0.0687038	0.00188172	-0.000310166	0.0284908	0.0615485	0.163954	0.0556819	0.0721703	0.329884
4.27	0.231567	0.00591517	0.0964109	0.000784266	0.00166937	0.0235055	-0.0662594	-0.000591055	0.910231	-0.000562282	0.00483737	0.00089166	-0.0540352	-0.00155616	-0.0838142	-0.00436049	-0.166647	-0.0202155	-0.440581	-0.00970485	0.0596915	0.0464629	0.259653	0.00303077	-0.183933	0.00293342	0.0837389	0.00276245	-0.182817	0.0153074	-0.254675	-0.0118437	0.106184	-0.00645624	0.191276	0.00366089	-0.404459	-0.0135402	-0.121945	-0.00540753	-0.0687033	0.00103309	-0.000115082	0.0324198	0.0633365	0.188646	0.0561889	0.0335129	0.329494
4.28	0.231647	0.0130489	0.0964671	-0.000375401	0.00190143	0.023911	-0.0662647	-0.000448584	0.910227	-0.000222417	0.00484502	0.000621577	-0.0541219	-0.0128721	-0.0838432	-0.00395143	-0.166869	-0.0222113	-0.440646	-0.0030734	0.0601577	0.0454599	0.259672	4.24E-05	-0.183957	-0.00626786	0.0837531	-0.000371768	-0.182666	0.01406	-0.254772	-0.00807847	0.106149	-0.000475272	0.1913	0.00121196	-0.404655	-0.023264	-0.12198	-0.00419656	-0.0687171	0.00107542	0.000145974	0.0413812	0.0653255	0.204462	0.0563394	-1.91E-06	0.32907
4.29	0.231686	-0.000956119	0.0965089	-0.00174631	0.00213379	0.022823	-0.0662704	-0.000679554	0.910224	-0.000395362	0.00484985	0.000333448	-0.0541748	0.00264292	-0.0838444	0.00165232	-0.16709	-0.020709	-0.440681	-0.00384442	0.0606084	0.0444014	0.259668	-0.000683358	-0.183941	0.00974842	0.0837529	0.00143022	-0.182537	0.0114865	-0.25486	-0.010098	0.106175	0.00484707	0.191308	0.00148677	-0.404814	-0.00764152	-0.121998	-0.00182728	-0.0687232	0.00168189	0.000447712	0.041775	0.0674275	0.204842	0.0561319	-0.0422884	0.328632
4.3	0.231628	-0.00588318	0.0965464	-0.000337373	0.00235193	0.0206836	-0.0662771	-0.000693965	0.910223	0.000237417	0.00485138	-2.66E-05	-0.0541209	0.00688766	-0.0838309	0.0020947	-0.167285	-0.018433	-0.440707	-0.000666382	0.0610358	0.0403754	0.259659	-0.00235185	-0.183813	0.0135798	0.0837587	0.00487307	-0.182439	0.0102552	-0.254958	-0.00829455	0.106239	0.00667134	0.191309	-0.0016879	-0.40486	-0.00199873	-0.121986	0.00418823	-0.0687019	0.00421576	0.000785687	0.0373817	0.0687516	0.0245953	0.0549997	-0.183086	0.328209
4.31	0.231522	-0.011676	0.0966091	0.00445672	0.00252778	0.0162771	-0.0662829	-0.000434407	0.910229	0.00083427	0.00484944	-0.000343137	-0.0540206	0.0128384	-0.0838405	-0.000585679	-0.167433	-0.0131528	-0.440705	0.00151409	0.0614026	0.0324819	0.259635	-0.00287834	-0.183664	0.0125308	0.0838161	0.0116533	-0.182354	0.00858945	-0.254996	0.00193806	0.106287	0.0036204	0.191263	-0.00654945	-0.404833	0.00632837	-0.121937	0.00500017	-0.0686423	0.00658009	0.00107725	0.0137128	0.0681967	-0.112028	0.0530518	-0.178447	0.328007
4.32	0.231346	-0.0191294	0.0966944	0.00499219	0.00266553	0.0149768	-0.0662859	-0.000141417	0.910238	0.000823551	0.00484481	-0.000566024	-0.0538475	0.0201529	-0.0838679	0.00145815	-0.167537	-0.0107724	-0.440688	0.00237419	0.0617011	0.0278798	0.259609	-0.00203984	-0.183502	0.0141008	0.0839232	0.0140063	-0.182287	0.00772516	-0.254922	0.0124227	0.106337	0.00595435	0.191169	-0.0105983	-0.404697	0.0177058	-0.121893	0.00568305	-0.0685675	0.00429722	0.00115016	-0.00890707	0.0669057	-0.120942	0.0515711	-0.0999995	0.328159
4.33	0.231237	0.00233626	0.0967641	0.00152036	0.002815	0.0174973	-0.0662853	0.000223499	0.910251	0.00178817	0.0048378	-0.000850162	-0.0537713	-0.00840077	-0.0838666	0.000935967	-0.167639	-0.0109938	-0.440634	0.0103141	0.0619873	0.0300684	0.259577	-0.00492239	-0.183468	-0.0127787	0.0840237	0.00663812	-0.182185	0.0134895	-0.25475	0.021739	0.1064	0.00654388	0.191059	-0.0135793	-0.404623	-0.00674183	-0.121852	0.00398471	-0.068542	-0.000805091	0.00113975	0.00547849	0.0664381	0.0135244	0.05137	0.0215034	0.328351
4.34	0.231306	0.0101577	0.0968048	0.000313144	0.00298055	0.0153674	-0.0662825	0.000223966	0.910268	0.00160856	0.00482772	-0.00115756	-0.0539335	-0.0192862	-0.0838289	0.000249341	-0.167755	-0.00913303	-0.440507	0.0147065	0.062217	0.00943543	0.259514	-0.00633543	-0.183664	-0.0238046	0.0841012	0.00377831	-0.182025	0.0133116	-0.254506	0.0264728	0.106466	0.00541304	0.190926	-0.0129172	-0.404759	-0.0159869	-0.121778	0.0083581	-0.0685614	0.00118233	0.00124448	0.00894159	0.0661609	-0.0929861	0.0510106	-0.0877084	0.328445
4.35	0.231386	0.00752156	0.096857	0.00434854	0.00309375	0.00909926	-0.0662807	0.000130061	0.910282	0.00108181	0.00481517	-0.00134268	-0.0541128	-0.015415	-0.0838168	-0.00352627	-0.167856	-0.00897888	-0.440356	0.0151319	0.0621378	-0.0267272	0.259463	-0.00288217	-0.1839	-0.0252038	0.0842034	0.00744064	-0.181913	0.00453601	-0.254214	0.0317097	0.106497	-0.000546669	0.190793	-0.0137219	-0.404902	-0.012786	-0.121696	0.00586226	-0.0685437	0.00549804	0.00137224	0.00209616	0.0647938	-0.165372	0.0501082	-0.0778858	0.32862
4.36	0.23146	0.0103286	0.0969241	0.00543604	0.00315464	0.00689992	-0.0662808	-0.000146266	0.91029	0.00079734	0.00480103	-0.00150041	-0.054262	-0.0157088	-0.0838421	-0.00680309	-0.167979	-0.0136334	-0.440233	0.0112672	0.0617186	-0.0501934	0.25945	-0.00131895	-0.184147	-0.0288921	0.0843242	0.00657054	-0.181884	-0.00143795	-0.25389	0.0324287	0.106478	-0.00317483	0.19066	-0.0133828	-0.405034	-0.0166305	-0.121632	0.00553258	-0.0684992	0.00554726	0.00145883	-0.00240948	0.0630071	-0.19032	0.0494742	-0.0488276	0.328906
4.37	0.231599	0.0178583	0.0969987	0.00631796	0.00321495	0.007914	-0.0662833	-0.000364249	0.910298	0.000742741	0.00478498	-0.00168006	-0.0544826	-0.0243614	-0.0839034	-0.0124362	-0.168151	-0.0166461	-0.440112	0.0125191	0.0611699	-0.0602049	0.259435	-0.000980642	-0.184459	-0.0356744	0.0844414	0.00524687	-0.181874	-0.00164616	-0.253574	0.0308764	0.106437	-0.00410053	0.190524	-0.0139468	-0.405251	-0.0264688	-0.121562	0.00555905	-0.0684868	0.00250494	0.00152903	-0.00284882	0.0610113	-0.208035	0.049131	-0.0180224	0.329271
4.38	0.231767	0.0131646	0.0970812	0.00722401	0.0032715	0.00630125	-0.0662889	-0.000760592	0.910302	0.000163845	0.00476806	-0.00167176	-0.0547322	-0.0165503	-0.0839968	-0.0131824	-0.168328	-0.0138398	-0.439996	0.00883226	0.0605336	-0.0651713	0.259424	-0.000281987	-0.184785	-0.0282009	0.0845542	0.0060138	-0.181868	-0.00415309	-0.253284	0.0261368	0.106414	9.26E-05	0.190389	-0.0129877	-0.405513	-0.021645	-0.12149	0.00506137	-0.0684987	0.00184519	0.00157629	-0.0116174	0.058878	-0.216575	0.0491231	0.01808	0.329694
4.39	0.231825	0.000994284	0.097163	0.00609536	0.00330006	0.00369716	-0.0662986	-0.00109317	0.9103	-0.000241762	0.00475207	-0.00151679	-0.0548136	0.0014533	-0.0841037	-0.00955189	-0.168445	-0.00904326	-0.439953	0.00065246	0.059917	-0.0568651	0.259438	0.00140207	-0.184956	-0.0108589	0.0846593	0.00675606	-0.181913	-0.00688838	-0.253063	0.0179685	0.106416	-0.00125452	0.190284	-0.00789377	-0.405645	-0.00749947	-0.12144	0.00288666	-0.0684937	0.00155774	0.00151716	-0.0169763	0.0569664	-0.119989	0.049728	0.135021	0.330182
4.4	0.231791	-0.00781465	0.097207	0.00107565	0.00332643	0.00353422	-0.0663104	-0.00112677	0.9103	0.000157545	0.00473767	-0.00136213	-0.0547706	0.0101049	-0.0841803	-0.0039347	-0.168528	-0.00871385	-0.439945	0.000445817	0.0593939	-0.0486999	0.259442	-0.000213982	-0.184987	0.00325876	0.0847167	0.00351106	-0.181972	-0.00549416	-0.252918	0.0109172	0.106402	-0.00228434	0.190221	-0.00457615	-0.405667	0.00362159	-0.121426	0.000598894	-0.0684924	-0.000471251	0.00135179	-0.0191734	0.0568294	0.0731793	0.0516349	0.20312	0.330586
4.41	0.231685	-0.0137645	0.0972031	-0.00244021	0.00335858	0.00191426	-0.0663208	-0.000917978	0.910302	0.000172354	0.00472462	-0.00124806	-0.0546658	0.0135977	-0.0842182	-0.000678665	-0.168615	-0.00991165	-0.439912	0.00446091	0.0589397	-0.0418246	0.25942	-0.00248565	-0.184909	0.0122432	0.0847221	0.00170455	-0.182036	-0.00703311	-0.252834	0.00602287	0.106381	-0.00201618	0.19019	-0.00163871	-0.405592	0.0125705	-0.121419	0.00144522	-0.068486	0.000483828	0.00107711	-0.0247243	0.0579181	0.129183	0.0533757	0.136622	0.330965
4.42	0.231606	3.70E-05	0.0971685	-0.00488885	0.00337309	-0.000465057	-0.0663278	-0.000512834	0.910306	0.000743651	0.00471275	-0.00111945	-0.0546211	-0.00559131	-0.0842356	-0.00146686	-0.16871	-0.0106117	-0.439829	0.0110355	0.0585681	-0.0306793	0.259382	-0.00538602	-0.184846	-0.000684872	0.0847038	-0.00327565	-0.182111	-0.00642593	-0.252787	0.00292142	0.106386	0.00335214	0.190184	-0.000337003	-0.40553	-0.00304573	-0.12139	0.00520071	-0.0684573	0.00351082	0.000841817	-0.0070506	0.0589078	0.0672334	0.054272	0.0557523	0.33121
4.43	0.231662	0.0104436	0.0971148	-0.00496534	0.00336029	-0.00449681	-0.0663318	-0.00034757	0.910314	0.000781146	0.00470279	-0.000861217	-0.0547486	-0.0183254	-0.0842371	-0.00296521	-0.16881	-0.00695169	-0.439698	0.0141781	0.0583536	-0.0134229	0.259316	-0.00705619	-0.184915	-0.0113139	0.0846709	-0.00588474	-0.182174	-0.00761359	-0.252766	0.00153755	0.106442	0.00929251	0.190176	-0.000475259	-0.405624	-0.0155587	-0.121346	0.00139911	-0.06842	0.00606062	0.00084922	0.0174175	0.0598056	0.128344	0.0550557	0.0980763	0.331095
4.44	0.231772	0.00878906	0.0970422	-0.00678592	0.00331983	-0.00642823	-0.066335	-0.000361848	0.91032	0.000374608	0.00469565	-0.00058133	-0.0549371	-0.016486	-0.0842208	-0.000512825	-0.168882	-0.00515277	-0.439556	0.0131536	0.0582687	-0.0044597	0.259256	-0.0046916	-0.185032	-0.00753206	0.084614	-0.00854058	-0.182244	-0.0086718	-0.252768	-0.00218305	0.106546	0.00859822	0.19019	0.0027839	-0.405785	-0.0143483	-0.121326	0.000246167	-0.0683751	0.00644663	0.00101406	0.0308227	0.0613929	0.177171	0.0559063	0.0656768	0.33072
4.45	0.231861	0.00839643	0.0969563	-0.00851996	0.00327344	-0.00602899	-0.0663388	-0.000445986	0.910321	-0.000176445	0.00469097	-0.000351186	-0.0550881	-0.0138628	-0.0841962	0.00119566	-0.168956	-0.00832443	-0.439444	0.00864174	0.0582548	-0.000917838	0.259223	-0.00255561	-0.185107	-0.00363487	0.0845298	-0.0115338	-0.182333	-0.0101536	-0.252813	-0.00813394	0.106606	0.00422455	0.190237	0.00746333	-0.40593	-0.0147409	-0.121316	0.000623984	-0.0683358	0.00452699	0.00122738	0.0336652	0.0632726	0.194276	0.0563415	0.0261701	0.330316
4.46	0.23194	0.00838951	0.0968627	-0.00830733	0.00323604	-0.00551349	-0.0663443	-0.000539143	0.910317	-0.00053426	0.00468837	-0.000162729	-0.0551955	-0.0107013	-0.0841691	0.000804419	-0.169058	-0.0102786	-0.43939	0.00309225	0.0582547	0.00087424	0.259207	-0.00101498	-0.185128	0.00182422	0.0844147	-0.0126238	-0.182434	-0.00991301	-0.252941	-0.0180213	0.10664	0.00302965	0.190329	0.011131	-0.406073	-0.015804	-0.12131	-0.000829819	-0.0683197	0.00227731	0.00145516	0.0360352	0.0653124	0.20952	0.0564403	-0.00364706	0.329941
4.47	0.232055	0.0122594	0.0967696	-0.00871825	0.00319766	-0.00633829	-0.0663503	-0.000674693	0.910309	-0.000938943	0.00468769	3.02E-05	-0.055321	-0.0128042	-0.0841415	0.00168195	-0.169163	-0.00852179	-0.439376	-0.000832947	0.0582711	0.00262285	0.259209	0.000312552	-0.185144	0.00194248	0.0842795	-0.0148321	-0.182525	-0.00868232	-0.253156	-0.0255754	0.106642	-0.00290307	0.190454	0.0142273	-0.406271	-0.0216503	-0.121311	-0.00134083	-0.0683234	0.0019808	0.00172815	0.0445306	0.0674709	0.217042	0.056232	-0.0341745	0.32955
4.48	0.232134	0.00156502	0.0966622	-0.00894281	0.0031508	-0.00838332	-0.0663578	-0.000822803	0.910297	-0.00165667	0.00468905	0.00022051	-0.0553708	0.00351618	-0.0840862	0.00657576	-0.169235	-0.00379778	-0.439417	-0.00925981	0.0582973	0.00341781	0.259218	0.00300388	-0.185072	0.0188443	0.0841173	-0.0128091	-0.182625	-0.0110904	-0.253462	-0.0361721	0.106613	-0.0022818	0.19061	0.0178399	-0.406436	-0.0100374	-0.121306	-0.000611896	-0.0683236	0.00257607	0.00204605	0.0459205	0.0696436	0.19869	0.0556859	-0.0817323	0.32911
4.49	0.232095	-0.0112143	0.0965707	-0.00458974	0.00306936	-0.0116775	-0.0663667	-0.000942877	0.91028	-0.00164424	0.00469161	0.000288819	-0.0552304	0.0231095	-0.0840413	0.00642966	-0.169233	0.00187011	-0.439553	-0.0180994	0.0583601	0.0104434	0.259261	0.00527028	-0.184818	0.0353787	0.0839794	-0.00458268	-0.182768	-0.0133762	-0.253868	-0.0440153	0.106555	-0.00950753	0.190796	0.0187792	-0.406464	0.00473436	-0.121295	0.00272866	-0.0682893	0.00486832	0.00242239	0.0352829	0.0707246	-0.00199976	0.0541197	-0.212468	0.328657
4.5	0.231944	-0.0212545	0.096528	0.00107887	0.00294185	-0.0144957	-0.066375	-0.000704587	0.910264	-0.00148218	0.0046947	0.000355987	-0.0549213	0.0376898	-0.084047	0.00404073	-0.169157	0.00802493	-0.43976	-0.0235771	0.058537	0.026495	0.259317	0.0064784	-0.184426	0.0431258	0.0839108	0.00405891	-0.18295	-0.0164175	-0.254303	-0.0418877	0.106438	-0.0119814	0.190964	0.0156622	-0.406345	0.0183951	-0.121279	0.00215071	-0.0682242	0.00451753	0.0026622	0.005716	0.0700242	-0.115285	0.0520463	-0.181524	0.328537
4.51	0.231766	-0.0114872	0.096511	0.00143215	0.00279697	-0.013706	-0.0663795	-0.0001675	0.910251	-0.00115135	0.00469843	0.000378118	-0.0545615	0.0262403	-0.0840686	0.00327344	-0.169019	0.0131078	-0.440006	-0.0228236	0.0589138	0.0495983	0.25939	0.00582326	-0.184039	0.0270324	0.0838835	0.00247113	-0.183144	-0.014614	-0.254679	-0.0321174	0.106312	-0.0120348	0.191113	0.0141877	-0.406169	0.00872189	-0.121262	0.00427418	-0.0681736	0.00109172	0.00269668	-0.00660829	0.0686795	-0.150883	0.0505003	-0.131862	0.328742
4.52	0.231762	0.0043822	0.096499	0.00325339	0.0026617	-0.013937	-0.0663786	0.000224145	0.910242	-0.000680234	0.00470219	0.000367413	-0.0544214	0.00670758	-0.0840758	0.000120369	-0.168851	0.0188882	-0.440208	-0.0188856	0.059472	0.0568631	0.259443	0.00430581	-0.18391	0.00264201	0.0838706	0.00113451	-0.183285	-0.0124158	-0.254932	-0.0190865	0.106209	-0.00940458	0.191227	0.0089425	-0.406189	-0.00950203	-0.121214	0.00381813	-0.068178	-0.000797508	0.00273189	-0.00400099	0.0670324	-0.1771	0.0493577	-0.0961351	0.328965
4.53	0.231786	-0.00147196	0.0965043	0.00432849	0.00250221	-0.0163784	-0.0663769	0.000146433	0.910234	-0.00100244	0.00470609	0.000403636	-0.0542973	0.0159505	-0.084084	0.00284203	-0.168627	0.0226542	-0.440426	-0.023066	0.0599979	0.0482874	0.259498	0.00519369	-0.183864	0.00522494	0.0838872	0.00275326	-0.183427	-0.0158136	-0.25509	-0.0131117	0.106119	-0.00918501	0.191314	0.00893861	-0.406239	-0.00286652	-0.121175	0.004043	-0.0681907	-0.000608552	0.0027518	-0.0102528	0.065156	-0.196059	0.0485756	-0.0591064	0.329211
4.54	0.231815	0.00529637	0.0965117	0.00496186	0.00232535	-0.0172982	-0.0663764	6.20E-05	0.910225	-0.000736408	0.00470968	0.000306353	-0.0541699	0.00666255	-0.0840815	0.00155611	-0.168394	0.0207925	-0.440646	-0.0189998	0.0604505	0.0442741	0.259552	0.00421781	-0.183857	-0.00613506	0.0839097	0.00129702	-0.183615	-0.0212736	-0.25518	-0.00547722	0.106028	-0.00720984	0.191384	0.00537925	-0.4063	-0.0118477	-0.12113	0.00432004	-0.0682056	-0.00101376	0.00274097	-0.0107084	0.0631319	-0.207225	0.0481755	-0.021378	0.329514
4.55	0.231935	0.0137767	0.0965182	0.00481088	0.0021426	-0.0181044	-0.0663773	-0.000273376	0.910218	-0.000544199	0.00471208	0.000169263	-0.0541675	-0.00443065	-0.0840706	0.000810166	-0.168197	0.019244	-0.44081	-0.0143862	0.0608611	0.0368798	0.259588	0.00263705	-0.183984	-0.0175118	0.0839317	-0.00122762	-0.183829	-0.023292	-0.2552	-4.08E-06	0.105968	-0.00467464	0.191417	0.00210474	-0.406482	-0.0238323	-0.121069	0.00530669	-0.0682385	-0.000901568	0.00274782	-0.00913144	0.0610107	-0.216704	0.0481331	0.0122305	0.329826
4.56	0.232086	0.0140884	0.0965288	0.00635372	0.00193996	-0.0205851	-0.0663835	-0.000935362	0.910212	-0.000656691	0.00471286	-1.33E-05	-0.0541933	-0.00295548	-0.0840643	-0.000410602	-0.167999	0.0207365	-0.440967	-0.0151825	0.0612095	0.0325706	0.259617	0.00232843	-0.184155	-0.0189071	0.0839603	0.00016423	-0.184059	-0.0253575	-0.255191	0.00211624	0.105919	-0.00491053	0.191433	0.0012614	-0.406724	-0.0270059	-0.121005	0.00427077	-0.0682694	0.000545823	0.00275555	-0.0100545	0.0587887	-0.226863	0.0484032	0.0419987	0.330161
4.57	0.232218	0.00495476	0.0965432	0.0076699	0.00171558	-0.022609	-0.0663965	-0.0016861	0.910206	-0.00084625	0.00471177	-0.000226016	-0.0541814	0.00967227	-0.0840643	0.000300192	-0.167786	0.0213454	-0.441129	-0.01794	0.0615197	0.030856	0.25964	0.00202031	-0.184308	-0.00952406	0.0840002	0.00374853	-0.184312	-0.028641	-0.255159	0.00327049	0.105867	-0.00386936	0.191433	-0.000368936	-0.406969	-0.0188022	-0.120943	0.00352325	-0.0682908	0.00109709	0.00274866	-0.0164074	0.0564854	-0.230774	0.0489798	0.0743528	0.330522
4.58	0.232218	-0.00982486	0.0965676	0.00706923	0.00146781	-0.0232659	-0.0664168	-0.00229735	0.910198	-0.000552989	0.00470852	-0.000422484	-0.0539882	0.0274384	-0.0840812	0.00403781	-0.167556	0.0201352	-0.441333	-0.0197012	0.0617934	0.0228234	0.259665	0.000540769	-0.184314	0.00672169	0.08406	0.00634624	-0.184615	-0.0312859	-0.255122	0.00332157	0.105874	0.00337509	0.191421	-0.00158362	-0.407077	-0.00326445	-0.120916	0.000231651	-0.0682968	-0.000804371	0.00264786	-0.0213645	0.054586	-0.102741	0.0502266	0.202525	0.330924
4.59	0.232084	-0.0194449	0.0965594	0.00114115	0.0012459	-0.0202821	-0.0664408	-0.00245831	0.910196	0.00017482	0.00470305	-0.000690115	-0.0536748	0.0308247	-0.0840565	0.0113079	-0.167347	0.0169389	-0.441484	-0.00821655	0.0619475	0.0053114	0.259651	-0.00419932	-0.184173	0.0177126	0.0840841	0.00285976	-0.184938	-0.0313048	-0.255082	0.00486967	0.105886	-0.00184855	0.191398	-0.00252577	-0.407043	0.00811087	-0.12092	0.000443875	-0.0683244	-0.00487881	0.0023907	-0.0298586	0.0545676	0.0758718	0.0526525	0.239456	0.33134
4.6	0.231903	-0.019816	0.0965078	-0.00157946	0.00104569	-0.0215845	-0.0664645	-0.00227062	0.910202	0.00097909	0.00469441	-0.00102479	-0.0533776	0.0244986	-0.0839755	0.0140724	-0.167145	0.0190575	-0.441511	0.00344024	0.0618823	-0.0188824	0.259587	-0.00876806	-0.184002	0.0149468	0.084073	0.00154493	-0.185274	-0.0331399	-0.255002	0.0114108	0.105846	-0.00512118	0.191359	-0.00564532	-0.406949	0.00939542	-0.12092	0.00065725	-0.0683576	-0.00328272	0.00201413	-0.0328738	0.0556533	0.135744	0.0547275	0.172901	0.331792
4.61	0.231764	-0.0114929	0.0964355	-0.00273689	0.00082298	-0.0244675	-0.0664859	-0.00198855	0.910215	0.00157454	0.0046826	-0.00133904	-0.0531858	0.0089161	-0.0838697	0.0135563	-0.166929	0.0203893	-0.441422	0.0147234	0.0615311	-0.051487	0.259485	-0.011444	-0.183917	0.00134606	0.084068	-0.000157873	-0.185609	-0.0318134	-0.254844	0.0199383	0.105802	-0.00250574	0.191288	-0.00854293	-0.406895	0.000218495	-0.120924	-6.13E-05	-0.0683648	0.000141518	0.00164557	-0.0235898	0.057164	0.167291	0.0562069	0.120045	0.332123
4.62	0.231726	-0.00252643	0.0963393	-0.00473223	0.000589263	-0.0251219	-0.0665048	-0.00193589	0.910232	0.00164325	0.00466789	-0.00160172	-0.0531633	-0.00593972	-0.0837363	0.0129697	-0.166728	0.0195724	-0.441224	0.0229731	0.0609333	-0.0639544	0.259353	-0.0125121	-0.183978	-0.0101623	0.084055	-0.00345038	-0.185907	-0.0297012	-0.254619	0.0240134	0.105802	0.000513068	0.191198	-0.00907582	-0.406956	-0.0105888	-0.120912	0.00100783	-0.0683633	0.00125863	0.0013737	-0.00978555	0.0589232	0.185571	0.05718	0.0725885	0.332231
4.63	0.231759	0.00599011	0.0962337	-0.00531739	0.000352053	-0.0256555	-0.0665248	-0.00205982	0.910248	0.00151287	0.00465053	-0.00185734	-0.0532442	-0.0153818	-0.0836084	0.0095849	-0.166551	0.0166897	-0.440986	0.0242484	0.0602997	-0.0628036	0.259223	-0.0127402	-0.18412	-0.018449	0.0840419	-0.00504184	-0.186198	-0.0313566	-0.254383	0.0231636	0.105799	-0.00112742	0.191115	-0.00781035	-0.407109	-0.0218396	-0.120895	0.000682266	-0.0683665	0.00183269	0.00122736	0.00324414	0.060834	0.196595	0.0577031	0.0313972	0.332109
4.64	0.231875	0.0125143	0.0961254	-0.00497115	0.000108845	-0.0266187	-0.0665473	-0.00244822	0.910261	0.00112678	0.00463093	-0.00204879	-0.0534084	-0.0199322	-0.0835113	0.00461681	-0.166412	0.013581	-0.440761	0.0204664	0.0596964	-0.0590524	0.259097	-0.0116356	-0.184336	-0.0231407	0.0840292	-0.00581088	-0.186505	-0.0341451	-0.25417	0.0195018	0.105792	-0.000171505	0.191044	-0.00594834	-0.407376	-0.031411	-0.120879	-0.000706031	-0.068378	0.00256146	0.00120696	0.0143942	0.0628529	0.206595	0.0578435	-0.00285303	0.331792
4.65	0.232044	0.0151739	0.0960109	-0.00523475	-0.000140822	-0.0271461	-0.0665743	-0.00294401	0.91027	0.000662592	0.00460996	-0.00214025	-0.0536112	-0.0201922	-0.0834427	0.00188279	-0.166301	0.0128854	-0.440569	0.0169791	0.0591371	-0.0515334	0.258978	-0.0113238	-0.184576	-0.021276	0.0840057	-0.00658937	-0.186831	-0.0351376	-0.254012	0.0117249	0.105798	-0.000443669	0.191003	-0.00244064	-0.407729	-0.0370863	-0.120862	-0.00143577	-0.068393	0.00284213	0.00128179	0.0244947	0.0649743	0.216691	0.0576526	-0.0335718	0.331332
4.66	0.232208	0.0121096	0.0958998	-0.00509511	-0.000400613	-0.0283537	-0.0666068	-0.00352384	0.910274	0.000145344	0.00458848	-0.00213948	-0.0537828	-0.0139612	-0.0834059	0.000911702	-0.166185	0.0124323	-0.440416	0.0124214	0.0586688	-0.0400712	0.258871	-0.00937928	-0.184759	-0.0128885	0.0839794	-0.00597178	-0.187173	-0.036611	-0.253939	0.00289696	0.105799	0.00303048	0.19099	-0.000148665	-0.408102	-0.0359851	-0.12086	-0.00253665	-0.0684065	0.0035338	0.00143033	0.0313708	0.0671991	0.224257	0.0571594	-0.0636429	0.33076
4.67	0.232283	-0.00390745	0.0957822	-0.00679738	-0.000671343	-0.0289625	-0.0666449	-0.00405594	0.910273	-0.000322242	0.00456752	-0.00203845	-0.0538159	0.0083755	-0.0833791	0.00524439	-0.166069	0.0108103	-0.440328	0.0041061	0.0583408	-0.0268601	0.258779	-0.00870729	-0.184793	0.0104566	0.083937	-0.00485615	-0.187545	-0.0382074	-0.253958	-0.00777344	0.105859	0.00752268	0.191002	0.00350296	-0.408391	-0.0190141	-0.120863	0.00025245	-0.0684043	0.00351255	0.00160196	0.0294152	0.069417	0.199521	0.0563153	-0.114211	0.330125
4.68	0.232167	-0.0254336	0.0956583	-0.00346757	-0.000949307	-0.0312974	-0.0666866	-0.00422109	0.91027	-0.000199631	0.00454763	-0.00191921	-0.0535949	0.0356192	-0.0833595	0.00507314	-0.165939	0.0123537	-0.440312	-0.00188071	0.0581016	-0.0225685	0.25869	-0.00817325	-0.184571	0.0348432	0.0838768	0.00274276	-0.187958	-0.0415976	-0.254066	-0.0126201	0.105912	0.00165392	0.191031	0.00296898	-0.408459	0.00689533	-0.12083	0.00443272	-0.0683717	0.00495251	0.00175022	0.00450259	0.0704648	-0.00245492	0.0544537	-0.240387	0.329549
4.69	0.231883	-0.0336945	0.0955731	0.000297115	-0.00126943	-0.033845	-0.0667266	-0.00369369	0.910271	0.000386834	0.00452984	-0.00159934	-0.0531652	0.0448832	-0.0833918	0.00333077	-0.165763	0.0151441	-0.440336	-0.00239926	0.057901	-0.0150806	0.258609	-0.00738962	-0.184172	0.0391467	0.0838632	0.0070793	-0.188415	-0.04157	-0.25417	-0.00699675	0.105939	0.00610636	0.191039	-0.000888715	-0.4083	0.019841	-0.120799	0.00434751	-0.0682993	0.00485698	0.00166079	-0.0290825	0.0697803	-0.109945	0.0521222	-0.212142	0.329393
4.7	0.23163	-0.0212719	0.0954884	-0.000945636	-0.0015885	-0.032058	-0.0667588	-0.00275736	0.910278	0.00111179	0.00451588	-0.00121609	-0.0528009	0.0259953	-0.083411	0.00317514	-0.165574	0.0177133	-0.440318	0.0049247	0.0578452	0.00410425	0.258524	-0.00974469	-0.183863	0.01968	0.0838437	0.00206918	-0.188824	-0.0358453	-0.254187	0.00394533	0.106013	0.00580334	0.191021	-0.00428016	-0.408141	0.0086891	-0.120746	0.00666501	-0.0682509	0.0009725	0.00134646	-0.0452461	0.068457	-0.147444	0.0502657	-0.165635	0.329566
4.71	0.23148	-0.0149486	0.0954203	0.00134963	-0.00190692	-0.0327935	-0.0667827	-0.00206157	0.91029	0.00108415	0.0045054	-0.000870671	-0.0525733	0.0199901	-0.0834325	0.0012663	-0.165347	0.0230762	-0.440276	0.00258788	0.0579457	0.0132579	0.258438	-0.00758681	-0.183722	0.00829458	0.0838476	0.00308659	-0.189187	-0.035218	-0.254112	0.0104442	0.106037	-0.000866969	0.190967	-0.00576126	-0.408071	0.00413468	-0.1207	0.00445178	-0.0682425	-0.000700386	0.000909579	-0.0557611	0.0668164	-0.174664	0.0488432	-0.123808	0.329919
4.72	0.2314	-0.00579328	0.0953593	0.00209408	-0.00223432	-0.0334562	-0.0668004	-0.00149248	0.9103	0.000780838	0.00449842	-0.000537564	-0.052407	0.0114573	-0.0834476	0.000333038	-0.165092	0.0246356	-0.440269	-0.0013225	0.0580843	0.0148319	0.25838	-0.00424748	-0.183693	-0.00517528	0.0838658	0.0015218	-0.18955	-0.0372033	-0.25398	0.0161993	0.106017	-0.00249487	0.190904	-0.00676272	-0.408058	-0.0046097	-0.120657	0.00374239	-0.068252	-0.0014219	0.000432521	-0.0566358	0.0649563	-0.190837	0.0478692	-0.0775779	0.330321
4.73	0.231431	0.00414402	0.0953125	0.00373045	-0.00257304	-0.0340327	-0.066813	-0.00107449	0.910306	0.000188033	0.00449436	-0.00029312	-0.0523461	0.00387882	-0.0834723	-0.00227484	-0.164839	0.0245887	-0.440305	-0.00725344	0.0582572	0.0190492	0.258358	-0.00101984	-0.183814	-0.0174804	0.0839016	0.00065715	-0.189922	-0.0389304	-0.253803	0.018127	0.105999	-0.0021565	0.190842	-0.00493968	-0.408163	-0.0154419	-0.120624	0.00217748	-0.0682788	-0.00157534	-2.25E-05	-0.0525066	0.0629635	-0.203078	0.0473382	-0.0352192	0.3307
4.74	0.231541	0.0108745	0.0952827	0.00671291	-0.00291825	-0.0343584	-0.0668226	-0.000897501	0.910304	-0.000471853	0.00449231	-0.000132191	-0.0523415	-0.000127781	-0.0835132	-0.00587433	-0.164589	0.0254838	-0.4404	-0.0127991	0.0584743	0.026114	0.258363	0.00169273	-0.184019	-0.023643	0.0839511	0.00189146	-0.190296	-0.0389806	-0.253637	0.0146895	0.105969	-0.00369221	0.190806	-0.00304285	-0.408357	-0.0233468	-0.120598	-0.000329259	-0.0683182	-0.00157001	-0.000440123	-0.0508225	0.0608476	-0.215117	0.0472094	0.00415908	0.331056
4.75	0.231688	0.01322	0.0952799	0.00890801	-0.00327439	-0.0344714	-0.0668317	-0.000943935	0.910296	-0.0010472	0.00449141	-6.69E-05	-0.0523363	0.00160585	-0.0835827	-0.00764177	-0.164318	0.0284457	-0.440572	-0.0204267	0.0588094	0.0400518	0.2584	0.00487035	-0.184237	-0.0230866	0.0840193	0.00295998	-0.190659	-0.0371611	-0.253525	0.00786589	0.105904	-0.00690802	0.190794	-0.000173044	-0.408599	-0.0267844	-0.120591	-0.00137832	-0.0683605	-0.00130131	-0.00085744	-0.0529334	0.0586143	-0.226244	0.0474572	0.0407926	0.331439
4.76	0.231826	0.00434962	0.0952875	0.00821554	-0.00362681	-0.0336012	-0.0668414	-0.00104276	0.910283	-0.00162078	0.00449109	1.20E-05	-0.0522846	0.0149995	-0.0836539	-0.00335024	-0.164022	0.0299265	-0.440806	-0.0272364	0.0592681	0.0516742	0.258449	0.00554321	-0.18441	-0.00972636	0.0840847	0.00333174	-0.191014	-0.0380665	-0.253478	0.000844291	0.105847	-0.00222548	0.190795	0.00190037	-0.408836	-0.0167288	-0.120579	0.0010674	-0.0684047	-0.00178944	-0.00131699	-0.0619406	0.0563027	-0.228697	0.0480801	0.0789484	0.331882
4.77	0.231834	-0.0078959	0.0952929	0.00804777	-0.00397656	-0.0335529	-0.0668519	-0.000987171	0.910267	-0.00130839	0.00449154	8.18E-05	-0.0520485	0.0303153	-0.0837054	0.00151166	-0.163691	0.0321198	-0.441112	-0.0311902	0.0598116	0.0560903	0.258515	0.0045356	-0.184413	0.00501984	0.0841351	0.00528336	-0.191416	-0.0420254	-0.253493	-0.00289959	0.105854	0.00276667	0.190822	0.00304478	-0.408921	-0.00197502	-0.120575	-0.00247403	-0.0684347	-0.0027234	-0.00187044	-0.0652707	0.0544214	-0.0980796	0.0494157	0.209116	0.332363
4.78	0.231749	-0.0156049	0.0952842	0.00429075	-0.0043112	-0.0312174	-0.0668593	-0.000443207	0.910258	-0.000504838	0.00449208	6.35E-06	-0.0517268	0.0321568	-0.0837168	0.00819184	-0.16334	0.0324413	-0.441385	-0.0219748	0.0603717	0.0535903	0.258543	0.000560163	-0.184318	0.0123036	0.0841699	0.00393219	-0.19185	-0.0420414	-0.253507	-0.000103351	0.105869	-4.54E-05	0.190838	0.00113443	-0.408888	0.00918034	-0.120624	-0.00441994	-0.0684685	-0.00480397	-0.00255574	-0.0716154	0.0544107	0.0773018	0.0519179	0.245173	0.332837
4.79	0.231622	-0.0134312	0.095232	-0.000258726	-0.00460781	-0.0294339	-0.0668596	0.000400533	0.910258	0.000439293	0.00449125	-0.000191691	-0.0514438	0.0196276	-0.0836488	0.0134923	-0.162996	0.0323479	-0.441524	-0.00654904	0.0608477	0.0419471	0.258524	-0.0043547	-0.184211	0.00610743	0.0841683	0.000248751	-0.192262	-0.0387149	-0.253473	0.00749411	0.105851	-0.0016395	0.190847	0.000176475	-0.408784	0.00945379	-0.120658	-0.00168018	-0.0685072	-0.00464405	-0.0033492	-0.0722459	0.0554805	0.135901	0.0540893	0.181586	0.33332
4.8	0.231555	-0.00604267	0.0951378	-0.00366667	-0.0048903	-0.03057	-0.0668512	0.00122143	0.910267	0.00127919	0.00448833	-0.000410908	-0.0513156	0.00282095	-0.0835065	0.0170356	-0.162656	0.0344698	-0.441513	0.0072749	0.0612182	0.0313164	0.258448	-0.00931845	-0.184224	-0.00756667	0.0841432	-0.00390369	-0.192628	-0.0356922	-0.253348	0.0176903	0.105875	0.00676595	0.190832	-0.00301842	-0.408725	0.00313674	-0.12066	0.000299287	-0.0685338	-0.00145109	-0.00411888	-0.063056	0.0569705	0.168164	0.0556828	0.129598	0.333654
4.81	0.231559	-0.000307408	0.0950193	-0.00635771	-0.00518009	-0.0305531	-0.0668358	0.0017392	0.910283	0.00183226	0.00448308	-0.000645751	-0.0513333	-0.0104085	-0.0833221	0.018896	-0.16232	0.0318108	-0.441383	0.0187363	0.0614711	0.0192464	0.25833	-0.013782	-0.184366	-0.016494	0.0841138	-0.00713268	-0.192955	-0.0325491	-0.253138	0.02297	0.10596	0.00755134	0.190795	-0.0045631	-0.408731	-0.00251104	-0.120651	0.00190874	-0.0685385	5.60E-05	-0.00477005	-0.0481176	0.0587207	0.187104	0.0567672	0.0809257	0.333736
4.82	0.23159	0.00237858	0.0948849	-0.00747967	-0.00545984	-0.0296796	-0.0668169	0.00194291	0.910301	0.00179461	0.00447498	-0.000964357	-0.0514354	-0.0176512	-0.0831171	0.0182781	-0.162037	0.0257165	-0.441162	0.0259343	0.061595	0.0043861	0.25819	-0.0139348	-0.184555	-0.020101	0.084078	-0.00823831	-0.193264	-0.0326544	-0.252899	0.0246549	0.106012	0.00414858	0.190745	-0.00500727	-0.408764	-0.00557676	-0.120631	0.00200696	-0.068542	1.95E-05	-0.00529462	-0.035019	0.0606391	0.201214	0.0573957	0.0391286	0.333604
4.83	0.231674	0.00902744	0.0947346	-0.00993242	-0.00572681	-0.0289761	-0.0667971	0.00193473	0.910318	0.00163011	0.00446427	-0.0011659	-0.0516327	-0.0272592	-0.0829021	0.0182477	-0.161826	0.0199156	-0.440882	0.0298163	0.0615601	-0.0100114	0.258047	-0.0141008	-0.184804	-0.0255906	0.0840218	-0.0127855	-0.19357	-0.0324843	-0.252658	0.0228699	0.106079	0.00786873	0.190696	-0.00366821	-0.408865	-0.0147092	-0.120599	0.00321883	-0.0685518	0.000513488	-0.00567958	-0.018444	0.0626853	0.211012	0.0576154	0.000459917	0.333292
4.84	0.231812	0.0130874	0.0945622	-0.0110265	-0.00598159	-0.0288171	-0.0667796	0.0015444	0.910333	0.00132636	0.00445181	-0.00132541	-0.051899	-0.0308404	-0.0826763	0.0168923	-0.161669	0.0159883	-0.440588	0.0293017	0.0613934	-0.0251028	0.25791	-0.013361	-0.185088	-0.0257408	0.0839265	-0.0153916	-0.193867	-0.0319944	-0.252463	0.0164716	0.106148	0.00416479	0.190671	-0.00158094	-0.409051	-0.0217846	-0.120551	0.0026243	-0.0685665	0.00124214	-0.00591168	-0.00353316	0.0648253	0.219628	0.0574554	-0.0342421	0.332822
4.85	0.23196	0.00877759	0.0943923	-0.0108078	-0.00624226	-0.0292002	-0.066767	0.000951722	0.910343	0.000725981	0.00443795	-0.00142669	-0.0521531	-0.0223854	-0.0824744	0.0160444	-0.161545	0.0126161	-0.440327	0.0229587	0.0610127	-0.0497883	0.257797	-0.0100953	-0.18534	-0.0161423	0.0838237	-0.0145974	-0.194171	-0.0333743	-0.252338	0.00793175	0.106159	-0.00138348	0.190665	0.000572668	-0.409275	-0.0195288	-0.120524	0.000720573	-0.0685759	0.00196358	-0.00600984	0.00801073	0.0670629	0.227354	0.0569605	-0.0663453	0.332231
4.86	0.232015	-0.00271338	0.0942176	-0.0115676	-0.00649845	-0.0282978	-0.0667601	0.000433382	0.910347	0.000172293	0.00442352	-0.0014556	-0.0522749	-0.00790419	-0.0822834	0.0179156	-0.161441	0.0108601	-0.440116	0.0195086	0.0604827	-0.0536557	0.257695	-0.00913602	-0.185439	0.00168172	0.0837021	-0.0130703	-0.194508	-0.0352971	-0.252306	-0.00150448	0.106168	0.0026707	0.190693	0.00406446	-0.409416	-0.00840544	-0.120505	0.00177181	-0.068575	0.00156368	-0.00601569	0.0187807	0.0692952	0.200791	0.0560831	-0.120762	0.331562
4.87	0.231932	-0.0185499	0.0940501	-0.00840044	-0.00675601	-0.0300536	-0.066757	0.00022299	0.91035	0.000232839	0.00440873	-0.00147323	-0.0522292	0.0112269	-0.0821164	0.0157363	-0.161322	0.0127203	-0.439929	0.0173195	0.0599474	-0.0565947	0.257599	-0.00869086	-0.185346	0.019471	0.0835787	-0.00651331	-0.194883	-0.0387541	-0.252346	-0.00499641	0.10617	-0.00391238	0.190737	0.00442203	-0.409408	0.00972658	-0.120467	0.00545569	-0.0685484	0.00406749	-0.00589297	0.0100211	0.070386	0.00397897	0.0541832	-0.244593	0.330833
4.88	0.231741	-0.023003	0.0939248	-0.00369695	-0.00705299	-0.0321787	-0.0667538	0.000466201	0.910354	0.000753965	0.00439462	-0.00132134	-0.0520522	0.016969	-0.082017	0.0106494	-0.16116	0.0154397	-0.439764	0.0166375	0.0593586	-0.0594333	0.257511	-0.00854944	-0.185149	0.0194547	0.0835107	-0.0012373	-0.195299	-0.0397707	-0.252364	0.00153735	0.106119	-0.00375305	0.190754	-0.000252131	-0.409262	0.0165344	-0.120431	0.00425047	-0.0684789	0.00510494	-0.00587855	-0.0130095	0.0697584	-0.106506	0.0517768	-0.220632	0.330449
4.89	0.231572	-0.0166481	0.0938132	-0.00389131	-0.0073474	-0.030028	-0.0667469	0.000894393	0.910365	0.00133984	0.00438277	-0.00105539	-0.051921	0.00710194	-0.081936	0.00855407	-0.160992	0.0158112	-0.43957	0.0206604	0.0588086	-0.0481987	0.257413	-0.00943106	-0.185021	0.00772618	0.0834557	-0.00359721	-0.195683	-0.0350344	-0.252302	0.0109467	0.106093	-0.00151892	0.190735	-0.00489502	-0.409124	0.0106901	-0.120386	0.00555985	-0.0684258	0.00200632	-0.00600545	-0.0240985	0.0684706	-0.145854	0.0498205	-0.174215	0.33039
4.9	0.231469	-0.00871289	0.0937009	-0.0052962	-0.00762203	-0.0284345	-0.0667361	0.00115693	0.910379	0.00157042	0.00437388	-0.000707928	-0.0518824	-0.00223657	-0.0818576	0.00775808	-0.160831	0.015148	-0.439357	0.0212173	0.0583944	-0.0343907	0.257305	-0.0112684	-0.185019	-0.00510478	0.083398	-0.00743609	-0.196017	-0.0321708	-0.252145	0.0196452	0.106074	-0.00199022	0.190683	-0.00561564	-0.409052	0.00209712	-0.120325	0.00727672	-0.0684078	-1.81E-05	-0.00618134	-0.0251119	0.0668619	-0.171813	0.0483069	-0.130218	0.330511
4.91	0.23146	0.000567256	0.0935864	-0.0048579	-0.00788575	-0.0281084	-0.0667238	0.0013241	0.910395	0.00155729	0.00436869	-0.000327717	-0.051955	-0.0124138	-0.0817844	0.00465204	-0.160691	0.0138793	-0.439139	0.0216228	0.058129	-0.0197129	0.257191	-0.0111161	-0.185156	-0.0172111	0.0833372	-0.00940251	-0.196328	-0.0324762	-0.251921	0.0240327	0.106075	-0.000121712	0.190621	-0.00667143	-0.40909	-0.00916668	-0.120256	0.00595558	-0.0684157	-0.000502745	-0.00632021	-0.0190714	0.0650547	-0.187075	0.0472411	-0.0853155	0.330695
4.92	0.231515	0.00555679	0.09348	-0.00363407	-0.00815372	-0.0287912	-0.0667118	0.00104038	0.910408	0.00121919	0.00436758	8.68E-05	-0.0520915	-0.0158775	-0.0817293	0.00189248	-0.16057	0.0123451	-0.438935	0.0183971	0.0579768	-0.0114452	0.25709	-0.00851903	-0.185368	-0.0220277	0.0832826	-0.00975395	-0.196643	-0.0342525	-0.251682	0.0233592	0.106069	-0.00135143	0.190551	-0.0073726	-0.409212	-0.0162398	-0.120198	0.00388914	-0.0684315	0.00046269	-0.00637845	-0.0103096	0.0631101	-0.200324	0.0465964	-0.04428	0.330873
4.93	0.231626	0.0109171	0.0933783	-0.00283032	-0.00842639	-0.0288614	-0.0667032	0.000656281	0.910418	0.000707275	0.00437041	0.000455816	-0.0522673	-0.0183649	-0.0816871	1.97E-06	-0.160472	0.0110306	-0.438766	0.0134349	0.0579126	0.000305641	0.257012	-0.00640589	-0.185625	-0.0253106	0.0832273	-0.00998903	-0.196968	-0.0350388	-0.251465	0.0194805	0.106054	-0.00182374	0.190495	-0.00437169	-0.409418	-0.0247425	-0.120148	0.00243582	-0.0684475	0.00132599	-0.00633782	0.000905637	0.0610509	-0.211258	0.0463549	-0.0040184	0.331026
4.94	0.231767	0.0121544	0.0932967	-0.000604098	-0.00870663	-0.0289686	-0.0666994	8.20E-05	0.910421	7.09E-05	0.00437652	0.000742451	-0.0524301	-0.0133375	-0.0816755	-0.0023128	-0.160373	0.0113535	-0.438675	0.00328083	0.0579686	0.00975292	0.256979	-0.00115337	-0.185883	-0.023447	0.0831893	-0.00788624	-0.197296	-0.0346205	-0.251296	0.0140047	0.106054	0.00124808	0.190463	-0.00188468	-0.409686	-0.0287896	-0.12012	0.000120813	-0.0684613	0.00222428	-0.00619044	0.00630931	0.058884	-0.222678	0.0464919	0.0331785	0.331143
4.95	0.231871	5.28E-05	0.09324	0.00280183	-0.00898375	-0.0272613	-0.0667021	-0.000563896	0.910418	-0.000759092	0.00438513	0.000967228	-0.05248	0.00857059	-0.0816955	-0.00295848	-0.160267	0.0107553	-0.438706	-0.0107275	0.0580926	0.0147501	0.256987	0.0026211	-0.186051	-0.00500801	0.0831689	-0.00126608	-0.197622	-0.0335892	-0.251204	0.00380869	0.106072	0.00328197	0.19045	-0.000703888	-0.409936	-0.0166743	-0.120112	-0.00254017	-0.0684746	0.000686166	-0.00603599	0.00120941	0.0566252	-0.227387	0.0470089	0.0726147	0.331333
4.96	0.231816	-0.0131205	0.0932047	0.00208608	-0.00923771	-0.0233106	-0.06671	-0.000860344	0.910407	-0.00104881	0.00439618	0.00123178	-0.0522862	0.02665	-0.0817316	0.00138451	-0.160159	0.00757853	-0.438861	-0.0180267	0.058216	0.00812746	0.25703	0.00409662	-0.18599	0.0138587	0.083153	0.000201201	-0.197954	-0.0317705	-0.251215	-0.00398532	0.106139	0.00659672	0.19047	0.00234738	-0.410019	-0.00216667	-0.120133	-0.00473481	-0.0684946	-0.00326	-0.00593876	0.00120175	0.0547416	-0.106335	0.0482117	0.197077	0.331593
4.97	0.231653	-0.0237444	0.0931661	-0.000241286	-0.00944817	-0.0195045	-0.0667177	-0.000671028	0.910398	-0.000835434	0.0044096	0.00144593	-0.0519717	0.0358204	-0.0817401	0.0074755	-0.160069	0.00606538	-0.439027	-0.0154403	0.0582392	-0.00390563	0.25706	0.00267161	-0.185789	0.0271528	0.0831138	-0.00025687	-0.198277	-0.0292197	-0.25127	-0.0070059	0.106171	0.000295696	0.190502	0.00446525	-0.409982	0.011182	-0.120206	-0.00812129	-0.0685403	-0.0061415	-0.00593766	-0.00257876	0.0546973	0.0729843	0.0506124	0.245054	0.331875
4.98	0.231411	-0.0245957	0.0931114	-0.00237955	-0.00962113	-0.0163877	-0.0667215	-4.55E-05	0.910393	-0.000196104	0.00442468	0.0015409	-0.0516064	0.0305165	-0.0817028	0.0104619	-0.159975	0.00647813	-0.439142	-0.00634463	0.0582276	0.00664099	0.257065	-0.0008803	-0.185497	0.0282544	0.0830485	-0.00167192	-0.198566	-0.023237	-0.251346	-0.00721597	0.106153	-0.00305849	0.190551	0.00486691	-0.409842	0.0141641	-0.120295	-0.00761597	-0.0685862	-0.00637013	-0.00601088	0.000724963	0.0557676	0.131977	0.0527896	0.190535	0.332181
4.99	0.231213	-0.0168062	0.093053	-0.00265244	-0.00976954	-0.0152059	-0.0667179	0.000765863	0.910395	0.000452468	0.00443988	0.0015109	-0.0513551	0.0167916	-0.0816439	0.00952924	-0.159877	0.00874627	-0.439159	0.00183603	0.0583776	0.0221569	0.257048	-0.00301111	-0.185273	0.0169277	0.082984	-0.00287519	-0.198794	-0.018724	-0.251394	-0.00228903	0.106143	0.000805753	0.190586	0.00235238	-0.409735	0.00711313	-0.120383	-0.00812148	-0.0686284	-0.00438474	-0.00603892	0.00967296	0.0572545	0.163097	0.054476	0.146963	0.33237
5	0.231104	-0.0097869	0.0929724	-0.00645834	-0.00989704	-0.0132701	-0.0667071	0.00135254	0.910402	0.000783113	0.00445484	0.00146736	-0.0512406	0.00600632	-0.0815468	0.0127281	-0.159776	0.00941034	-0.439121	0.00539241	0.0586672	0.0350443	0.257002	-0.00613673	-0.185178	0.00790579	0.0829018	-0.00782846	-0.198972	-0.0155739	-0.251393	0.0013581	0.106167	0.00371584	0.190609	0.00263121	-0.409718	-0.000439485	-0.120442	-0.00414881	-0.0686611	-0.00269688	-0.00594839	0.0268611	0.058989	0.181343	0.0557217	0.104055	0.332352
[truncated: 2,459 more columns]
