# Supplementary material for: Analysis of abnormal posture in patients with Parkinson's disease using a computational model considering muscle tones
Source: Front Comput Neurosci. 2023 Oct 5;17:1218707. doi: 10.3389/fncom.2023.1218707 (PMC10585043; doi:10.3389/fncom.2023.1218707)
Supplement: Supplementary file 4 [file Data_Sheet_4.ZIP]

Archive with 9 entries (8 files):
- result_simulation_sub1-2/
- result_simulation_sub1-2/Sub1_uff1.905632.sto
- result_simulation_sub1-2/Sub1_uff4.126078.sto
- result_simulation_sub1-2/Sub1_uff6.043195.sto
- result_simulation_sub1-2/Sub1_uff8.002265.sto
- result_simulation_sub1-2/Sub2_uff2.132384.sto
- result_simulation_sub1-2/Sub2_uff3.996856.sto
- result_simulation_sub1-2/Sub2_uff5.846854.sto
- result_simulation_sub1-2/Sub2_uff8.074071.sto
