# Supplementary material for: Analysis of abnormal posture in patients with Parkinson's disease using a computational model considering muscle tones
Source: Front Comput Neurosci. 2023 Oct 5;17:1218707. doi: 10.3389/fncom.2023.1218707 (PMC10585043; doi:10.3389/fncom.2023.1218707)
Supplement: Supplementary file 4 [file Data_Sheet_4.ZIP › result_simulation_sub1-2/Sub1_uff1.905632.sto]

221127_sub1_uff1.905632_1/2425_999999.999_15.482
version=1
nRows=501
nColumns=2509
inDegrees=no
endheader
time	pelvis_tilt	pelvis_tilt_u	pelvis_list	pelvis_list_u	pelvis_rotation	pelvis_rotation_u	pelvis_tx	pelvis_tx_u	pelvis_ty	pelvis_ty_u	pelvis_tz	pelvis_tz_u	hip_flexion_r	hip_flexion_r_u	hip_adduction_r	hip_adduction_r_u	hip_rotation_r	hip_rotation_r_u	knee_angle_r	knee_angle_r_u	subtalar_angle_1_r	subtalar_angle_1_r_u	ankle_angle_r	ankle_angle_r_u	hip_flexion_l	hip_flexion_l_u	hip_adduction_l	hip_adduction_l_u	hip_rotation_l	hip_rotation_l_u	knee_angle_l	knee_angle_l_u	subtalar_angle_1_l	subtalar_angle_1_l_u	ankle_angle_l	ankle_angle_l_u	lumbar_extension	lumbar_extension_u	lumbar_bending	lumbar_bending_u	lumbar_rotation	lumbar_rotation_u	neck_extension	neck_extension_u	roll	roll_u	yaw	yaw_u	neck_extension_2
0	0.189205	0	0.0130999	0	0.0642616	0	-0.063201	0	0.915196	0	0	0	0.0374649	0	-0.0472562	0	-0.303427	0	-0.427026	0	0.0694819	0	0.178785	0	0.0706099	0	-0.0352465	0	-0.301234	0	-0.37037	0	0.0536508	0	0.0944513	0	-1.24876	0	-0.0663688	0	-0.109287	0	-0.265181	0	0.0035388	0	-0.00346947	0	0.528782
0.01	0.188262	0.182932	0.0124772	-0.0259152	0.0645923	0.0499682	-0.0630195	0.00762286	0.915189	0.00240056	-3.11E-05	-0.00176194	0.0375498	-0.249252	-0.0461198	0.0433709	-0.302313	0.193906	-0.425083	0.0820936	0.0656037	-0.574375	0.177837	0.0122141	0.0707256	-0.206181	-0.0352208	0.000128278	-0.300407	0.108378	-0.368435	0.0501487	0.0509573	-0.770492	0.0937058	-0.000116972	-1.24693	-0.200931	-0.0658092	0.0472659	-0.108769	0.0294085	-0.263985	0.102267	0.0034026	0.000880123	-0.00337479	0.000354878	0.526644
0.02	0.189687	0.0908947	0.0124529	0.00260493	0.0648208	-0.00415794	-0.0630126	-0.00380932	0.915215	0.00228939	-3.59E-05	0.000745352	0.0364535	-0.0573292	-0.0446631	0.164748	-0.300065	0.258765	-0.425152	-0.0614586	0.065236	0.280396	0.177802	-0.00752177	0.0697974	-0.0465631	-0.0340615	0.139348	-0.29976	0.0683385	-0.368762	-0.0745121	0.0488428	0.165573	0.0937366	-0.00425035	-1.24865	-0.126175	-0.0655085	-0.0154279	-0.108654	0.0218735	-0.26327	0.0510095	0.00347588	0.00965073	-0.00341565	-0.00682239	0.527291
0.03	0.190338	0.0507342	0.0124565	0.00339229	0.0646599	-0.0200046	-0.0630554	-0.00371836	0.915225	-0.000673012	-2.17E-05	0.00177705	0.0366541	-0.0317033	-0.0428851	0.169621	-0.29697	0.352732	-0.425711	-0.0308478	0.0665207	-0.00402608	0.177828	0.013929	0.0699449	-0.0256013	-0.0326739	0.121981	-0.298347	0.211025	-0.369407	-0.0411651	0.0499416	0.0498301	0.0937191	0.00679946	-1.24964	-0.0775264	-0.0656495	-0.0276932	-0.10848	0.0242373	-0.262826	0.0415908	0.00354903	0.00565373	-0.0034861	-0.0057145	0.528165
0.04	0.190789	0.0400958	0.0124718	0.00615116	0.0645011	-0.00854256	-0.0630819	-0.00186873	0.915204	-0.00305544	-5.29E-06	0.00136774	0.0366769	-0.0479877	-0.0413744	0.115685	-0.293388	0.340442	-0.425741	0.0182666	0.0667031	0.0578921	0.178014	0.0186095	0.0699221	-0.0383346	-0.0315961	0.0833518	-0.295991	0.233513	-0.369608	-0.00474139	0.050488	0.0568152	0.0938506	0.0163719	-1.25034	-0.060077	-0.0658103	-0.017923	-0.108326	0.0143427	-0.26242	0.038206	0.00358332	0.00187582	-0.00353652	-0.00349766	0.528692
0.05	0.191131	0.0276133	0.0125238	0.00568845	0.0644695	0.0034208	-0.063099	-0.00172497	0.915176	-0.00221385	3.87E-06	0.000443895	0.0365124	-0.031691	-0.0404501	0.0507444	-0.290726	0.167639	-0.425571	0.00959874	0.0672271	0.0277952	0.178184	0.0123923	0.0697785	-0.0264055	-0.0308927	0.0442726	-0.294116	0.127958	-0.369628	-0.00298994	0.0509271	0.0288914	0.0939854	0.00958941	-1.2509	-0.049914	-0.0658616	-0.0053793	-0.108259	0.00629593	-0.262058	0.0328153	0.00359281	0.000704657	-0.00355984	-0.000917987	0.529028
0.06	0.191349	0.0157789	0.0125821	0.00304097	0.0645265	0.0088473	-0.0631187	-0.00219765	0.915162	-0.000617686	3.70E-06	-0.000447068	0.0363888	-0.00659218	-0.0401996	-0.00697971	-0.29014	-0.0378487	-0.425605	-0.0143337	0.0674112	0.0237426	0.178246	-0.00191615	0.0696708	-0.0111751	-0.0305978	0.00650737	-0.29351	9.40E-05	-0.369679	-0.0055304	0.0511591	0.0201055	0.0940182	-0.00226225	-1.25137	-0.0413	-0.065821	0.00291407	-0.108246	0.00337027	-0.261741	0.0321114	0.00359879	0.000583229	-0.00356544	0.000124931	0.529282
0.07	0.191433	0.00182886	0.0126311	0.00405041	0.0646083	0.00811851	-0.0631421	-0.00238029	0.915158	-0.000371324	-4.40E-06	-0.0011296	0.0363413	0.0137808	-0.0405038	-0.0510509	-0.291137	-0.143915	-0.425806	-0.024558	0.0677208	0.0303169	0.1782	-0.0053966	0.0696096	0.00108377	-0.0306429	-0.0160476	-0.293895	-0.0643605	-0.369719	-0.0025571	0.0513233	0.00937611	0.0939657	-0.00652384	-1.25171	-0.0274413	-0.0657434	0.00383286	-0.10825	0.000310515	-0.261421	0.0295408	0.00360338	0.000171206	-0.00356256	0.000728325	0.529428
0.08	0.191394	-0.00914858	0.0126932	0.00599169	0.0646585	0.00399947	-0.0631674	-0.0026011	0.915154	-0.000453185	-1.74E-05	-0.00138559	0.0363547	0.0259809	-0.0411645	-0.0696145	-0.292651	-0.143504	-0.426049	-0.0247032	0.0679184	0.00905369	0.178162	-0.00115033	0.0696031	0.0100384	-0.0308584	-0.0233302	-0.294604	-0.0707665	-0.369728	-0.000400921	0.0513423	-0.00446572	0.0939025	-0.00634019	-1.25194	-0.0160752	-0.0656978	0.000416988	-0.10827	-0.00113614	-0.261112	0.0294272	0.00360545	0.000181892	-0.00355723	0.000817939	0.529469
0.09	0.191091	-0.0500169	0.0127549	0.0140077	0.0645855	-0.0261372	-0.0631934	-0.00313809	0.915148	-0.000853221	-2.97E-05	-0.000777659	0.0366094	0.0646557	-0.0418963	-0.0547714	-0.293736	-0.0601752	-0.426188	-0.00459103	0.0677646	-0.0367733	0.177973	-0.0235726	0.0697912	0.0323356	-0.0311064	-0.0104744	-0.295303	-0.0782735	-0.369591	0.0344424	0.0510631	-0.0548328	0.0936215	-0.0389371	-1.25186	0.0326547	-0.0657833	-0.0280549	-0.108271	6.49E-05	-0.260842	0.0174717	0.00363774	0.00901164	-0.00355398	6.42E-06	0.529409
0.1	0.190431	-0.0746042	0.0128415	0.0136571	0.0641594	-0.043875	-0.0632328	-0.0044948	0.915145	0.00101	-3.30E-05	3.66E-05	0.0372834	0.0882226	-0.0425031	-0.0220138	-0.293903	0.00877694	-0.42621	0.00176878	0.068102	0.0658967	0.177862	-0.0114094	0.0702035	0.0513962	-0.0312303	0.00475719	-0.296052	-0.0603528	-0.369169	0.0431948	0.051543	0.116414	0.0934147	-0.0154505	-1.25141	0.0570032	-0.066246	-0.0428758	-0.108222	0.00436199	-0.260747	0.00602997	0.00372433	0.00679651	-0.00356889	-0.00171293	0.529545
0.11	0.189803	-0.0476296	0.0128671	0.00393946	0.0638108	-0.021049	-0.0632765	-0.00403354	0.915174	0.00465423	-3.21E-05	7.84E-05	0.0378898	0.0408077	-0.0428438	-0.00812573	-0.29372	0.0135404	-0.426038	0.035022	0.067844	-0.0902138	0.177658	-0.0282366	0.070606	0.024702	-0.0313163	0.00209017	-0.296413	-0.0187684	-0.368701	0.0531486	0.0519398	-0.0272371	0.0931452	-0.0359744	-1.25101	0.0247608	-0.0666182	-0.0202011	-0.108161	0.00206391	-0.260636	0.0180858	0.00376585	0.0017787	-0.00358256	-0.000740553	0.529601
0.12	0.189492	-0.0162416	0.0128425	-0.00287234	0.0637232	0.000507346	-0.0633113	-0.00300262	0.915231	0.00648629	-3.18E-05	-4.92E-05	0.0380018	-0.0137917	-0.0428816	0.00453382	-0.293659	0.000370531	-0.425477	0.0738506	0.0671973	-0.034585	0.177286	-0.0420941	0.0706526	-0.016262	-0.031312	0.00334598	-0.296489	0.00011492	-0.368056	0.0768944	0.0516104	-0.0300475	0.092731	-0.0464706	-1.25095	-0.00907538	-0.0667104	-0.000195114	-0.108155	-0.00303181	-0.260412	0.0241174	0.00377038	0.000200151	-0.00357527	0.00202515	0.529469
0.13	0.189413	-0.00174761	0.0128054	-0.00638433	0.0638064	0.0125876	-0.063338	-0.00250917	0.915302	0.00754335	-3.29E-05	-0.000133351	0.0377443	-0.0415675	-0.0427038	0.0133216	-0.293696	-0.00439228	-0.424614	0.0963868	0.0669363	-0.0232049	0.176819	-0.0497413	0.070386	-0.0397502	-0.0311872	0.00556789	-0.296436	0.0102027	-0.367185	0.0969544	0.051324	-0.0248071	0.0922392	-0.0531227	-1.25111	-0.0242095	-0.0666274	0.0110048	-0.108222	-0.00846823	-0.260166	0.0270646	0.00376381	-0.000620061	-0.00355047	0.00244702	0.529293
0.14	0.189421	0.00203122	0.0127732	-0.00652924	0.0639615	0.0163403	-0.0633623	-0.0024681	0.915382	0.00834346	-3.44E-05	-0.000136213	0.037338	-0.0500395	-0.0424242	0.0166196	-0.293762	-0.00675594	-0.423599	0.105947	0.0667753	-0.00830487	0.176296	-0.0553379	0.0699601	-0.0510549	-0.0309839	0.00733304	-0.296334	0.0131231	-0.366135	0.112363	0.0511242	-0.0164543	0.091674	-0.0599476	-1.25136	-0.0287517	-0.0664767	0.0136684	-0.108351	-0.0131276	-0.259924	0.0219285	0.00375688	-0.000523012	-0.00352592	0.00232967	0.529128
0.15	0.189418	-0.00245744	0.0127272	-0.0112559	0.0642318	0.0346193	-0.0633881	-0.00269879	0.915468	0.00875985	-3.63E-05	-0.000283935	0.036897	-0.0519867	-0.0421112	0.015078	-0.294205	-0.0798999	-0.422488	0.116953	0.0666609	-0.0272693	0.175699	-0.0629916	0.0695197	-0.0461999	-0.0307692	0.00907501	-0.296128	0.0298999	-0.36499	0.117406	0.05094	-0.0225199	0.0910545	-0.0644665	-1.25161	-0.0265442	-0.0662184	0.0308896	-0.108532	-0.0205918	-0.259701	0.0214714	0.00375769	0.0013523	-0.00350911	0.00100871	0.528999
0.16	0.189367	-0.00682263	0.0126988	-0.00694465	0.0645916	0.0308784	-0.0634163	-0.00286126	0.915557	0.00912315	-3.92E-05	-0.000198094	0.0364434	-0.0480121	-0.0418653	0.00603153	-0.29512	-0.0840628	-0.421293	0.121651	0.0662533	-0.0436736	0.17505	-0.0656049	0.0690986	-0.0486627	-0.0305367	0.0102023	-0.295868	0.020513	-0.363765	0.128279	0.0506969	-0.0227679	0.0903807	-0.0702095	-1.25181	-0.0219376	-0.0659009	0.0236979	-0.108774	-0.0235383	-0.259487	0.020261	0.00379	0.00543832	-0.0035113	-0.00157985	0.528883
0.17	0.189289	-0.00777644	0.0126911	-0.00447357	0.0648352	0.0164101	-0.063446	-0.00306257	0.915651	0.00980302	-3.92E-05	0.000191176	0.0360054	-0.0470749	-0.0416873	0.00364005	-0.295763	-0.038504	-0.420067	0.124884	0.0659755	-0.00755268	0.174384	-0.0688401	0.0686269	-0.0543561	-0.0303162	0.0038986	-0.295765	0.00317488	-0.362423	0.139757	0.0505314	-0.00557778	0.0896542	-0.0751972	-1.252	-0.0201621	-0.0657199	0.00842498	-0.108997	-0.0174273	-0.259281	0.021292	0.00385002	0.0063869	-0.00354282	-0.00408212	0.528776
0.18	0.189219	-0.00649627	0.0126588	-0.00875813	0.0649768	0.0172275	-0.0634766	-0.00312884	0.915753	0.0105437	-3.59E-05	0.000345257	0.0355384	-0.0544195	-0.0414983	0.00469872	-0.295998	-0.0149657	-0.418777	0.135459	0.0660807	0.014745	0.173663	-0.0744106	0.0680785	-0.0566279	-0.0301531	-0.00312323	-0.295779	0.0046136	-0.360982	0.145577	0.0506486	0.0113858	0.0888912	-0.0786607	-1.25221	-0.0225219	-0.0656366	0.0105013	-0.109147	-0.0125598	-0.259049	0.0245096	0.00391191	0.00475964	-0.00358823	-0.00421292	0.52866
0.19	0.189176	-0.00109357	0.0125829	-0.0187437	0.0653402	0.0502127	-0.0635073	-0.00312207	0.915863	0.0112229	-3.46E-05	-8.09E-05	0.0349365	-0.0732605	-0.041278	0.00224795	-0.296312	-0.0447153	-0.417324	0.154672	0.0661728	0.0163139	0.172877	-0.080343	0.0675194	-0.0582892	-0.0300253	-0.00365681	-0.295575	0.0371763	-0.359518	0.148147	0.0505482	-0.0199119	0.0880793	-0.0829413	-1.25246	-0.0329568	-0.0653278	0.0437679	-0.109327	-0.0211877	-0.258791	0.025801	0.00393874	0.00163633	-0.00362497	-0.00226115	0.528521
0.2	0.189149	-0.00462911	0.0124921	-0.0191813	0.0659002	0.0505441	-0.0635384	-0.00316003	0.915976	0.011475	-3.47E-05	0.000231489	0.0342396	-0.0709799	-0.0410258	0.00741014	-0.296953	-0.0836352	-0.415748	0.157766	0.066603	0.0576939	0.172063	-0.0824222	0.0669409	-0.0592152	-0.0298788	-0.0027599	-0.295205	0.0353965	-0.357988	0.157033	0.0505574	0.0207411	0.0872411	-0.0835404	-1.25273	-0.0302028	-0.0648324	0.0425839	-0.109574	-0.022399	-0.258538	0.0230539	0.00397283	0.00645998	-0.00364266	-0.00249471	0.528392
0.21	0.18908	-0.00830663	0.012417	-0.00890835	0.066253	0.0139233	-0.0635709	-0.00327422	0.916092	0.0116701	-2.83E-05	0.00109353	0.0336477	-0.0578753	-0.0407561	0.0100765	-0.297749	-0.0605161	-0.414221	0.147643	0.0670791	0.0435944	0.171241	-0.0822503	0.0663361	-0.0646849	-0.0297298	-0.00458586	-0.295039	0.000113686	-0.35637	0.165873	0.0508301	0.0367181	0.086397	-0.0849608	-1.25296	-0.0227924	-0.0645692	0.00284372	-0.109763	-0.0107193	-0.258319	0.0206081	0.00407111	0.0123368	-0.00369263	-0.00741333	0.5283
0.22	0.188991	-0.0093723	0.0123611	-0.00288659	0.0662514	-0.0128929	-0.0636022	-0.00303914	0.916208	0.0114747	-1.36E-05	0.00175511	0.0331575	-0.0526158	-0.0404869	0.0123231	-0.298147	-0.0157964	-0.412769	0.143655	0.0675743	0.0528458	0.170422	-0.0804527	0.0656836	-0.0664148	-0.0295918	-0.00612849	-0.295178	-0.0200738	-0.354706	0.164691	0.0512794	0.0482776	0.085556	-0.0824734	-1.25318	-0.0189916	-0.0646763	-0.0254609	-0.109813	0.00259135	-0.258126	0.019638	0.00419849	0.0127127	-0.00378462	-0.0110606	0.52821
0.23	0.18889	-0.0121705	0.0122955	-0.00386154	0.0660821	-0.0218635	-0.0636312	-0.00278858	0.91632	0.0108321	5.99E-06	0.00213509	0.0327185	-0.047065	-0.0401995	0.0171772	-0.298162	0.0154628	-0.411361	0.137626	0.0680918	0.0505742	0.16964	-0.0761568	0.0650648	-0.0568515	-0.029473	-0.00654359	-0.295414	-0.0230062	-0.353122	0.150696	0.0517501	0.0480932	0.0847678	-0.0744054	-1.25336	-0.0139463	-0.0649571	-0.0336926	-0.109745	0.0129673	-0.257927	0.0218403	0.00432727	0.0130432	-0.00390479	-0.011692	0.528103
0.24	0.188764	-0.0141148	0.0122043	-0.00512993	0.0658399	-0.0283873	-0.0636575	-0.00248182	0.916424	0.0098893	2.91E-05	0.00245336	0.032358	-0.0406079	-0.0398804	0.0226255	-0.297887	0.0404533	-0.410044	0.126468	0.0686112	0.0529375	0.168906	-0.0702554	0.0645436	-0.0471593	-0.0293857	-0.00703014	-0.295677	-0.0267285	-0.351693	0.134626	0.0522703	0.0551921	0.0840551	-0.0669184	-1.25352	-0.00906103	-0.0653108	-0.0393949	-0.109579	0.0218282	-0.257706	0.0219908	0.00445801	0.0128433	-0.00402616	-0.0119204	0.527974
0.25	0.188622	-0.0145939	0.0120952	-0.00778299	0.0655806	-0.0240218	-0.0636797	-0.00191669	0.916515	0.00841394	5.42E-05	0.00250912	0.0320722	-0.0344784	-0.0395444	0.0250118	-0.297453	0.0438587	-0.408858	0.110798	0.0691017	0.0457723	0.168256	-0.060351	0.0641274	-0.0355392	-0.0293258	-0.00643237	-0.295938	-0.0202953	-0.350453	0.11256	0.0528219	0.0548281	0.0834484	-0.0536231	-1.25364	-0.00613191	-0.0656835	-0.0345718	-0.109348	0.0252644	-0.257471	0.0226419	0.00457956	0.0113489	-0.00414025	-0.0105232	0.527828
0.26	0.188461	-0.0194568	0.0119744	-0.0105879	0.0654391	-0.00717014	-0.0636962	-0.0013902	0.916589	0.00641625	7.84E-05	0.00229528	0.0318626	-0.0221536	-0.0392217	0.0243244	-0.297096	0.0267421	-0.407849	0.0894373	0.0695216	0.036764	0.16772	-0.04595	0.0638687	-0.0143844	-0.0292903	-0.000960124	-0.296067	-0.0028279	-0.349478	0.082031	0.0533184	0.0406925	0.0829686	-0.0418504	-1.25371	-0.000310327	-0.0659464	-0.018229	-0.109121	0.0200191	-0.257231	0.0251061	0.00467995	0.00863286	-0.00423302	-0.00799243	0.527683
0.27	0.188214	-0.0310839	0.0118791	-0.00798607	0.0654577	0.00351776	-0.0637082	-0.00103007	0.916642	0.00398967	0.000100327	0.00210686	0.0318321	0.00480744	-0.0389789	0.0213111	-0.296921	0.0118077	-0.407111	0.0559165	0.0698589	0.0313437	0.167349	-0.0277546	0.0638711	0.0121138	-0.0292434	0.00987036	-0.296037	0.00469766	-0.348827	0.0494143	0.0536459	0.0338369	0.0826194	-0.0264868	-1.25367	0.013742	-0.0660733	-0.00995746	-0.108966	0.0109795	-0.256996	0.0235877	0.00476083	0.00805538	-0.00429848	-0.00434409	0.527536
0.28	0.187831	-0.0455281	0.0118317	-0.00296302	0.0654806	-0.00132198	-0.0637164	-0.000706717	0.916668	0.00132252	0.000121973	0.00224257	0.0321108	0.0406214	-0.0388454	0.0216141	-0.296785	0.0142586	-0.406769	0.0127102	0.0701064	0.0138385	0.167174	-0.00867513	0.064156	0.0398089	-0.0291859	0.0165946	-0.296014	-0.00104893	-0.34849	0.0174178	0.0540499	0.0398069	0.0824367	-0.0103323	-1.25346	0.0323467	-0.0662268	-0.0160709	-0.108863	0.00778665	-0.256766	0.0241501	0.00484745	0.00868981	-0.00433956	-0.0043613	0.527406
0.29	0.187307	-0.0579316	0.0118065	-0.00197634	0.0654705	0.000554861	-0.063721	-0.000181065	0.916667	-0.0014213	0.000144762	0.00224882	0.0327249	0.0709413	-0.0387978	0.0225148	-0.296633	0.00900305	-0.406846	-0.0257909	0.0701192	-0.00791765	0.167177	0.00878815	0.0647385	0.0695255	-0.0291699	0.0205413	-0.296014	-0.00100978	-0.348499	-0.0193048	0.0543225	0.0162074	0.0824128	0.00574783	-1.25307	0.0478314	-0.0664304	-0.0138793	-0.108769	0.00532418	-0.256542	0.0238223	0.00492089	0.00653911	-0.00437918	-0.00335699	0.52729
0.3	0.186712	-0.0603242	0.0117973	-0.00187917	0.0655539	0.016988	-0.0637192	0.000518952	0.916641	-0.00365543	0.000165819	0.00190434	0.0335263	0.0832234	-0.0388339	0.0154899	-0.296605	-0.0102106	-0.40724	-0.0518935	0.0700214	-0.0125407	0.167355	0.0269562	0.0655639	0.0887183	-0.0291893	0.0255254	-0.295944	0.0112058	-0.348866	-0.0539549	0.0543785	-0.00651727	0.0825456	0.0190782	-1.25258	0.0522476	-0.0665524	0.00102165	-0.108717	-0.00344474	-0.25629	0.0263768	0.00496648	0.00417918	-0.00440488	-0.00112807	0.527165
0.31	0.186104	-0.0611327	0.0118238	-0.00054335	0.0657955	0.028858	-0.0637094	0.00139216	0.916596	-0.00541226	0.000182968	0.00156771	0.0344106	0.0946366	-0.0389755	0.00883786	-0.296758	-0.0240251	-0.407887	-0.0777153	0.0698834	-0.0117506	0.167702	0.0422819	0.0665587	0.101261	-0.0292095	0.0291979	-0.295794	0.00858572	-0.349547	-0.0802244	0.0542347	-0.0195986	0.0827968	0.0305641	-1.25206	0.0533009	-0.0665341	0.0112026	-0.108758	-0.0116957	-0.25602	0.0286255	0.00498496	0.0013073	-0.00440609	0.00102785	0.52705
0.32	0.185507	-0.0571951	0.0118838	0.00142548	0.0661052	0.0344026	-0.0636905	0.00245682	0.916534	-0.00684319	0.000197521	0.0013405	0.0353616	0.0993382	-0.0392028	0.00239931	-0.297005	-0.0333913	-0.408776	-0.0989132	0.0697915	-0.00946023	0.16819	0.0549309	0.0676251	0.102835	-0.0292353	0.0284623	-0.295672	0.0128086	-0.350431	-0.0951356	0.0540286	-0.0217895	0.0831537	0.0404582	-1.25153	0.0510254	-0.0664574	0.0153265	-0.108862	-0.0166999	-0.255716	0.0311635	0.00499513	0.000829197	-0.00439352	0.00167165	0.526942
0.33	0.184963	-0.0501069	0.0119847	0.00355763	0.066492	0.0471784	-0.0636607	0.00352894	0.91646	-0.00788553	0.000209027	0.000944096	0.0363	0.0971803	-0.0395169	-0.00745437	-0.297389	-0.0531047	-0.409844	-0.113429	0.0696917	-0.010472	0.168792	0.0650868	0.0686818	0.0993549	-0.0292478	0.0305919	-0.295425	0.031966	-0.351443	-0.10655	0.0537765	-0.0310328	0.0835941	0.0473596	-1.25103	0.0430452	-0.0663171	0.0250681	-0.109035	-0.0249191	-0.255432	0.0306267	0.00499019	-0.00120577	-0.00437441	0.0025965	0.526872
0.34	0.184502	-0.0400571	0.0121318	0.00799378	0.0670085	0.0562728	-0.06362	0.00460794	0.916379	-0.00836673	0.000216556	0.000608427	0.0371628	0.090848	-0.0399134	-0.0183726	-0.297973	-0.065726	-0.41103	-0.124106	0.069577	-0.0131907	0.169484	0.0722955	0.0696891	0.0895513	-0.0292209	0.0332463	-0.294998	0.0423633	-0.352541	-0.111976	0.0534396	-0.0342522	0.0840883	0.0508885	-1.25061	0.032718	-0.0660655	0.0299768	-0.109299	-0.0326498	-0.255127	0.0329842	0.00497882	-0.00039409	-0.00434671	0.00321839	0.526805
0.35	0.18415	-0.0291223	0.0123546	0.0177519	0.0674798	0.0420738	-0.0635685	0.0056811	0.916294	-0.00854148	0.000222914	0.000747273	0.0379425	0.0864928	-0.0403972	-0.0263109	-0.298527	-0.0486677	-0.412326	-0.134734	0.0693826	-0.0250282	0.170239	0.0774748	0.0705509	0.0705125	-0.029132	0.0320282	-0.294619	0.0260845	-0.353635	-0.107127	0.0531301	-0.0270218	0.0846084	0.0532345	-1.2503	0.0235192	-0.0658833	0.0112336	-0.109611	-0.0314971	-0.254815	0.0321393	0.00498204	0.00168527	-0.00432343	0.00140224	0.526759
0.36	0.183904	-0.0194156	0.01262	0.0227664	0.0677624	0.0249263	-0.0635066	0.00665088	0.916208	-0.00849908	0.00023188	0.00103551	0.0386588	0.0790901	-0.0409034	-0.0273982	-0.298869	-0.0277211	-0.413702	-0.138679	0.0691234	-0.0241764	0.171028	0.0793891	0.0712306	0.0553157	-0.0290347	0.0256766	-0.294434	0.00868843	-0.354678	-0.103048	0.0528754	-0.0278654	0.0851462	0.0537331	-1.2501	0.015838	-0.0658962	-0.00713238	-0.109874	-0.0231578	-0.2545	0.0347824	0.00500084	0.00197902	-0.00432364	-0.00101527	0.526721
0.37	0.183746	-0.0116799	0.0128922	0.024352	0.0679213	0.0182951	-0.0634357	0.00745801	0.916124	-0.0082858	0.000242873	0.00112935	0.0392828	0.0682225	-0.041386	-0.0283513	-0.299053	-0.0167685	-0.415065	-0.13337	0.0688957	-0.0204171	0.171824	0.0790429	0.0717729	0.0446823	-0.0289513	0.0225041	-0.29437	0.00320705	-0.355691	-0.100807	0.0525384	-0.0387055	0.0856859	0.0543742	-1.24998	0.00890656	-0.0660264	-0.0142253	-0.110064	-0.0169414	-0.254166	0.033571	0.00502377	0.00261111	-0.0043363	-0.00159341	0.526681
0.38	0.183659	-0.00561052	0.013164	0.0238427	0.0680618	0.0190262	-0.0633577	0.0080565	0.916043	-0.00777928	0.000253911	0.00108194	0.039792	0.0566105	-0.0418509	-0.0300914	-0.299185	-0.0142542	-0.416351	-0.123829	0.068661	-0.0296217	0.172596	0.0746326	0.0722199	0.0357322	-0.0288611	0.0207128	-0.294315	0.00478207	-0.356675	-0.0956888	0.0521423	-0.040232	0.0862115	0.0505647	-1.24995	0.00219552	-0.0661701	-0.0136377	-0.110214	-0.0134015	-0.253854	0.0327764	0.00503917	0.00162659	-0.0043541	-0.0015731	0.526671
0.39	0.183628	-0.000844138	0.0134332	0.0239076	0.0681974	0.0170753	-0.0632754	0.00845854	0.91597	-0.00690182	0.000264618	0.00107025	0.0401911	0.0458742	-0.0422934	-0.0304616	-0.299292	-0.0102411	-0.417532	-0.111878	0.0683512	-0.0258021	0.173318	0.0697945	0.0725648	0.0244027	-0.0287562	0.0190687	-0.294264	0.0027975	-0.357573	-0.0835435	0.0517736	-0.0323411	0.0866932	0.0461471	-1.24998	-0.00352815	-0.0663127	-0.0156163	-0.110331	-0.0093419	-0.253529	0.0319523	0.00505828	0.00249122	-0.00437046	-0.00157685	0.526689
0.4	0.183633	0.00213397	0.0136963	0.0235847	0.0683147	0.0162149	-0.0631893	0.00876422	0.915907	-0.00575547	0.000275193	0.0010401	0.040493	0.0359913	-0.0427052	-0.0308581	-0.299361	-0.00651511	-0.418581	-0.097525	0.0680886	-0.0299266	0.173983	0.06269	0.0727983	0.0137229	-0.0286357	0.0177728	-0.294235	0.00211038	-0.358329	-0.0683094	0.0514791	-0.0264451	0.0871294	0.0400252	-1.25007	-0.00806481	-0.0664663	-0.0163438	-0.110411	-0.00620121	-0.253203	0.0333231	0.00507549	0.00124018	-0.00438431	-0.000619858	0.526707
0.41	0.183669	0.00528653	0.0139632	0.0230728	0.0684324	0.016953	-0.0631007	0.00887219	0.915855	-0.00453609	0.000285202	0.000977095	0.0406872	0.0240358	-0.043101	-0.0314433	-0.299414	-0.00649306	-0.419469	-0.0797165	0.0677554	-0.0352965	0.174573	0.054963	0.0729203	0.00195308	-0.0284842	0.0166803	-0.294206	0.00279519	-0.358923	-0.0508026	0.0512501	-0.0206929	0.0874938	0.0330986	-1.25021	-0.0134848	-0.0666188	-0.0156505	-0.110477	-0.00417502	-0.252892	0.0316891	0.00509106	0.00183225	-0.00439094	-0.000313008	0.526755
0.42	0.183735	0.00907357	0.0142197	0.0228364	0.0685486	0.0143314	-0.0630105	0.00910322	0.915817	-0.00308856	0.000295016	0.000988937	0.0407656	0.0109305	-0.0434557	-0.0313098	-0.299469	-0.00467679	-0.420166	-0.0599491	0.0674486	-0.0246825	0.175074	0.0453885	0.0729205	-0.0124333	-0.028317	0.0142164	-0.29419	-0.00110091	-0.359326	-0.0301618	0.0510835	-0.0136955	0.0877759	0.0238428	-1.25041	-0.0199916	-0.0667639	-0.0181327	-0.110518	-0.00070133	-0.252568	0.0290284	0.00510401	0.00151493	-0.00439213	0.000499686	0.526789
0.43	0.183837	0.0110518	0.0144709	0.0238629	0.0686072	0.00731617	-0.0629193	0.00908103	0.915794	-0.00147243	0.000305112	0.000999603	0.0407332	0.00227335	-0.043774	-0.0308774	-0.299482	0.00089217	-0.42068	-0.0430548	0.0672384	-0.0173739	0.175481	0.0341931	0.0727736	-0.0256217	-0.028132	0.0128599	-0.294285	-0.015083	-0.359517	-0.008625	0.0509634	-0.00986019	0.0879685	0.01388	-1.25067	-0.0238791	-0.0669572	-0.0247761	-0.11052	0.00348198	-0.252253	0.0319495	0.00511682	0.00119149	-0.00438938	0.000257984	0.526823
0.44	0.183942	0.0107294	0.0147079	0.0210414	0.0686573	0.0135789	-0.062829	0.00902926	0.915786	-0.000106699	0.000314468	0.000799953	0.0406206	-0.00759174	-0.0440574	-0.0310026	-0.299514	-0.00829509	-0.421014	-0.0233	0.0671143	-0.00835916	0.175784	0.0253512	0.0725347	-0.0323885	-0.0279289	0.0131188	-0.294421	-0.00711925	-0.359514	0.00888769	0.0508803	-0.00709777	0.0880628	0.00463261	-1.25096	-0.0275604	-0.0671474	-0.0174082	-0.110499	0.00298458	-0.251943	0.030205	0.00511648	-0.000579739	-0.00438329	0.00150727	0.526862
0.45	0.184041	0.00936533	0.0149271	0.0165109	0.0688141	0.0248407	-0.0627396	0.00885529	0.915791	0.00117694	0.000320964	0.000501106	0.0404133	-0.0163056	-0.0443151	-0.0303579	-0.299675	-0.021298	-0.421149	-0.00444049	0.0670609	-0.0039273	0.175992	0.0161554	0.0722424	-0.0369604	-0.0277004	0.0136623	-0.294414	0.00959676	-0.359345	0.0252767	0.0508184	-0.00618568	0.0880677	-0.00352498	-1.25128	-0.0304662	-0.0672214	-0.00463512	-0.110504	-3.49E-05	-0.251647	0.0306378	0.00509911	-0.00231103	-0.00435965	0.00314768	0.526903
0.46	0.184119	0.00724467	0.0151371	0.0160815	0.0690563	0.0297561	-0.0626519	0.00873619	0.915809	0.0023842	0.000324807	0.000277609	0.0401428	-0.0213967	-0.0445543	-0.0311248	-0.299932	-0.0270281	-0.421114	0.0109406	0.0670348	-0.00134756	0.176113	0.0085992	0.0719063	-0.0431673	-0.0274401	0.0163666	-0.294286	0.0166944	-0.359005	0.0430648	0.0507785	-0.000505688	0.0879796	-0.0131696	-1.2516	-0.0319891	-0.0672046	0.000180972	-0.110546	-0.00402491	-0.251349	0.0316974	0.00507404	-0.00213199	-0.00432413	0.00436265	0.526922
0.47	0.18418	0.00574026	0.0153408	0.0160146	0.0693234	0.0294181	-0.0625654	0.00856637	0.91584	0.00365662	0.000327346	0.000205098	0.039825	-0.0259399	-0.0447671	-0.0301487	-0.300225	-0.0276642	-0.420928	0.0253705	0.0670421	0.000891408	0.176146	-0.00014003	0.0715081	-0.0500909	-0.0271563	0.0166563	-0.294122	0.0168404	-0.358485	0.0609394	0.0507655	-0.00104959	0.0878019	-0.0227523	-1.25193	-0.0328889	-0.0671573	0.000164676	-0.110611	-0.00563821	-0.251027	0.0315612	0.00504613	-0.00237621	-0.00428034	0.00471308	0.526903
0.48	0.184232	0.00513312	0.015545	0.0145625	0.0695778	0.0283436	-0.0624801	0.00853495	0.915882	0.00478894	0.000329208	0.000171392	0.0394584	-0.0325505	-0.0449561	-0.0273661	-0.300519	-0.0286601	-0.420598	0.0408413	0.0670626	0.00308843	0.176101	-0.00917032	0.0710369	-0.0573038	-0.0268478	0.0149236	-0.293969	0.0162045	-0.357791	0.077695	0.0507661	0.00140978	0.0875366	-0.0304041	-1.25228	-0.0350586	-0.0671198	0.000163796	-0.110688	-0.0051815	-0.250704	0.0326271	0.00501747	-0.00284651	-0.00423304	0.00496702	0.526875
0.49	0.184281	0.00541029	0.0157452	0.0148887	0.0698181	0.0260342	-0.0623951	0.00842673	0.915937	0.00606549	0.000330655	0.00013531	0.0390368	-0.0386735	-0.0451142	-0.0263964	-0.30082	-0.0279432	-0.420122	0.0547317	0.06711	0.00624464	0.175974	-0.0177032	0.0704919	-0.0655011	-0.0265222	0.0145533	-0.293833	0.0143669	-0.356935	0.0939209	0.0507856	0.00348455	0.0871861	-0.0392861	-1.25266	-0.0375735	-0.067091	-0.00204994	-0.110771	-0.00535876	-0.250377	0.0350279	0.00498578	-0.00248628	-0.00418648	0.00475828	0.526828
0.5	0.184329	0.00476081	0.0159338	0.0147041	0.0700367	0.024356	-0.0623109	0.00841716	0.916002	0.00701835	0.00033191	9.75E-05	0.0385614	-0.0445822	-0.0452333	-0.0252859	-0.301116	-0.0274564	-0.419502	0.0694095	0.0671758	0.00566475	0.175765	-0.0250298	0.0698701	-0.0722916	-0.0261883	0.0142144	-0.293712	0.0126708	-0.355916	0.109269	0.050815	0.00149442	0.0867616	-0.0469767	-1.25305	-0.039356	-0.0670758	-0.00339102	-0.110848	-0.00543113	-0.250046	0.0316212	0.00495725	-0.00277712	-0.00414096	0.00442824	0.52676
0.51	0.184373	0.00399582	0.0161144	0.013487	0.0702463	0.0230381	-0.0622269	0.00838351	0.916078	0.00810185	0.0003327	6.55E-05	0.0380275	-0.0506851	-0.0453203	-0.0231086	-0.301414	-0.0269081	-0.418732	0.0841399	0.0672337	0.00468162	0.175474	-0.0328622	0.0691821	-0.0784898	-0.0258389	0.0133384	-0.293602	0.0115831	-0.354747	0.124316	0.0508498	0.00418134	0.0862566	-0.054174	-1.25347	-0.0411263	-0.0670644	-0.00398197	-0.110925	-0.00464135	-0.249724	0.0343975	0.00492683	-0.00251964	-0.0040963	0.00431135	0.526698
0.52	0.184407	0.00356338	0.016282	0.0127474	0.0704445	0.0221901	-0.0621432	0.00839572	0.916165	0.00923892	0.00033332	4.71E-05	0.0374448	-0.0575249	-0.0453692	-0.0216475	-0.301707	-0.0261901	-0.417813	0.0995881	0.0672835	0.00616005	0.175103	-0.0411496	0.0684338	-0.0854254	-0.025479	0.0131322	-0.293504	0.0121292	-0.353425	0.139929	0.0509108	0.00996019	0.0856773	-0.0622752	-1.2539	-0.0435928	-0.0670581	-0.00446144	-0.110996	-0.00441037	-0.249386	0.0345046	0.0049017	-0.00249118	-0.0040557	0.00423941	0.526613
0.53	0.184434	0.00214398	0.0164371	0.00993364	0.0706323	0.0205441	-0.0620593	0.0084014	0.916262	0.0103403	0.000333721	5.77E-05	0.0368091	-0.0631291	-0.045382	-0.0175397	-0.301983	-0.0235486	-0.416748	0.11413	0.0673427	0.00624177	0.174655	-0.0502125	0.0676223	-0.09056	-0.0251068	0.0104429	-0.293404	0.011751	-0.351949	0.154486	0.0510484	0.016165	0.0850261	-0.0673166	-1.25435	-0.0445851	-0.0670565	-0.0044829	-0.111062	-0.00208847	-0.249047	0.0355942	0.0048816	-0.00229322	-0.00401872	0.00356494	0.526515
0.54	0.184444	-5.58E-05	0.0165641	0.00869628	0.0708026	0.017526	-0.0619756	0.00840178	0.916371	0.0112856	0.000334343	6.63E-05	0.0361359	-0.0668427	-0.0453414	-0.0146204	-0.302215	-0.0167667	-0.415539	0.127466	0.0674281	0.00758379	0.174122	-0.0573948	0.0667672	-0.0933575	-0.0247424	0.0100653	-0.293329	0.00760458	-0.350344	0.16586	0.0512859	0.0321374	0.0843257	-0.0726249	-1.25481	-0.0439776	-0.0670605	-0.00632075	-0.111106	-0.000595018	-0.24868	0.0355466	0.00486788	-0.000890952	-0.00398413	0.00329394	0.526425
0.55	0.184439	-0.000354839	0.0166611	0.00531907	0.0709491	0.0147192	-0.0618908	0.0085714	0.916487	0.0119848	0.000335429	0.000157378	0.0354257	-0.0736101	-0.0452495	-0.0102238	-0.302391	-0.0122606	-0.414198	0.140715	0.0675188	0.00831009	0.173519	-0.0634698	0.0658835	-0.0953443	-0.0243956	0.00586989	-0.293288	0.00428511	-0.348649	0.172405	0.0516212	0.0349694	0.0835906	-0.0747046	-1.25527	-0.0463616	-0.0670757	-0.0068864	-0.111126	0.00265712	-0.248342	0.035656	0.00485345	-0.000539462	-0.00395271	0.00287097	0.526332
0.56	0.184419	-0.00209883	0.0167118	-0.000426233	0.0710734	0.0117382	-0.0618045	0.00872427	0.91661	0.0126437	0.000337071	0.000191514	0.0346826	-0.0793984	-0.0450882	-0.00293952	-0.302534	-0.0101568	-0.412728	0.154154	0.0676224	0.0154457	0.172844	-0.0714482	0.0649933	-0.0936885	-0.0240895	0.000333974	-0.293279	0.00200214	-0.346905	0.176351	0.0520031	0.0418133	0.0828314	-0.0758452	-1.25574	-0.0448741	-0.0670902	-0.00582057	-0.111108	0.00761238	-0.247943	0.0390152	0.00484441	-0.00143051	-0.00392264	0.00303094	0.526203
0.57	0.184388	-0.00417389	0.016706	-0.0048108	0.0711811	0.00935882	-0.0617154	0.00907899	0.916738	0.0129038	0.000338929	0.000174471	0.0338984	-0.0834023	-0.0448491	0.00216625	-0.302661	-0.00889524	-0.411131	0.164391	0.0678303	0.0223697	0.172115	-0.0737325	0.0641071	-0.0899838	-0.0238371	-0.00321093	-0.293286	0.00179139	-0.345147	0.175069	0.052443	0.0444767	0.0820731	-0.0756737	-1.25621	-0.0442567	-0.0670949	-0.004926	-0.111046	0.0107512	-0.24755	0.0376433	0.00483068	-0.0010963	-0.00389386	0.00308826	0.526086
0.58	0.184328	-0.0080234	0.0166521	-0.00925653	0.0712717	0.00639776	-0.0616232	0.00937463	0.916867	0.0128749	0.000340374	0.000138442	0.0331168	-0.0821425	-0.0445536	0.00795635	-0.30278	-0.00819827	-0.409467	0.167391	0.0680502	0.0207572	0.171367	-0.0754451	0.0632671	-0.0822486	-0.0236284	-0.00562224	-0.293285	0.0022791	-0.34342	0.169983	0.0528746	0.0420145	0.081327	-0.0734268	-1.25664	-0.0413873	-0.0670927	-0.00413497	-0.110953	0.0137063	-0.247171	0.0398387	0.00481692	-0.0012323	-0.00386294	0.00287139	0.525973
0.59	0.184217	-0.0151388	0.0165447	-0.0137773	0.0713432	0.00351447	-0.0615276	0.00962217	0.916994	0.012545	0.000341377	6.09E-05	0.0323916	-0.0748258	-0.0442048	0.0151092	-0.302894	-0.00722532	-0.407797	0.165393	0.0682767	0.0235862	0.170599	-0.0768558	0.0625179	-0.0684907	-0.0234745	-0.00694092	-0.293277	0.00220042	-0.34177	0.158881	0.0532852	0.0400514	0.0806237	-0.06771	-1.25703	-0.0348297	-0.0670832	-0.00299632	-0.110829	0.0155979	-0.246777	0.0409224	0.00479958	-0.00119683	-0.00383304	0.00295378	0.525831
0.6	0.184005	-0.0267502	0.0163871	-0.0189226	0.0713974	0.00137966	-0.0614304	0.0098267	0.917116	0.0119536	0.000341943	2.74E-05	0.0317984	-0.0617701	-0.0438144	0.0238188	-0.30299	-0.0066428	-0.406169	0.160356	0.0685056	0.0225044	0.169839	-0.0749938	0.0619441	-0.0478398	-0.0233733	-0.00676664	-0.293261	0.00348306	-0.340259	0.14384	0.0536964	0.0422668	0.0799769	-0.0610208	-1.25731	-0.0231382	-0.067069	-0.000506875	-0.110686	0.0166682	-0.246354	0.0435184	0.00479392	-0.00106436	-0.00380517	0.00288277	0.525682
0.61	0.183675	-0.0400659	0.0161736	-0.0238538	0.0714448	-0.000172924	-0.0613308	0.0100669	0.917231	0.01096	0.000342118	-5.03E-06	0.0313589	-0.0458128	-0.0433795	0.0323335	-0.303077	-0.00625107	-0.404597	0.152667	0.0687351	0.0220574	0.169103	-0.0705076	0.0615722	-0.0246538	-0.0233355	-0.00622847	-0.293226	0.00460693	-0.338905	0.126692	0.0540772	0.0340713	0.0794002	-0.0529909	-1.25748	-0.00980288	-0.0670374	0.00248786	-0.110526	0.0166889	-0.24593	0.0433718	0.00478171	-0.000764463	-0.00377725	0.0027305	0.525548
0.62	0.183196	-0.0550302	0.0159236	-0.0281495	0.071481	-0.00122085	-0.061229	0.0102974	0.917335	0.00985204	0.000341534	-7.84E-05	0.0311253	-0.0258058	-0.0429317	0.0407746	-0.303145	-0.00649219	-0.403131	0.140168	0.0689761	0.0254156	0.168428	-0.0645884	0.0614477	0.00144869	-0.0233444	-0.00466641	-0.293184	0.0048182	-0.337737	0.106757	0.0543778	0.0258116	0.0789062	-0.0459499	-1.25749	0.00518083	-0.0670027	0.0056942	-0.110373	0.0155155	-0.245501	0.0468336	0.00477059	-0.000879357	-0.00375052	0.00313095	0.525424
0.63	0.182573	-0.0706689	0.0156363	-0.0298337	0.0715151	-0.00242418	-0.0611249	0.0105058	0.917428	0.00857178	0.000340001	-0.000220828	0.0311124	-0.00202394	-0.0424753	0.0462905	-0.303206	-0.00585114	-0.401814	0.121954	0.0692544	0.031156	0.167825	-0.0550425	0.0615726	0.0275599	-0.0234078	-0.000163517	-0.293138	0.00388147	-0.336772	0.0859299	0.0545782	0.0148521	0.0784967	-0.0355891	-1.25735	0.0206086	-0.0669536	0.00733555	-0.110225	0.0121726	-0.245045	0.0471596	0.00475892	-0.000724132	-0.00372686	0.00189574	0.525296
0.64	0.181785	-0.0861588	0.0153374	-0.0303526	0.0715466	-0.00181128	-0.0610186	0.0108213	0.917507	0.0071105	0.00033705	-0.000403998	0.0313632	0.0235086	-0.0420482	0.0500463	-0.303256	-0.00674986	-0.400702	0.100467	0.0696115	0.0404482	0.167327	-0.0444708	0.0619734	0.0534324	-0.0234987	0.00539453	-0.293092	0.00482247	-0.336021	0.0647205	0.0547112	0.0103975	0.0781827	-0.0256689	-1.25704	0.0355539	-0.0669025	0.00987385	-0.11011	0.00732973	-0.244578	0.0491599	0.00474786	-0.000875488	-0.00370621	0.0019935	0.525173
0.65	0.180833	-0.103652	0.0150527	-0.0270308	0.0715848	-0.00170756	-0.0609096	0.0109533	0.91757	0.00553689	0.000332069	-0.00056886	0.0318876	0.0554027	-0.0416843	0.0509635	-0.303298	-0.00545178	-0.399833	0.0718733	0.0700063	0.0328936	0.166959	-0.0308747	0.0626526	0.0815682	-0.0235946	0.0151069	-0.29303	0.00374498	-0.335501	0.0400106	0.0547754	0.00670529	0.0779764	-0.0165152	-1.25657	0.0534717	-0.0668501	0.0100583	-0.110046	-0.000198749	-0.244076	0.0535824	0.00473771	-0.000504252	-0.00369406	0.000418747	0.525041
0.66	0.179704	-0.121445	0.0147959	-0.0233688	0.0716103	-0.00255134	-0.0607985	0.0112665	0.917615	0.00359666	0.000325562	-0.000727874	0.0327341	0.0889043	-0.0414003	0.0525415	-0.303311	-0.00383563	-0.399272	0.0405075	0.0702882	0.0258518	0.166731	-0.0151466	0.0636238	0.108592	-0.0236887	0.023825	-0.292983	0.00100954	-0.335217	0.0170706	0.0548393	0.00364563	0.0778796	-0.00409468	-1.25592	0.0719193	-0.0668204	0.00926053	-0.110037	-0.0070843	-0.243538	0.0541081	0.00472478	-0.00137723	-0.00369551	-0.000404966	0.524907
0.67	0.178421	-0.13384	0.0145794	-0.0186341	0.0716338	-0.000423054	-0.0606836	0.0117843	0.917642	0.00179843	0.00031724	-0.000964343	0.0338757	0.115768	-0.0412077	0.050216	-0.303308	-0.00425005	-0.399022	0.0105486	0.0705759	0.030691	0.166662	0.000257865	0.06486	0.130444	-0.0237735	0.0324113	-0.292951	-0.00049664	-0.335173	-0.00693095	0.0548357	-0.00101456	0.0779015	0.00715198	-1.25512	0.0843586	-0.0668077	0.0100746	-0.110088	-0.0147281	-0.242986	0.0575885	0.00471102	-0.000795644	-0.00370918	-0.00181405	0.524785
0.68	0.17707	-0.134182	0.0144242	-0.0125469	0.0716639	0.000524127	-0.0605611	0.0128491	0.917651	6.50E-05	0.000306315	-0.00123431	0.0351945	0.128148	-0.041127	0.0428715	-0.303294	-0.00348811	-0.399053	-0.0154332	0.0708434	0.0205968	0.166748	0.0152784	0.0662495	0.135857	-0.0238303	0.0363328	-0.292935	-0.00372154	-0.335339	-0.0248649	0.0548313	-0.00157785	0.0780346	0.0184144	-1.25425	0.0847769	-0.0668079	0.00846549	-0.110208	-0.0205666	-0.242427	0.0584607	0.00469574	-0.00122588	-0.00373293	-0.00214438	0.524667
0.69	0.175779	-0.123049	0.0143415	-0.00470393	0.0716791	-0.000675277	-0.0604253	0.0143659	0.917645	-0.00110596	0.000292515	-0.00152929	0.0365256	0.126189	-0.0411566	0.0311932	-0.303268	-0.00228902	-0.399314	-0.0361987	0.0709989	0.0130685	0.166979	0.0295876	0.0676086	0.12467	-0.0238532	0.0369699	-0.292968	-0.00925606	-0.335639	-0.0348494	0.0547948	-0.00495317	0.078261	0.0271752	-1.25343	0.0744981	-0.0668397	0.00327726	-0.110385	-0.0248581	-0.241837	0.0631944	0.00468587	-0.00105315	-0.00375704	-0.00291832	0.524502
0.7	0.174651	-0.100397	0.0143212	0.00207915	0.0716729	-0.00140786	-0.0602725	0.0162478	0.91763	-0.00174855	0.000275867	-0.00183426	0.037735	0.108735	-0.0412693	0.0173078	-0.303237	-0.00148739	-0.399753	-0.0505341	0.0711064	0.00895049	0.167322	0.0389606	0.0687974	0.0999546	-0.023851	0.03281	-0.293051	-0.0131718	-0.33602	-0.0405945	0.0547529	-0.00389713	0.0785714	0.0341395	-1.25277	0.0526105	-0.0668994	-0.00162755	-0.110595	-0.0262772	-0.24123	0.0616056	0.00467285	-0.000342836	-0.0037867	-0.00305097	0.524335
0.71	0.173805	-0.0678714	0.0143769	0.00943466	0.0716464	-0.0021958	-0.0600985	0.018624	0.917611	-0.00192326	0.000255601	-0.0021996	0.0386509	0.0761802	-0.0414636	0.000620538	-0.303208	7.98E-05	-0.400287	-0.0551218	0.0711721	0.00358	0.167743	0.0442284	0.0696586	0.0610765	-0.0238017	0.0257532	-0.293173	-0.0147552	-0.336423	-0.039593	0.0547391	0.00180171	0.0789332	0.0381959	-1.2524	0.0207357	-0.0669852	-0.00748689	-0.110837	-0.0263671	-0.240613	0.060072	0.00466233	-0.00118064	-0.00382184	-0.00286016	0.524179
0.72	0.173298	-0.0341209	0.0144893	0.0134682	0.0716016	-0.002523	-0.0599	0.0210196	0.917593	-0.00186939	0.000232043	-0.00249957	0.0391785	0.0385758	-0.0416951	-0.0121449	-0.303175	0.00168853	-0.400835	-0.0538046	0.0711582	-0.00571312	0.16821	0.0476029	0.0701116	0.0216365	-0.0237166	0.0162857	-0.293307	-0.013389	-0.336805	-0.0376534	0.0547756	0.00480506	0.0793391	0.0428345	-1.25236	-0.0117435	-0.0670856	-0.0112256	-0.111087	-0.0235159	-0.240009	0.0588843	0.00465136	-0.000766425	-0.00385607	-0.00324383	0.524031
0.73	0.173118	-0.00198966	0.0146302	0.0156265	0.0715475	-0.00348081	-0.0596782	0.0233697	0.917575	-0.00163154	0.000206049	-0.0026984	0.0393118	-0.000393026	-0.0419157	-0.0212362	-0.303138	0.00494652	-0.401344	-0.0465531	0.0710333	-0.0176292	0.16869	0.0467476	0.070177	-0.014834	-0.0236144	0.00666783	-0.293434	-0.0118197	-0.337174	-0.0361088	0.0548328	0.00713575	0.0797899	0.0468126	-1.25265	-0.042124	-0.0671844	-0.0144073	-0.111322	-0.0191023	-0.239425	0.0551862	0.00464289	-0.000706429	-0.00389404	-0.00406719	0.523914
0.74	0.173269	0.0318485	0.0147797	0.01665	0.0714761	-0.00549484	-0.0594321	0.0258301	0.917561	-0.0012222	0.000178135	-0.00288445	0.039023	-0.0442308	-0.0420884	-0.0292835	-0.303077	0.0101109	-0.40175	-0.0339867	0.0708727	-0.0124796	0.169172	0.047984	0.0698511	-0.0538838	-0.0235091	-0.00463906	-0.293553	-0.0102719	-0.33752	-0.0327685	0.054912	0.00413942	0.0802738	0.0486144	-1.25326	-0.0752199	-0.0672785	-0.0183727	-0.111522	-0.0134024	-0.238891	0.0517543	0.00463295	-0.000283444	-0.00392698	-0.00256878	0.52382
0.75	0.173758	0.0662007	0.0149451	0.0187333	0.0713754	-0.00823575	-0.0591621	0.0281687	0.917552	-0.000709057	0.000148016	-0.00312769	0.0382944	-0.0874578	-0.0422203	-0.0388833	-0.302969	0.0170291	-0.402034	-0.0225407	0.0707903	-0.00722737	0.169653	0.0480168	0.0691121	-0.0953134	-0.0233804	-0.014329	-0.293667	-0.00906982	-0.337812	-0.0254154	0.0549345	0.00154067	0.0807608	0.0490471	-1.25419	-0.108515	-0.0673865	-0.0233696	-0.111696	-0.00859368	-0.238403	0.0457112	0.00463134	-0.000750004	-0.00396125	-0.00329504	0.523729
0.76	0.174591	0.100312	0.0151043	0.0169361	0.0712589	-0.00914159	-0.0588684	0.030531	0.917549	3.78E-05	0.000115845	-0.00332317	0.037121	-0.132445	-0.0422908	-0.0449838	-0.302829	0.0205854	-0.402192	-0.00882961	0.0706824	-0.0155091	0.170114	0.0438938	0.0679463	-0.136187	-0.0232475	-0.027561	-0.293765	-0.00496058	-0.338025	-0.0166778	0.0549233	-0.00496533	0.0812576	0.0494101	-1.25544	-0.142032	-0.067486	-0.0246674	-0.111833	-0.00205727	-0.237972	0.0448531	0.00462644	-0.000795605	-0.00398844	-0.00210424	0.523627
0.77	0.175772	0.136134	0.0152644	0.0182956	0.0711328	-0.00973868	-0.0585516	0.0328067	0.917555	0.00126687	8.12E-05	-0.00356618	0.0354862	-0.179708	-0.0423092	-0.0552532	-0.302677	0.023173	-0.402204	0.0076838	0.0705397	-0.0101445	0.170529	0.0391497	0.0663347	-0.181681	-0.0230969	-0.0380046	-0.293838	-0.00159977	-0.338129	-0.00347564	0.0548448	-0.00812372	0.0817366	0.0465101	-1.25704	-0.177651	-0.067574	-0.0277632	-0.11195	0.00106212	-0.237568	0.0425723	0.00462482	7.39E-06	-0.00400631	-0.0018103	0.52351
0.78	0.177308	0.169689	0.0154312	0.019341	0.071006	-0.00913188	-0.058213	0.0348709	0.917573	0.00241308	4.40E-05	-0.00383569	0.0333677	-0.225316	-0.0422806	-0.0654841	-0.302528	0.0248821	-0.402037	0.0260494	0.0704782	-0.00338867	0.170899	0.0349287	0.0642521	-0.226494	-0.0229212	-0.0483941	-0.293882	0.00285381	-0.338082	0.0134134	0.0547524	-0.0094919	0.0821863	0.0428384	-1.25899	-0.211177	-0.0676441	-0.0297586	-0.112059	0.00307103	-0.237196	0.0378504	0.00461756	-0.000433004	-0.0040201	-0.000708868	0.523391
0.79	0.179126	0.192776	0.0156127	0.0199846	0.0708833	-0.00842478	-0.057855	0.0366391	0.917601	0.00325968	4.47E-06	-0.00403956	0.0308435	-0.258561	-0.042225	-0.0730398	-0.30238	0.0256159	-0.401695	0.0420579	0.0704543	-0.00221396	0.17123	0.0303137	0.0617679	-0.25961	-0.0227146	-0.0566675	-0.293897	0.00585913	-0.33787	0.0290012	0.0546603	-0.009726	0.0826012	0.04011	-1.26122	-0.234346	-0.0677006	-0.0309747	-0.11218	0.00364115	-0.236859	0.0323913	0.00460835	-0.000731088	-0.00402251	0.000479552	0.523266
0.8	0.181142	0.20819	0.0158025	0.0223561	0.0707678	-0.00763477	-0.0574821	0.037856	0.91764	0.0042676	-3.68E-05	-0.00421826	0.0280201	-0.282135	-0.0421488	-0.0809955	-0.302242	0.026225	-0.401201	0.0564278	0.0704262	-0.00308389	0.171515	0.0266882	0.058981	-0.28521	-0.0224944	-0.0612527	-0.293896	0.00637349	-0.337502	0.045108	0.0545422	-0.0132443	0.0829727	0.0343819	-1.26367	-0.250129	-0.067743	-0.0328018	-0.112316	0.00148286	-0.236548	0.0315075	0.00460177	-0.000215876	-0.00401712	0.000843788	0.523169
0.81	0.183252	0.212492	0.0160134	0.0222275	0.0706576	-0.00609329	-0.0570991	0.0386434	0.917686	0.00504069	-7.94E-05	-0.00427862	0.0250207	-0.292855	-0.0420855	-0.0839749	-0.302113	0.0245431	-0.40058	0.067855	0.0703542	-0.00849427	0.171764	0.0223544	0.0560041	-0.297264	-0.022251	-0.0653639	-0.2939	0.00625373	-0.336983	0.0587503	0.0544154	-0.0123227	0.0832944	0.0298747	-1.26623	-0.255785	-0.0677851	-0.0320586	-0.112485	-0.000206627	-0.236253	0.0282896	0.00459564	-0.000218167	-0.00400402	0.00151899	0.523098
0.82	0.18535	0.205544	0.016226	0.0236955	0.0705615	-0.00527171	-0.0567105	0.0389699	0.91774	0.0056943	-0.000122384	-0.00433107	0.0219775	-0.289512	-0.0420272	-0.0861975	-0.302008	0.0226944	-0.399859	0.0759175	0.0702962	-0.00348687	0.171972	0.0189535	0.0529656	-0.297339	-0.0220141	-0.0644107	-0.293921	0.00243854	-0.336336	0.0711302	0.0542907	-0.0137814	0.0835688	0.0240395	-1.26879	-0.252042	-0.0678171	-0.0324409	-0.112679	-0.00425929	-0.235983	0.0250107	0.00458561	-0.00108654	-0.00398978	0.00207623	0.523053
0.83	0.187295	0.178552	0.0164463	0.0224288	0.0704694	-0.00442157	-0.0563221	0.0384729	0.917799	0.00611801	-0.000165502	-0.00428771	0.0190663	-0.261836	-0.0420035	-0.0805869	-0.301922	0.0185901	-0.399083	0.0773058	0.0702644	-0.00224923	0.172145	0.0158943	0.0500301	-0.272415	-0.0217755	-0.0585885	-0.293983	-0.00155389	-0.335581	0.0778591	0.05417	-0.00958266	0.0837856	0.0192989	-1.27123	-0.228794	-0.0678581	-0.0299065	-0.112907	-0.0082277	-0.235721	0.0278248	0.00457634	-0.000712736	-0.00397311	0.00123274	0.523032
0.84	0.188824	0.121691	0.0166398	0.017705	0.0704013	-0.00177328	-0.0559451	0.0367015	0.91786	0.00601624	-0.00020761	-0.00412705	0.0166234	-0.197785	-0.0420072	-0.0634667	-0.301874	0.0115481	-0.398343	0.0690383	0.0702626	0.00298892	0.172289	0.0139358	0.0475495	-0.208049	-0.021564	-0.042863	-0.294056	-0.00226071	-0.334827	0.0709516	0.0541029	-0.00522979	0.0839606	0.0162856	-1.2733	-0.177563	-0.0678875	-0.0221801	-0.113154	-0.0133321	-0.235453	0.0285465	0.00456574	-0.000485288	-0.00395914	0.00184356	0.523063
0.85	0.189642	0.0378609	0.0167802	0.0116847	0.0703618	-0.00123927	-0.0555916	0.0338531	0.917916	0.00523203	-0.00024749	-0.00385969	0.0150211	-0.100364	-0.0420406	-0.0374119	-0.301845	0.0082368	-0.397727	0.0516985	0.0703013	0.00457984	0.17242	0.0130586	0.045909	-0.110958	-0.0213959	-0.0180902	-0.294126	-0.00559475	-0.334186	0.0561731	0.0540623	-0.002323	0.0841138	0.0139231	-1.27471	-0.10106	-0.0679055	-0.0138763	-0.113412	-0.0192672	-0.23516	0.031335	0.00456263	0.000349752	-0.00394328	0.00200855	0.523151
0.86	0.189512	-0.0664996	0.0168464	0.00295625	0.0703401	-0.000612235	-0.0552714	0.0300827	0.917963	0.00412953	-0.000284089	-0.00349266	0.0145691	0.0212878	-0.0421076	-0.00273444	-0.301806	0.00346696	-0.39732	0.0286937	0.070361	0.00694899	0.172548	0.0136011	0.0454124	0.0124034	-0.0212838	0.0128434	-0.294206	-0.00911679	-0.333728	0.0338653	0.0540581	0.000486754	0.0842543	0.0136591	-1.27525	-0.0057018	-0.0679255	-0.00256163	-0.113666	-0.024926	-0.234822	0.0403962	0.00456062	-0.00052261	-0.0039306	0.00131282	0.523289
0.87	0.188286	-0.178603	0.0168262	-0.00644753	0.0703383	-0.000780405	-0.0549916	0.0258695	0.917998	0.00283224	-0.000317071	-0.00312247	0.0154496	0.15316	-0.0422101	0.0350449	-0.301766	-0.0028665	-0.39716	0.00257112	0.0704317	0.00675006	0.172685	0.0142109	0.046255	0.14579	-0.0212301	0.046738	-0.294294	-0.012674	-0.333513	0.00831011	0.0540728	0.00137225	0.0843874	0.0135135	-1.27479	0.0961892	-0.0679445	0.00883143	-0.11391	-0.0301415	-0.234365	0.051793	0.00455886	-0.000128463	-0.00391689	0.00180181	0.523424
0.88	0.185944	-0.288695	0.0167054	-0.0170265	0.0703503	-0.00171569	-0.0547542	0.0215871	0.918021	0.00154048	-0.000346181	-0.00270607	0.0177014	0.28303	-0.042334	0.0741246	-0.301733	-0.00879935	-0.39727	-0.0247957	0.0705047	0.00844308	0.172833	0.0155124	0.0484754	0.278645	-0.0212472	0.0793118	-0.294388	-0.0154394	-0.333569	-0.0194113	0.0540793	0.000422315	0.0845303	0.0149574	-1.27331	0.195191	-0.0679637	0.020211	-0.114126	-0.0333159	-0.233769	0.068802	0.00455975	0.000491334	-0.00390205	0.00120157	0.523546
0.89	0.18254	-0.390166	0.0164825	-0.0268719	0.070366	-0.00344028	-0.0545588	0.017497	0.91803	0.00023615	-0.000371169	-0.00231339	0.0212681	0.403608	-0.0424689	0.110865	-0.301688	-0.0124708	-0.39765	-0.0509638	0.0705982	0.0101412	0.172996	0.0167183	0.0520183	0.402285	-0.0213325	0.109965	-0.294471	-0.0165957	-0.333895	-0.0465213	0.0540809	-0.0010773	0.0846844	0.0163893	-1.27087	0.285231	-0.0679877	0.030063	-0.114304	-0.0352086	-0.23299	0.0872777	0.00455729	-0.000178703	-0.0038952	0.000617518	0.523612
0.9	0.178181	-0.479126	0.0161639	-0.0360409	0.0703806	-0.00506219	-0.0544027	0.0137911	0.918026	-0.00102017	-0.000392636	-0.00197526	0.0260215	0.508938	-0.042608	0.144008	-0.301624	-0.0150001	-0.398274	-0.0736456	0.07069	0.00789432	0.17317	0.0184827	0.0567649	0.511773	-0.0214788	0.136991	-0.294537	-0.0170755	-0.334487	-0.0720277	0.0540727	-0.00102882	0.0848579	0.0187991	-1.26758	0.363045	-0.0680155	0.0388955	-0.114437	-0.0358521	-0.232025	0.104127	0.00455254	-2.74E-05	-0.00389525	-0.000288435	0.523637
0.91	0.172976	-0.559052	0.0157343	-0.0489725	0.070403	-0.00524735	-0.0542819	0.0103957	0.918009	-0.00239133	-0.000410241	-0.00154028	0.031823	0.60143	-0.0427091	0.180242	-0.301545	-0.0183499	-0.399098	-0.0914225	0.0707666	0.0050203	0.173354	0.0188706	0.0625955	0.61474	-0.0217085	0.157316	-0.294575	-0.0153635	-0.335346	-0.100361	0.0540791	0.000602913	0.0850775	0.0246539	-1.26355	0.43273	-0.0680258	0.0507318	-0.114501	-0.0317821	-0.230887	0.122028	0.00453997	-0.000556363	-0.00390295	-0.000467073	0.523611
0.92	0.167077	-0.614887	0.0151756	-0.0624339	0.0704512	-0.00431938	-0.0541914	0.00790284	0.917979	-0.00347902	-0.000423823	-0.00120192	0.0384789	0.66232	-0.042726	0.209484	-0.301459	-0.020621	-0.400057	-0.098264	0.0707929	0.000329548	0.173533	0.0168661	0.0693543	0.691616	-0.0220526	0.167124	-0.294565	-0.0125539	-0.336487	-0.126468	0.0540796	-0.00138059	0.085362	0.0317784	-1.25891	0.479754	-0.0679847	0.0626292	-0.114466	-0.0232364	-0.229581	0.138488	0.00451952	-0.00208055	-0.0039152	-0.000990285	0.523522
0.93	0.160814	-0.629137	0.0145068	-0.0700705	0.0705121	-0.00661978	-0.054118	0.00708369	0.917943	-0.00370676	-0.000434578	-0.00098512	0.0455454	0.671242	-0.0426508	0.220166	-0.301358	-0.0184157	-0.400997	-0.0870748	0.0707857	-0.00288094	0.173671	0.0109891	0.0766243	0.714829	-0.0225145	0.163854	-0.294527	-0.0130975	-0.337819	-0.136636	0.0540569	-0.00166659	0.0856962	0.0346676	-1.25397	0.48663	-0.0678916	0.0659697	-0.114308	-0.0116372	-0.228133	0.152417	0.00449079	-0.00260691	-0.00393379	-0.00185367	0.523342
0.94	0.154653	-0.593477	0.0137928	-0.0709053	0.0705245	-0.0128937	-0.0540428	0.00833598	0.917911	-0.00236235	-0.000444486	-0.00103268	0.0524187	0.620839	-0.0425191	0.20918	-0.301234	-0.018065	-0.401754	-0.0610674	0.0707102	-0.0113988	0.173754	0.00295571	0.0837671	0.670879	-0.0230505	0.144779	-0.294524	-0.0186222	-0.339133	-0.122448	0.0540153	-0.00630001	0.0860294	0.0311343	-1.2492	0.445535	-0.0678061	0.0589264	-0.114033	0.00284543	-0.226549	0.164812	0.00445487	-0.00329144	-0.00396491	-0.00283054	0.523047
0.95	0.14912	-0.505911	0.0130849	-0.0660243	0.0704723	-0.019606	-0.053944	0.0117009	0.9179	0.000405542	-0.000456185	-0.00134909	0.0584246	0.505907	-0.0423431	0.176892	-0.301194	-0.0236156	-0.402144	-0.0149948	0.0705744	-0.0142471	0.173707	-0.0124158	0.090067	0.557377	-0.0236217	0.10973	-0.294597	-0.02673	-0.340175	-0.0823347	0.0539263	-0.0106674	0.0863037	0.021957	-1.24513	0.354087	-0.0677399	0.0447911	-0.113649	0.0186457	-0.224868	0.173194	0.00441964	-0.00267358	-0.00399932	-0.00262112	0.522643
0.96	0.144611	-0.394817	0.0124504	-0.0548224	0.0703198	-0.0299945	-0.0538043	0.0162627	0.917921	0.00394411	-0.000471821	-0.00174987	0.0630469	0.363478	-0.0421512	0.134267	-0.301215	-0.0173253	-0.402024	0.0379347	0.0704217	-0.0165656	0.17351	-0.0264641	0.0949584	0.408026	-0.0241602	0.0711419	-0.294804	-0.037987	-0.340714	-0.0255458	0.0538211	-0.0101007	0.0864528	0.00759342	-1.24213	0.239521	-0.0677391	0.0222004	-0.113192	0.0326575	-0.223143	0.173564	0.00438771	-0.00190954	-0.00402985	-0.00232348	0.522152
0.97	0.141181	-0.296014	0.0119023	-0.0459287	0.0700523	-0.0368151	-0.0536206	0.020364	0.917979	0.00742817	-0.000491135	-0.00212628	0.066243	0.23752	-0.0419145	0.101682	-0.301206	-0.00849123	-0.401402	0.0837882	0.0702723	-0.011282	0.173153	-0.0433181	0.0983547	0.274006	-0.024629	0.039539	-0.29513	-0.0420331	-0.340691	0.0283425	0.0537266	-0.00798451	0.0864526	-0.00726735	-1.24026	0.137694	-0.0678269	0.00434521	-0.112675	0.0432811	-0.221447	0.168284	0.00437091	-0.000687092	-0.00405688	-0.00139881	0.52167
0.98	0.138653	-0.209725	0.0114485	-0.0364476	0.0697553	-0.0327594	-0.0533977	0.0242893	0.918068	0.0102464	-0.000514868	-0.00262136	0.0682396	0.125119	-0.0416255	0.0727984	-0.301196	-0.00792875	-0.400347	0.127188	0.0702143	-0.0013373	0.172656	-0.0555279	0.100489	0.153848	-0.0249645	0.0204332	-0.295482	-0.037973	-0.340143	0.0807809	0.0536923	0.00219911	0.086295	-0.0233616	-1.23933	0.0488654	-0.0679384	-0.00359483	-0.112177	0.0431717	-0.219837	0.153672	0.00436321	-0.000570329	-0.00406593	0.000452088	0.521222
0.99	0.137032	-0.111496	0.0110971	-0.0269885	0.0695203	-0.0234355	-0.053133	0.02878	0.918184	0.0130319	-0.000543933	-0.00317413	0.0690298	-0.000194172	-0.0412603	0.0440951	-0.301263	-0.0113601	-0.398864	0.169488	0.0702493	0.00861317	0.172052	-0.0655031	0.101377	0.0212597	-0.0251172	0.000620943	-0.295811	-0.0326726	-0.339075	0.132661	0.0537535	0.0100387	0.0859915	-0.0369756	-1.23933	-0.0511082	-0.0679962	-0.00777846	-0.111763	0.0400847	-0.218356	0.145319	0.00435721	0.000527218	-0.00406133	0.0010726	0.520782
1	0.136499	0.00950925	0.0108686	-0.0138661	0.0693499	-0.0170597	-0.052819	0.0342037	0.918329	0.0159618	-0.000578651	-0.00375464	0.0684256	-0.148576	-0.0407867	0.0102492	-0.301381	-0.00550974	-0.396964	0.210641	0.0704229	0.0265001	0.171354	-0.07427	0.100818	-0.136833	-0.0250503	-0.0224718	-0.296131	-0.027857	-0.337485	0.18537	0.053923	0.0242864	0.0855527	-0.0496496	-1.24042	-0.171253	-0.068001	-0.0180779	-0.111458	0.0370227	-0.216961	0.135448	0.00435414	0.000826636	-0.00405333	0.0013677	0.520269
1.01	0.137312	0.156446	0.0107851	0.00172133	0.0692092	-0.0133537	-0.052445	0.0407297	0.918502	0.0186023	-0.000619173	-0.00437035	0.0661501	-0.325054	-0.0401795	-0.0307267	-0.301453	0.01101	-0.394648	0.252438	0.0707653	0.0408687	0.17059	-0.0788273	0.0985275	-0.322565	-0.0247411	-0.0526782	-0.296416	-0.0167334	-0.335376	0.23622	0.0542243	0.0362249	0.0850099	-0.0577277	-1.24285	-0.31384	-0.067987	-0.033549	-0.111258	0.0362116	-0.215686	0.122771	0.00435877	0.00120161	-0.00404332	0.000388055	0.519671
1.02	0.139682	0.318991	0.0108648	0.017548	0.0690864	-0.00782271	-0.0520019	0.0479042	0.918698	0.0206235	-0.000666232	-0.00507428	0.0619741	-0.516798	-0.0394433	-0.0776798	-0.301403	0.0326478	-0.391938	0.289558	0.0712294	0.0508618	0.16981	-0.076439	0.0942922	-0.520509	-0.024184	-0.088516	-0.296584	0.00563902	-0.332801	0.278121	0.0546429	0.0464717	0.0844164	-0.0597718	-1.24678	-0.469242	-0.0679646	-0.0482425	-0.111162	0.0360558	-0.214589	0.101615	0.00436513	0.00157622	-0.00404493	0.000350592	0.519038
1.03	0.14369	0.481569	0.011109	0.0319735	0.0690468	0.00811417	-0.0514861	0.0551915	0.918911	0.0218408	-0.000721522	-0.00602095	0.0558183	-0.705192	-0.0386158	-0.130426	-0.301242	0.0458635	-0.388898	0.317703	0.0718321	0.0716575	0.169067	-0.0708265	0.0880795	-0.711177	-0.0234023	-0.124711	-0.296503	0.040825	-0.329874	0.30681	0.0551487	0.0557877	0.0838291	-0.0569043	-1.25227	-0.622837	-0.0678665	-0.0525407	-0.111195	0.0313778	-0.2137	0.0791785	0.00437172	0.000921785	-0.0040412	0.00119263	0.518394
1.04	0.14926	0.628513	0.011534	0.0482836	0.0691561	0.0257318	-0.0508992	0.0620747	0.91913	0.0218133	-0.000787011	-0.00705647	0.0477934	-0.869908	-0.0377925	-0.187073	-0.301049	0.0525668	-0.385651	0.330711	0.0726327	0.086313	0.168425	-0.0577952	0.0800241	-0.881574	-0.0224167	-0.157318	-0.296111	0.0727853	-0.326709	0.32533	0.0557348	0.0621604	0.0832884	-0.0479579	-1.25922	-0.758842	-0.0676353	-0.055069	-0.111403	0.0213964	-0.213051	0.0539565	0.0043776	0.00111034	-0.00402317	0.00236623	0.517775
1.05	0.156168	0.748488	0.0121257	0.0623866	0.0694049	0.0411369	-0.0502482	0.0679351	0.919344	0.0207307	-0.000861946	-0.00793758	0.0382101	-0.996259	-0.0370427	-0.238372	-0.300882	0.0508189	-0.382373	0.323424	0.0736327	0.115238	0.167953	-0.037606	0.0704083	-1.01668	-0.0213041	-0.187764	-0.295476	0.093394	-0.323424	0.331085	0.0563849	0.0708287	0.0828605	-0.0358843	-1.26739	-0.866245	-0.0672801	-0.0564354	-0.111786	0.0107463	-0.212642	0.029529	0.0043861	0.00110895	-0.00400444	0.00118677	0.517193
1.06	0.164106	0.834164	0.0129052	0.0801604	0.0697535	0.0507665	-0.0495439	0.0727116	0.91954	0.0182436	-0.000945584	-0.00871426	0.0274848	-1.07641	-0.0364827	-0.288006	-0.300797	0.0436234	-0.379256	0.298353	0.0748426	0.120102	0.167712	-0.0112105	0.0596207	-1.11035	-0.0200927	-0.207244	-0.294719	0.0986119	-0.320153	0.322139	0.0571681	0.0862191	0.0825874	-0.0178008	-1.27646	-0.938484	-0.0668548	-0.0628014	-0.112364	-0.00401154	-0.212458	0.0100036	0.00440076	0.00259606	-0.00399643	0.0002229	0.516668
1.07	0.17275	0.890256	0.0138659	0.0993029	0.0700756	0.0406259	-0.0487975	0.0763712	0.919707	0.0150945	-0.00103419	-0.00892206	0.0160608	-1.11533	-0.0361688	-0.327036	-0.300787	0.0444158	-0.37647	0.257078	0.0759931	0.113529	0.167742	0.0163035	0.0480558	-1.16943	-0.0188443	-0.22339	-0.294036	0.0770135	-0.317028	0.303334	0.0580598	0.0895805	0.0825005	-0.000122331	-1.28612	-0.981	-0.0664913	-0.0857938	-0.113094	-0.0121462	-0.212462	-0.00790379	0.00443743	0.00584744	-0.00400737	-0.00259698	0.516206
1.08	0.181806	0.917047	0.0149878	0.120565	0.0701348	0.00889137	-0.0480198	0.079009	0.91984	0.0114302	-0.00112232	-0.00870109	0.00436204	-1.11555	-0.0361228	-0.35693	-0.300673	0.0649263	-0.374166	0.204395	0.0771388	0.112941	0.16806	0.046733	0.0360447	-1.19693	-0.0176052	-0.232336	-0.293697	0.0336198	-0.314115	0.279715	0.058922	0.0824996	0.0826001	0.0185246	-1.29607	-0.994137	-0.0664217	-0.127427	-0.113878	-0.0122307	-0.212611	-0.0166736	0.00451938	0.0104541	-0.00405144	-0.00643065	0.515824
1.09	0.190997	0.915122	0.0162296	0.133376	0.0698345	-0.0194054	-0.0472214	0.080469	0.919936	0.00773477	-0.00120733	-0.00831897	-0.00726304	-1.08541	-0.036349	-0.372283	-0.300343	0.0830742	-0.372402	0.14912	0.0782058	0.0996246	0.168668	0.0734213	0.0239272	-1.18551	-0.0163979	-0.236192	-0.293765	-0.00245013	-0.311483	0.245252	0.059673	0.0674559	0.0828901	0.0396324	-1.30608	-0.981745	-0.0667345	-0.159387	-0.114639	-0.0068747	-0.212812	-0.0216526	0.00463917	0.0131559	-0.00413723	-0.0109492	0.515512
1.1	0.199893	0.843734	0.0175091	0.135314	0.0693084	-0.0308833	-0.0464203	0.0789909	0.919992	0.00308982	-0.00128867	-0.00789523	-0.0183136	-0.97557	-0.0368072	-0.360368	-0.299859	0.0935505	-0.371244	0.0772107	0.0790923	0.0767273	0.169542	0.102021	0.0122957	-1.08151	-0.0152661	-0.214776	-0.294056	-0.0127759	-0.309314	0.18059	0.0602785	0.0534615	0.0833878	0.0626334	-1.31575	-0.906613	-0.0672859	-0.166237	-0.115351	-0.00735702	-0.213013	-0.0209597	0.00477711	0.0146583	-0.00426236	-0.0132289	0.515339
1.11	0.20742	0.634635	0.0187095	0.119219	0.0687587	-0.0262835	-0.0456618	0.0716998	0.919989	-0.00413642	-0.00136372	-0.00702434	-0.0274342	-0.696885	-0.0374534	-0.291287	-0.299222	0.10183	-0.37104	-0.0459764	0.0797222	0.0521542	0.170764	0.142889	0.00262081	-0.794953	-0.014272	-0.147909	-0.29425	0.0051182	-0.30809	0.0534291	0.0607493	0.0401696	0.0841971	0.10218	-1.32406	-0.703594	-0.0678901	-0.14043	-0.116024	-0.0168172	-0.21322	-0.0225921	0.004932	0.016408	-0.00439586	-0.0135688	0.515457
1.12	0.212117	0.281753	0.0197016	0.0904577	0.0683384	-0.0132985	-0.045007	0.0583398	0.919902	-0.0136845	-0.00142779	-0.00571817	-0.0327317	-0.240029	-0.0382814	-0.171613	-0.298364	0.107601	-0.372353	-0.223595	0.0801037	0.0226401	0.172474	0.198848	-0.00312658	-0.32144	-0.0135142	-0.0339878	-0.29416	0.0278933	-0.308459	-0.136108	0.0610307	0.0131363	0.0854725	0.154704	-1.32962	-0.367617	-0.0684251	-0.0913586	-0.116666	-0.0372242	-0.213372	-0.00704336	0.0051012	0.0172959	-0.00453106	-0.0134843	0.515917
1.13	0.212725	-0.171913	0.0203971	0.0513904	0.068148	0.00700648	-0.0445098	0.0406124	0.919711	-0.0244473	-0.00147697	-0.00410683	-0.0326101	0.337746	-0.0393411	-0.0202272	-0.297344	0.088304	-0.375615	-0.430326	0.0801026	-0.0229285	0.174774	0.258978	-0.00328554	0.280634	-0.0130915	0.107342	-0.29381	0.0398064	-0.310938	-0.36302	0.0609821	-0.0203742	0.0873173	0.213597	-1.33128	0.0589881	-0.0688267	-0.023626	-0.117283	-0.0633157	-0.213318	0.0210479	0.00527592	0.0172594	-0.00467555	-0.0147157	0.51668
1.14	0.208608	-0.649571	0.0206944	0.00151064	0.0682794	0.0296186	-0.0441989	0.0216653	0.919414	-0.0349299	-0.00150942	-0.00239282	-0.0263245	0.934683	-0.0406202	0.141404	-0.296488	0.0283903	-0.380917	-0.625755	0.0796195	-0.0660646	0.177613	0.306493	0.00294816	0.912205	-0.0131474	0.240935	-0.293368	0.0272252	-0.315714	-0.588574	0.0606548	-0.047996	0.0897438	0.26937	-1.32845	0.504868	-0.0689978	0.054371	-0.11781	-0.0797894	-0.212903	0.0644682	0.00542873	0.0138571	-0.0048283	-0.015542	0.517618
1.15	0.19985	-1.09197	0.0205621	-0.0400915	0.0686311	0.0307758	-0.0440731	0.00385022	0.919017	-0.0444822	-0.00152451	-0.000633934	-0.0140696	1.48273	-0.0421074	0.285153	-0.295991	-0.0288241	-0.388019	-0.789245	0.078796	-0.0926758	0.180862	0.342397	0.0153679	1.48675	-0.0137451	0.359999	-0.293177	-0.0250845	-0.322591	-0.780209	0.0599885	-0.0851027	0.0926592	0.311669	-1.32124	0.91877	-0.0690149	0.107708	-0.11815	-0.0863215	-0.212028	0.109165	0.00555173	0.0112032	-0.00499109	-0.0155233	0.518582
1.16	0.186951	-1.47504	0.0200379	-0.0790966	0.0690371	0.0310268	-0.0441149	-0.0118292	0.918527	-0.0532733	-0.00152329	0.000783993	0.00344787	1.94841	-0.0437947	0.410128	-0.295823	-0.0907494	-0.396552	-0.911176	0.0777388	-0.106952	0.184408	0.362272	0.0332273	1.98101	-0.0148237	0.462693	-0.293346	-0.0510338	-0.331194	-0.936373	0.059012	-0.105511	0.0959563	0.34521	-1.3101	1.27955	-0.0690168	0.155848	-0.11825	-0.0864497	-0.210738	0.146489	0.00563628	0.00642266	-0.00515199	-0.0145911	0.519514
1.17	0.170571	-1.78689	0.0191302	-0.120045	0.0695744	0.0428942	-0.0443004	-0.0247776	0.917951	-0.0618208	-0.00151043	0.00177406	0.025294	2.31556	-0.0455915	0.518332	-0.296109	-0.161084	-0.406086	-0.990843	0.076564	-0.12533	0.188111	0.373491	0.0556612	2.3846	-0.0163084	0.545306	-0.29344	-0.0344957	-0.34119	-1.05789	0.0579383	-0.106771	0.0995299	0.367738	-1.29563	1.57675	-0.0688871	0.21108	-0.118106	-0.0820402	-0.209143	0.169883	0.00566851	0.00184875	-0.00529363	-0.0120853	0.520344
1.18	0.151431	-2.02627	0.017816	-0.161105	0.0702702	0.0507068	-0.0446013	-0.0349133	0.917292	-0.0699271	-0.00148776	0.00278458	0.050509	2.58904	-0.0473444	0.615846	-0.296821	-0.209292	-0.41625	-1.03792	0.0752412	-0.128121	0.191856	0.373753	0.0817223	2.69576	-0.018165	0.602033	-0.293233	-0.0157084	-0.352224	-1.1446	0.0568451	-0.114527	0.103298	0.383033	-1.27843	1.81241	-0.0685462	0.257609	-0.117684	-0.0679491	-0.207368	0.180907	0.00566299	-0.00113813	-0.00540335	-0.00798625	0.521003
1.19	0.130328	-2.17367	0.0161183	-0.195514	0.0710562	0.0559223	-0.0449862	-0.0413619	0.916557	-0.0767324	-0.00145525	0.00367024	0.0780669	2.74557	-0.0489422	0.685407	-0.297799	-0.25019	-0.426693	-1.04521	0.0739356	-0.134246	0.195548	0.364852	0.110355	2.88744	-0.0203368	0.629875	-0.292768	-0.00340161	-0.363928	-1.18944	0.0556401	-0.12517	0.107173	0.388425	-1.25922	1.96608	-0.0680266	0.290996	-0.116958	-0.0476912	-0.205509	0.185724	0.00564513	-0.000577428	-0.0054848	-0.00631086	0.521374
1.2	0.10836	-2.18564	0.0141172	-0.220943	0.0718174	0.0409823	-0.0454112	-0.042523	0.915767	-0.0803729	-0.00141399	0.00477464	0.106551	2.73433	-0.0503259	0.718018	-0.298945	-0.250113	-0.436982	-1.00279	0.072512	-0.141744	0.199099	0.342783	0.140079	2.9042	-0.0227552	0.603044	-0.292173	-0.011367	-0.3758	-1.17521	0.0543701	-0.1298	0.111047	0.384522	-1.23903	1.99333	-0.0674143	0.291636	-0.115915	-0.00727371	-0.203629	0.189013	0.00564154	0.00143233	-0.00555893	-0.00821012	0.52133
1.21	0.0872624	-2.01539	0.0118047	-0.243845	0.0722281	0.000223854	-0.0458115	-0.036944	0.914969	-0.0786059	-0.00136045	0.00579601	0.133792	2.49622	-0.0512127	0.707278	-0.299799	-0.198106	-0.446485	-0.893679	0.0711342	-0.128233	0.202326	0.302384	0.168602	2.70062	-0.0255873	0.49527	-0.291741	-0.0327887	-0.387205	-1.10649	0.0530962	-0.129288	0.114866	0.378228	-1.21955	1.83831	-0.066917	0.254164	-0.11423	0.0792058	-0.201624	0.203506	0.0056572	0.00468922	-0.00568753	-0.0129136	0.520656
1.22	0.0683677	-1.74973	0.00936079	-0.242324	0.0723312	-0.015019	-0.0461381	-0.0278935	0.914208	-0.072974	-0.00130194	0.00576133	0.158063	2.14536	-0.0516466	0.635477	-0.300297	-0.150548	-0.454737	-0.756318	0.0698936	-0.119866	0.205161	0.265288	0.194299	2.38104	-0.0286824	0.387042	-0.291306	-0.0162918	-0.397845	-1.02046	0.0517844	-0.126134	0.118587	0.363218	-1.20216	1.58411	-0.0665047	0.219116	-0.111958	0.140613	-0.199612	0.195386	0.00570027	0.00583347	-0.00585405	-0.0189258	0.519531
1.23	0.0524336	-1.43385	0.00697902	-0.232748	0.072288	-0.0209883	-0.0463622	-0.0167907	0.913517	-0.0651384	-0.00124685	0.00520106	0.17842	1.74358	-0.0517767	0.5427	-0.300477	-0.0952126	-0.461616	-0.624109	0.0686891	-0.117826	0.207661	0.234132	0.216237	1.9955	-0.0318113	0.271168	-0.290675	0.0103871	-0.407513	-0.914155	0.0506283	-0.107247	0.122126	0.344458	-1.18766	1.27672	-0.0660842	0.185213	-0.109328	0.192513	-0.197795	0.168684	0.00575471	0.00676077	-0.00603959	-0.016565	0.518248
1.24	0.0397095	-1.10964	0.00469156	-0.222213	0.0722131	-0.0120647	-0.0464735	-0.00533492	0.912911	-0.0557233	-0.00119942	0.0041785	0.194627	1.33528	-0.0515955	0.448019	-0.300371	-0.0563248	-0.467221	-0.496532	0.0675928	-0.099475	0.209845	0.201704	0.234078	1.59424	-0.0348931	0.16154	-0.289822	0.041091	-0.416059	-0.79389	0.0496407	-0.0873069	0.125461	0.319754	-1.17633	0.956434	-0.065559	0.16486	-0.106436	0.234113	-0.196238	0.144242	0.00581468	0.00719521	-0.00619839	-0.0132863	0.516894
1.25	0.0303808	-0.743417	0.00259652	-0.189188	0.0722078	-0.00695414	-0.0464618	0.00825625	0.91241	-0.0440236	-0.001165	0.00258151	0.206447	0.880158	-0.0511461	0.327855	-0.300229	-0.038591	-0.471486	-0.3559	0.0667999	-0.0527576	0.211691	0.167604	0.247495	1.11697	-0.0377283	0.063402	-0.288863	0.0446551	-0.423207	-0.629002	0.0489162	-0.0561024	0.12849	0.2837	-1.1684	0.589842	-0.0648889	0.126627	-0.103444	0.255802	-0.194894	0.127603	0.00589237	0.0114333	-0.00631253	-0.00668403	0.515487
1.26	0.0251116	-0.299857	0.00104415	-0.117442	0.0721095	-0.0231009	-0.0462972	0.0251084	0.912042	-0.0290372	-0.00114936	0.000514877	0.213119	0.351256	-0.0506019	0.167998	-0.300204	-0.0252592	-0.474324	-0.215835	0.0664429	-0.0175272	0.213246	0.143997	0.255484	0.521765	-0.0398744	-0.0197174	-0.288271	0.0110565	-0.42848	-0.423315	0.0485799	-0.00682728	0.131112	0.238641	-1.16461	0.142036	-0.064405	0.0427825	-0.100652	0.251374	-0.193677	0.111473	0.00604378	0.0196976	-0.0063589	-0.00112134	0.513958
1.27	0.024559	0.19552	0.000233783	-0.0460359	0.0719136	-0.00732865	-0.0459539	0.0438042	0.911837	-0.0120125	-0.00115581	-0.001948	0.213976	-0.235566	-0.0499566	0.0054691	-0.300435	-0.0358428	-0.475795	-0.0754006	0.0665397	0.0394985	0.214569	0.120367	0.257244	-0.122326	-0.041026	-0.0998994	-0.288078	0.0313232	-0.431708	-0.22493	0.048843	0.0574243	0.133279	0.195319	-1.16567	-0.360977	-0.0642186	-0.0137413	-0.0982778	0.233137	-0.192657	0.0854578	0.0062423	0.0198205	-0.00635636	0.0034886	0.512373
1.28	0.0290812	0.711571	5.10E-05	0.00561821	0.0722653	0.0883424	-0.0454174	0.0637043	0.9118	0.00442496	-0.00119181	-0.00544357	0.208532	-0.861793	-0.0490608	-0.159401	-0.30121	-0.0635894	-0.475798	0.0794505	0.0671803	0.0844586	0.215672	0.102271	0.252589	-0.766789	-0.0410945	-0.176829	-0.287393	0.159118	-0.433086	-0.0490223	0.0496514	0.0989239	0.135032	0.15648	-1.17189	-0.886353	-0.0636677	0.0150193	-0.0965193	0.193741	-0.191989	0.0415702	0.00638669	0.00940848	-0.00629033	0.0129487	0.510814
1.29	0.0387538	1.21828	0.000398472	0.0531034	0.073827	0.229686	-0.0446777	0.0841646	0.911921	0.0194199	-0.00126808	-0.00990975	0.196553	-1.48318	-0.0479468	-0.341402	-0.302485	-0.0717588	-0.474234	0.23398	0.0681688	0.116324	0.216652	0.0918821	0.241569	-1.39767	-0.0400754	-0.249444	-0.285335	0.34708	-0.43274	0.121967	0.050693	0.109142	0.13641	0.118433	-1.18325	-1.39711	-0.0620598	0.0916744	-0.0956014	0.129609	-0.191838	-0.0160151	0.00642148	-0.0024942	-0.00610398	0.0244145	0.509374
1.3	0.0532853	1.67681	0.0013311	0.109625	0.0767484	0.351583	-0.0437378	0.103513	0.912181	0.0322884	-0.00138966	-0.0142569	0.178341	-2.0408	-0.0468144	-0.528345	-0.304002	-0.0524283	-0.47122	0.368153	0.0695495	0.164725	0.217536	0.0832373	0.224476	-1.98344	-0.0380731	-0.320935	-0.281644	0.509481	-0.430695	0.29236	0.0518274	0.120678	0.137413	0.0806935	-1.1994	-1.85008	-0.0592439	0.150265	-0.0956527	0.0563413	-0.19231	-0.0807251	0.00636689	-0.00701583	-0.00580999	0.0334456	0.508143
1.31	0.0719967	2.05082	0.00304088	0.190144	0.0803544	0.367836	-0.0426149	0.120586	0.912558	0.0426086	-0.00154779	-0.0170156	0.154799	-2.47925	-0.0458791	-0.699358	-0.305312	0.0178801	-0.467032	0.466902	0.0714702	0.216912	0.218332	0.071546	0.201874	-2.49767	-0.035298	-0.391459	-0.277148	0.525654	-0.426923	0.468787	0.053168	0.148344	0.137994	0.0352294	-1.21958	-2.20343	-0.0559155	0.104867	-0.0965457	0.00301534	-0.193459	-0.149187	0.00634333	0.00235383	-0.00544464	0.0333611	0.507183
1.32	0.0939337	2.32229	0.00566439	0.282713	0.083466	0.287974	-0.0413366	0.134479	0.913022	0.0496662	-0.00172479	-0.0182961	0.127237	-2.78779	-0.0452966	-0.845312	-0.305932	0.097445	-0.462007	0.541772	0.0737897	0.242719	0.218976	0.0505755	0.1746	-2.90757	-0.0320176	-0.453595	-0.273367	0.400241	-0.421402	0.636374	0.0547127	0.15751	0.138128	-0.0116507	-1.24279	-2.44065	-0.0532324	-0.0271935	-0.0979044	-0.0196283	-0.195238	-0.207149	0.00643241	0.0134196	-0.00517278	0.0184664	0.506457
1.33	0.11809	2.49642	0.00913328	0.362148	0.0854756	0.185774	-0.0399357	0.145144	0.913539	0.0529854	-0.00191297	-0.0193316	0.0968487	-2.98811	-0.0452371	-0.969084	-0.306228	0.113032	-0.456274	0.607798	0.076214	0.244146	0.219371	0.0234376	0.143797	-3.19799	-0.0283943	-0.49984	-0.271118	0.236019	-0.414328	0.777383	0.0563129	0.162318	0.137805	-0.0527776	-1.26797	-2.57815	-0.0517214	-0.164211	-0.0994399	-0.0219072	-0.197531	-0.251666	0.00661905	0.0210906	-0.00504595	0.00404776	0.50591
1.34	0.143557	2.58579	0.0131872	0.412098	0.0863731	0.104696	-0.038446	0.15223	0.914073	0.0534461	-0.00211157	-0.0203941	0.0646715	-3.09751	-0.0457351	-1.05691	-0.306552	0.112281	-0.449932	0.662302	0.0786884	0.246826	0.219498	-0.00376123	0.110671	-3.36882	-0.0245704	-0.532248	-0.270303	0.115983	-0.406007	0.884021	0.0579664	0.164615	0.137069	-0.0927088	-1.29421	-2.63366	-0.0512674	-0.259488	-0.100962	-0.0108649	-0.200158	-0.270161	0.00686614	0.0248962	-0.00505459	-0.00790882	0.505481
1.35	0.16954	2.59933	0.0174792	0.428558	0.0864811	0.05198	-0.0369026	0.155803	0.9146	0.0516569	-0.00231948	-0.0210719	0.0316532	-3.12425	-0.0466119	-1.09347	-0.306945	0.119054	-0.443122	0.699137	0.0809994	0.209946	0.219359	-0.0289622	0.0763816	-3.42656	-0.0207198	-0.553569	-0.270228	0.0611996	-0.396801	0.953294	0.0594878	0.13442	0.135979	-0.124013	-1.32071	-2.62048	-0.051433	-0.306822	-0.102333	0.0106344	-0.20286	-0.268851	0.0071502	0.0297718	-0.0051584	-0.015916	0.505148
1.36	0.195319	2.54264	0.0217523	0.432843	0.0858669	-0.026655	-0.0353413	0.155908	0.915099	0.0476864	-0.00252845	-0.0204065	-0.0012308	-3.06059	-0.0476445	-1.07978	-0.307016	0.190488	-0.436083	0.704761	0.0827243	0.132564	0.219006	-0.0439041	0.0419522	-3.39438	-0.0169713	-0.562418	-0.270534	-0.00237539	-0.387032	0.997945	0.0606056	0.0873113	0.134612	-0.14567	-1.34682	-2.54168	-0.052103	-0.369037	-0.103414	0.0477304	-0.205458	-0.253599	0.00750642	0.0402353	-0.00534122	-0.0251752	0.504981
1.37	0.220169	2.39353	0.0258074	0.430288	0.0841663	-0.140987	-0.0337976	0.151731	0.915548	0.0415881	-0.00272294	-0.0183311	-0.0328981	-2.87485	-0.0486802	-1.01838	-0.306024	0.317724	-0.429173	0.666205	0.0837265	0.071423	0.218538	-0.0479831	0.00831567	-3.24204	-0.0134494	-0.550801	-0.271641	-0.124509	-0.376983	0.999918	0.0612674	0.0458951	0.133095	-0.154381	-1.37187	-2.37725	-0.0536458	-0.45614	-0.104002	0.0979759	-0.207786	-0.219885	0.0079929	0.0530948	-0.00563421	-0.0366181	0.505058
1.38	0.242221	1.91963	0.029405	0.396232	0.0812457	-0.256615	-0.0323529	0.133721	0.915904	0.0277233	-0.00288978	-0.0148533	-0.060775	-2.26726	-0.0497605	-0.829554	-0.303458	0.467903	-0.423322	0.46446	0.0842121	0.0273304	0.218212	-0.00516539	-0.021984	-2.6566	-0.0102498	-0.437206	-0.273976	-0.263954	-0.36757	0.840286	0.0616401	0.030212	0.131637	-0.126442	-1.39409	-1.90684	-0.0562607	-0.511509	-0.104021	0.13621	-0.20983	-0.189416	0.00857925	0.0604266	-0.00602163	-0.0439956	0.50566
1.39	0.257031	0.941789	0.0321255	0.304045	0.0776079	-0.297586	-0.0311972	0.0941964	0.916067	0.00333923	-0.00301959	-0.0112368	-0.07891	-1.01744	-0.051029	-0.467722	-0.299218	0.541462	-0.420706	0.0230441	0.0843224	-0.00426866	0.218703	0.116652	-0.042781	-1.3857	-0.0075801	-0.151041	-0.277126	-0.311124	-0.3611	0.411914	0.061814	-0.000601888	0.130821	-0.0243487	-1.40927	-0.969802	-0.0596007	-0.446072	-0.103527	0.126087	-0.211591	-0.157748	0.00917189	0.0551918	-0.00645712	-0.0439696	0.507277
1.4	0.260271	-0.329525	0.0338142	0.203717	0.0741848	-0.267288	-0.030512	0.0422189	0.915954	-0.0259371	-0.00311745	-0.00858932	-0.0817117	0.607812	-0.0528878	-0.0638973	-0.294122	0.481465	-0.423319	-0.54788	0.0840573	-0.0433038	0.220703	0.28239	-0.0480867	0.270161	-0.00558528	0.253746	-0.280235	-0.299351	-0.359837	-0.163948	0.0616104	-0.0374285	0.131305	0.121771	-1.4134	0.227098	-0.062965	-0.302983	-0.102877	0.0392171	-0.212825	-0.0834363	0.0096973	0.0483509	-0.00683918	-0.0321666	0.509912
1.41	0.25115	-1.46786	0.0348546	0.139714	0.0715166	-0.194944	-0.0303341	-0.00488535	0.915565	-0.0504886	-0.0031968	-0.00737307	-0.0683859	2.05721	-0.0559144	0.227228	-0.289475	0.294765	-0.431342	-1.03408	0.0833258	-0.0942065	0.224312	0.425843	-0.0369256	1.72933	-0.00414892	0.62807	-0.28307	-0.286814	-0.364039	-0.645909	0.0611841	-0.0390366	0.1331	0.226685	-1.40589	1.28055	-0.0660051	-0.153894	-0.102708	-0.107892	-0.213053	0.0436407	0.0101641	0.0448308	-0.00706549	-0.013223	0.512836
1.42	0.231881	-2.36517	0.0356066	0.0833175	0.0698259	-0.0851941	-0.0305791	-0.0429159	0.914969	-0.0682239	-0.00326805	-0.00702812	-0.0420505	3.18013	-0.0601928	0.438799	-0.286156	0.0502789	-0.443493	-1.37518	0.0820162	-0.153648	0.229029	0.506434	-0.0125138	2.86095	-0.00316623	0.919091	-0.285768	-0.253782	-0.372238	-0.977411	0.0607243	-0.0597152	0.135682	0.281443	-1.38896	2.10423	-0.0685263	0.0107498	-0.103446	-0.266861	-0.211936	0.16694	0.0105636	0.0349902	-0.00712173	0.00429117	0.515357
1.43	0.204574	-3.06742	0.0360668	0.0131591	0.0696481	0.0666964	-0.0311661	-0.0731258	0.914209	-0.0832522	-0.00333989	-0.00721177	-0.00577754	4.01137	-0.0653106	0.615168	-0.284868	-0.241884	-0.458244	-1.55446	0.0801413	-0.1993	0.234199	0.521871	0.0222647	3.73594	-0.00259832	1.14456	-0.287723	-0.164526	-0.383162	-1.1871	0.0598448	-0.119167	0.138598	0.295867	-1.36451	2.75261	-0.069943	0.211165	-0.105181	-0.412679	-0.209837	0.242226	0.0108488	0.0259401	-0.00702796	0.0179091	0.517516
1.44	0.170916	-3.63329	0.0360794	-0.0547627	0.070872	0.165427	-0.0320227	-0.0972485	0.913309	-0.0966047	-0.00340708	-0.00600275	0.0379901	4.64692	-0.0707915	0.786701	-0.285415	-0.450556	-0.47421	-1.62588	0.0780079	-0.203827	0.239308	0.496206	0.0649754	4.41161	-0.00240787	1.31378	-0.289054	-0.125406	-0.395601	-1.28971	0.0584112	-0.152776	0.14149	0.278225	-1.33397	3.29563	-0.0702884	0.358076	-0.107737	-0.520776	-0.207216	0.274967	0.0110821	0.024985	-0.00683564	0.0249937	0.51939
1.45	0.132265	-4.05662	0.0355162	-0.121006	0.0729409	0.222451	-0.0330897	-0.115096	0.912284	-0.107825	-0.00345677	-0.003776	0.0874012	5.08196	-0.0762701	0.942534	-0.287117	-0.616599	-0.490382	-1.59633	0.0760816	-0.166328	0.243972	0.431409	0.113669	4.89831	-0.00255352	1.4272	-0.290037	-0.0954804	-0.408673	-1.31686	0.056918	-0.145112	0.144081	0.235919	-1.29843	3.72529	-0.0700361	0.461625	-0.110835	-0.588971	-0.204422	0.280553	0.0113273	0.0289461	-0.00662405	0.0225127	0.520896
1.46	0.0902103	-4.29846	0.0342103	-0.207142	0.07584	0.352299	-0.034298	-0.125177	0.911161	-0.115997	-0.00348795	-0.00305426	0.14021	5.25474	-0.0814472	1.0476	-0.290434	-0.907978	-0.505728	-1.45452	0.0746256	-0.112484	0.247849	0.337182	0.166314	5.18003	-0.00303946	1.48592	-0.290406	0.0207747	-0.421744	-1.29308	0.0553978	-0.162024	0.146178	0.176877	-1.25924	3.98742	-0.0690647	0.636231	-0.114251	-0.642559	-0.2017	0.263218	0.0115793	0.0220252	-0.00644896	0.0202103	0.521832
1.47	0.0468726	-4.29121	0.0319828	-0.292792	0.0805325	0.531398	-0.0355619	-0.125857	0.909983	-0.118207	-0.00352124	-0.0032188	0.193367	5.11653	-0.0862623	1.08271	-0.296234	-1.0859	-0.519227	-1.2444	0.0740697	0.0105224	0.250791	0.249732	0.22041	5.15876	-0.00367602	1.46455	-0.289072	0.187877	-0.434222	-1.18047	0.0536689	-0.183411	0.147607	0.10422	-1.21834	4.00524	-0.0662187	0.848902	-0.118193	-0.692155	-0.199127	0.25442	0.0117272	0.0166585	-0.00624689	0.0263103	0.521846
1.48	0.00502747	-3.98119	0.0289881	-0.334481	0.0859813	0.502459	-0.0367767	-0.114907	0.908831	-0.109845	-0.00354072	0.000234292	0.243824	4.66649	-0.0904738	1.07581	-0.302306	-0.987049	-0.53061	-1.0251	0.0740246	-0.0559188	0.252927	0.171442	0.272143	4.72824	-0.00443812	1.28589	-0.286797	0.204162	-0.444872	-0.934097	0.0517607	-0.198453	0.148292	0.0330745	-1.1785	3.73426	-0.0623656	0.830425	-0.122481	-0.645905	-0.196617	0.260304	0.0119743	0.0380357	-0.00604362	0.0127006	0.520692
1.49	-0.0320557	-3.41732	0.0253657	-0.368619	0.0900829	0.327495	-0.0378253	-0.0952237	0.907825	-0.0906898	-0.00351074	0.00562669	0.288116	3.91647	-0.0931576	1.04794	-0.306961	-0.748684	-0.53936	-0.727181	0.0730923	-0.0965459	0.254045	0.0537986	0.317255	4.03062	-0.00602673	0.972075	-0.284817	0.151731	-0.452908	-0.700605	0.0496602	-0.219608	0.148494	0.00502529	-1.14313	3.19613	-0.0592748	0.65067	-0.125845	-0.464127	-0.193828	0.284843	0.0124754	0.0662446	-0.00614438	-0.0224061	0.518264
1.5	-0.0636565	-2.8987	0.0215579	-0.3702	0.0923635	0.162252	-0.038689	-0.0776231	0.907022	-0.0697901	-0.00343116	0.0102528	0.325343	3.2211	-0.094267	0.9925	-0.309598	-0.466757	-0.545114	-0.425695	0.0722085	-0.0963962	0.254098	-0.0426725	0.355314	3.40709	-0.00826101	0.735244	-0.283115	0.133811	-0.459066	-0.535843	0.0475701	-0.192467	0.148379	-0.0265867	-1.11318	2.69306	-0.0574829	0.45945	-0.127979	-0.30972	-0.191179	0.244333	0.0132278	0.0865117	-0.00656993	-0.0599718	0.515538
1.51	-0.0901732	-2.40365	0.017823	-0.3721	0.0926664	-0.0541085	-0.0393785	-0.0601479	0.906438	-0.0464927	-0.00330485	0.015059	0.355972	2.56019	-0.0937963	0.96227	-0.309732	-0.13332	-0.547892	-0.134914	0.070942	-0.14851	0.253207	-0.137375	0.386777	2.78268	-0.0109785	0.491738	-0.2818	0.055317	-0.463406	-0.328103	0.045766	-0.165218	0.147969	-0.0549699	-1.08837	2.21134	-0.0572171	0.219078	-0.128761	-0.122166	-0.188973	0.195907	0.0141873	0.107912	-0.00732766	-0.0845211	0.513192
1.52	-0.111001	-1.70481	0.0141191	-0.414707	0.0905967	-0.269544	-0.0398664	-0.0353326	0.906122	-0.014222	-0.00312942	0.0195917	0.379335	1.63604	-0.0912393	0.926241	-0.30744	0.135097	-0.547509	0.229573	0.0697096	-0.0769068	0.251183	-0.271095	0.410652	1.93822	-0.014522	0.129724	-0.28152	-0.0587374	-0.465414	-0.0793091	0.0443846	-0.0957552	0.147371	-0.061875	-1.06945	1.49961	-0.0586785	-0.013332	-0.127533	0.168128	-0.186968	0.22722	0.015299	0.114182	-0.00837148	-0.118921	0.511137
1.53	-0.123216	-0.727754	0.0103126	-0.418522	0.086621	-0.423871	-0.0400549	-0.00179769	0.906192	0.0289769	-0.00292625	0.0203081	0.391746	0.404266	-0.086162	0.76459	-0.304044	0.317488	-0.543196	0.619654	0.0695774	0.0407385	0.247832	-0.393082	0.423771	0.806609	-0.0189707	-0.232115	-0.282627	-0.212606	-0.465048	0.142346	0.0441781	0.0625408	0.146731	-0.0688653	-1.05968	0.470966	-0.0611087	-0.227536	-0.123735	0.45913	-0.184263	0.303361	0.0164479	0.122278	-0.0097053	-0.135172	0.508739
1.54	-0.125578	0.223116	0.00704651	-0.349394	0.0815513	-0.478144	-0.0399049	0.0314122	0.906685	0.0678574	-0.00273609	0.0173352	0.391875	-0.745101	-0.0794646	0.517172	-0.300239	0.425648	-0.535437	0.915809	0.0702152	0.0671173	0.243513	-0.456259	0.42511	-0.302816	-0.0229499	-0.433014	-0.285062	-0.233413	-0.462718	0.32561	0.0455971	0.203518	0.14597	-0.0819789	-1.06048	-0.527954	-0.0641861	-0.38212	-0.118302	0.61207	-0.181278	0.271692	0.0176625	0.124465	-0.0110741	-0.122946	0.50662
1.55	-0.119113	1.04932	0.00456308	-0.260675	0.0766589	-0.41542	-0.039432	0.0632947	0.907511	0.0958527	-0.00258165	0.0134968	0.381083	-1.72512	-0.0721028	0.25259	-0.296527	0.473426	-0.525221	1.12089	0.0708263	0.0507499	0.238895	-0.457003	0.415954	-1.30142	-0.0254698	-0.563972	-0.286628	-0.00694156	-0.458539	0.527576	0.0479612	0.265089	0.145078	-0.0923833	-1.0705	-1.36799	-0.067171	-0.424758	-0.112638	0.632535	-0.17913	0.141888	0.0188398	0.113535	-0.0121906	-0.0897982	0.505281
1.56	-0.104624	1.85263	0.00285738	-0.165698	0.0728331	-0.31015	-0.0386299	0.0977328	0.908587	0.119033	-0.00246461	0.0100269	0.360386	-2.66377	-0.0647127	-0.0401935	-0.29299	0.522551	-0.513252	1.27779	0.0713447	0.058493	0.234437	-0.433304	0.396914	-2.29959	-0.0265439	-0.732772	-0.285921	0.216596	-0.452196	0.757914	0.0509234	0.325595	0.144108	-0.103955	-1.08851	-2.15927	-0.0694491	-0.425129	-0.107756	0.592237	-0.178473	-0.00453703	0.0198795	0.0950143	-0.0129251	-0.0572771	0.504386
1.57	-0.0821961	2.61304	0.00196572	-0.0635003	0.0700022	-0.240533	-0.0374791	0.131803	0.909881	0.138668	-0.00237868	0.00730133	0.329973	-3.53802	-0.0575958	-0.337342	-0.289237	0.596909	-0.499866	1.40185	0.0722529	0.128653	0.230182	-0.415563	0.367829	-3.24601	-0.0267343	-0.939752	-0.284557	0.159485	-0.443609	0.96427	0.054221	0.317509	0.142982	-0.12695	-1.11423	-2.88648	-0.0711444	-0.45626	-0.103857	0.545915	-0.179187	-0.141241	0.0207419	0.0767761	-0.0133436	-0.0287055	0.503265
1.58	-0.05286	3.22805	0.00193631	0.0233632	0.0680576	-0.118301	-0.0360093	0.161385	0.911334	0.150422	-0.00231847	0.004259	0.291083	-4.25664	-0.0511006	-0.615611	-0.285396	0.540068	-0.485363	1.51159	0.0740346	0.221404	0.226142	-0.398181	0.329968	-3.99717	-0.0264906	-1.13099	-0.284833	0.01809	-0.433276	1.10765	0.0573587	0.329625	0.141568	-0.164221	-1.14643	-3.45422	-0.0724029	-0.417332	-0.101056	0.467412	-0.181266	-0.265396	0.0214333	0.0519645	-0.0134747	-0.00657121	0.501961
1.59	-0.0181112	3.69548	0.00240984	0.0719739	0.0685201	0.234124	-0.0342672	0.185966	0.912857	0.15263	-0.0023126	-0.00396805	0.245033	-4.85142	-0.0456293	-0.922207	-0.284364	0.0612857	-0.469572	1.65237	0.0765644	0.275614	0.222211	-0.390051	0.285438	-4.5513	-0.0258753	-1.23567	-0.28536	0.150791	-0.42172	1.21597	0.0609032	0.368317	0.139752	-0.205403	-1.18344	-3.88291	-0.0715557	-0.12477	-0.0998159	0.298468	-0.184417	-0.359677	0.0217491	0.00310893	-0.0133139	0.0275065	0.500405
1.6	0.020434	3.98672	0.00352448	0.158804	0.0723095	0.477246	-0.0323125	0.203944	0.914356	0.14594	-0.00240191	-0.0136185	0.193551	-5.19389	-0.0416734	-1.21154	-0.28828	-0.34842	-0.452714	1.70725	0.0797183	0.345122	0.218398	-0.377663	0.236172	-4.96229	-0.0244402	-1.24592	-0.284258	0.291094	-0.40888	1.37109	0.0646114	0.364677	0.137477	-0.249209	-1.22352	-4.12011	-0.067623	0.0608901	-0.10062	0.105489	-0.188425	-0.432343	0.021718	-0.0124622	-0.0128059	0.0521566	0.498785
1.61	0.0611374	4.1392	0.00593596	0.286552	0.0771126	0.474924	-0.0302066	0.216391	0.915756	0.133453	-0.00257503	-0.0204739	0.139186	-5.32351	-0.039265	-1.43754	-0.294834	-0.487019	-0.435732	1.68877	0.0834641	0.399835	0.214748	-0.356347	0.183546	-5.25946	-0.0219224	-1.20626	-0.282494	0.294078	-0.394328	1.53989	0.0680403	0.319581	0.134804	-0.283263	-1.26501	-4.19511	-0.0629431	0.00229273	-0.10302	-0.0346732	-0.193084	-0.491656	0.0216944	-0.00177906	-0.0121734	0.0500216	0.497315
1.62	0.102808	4.18206	0.00970907	0.393686	0.0811373	0.38398	-0.028001	0.223958	0.917011	0.116818	-0.0028013	-0.0242153	0.0837187	-5.32092	-0.0380769	-1.57689	-0.301812	-0.451869	-0.419054	1.64808	0.0878036	0.450283	0.21132	-0.331131	0.128875	-5.41074	-0.0183813	-1.15033	-0.280725	0.28214	-0.3783	1.65953	0.071013	0.267063	0.13179	-0.315097	-1.30676	-4.15359	-0.0591823	-0.12649	-0.106363	-0.115948	-0.198127	-0.514763	0.0218079	0.0136107	-0.0116454	0.0323557	0.496198
1.63	0.144303	4.10189	0.0143634	0.456684	0.0838423	0.264797	-0.0257473	0.225739	0.918082	0.0966565	-0.00304758	-0.0244718	0.0287057	-5.17334	-0.0375368	-1.60025	-0.307501	-0.252802	-0.402959	1.56475	0.0923329	0.439265	0.208209	-0.293599	0.0737626	-5.37968	-0.0142076	-1.09043	-0.278917	0.253517	-0.361422	1.70503	0.0731921	0.170543	0.128532	-0.329548	-1.34764	-3.99587	-0.0566884	-0.257996	-0.110068	-0.144434	-0.203272	-0.507267	0.0220924	0.0326107	-0.0113139	0.0105837	0.495521
1.64	0.184364	3.88961	0.0193776	0.488522	0.0850737	0.145732	-0.0235065	0.22124	0.918936	0.0735417	-0.00328322	-0.0224071	-0.0240706	-4.86274	-0.0372195	-1.5392	-0.310849	-0.029162	-0.38799	1.42106	0.0964593	0.375224	0.205538	-0.242784	0.0200532	-5.15319	-0.00981601	-1.0076	-0.27728	0.201803	-0.344509	1.66089	0.074492	0.0993296	0.125261	-0.31853	-1.3865	-3.72198	-0.0555187	-0.369354	-0.113717	-0.148329	-0.2082	-0.471695	0.0225739	0.0516835	-0.0112104	-0.0114689	0.495293
1.65	0.220648	3.22738	0.0242885	0.46167	0.0849908	0.0293263	-0.0213836	0.197291	0.919522	0.0409171	-0.00348655	-0.0173522	-0.0714388	-3.97026	-0.0371212	-1.28294	-0.311829	0.205687	-0.375304	1.04021	0.0997704	0.273298	0.20363	-0.120576	-0.02887	-4.30268	-0.0055099	-0.793087	-0.275814	0.174881	-0.329048	1.3507	0.075268	0.0551555	0.122358	-0.238164	-1.42117	-3.02502	-0.0555448	-0.42294	-0.117127	-0.148926	-0.212682	-0.43396	0.0232549	0.077405	-0.0113281	-0.0323484	0.49574
1.66	0.245614	1.61298	0.02807	0.322183	0.0835725	-0.135237	-0.019705	0.132108	0.919695	-0.00832989	-0.00360952	-0.00645655	-0.102918	-1.81637	-0.0372955	-0.61534	-0.308991	0.621089	-0.369123	0.115454	0.10171	0.119206	0.203823	0.186684	-0.0623778	-2.13842	-0.00194216	-0.300961	-0.274081	0.205974	-0.319449	0.48064	0.0754057	-0.0402321	0.121163	0.0322518	-1.4445	-1.4341	-0.0570165	-0.40603	-0.119898	-0.142083	-0.216917	-0.406985	0.0242601	0.112566	-0.0116626	-0.0556297	0.497955
1.67	0.251823	-0.311684	0.0297666	0.135362	0.0810469	-0.216585	-0.018799	0.0517294	0.919349	-0.0588287	-0.00361641	0.00352213	-0.108234	0.740088	-0.0380223	0.0893837	-0.301744	0.679692	-0.373694	-0.964814	0.102183	-0.00690798	0.207552	0.521948	-0.0698885	0.499617	7.49E-05	0.258083	-0.27203	0.182324	-0.320335	-0.639871	0.0742674	-0.201127	0.123339	0.390654	-1.44964	0.404227	-0.0599938	-0.266465	-0.121612	-0.153223	-0.220434	-0.268195	0.0255018	0.121156	-0.0122465	-0.0776164	0.501898
1.68	0.24246	-1.46861	0.030084	0.0575873	0.0789136	-0.214346	-0.0185464	0.00309186	0.918598	-0.0883363	-0.0035654	0.00677286	-0.0924956	2.27448	-0.04028	0.356389	-0.296502	0.32913	-0.386691	-1.5898	0.10171	-0.0404383	0.213859	0.715149	-0.0555605	2.07514	0.000520044	0.564619	-0.271404	-0.0898062	-0.330463	-1.30424	0.0716016	-0.278252	0.12831	0.581108	-1.44004	1.4712	-0.0630249	-0.15097	-0.122759	-0.194781	-0.22172	0.0079129	0.0267018	0.117309	-0.0130248	-0.0818292	0.505255
1.69	0.2237	-2.27229	0.0300166	0.0491471	0.0763195	-0.287643	-0.0186979	-0.0323649	0.917611	-0.108357	-0.00347989	0.010225	-0.064017	3.36485	-0.0443466	0.516972	-0.292251	0.29915	-0.404948	-2.03273	0.100804	-0.147078	0.221694	0.832547	-0.0285362	3.11748	-4.27E-06	0.783899	-0.273464	-0.290896	-0.345572	-1.69348	0.069091	-0.226518	0.134613	0.673106	-1.42181	2.20792	-0.0668646	-0.160343	-0.123747	-0.241143	-0.220552	0.207183	0.027838	0.109227	-0.0138474	-0.0764583	0.507534
1.7	0.196968	-3.10066	0.0297516	0.0182227	0.0733518	-0.281543	-0.0192023	-0.0687545	0.91642	-0.130764	-0.00336352	0.0127251	-0.0248917	4.41487	-0.0494994	0.734596	-0.287288	0.315268	-0.426965	-2.34696	0.0982124	-0.335251	0.230451	0.907136	0.00891406	4.15726	-0.00111805	1.04461	-0.276541	-0.295587	-0.364077	-2.00042	0.0665606	-0.271397	0.141621	0.726783	-1.39621	2.98243	-0.0713998	-0.0834341	-0.124743	-0.320215	-0.217955	0.299781	0.0287914	0.0867362	-0.0146044	-0.0576115	0.509954
1.71	0.162057	-3.87766	0.0292305	-0.0399023	0.0710142	-0.187961	-0.0200561	-0.100921	0.914992	-0.154894	-0.00323015	0.0139126	0.0243448	5.3006	-0.0550625	0.954046	-0.281808	0.246979	-0.451094	-2.45383	0.0941584	-0.442206	0.239613	0.920134	0.0567151	5.08748	-0.00260178	1.28325	-0.279229	-0.268035	-0.385014	-2.16856	0.0638077	-0.248335	0.148907	0.724794	-1.36276	3.7291	-0.0756294	0.0873878	-0.12597	-0.417848	-0.214733	0.337211	0.0294334	0.0505477	-0.0151512	-0.032143	0.512825
1.72	0.120061	-4.48906	0.0282709	-0.124814	0.0700412	-0.0165754	-0.0211958	-0.125382	0.913334	-0.175586	-0.00308813	0.0143192	0.0814809	5.91085	-0.0605263	1.12742	-0.277321	-0.0656774	-0.47533	-2.37426	0.0889704	-0.562071	0.248512	0.853708	0.113036	5.79787	-0.00456542	1.44231	-0.281617	-0.248437	-0.407003	-2.21778	0.0617822	-0.136878	0.155948	0.671343	-1.3222	4.3351	-0.0787198	0.334139	-0.127487	-0.511104	-0.211305	0.34408	0.0296972	0.01423	-0.0154297	-0.00306917	0.515737
1.73	0.0730968	-4.86126	0.0266331	-0.216431	0.0710715	0.174628	-0.0225294	-0.139905	0.911505	-0.188709	-0.00294711	0.0140647	0.143309	6.20749	-0.0657578	1.22755	-0.276671	-0.573421	-0.498122	-2.19166	0.0827241	-0.6435	0.256419	0.736666	0.17504	6.2044	-0.00714166	1.50716	-0.28384	-0.3029	-0.42893	-2.15646	0.0606965	-0.0952434	0.162215	0.573208	-1.27637	4.72399	-0.0798824	0.586568	-0.129349	-0.581916	-0.207926	0.331185	0.0296718	-0.00433778	-0.0154236	0.0220462	0.518251
1.74	0.0237585	-4.92553	0.0242237	-0.278775	0.0732921	0.220871	-0.0239555	-0.142522	0.909593	-0.191399	-0.00280182	0.0148348	0.206779	6.16731	-0.0708027	1.25861	-0.279913	-0.911686	-0.519017	-1.98115	0.0762081	-0.640445	0.262985	0.589886	0.239176	6.19393	-0.010421	1.45492	-0.287177	-0.440034	-0.449577	-1.94756	0.059517	-0.129112	0.167292	0.439947	-1.22768	4.83216	-0.0797496	0.670474	-0.131352	-0.581894	-0.204753	0.306777	0.029612	0.0036552	-0.0151934	0.0380547	0.520002
1.75	-0.0239244	-4.53038	0.0213107	-0.301289	0.0754708	0.240237	-0.0253184	-0.127455	0.907732	-0.178291	-0.00266391	0.011808	0.267096	5.5689	-0.0757099	1.12603	-0.285988	-1.17461	-0.537232	-1.64281	0.0699646	-0.550664	0.268079	0.438501	0.300073	5.61136	-0.0140666	1.30594	-0.290504	-0.322381	-0.467312	-1.60413	0.0579744	-0.195785	0.171133	0.331861	-1.18014	4.47394	-0.0793235	0.681736	-0.133153	-0.535103	-0.201686	0.308948	0.029595	-0.00479594	-0.0149271	0.0309484	0.520457
1.76	-0.0662136	-3.91139	0.0180303	-0.326937	0.0782377	0.322402	-0.0264839	-0.105627	0.906061	-0.15533	-0.00256399	0.00897344	0.319439	4.70091	-0.0803662	0.975705	-0.292956	-0.943135	-0.551655	-1.26021	0.0673621	0.10225	0.271631	0.273123	0.353551	4.82712	-0.0174744	1.10398	-0.291468	-0.0573422	-0.481768	-1.30576	0.0557616	-0.225525	0.174011	0.24354	-1.13769	3.86477	-0.0777737	0.734451	-0.134915	-0.476741	-0.198643	0.294793	0.0294135	-0.0162193	-0.0146935	0.0341335	0.519706
1.77	-0.102341	-3.31062	0.0144022	-0.351964	0.0811057	0.313647	-0.0274324	-0.0842065	0.904631	-0.129882	-0.00247344	0.00928884	0.363266	3.87116	-0.0839642	0.879225	-0.296679	-0.558147	-0.562396	-0.901358	0.0704484	0.21746	0.273684	0.167009	0.398967	4.06855	-0.0207378	0.875318	-0.290315	0.117086	-0.493349	-1.02181	0.0536344	-0.212012	0.176075	0.168239	-1.10127	3.2737	-0.0755409	0.695077	-0.136412	-0.376704	-0.195941	0.250437	0.029232	-0.0149491	-0.014455	0.0275814	0.518535
1.78	-0.131837	-2.55558	0.00994847	-0.481756	0.0837549	0.314087	-0.0281504	-0.0588858	0.903507	-0.0927348	-0.00236685	0.0120701	0.39806	2.80896	-0.0855098	0.869845	-0.298496	-0.404873	-0.569213	-0.455698	0.0673558	-0.636272	0.275063	0.0795613	0.4358	3.18639	-0.0245502	0.470756	-0.287325	0.309643	-0.502022	-0.727453	0.0512377	-0.272652	0.177546	0.129467	-1.07152	2.48571	-0.0725548	0.704737	-0.136742	-0.101087	-0.193292	0.303478	0.0289254	-0.0369286	-0.0144098	-0.00333944	0.517114
1.79	-0.153355	-1.73625	0.00417397	-0.591026	0.0857928	0.238152	-0.0286152	-0.0340737	0.902805	-0.0465627	-0.00223618	0.0136301	0.422139	1.6757	-0.0838475	0.848485	-0.299357	-0.163367	-0.57118	0.0447023	0.0627514	-0.164121	0.274818	-0.129493	0.462676	2.24814	-0.0297175	0.0596966	-0.282958	0.392866	-0.507918	-0.465816	0.0485505	-0.224287	0.178646	0.0852887	-1.05029	1.59212	-0.0686291	0.624676	-0.134467	0.259968	-0.189772	0.405953	0.0284864	-0.0372449	-0.0146842	-0.0305036	0.515477
1.8	-0.166238	-0.825352	-0.00202134	-0.58812	0.0864689	0.0870825	-0.0288206	-0.00644877	0.902593	0.00435263	-0.0021057	0.0120127	0.434941	0.506637	-0.0795185	0.714944	-0.298967	-0.0275836	-0.568409	0.477245	0.0632935	0.192891	0.272661	-0.286206	0.478887	1.16069	-0.0355243	-0.252709	-0.278814	0.308647	-0.511181	-0.190312	0.0473515	-0.0177795	0.179229	0.0307852	-1.03867	0.59035	-0.064865	0.409046	-0.129419	0.57447	-0.185201	0.504307	0.0281124	-0.022329	-0.0152031	-0.0436292	0.514122
1.81	-0.169813	0.105373	-0.00722658	-0.444679	0.0857519	-0.035525	-0.028739	0.0230662	0.902879	0.0513724	-0.00200922	0.00655883	0.436218	-0.592465	-0.0736469	0.462197	-0.299677	-0.15029	-0.562062	0.770888	0.065056	0.130942	0.269369	-0.360988	0.483514	-0.0159827	-0.0402483	-0.371102	-0.276115	0.224762	-0.511608	0.110921	0.0478838	0.102696	0.179238	-0.0288513	-1.03755	-0.423391	-0.0622408	0.151466	-0.122775	0.705365	-0.179997	0.516996	0.027877	-0.0126945	-0.0157455	-0.0326284	0.513321
1.82	-0.164331	0.983961	-0.0106053	-0.264299	0.0845411	-0.0763108	-0.0283526	0.0544821	0.903585	0.0881134	-0.00197643	0.000274044	0.426649	-1.59312	-0.0673205	0.185265	-0.302256	-0.205853	-0.553344	0.971248	0.0671916	0.334483	0.2656	-0.385281	0.476707	-1.16296	-0.0424447	-0.424711	-0.273756	0.337936	-0.508967	0.423598	0.0488046	0.0636863	0.178716	-0.0684788	-1.0464	-1.3516	-0.0606813	-0.0355521	-0.116172	0.711914	-0.175199	0.429004	0.0276615	-0.0169559	-0.0160983	-0.0102164	0.513266
1.83	-0.150268	1.81935	-0.0121819	-0.0660343	0.0837022	-0.0293446	-0.0276421	0.0878211	0.904615	0.116593	-0.00201031	-0.00746649	0.40691	-2.52504	-0.061036	-0.186301	-0.304403	0.0758032	-0.542977	1.10671	0.0696368	0.150296	0.261968	-0.333916	0.45892	-2.26526	-0.0421632	-0.46843	-0.270019	0.555166	-0.503325	0.713627	0.0493714	0.0724043	0.177914	-0.0951554	-1.06427	-2.20132	-0.0595605	-0.135824	-0.110492	0.618975	-0.17161	0.280881	0.0273832	-0.0255918	-0.0161539	0.0199563	0.513593
1.84	-0.127995	2.63884	-0.0118283	0.12569	0.0836499	-0.000829642	-0.0265888	0.123326	0.905904	0.140917	-0.00212222	-0.0144011	0.37733	-3.42728	-0.0558458	-0.585242	-0.303729	0.383298	-0.531482	1.20655	0.0720446	0.3312	0.258822	-0.300437	0.430471	-3.34956	-0.0396846	-0.584553	-0.265309	0.538747	-0.494853	0.99498	0.0505583	0.153044	0.176772	-0.133157	-1.09038	-3.00198	-0.0586047	-0.242791	-0.106431	0.514457	-0.169641	0.125285	0.0270861	-0.027776	-0.0158996	0.0373061	0.513716
1.85	-0.0977873	3.3739	-0.00987593	0.259459	0.0839582	0.0262565	-0.0251829	0.156984	0.907418	0.160527	-0.00228504	-0.0176539	0.33818	-4.2677	-0.0515771	-0.915257	-0.301348	0.457783	-0.518881	1.33326	0.0748943	0.181947	0.255892	-0.29249	0.391555	-4.28915	-0.0364118	-0.819479	-0.263047	0.216062	-0.483826	1.21451	0.0520481	0.17611	0.175262	-0.17399	-1.1242	-3.69405	-0.0579385	-0.317694	-0.103563	0.45551	-0.169109	-0.0172527	0.026787	-0.029098	-0.0155005	0.0447673	0.513057
1.86	-0.0611899	3.90763	-0.00679124	0.36761	0.0847348	0.0746927	-0.0234692	0.184554	0.909083	0.170696	-0.00247411	-0.0203415	0.290936	-4.91444	-0.0480557	-1.20255	-0.300126	0.242389	-0.504786	1.49649	0.0759811	0.0907382	0.252882	-0.314604	0.34415	-4.98606	-0.0332604	-1.02479	-0.263715	-0.0137758	-0.470827	1.40193	0.0550482	0.42677	0.173222	-0.23948	-1.16389	-4.16503	-0.0571824	-0.344308	-0.101626	0.385607	-0.169962	-0.148574	0.0265523	-0.0197696	-0.0150086	0.0480528	0.511652
1.87	-0.0203145	4.23514	-0.00261108	0.474363	0.0857238	0.0856481	-0.0215163	0.204861	0.910801	0.171712	-0.00269663	-0.0245289	0.237865	-5.31906	-0.0456336	-1.46698	-0.301025	0.0917443	-0.489157	1.63528	0.078047	0.347909	0.249556	-0.357542	0.290633	-5.47287	-0.0300805	-1.14768	-0.266739	-0.229658	-0.455861	1.60555	0.0598549	0.497656	0.170499	-0.309222	-1.20717	-4.41561	-0.0564655	-0.384242	-0.100634	0.30295	-0.172023	-0.258274	0.0264203	-0.0131984	-0.0144865	0.0452891	0.50961
1.88	0.022983	4.40266	0.00263698	0.571276	0.0864752	0.0591086	-0.0193935	0.218732	0.912496	0.16657	-0.00297132	-0.0304689	0.181217	-5.52391	-0.0445612	-1.68048	-0.303004	0.0321763	-0.47236	1.72846	0.0828105	0.550925	0.245834	-0.397357	0.233075	-5.80024	-0.0262867	-1.16378	-0.270838	-0.244333	-0.438731	1.83122	0.0650305	0.521609	0.167029	-0.386032	-1.25212	-4.5033	-0.0560498	-0.436912	-0.100548	0.223502	-0.175037	-0.338285	0.0263762	-0.00452742	-0.0139636	0.0432436	0.507154
1.89	0.0673644	4.45475	0.00871527	0.637146	0.0865237	0.00443649	-0.017159	0.227354	0.91412	0.157679	-0.00330271	-0.0354848	0.122787	-5.59382	-0.044564	-1.79879	-0.305328	0.0388293	-0.454757	1.79723	0.0881645	0.48488	0.241728	-0.432116	0.173047	-5.99587	-0.0214427	-1.13285	-0.274643	-0.230825	-0.419295	2.05881	0.069782	0.412397	0.162741	-0.472186	-1.29744	-4.47851	-0.056157	-0.492636	-0.101137	0.170394	-0.178616	-0.375124	0.0264214	0.00266891	-0.013447	0.0411644	0.504481
1.9	0.111721	4.39258	0.0151939	0.665212	0.0856579	-0.062999	-0.0148635	0.230764	0.915637	0.144955	-0.00367197	-0.0379588	0.0640755	-5.53911	-0.0450105	-1.80765	-0.306985	0.175941	-0.436519	1.85031	0.0926334	0.401039	0.237227	-0.470907	0.111964	-6.03832	-0.0157059	-1.09309	-0.278085	-0.234017	-0.397711	2.25097	0.0733386	0.317689	0.157541	-0.563207	-1.34206	-4.34811	-0.0568041	-0.538972	-0.10209	0.14466	-0.182469	-0.397591	0.0265404	0.010671	-0.0129455	0.0387762	0.501892
1.91	0.154833	4.20159	0.0216648	0.666135	0.0837516	-0.146403	-0.0125644	0.228042	0.917007	0.128451	-0.0040533	-0.0379263	0.00671364	-5.33262	-0.0454548	-1.73003	-0.306813	0.3824	-0.417925	1.86223	0.0960327	0.266246	0.232375	-0.494955	0.0515079	-5.89645	-0.00945999	-1.04041	-0.281319	-0.268151	-0.374567	2.36623	0.0763992	0.30039	0.1515	-0.638983	-1.38485	-4.10201	-0.0580476	-0.585092	-0.103145	0.136519	-0.186429	-0.388877	0.0267629	0.0242731	-0.0124878	0.0307615	0.499974
1.92	0.195224	3.78515	0.0277846	0.632785	0.0807516	-0.227657	-0.0103307	0.215397	0.918187	0.105707	-0.00442577	-0.0362377	-0.0473118	-4.84072	-0.0457982	-1.55192	-0.304406	0.592616	-0.399601	1.76215	0.0984809	0.227527	0.227422	-0.484162	-0.00620377	-5.43857	-0.00305946	-0.929698	-0.28455	-0.294792	-0.350808	2.34345	0.0792717	0.272483	0.144835	-0.678585	-1.42446	-3.65163	-0.059978	-0.605401	-0.104129	0.132816	-0.19011	-0.346354	0.0271152	0.0369895	-0.0121265	0.0218134	0.498682
1.93	0.22764	2.47262	0.0328145	0.479266	0.0771062	-0.268063	-0.00839116	0.163648	0.919057	0.06471	-0.00476721	-0.0312348	-0.0908144	-3.1716	-0.0460601	-1.00625	-0.29974	0.728382	-0.384416	1.15994	0.100367	0.117764	0.223199	-0.320557	-0.0537262	-3.73651	0.00296076	-0.530305	-0.286999	-0.168918	-0.329532	1.78705	0.0816841	0.195186	0.138444	-0.551951	-1.45594	-2.35794	-0.062334	-0.49363	-0.104819	0.108206	-0.193443	-0.325765	0.0276153	0.0556436	-0.0118611	0.0137953	0.498689
1.94	0.241565	0.209912	0.0356135	0.220769	0.0736108	-0.275354	-0.00720622	0.0695443	0.91943	0.00919594	-0.00503994	-0.0232624	-0.109306	-0.228171	-0.0464599	-0.137117	-0.292791	0.818388	-0.378402	-0.00637908	0.101167	0.0690855	0.221726	0.0446488	-0.076069	-0.692501	0.00755889	0.166028	-0.287366	0.0810981	-0.317277	0.600698	0.0827543	-0.00304961	0.13461	-0.181226	-1.4694	-0.195269	-0.0647913	-0.265081	-0.104878	0.0458678	-0.196457	-0.261957	0.0282751	0.0646238	-0.0116791	0.00412802	0.501125
1.95	0.233721	-1.63833	0.0361922	4.69E-05	0.0716149	-0.0710216	-0.00694211	-0.0102386	0.919284	-0.0342433	-0.00525914	-0.0215694	-0.09859	2.15054	-0.0478518	0.410377	-0.286633	0.266798	-0.383447	-0.909509	0.102158	0.139729	0.223659	0.314399	-0.0680148	1.89166	0.0101573	0.726839	-0.284841	0.39499	-0.31728	-0.530607	0.0815308	-0.219602	0.134741	0.18012	-1.46213	1.52259	-0.0663099	0.111885	-0.104513	-0.0675107	-0.197952	-0.0265739	0.0288843	0.0553664	-0.0116362	0.000215966	0.504533
1.96	0.212001	-2.61133	0.0358	-0.0274254	0.0710058	-0.0824333	-0.00728734	-0.0547315	0.918805	-0.0594752	-0.00546501	-0.0195302	-0.0695209	3.47674	-0.0509805	0.586589	-0.283585	0.098709	-0.395579	-1.4746	0.10335	0.0456036	0.227808	0.496288	-0.0403789	3.20575	0.0112538	1.00469	-0.28277	0.0572577	-0.325711	-1.08504	0.0786473	-0.341054	0.137341	0.321411	-1.4419	2.41469	-0.0669038	0.159591	-0.104423	-0.187884	-0.19682	0.231758	0.0294427	0.0566503	-0.0116407	0.00426317	0.506645
1.97	0.182085	-3.38792	0.0352735	-0.0472031	0.0702192	-0.0802871	-0.00801818	-0.0919173	0.918099	-0.0829743	-0.00564416	-0.0162777	-0.0292057	4.5189	-0.0556403	0.770083	-0.28077	0.0402156	-0.412419	-1.8812	0.101844	-0.313049	0.233437	0.62156	-0.00159535	4.23423	0.0115367	1.22739	-0.283599	-0.0793128	-0.338576	-1.48206	0.0749691	-0.384121	0.141037	0.417418	-1.41413	3.13911	-0.068044	0.205214	-0.104991	-0.305277	-0.193698	0.35869	0.0299314	0.0488544	-0.0116805	0.00796512	0.507948
1.98	0.144591	-4.08542	0.0345611	-0.0905961	0.0699886	0.0186429	-0.00910567	-0.123925	0.917136	-0.109488	-0.00579832	-0.0146094	0.0209677	5.35747	-0.0610543	0.948539	-0.278134	-0.116146	-0.4323	-2.06061	0.0977118	-0.454868	0.239888	0.669726	0.0472748	5.11956	0.0112466	1.44202	-0.284535	0.000950396	-0.354817	-1.73656	0.0709679	-0.392039	0.145496	0.470579	-1.37908	3.81573	-0.0690099	0.347959	-0.106289	-0.429237	-0.189836	0.402932	0.0303576	0.0440811	-0.011688	0.0112404	0.509574
1.99	0.101041	-4.58879	0.0333868	-0.171257	0.0709109	0.141792	-0.0104609	-0.145543	0.915915	-0.134303	-0.00593236	-0.0120442	0.0781103	5.86638	-0.0665689	1.11194	-0.276963	-0.406297	-0.452783	-2.01618	0.0927104	-0.513841	0.246412	0.640834	0.103735	5.7314	0.0103586	1.54184	-0.284971	0.0367955	-0.372666	-1.82635	0.0674023	-0.302103	0.150234	0.478013	-1.33786	4.33777	-0.0691002	0.520705	-0.108151	-0.504416	-0.1858	0.394224	0.0307449	0.0444607	-0.0116976	0.0113734	0.511323
2	0.0532433	-4.92517	0.0313132	-0.285634	0.0735733	0.384765	-0.0119929	-0.159682	0.91447	-0.153683	-0.00604459	-0.010887	0.139316	6.12239	-0.0717558	1.22726	-0.279265	-0.936067	-0.472179	-1.85905	0.0875682	-0.466457	0.252332	0.551891	0.165401	6.17386	0.00861699	1.58501	-0.284643	0.165227	-0.391222	-1.89058	0.0648287	-0.212735	0.154869	0.441177	-1.29194	4.70821	-0.067559	0.811685	-0.110379	-0.574087	-0.182028	0.352251	0.0311662	0.0465998	-0.0117089	0.0103465	0.512878
2.01	0.0028272	-5.09437	0.0280691	-0.381958	0.0786195	0.556976	-0.0136327	-0.166765	0.912859	-0.167524	-0.00614814	-0.00926183	0.202388	6.21633	-0.0768357	1.29974	-0.286225	-1.32128	-0.490066	-1.73715	0.083952	-0.204835	0.257279	0.43816	0.230402	6.38618	0.00617766	1.56935	-0.283282	0.139195	-0.410102	-1.86402	0.0630643	-0.135306	0.15893	0.361835	-1.24272	4.93389	-0.0635711	1.02568	-0.113223	-0.627494	-0.178788	0.294177	0.0316421	0.0616294	-0.0117063	0.00770313	0.513978
2.02	-0.0476593	-4.88868	0.0238441	-0.432804	0.0839833	0.517738	-0.0152714	-0.157324	0.911155	-0.17047	-0.0062252	-0.00625517	0.264817	5.88744	-0.0818623	1.28055	-0.29506	-1.36649	-0.506629	-1.54633	0.0834793	0.0911489	0.261031	0.313608	0.294949	6.07385	0.00303068	1.40542	-0.283009	0.0261295	-0.427744	-1.64112	0.0617395	-0.14815	0.162134	0.279704	-1.19265	4.80406	-0.0590036	1.00299	-0.116341	-0.59558	-0.17607	0.26093	0.0323687	0.0894114	-0.0118015	-0.0112099	0.514123
2.03	-0.0937893	-4.28521	0.0190579	-0.45515	0.0882802	0.37965	-0.0167256	-0.132567	0.909513	-0.155452	-0.00626891	-0.00191126	0.321213	5.07842	-0.0862093	1.20111	-0.302665	-1.06966	-0.520515	-1.24151	0.084042	-0.0888776	0.263761	0.235151	0.353183	5.28078	-0.000692364	1.12073	-0.28251	0.0752924	-0.442496	-1.32303	0.0595586	-0.296672	0.164622	0.219803	-1.1463	4.25744	-0.0550106	0.843483	-0.119169	-0.486632	-0.173495	0.241605	0.0333912	0.124535	-0.0121473	-0.0465597	0.512699
2.04	-0.133393	-3.63489	0.0143797	-0.436903	0.0899539	0.0433449	-0.0179236	-0.107295	0.908074	-0.131701	-0.00624958	0.00614892	0.369473	4.2642	-0.0889655	1.16745	-0.306691	-0.563096	-0.531533	-0.967148	0.0814022	-0.366426	0.265653	0.137329	0.402562	4.45311	-0.00492272	0.815973	-0.282119	-0.0372032	-0.454289	-1.06766	0.0562791	-0.325601	0.166625	0.184614	-1.1062	3.65441	-0.053208	0.456745	-0.121042	-0.309922	-0.171338	0.187042	0.0349103	0.182467	-0.0129161	-0.0944537	0.510515
2.05	-0.166544	-2.97307	0.0102136	-0.459005	0.0882592	-0.232971	-0.0188722	-0.0814795	0.906883	-0.105486	-0.00614594	0.0147138	0.409781	3.378	-0.0895531	1.15192	-0.306386	-0.122185	-0.539403	-0.588678	0.0777686	-0.33944	0.266394	0.00798918	0.443509	3.6732	-0.00993829	0.473066	-0.282587	-0.0991094	-0.463996	-0.890357	0.0533677	-0.258576	0.168403	0.176127	-1.07251	3.02237	-0.0544491	0.138981	-0.121282	-0.0742161	-0.169781	0.137336	0.0368681	0.206232	-0.0141631	-0.14701	0.508238
2.06	-0.191783	-2.03202	0.00569111	-0.582727	0.0840936	-0.407987	-0.0195207	-0.0469302	0.905999	-0.0692266	-0.00595864	0.0221537	0.439743	2.09936	-0.0868817	1.13591	-0.303373	0.17085	-0.542737	-0.0817963	0.0750691	-0.17541	0.265718	-0.143436	0.474641	2.63826	-0.0167671	-0.0570314	-0.283305	-0.133558	-0.471877	-0.703831	0.0510992	-0.18523	0.170343	0.215705	-1.04689	2.05985	-0.0571681	-0.0509363	-0.118646	0.327149	-0.168106	0.203854	0.0389109	0.206967	-0.015967	-0.195496	0.505717
2.07	-0.206402	-0.882904	0.000515564	-0.633589	0.0784436	-0.475638	-0.0197947	-0.00781469	0.90553	-0.0237406	-0.00572323	0.0236898	0.456063	0.648225	-0.0807688	0.968911	-0.299397	0.328891	-0.541256	0.343867	0.0742779	-0.00141847	0.263703	-0.244475	0.493185	1.37865	-0.0252398	-0.490468	-0.28471	-0.232412	-0.478026	-0.541458	0.050087	0.0131192	0.172683	0.244605	-1.03252	0.837128	-0.0600428	-0.179968	-0.112706	0.663682	-0.165651	0.272045	0.0409366	0.206947	-0.0181027	-0.205271	0.503079
2.08	-0.209734	0.188025	-0.00436119	-0.547721	0.0725047	-0.478047	-0.019687	0.0285593	0.905514	0.0189277	-0.00550571	0.0191711	0.45851	-0.5973	-0.0728168	0.686386	-0.295425	0.421763	-0.536494	0.579005	0.0748799	0.120309	0.26104	-0.276074	0.498715	0.140877	-0.0330238	-0.651478	-0.287318	-0.28752	-0.482574	-0.355109	0.0514484	0.22822	0.175104	0.234792	-1.03033	-0.307847	-0.0626878	-0.296973	-0.105104	0.796732	-0.162908	0.244137	0.042974	0.211088	-0.0201679	-0.180543	0.501069
2.09	-0.203213	1.10588	-0.00814936	-0.4133	0.067172	-0.38842	-0.0192307	0.0628965	0.905872	0.0512	-0.00534406	0.0131697	0.449262	-1.63753	-0.0644437	0.380316	-0.291625	0.453006	-0.529964	0.728357	0.0764622	0.162526	0.258385	-0.246466	0.492641	-0.99343	-0.0382965	-0.707293	-0.289258	0.00442504	-0.484975	-0.101328	0.0537205	0.193754	0.177379	0.225795	-1.03862	-1.26611	-0.0651245	-0.331416	-0.097671	0.778583	-0.161011	0.115267	0.0449879	0.195239	-0.021879	-0.142955	0.500089
2.1	-0.187871	1.96642	-0.0107825	-0.240275	0.0634596	-0.240644	-0.0184202	0.0997501	0.906522	0.0787202	-0.00524468	0.00668728	0.429395	-2.61302	-0.0564753	0.000911672	-0.288112	0.499631	-0.522021	0.865409	0.077471	0.0235533	0.256241	-0.182756	0.475626	-2.12313	-0.0409248	-0.769035	-0.287934	0.359765	-0.484551	0.213877	0.0553242	0.14164	0.17955	0.202043	-1.05594	-2.1373	-0.0667193	-0.31785	-0.091601	0.651231	-0.160651	-0.05184	0.0468037	0.169472	-0.0230989	-0.0987942	0.499681
2.11	-0.163864	2.83295	-0.0119137	-0.0623127	0.0612737	-0.161963	-0.0172256	0.138962	0.907454	0.107714	-0.00520511	0.00176769	0.398998	-3.59108	-0.0496036	-0.389387	-0.284209	0.607037	-0.51274	0.997204	0.077145	-0.0683624	0.254647	-0.137703	0.447289	-3.27282	-0.0413344	-0.929131	-0.28538	0.291863	-0.480829	0.539745	0.0566085	0.109075	0.181317	0.146223	-1.08189	-2.99381	-0.0677998	-0.369465	-0.0874522	0.534271	-0.161852	-0.191764	0.0483869	0.141913	-0.0238895	-0.0728456	0.499059
2.12	-0.13164	3.59196	-0.0116606	0.0716526	0.0603138	0.0315123	-0.0156523	0.174971	0.908666	0.133598	-0.00520735	-0.00315362	0.358514	-4.49241	-0.0438196	-0.758693	-0.280124	0.473458	-0.502033	1.17166	0.076747	0.00244071	0.253258	-0.140372	0.408123	-4.23522	-0.0406392	-1.12626	-0.285057	0.1745	-0.474266	0.77076	0.057953	0.204783	0.182411	0.0644613	-1.11591	-3.73729	-0.0684996	-0.281156	-0.0850027	0.402703	-0.164404	-0.313029	0.0496713	0.0955046	-0.024369	-0.0455211	0.497969
2.13	-0.092543	4.18476	-0.0107593	0.163723	0.0628608	0.435525	-0.0137474	0.204709	0.910093	0.149656	-0.00528532	-0.0126819	0.308778	-5.24738	-0.0395268	-1.15547	-0.280372	-0.105172	-0.489305	1.37009	0.0772361	0.10545	0.251758	-0.1645	0.360348	-4.98286	-0.0390988	-1.2521	-0.284416	0.309706	-0.465661	0.979235	0.0608957	0.360712	0.182546	-0.0415665	-1.15642	-4.31459	-0.0661503	0.0489081	-0.0847219	0.199301	-0.168015	-0.40936	0.050435	0.0480866	-0.0244499	-0.007498	0.496405
2.14	-0.0486304	4.55048	-0.00889298	0.29275	0.0683892	0.594918	-0.0115829	0.226777	0.911617	0.153518	-0.0054594	-0.0219478	0.252277	-5.68497	-0.0370171	-1.50146	-0.285603	-0.463029	-0.475019	1.48319	0.079247	0.301435	0.249959	-0.199377	0.306003	-5.54666	-0.0366795	-1.30895	-0.283377	0.312921	-0.4546	1.24813	0.0647578	0.414738	0.181683	-0.130778	-1.20114	-4.62454	-0.0611481	0.139343	-0.0865148	0.0194407	-0.172569	-0.497512	0.0510083	0.0501465	-0.0241972	0.00605605	0.494682
2.15	-0.00204536	4.72998	-0.00536504	0.442701	0.0742637	0.541975	-0.00923675	0.241274	0.913128	0.146925	-0.00571806	-0.029426	0.191993	-5.87347	-0.0362424	-1.77454	-0.293204	-0.589842	-0.459879	1.55065	0.0832168	0.47177	0.247808	-0.240163	0.247116	-5.92237	-0.0331	-1.27569	-0.282369	0.295053	-0.44087	1.4987	0.0689004	0.382322	0.180007	-0.202796	-1.24781	-4.71913	-0.0561079	0.0269694	-0.0897426	-0.110837	-0.177898	-0.562633	0.0517319	0.0693695	-0.0239042	-0.00562558	0.49314
2.16	0.045456	4.73975	-0.000258647	0.54699	0.0790199	0.424991	-0.00678254	0.248337	0.91453	0.132404	-0.00603745	-0.0337107	0.130207	-5.8697	-0.0368047	-1.92333	-0.30142	-0.563485	-0.44415	1.59574	0.0883162	0.521687	0.245289	-0.269151	0.18584	-6.07286	-0.028298	-1.21039	-0.281427	0.266944	-0.424926	1.6873	0.0719607	0.219743	0.177617	-0.271114	-1.29464	-4.63718	-0.0522676	-0.119068	-0.0937805	-0.177373	-0.183666	-0.586829	0.0526646	0.0889786	-0.0237672	-0.0268461	0.491913
2.17	0.0922295	4.59233	0.00566944	0.584423	0.0821657	0.282984	-0.00429545	0.247882	0.915762	0.113614	-0.00637624	-0.0333684	0.0691187	-5.69069	-0.0377752	-1.90344	-0.308214	-0.322065	-0.428148	1.60184	0.0932739	0.431663	0.242542	-0.283102	0.124389	-5.99768	-0.022867	-1.15329	-0.28055	0.22028	-0.407416	1.80556	0.0733395	0.0777358	0.17463	-0.32025	-1.33998	-4.40538	-0.0498115	-0.255709	-0.0979014	-0.176326	-0.189455	-0.567198	0.053802	0.110527	-0.023835	-0.0485006	0.491102
2.18	0.136874	4.32255	0.0117302	0.584865	0.0836026	0.145815	-0.00184653	0.240948	0.916797	0.0933848	-0.00669515	-0.0302028	0.010684	-5.36895	-0.0384429	-1.78359	-0.312305	-0.0569903	-0.4123	1.56309	0.09678	0.289747	0.239713	-0.285293	0.064766	-5.73584	-0.0173888	-1.08627	-0.279792	0.17486	-0.389127	1.83785	0.0739813	0.0720536	0.171258	-0.351506	-1.38257	-4.07244	-0.0487188	-0.368311	-0.101611	-0.145985	-0.194858	-0.508106	0.0551427	0.13092	-0.0241233	-0.0673689	0.490744
2.19	0.178161	3.86962	0.0175695	0.56626	0.08352	0.0127311	0.000497604	0.22501	0.917624	0.0706603	-0.00697651	-0.0255847	-0.0434314	-4.80934	-0.0388289	-1.59591	-0.313748	0.198329	-0.39717	1.42636	0.0996052	0.277388	0.23689	-0.270291	0.0088724	-5.21216	-0.0121173	-0.96417	-0.279095	0.121419	-0.371043	1.74375	0.074964	0.126715	0.16768	-0.356738	-1.42141	-3.58159	-0.0488468	-0.458072	-0.104811	-0.114358	-0.199473	-0.423305	0.0566602	0.151719	-0.0246174	-0.0825799	0.490837
2.2	0.211634	2.63684	0.0225318	0.453615	0.0817394	-0.170903	0.00253831	0.175301	0.918162	0.0339947	-0.00719019	-0.0162768	-0.0870019	-3.22052	-0.0391135	-1.05957	-0.311619	0.596895	-0.385312	0.846268	0.102126	0.207639	0.234811	-0.10978	-0.0370616	-3.62747	-0.00743706	-0.60937	-0.278549	0.10103	-0.355693	1.22062	0.0763726	0.13007	0.164519	-0.239953	-1.45233	-2.35585	-0.0505164	-0.507904	-0.107254	-0.0668361	-0.203375	-0.371538	0.0584574	0.189324	-0.0252917	-0.0969613	0.492127
2.21	0.228022	0.555363	0.0253336	0.223313	0.0785417	-0.321558	0.00387136	0.0880614	0.918261	-0.0148124	-0.00729255	-0.00433169	-0.10719	-0.520171	-0.039264	-0.181696	-0.304103	1.00602	-0.381928	-0.208018	0.103814	0.127559	0.235293	0.213454	-0.0599782	-0.857989	-0.00418542	-0.0110911	-0.277244	0.149972	-0.348408	0.190224	0.077082	-0.0179498	0.163533	0.0610244	-1.46665	-0.356083	-0.0537364	-0.421899	-0.108434	-0.0235376	-0.206608	-0.266873	0.0605735	0.210276	-0.0261376	-0.108431	0.495546
2.22	0.223707	-1.24916	0.0256187	0.0336727	0.0747602	-0.347714	0.00432809	0.0109964	0.917891	-0.0553488	-0.00728935	0.0025422	-0.0992492	1.81271	-0.0397937	0.415664	-0.293789	0.783623	-0.389007	-1.08164	0.104796	0.0992553	0.238847	0.451791	-0.0546929	1.56616	-0.003107	0.463852	-0.276804	-0.0554688	-0.35157	-0.733794	0.0757219	-0.215966	0.16566	0.329144	-1.46122	1.33605	-0.0578345	-0.25159	-0.108275	-0.0333841	-0.208115	-0.0178418	0.0626535	0.193502	-0.0271112	-0.0991369	0.499821
2.23	0.206357	-2.19053	0.0253166	0.0683036	0.0713685	-0.347359	0.00422885	-0.0295746	0.917234	-0.0752727	-0.00726848	0.0020745	-0.0744038	3.04882	-0.0424572	0.482324	-0.287379	0.394428	-0.402006	-1.51039	0.105378	0.00497471	0.244135	0.591368	-0.0319426	2.73304	-0.00299118	0.798495	-0.278453	-0.268252	-0.360944	-1.11256	0.0734201	-0.209783	0.169348	0.401294	-1.44373	2.18027	-0.061916	-0.212499	-0.108281	-0.185863	-0.206797	0.242927	0.0644807	0.182028	-0.028037	-0.0685324	0.502729
2.24	0.180138	-3.09532	0.0254213	0.0764123	0.0677744	-0.336512	0.00373169	-0.071154	0.916398	-0.0926319	-0.00723922	0.00390817	-0.0379595	4.2355	-0.0473317	0.657311	-0.282287	0.312585	-0.419148	-1.92016	0.103645	-0.332954	0.250694	0.709407	0.00215264	3.84637	-0.00286316	1.11423	-0.281409	-0.307753	-0.373612	-1.42856	0.0713746	-0.209463	0.173517	0.438278	-1.41825	3.00504	-0.0666731	-0.157531	-0.10929	-0.343095	-0.203598	0.365684	0.0661334	0.163476	-0.0287846	-0.0383259	0.50535
2.25	0.144841	-3.93894	0.0255451	0.0352743	0.0649772	-0.196431	0.00281764	-0.109618	0.915377	-0.111097	-0.00719634	0.00435889	0.0101344	5.25161	-0.0531545	0.865928	-0.277282	0.192703	-0.439661	-2.14199	0.0991003	-0.501823	0.257965	0.739084	0.0477954	4.86579	-0.00294156	1.39923	-0.283855	-0.208792	-0.38907	-1.63202	0.0690462	-0.229969	0.177921	0.431066	-1.38431	3.79082	-0.0710872	0.0391804	-0.111212	-0.507795	-0.199578	0.423419	0.0674852	0.127914	-0.0292802	-0.00743899	0.508549
2.26	0.102342	-4.52863	0.0254514	-0.0270394	0.0638361	-0.0249157	0.00158375	-0.135335	0.914185	-0.12683	-0.00715049	0.0047615	0.0665715	5.86443	-0.0592064	1.01955	-0.273138	-0.0370343	-0.461038	-2.10929	0.0936504	-0.577174	0.265056	0.682487	0.102059	5.52235	-0.00334221	1.55727	-0.285705	-0.199709	-0.405445	-1.6304	0.0668008	-0.212967	0.181952	0.370976	-1.34337	4.36196	-0.0742018	0.26505	-0.113995	-0.640345	-0.195188	0.438449	0.0684431	0.0904714	-0.0295014	0.0216008	0.511817
2.27	0.054875	-4.93322	0.024854	-0.103415	0.0646887	0.185056	0.000135838	-0.153058	0.912856	-0.138189	-0.00709998	0.00541954	0.127898	6.20871	-0.0651185	1.12654	-0.272039	-0.540971	-0.481338	-1.9502	0.0863554	-0.906615	0.27134	0.593565	0.161828	5.96059	-0.00421235	1.64754	-0.287448	-0.202635	-0.421427	-1.56891	0.0645628	-0.224655	0.185194	0.274478	-1.2973	4.77255	-0.0755618	0.522797	-0.117517	-0.751412	-0.19089	0.408946	0.0691109	0.072729	-0.0294684	0.0416448	0.514803
2.28	0.004146	-5.16195	0.0235395	-0.173286	0.0672079	0.289649	-0.00145411	-0.163268	0.911439	-0.143933	-0.0070334	0.00822888	0.191907	6.35201	-0.0708034	1.22585	-0.275511	-0.99395	-0.499881	-1.76177	0.0755042	-1.18141	0.276537	0.476309	0.224936	6.1672	-0.00560005	1.65812	-0.289772	-0.34985	-0.436474	-1.433	0.0623085	-0.223578	0.187311	0.148669	-1.24755	5.0379	-0.0754135	0.667415	-0.121616	-0.805639	-0.187046	0.351819	0.0697414	0.07673	-0.0292891	0.0439828	0.517281
2.29	-0.0471394	-4.99093	0.0213835	-0.233888	0.0706466	0.435864	-0.00307183	-0.156678	0.910017	-0.137969	-0.00694437	0.00828697	0.255277	5.9747	-0.0761038	1.18742	-0.28285	-1.41212	-0.515905	-1.41103	0.0641361	-0.995864	0.280332	0.308015	0.287787	5.88092	-0.00764184	1.55363	-0.293373	-0.347537	-0.449564	-1.1696	0.0600234	-0.218164	0.188141	0.0200916	-1.19669	4.90188	-0.0742898	0.826744	-0.125938	-0.826423	-0.183679	0.324671	0.0703558	0.0598676	-0.0291153	0.0403604	0.51879
2.3	-0.0944419	-4.41608	0.0186828	-0.223119	0.0757291	0.579871	-0.00453292	-0.134536	0.90873	-0.117659	-0.00688793	0.00343539	0.311846	5.1324	-0.0816696	0.950853	-0.293683	-1.47066	-0.527763	-0.981916	0.057104	-0.303447	0.282496	0.130425	0.34477	5.08236	-0.00934769	1.4118	-0.294347	0.0349917	-0.459321	-0.786757	0.0580521	-0.206173	0.18774	-0.0967659	-1.14942	4.33537	-0.0712869	0.934402	-0.130995	-0.864227	-0.180415	0.318639	0.0707413	0.0420921	-0.0289202	0.0450055	0.518756
2.31	-0.135455	-3.76751	0.0158663	-0.220877	0.0810111	0.509365	-0.00575883	-0.110612	0.907687	-0.0899174	-0.00685418	0.0041699	0.359506	4.26452	-0.0870641	0.821451	-0.301484	-0.886199	-0.535731	-0.620829	0.0589807	0.571828	0.282808	-0.0672321	0.393009	4.21752	-0.0103708	1.17017	-0.29259	0.187869	-0.465257	-0.424625	0.0557024	-0.254773	0.186317	-0.183984	-1.10832	3.69698	-0.0678053	0.824608	-0.136517	-0.792436	-0.177352	0.288069	0.0711184	0.0542036	-0.0287493	0.0297727	0.517738
2.32	-0.169497	-2.9877	0.0126839	-0.324955	0.0847563	0.311685	-0.0067292	-0.0822265	0.906962	-0.0528135	-0.00678452	0.0106269	0.397962	3.19454	-0.0906349	0.809827	-0.304293	-0.377442	-0.539747	-0.165885	0.0652659	0.556482	0.28133	-0.233898	0.431813	3.27683	-0.0119023	0.708699	-0.290086	0.217251	-0.467773	-0.108593	0.0530128	-0.2943	0.184226	-0.216726	-1.07426	2.91217	-0.0652233	0.619456	-0.140938	-0.483091	-0.174402	0.327395	0.0716288	0.0618848	-0.0288955	-0.0243946	0.516192
2.33	-0.194997	-2.09467	0.00818495	-0.517872	0.0859853	0.103787	-0.00740602	-0.0531646	0.906661	-0.00684263	-0.00663546	0.0189451	0.425183	1.93861	-0.0903174	0.872457	-0.30363	-0.0150353	-0.538574	0.397504	0.0695572	0.378294	0.278021	-0.437443	0.459859	2.32739	-0.0159648	0.109655	-0.287413	0.24018	-0.467771	0.0725725	0.0498938	-0.28539	0.182079	-0.211581	-1.0492	1.9665	-0.0635505	0.425188	-0.141644	0.0329214	-0.170533	0.444548	0.0721458	0.0632569	-0.0297101	-0.0792603	0.51405
2.34	-0.210996	-1.08828	0.00244445	-0.623036	0.0850789	-0.0517376	-0.00778772	-0.0228464	0.906838	0.0424982	-0.00643388	0.0205607	0.439924	0.605179	-0.0859677	0.824038	-0.301644	0.0825695	-0.531844	0.906765	0.0728899	0.244831	0.272865	-0.581995	0.476879	1.2571	-0.022105	-0.291267	-0.28575	-0.000690248	-0.466322	0.207636	0.0495874	0.141348	0.179919	-0.218143	-1.03455	0.870684	-0.0622191	0.233804	-0.137973	0.500772	-0.165342	0.580262	0.0726219	0.0654494	-0.0310235	-0.101998	0.511895
2.35	-0.216726	-0.0735519	-0.00320324	-0.568005	0.0823344	-0.240169	-0.00785694	0.00901019	0.907488	0.0850387	-0.00623447	0.018495	0.442018	-0.609347	-0.0785428	0.692499	-0.301019	0.0310621	-0.520995	1.22932	0.0752576	0.223174	0.266502	-0.674221	0.482181	0.0862444	-0.0278959	-0.477334	-0.286522	-0.140207	-0.463388	0.392937	0.051311	0.234325	0.177755	-0.213809	-1.03129	-0.214818	-0.0617678	-0.0633312	-0.131102	0.789723	-0.159258	0.602453	0.0731586	0.0805958	-0.0324488	-0.0903458	0.510196
2.36	-0.212882	0.836379	-0.00738969	-0.422444	0.0783346	-0.333785	-0.00761006	0.0406154	0.90849	0.113193	-0.00607671	0.0130413	0.432926	-1.6405	-0.0696072	0.477307	-0.301109	0.0768642	-0.507737	1.42177	0.0780041	0.364773	0.259688	-0.680991	0.476262	-1.02188	-0.0311882	-0.489387	-0.288141	-0.0981424	-0.458499	0.599871	0.0549616	0.403634	0.175623	-0.2051	-1.03843	-1.15382	-0.062808	-0.291924	-0.123086	0.883649	-0.153629	0.49969	0.0738016	0.0798439	-0.0336581	-0.0674345	0.509405
2.37	-0.199995	1.75055	-0.010311	-0.288339	0.074715	-0.216861	-0.00702274	0.0777208	0.909723	0.132543	-0.00596456	0.00853171	0.413221	-2.69497	-0.0598703	0.166478	-0.301152	0.222074	-0.492733	1.58843	0.0810522	0.105057	0.253169	-0.604325	0.459575	-2.1347	-0.0320978	-0.634854	-0.287039	0.463022	-0.451616	0.803014	0.0569472	0.116658	0.173841	-0.155795	-1.05485	-2.07286	-0.0640368	-0.306528	-0.115256	0.858039	-0.149355	0.340031	0.0743329	0.053271	-0.0344629	-0.0268514	0.509092
2.38	-0.178204	2.60232	-0.0119347	-0.0936368	0.0729686	-0.10796	-0.0060573	0.115201	0.911125	0.147564	-0.00591447	0.00195226	0.382756	-3.6105	-0.0510611	-0.278486	-0.29924	0.512921	-0.47659	1.62807	0.0825329	0.287703	0.247603	-0.514551	0.431878	-3.22585	-0.0312482	-0.76984	-0.281256	0.719473	-0.442595	1.02806	0.0591984	0.325651	0.172294	-0.159313	-1.08003	-2.89704	-0.064256	-0.339738	-0.109024	0.718683	-0.146885	0.146363	0.0747151	0.0449379	-0.0346985	0.00995222	0.50862
2.39	-0.148192	3.38348	-0.0117944	0.065307	0.0715301	-0.174694	-0.00472153	0.151332	0.912674	0.16151	-0.00590779	-0.000180094	0.342885	-4.42027	-0.0437487	-0.644182	-0.294552	0.721278	-0.460506	1.61163	0.0862771	0.352443	0.242732	-0.470845	0.393372	-4.22723	-0.0296616	-1.05812	-0.27811	0.128206	-0.431263	1.24114	0.0621284	0.261197	0.170607	-0.18451	-1.11304	-3.61095	-0.0651169	-0.521095	-0.104263	0.665574	-0.146248	-0.0202012	0.0751595	0.0458704	-0.0346108	0.0146625	0.507491
2.4	-0.111126	4.00098	-0.0103865	0.173989	0.070319	-0.0556576	-0.00304775	0.182341	0.914325	0.166814	-0.00592454	-0.0039158	0.294646	-5.13377	-0.037814	-0.998657	-0.290903	0.324646	-0.444052	1.71229	0.0884875	0.0927565	0.238101	-0.460511	0.345657	-4.96866	-0.0283695	-1.29776	-0.27988	-0.128055	-0.418325	1.34688	0.0654728	0.417373	0.168607	-0.218231	-1.15248	-4.1604	-0.0663833	-0.483227	-0.100575	0.577512	-0.147188	-0.162076	0.0755777	0.0284334	-0.0343823	0.0183138	0.505369
2.41	-0.0688031	4.43322	-0.0083296	0.252873	0.0715158	0.263652	-0.0011005	0.206004	0.915971	0.160817	-0.00600125	-0.0118085	0.239239	-5.69183	-0.0334742	-1.34213	-0.292528	-0.237288	-0.426157	1.87383	0.0892958	0.107291	0.233514	-0.45495	0.291562	-5.47389	-0.0269285	-1.41346	-0.2826	-0.108549	-0.404593	1.42002	0.0699667	0.446522	0.16626	-0.255881	-1.19631	-4.52907	-0.0655947	-0.217931	-0.0984884	0.413905	-0.149388	-0.274515	0.0758181	0.00901832	-0.0339703	0.0319136	0.502237
2.42	-0.0229722	4.69902	-0.00550209	0.352416	0.0753498	0.433066	0.00105157	0.223241	0.917516	0.147118	-0.00616363	-0.0205226	0.178671	-6.01119	-0.0306164	-1.62089	-0.298529	-0.516649	-0.40694	1.95566	0.0911352	0.248427	0.229006	-0.443121	0.233019	-5.86634	-0.0247745	-1.43041	-0.284501	0.0426325	-0.389684	1.58593	0.0745099	0.460242	0.163509	-0.294162	-1.24268	-4.71123	-0.0623725	-0.0904402	-0.0981502	0.252991	-0.152661	-0.374821	0.0760347	0.0170457	-0.0333611	0.0374633	0.498694
2.43	0.024635	4.79116	-0.001383	0.470783	0.0795749	0.392967	0.00333981	0.233162	0.918897	0.128458	-0.00640464	-0.0272587	0.115675	-6.06858	-0.0290175	-1.80527	-0.305621	-0.48735	-0.387467	1.93091	0.0946172	0.439371	0.224673	-0.424203	0.171411	-6.11952	-0.0213328	-1.35977	-0.285013	0.121489	-0.372771	1.80091	0.0784856	0.308811	0.160296	-0.344484	-1.28987	-4.70587	-0.0588775	-0.158894	-0.0991223	0.129732	-0.156899	-0.464191	0.0764393	0.0376171	-0.032706	0.0264319	0.495528
2.44	0.0722916	4.71273	0.00395366	0.555996	0.0828826	0.325119	0.00568974	0.235564	0.920073	0.106282	-0.00669966	-0.0312553	0.0527565	-5.92213	-0.0283973	-1.87882	-0.311514	-0.322403	-0.368539	1.85329	0.0995806	0.506588	0.220607	-0.396234	0.108641	-6.15297	-0.0165697	-1.25072	-0.284745	0.175271	-0.353908	1.95836	0.0808038	0.164273	0.156509	-0.405011	-1.33627	-4.54107	-0.0562413	-0.232749	-0.10097	0.0381884	-0.16174	-0.49672	0.077074	0.05783	-0.0321648	0.00849982	0.493116
2.45	0.118349	4.47897	0.0100419	0.606156	0.0852888	0.269545	0.00802623	0.230611	0.921017	0.0823479	-0.0070198	-0.03226	-0.0079736	-5.59988	-0.0283988	-1.85332	-0.315557	-0.143541	-0.35057	1.73637	0.103933	0.33945	0.216851	-0.356422	0.0470203	-5.95717	-0.0109313	-1.11952	-0.283536	0.233404	-0.333977	2.01161	0.0820039	0.109102	0.152193	-0.449588	-1.38037	-4.2416	-0.0542998	-0.277785	-0.103395	-0.0326322	-0.16665	-0.479885	0.0779317	0.0824654	-0.0317925	-0.0104733	0.491399
2.46	0.161276	4.04007	0.0165303	0.643153	0.0865076	0.12219	0.0102749	0.216222	0.921714	0.0560389	-0.00733187	-0.0292765	-0.0644555	-5.00139	-0.0289091	-1.73214	-0.317437	0.130058	-0.334151	1.50301	0.107121	0.311633	0.213586	-0.285953	-0.0112693	-5.48827	-0.00486318	-0.947603	-0.281812	0.165089	-0.314016	1.94747	0.0833095	0.147403	0.147562	-0.461654	-1.42087	-3.75542	-0.0533188	-0.397179	-0.106132	-0.0735626	-0.171187	-0.429709	0.0790691	0.12081	-0.0316523	-0.0341033	0.490383
2.47	0.196121	2.71579	0.0225786	0.552546	0.0853967	-0.120633	0.0122165	0.162728	0.922093	0.0168705	-0.00758285	-0.0197597	-0.109537	-3.21637	-0.0300574	-1.19699	-0.31549	0.514581	-0.322393	0.728431	0.10953	0.111311	0.211745	-0.0428599	-0.0594404	-3.79668	0.00102987	-0.538108	-0.28101	0.0374542	-0.296753	1.37033	0.0846481	0.0935322	0.143417	-0.317471	-1.45313	-2.43095	-0.0545189	-0.500439	-0.108585	-0.0643766	-0.175291	-0.404427	0.0806651	0.17294	-0.0318158	-0.0637151	0.490772
2.48	0.212323	0.445756	0.0263886	0.294819	0.0826021	-0.250292	0.0133748	0.0656388	0.922017	-0.0317967	-0.00771968	-0.00791469	-0.128468	-0.195496	-0.0317299	-0.273917	-0.309601	0.749306	-0.321522	-0.587906	0.109406	-0.0672377	0.213472	0.399018	-0.0821973	-0.715428	0.00540817	0.132753	-0.280082	0.164825	-0.289003	0.119966	0.0847198	-0.0918463	0.142124	0.0864483	-1.46727	-0.256522	-0.0575098	-0.373001	-0.109942	-0.0527832	-0.178992	-0.325165	0.0827045	0.203643	-0.0322798	-0.0876908	0.493769
2.49	0.206438	-1.4472	0.0274918	0.0774685	0.0795122	-0.251235	0.0135735	-0.0182084	0.921496	-0.0690324	-0.00775458	-0.00104719	-0.116731	2.32774	-0.034301	0.367634	-0.301411	0.635342	-0.333501	-1.67766	0.109528	0.161767	0.219349	0.709934	-0.0740795	1.91657	0.00742448	0.648601	-0.278693	0.10149	-0.293932	-1.0216	0.0827595	-0.290089	0.144955	0.446595	-1.46039	1.50847	-0.0611117	-0.164406	-0.110058	-0.0717815	-0.181092	-0.0773656	0.0847398	0.181172	-0.0330232	-0.0913419	0.497904
2.5	0.187789	-2.21334	0.0276027	0.0536335	0.0776756	-0.156186	0.0131966	-0.0537599	0.92072	-0.0849711	-0.00777572	-0.00255248	-0.0879133	3.35564	-0.0387269	0.444416	-0.296914	0.188829	-0.352521	-2.10868	0.111802	0.251315	0.227159	0.831504	-0.0477556	2.98055	0.0078776	0.881364	-0.278516	-0.0585328	-0.306966	-1.50675	0.0794712	-0.333904	0.150056	0.556981	-1.44175	2.17768	-0.063751	-0.0210084	-0.110051	-0.172327	-0.180193	0.218138	0.0863506	0.154938	-0.0339122	-0.0683558	0.500375
2.51	0.162419	-2.9022	0.0279494	0.0681265	0.0759364	-0.175716	0.0125002	-0.0867236	0.919782	-0.103932	-0.0077931	-0.000484013	-0.0499849	4.29632	-0.0450794	0.574675	-0.293732	0.163917	-0.375517	-2.49003	0.11263	-0.0705329	0.23613	0.946801	-0.0122829	3.8619	0.00805859	1.11792	-0.279825	-0.118072	-0.323641	-1.82535	0.0759902	-0.354235	0.155925	0.622726	-1.41713	2.80782	-0.0666462	-0.0104247	-0.110733	-0.285725	-0.177212	0.341797	0.0877794	0.150789	-0.0347303	-0.0445386	0.502107
2.52	0.129583	-3.64675	0.0283293	0.0524529	0.0742629	-0.12598	0.0114579	-0.119962	0.918616	-0.129483	-0.00778716	0.00129967	-0.00220153	5.20732	-0.0523735	0.764303	-0.289636	0.168522	-0.401705	-2.70144	0.110513	-0.284154	0.245948	1.0003	0.0328242	4.75903	0.00809391	1.37304	-0.281029	-0.049202	-0.343079	-2.03067	0.0723161	-0.353692	0.162358	0.655615	-1.38546	3.5224	-0.0699079	0.0818155	-0.112084	-0.418021	-0.173557	0.370298	0.0890767	0.130581	-0.035408	-0.0268204	0.504545
2.53	0.0901441	-4.21835	0.0286035	0.0150661	0.0734751	-0.0108312	0.0101365	-0.142898	0.917198	-0.153579	-0.00776746	0.00264508	0.0532379	5.79028	-0.0599765	0.910119	-0.28541	0.0040509	-0.428549	-2.63946	0.106729	-0.424422	0.255857	0.973811	0.0857855	5.38697	0.00798111	1.53257	-0.282067	-0.0788776	-0.363488	-2.04174	0.0690376	-0.274051	0.16877	0.624571	-1.34722	4.09722	-0.0727013	0.237039	-0.114157	-0.539495	-0.169787	0.363852	0.0901025	0.102702	-0.0359172	-0.00721554	0.507363
2.54	0.0457038	-4.64234	0.0285471	-0.0334849	0.074252	0.173399	0.00862374	-0.158662	0.915562	-0.172261	-0.00773422	0.00397392	0.113391	6.11987	-0.067465	1.00661	-0.283606	-0.453459	-0.453768	-2.39636	0.101726	-0.54707	0.265074	0.872087	0.144258	5.84458	0.00751489	1.63766	-0.28353	-0.127248	-0.383689	-2.00888	0.0666758	-0.200963	0.174676	0.554984	-1.30369	4.54183	-0.0742952	0.451582	-0.116937	-0.658859	-0.1663	0.315377	0.0909113	0.0870305	-0.0362268	0.00700001	0.510237
2.55	-0.00234876	-4.92446	0.0279518	-0.104245	0.0768601	0.328021	0.00698074	-0.168906	0.91378	-0.182616	-0.00768459	0.00634055	0.176125	6.27898	-0.0748429	1.09815	-0.286369	-0.96249	-0.476305	-2.12911	0.0953848	-0.636393	0.273015	0.720872	0.206651	6.15037	0.00660908	1.66865	-0.285789	-0.257866	-0.403512	-1.95759	0.064757	-0.175212	0.179671	0.442522	-1.25608	4.86254	-0.0743966	0.637469	-0.120415	-0.726296	-0.163426	0.249353	0.0916879	0.0903017	-0.0364061	0.00730905	0.512919
2.56	-0.0516795	-4.82386	0.0262564	-0.206471	0.0808539	0.495504	0.0052936	-0.164873	0.911961	-0.177734	-0.0076151	0.00622979	0.238899	5.99833	-0.0817881	1.10001	-0.293191	-1.37487	-0.496205	-1.83673	0.0899826	-0.375005	0.279183	0.518281	0.270056	5.99455	0.00472148	1.54643	-0.288981	-0.198451	-0.422291	-1.76862	0.0629723	-0.168961	0.18346	0.31138	-1.20661	4.79787	-0.073082	0.836068	-0.123989	-0.717597	-0.161091	0.2206	0.0924582	0.0739425	-0.0365663	0.00624513	0.514863
2.57	-0.0974497	-4.25924	0.0235383	-0.247133	0.0862817	0.597392	0.00374722	-0.142888	0.91028	-0.156805	-0.00757292	0.00276623	0.295851	5.20757	-0.0885355	0.940422	-0.302088	-1.2412	-0.512847	-1.50845	0.088414	0.0409051	0.283548	0.366316	0.328206	5.22308	0.00250649	1.33248	-0.289421	0.128896	-0.438011	-1.37712	0.0612203	-0.21103	0.18594	0.190937	-1.16024	4.24744	-0.0698585	0.928673	-0.127759	-0.689473	-0.158838	0.225198	0.0929935	0.0546361	-0.0366605	0.0160006	0.515277
2.58	-0.13686	-3.6054	0.0203288	-0.261504	0.0915622	0.476208	0.00244083	-0.118505	0.90884	-0.131265	-0.00753995	0.0050222	0.344333	4.37001	-0.0944465	0.85096	-0.307975	-0.804762	-0.526468	-1.2327	0.0872194	-0.390351	0.286794	0.285676	0.377519	4.36251	0.000348613	1.05319	-0.287532	0.20837	-0.449874	-1.02236	0.0586291	-0.288915	0.187449	0.11517	-1.12006	3.61613	-0.0662035	0.778825	-0.131478	-0.584426	-0.156616	0.209367	0.093517	0.0728792	-0.0367281	0.00663225	0.514446
2.59	-0.169829	-2.95453	0.0172204	-0.28109	0.0944896	0.199826	0.00137961	-0.0926655	0.907649	-0.106087	-0.00745755	0.0119803	0.384743	3.49278	-0.0985367	0.827101	-0.309746	-0.341831	-0.536948	-0.838239	0.0813319	-0.698421	0.289126	0.175028	0.417987	3.53466	-0.00223521	0.70836	-0.285774	0.145695	-0.458528	-0.735407	0.0556523	-0.314309	0.188404	0.0847432	-1.08625	2.99771	-0.0644617	0.468378	-0.134233	-0.374922	-0.154747	0.175661	0.0943237	0.0943962	-0.0370201	-0.037821	0.513086
2.6	-0.195259	-2.09784	0.0136526	-0.419044	0.0948448	0.0256721	0.000610448	-0.0606982	0.906754	-0.0708407	-0.00729932	0.0192381	0.415046	2.26325	-0.0994317	0.831813	-0.308405	-0.0231809	-0.542314	-0.240976	0.0744939	-0.616634	0.290002	0.000785856	0.448729	2.59422	-0.00660519	0.167931	-0.284001	0.192672	-0.464743	-0.545584	0.0521875	-0.337199	0.189392	0.109673	-1.06012	2.12082	-0.0642866	0.293145	-0.134341	0.035804	-0.152589	0.262075	0.0951504	0.0840281	-0.037888	-0.0889716	0.511075
2.61	-0.21128	-1.09032	0.00901309	-0.520394	0.0937976	-0.0379262	0.000163412	-0.0287333	0.906266	-0.025668	-0.00710289	0.0192827	0.432736	0.926685	-0.0966918	0.755501	-0.306444	-0.00174558	-0.541983	0.262648	0.0709493	0.0660358	0.289023	-0.199754	0.468568	1.5379	-0.0127443	-0.21017	-0.282896	-0.0228454	-0.469562	-0.435127	0.0515232	0.0806649	0.19048	0.108933	-1.044	1.03361	-0.0639037	0.208233	-0.130914	0.432907	-0.149322	0.376886	0.0957932	0.0707097	-0.0391765	-0.100083	0.508595
2.62	-0.216971	-0.0663532	0.00410957	-0.495947	0.09186	-0.138571	3.83E-05	0.00358254	0.906236	0.0182298	-0.00692833	0.0149982	0.437661	-0.288357	-0.0911275	0.578632	-0.306055	0.0174921	-0.537809	0.533943	0.0724224	-0.0175785	0.286517	-0.274529	0.476872	0.380676	-0.0186026	-0.419394	-0.283439	-0.0703561	-0.473139	-0.261263	0.0523196	0.109587	0.19158	0.109431	-1.03917	-0.0702675	-0.0632248	0.0347898	-0.124812	0.692419	-0.145258	0.406584	0.0963527	0.0767874	-0.0404813	-0.0793002	0.506392
2.63	-0.213026	0.834241	0.000212145	-0.373394	0.0891569	-0.208776	0.00023009	0.0347833	0.906588	0.0500256	-0.00680858	0.00863461	0.431318	-1.30549	-0.0843024	0.339158	-0.306156	0.0662748	-0.531636	0.702904	0.0719453	0.0970455	0.283717	-0.286644	0.473889	-0.722744	-0.0224712	-0.469343	-0.283783	0.0130946	-0.474655	-0.0241332	0.0542327	0.288955	0.192653	0.106783	-1.04476	-1.01345	-0.0631419	-0.140095	-0.117718	0.774574	-0.141575	0.311562	0.0969952	0.0808402	-0.0415005	-0.0544534	0.505118
2.64	-0.200505	1.66888	-0.00238354	-0.240353	0.0866422	-0.161469	0.000738256	0.0676915	0.907211	0.0739404	-0.00675448	0.00303426	0.414885	-2.26576	-0.076899	0.0754816	-0.306762	0.10512	-0.523807	0.87487	0.0755501	0.439809	0.280849	-0.273138	0.460541	-1.77553	-0.0236491	-0.541602	-0.282767	0.354836	-0.473747	0.231088	0.0562279	-0.0380696	0.193756	0.124047	-1.05928	-1.85817	-0.0632588	-0.198379	-0.110934	0.754706	-0.139135	0.160454	0.0976503	0.0698519	-0.0421573	-0.0277671	0.504508
2.65	-0.179782	2.47685	-0.00368061	-0.0728543	0.0849862	-0.138611	0.0015927	0.103425	0.908059	0.0959097	-0.00674873	-0.0015844	0.388555	-3.16685	-0.0697423	-0.297633	-0.305966	0.452748	-0.514557	0.98246	0.0765311	-0.120309	0.278627	-0.188176	0.436659	-2.84354	-0.0231801	-0.699155	-0.277713	0.68523	-0.47009	0.519566	0.0558916	0.0841043	0.194953	0.10805	-1.08198	-2.64756	-0.0631363	-0.290183	-0.105247	0.673126	-0.138372	-0.00725935	0.0982898	0.0663028	-0.0423936	-0.0101281	0.503936
2.66	-0.151139	3.23437	-0.00325572	0.0926002	0.0832499	-0.210505	0.0028039	0.138319	0.909131	0.118046	-0.00677546	-0.00329924	0.352785	-4.00375	-0.0634978	-0.646011	-0.302735	0.602242	-0.504304	1.08592	0.0759417	-0.0116576	0.276777	-0.186146	0.402152	-3.83509	-0.0218962	-0.943456	-0.2734	0.24051	-0.463712	0.75727	0.0574407	0.148092	0.195815	0.0579929	-1.11244	-3.36439	-0.0638681	-0.468653	-0.100704	0.624608	-0.139148	-0.150362	0.0989742	0.0624765	-0.0424311	-0.013532	0.502735
2.67	-0.115596	3.84797	-0.0015949	0.184996	0.0819059	-0.0321138	0.0043423	0.168342	0.910399	0.133898	-0.00682127	-0.00678241	0.30839	-4.75577	-0.0582746	-0.987475	-0.300736	0.24531	-0.492696	1.26138	0.0750935	-0.168681	0.274867	-0.194155	0.35854	-4.57661	-0.0207978	-1.18337	-0.273536	0.0271407	-0.455477	0.8927	0.0594818	0.324546	0.196078	-0.0153379	-1.14943	-3.94145	-0.0647436	-0.358755	-0.0971942	0.538707	-0.141225	-0.260808	0.0995809	0.0353481	-0.042355	-0.00892835	0.500645
2.68	-0.0747912	4.27866	0.000414592	0.24929	0.0834667	0.281937	0.00614612	0.191229	0.911773	0.139063	-0.00692322	-0.0138674	0.256564	-5.32059	-0.0541999	-1.3062	-0.303814	-0.236475	-0.479187	1.43931	0.0738042	-0.0103768	0.272738	-0.233082	0.308327	-5.11769	-0.0198244	-1.32671	-0.274025	0.0518362	-0.445893	1.05149	0.0638389	0.491861	0.195529	-0.0969757	-1.19107	-4.32949	-0.0628646	-0.0872159	-0.0951799	0.39208	-0.144258	-0.352688	0.0999434	0.0200693	-0.0420577	0.00648091	0.497581
2.69	-0.030677	4.51584	0.0032235	0.358141	0.0871793	0.398262	0.00814504	0.207522	0.913149	0.134854	-0.00709982	-0.0216354	0.199798	-5.61475	-0.0514259	-1.58481	-0.310251	-0.402034	-0.464231	1.55467	0.0762725	0.533959	0.2701	-0.30134	0.253341	-5.51885	-0.0184414	-1.36199	-0.274901	0.033077	-0.434304	1.28417	0.0686566	0.481832	0.194201	-0.173873	-1.23531	-4.50013	-0.0590086	-0.0136152	-0.0947037	0.243218	-0.148353	-0.458464	0.100398	0.0393437	-0.0415834	0.00218505	0.494551
2.7	0.0149666	4.58936	0.007446	0.490608	0.0910823	0.357895	0.0102741	0.217123	0.914449	0.124388	-0.00735597	-0.0292541	0.140499	-5.69913	-0.0501242	-1.8046	-0.316925	-0.291776	-0.448251	1.64354	0.0846599	1.1026	0.266765	-0.376156	0.195246	-5.77583	-0.0157904	-1.26945	-0.274961	0.143716	-0.420236	1.53219	0.0729094	0.327556	0.19211	-0.244945	-1.28036	-4.4987	-0.0551631	-0.0900634	-0.0955133	0.115609	-0.153293	-0.524949	0.10114	0.0685085	-0.04116	-0.0183266	0.492099
2.71	0.0605551	4.50996	0.012927	0.568003	0.0940036	0.268995	0.0124634	0.219492	0.915627	0.111092	-0.00767206	-0.0332302	0.0807617	-5.61485	-0.049927	-1.8763	-0.321605	-0.0528044	-0.431501	1.69609	0.097413	1.1849	0.262884	-0.389991	0.135924	-5.82774	-0.0116749	-1.16199	-0.274071	0.193898	-0.403867	1.73078	0.0753352	0.182861	0.189256	-0.322892	-1.32472	-4.35036	-0.0523104	-0.185954	-0.0971264	0.050366	-0.158631	-0.539043	0.102189	0.0954533	-0.0409217	-0.04173	0.490228
2.72	0.10467	4.30075	0.0187498	0.562167	0.0956822	0.156114	0.0146364	0.214181	0.916677	0.098873	-0.00799763	-0.0311707	0.0227492	-5.36451	-0.0497376	-1.74767	-0.324573	0.0292159	-0.414721	1.66016	0.103027	0.112114	0.259291	-0.367234	0.0774082	-5.66273	-0.00706666	-1.11022	-0.272641	0.191025	-0.385971	1.83662	0.0769153	0.144122	0.185678	-0.389529	-1.36708	-4.09003	-0.0504251	-0.270622	-0.0987538	0.0624594	-0.163896	-0.512672	0.10348	0.119363	-0.0408917	-0.0598793	0.489025
2.73	0.146219	3.97097	0.0244873	0.578256	0.0957022	-0.0232098	0.0167324	0.203557	0.917595	0.0836259	-0.00829171	-0.0273838	-0.0318379	-4.96118	-0.0490657	-1.60586	-0.32587	0.296047	-0.398327	1.60322	0.103878	0.156203	0.255412	-0.401646	0.021286	-5.34901	-0.00247666	-1.00864	-0.271438	0.0785338	-0.367335	1.87295	0.0785315	0.189493	0.181471	-0.447839	-1.40654	-3.72316	-0.04992	-0.423986	-0.100064	0.0707622	-0.16866	-0.447107	0.105024	0.150568	-0.0410989	-0.0811985	0.488417
2.74	0.181983	2.98814	0.0297551	0.502905	0.0935249	-0.221086	0.0186131	0.164567	0.9183	0.054094	-0.0085339	-0.0203874	-0.0786898	-3.70725	-0.0485093	-1.19603	-0.323343	0.643071	-0.383886	1.18495	0.106335	0.256142	0.251736	-0.301486	-0.028022	-4.13318	0.00199041	-0.721283	-0.271415	-0.0384406	-0.349752	1.53015	0.0806058	0.208397	0.177112	-0.392203	-1.44007	-2.73586	-0.0514798	-0.525676	-0.100949	0.091357	-0.172865	-0.408535	0.106885	0.189196	-0.0415675	-0.100067	0.488807
2.75	0.202562	0.986474	0.03303	0.252365	0.0900846	-0.312506	0.0198616	0.0797341	0.918616	0.00746621	-0.00868905	-0.0105465	-0.104908	-1.12563	-0.0481971	-0.354456	-0.317208	0.811107	-0.376691	0.18907	0.108224	0.126693	0.250156	0.00329181	-0.056979	-1.4554	0.00539049	-0.145737	-0.271181	0.0869598	-0.339046	0.529063	0.0823613	0.115781	0.174425	-0.110644	-1.45872	-0.803398	-0.0544407	-0.410696	-0.100944	0.10289	-0.176679	-0.349303	0.109147	0.225374	-0.0422275	-0.113076	0.491394
2.76	0.201923	-0.981665	0.033438	-0.0212103	0.086689	-0.280679	0.0201996	-0.00597766	0.918454	-0.037205	-0.00875036	-0.00360971	-0.102352	1.40859	-0.0483586	0.383004	-0.308987	0.643772	-0.380212	-0.78803	0.109669	0.216799	0.251844	0.283823	-0.0567397	1.23838	0.00667978	0.35442	-0.27051	0.039828	-0.339391	-0.535794	0.0823309	-0.128314	0.17507	0.218561	-1.45699	1.05807	-0.0577358	-0.173041	-0.0997972	0.0956127	-0.179224	-0.145014	0.111488	0.208875	-0.0430813	-0.109775	0.495425
2.77	0.186798	-1.9814	0.0323232	-0.08369	0.0845548	-0.219936	0.0199062	-0.0499088	0.917959	-0.0602061	-0.00879271	-0.00451979	-0.0808635	2.70566	-0.0499838	0.563974	-0.303872	0.274159	-0.390584	-1.2729	0.112255	0.244219	0.255572	0.443845	-0.0365889	2.5459	0.00627396	0.637244	-0.271163	-0.149294	-0.347365	-1.00413	0.0801823	-0.265183	0.177937	0.34244	-1.44165	1.96569	-0.0600612	-0.041219	-0.0984033	-0.00972299	-0.179084	0.134359	0.113376	0.17819	-0.0440311	-0.0735962	0.498244
2.78	0.163084	-2.79881	0.031149	-0.0724528	0.0823194	-0.256403	0.0192202	-0.0883708	0.917272	-0.077425	-0.0088321	-0.00304414	-0.0479612	3.80923	-0.0536099	0.718611	-0.299694	0.240057	-0.405447	-1.70248	0.112454	-0.219572	0.260768	0.582167	-0.00525912	3.5548	0.00554494	0.920704	-0.273414	-0.226695	-0.358906	-1.30975	0.0773198	-0.300222	0.1816	0.395564	-1.41852	2.70952	-0.0628006	-0.0467505	-0.0977919	-0.158511	-0.176768	0.283707	0.115015	0.169573	-0.044843	-0.0381108	0.500324
2.79	0.130665	-3.67562	0.0300287	-0.0852174	0.080055	-0.202455	0.018127	-0.128869	0.916398	-0.0976678	-0.00885385	-0.00162276	-0.00352799	4.91001	-0.0584988	0.936995	-0.29489	0.198738	-0.424195	-2.00632	0.107817	-0.652532	0.267055	0.672115	0.0371743	4.61438	0.00486348	1.24016	-0.27554	-0.148951	-0.373355	-1.55784	0.0741536	-0.315483	0.185632	0.407516	-1.38733	3.5305	-0.0659793	0.0441076	-0.0982616	-0.340416	-0.173528	0.337952	0.116475	0.14727	-0.0454612	-0.0117231	0.502998
2.8	0.090407	-4.3429	0.0288724	-0.118192	0.07878	-0.0652188	0.0166835	-0.157742	0.915324	-0.116389	-0.00886526	-0.000720438	0.0503087	5.62936	-0.0639824	1.10132	-0.290485	-0.0150557	-0.444448	-2.01057	0.0995884	-0.923936	0.273689	0.668392	0.0891589	5.3659	0.00422673	1.45565	-0.277161	-0.136543	-0.389302	-1.60897	0.0709942	-0.304742	0.189523	0.363352	-1.34858	4.17701	-0.0685641	0.216246	-0.0999245	-0.510111	-0.169972	0.3569	0.117618	0.114593	-0.0458701	0.0119549	0.506088
2.81	0.0445231	-4.80369	0.0274516	-0.170538	0.0790355	0.0938419	0.015003	-0.17726	0.91409	-0.129101	-0.00886742	0.000465655	0.109889	6.04808	-0.0695135	1.22628	-0.288463	-0.397824	-0.463804	-1.86787	0.0887709	-1.22678	0.279853	0.601782	0.147423	5.8488	0.00341067	1.57193	-0.278928	-0.185611	-0.405069	-1.54157	0.0678605	-0.315094	0.192713	0.270242	-1.30413	4.64548	-0.0699015	0.411094	-0.102655	-0.644051	-0.166436	0.335054	0.118486	0.0939951	-0.0460635	0.0308525	0.509166
2.82	-0.00514638	-5.08962	0.0253933	-0.253185	0.0807683	0.253149	0.0131609	-0.189933	0.912771	-0.133064	-0.00885558	0.00170173	0.172933	6.26994	-0.0747783	1.34594	-0.290318	-0.888335	-0.481728	-1.72655	0.0757946	-1.28167	0.284991	0.468381	0.209572	6.13452	0.00213063	1.60465	-0.28138	-0.261989	-0.419884	-1.4266	0.0648398	-0.273793	0.194758	0.141328	-1.2556	4.9541	-0.0698703	0.61383	-0.10614	-0.724111	-0.163254	0.289264	0.119224	0.0826019	-0.0460935	0.0373853	0.512018
2.83	-0.0562119	-5.02014	0.0222988	-0.325058	0.0845418	0.522415	0.0112518	-0.188202	0.911459	-0.12757	-0.00884658	-0.000517121	0.236448	6.03501	-0.0797505	1.31867	-0.296904	-1.37788	-0.497805	-1.46217	0.0639803	-1.01923	0.288594	0.294652	0.27277	5.98988	0.000291649	1.55195	-0.283962	-0.213038	-0.433167	-1.19946	0.062302	-0.240318	0.195349	-0.0211595	-1.20524	4.90299	-0.0676255	0.910624	-0.110312	-0.809805	-0.160472	0.261575	0.119776	0.0525	-0.046003	0.0487328	0.514162
2.84	-0.104249	-4.51616	0.018759	-0.275342	0.0900784	0.583053	0.00946515	-0.167091	0.910258	-0.111269	-0.00887344	-0.00471989	0.294618	5.31401	-0.0851709	1.07269	-0.306695	-1.45356	-0.510555	-1.09578	0.0562197	-0.503307	0.290616	0.135445	0.331075	5.21566	-0.00118317	1.42579	-0.284894	0.0162264	-0.442991	-0.757747	0.0601664	-0.209378	0.194441	-0.151632	-1.15752	4.41887	-0.0633943	0.940964	-0.115703	-0.881426	-0.157815	0.257119	0.120133	0.0481107	-0.0458027	0.050704	0.514856
2.85	-0.146399	-3.89963	0.0158051	-0.203139	0.0947493	0.382748	0.00791894	-0.142458	0.909252	-0.0895406	-0.00892972	-0.0054234	0.344528	4.52942	-0.0911856	0.852848	-0.315454	-1.09261	-0.519891	-0.79332	0.0532143	-0.175939	0.291214	-0.00507244	0.380572	4.33713	-0.00178284	1.22078	-0.284186	0.0700086	-0.448462	-0.376687	0.0575705	-0.307941	0.192498	-0.226897	-1.11553	3.8281	-0.0599847	0.696548	-0.121869	-0.843268	-0.155365	0.224924	0.120589	0.0673402	-0.0456937	0.0258168	0.514374
2.86	-0.18241	-3.26961	0.0134401	-0.220726	0.0968265	0.116676	0.00661126	-0.118122	0.908476	-0.0645444	-0.00895913	0.000483977	0.386586	3.70191	-0.0963875	0.794156	-0.318997	-0.421483	-0.526221	-0.458845	0.0513285	-0.262399	0.290581	-0.120499	0.421488	3.55383	-0.00258552	0.878085	-0.283607	0.0421735	-0.45087	-0.136451	0.0542977	-0.34032	0.190044	-0.256218	-1.07964	3.22498	-0.0589955	0.409237	-0.127384	-0.651564	-0.153234	0.207214	0.121277	0.0823751	-0.0458914	-0.0185834	0.513248
2.87	-0.210894	-2.40001	0.01051	-0.377666	0.0964887	-0.0478724	0.005585	-0.0871976	0.907997	-0.0297147	-0.00891536	0.00781963	0.418838	2.49356	-0.0985756	0.81693	-0.317714	-0.0625136	-0.528205	0.0606299	0.0481091	-0.105371	0.28857	-0.305167	0.452914	2.63018	-0.00544994	0.342699	-0.283063	-0.0264121	-0.451286	0.0133506	0.0512623	-0.113698	0.187648	-0.227149	-1.05145	2.32954	-0.059385	0.258885	-0.130256	-0.23595	-0.150629	0.318546	0.12192	0.068928	-0.0466717	-0.0688255	0.511264
2.88	-0.229698	-1.32346	0.00638138	-0.495473	0.0944705	-0.166567	0.00487575	-0.0533645	0.907906	0.0121852	-0.00881418	0.0112578	0.438632	1.07018	-0.0962434	0.815476	-0.316488	-0.026465	-0.524807	0.601258	0.0535942	1.03944	0.284161	-0.556538	0.473419	1.51853	-0.0101661	-0.0837809	-0.284436	-0.244722	-0.450704	0.0973765	0.0509483	-0.0255316	0.185567	-0.182205	-1.03356	1.17538	-0.0597451	0.119219	-0.129278	0.207921	-0.146625	0.466745	0.122371	0.0601801	-0.047959	-0.0866821	0.508563
2.89	-0.237109	-0.186749	0.00203557	-0.488743	0.091088	-0.285322	0.00452827	-0.0167845	0.908235	0.0520577	-0.00870775	0.00956398	0.44427	-0.319262	-0.0903742	0.636036	-0.314845	0.255905	-0.516723	0.980208	0.0654267	1.25589	0.278148	-0.636476	0.481314	0.289765	-0.0150094	-0.370027	-0.286799	-0.212415	-0.449253	0.192314	0.0512133	0.118691	0.184045	-0.122384	-1.02804	-0.0405832	-0.0602421	-0.0793146	-0.125111	0.530084	-0.141473	0.519837	0.122716	0.0613743	-0.0494301	-0.0774786	0.505946
2.9	-0.234147	0.751417	-0.001555	-0.404615	0.0868505	-0.358468	0.00452	0.0143746	0.908904	0.0801657	-0.00862916	0.00576241	0.437594	-1.37663	-0.082644	0.423281	-0.311753	0.440733	-0.506014	1.12629	0.0780272	0.880729	0.271972	-0.563018	0.477677	-0.766503	-0.0184739	-0.480838	-0.288489	-0.124971	-0.446915	0.294699	0.0537982	0.418824	0.183037	-0.0808825	-1.03368	-1.01631	-0.0612927	-0.252176	-0.119292	0.682778	-0.136618	0.419089	0.123135	0.0676912	-0.0506966	-0.0573642	0.504463
2.91	-0.222277	1.63201	-0.00425151	-0.315827	0.0825584	-0.355716	0.00481908	0.0470215	0.909818	0.101721	-0.00859269	0.00312753	0.420875	-2.34681	-0.0739264	0.23197	-0.309002	0.353352	-0.494531	1.20202	0.0814985	0.292877	0.266888	-0.497945	0.463964	-1.8034	-0.0198307	-0.614462	-0.289463	0.0928209	-0.44333	0.463421	0.0581759	0.188184	0.182403	-0.0324609	-1.04853	-1.89791	-0.0625614	-0.346588	-0.113023	0.748567	-0.133168	0.251724	0.123593	0.0604871	-0.0515784	-0.0334751	0.504028
2.92	-0.201629	2.49015	-0.00581239	-0.144733	0.0784567	-0.376417	0.00548218	0.0856665	0.91092	0.118267	-0.0085678	0.000786074	0.394079	-3.29171	-0.0646532	-0.129937	-0.306257	0.63522	-0.482072	1.29992	0.0852448	0.333082	0.262191	-0.427914	0.439277	-2.90814	-0.0201288	-0.826963	-0.287019	0.436142	-0.437568	0.711118	0.0594381	0.225169	0.182303	-0.00484645	-1.07205	-2.71704	-0.0642154	-0.497398	-0.10716	0.697443	-0.131615	0.0486583	0.124124	0.05875	-0.0520148	-0.0185827	0.503826
2.93	-0.172662	3.28974	-0.00564945	0.0220683	0.0746688	-0.364681	0.00652933	0.123056	0.912185	0.134558	-0.00857976	-0.0027057	0.35728	-4.17252	-0.0567875	-0.548692	-0.300549	0.883655	-0.46873	1.38102	0.089157	0.467905	0.258235	-0.381254	0.403716	-3.91894	-0.0194692	-1.06746	-0.284214	0.151582	-0.429515	0.902154	0.0625807	0.321658	0.182168	-0.0316413	-1.10357	-3.46765	-0.0665132	-0.601604	-0.102642	0.625163	-0.131949	-0.112985	0.12464	0.0409607	-0.0521521	-0.0171402	0.503065
2.94	-0.13637	3.94771	-0.00451669	0.103168	0.0720164	-0.121005	0.00792491	0.155056	0.913592	0.145373	-0.00862766	-0.00783028	0.311395	-4.95499	-0.0504023	-0.916217	-0.295463	0.496492	-0.45448	1.49967	0.0937431	0.427512	0.254525	-0.376451	0.358857	-4.6805	-0.0188676	-1.32021	-0.285007	-0.0339126	-0.42002	0.995312	0.0659983	0.400629	0.181657	-0.0776928	-1.14187	-4.08194	-0.0682324	-0.429247	-0.099362	0.53259	-0.133732	-0.232196	0.12499	0.00484353	-0.0520675	-0.00699804	0.501209
2.95	-0.0943013	4.43076	-0.00336925	0.151103	0.0731401	0.289915	0.00960604	0.179861	0.915055	0.145218	-0.00875	-0.0166843	0.257564	-5.5736	-0.0454526	-1.25721	-0.296612	-0.17596	-0.438759	1.64192	0.0982433	0.476997	0.250737	-0.391634	0.307216	-5.2295	-0.0183561	-1.47759	-0.2858	0.0375203	-0.40978	1.0792	0.0705615	0.471946	0.180679	-0.124237	-1.18519	-4.51791	-0.0663069	-0.0635098	-0.0977469	0.374892	-0.136555	-0.327237	0.125014	-0.0200586	-0.051675	0.0135637	0.498149
2.96	-0.0483975	4.71817	-0.00174756	0.237579	0.0771226	0.434066	0.0114999	0.1978	0.916461	0.134501	-0.00895628	-0.0244211	0.198329	-5.90764	-0.0417906	-1.52525	-0.302832	-0.480812	-0.422025	1.70386	0.103227	0.452616	0.246866	-0.394158	0.250659	-5.64199	-0.0176223	-1.55115	-0.286591	0.0550438	-0.398252	1.24723	0.0749392	0.420769	0.179253	-0.159487	-1.23142	-4.72034	-0.0616764	0.0376671	-0.0976544	0.239859	-0.140372	-0.428561	0.12507	-0.00269949	-0.0510789	0.00537574	0.494598
2.97	-0.000507838	4.83084	0.0011253	0.357685	0.0812756	0.360811	0.013538	0.208572	0.917722	0.116767	-0.00923039	-0.029663	0.136405	-6.01038	-0.039252	-1.70271	-0.310132	-0.428232	-0.404852	1.73438	0.105943	0.0654609	0.243037	-0.36933	0.190777	-5.90936	-0.0159387	-1.49736	-0.286439	0.160153	-0.384833	1.43935	0.078864	0.331709	0.177495	-0.191256	-1.27869	-4.72958	-0.0571244	-0.0760082	-0.0986193	0.134006	-0.145093	-0.516328	0.125458	0.0350404	-0.0505673	-0.0223813	0.491313
2.98	0.0476654	4.77944	0.00526462	0.44817	0.0841943	0.252477	0.0156463	0.211792	0.918784	0.0951625	-0.00953619	-0.0309974	0.0740253	-5.945	-0.0373177	-1.74949	-0.315665	-0.197251	-0.387324	1.77484	0.105103	-0.223594	0.23942	-0.348453	0.129531	-5.9662	-0.0130232	-1.39545	-0.285547	0.199273	-0.369696	1.57613	0.0813778	0.174396	0.175378	-0.22934	-1.32536	-4.58392	-0.0539641	-0.206213	-0.100242	0.0633443	-0.150481	-0.550735	0.126267	0.0704184	-0.0502592	-0.0513517	0.488866
2.99	0.0945528	4.58054	0.0101152	0.486788	0.0860097	0.18111	0.0177499	0.207736	0.919627	0.0738256	-0.00984225	-0.0299441	0.0130505	-5.72145	-0.0354952	-1.69497	-0.318703	0.0313177	-0.369485	1.78252	0.102326	-0.261809	0.235954	-0.340615	0.069135	-5.80396	-0.00930434	-1.28499	-0.283983	0.247114	-0.353612	1.62938	0.0824715	0.0458575	0.172873	-0.267586	-1.37003	-4.31751	-0.0518819	-0.274971	-0.102197	0.0230872	-0.155901	-0.532604	0.127382	0.0989024	-0.050204	-0.0732738	0.487139
3	0.138846	4.24521	0.0151506	0.490017	0.0868003	0.0821196	0.0197783	0.196221	0.920271	0.0549889	-0.010132	-0.0276763	-0.0447349	-5.30385	-0.0337668	-1.59153	-0.319566	0.179592	-0.352037	1.68233	0.100598	-0.132063	0.232427	-0.354848	0.0114583	-5.447	-0.00532581	-1.16655	-0.281872	0.245142	-0.337355	1.60264	0.0827828	0.0482802	0.170073	-0.287905	-1.41162	-3.94229	-0.0506821	-0.348482	-0.104157	0.0169683	-0.160909	-0.468206	0.128782	0.131752	-0.0503875	-0.0908822	0.486139
3.01	0.177325	3.26316	0.019619	0.387691	0.086121	-0.0825841	0.0215793	0.155713	0.9207	0.0282234	-0.0103786	-0.0203842	-0.0946929	-4.02026	-0.0323536	-1.18779	-0.318837	0.305937	-0.337165	1.18306	0.0985058	-0.383708	0.229232	-0.232391	-0.0390392	-4.19573	-0.00176121	-0.896431	-0.279877	0.194078	-0.32272	1.21177	0.0836638	0.102645	0.167344	-0.220989	-1.44724	-2.95792	-0.050794	-0.403949	-0.105624	0.0549426	-0.16524	-0.41807	0.130563	0.185768	-0.0508206	-0.107489	0.486256
3.02	0.200336	1.20322	0.0219395	0.130223	0.0839932	-0.247922	0.0227208	0.0668841	0.920783	-0.0130255	-0.0105196	-0.00712027	-0.123224	-1.30975	-0.0310623	-0.293947	-0.315823	0.490661	-0.330627	0.0498893	0.0918537	-0.947435	0.228537	0.147	-0.0686601	-1.42855	0.000212363	-0.329893	-0.277928	0.15642	-0.315473	0.158494	0.0842017	-0.029106	0.166481	0.0743062	-1.46779	-0.975409	-0.0524067	-0.334721	-0.105898	0.102802	-0.169067	-0.350778	0.132949	0.246397	-0.0514884	-0.126619	0.488758
3.03	0.201348	-0.902424	0.0211615	-0.130552	0.0808104	-0.389889	0.0229057	-0.0255291	0.920447	-0.0525296	-0.0105229	0.00535937	-0.121215	1.4781	-0.0298949	0.555446	-0.309795	0.656881	-0.336369	-1.13461	0.0808861	-1.12121	0.231893	0.527282	-0.0681349	1.41586	-0.000523366	0.188159	-0.277622	-0.100181	-0.319675	-0.93999	0.0828323	-0.217902	0.169016	0.413621	-1.46734	1.01167	-0.0553126	-0.232642	-0.104593	0.138373	-0.171549	-0.141175	0.135591	0.241153	-0.0524669	-0.129594	0.492936
3.04	0.186894	-1.85764	0.0188765	-0.161771	0.0775749	-0.346988	0.0224047	-0.0681107	0.919816	-0.070715	-0.0104753	0.00377407	-0.0982123	2.73708	-0.0302007	0.708247	-0.304766	0.278511	-0.350546	-1.62077	0.0713567	-0.71137	0.23769	0.646833	-0.0466373	2.6408	-0.00298537	0.489466	-0.279333	-0.244233	-0.331636	-1.35756	0.0801238	-0.294794	0.173738	0.511776	-1.45249	1.86316	-0.0584341	-0.116251	-0.102816	0.0373172	-0.171214	0.175999	0.137657	0.182707	-0.0536655	-0.0937066	0.495935
3.05	0.164878	-2.57394	0.0169171	-0.109271	0.0742417	-0.373634	0.0215595	-0.101564	0.919036	-0.085679	-0.0104428	0.00292994	-0.0653697	3.69769	-0.0327917	0.771105	-0.301078	0.270945	-0.36851	-1.96903	0.0656349	-0.477622	0.244489	0.73362	-0.0155376	3.48306	-0.00534947	0.788798	-0.281973	-0.283558	-0.346285	-1.57266	0.0768832	-0.347078	0.178963	0.534144	-1.43094	2.50314	-0.0618491	-0.118537	-0.101894	-0.11763	-0.168448	0.331062	0.139255	0.167521	-0.0547459	-0.0487779	0.497864
3.06	0.134884	-3.43305	0.0153838	-0.0969408	0.0708442	-0.323161	0.020346	-0.140837	0.918083	-0.105234	-0.0104135	0.00273204	-0.022243	4.77566	-0.0371139	0.943246	-0.296847	0.247837	-0.389787	-2.26319	0.0608686	-0.424133	0.252155	0.800843	0.0254832	4.49342	-0.00726608	1.13242	-0.284172	-0.19604	-0.363095	-1.77933	0.0730353	-0.39296	0.18434	0.539963	-1.40209	3.29984	-0.06562	-0.023831	-0.102109	-0.296815	-0.164829	0.361854	0.140664	0.150024	-0.0555738	-0.0172824	0.500594
3.07	0.0969046	-4.13238	0.014091	-0.101891	0.0684081	-0.188846	0.0187785	-0.170693	0.916938	-0.123244	-0.0103934	0.00128192	0.0304612	5.55946	-0.0425281	1.06723	-0.293027	0.0791935	-0.412828	-2.31809	0.0582373	-0.00783421	0.259953	0.747501	0.0761082	5.25524	-0.00885744	1.3876	-0.285424	-0.174616	-0.381135	-1.80226	0.0693068	-0.332601	0.189445	0.475932	-1.36564	3.96669	-0.0687247	0.152655	-0.103533	-0.475708	-0.161051	0.369342	0.14178	0.114153	-0.0561392	0.0105886	0.504204
3.08	0.0529731	-4.62699	0.012964	-0.105116	0.0673943	-0.0227674	0.0169662	-0.190382	0.915631	-0.137386	-0.0103888	-0.000395861	0.089402	6.03405	-0.048759	1.11381	-0.290996	-0.241531	-0.435439	-2.19033	0.060897	0.541164	0.266816	0.60606	0.13318	5.73708	-0.0102573	1.55864	-0.287042	-0.259394	-0.398627	-1.69744	0.0661661	-0.288263	0.193608	0.361509	-1.32324	4.458	-0.070671	0.349485	-0.106171	-0.643006	-0.157388	0.339444	0.142542	0.0812554	-0.0564305	0.033444	0.508005
3.09	0.00489588	-4.96188	0.0119479	-0.0993335	0.0680774	0.135947	0.014994	-0.203049	0.914207	-0.146495	-0.0103996	-0.00131794	0.151875	6.29713	-0.0558344	1.1143	-0.292354	-0.666429	-0.456287	-1.98456	0.068024	0.861773	0.272213	0.446712	0.194351	6.02592	-0.0114056	1.68762	-0.289496	-0.384752	-0.414874	-1.55555	0.0633668	-0.2649	0.196494	0.216814	-1.27645	4.8118	-0.071241	0.524791	-0.110065	-0.791244	-0.154185	0.285043	0.143097	0.0691946	-0.0564938	0.0418907	0.511605
3.1	-0.0453592	-5.00584	0.0109383	-0.0971439	0.069778	0.210102	0.0129436	-0.203637	0.912728	-0.147032	-0.0104083	-0.000561098	0.21555	6.21588	-0.063566	1.0738	-0.296784	-0.970773	-0.474903	-1.71655	0.0775137	1.03328	0.275972	0.274073	0.257077	5.95212	-0.0124494	1.68276	-0.293682	-0.600898	-0.429319	-1.31698	0.0608348	-0.245733	0.197887	0.0657283	-1.22706	4.89647	-0.071124	0.602118	-0.114882	-0.861731	-0.151563	0.239541	0.143598	0.0547418	-0.0564724	0.0357514	0.514534
3.11	-0.0935272	-4.55714	0.0097456	-0.096237	0.0725415	0.374264	0.0109906	-0.184682	0.911318	-0.132584	-0.0104183	-0.00203778	0.275023	5.51342	-0.0714458	0.903546	-0.302573	-0.907105	-0.489966	-1.29581	0.089329	1.33784	0.277952	0.117472	0.315947	5.30454	-0.0135945	1.53116	-0.298453	-0.36481	-0.440707	-0.969451	0.058427	-0.212211	0.197873	-0.0603983	-1.17931	4.46745	-0.0700596	0.735752	-0.12028	-0.895399	-0.149177	0.234902	0.143804	0.0131151	-0.0564383	0.0429971	0.515939
3.12	-0.135977	-3.91346	0.00829209	-0.098454	0.0765756	0.413321	0.00925756	-0.161719	0.910122	-0.105698	-0.0104428	-0.00172741	0.326357	4.70735	-0.0789441	0.767674	-0.306782	-0.714819	-0.501734	-1.09179	0.0921731	-0.565584	0.279723	0.176542	0.366879	4.45919	-0.0143714	1.30517	-0.299289	-0.0121561	-0.448597	-0.62234	0.0561886	-0.25843	0.196744	-0.160072	-1.13706	3.8245	-0.06762	0.735164	-0.126263	-0.866649	-0.146808	0.230362	0.143686	-0.00368872	-0.0562749	0.0552226	0.5158
3.13	-0.171791	-3.25415	0.00699386	-0.0531476	0.0799198	0.282241	0.00776819	-0.136115	0.909202	-0.0786515	-0.0104505	3.71E-05	0.369623	3.88966	-0.0851734	0.652564	-0.30888	-0.402328	-0.511271	-0.811469	0.0882751	-0.0950617	0.280741	0.0311009	0.408648	3.56246	-0.014831	1.0689	-0.298245	0.0897637	-0.452852	-0.254146	0.0532015	-0.335784	0.194708	-0.241837	-1.10149	3.17704	-0.0657655	0.540659	-0.132279	-0.80773	-0.144627	0.191532	0.143544	-0.000246923	-0.0560763	0.0437022	0.514858
3.14	-0.200804	-2.50762	0.00592425	-0.109011	0.0819604	0.159807	0.00654758	-0.107208	0.908564	-0.0471914	-0.0104322	0.00383895	0.404128	2.87125	-0.0896778	0.607441	-0.308594	-0.194167	-0.517257	-0.366079	0.088136	0.0495185	0.280434	-0.10548	0.441055	2.64996	-0.0154346	0.688105	-0.296439	0.10802	-0.453688	0.0496321	0.0497659	-0.201188	0.192082	-0.27917	-1.07285	2.41929	-0.0650111	0.386374	-0.137556	-0.571821	-0.142693	0.221204	0.143379	-0.0144543	-0.0561165	0.00129347	0.513628
3.15	-0.221187	-1.52052	0.00411888	-0.2164	0.0825276	0.0159004	0.00563471	-0.07418	0.908297	-0.00447889	-0.0103816	0.00595012	0.42738	1.54835	-0.0906129	0.609071	-0.308123	-0.108759	-0.51825	0.164148	0.089051	0.0915441	0.278499	-0.275628	0.462877	1.56979	-0.0169773	0.284882	-0.296367	-0.147537	-0.452108	0.239211	0.0489673	-0.0754588	0.18927	-0.270222	-1.05334	1.37321	-0.0646376	0.208672	-0.14003	-0.159074	-0.139797	0.360005	0.142999	-0.0268973	-0.0566723	-0.0267189	0.511683
3.16	-0.230625	-0.372027	0.00188751	-0.262291	0.0812015	-0.173221	0.00508211	-0.0364293	0.908487	0.0417465	-0.01032	0.00602443	0.436914	0.0986037	-0.0876161	0.52157	-0.307234	0.133732	-0.514158	0.633882	0.0896793	0.0163846	0.275026	-0.40213	0.472197	0.331493	-0.0189348	-0.0937986	-0.298119	-0.197981	-0.449034	0.362265	0.0485277	0.0333602	0.186756	-0.22555	-1.04569	0.153261	-0.0649318	-0.0606878	-0.138951	0.257746	-0.135639	0.44973	0.142483	-0.0253366	-0.0575857	-0.0335689	0.509451
3.17	-0.229283	0.604335	7.83E-05	-0.217771	0.0781737	-0.327497	0.00488788	-0.00342317	0.90909	0.076175	-0.0102663	0.00466804	0.43338	-1.07109	-0.0817601	0.383288	-0.304882	0.382547	-0.506204	0.93829	0.0894382	-0.0590859	0.270647	-0.453715	0.469469	-0.740751	-0.0202994	-0.302681	-0.299846	-0.141956	-0.44506	0.443052	0.0501239	0.294065	0.184688	-0.18611	-1.04967	-0.858101	-0.0663382	-0.321285	-0.135227	0.513309	-0.131302	0.385476	0.142083	-0.00243878	-0.0584585	-0.0169813	0.507944
3.18	-0.21886	1.48084	-0.000803795	-0.117836	0.0743228	-0.338225	0.00501301	0.0292061	0.90997	0.0984617	-0.0102425	-0.00141419	0.419023	-2.10261	-0.0744196	0.121813	-0.301069	0.612464	-0.495769	1.15939	0.0872376	-0.479115	0.266201	-0.406442	0.456563	-1.75737	-0.0199006	-0.3652	-0.301422	-0.0925273	-0.44013	0.576358	0.0544726	0.504833	0.182977	-0.157719	-1.06312	-1.73937	-0.0686376	-0.444519	-0.130402	0.601353	-0.128101	0.242508	0.141875	-0.00940328	-0.0590432	-0.00583592	0.507467
3.19	-0.19962	2.35444	-0.00102762	-0.0408936	0.071634	-0.179611	0.00549132	0.0663665	0.911044	0.115804	-0.0102834	-0.00617488	0.393664	-3.13349	-0.0671396	-0.219699	-0.296433	0.607273	-0.483274	1.32103	0.0810193	-0.751475	0.262363	-0.342302	0.433382	-2.7979	-0.0176136	-0.596584	-0.299936	0.498117	-0.433589	0.765931	0.0564761	0.065067	0.181685	-0.103161	-1.08533	-2.59911	-0.069997	-0.389823	-0.125923	0.592244	-0.126485	0.0761587	0.141578	-0.0272138	-0.0591805	0.0247159	0.507147
3.2	-0.171989	3.15802	-0.000796526	0.0215325	0.0700539	-0.175674	0.00633187	0.101179	0.912288	0.133263	-0.0103561	-0.00739551	0.358264	-3.99095	-0.0604208	-0.527399	-0.293499	0.415861	-0.470141	1.29277	0.0699127	-1.59262	0.259284	-0.22634	0.39962	-3.78493	-0.0151432	-0.929886	-0.294409	0.507842	-0.424918	0.981912	0.0585885	0.317002	0.18068	-0.107657	-1.11555	-3.35119	-0.0704222	-0.472718	-0.122121	0.607387	-0.126568	-0.0845453	0.141291	-0.0277915	-0.0588636	0.0314193	0.506403
3.21	-0.136876	3.84081	-6.42E-05	0.0659006	0.068187	-0.180934	0.00750146	0.131994	0.913699	0.14772	-0.0104176	-0.00522849	0.314505	-4.73501	-0.0539856	-0.768226	-0.293191	0.124655	-0.457335	1.30626	0.050697	-2.10655	0.25705	-0.173184	0.356109	-4.58954	-0.0137395	-1.2986	-0.292765	-0.000129446	-0.414425	1.11623	0.0616085	0.313553	0.179519	-0.139114	-1.15274	-3.96936	-0.0712795	-0.551602	-0.118503	0.628288	-0.128117	-0.214326	0.141106	-0.0304828	-0.0583684	0.0234566	0.504864
3.22	-0.0957019	4.36339	0.000924205	0.115768	0.0675306	0.0603572	0.00895494	0.157629	0.915204	0.150906	-0.0104785	-0.00791611	0.263229	-5.39138	-0.0479547	-1.05953	-0.296487	-0.268348	-0.443553	1.4767	0.0305185	-1.84134	0.254933	-0.197279	0.305073	-5.17894	-0.0131729	-1.51648	-0.294144	-0.0851733	-0.402984	1.18309	0.0655062	0.46253	0.177986	-0.179335	-1.19532	-4.43739	-0.07112	-0.372978	-0.115611	0.538951	-0.130809	-0.310088	0.140858	-0.0497906	-0.0577684	0.0226534	0.502309
3.23	-0.0502191	4.70382	0.00227567	0.185545	0.0695764	0.300349	0.0106329	0.176916	0.916674	0.141326	-0.0105858	-0.0136301	0.205712	-5.84735	-0.0428753	-1.35611	-0.303378	-0.547678	-0.427862	1.66209	0.014998	-1.2488	0.252517	-0.248994	0.248812	-5.60193	-0.0125248	-1.61685	-0.295685	-0.0746917	-0.390754	1.28764	0.0702598	0.456397	0.176046	-0.218175	-1.24134	-4.70806	-0.0685016	-0.184295	-0.114143	0.399073	-0.134382	-0.390207	0.140548	-0.0469156	-0.0570405	0.0204769	0.49883
3.24	-0.00228536	4.8535	0.00447298	0.273007	0.0730686	0.356932	0.012468	0.188723	0.918003	0.123483	-0.0107522	-0.0194703	0.144325	-6.03908	-0.0389233	-1.59022	-0.311768	-0.594701	-0.410655	1.77224	0.00566441	-0.631563	0.249615	-0.311214	0.189089	-5.86743	-0.0112404	-1.60358	-0.296219	0.117943	-0.377168	1.43934	0.0747741	0.433058	0.173737	-0.24468	-1.28887	-4.76564	-0.0646901	-0.163661	-0.113943	0.279257	-0.138642	-0.451241	0.140441	-0.019536	-0.0563206	0.0023437	0.494834
3.25	0.0462233	4.82377	0.00764549	0.340851	0.0762749	0.292916	0.0143803	0.19243	0.919133	0.102369	-0.0109673	-0.0231267	0.0817571	-5.99501	-0.0359977	-1.71804	-0.319607	-0.4946	-0.392729	1.80893	0.00219243	-0.0701424	0.246139	-0.380364	0.127879	-5.9385	-0.00897163	-1.52478	-0.295078	0.218578	-0.362054	1.57958	0.0784552	0.291986	0.171148	-0.27616	-1.33606	-4.64438	-0.0613091	-0.239313	-0.114526	0.204671	-0.1435	-0.509048	0.140719	0.0230175	-0.0557472	-0.0240254	0.491184
3.26	0.0936458	4.64326	0.0114033	0.373278	0.0786447	0.234459	0.0162917	0.188746	0.920048	0.08054	-0.0112071	-0.024521	0.0202639	-5.77429	-0.0337915	-1.75314	-0.326042	-0.354228	-0.374677	1.79741	0.00441524	0.526634	0.242017	-0.447448	0.0672764	-5.80169	-0.00601903	-1.41861	-0.293042	0.275578	-0.345859	1.64952	0.0806206	0.14188	0.168221	-0.309773	-1.38144	-4.39589	-0.0587534	-0.288623	-0.115459	0.154043	-0.148647	-0.505337	0.141425	0.0595361	-0.0553846	-0.0472987	0.488629
3.27	0.138625	4.33047	0.0154622	0.400998	0.080164	0.143837	0.0181351	0.178664	0.920742	0.0579031	-0.0114499	-0.0234043	-0.0383687	-5.38056	-0.0322564	-1.72595	-0.330465	-0.114186	-0.357013	1.71956	0.0132259	1.24404	0.237252	-0.508771	0.00915541	-5.49055	-0.00269028	-1.27975	-0.290454	0.270564	-0.329312	1.64739	0.08145	0.0525434	0.164998	-0.329873	-1.42388	-4.03733	-0.0570058	-0.362267	-0.116591	0.111946	-0.153444	-0.451005	0.142457	0.096454	-0.0552815	-0.0674961	0.486884
3.28	0.178499	3.47082	0.0195485	0.395932	0.0799934	-0.0552572	0.019791	0.144907	0.921178	0.0268029	-0.0116562	-0.0167665	-0.0903014	-4.24908	-0.031607	-1.44652	-0.33114	0.344811	-0.341371	1.30643	0.0289038	1.8401	0.232334	-0.448592	-0.0429235	-4.45332	0.00079483	-0.96498	-0.288273	0.189661	-0.313834	1.34412	0.082174	0.0858371	0.161869	-0.2661	-1.461	-3.16227	-0.0569974	-0.490951	-0.117732	0.079445	-0.157595	-0.394411	0.143942	0.159641	-0.0554862	-0.0927646	0.486136
3.29	0.204085	1.47858	0.0225237	0.249396	0.0778135	-0.250609	0.0208535	0.060501	0.92122	-0.0202993	-0.0117644	-0.00414262	-0.122511	-1.60526	-0.031994	-0.641411	-0.325839	0.907317	-0.333428	0.18003	0.0492694	2.21456	0.229569	-0.0904452	-0.0759685	-1.82094	0.00369834	-0.314988	-0.286586	0.0916385	-0.304957	0.324188	0.0827673	-0.0106326	0.160461	0.0262748	-1.48418	-1.23868	-0.0592752	-0.477539	-0.118459	0.042905	-0.161244	-0.340594	0.146102	0.223912	-0.0560188	-0.119046	0.487686
3.3	0.207248	-0.785578	0.0233123	0.0451511	0.0745712	-0.332676	0.0209541	-0.0374614	0.920767	-0.0686741	-0.0117461	0.0067526	-0.123546	1.42166	-0.0336586	0.199491	-0.315177	1.16392	-0.338552	-1.16632	0.0737017	2.74156	0.231202	0.33751	-0.0781396	1.25401	0.00467933	0.348024	-0.286527	-0.0796051	-0.308255	-0.951959	0.0816155	-0.198715	0.162775	0.428778	-1.48598	0.894422	-0.0630721	-0.307535	-0.118364	-0.00557587	-0.163765	-0.158598	0.14852	0.216622	-0.0569135	-0.128308	0.491325
3.31	0.192626	-1.9258	0.022877	-0.00831127	0.0721329	-0.13867	0.0202747	-0.0881869	0.919911	-0.0980349	-0.0116812	0.00417749	-0.100267	2.94939	-0.0376857	0.347747	-0.305378	0.589649	-0.354252	-1.83002	0.105889	3.80466	0.236076	0.472389	-0.0554564	2.82804	0.00391355	0.726671	-0.287424	-0.0653946	-0.321971	-1.65543	0.0790602	-0.289304	0.168224	0.620718	-1.47111	1.91541	-0.0664369	-0.0145145	-0.118073	-0.130492	-0.163696	0.154375	0.150296	0.135906	-0.0581011	-0.100704	0.494292
3.32	0.17003	-2.60102	0.0222488	-0.107666	0.0711384	-0.128144	0.0192247	-0.12283	0.918851	-0.112029	-0.0116284	0.0101476	-0.0660773	3.95192	-0.0437918	0.644415	-0.300022	0.161028	-0.375727	-2.47051	0.126042	0.121562	0.24433	0.929898	-0.0216149	3.76574	0.00222058	0.831526	-0.288305	-0.116945	-0.340423	-2.02503	0.0757915	-0.331051	0.174903	0.711174	-1.44904	2.51765	-0.0685277	0.0798937	-0.117959	-0.107286	-0.161039	0.332343	0.15134	0.111118	-0.0592595	-0.0515787	0.495884
3.33	0.140327	-3.33912	0.0209278	-0.100787	0.0699169	-0.125935	0.0178152	-0.158104	0.917635	-0.132229	-0.0115057	0.0122114	-0.0208068	4.99105	-0.0492968	0.907071	-0.296759	0.143211	-0.402888	-2.93249	0.127157	0.402081	0.253716	0.933724	0.0216618	4.66061	-0.000562211	1.12558	-0.289416	-0.0584472	-0.361963	-2.25544	0.071894	-0.432435	0.182132	0.726234	-1.42043	3.20646	-0.0709559	0.131053	-0.117442	-0.213088	-0.157359	0.372628	0.152189	0.0989805	-0.0601526	-0.0182525	0.498202
3.34	0.10381	-3.94259	0.0198167	-0.109337	0.0692176	-0.0521743	0.016097	-0.184033	0.916213	-0.151369	-0.0113998	0.00933884	0.0337644	5.76979	-0.0556658	1.03786	-0.291917	0.250447	-0.43357	-3.18263	0.132796	0.660114	0.263184	0.903195	0.0731706	5.29876	-0.0028486	1.34903	-0.289453	-0.02436	-0.384603	-2.24028	0.0675914	-0.392915	0.18911	0.660463	-1.38529	3.78858	-0.0730971	0.255646	-0.117658	-0.325758	-0.153614	0.356035	0.152821	0.0722725	-0.0607571	0.0107821	0.501594
3.35	0.0619604	-4.40689	0.0185376	-0.143574	0.0690606	0.0140816	0.0141595	-0.202356	0.914625	-0.165537	-0.0113144	0.00767453	0.0951128	6.31469	-0.0623955	1.1506	-0.286016	0.136144	-0.465874	-3.25078	0.138831	0.556936	0.271828	0.766963	0.130146	5.72578	-0.00511843	1.466	-0.290267	-0.183389	-0.406192	-2.0803	0.0637977	-0.357959	0.195173	0.552537	-1.34476	4.26056	-0.0747774	0.373994	-0.11832	-0.408466	-0.150208	0.310729	0.153192	0.0433931	-0.0610362	0.0361895	0.50559
3.36	0.0161102	-4.73728	0.0170071	-0.168791	0.0701458	0.20529	0.0120731	-0.213807	0.912919	-0.175151	-0.0112522	0.00482818	0.160695	6.59626	-0.0693686	1.16691	-0.282936	-0.428972	-0.497718	-3.08995	0.143227	0.340278	0.278703	0.571893	0.190852	6.01268	-0.0073852	1.58237	-0.292191	-0.268633	-0.42613	-1.92118	0.0602468	-0.337636	0.19996	0.410982	-1.29995	4.60706	-0.0753062	0.59166	-0.119612	-0.525506	-0.147362	0.24157	0.153361	0.0279227	-0.061021	0.0510096	0.509611
3.37	-0.0321566	-4.83729	0.0151558	-0.192773	0.0735555	0.503911	0.00991642	-0.214603	0.911137	-0.179719	-0.0112165	0.00224803	0.227388	6.49152	-0.0768637	1.09508	-0.285781	-1.11773	-0.526848	-2.69252	0.144998	0.0115134	0.283691	0.41853	0.253659	6.05029	-0.00941781	1.63929	-0.294509	-0.289087	-0.444509	-1.74779	0.0571056	-0.284087	0.203289	0.258339	-1.25225	4.72849	-0.0737033	0.88963	-0.121924	-0.649568	-0.145262	0.179918	0.153438	0.0100997	-0.0608099	0.0546477	0.513132
3.38	-0.0791241	-4.47122	0.0129317	-0.161588	0.0799998	0.760784	0.00785119	-0.195709	0.909364	-0.173172	-0.0112072	6.41E-05	0.2895	5.76217	-0.084981	0.872409	-0.29445	-1.49242	-0.550632	-2.05749	0.14281	-0.405308	0.287498	0.368128	0.313995	5.48936	-0.0109072	1.57079	-0.2955	0.0258837	-0.460405	-1.41707	0.054622	-0.197907	0.205163	0.126146	-1.20531	4.3873	-0.0692439	1.09361	-0.125628	-0.753798	-0.143581	0.157115	0.153292	-0.0107103	-0.0604958	0.0578525	0.515195
3.39	-0.121074	-3.88697	0.0109418	-0.0880287	0.0873198	0.6817	0.00602488	-0.169238	0.907701	-0.158459	-0.0111945	0.00357911	0.342647	4.82772	-0.0931494	0.707847	-0.30381	-1.26845	-0.56794	-1.42679	0.13609	-1.02651	0.291242	0.405891	0.366944	4.66046	-0.0114065	1.38901	-0.293409	0.211297	-0.472686	-1.06216	0.0522936	-0.304755	0.206033	0.0530588	-1.16299	3.84793	-0.0641793	0.934278	-0.130404	-0.739951	-0.142136	0.129804	0.153135	0.00101032	-0.0602226	0.0363281	0.515551
3.4	-0.156998	-3.29356	0.00967686	-0.0256591	0.0924735	0.354727	0.00446747	-0.142334	0.906212	-0.138512	-0.0111189	0.0118466	0.386448	3.89686	-0.0999588	0.636501	-0.310185	-0.855458	-0.57894	-0.787385	0.121563	-1.92419	0.295322	0.455196	0.411223	3.84292	-0.0116005	1.11294	-0.291069	0.143399	-0.481624	-0.753811	0.0485512	-0.427936	0.2064	0.0175645	-1.12646	3.3128	-0.0615708	0.529617	-0.134856	-0.58895	-0.141065	0.080353	0.153209	0.0271146	-0.0602445	-0.0108199	0.514803
3.41	-0.187126	-2.72614	0.00929064	0.00486059	0.0945312	0.0919886	0.00317729	-0.116162	0.904948	-0.113132	-0.0109671	0.0186038	0.420988	2.927	-0.104867	0.585117	-0.314624	-0.92808	-0.582971	-0.0218374	0.0947656	-3.01219	0.299544	0.448051	0.447218	3.10182	-0.0121959	0.849937	-0.289475	0.0220902	-0.48773	-0.500877	0.0444598	-0.184654	0.206373	-0.0339117	-1.09571	2.77761	-0.0622663	0.201824	-0.137896	-0.385958	-0.14051	0.03718	0.153536	0.0366093	-0.0606538	-0.0548889	0.513666
3.42	-0.210422	-1.86042	0.00914696	-0.024416	0.0946544	-0.0483406	0.00217027	-0.082851	0.904003	-0.0734595	-0.0107593	0.0213462	0.444673	1.54423	-0.106195	0.585626	-0.322898	-1.06929	-0.578511	0.916745	0.0704647	-2.26822	0.302352	0.256992	0.474524	2.09199	-0.0128938	0.566388	-0.290461	-0.238561	-0.491531	-0.267001	0.0437643	-0.0938768	0.205927	-0.0471016	-1.07205	1.87682	-0.0645427	0.00819599	-0.138642	-0.0497145	-0.13961	0.154283	0.153672	-0.00149579	-0.0615384	-0.0849407	0.511784
3.43	-0.223448	-0.776192	0.00898576	-0.0810153	0.0938096	-0.144559	0.00154297	-0.0461409	0.903507	-0.0220822	-0.0105549	0.0195611	0.453264	0.0605862	-0.103712	0.501514	-0.330864	-0.600424	-0.564882	1.57517	0.0419622	-3.14368	0.304142	0.103439	0.48975	0.901799	-0.0132259	0.210795	-0.292469	-0.196534	-0.493197	-0.0911189	0.0430123	-0.0041272	0.205553	-0.0291306	-1.05942	0.714767	-0.066861	-0.136248	-0.136463	0.358322	-0.137399	0.275276	0.153311	-0.0383299	-0.0626799	-0.0680289	0.508979
3.44	-0.226941	0.188662	0.0066824	-0.470179	0.0893635	-0.433172	0.00110323	-0.03273	0.903752	0.067924	-0.0103591	0.0151785	0.45505	-0.471781	-0.0962004	0.792556	-0.332686	-0.0247737	-0.555845	0.507062	0.0234994	-1.21124	0.302482	-0.334526	0.494169	-0.0479694	-0.0165112	-0.475242	-0.295135	-0.192895	-0.493195	0.146667	0.0447022	0.353604	0.204809	-0.122088	-1.05742	-0.374566	-0.0698884	-0.276277	-0.128624	1.03194	-0.134384	0.325327	0.152562	-0.0862937	-0.063425	0.0183118	0.50718
3.45	-0.218878	1.35133	0.00338941	-0.306887	0.0855731	-0.195146	0.00100326	0.0116018	0.904712	0.1178	-0.0102925	-0.000712361	0.445426	-1.8342	-0.0877446	0.188344	-0.33445	-0.140097	-0.549665	0.78975	0.00864008	-1.80473	0.29871	-0.333918	0.484966	-1.50337	-0.0191502	-0.510586	-0.295462	0.0820927	-0.489851	0.536226	0.0492628	0.560165	0.203187	-0.195379	-1.06808	-1.63199	-0.0706035	-0.174206	-0.119221	0.958724	-0.131558	0.209184	0.151498	-0.0744331	-0.0632865	0.0798903	0.5064
3.46	-0.201024	2.21068	0.00169291	-0.131153	0.0835557	-0.156817	0.00131318	0.051388	0.906023	0.142467	-0.0103366	-0.0052473	0.422868	-2.91536	-0.0801311	-0.196142	-0.337886	-0.125343	-0.53991	1.18731	-0.00950457	-1.71796	0.295467	-0.28909	0.463528	-2.65722	-0.0179301	-0.591762	-0.294239	0.365766	-0.482824	0.895529	0.0535933	0.0820704	0.201052	-0.204078	-1.08889	-2.47934	-0.0703051	-0.264587	-0.11172	0.86306	-0.130599	-0.000177432	0.150851	-0.0473422	-0.062643	0.0704602	0.506474
3.47	-0.174893	2.99116	0.00141064	0.00757013	0.0816315	-0.20926	0.00203089	0.0908887	0.907546	0.162146	-0.0103857	-0.0051325	0.389308	-3.87724	-0.0722175	-0.553155	-0.340527	0.113977	-0.526357	1.50586	-0.0250198	-1.36124	0.292412	-0.305356	0.430819	-3.69893	-0.0157023	-0.850464	-0.289673	0.569126	-0.472366	1.19319	0.0546968	0.265611	0.199056	-0.210344	-1.11775	-3.21428	-0.0706274	-0.417858	-0.10529	0.821626	-0.131429	-0.152722	0.15046	-0.0447448	-0.0619335	0.0481278	0.50615
3.48	-0.141673	3.63128	0.00242496	0.116835	0.079671	-0.182121	0.0031059	0.123292	0.909264	0.180783	-0.0104436	-0.00649617	0.346585	-4.61759	-0.0649706	-0.927092	-0.341648	0.192976	-0.510511	1.66859	-0.0357261	-0.752895	0.288847	-0.399792	0.388523	-4.50872	-0.0133579	-1.11109	-0.286319	0.181578	-0.459574	1.37048	0.0581015	0.349424	0.196627	-0.282855	-1.15337	-3.8125	-0.0715616	-0.459861	-0.0999124	0.760807	-0.133586	-0.263102	0.150109	-0.0539285	-0.0612104	0.0336025	0.504776
3.49	-0.102637	4.1601	0.00385543	0.159544	0.0795576	0.187734	0.00448278	0.151368	0.911132	0.190647	-0.0105351	-0.013082	0.296046	-5.2864	-0.0588638	-1.32537	-0.344323	-0.174096	-0.493007	1.85558	-0.0396606	0.0151606	0.284247	-0.50569	0.338729	-5.1262	-0.0115359	-1.32427	-0.285782	0.134874	-0.445347	1.48987	0.062183	0.479358	0.193426	-0.36435	-1.19428	-4.31311	-0.0708231	-0.123607	-0.0957715	0.629074	-0.136703	-0.338173	0.149586	-0.0914566	-0.0604008	0.0399761	0.50226
3.5	-0.0589641	4.54769	0.00558182	0.263449	0.0836661	0.552832	0.00611678	0.174429	0.913029	0.18636	-0.01072	-0.0239489	0.238536	-5.75813	-0.05448	-1.75587	-0.351223	-0.485913	-0.473731	1.99124	-0.0339391	1.12636	0.278629	-0.627702	0.283062	-5.65807	-0.00948412	-1.39709	-0.284699	0.174857	-0.429612	1.69051	0.0672067	0.486094	0.189379	-0.450097	-1.23914	-4.65319	-0.065941	0.19631	-0.093653	0.40714	-0.140472	-0.398199	0.148822	-0.0957222	-0.0593844	0.0469416	0.49866
3.51	-0.0124369	4.73191	0.00882238	0.435559	0.0898008	0.605722	0.00794473	0.18956	0.914819	0.170084	-0.0110111	-0.0339143	0.176746	-5.91412	-0.0522821	-2.10696	-0.359311	-0.42444	-0.453724	2.00179	-0.0177085	2.11955	0.271941	-0.709348	0.222877	-6.04494	-0.0062666	-1.33108	-0.282861	0.295628	-0.411488	1.94196	0.0719742	0.453815	0.184567	-0.513434	-1.28607	-4.75619	-0.0593565	0.194356	-0.0935859	0.199146	-0.144825	-0.457928	0.148297	-0.0522519	-0.0583647	0.0235356	0.494469
3.52	0.0349671	4.73707	0.0141811	0.620695	0.0952656	0.491354	0.00988037	0.196504	0.916402	0.145526	-0.0113889	-0.0410979	0.113664	-5.84035	-0.0523066	-2.34903	-0.365489	-0.125452	-0.433985	1.95511	0.00907663	3.22463	0.264675	-0.762402	0.160256	-6.2374	-0.0011814	-1.16272	-0.279856	0.336208	-0.390989	2.15324	0.0756952	0.273485	0.179122	-0.574772	-1.33309	-4.67173	-0.0537508	0.031365	-0.0951271	0.0309992	-0.149731	-0.503426	0.148332	0.00131153	-0.0575915	-0.0150348	0.490645
3.53	0.0817619	4.62022	0.0213355	0.754643	0.0990822	0.352188	0.0118562	0.197815	0.917717	0.117228	-0.0118178	-0.0438422	0.0511373	-5.67288	-0.0541567	-2.45357	-0.36794	0.323041	-0.414538	1.94178	0.0460618	4.13828	0.257039	-0.786669	0.0971544	-6.24533	0.00562306	-1.00098	-0.276489	0.299486	-0.368719	2.29088	0.0774281	0.0856264	0.173099	-0.624978	-1.37878	-4.47407	-0.0498655	-0.135925	-0.0977523	-0.0722628	-0.154763	-0.489887	0.148852	0.0457902	-0.0571878	-0.052025	0.487565
3.54	0.126943	4.40378	0.0295715	0.839554	0.100928	0.174203	0.013818	0.193411	0.918748	0.0890035	-0.0122507	-0.0420822	-0.0095624	-5.39877	-0.0571037	-2.4296	-0.365552	0.820327	-0.395305	1.88578	0.0918383	5.00158	0.249628	-0.767006	0.0351222	-6.08475	0.0134113	-0.8704	-0.273373	0.190479	-0.345491	2.33863	0.0776914	-0.0174587	0.166679	-0.652183	-1.42226	-4.19269	-0.047795	-0.322271	-0.100833	-0.109431	-0.159457	-0.438212	0.149781	0.0880863	-0.0571711	-0.0836235	0.485245
3.55	0.168435	3.73093	0.0375849	0.702374	0.100031	-0.147404	0.015649	0.164757	0.919512	0.0641232	-0.0126221	-0.027438	-0.0646496	-4.43019	-0.0603523	-1.8746	-0.360176	0.667291	-0.37903	1.25807	0.120505	0.213626	0.245827	-0.23959	-0.0227342	-5.21687	0.0208698	-0.822558	-0.271525	-0.0422916	-0.322809	2.09573	0.0778261	0.0780944	0.160226	-0.608803	-1.46164	-3.48226	-0.0481387	-0.548042	-0.103252	0.0573113	-0.163445	-0.36945	0.151146	0.143363	-0.0575394	-0.105154	0.483935
3.56	0.197836	1.94557	0.0429137	0.474146	0.0963845	-0.321928	0.0169477	0.0877563	0.919943	0.0184852	-0.0128151	-0.0131644	-0.100844	-2.02923	-0.0616276	-0.899776	-0.356496	0.641711	-0.371546	0.155253	0.123152	0.634494	0.244074	-0.0332026	-0.0641849	-2.80659	0.0260764	-0.312299	-0.271244	-0.0412152	-0.305975	1.15573	0.0785893	0.0267098	0.155232	-0.348394	-1.48904	-1.74293	-0.0511445	-0.554583	-0.103593	0.10963	-0.166774	-0.309539	0.153108	0.205628	-0.0581775	-0.122545	0.484911
3.57	0.206151	-0.286609	0.0454507	0.166593	0.0927536	-0.283379	0.0173407	-0.00835694	0.919869	-0.0316545	-0.0129044	-0.00474843	-0.107384	0.899357	-0.0635055	0.0701085	-0.349554	0.820627	-0.376612	-1.14543	0.131135	0.846215	0.245846	0.336542	-0.0762194	0.275771	0.0294794	0.291534	-0.271096	-0.0377112	-0.300871	-0.128393	0.078025	-0.139183	0.153793	0.0662447	-1.49616	0.37043	-0.0547699	-0.311604	-0.102904	0.106454	-0.169099	-0.153975	0.155422	0.219241	-0.0590691	-0.122646	0.488242
3.58	0.195356	-1.68944	0.0453346	-0.0347915	0.0899958	-0.237335	0.0169011	-0.0711018	0.919394	-0.0588052	-0.012922	-0.000805146	-0.0874309	2.78215	-0.0664432	0.584207	-0.339671	0.745442	-0.393098	-2.02582	0.139893	0.916436	0.25055	0.495367	-0.0614331	2.25086	0.0301446	0.594513	-0.272698	-0.175085	-0.307015	-0.992969	0.0760947	-0.22337	0.15599	0.333066	-1.48526	1.6602	-0.0581169	-0.136715	-0.101168	0.0902876	-0.169165	0.127895	0.157418	0.174187	-0.0601238	-0.0826152	0.491778
3.59	0.175387	-2.31397	0.0446956	-0.00837735	0.0879389	-0.217124	0.0160415	-0.100601	0.918765	-0.0675139	-0.0129506	-0.00400793	-0.0547592	3.69951	-0.0715252	0.615289	-0.331924	0.443906	-0.415758	-2.49672	0.148019	0.710943	0.255989	0.531344	-0.0338368	3.05099	0.0298022	0.83435	-0.27582	-0.271609	-0.318616	-1.30145	0.0736095	-0.262253	0.159518	0.372233	-1.46615	2.19035	-0.0611182	-0.108174	-0.099895	-0.0664041	-0.166582	0.331009	0.158827	0.147234	-0.0610693	-0.0263485	0.494047
3.6	0.148343	-3.14703	0.044184	-0.0338172	0.0857622	-0.214154	0.0148513	-0.138575	0.918008	-0.0858165	-0.0129878	-0.00316352	-0.0120982	4.8201	-0.0784175	0.844491	-0.324305	0.453277	-0.443021	-2.93751	0.153777	0.477475	0.261775	0.5783	0.00298539	4.08292	0.0294756	1.12823	-0.279399	-0.197991	-0.333123	-1.60004	0.0707118	-0.309013	0.163506	0.427071	-1.44076	2.95985	-0.0646669	-0.074202	-0.0997613	-0.22764	-0.162892	0.362639	0.160079	0.145539	-0.0617219	0.00989568	0.496849
3.61	0.113052	-3.88624	0.0432987	-0.105032	0.0841593	-0.113032	0.0133002	-0.16928	0.917034	-0.109498	-0.0130159	-0.00223654	0.0412292	5.66446	-0.0858933	1.06911	-0.315715	0.348975	-0.473248	-3.05317	0.157175	0.219951	0.267776	0.576119	0.0501577	4.95518	0.028868	1.34614	-0.282302	-0.125869	-0.349948	-1.73705	0.0676679	-0.267871	0.167946	0.4545	-1.4075	3.68257	-0.0680923	0.0699467	-0.100599	-0.376387	-0.159094	0.36477	0.161168	0.113826	-0.0621061	0.0346901	0.500778
3.62	0.0714188	-4.40948	0.0416861	-0.222635	0.0842881	0.137887	0.0115049	-0.188296	0.915814	-0.134215	-0.0130289	-0.000103317	0.101194	6.07692	-0.0929798	1.24051	-0.309177	-0.19673	-0.502746	-2.80761	0.15691	-0.297662	0.273394	0.529711	0.10483	5.58783	0.0275449	1.44671	-0.284677	-0.0269631	-0.36758	-1.80434	0.0652605	-0.216707	0.172547	0.466511	-1.36773	4.22615	-0.0700787	0.364612	-0.102235	-0.500669	-0.155508	0.328044	0.161913	0.0838354	-0.0622191	0.0562153	0.504945
3.63	0.0251787	-4.7939	0.0390222	-0.328814	0.087264	0.402788	0.00955604	-0.200464	0.914356	-0.156385	-0.0130075	0.00528867	0.164263	6.2407	-0.0992416	1.37913	-0.308887	-0.93161	-0.528663	-2.38281	0.149654	-1.21956	0.278401	0.52776	0.16518	6.09045	0.0252916	1.51207	-0.286202	0.000386238	-0.386087	-1.90524	0.0631294	-0.197945	0.1771	0.439762	-1.3228	4.65883	-0.0694452	0.655313	-0.104728	-0.621608	-0.152446	0.263109	0.16256	0.0870157	-0.0621077	0.060631	0.508814
3.64	-0.0241305	-4.97451	0.0353638	-0.387618	0.0922811	0.602531	0.00752192	-0.204316	0.912709	-0.171592	-0.0129196	0.0113556	0.228355	6.16358	-0.104653	1.46781	-0.314988	-1.59158	-0.550112	-1.90886	0.133644	-1.65253	0.283237	0.513114	0.229465	6.33199	0.0222641	1.54832	-0.287985	0.0129087	-0.405447	-1.95132	0.0612062	-0.185696	0.181154	0.364882	-1.27406	4.90176	-0.0669814	0.86629	-0.108173	-0.740178	-0.150141	0.187523	0.163237	0.0684909	-0.061936	0.0490582	0.512009
3.65	-0.0731443	-4.70466	0.031382	-0.330544	0.0984955	0.633275	0.00553612	-0.189189	0.910962	-0.175767	-0.0127993	0.0121063	0.289367	5.58759	-0.109844	1.3357	-0.326522	-1.93778	-0.566389	-1.34928	0.116843	-1.81791	0.28777	0.505911	0.293106	5.90308	0.0195124	1.51595	-0.288246	0.177549	-0.423976	-1.71219	0.0592354	-0.241879	0.184284	0.263512	-1.22484	4.69893	-0.0634108	0.877903	-0.11298	-0.850523	-0.148432	0.150509	0.163639	0.0328218	-0.0617634	0.0408435	0.513764
3.66	-0.117492	-4.11025	0.0280625	-0.229134	0.103841	0.479006	0.00378472	-0.160272	0.909228	-0.169534	-0.0126816	0.011468	0.342216	4.65072	-0.115024	1.11699	-0.339846	-1.86275	-0.576678	-0.725313	0.0954828	-2.43534	0.292412	0.544444	0.349749	5.03648	0.0177644	1.35208	-0.287393	0.187705	-0.43909	-1.33131	0.0559749	-0.398625	0.186587	0.20197	-1.17967	4.1676	-0.0606947	0.688424	-0.118872	-0.873868	-0.146972	0.130885	0.16374	0.00661549	-0.0616516	0.0286641	0.513617
3.67	-0.155512	-3.48306	0.0257169	-0.143041	0.107405	0.289009	0.00233059	-0.130874	0.907595	-0.156242	-0.0125676	0.0113929	0.384996	3.6576	-0.119597	0.902644	-0.352119	-1.55988	-0.58045	-0.0507396	0.0677196	-3.10725	0.297295	0.580441	0.397473	4.19659	0.0167225	1.14694	-0.286471	0.158613	-0.450831	-1.05265	0.0516885	-0.439668	0.188423	0.166804	-1.14045	3.58632	-0.0596901	0.462193	-0.125092	-0.832535	-0.145768	0.0963862	0.163688	-0.000976603	-0.0616391	0.0111349	0.512111
3.68	-0.187647	-2.95471	0.0241667	-0.119538	0.109093	0.0975428	0.00115115	-0.106037	0.906114	-0.139308	-0.0124327	0.0173257	0.418143	2.72764	-0.12258	0.902806	-0.362983	-1.4722	-0.577093	0.710291	0.037268	-2.59699	0.302071	0.489272	0.437349	3.54771	0.0156667	0.88608	-0.285693	0.127258	-0.460388	-0.88997	0.0472963	-0.437094	0.190043	0.15222	-1.10692	3.09114	-0.0604371	0.247832	-0.130885	-0.713112	-0.145049	0.044223	0.163638	-0.00183141	-0.0617571	-0.0123864	0.510124
3.69	-0.214124	-2.27	0.0229716	-0.148906	0.109213	-0.0441044	0.000225236	-0.0782743	0.90483	-0.112198	-0.0122325	0.0217323	0.442115	1.64909	-0.122046	0.930778	-0.373095	-0.961356	-0.565873	1.40917	0.0108098	-2.77253	0.306312	0.383184	0.470041	2.76033	0.0139731	0.581657	-0.285636	-0.0973954	-0.468402	-0.72166	0.0444973	-0.104837	0.191522	0.146366	-1.07901	2.40563	-0.0624084	0.0988776	-0.135526	-0.490134	-0.144593	0.0873628	0.163445	-0.0392589	-0.0620908	-0.0407291	0.507856
3.7	-0.232576	-1.22138	0.0190112	-0.782074	0.104174	-0.584159	-0.000549095	-0.0651853	0.904206	-0.0110412	-0.0119944	0.0217801	0.461615	1.10509	-0.115486	1.45199	-0.375041	-0.158744	-0.559783	0.0811516	-0.00184613	-0.528982	0.306181	-0.281933	0.493286	1.80042	0.00739425	-0.483522	-0.290298	-0.573616	-0.47453	-0.468229	0.0440785	0.0450002	0.192742	0.10265	-1.05974	1.2489	-0.0660158	-0.158767	-0.133793	0.506168	-0.142757	0.301706	0.162645	-0.112027	-0.0626067	0.0137821	0.505322
3.71	-0.236421	0.32479	0.0126065	-0.715006	0.0973683	-0.493165	-0.000901026	-0.00775647	0.904458	0.054038	-0.0118557	0.00728143	0.466862	-0.744893	-0.10563	0.769659	-0.375985	-0.100237	-0.556987	0.528877	-0.00856832	-0.80746	0.302343	-0.401535	0.499526	0.00964997	-0.00173086	-0.806968	-0.29457	-0.313192	-0.477475	-0.132852	0.0448338	0.113783	0.193768	0.100582	-1.05642	-0.421517	-0.0677086	-0.171555	-0.127234	0.687881	-0.139321	0.328331	0.161274	-0.0888512	-0.0626837	0.069169	0.502802
3.72	-0.228131	1.25439	0.00783298	-0.52757	0.0907273	-0.559392	-0.000780342	0.0298856	0.905172	0.0853508	-0.0118193	0.000488668	0.456283	-1.87885	-0.095624	0.355715	-0.377328	0.00366968	-0.549591	0.954041	-0.0146723	-0.253801	0.298166	-0.427217	0.491346	-1.14969	-0.00774304	-0.792491	-0.297288	-0.232462	-0.477659	0.105697	0.0470876	0.376865	0.194703	0.0865776	-1.06605	-1.37015	-0.0694048	-0.376136	-0.121047	0.669653	-0.136999	0.129763	0.16054	-0.042804	-0.0624542	0.0457013	0.501733
3.73	-0.211619	2.0523	0.00458942	-0.391297	0.0843068	-0.550667	-0.000299332	0.0677486	0.90614	0.108761	-0.0118301	-0.00228717	0.434911	-2.8619	-0.0850592	0.00887903	-0.378915	0.152443	-0.538265	1.30815	-0.0128401	0.354787	0.293651	-0.463287	0.473041	-2.19866	-0.0107797	-0.914426	-0.298072	0.184314	-0.475332	0.408401	0.0489059	-0.04025	0.195642	0.105444	-1.08403	-2.14917	-0.0715901	-0.478881	-0.115823	0.630237	-0.136642	-0.0471968	0.160096	-0.0439758	-0.0621538	0.0279409	0.501544
3.74	-0.186893	2.87851	0.00247123	-0.263916	0.078253	-0.549662	0.000580599	0.107462	0.907369	0.137764	-0.0118724	-0.00617781	0.403017	-3.7809	-0.0747712	-0.447104	-0.37795	0.51604	-0.524392	1.4606	-0.00944738	0.456789	0.28902	-0.488536	0.443646	-3.2956	-0.0126265	-1.15842	-0.294997	0.383992	-0.469626	0.734586	0.0496953	0.253274	0.196589	0.0694503	-1.11012	-2.95693	-0.0739723	-0.58156	-0.111579	0.594967	-0.137778	-0.170402	0.159656	-0.0584323	-0.0617699	0.0139602	0.500922
3.75	-0.154315	3.61471	0.00138497	-0.138452	0.0727554	-0.464709	0.00183797	0.143549	0.908889	0.164691	-0.0119467	-0.00883763	0.361448	-4.59541	-0.0655855	-0.896594	-0.37484	0.639874	-0.509253	1.59676	-0.0015877	1.14486	0.283666	-0.587641	0.403683	-4.23968	-0.0140834	-1.43222	-0.293764	-0.0183885	-0.461138	0.970273	0.0525378	0.301458	0.196856	-0.0251357	-1.14393	-3.67406	-0.0763568	-0.600401	-0.108487	0.519057	-0.140115	-0.281733	0.159125	-0.0774472	-0.0613177	0.00273351	0.499665
3.76	-0.115088	4.20183	0.00103828	-0.0117836	0.06968	-0.0869217	0.00343711	0.175166	0.910615	0.177561	-0.0120682	-0.0166768	0.310975	-5.30727	-0.058077	-1.38925	-0.372394	0.422653	-0.492315	1.80743	0.0142673	2.06419	0.277435	-0.673079	0.354945	-4.99219	-0.0151942	-1.57502	-0.29498	-0.00780965	-0.45053	1.16698	0.0565145	0.496747	0.196102	-0.135696	-1.18408	-4.2486	-0.0768996	-0.319321	-0.107257	0.318527	-0.14349	-0.365947	0.158344	-0.12096	-0.0607517	0.00732437	0.497754
3.77	-0.0709586	4.58717	0.00161974	0.153141	0.0708349	0.255974	0.00531419	0.198854	0.912389	0.174878	-0.0122916	-0.02777	0.253209	-5.75035	-0.0530114	-1.84029	-0.372447	0.258078	-0.473549	1.9292	0.0394299	2.8938	0.270479	-0.7409	0.299645	-5.57547	-0.0149227	-1.58015	-0.29548	0.0254947	-0.437722	1.41991	0.0617691	0.512058	0.194241	-0.243118	-1.22859	-4.59674	-0.0738036	-0.0706429	-0.108787	0.0516716	-0.147589	-0.427454	0.157273	-0.133414	-0.0599911	0.012874	0.495147
3.78	-0.0239788	4.78081	0.00391559	0.333743	0.0738853	0.29711	0.00738511	0.213921	0.914075	0.160819	-0.0126112	-0.0357747	0.191366	-5.91054	-0.050341	-2.13517	-0.372667	0.356229	-0.45427	1.9209	0.0708792	3.33838	0.26335	-0.729403	0.239624	-5.98263	-0.013008	-1.54076	-0.2967	-0.051295	-0.422156	1.69221	0.0664539	0.430475	0.19136	-0.330523	-1.27524	-4.71181	-0.0693927	-0.112346	-0.112689	-0.154418	-0.152225	-0.475806	0.156323	-0.105856	-0.0592174	-0.0063611	0.492134
3.79	0.0240787	4.80189	0.00796066	0.442392	0.0763577	0.163304	0.00955964	0.218499	0.915591	0.143198	-0.0129967	-0.0389687	0.128324	-5.83092	-0.0494903	-2.20213	-0.371985	0.278575	-0.435717	1.73803	0.0963652	0.738091	0.257793	-0.405287	0.177013	-6.14027	-0.00947185	-1.47525	-0.297581	-0.0133432	-0.404258	1.87248	0.0700421	0.271121	0.187759	-0.389421	-1.32219	-4.64126	-0.0658712	-0.285049	-0.118049	-0.24321	-0.157282	-0.50524	0.155734	-0.0704906	-0.0586302	-0.0321658	0.489485
3.8	0.0717287	4.72177	0.0127662	0.52643	0.0768324	-0.00432574	0.0117405	0.217722	0.91692	0.121311	-0.0133807	-0.0392045	0.0669436	-5.65051	-0.0486221	-2.143	-0.373582	0.1079	-0.418935	1.632	0.101247	0.720893	0.253596	-0.431564	0.114018	-6.15248	-0.00514582	-1.37301	-0.298379	-0.0385501	-0.384928	1.99021	0.0721044	0.145663	0.18362	-0.436015	-1.36803	-4.47544	-0.0642176	-0.474656	-0.123637	-0.293946	-0.162301	-0.477088	0.155439	-0.0483806	-0.0582862	-0.0532321	0.487451
3.81	0.118148	4.53376	0.0183395	0.590834	0.0756681	-0.120912	0.0139	0.21283	0.918006	0.0956135	-0.013788	-0.0416498	0.00761358	-5.36689	-0.0484718	-2.135	-0.374323	0.34139	-0.403187	1.51387	0.109805	0.783756	0.249604	-0.384362	0.05187	-6.012	0.000375313	-1.23828	-0.298855	-0.0313295	-0.364697	2.04051	0.0732837	0.112152	0.17905	-0.470836	-1.41203	-4.21901	-0.0640525	-0.593562	-0.129684	-0.338571	-0.166886	-0.422488	0.15532	-0.026389	-0.0581805	-0.0661023	0.48597
3.82	0.161689	4.08288	0.0238577	0.560748	0.0730888	-0.233202	0.0159609	0.195794	0.918824	0.0669622	-0.0141987	-0.0398795	-0.0476395	-4.79243	-0.0487669	-1.89839	-0.372321	0.59016	-0.388949	1.30475	0.115882	0.477395	0.246075	-0.33033	-0.00709588	-5.48935	0.00619015	-1.10324	-0.2991	-0.0551522	-0.344534	1.94661	0.0746978	0.161846	0.174319	-0.462295	-1.45269	-3.72419	-0.0649937	-0.651391	-0.135605	-0.318702	-0.170796	-0.350475	0.155395	0.00212419	-0.0582747	-0.0726911	0.485274
3.83	0.197064	2.79068	0.0282566	0.412185	0.0694314	-0.321523	0.0176896	0.142043	0.919315	0.0297342	-0.0145733	-0.0343985	-0.0916806	-3.16834	-0.0489159	-1.22617	-0.367393	0.814114	-0.378557	0.683551	0.1202	0.364168	0.243457	-0.177281	-0.0554669	-3.80452	0.0113314	-0.709145	-0.299087	-0.0240595	-0.3274	1.37047	0.0762734	0.117342	0.170233	-0.323031	-1.48507	-2.45864	-0.0668203	-0.567267	-0.140789	-0.292962	-0.174038	-0.297782	0.155921	0.0729361	-0.0585343	-0.0813179	0.486138
3.84	0.214752	0.666659	0.0302268	0.149204	0.0651498	-0.459499	0.018673	0.0523219	0.919396	-0.012971	-0.0148693	-0.024267	-0.111621	-0.482032	-0.0488579	-0.173957	-0.359206	1.04028	-0.376894	-0.375582	0.122728	0.136477	0.24315	0.112006	-0.0798596	-0.96848	0.0144201	-0.133828	-0.299588	-0.206042	-0.318852	0.309874	0.0765947	-0.0739987	0.16847	-0.00892988	-1.50038	-0.442962	-0.0694677	-0.404789	-0.144489	-0.236384	-0.176563	-0.19509	0.157204	0.143055	-0.0590412	-0.0990359	0.489534
3.85	0.211443	-1.22529	0.0294044	-0.0749003	0.0599031	-0.564935	0.0187653	-0.0285893	0.919096	-0.0441557	-0.0150701	-0.0166996	-0.103151	1.89747	-0.0490069	0.640907	-0.347666	1.08466	-0.385577	-1.25694	0.123109	-0.0410522	0.245609	0.322628	-0.0758018	1.57136	0.0144545	0.339641	-0.302837	-0.390916	-0.320902	-0.665895	0.0749978	-0.218956	0.169986	0.294766	-1.4959	1.31019	-0.0734276	-0.230669	-0.146253	-0.184791	-0.177341	0.0414141	0.158677	0.126145	-0.0599276	-0.0962925	0.494176
3.86	0.194187	-2.15086	0.027086	-0.150302	0.0552835	-0.483174	0.0182576	-0.0685848	0.918595	-0.0541201	-0.0152465	-0.0181677	-0.0770198	2.97458	-0.0499951	0.870032	-0.338661	0.585999	-0.399479	-1.48726	0.12154	-0.281061	0.24904	0.368223	-0.0526938	2.80209	0.0121727	0.604234	-0.306839	-0.408058	-0.330343	-1.12888	0.0724487	-0.272773	0.173589	0.396821	-1.47863	2.11055	-0.0769284	-0.0311242	-0.146828	-0.204109	-0.175421	0.307108	0.15952	0.0747608	-0.0610277	-0.0596042	0.497917
3.87	0.168804	-2.98368	0.0246771	-0.166634	0.050789	-0.483064	0.0173933	-0.105786	0.91801	-0.064049	-0.015423	-0.0166172	-0.041291	3.93642	-0.0520667	1.11473	-0.331591	0.487941	-0.415031	-1.63114	0.116536	-0.740089	0.25284	0.420586	-0.0190098	3.83643	0.00921871	0.894635	-0.311337	-0.399058	-0.343115	-1.43576	0.0694543	-0.311954	0.177773	0.443804	-1.45419	2.85241	-0.0804421	0.0605926	-0.147163	-0.248882	-0.171613	0.414508	0.159949	0.0588895	-0.0620536	-0.0263663	0.501363
3.88	0.134552	-3.85352	0.0221439	-0.210689	0.0466391	-0.39233	0.0161358	-0.144033	0.917295	-0.0789167	-0.0155786	-0.0148985	0.00481942	4.86966	-0.0543059	1.41387	-0.324678	0.395746	-0.431609	-1.65589	0.106342	-1.34763	0.256983	0.460099	0.0259875	4.89487	0.00568407	1.1936	-0.315128	-0.280416	-0.3588	-1.67833	0.0661994	-0.320473	0.182296	0.458112	-1.42155	3.65281	-0.0837586	0.256734	-0.147255	-0.306777	-0.167305	0.429613	0.160173	0.0367603	-0.0628592	0.00466087	0.505939
3.89	0.092686	-4.49112	0.0194079	-0.266984	0.0437475	-0.241305	0.0145506	-0.171216	0.916439	-0.0918029	-0.0157239	-0.0141898	0.0589938	5.45838	-0.0561798	1.63208	-0.318172	0.298188	-0.447402	-1.49024	0.0897554	-1.85537	0.261067	0.430222	0.0802728	5.62327	0.0015643	1.38359	-0.317585	-0.184661	-0.375933	-1.72898	0.0631438	-0.272784	0.186617	0.402557	-1.38157	4.25628	-0.0858556	0.496733	-0.147171	-0.351388	-0.16297	0.421986	0.160095	0.000726573	-0.063352	0.0339754	0.511203
3.9	0.0455419	-4.908	0.0162123	-0.346535	0.0425013	-0.0627463	0.0127437	-0.188587	0.915462	-0.103128	-0.0158602	-0.0127899	0.117846	5.74118	-0.0572939	1.78815	-0.313626	-0.0815747	-0.460815	-1.19377	0.070242	-2.00172	0.264278	0.317428	0.140515	6.07396	-0.00328337	1.45797	-0.319294	-0.19708	-0.392958	-1.66696	0.0605454	-0.250058	0.190201	0.314983	-1.33618	4.67228	-0.0861715	0.748052	-0.14685	-0.366549	-0.158888	0.384481	0.159708	-0.0214449	-0.0635189	0.0617406	0.516502
3.91	-0.00479519	-5.12528	0.0125702	-0.372214	0.0425406	0.0419748	0.0108084	-0.196902	0.914386	-0.111282	-0.0159776	-0.0106761	0.178616	5.79459	-0.0577985	1.83904	-0.313504	-0.603587	-0.470978	-0.842595	0.0502731	-1.93526	0.266309	0.191053	0.20385	6.23886	-0.0086597	1.50494	-0.321378	-0.302265	-0.408836	-1.50364	0.0580177	-0.254273	0.192726	0.188876	-1.2872	4.92123	-0.0850373	0.881663	-0.146483	-0.399894	-0.155302	0.327453	0.159264	-0.0222162	-0.063395	0.0726991	0.521389
3.92	-0.05583	-5.00406	0.0089044	-0.353495	0.0431151	0.0887983	0.00885312	-0.190873	0.913261	-0.111613	-0.016076	-0.00925818	0.238198	5.44353	-0.0581548	1.76133	-0.31858	-1.05917	-0.477259	-0.405149	0.0322004	-1.69759	0.267343	0.106849	0.266915	5.96182	-0.0139703	1.45887	-0.324237	-0.401976	-0.422509	-1.21513	0.0552077	-0.310146	0.193902	0.0508799	-1.23701	4.84759	-0.0833029	0.905498	-0.146395	-0.417899	-0.152219	0.293009	0.158793	-0.0401805	-0.0631631	0.0705487	0.525317
3.93	-0.103498	-4.49387	0.00530207	-0.373504	0.0441374	0.179631	0.00704608	-0.170209	0.912205	-0.0955742	-0.0161731	-0.010589	0.291561	4.6641	-0.0583427	1.59699	-0.326807	-1.10749	-0.478743	0.0345588	0.0160776	-1.36335	0.267551	-0.0526464	0.32451	5.25249	-0.0190275	1.2334	-0.327073	-0.30611	-0.43273	-0.851166	0.0518551	-0.354853	0.193794	-0.0663316	-1.18975	4.36201	-0.0809473	0.950014	-0.146527	-0.35787	-0.149245	0.301969	0.157993	-0.0855998	-0.0629206	0.0749394	0.527569
3.94	-0.145476	-3.88121	0.0004479	-0.552087	0.0454668	0.183098	0.00542806	-0.152516	0.911447	-0.0540561	-0.0162918	-0.0135275	0.337843	4.00627	-0.0574421	1.55286	-0.334196	-0.89164	-0.47861	-0.0275261	0.0102675	0.0375724	0.265068	-0.416216	0.374204	4.51423	-0.025052	0.81828	-0.327495	-0.0034502	-0.439455	-0.501198	0.0485633	-0.300517	0.192441	-0.199903	-1.14808	3.72863	-0.0771987	0.975874	-0.145595	-0.109704	-0.146255	0.294577	0.156772	-0.114307	-0.0625284	0.095628	0.528736
3.95	-0.180875	-3.20903	-0.00557936	-0.60219	0.0459092	0.100894	0.00403043	-0.126169	0.911101	-0.0172892	-0.0164454	-0.0169016	0.376626	3.16299	-0.0556391	1.33064	-0.339572	-0.62736	-0.477936	0.224369	0.013274	0.465547	0.25971	-0.638752	0.414782	3.61936	-0.0320281	0.487296	-0.325389	0.173525	-0.442242	-0.0825233	0.0452671	-0.360481	0.189873	-0.304037	-1.11318	3.053	-0.0730024	0.846073	-0.143094	0.0696424	-0.143549	0.241646	0.155486	-0.106905	-0.0620175	0.0848607	0.529696
3.96	-0.209646	-2.50531	-0.0116465	-0.615113	0.0455658	0.0738103	0.00291042	-0.0964267	0.911082	0.0142658	-0.0166363	-0.0209072	0.405928	2.12957	-0.0533287	1.08024	-0.343183	-0.444224	-0.472891	0.813262	0.0197947	0.984183	0.252463	-0.834715	0.446227	2.71306	-0.0383642	0.297945	-0.323193	0.0143184	-0.441137	0.271661	0.0435478	-0.0879559	0.186343	-0.388229	-1.08511	2.3334	-0.0689846	0.744778	-0.1396	0.261578	-0.141352	0.230195	0.154306	-0.106076	-0.0617178	0.04017	0.530586
3.97	-0.229973	-1.5069	-0.0179227	-0.647101	0.0444273	-0.0465828	0.00213411	-0.0574024	0.911412	0.053159	-0.0168434	-0.0202723	0.423085	0.757105	-0.0488431	0.907721	-0.346237	-0.286987	-0.461264	1.48145	0.0369643	2.37697	0.242758	-1.11317	0.467082	1.53559	-0.0438661	-0.0292023	-0.323102	-0.15399	-0.436892	0.563204	0.0424006	-0.0884501	0.182367	-0.401067	-1.06591	1.30378	-0.0651078	0.509374	-0.134066	0.59267	-0.138718	0.302382	0.153078	-0.104498	-0.0618787	0.0112944	0.530578
3.98	-0.239413	-0.374027	-0.0236434	-0.578265	0.0416258	-0.227773	0.00177084	-0.0158645	0.912159	0.095572	-0.0170454	-0.0204445	0.426284	-0.601218	-0.0417649	0.626389	-0.34675	0.161738	-0.444112	1.89791	0.0643465	2.96976	0.230941	-1.23079	0.47487	0.233044	-0.0483588	-0.302657	-0.324604	-0.196399	-0.430256	0.753539	0.0426088	0.158072	0.17841	-0.391293	-1.05834	0.139526	-0.062755	0.151531	-0.126234	0.850502	-0.135563	0.309071	0.151903	-0.0899775	-0.0623259	-0.00188081	0.529811
3.99	-0.238014	0.669904	-0.0280434	-0.472405	0.0373665	-0.368191	0.00179367	0.0205179	0.913309	0.132447	-0.0172587	-0.0218697	0.417134	-1.66928	-0.0334576	0.348024	-0.344275	0.271414	-0.425265	1.8817	0.0746681	-0.0657385	0.220775	-0.951225	0.470123	-0.967911	-0.0508913	-0.459122	-0.326915	-0.228019	-0.422079	0.907798	0.0459891	0.54526	0.174497	-0.392182	-1.06228	-0.917458	-0.0624477	-0.1632	-0.117156	0.988896	-0.132987	0.206872	0.150932	-0.075121	-0.0627458	-0.00222879	0.529169
4	-0.226093	1.75141	-0.0310413	-0.312671	0.0330916	-0.291049	0.00220985	0.0642907	0.914755	0.154972	-0.0174798	-0.0215521	0.396866	-2.81049	-0.0238907	0.0700955	-0.343499	0.0321273	-0.406145	1.96113	0.0815989	1.16453	0.211213	-0.927839	0.453179	-2.26573	-0.050714	-0.648	-0.328631	0.195399	-0.412124	1.12349	0.0501592	0.193534	0.170693	-0.356909	-1.07697	-1.98975	-0.0632252	-0.28514	-0.108315	0.950073	-0.131656	0.0694859	0.150041	-0.090766	-0.0629234	0.00744397	0.528282
4.01	-0.20315	2.82281	-0.0327813	-0.102908	0.0311065	-0.000786088	0.00309654	0.11224	0.916378	0.167677	-0.0177275	-0.0291708	0.364142	-3.94234	-0.0145899	-0.55271	-0.342606	0.290869	-0.386348	2.01056	0.0882988	0.433412	0.202752	-0.753355	0.42284	-3.59299	-0.048396	-0.83961	-0.324851	0.752037	-0.39979	1.35601	0.052759	0.363396	0.167283	-0.337173	-1.1025	-3.05272	-0.0630562	-0.188895	-0.101255	0.761626	-0.131648	-0.0537673	0.149001	-0.111887	-0.0627636	0.0259416	0.526341
4.02	-0.170576	3.63423	-0.0329695	0.0976849	0.0321972	0.184569	0.00442	0.150482	0.918072	0.169534	-0.0180558	-0.0357857	0.32017	-4.72213	-0.00794682	-1.10247	-0.338985	0.521282	-0.366755	1.89714	0.0944934	0.7363	0.19611	-0.587822	0.38061	-4.61681	-0.0441868	-1.04223	-0.320372	0.455105	-0.385409	1.53431	0.0563698	0.341289	0.163844	-0.35836	-1.13717	-3.80907	-0.0612118	-0.155318	-0.0968141	0.569848	-0.133	-0.206217	0.14803	-0.0938453	-0.0622693	0.0273784	0.523385
4.03	-0.131227	4.18636	-0.0314556	0.275473	0.0345783	0.240478	0.00607407	0.179116	0.919737	0.161572	-0.0184396	-0.041453	0.268858	-5.19372	-0.00396251	-1.53525	-0.334683	0.284723	-0.348792	1.71716	0.101517	0.603297	0.190883	-0.477422	0.329548	-5.341	-0.0392569	-1.20869	-0.319998	0.0750113	-0.369398	1.67825	0.0600985	0.41027	0.160185	-0.377291	-1.17781	-4.26824	-0.0591567	-0.204667	-0.0943322	0.40982	-0.135828	-0.341254	0.147379	-0.0730508	-0.061665	0.00945029	0.519762
4.04	-0.0871924	4.57961	-0.0281191	0.452323	0.0377317	0.313541	0.00798449	0.202185	0.921268	0.142996	-0.0188923	-0.049015	0.212413	-5.5239	-0.00286815	-1.94833	-0.334367	-0.159603	-0.332295	1.60144	0.106934	0.487829	0.186725	-0.359762	0.272215	-5.87971	-0.0333334	-1.27521	-0.3225	-0.141859	-0.352082	1.79411	0.0646197	0.462962	0.156343	-0.395904	-1.22212	-4.55471	-0.057098	-0.211106	-0.09371	0.231882	-0.139744	-0.42512	0.146937	-0.0624122	-0.0610886	-0.00829541	0.515226
4.05	-0.0399089	4.8345	-0.0231084	0.585172	0.0414274	0.351195	0.0100981	0.219413	0.922569	0.115996	-0.0194126	-0.0545614	0.152259	-5.72609	-0.00418134	-2.23635	-0.337509	-0.387833	-0.316765	1.517	0.110679	0.165771	0.183717	-0.258925	0.210484	-6.23708	-0.0262458	-1.30748	-0.326314	-0.183931	-0.333748	1.87274	0.0689818	0.419094	0.15239	-0.388606	-1.26853	-4.68857	-0.0548762	-0.22144	-0.0947107	0.0983543	-0.144347	-0.477711	0.146697	-0.0387324	-0.0605939	-0.0277211	0.509739
4.06	0.00921971	4.95811	-0.0168395	0.67142	0.0449082	0.31365	0.0123516	0.230357	0.923575	0.0850746	-0.0199721	-0.056618	0.0900982	-5.80778	-0.00676386	-2.36683	-0.341802	-0.358951	-0.301914	1.46158	0.109179	-0.463602	0.181536	-0.1638	0.146231	-6.42454	-0.0181282	-1.28664	-0.32868	-0.0176747	-0.314814	1.91486	0.0729948	0.350755	0.148601	-0.368966	-1.31559	-4.68584	-0.0528413	-0.279089	-0.096671	0.0270903	-0.149435	-0.530607	0.146844	0.010553	-0.0602317	-0.0487485	0.503924
4.07	0.0589908	4.97155	-0.00985289	0.697766	0.0474437	0.244524	0.0146861	0.23566	0.924278	0.0562738	-0.0205332	-0.0553548	0.0273907	-5.79746	-0.00952772	-2.35892	-0.344893	-0.14776	-0.287504	1.41685	0.102575	-0.679381	0.18037	-0.0530341	0.0810065	-6.46186	-0.0093518	-1.27173	-0.329449	0.0304547	-0.295549	1.9383	0.0755535	0.152123	0.144917	-0.371985	-1.36218	-4.58942	-0.051425	-0.33873	-0.0989017	0.0202791	-0.154905	-0.552401	0.147504	0.0523036	-0.060018	-0.0674963	0.498816
4.08	0.10829	4.8645	-0.00271702	0.693188	0.0490862	0.205983	0.0170466	0.235361	0.924713	0.0313147	-0.0210866	-0.0557745	-0.0344254	-5.6229	-0.0121633	-2.32796	-0.346056	0.0335161	-0.273959	1.27347	0.0995964	0.0593253	0.180049	-0.019351	0.0161894	-6.35494	-0.00045213	-1.23326	-0.329314	0.0626933	-0.276096	1.95087	0.0760146	-0.0323036	0.141108	-0.387521	-1.40743	-4.40711	-0.0503651	-0.344614	-0.100978	0.0258842	-0.160329	-0.527104	0.148523	0.087254	-0.0599517	-0.0777682	0.494588
4.09	0.155275	4.39978	0.00419119	0.648146	0.0498175	0.0855561	0.0193473	0.219053	0.924905	0.00571998	-0.0216387	-0.0531916	-0.0927528	-4.96429	-0.0152359	-2.13358	-0.345908	0.174771	-0.262736	0.891718	0.0999092	-0.167628	0.180198	0.0877713	-0.0459997	-5.80593	0.00818404	-1.11031	-0.328512	0.0253323	-0.25683	1.84577	0.0758357	0.0107579	0.137206	-0.375663	-1.44979	-3.89679	-0.0496147	-0.386939	-0.102687	0.0632057	-0.165356	-0.487497	0.149934	0.143832	-0.0600164	-0.0860626	0.491528
4.1	0.191736	2.62354	0.00990456	0.503656	0.0484021	-0.162239	0.0212262	0.144825	0.924781	-0.032433	-0.0221226	-0.0427083	-0.13582	-2.56554	-0.0185665	-1.27872	-0.343372	0.495254	-0.258884	-0.275746	0.0944094	-0.957216	0.182897	0.526104	-0.0946031	-3.50822	0.015641	-0.510724	-0.327742	0.0776025	-0.241632	1.02828	0.0756698	-0.0859083	0.134388	-0.121992	-1.48161	-2.16517	-0.0505425	-0.420475	-0.10336	0.11793	-0.170137	-0.479901	0.152192	0.253049	-0.0602418	-0.105441	0.491047
4.11	0.204567	-0.0350862	0.0132798	0.282644	0.0454009	-0.28797	0.0220925	0.0291662	0.924253	-0.0708809	-0.0224923	-0.0313826	-0.14533	0.984099	-0.0222336	-0.0855392	-0.337661	0.651528	-0.270057	-1.94102	0.0808261	-1.63316	0.19096	1.1196	-0.110905	0.0725419	0.020671	0.383095	-0.325724	0.134703	-0.238698	-0.445608	0.0735825	-0.322433	0.135601	0.359918	-1.49094	0.323371	-0.0529763	-0.257931	-0.102561	0.134519	-0.174414	-0.36475	0.155355	0.305023	-0.0607631	-0.126979	0.494306
4.12	0.194481	-1.775	0.0149277	0.24704	0.0411878	-0.428068	0.0219504	-0.0488416	0.923441	-0.089319	-0.0227644	-0.02452	-0.122439	3.3855	-0.027325	0.474808	-0.329552	0.757408	-0.295939	-3.08196	0.0644404	-1.4477	0.203699	1.41003	-0.0954962	2.4252	0.0227977	0.956441	-0.327251	-0.294866	-0.248851	-1.49436	0.0699894	-0.330879	0.140832	0.653256	-1.47904	1.90486	-0.0567941	-0.251842	-0.10079	0.0561388	-0.17641	-0.049918	0.158232	0.232735	-0.0616631	-0.105595	0.498391
4.13	0.173268	-2.38407	0.0171959	0.343675	0.0377849	-0.196134	0.0212936	-0.0784473	0.922499	-0.100607	-0.0230366	-0.0291116	-0.0845826	4.17866	-0.0353155	0.407477	-0.324543	0.140845	-0.328234	-3.33047	0.052039	-1.0226	0.217486	1.40339	-0.0639959	3.30939	0.0239781	1.27682	-0.330065	-0.15755	-0.266953	-2.03903	0.0669978	-0.264768	0.147927	0.745746	-1.45731	2.40151	-0.0602172	-0.0451033	-0.100089	-0.174339	-0.175187	0.238676	0.160044	0.158803	-0.0626333	-0.0480426	0.500546
4.14	0.147284	-2.86504	0.0208622	0.425658	0.0355904	-0.130774	0.0204045	-0.101073	0.921391	-0.123593	-0.0233319	-0.0291417	-0.0410317	4.78348	-0.0457795	0.428863	-0.322175	0.0166752	-0.362157	-3.46902	0.0421619	-0.949142	0.231415	1.42542	-0.0255498	3.90656	0.0255917	1.52229	-0.332358	-0.101704	-0.288591	-2.2862	0.0639401	-0.348797	0.15566	0.808946	-1.43145	2.84306	-0.0630666	-0.000513583	-0.101211	-0.34818	-0.172066	0.333087	0.161326	0.14092	-0.0633953	-0.00792541	0.501883
4.15	0.115486	-3.50078	0.0248962	0.405616	0.0340562	-0.0561873	0.0192526	-0.12881	0.919995	-0.156167	-0.023618	-0.0284993	0.00965444	5.52347	-0.0570727	0.623174	-0.319673	-0.0532848	-0.397583	-3.60379	0.0331569	-0.694614	0.245487	1.40326	0.0203614	4.66372	0.0270309	1.74618	-0.334083	0.00577939	-0.312388	-2.4556	0.0598061	-0.445795	0.164126	0.879547	-1.39991	3.47791	-0.065829	0.108	-0.103206	-0.453347	-0.168657	0.312839	0.162508	0.139024	-0.0639129	0.0125476	0.504179
4.16	0.0775415	-4.06515	0.0286104	0.327428	0.033935	0.12849	0.0178463	-0.151201	0.918264	-0.189529	-0.0239063	-0.0292532	0.0673621	6.08769	-0.0685577	0.797456	-0.317971	-0.397445	-0.433638	-3.57694	0.0289479	-0.127093	0.258933	1.28407	0.0736242	5.31105	0.0279034	1.89698	-0.334735	0.162872	-0.337205	-2.50481	0.0553512	-0.40534	0.173044	0.901083	-1.36198	4.07004	-0.0676673	0.33949	-0.105644	-0.538761	-0.165666	0.254971	0.163638	0.124405	-0.0641943	0.0267251	0.507485
4.17	0.0346239	-4.48587	0.0315365	0.242598	0.036071	0.316644	0.016255	-0.166234	0.91623	-0.215805	-0.0241926	-0.0274643	0.12974	6.41252	-0.0799303	0.93039	-0.319932	-0.94485	-0.468487	-3.38259	0.0301309	0.430733	0.270957	1.10736	0.132521	5.78828	0.0279043	1.96688	-0.334475	0.179379	-0.362189	-2.50614	0.0514614	-0.364816	0.181953	0.876696	-1.31852	4.53834	-0.0677094	0.55821	-0.108454	-0.615407	-0.163372	0.177301	0.164731	0.127129	-0.0642642	0.0307214	0.511091
4.18	-0.0119383	-4.76458	0.0338102	0.204907	0.039606	0.400228	0.0145383	-0.175588	0.913979	-0.232569	-0.0244434	-0.0225584	0.19483	6.55207	-0.0912851	1.02348	-0.326716	-1.53991	-0.500931	-3.09117	0.0365487	0.832601	0.281224	0.923703	0.195439	6.10037	0.0271662	2.01331	-0.335348	0.0156494	-0.387201	-2.51149	0.0476213	-0.371889	0.190284	0.790291	-1.27075	4.88086	-0.0669422	0.64332	-0.111788	-0.691426	-0.161894	0.0977848	0.16598	0.134478	-0.064279	0.0125718	0.514424
4.19	-0.0593692	-4.58724	0.0355241	0.184512	0.0444944	0.559246	0.012808	-0.166149	0.911627	-0.235115	-0.0246517	-0.0194554	0.258697	6.07654	-0.102576	0.94776	-0.339108	-2.11793	-0.529364	-2.56932	0.04583	1.03278	0.289873	0.786209	0.259036	5.84892	0.025907	1.9086	-0.336846	0.0267177	-0.411726	-2.35498	0.0439613	-0.363856	0.197543	0.662341	-1.22145	4.75947	-0.0653595	0.774962	-0.115807	-0.765913	-0.160944	0.0799502	0.167114	0.098877	-0.0643901	0.000359647	0.516536
4.2	-0.102659	-3.99529	0.0370813	0.228249	0.0504264	0.573948	0.0112783	-0.138629	0.909315	-0.226236	-0.0248339	-0.0170784	0.314704	5.12955	-0.113801	0.718074	-0.355076	-2.20994	-0.551804	-1.93918	0.0570412	1.22967	0.297407	0.69932	0.316427	5.01488	0.0247561	1.66619	-0.337956	0.102016	-0.433295	-1.97296	0.0400987	-0.409436	0.203544	0.547596	-1.17573	4.21599	-0.0630858	0.727491	-0.120817	-0.816166	-0.160047	0.0872366	0.16788	0.0694192	-0.0645389	-0.000944052	0.516608
4.21	-0.139507	-3.33626	0.038886	0.258281	0.0560208	0.464452	0.0100396	-0.10917	0.907119	-0.212097	-0.0249881	-0.012957	0.360396	4.11085	-0.124442	0.52944	-0.370739	-1.95481	-0.567831	-1.28644	0.0700532	1.37265	0.304252	0.639276	0.364606	4.13946	0.0239444	1.34959	-0.336908	0.326268	-0.45115	-1.63545	0.0352952	-0.599428	0.208731	0.495442	-1.1361	3.59721	-0.0613646	0.564931	-0.126456	-0.784109	-0.159101	0.0835322	0.168433	0.0564818	-0.0647392	-0.00916831	0.515003
4.22	-0.170133	-2.79447	0.0410161	0.285356	0.0598207	0.223552	0.00908128	-0.0845806	0.905083	-0.194377	-0.0250931	-0.0101657	0.396291	3.22417	-0.133531	0.400289	-0.383331	-1.46327	-0.57713	-0.611543	0.0817449	-0.978025	0.310757	0.767549	0.404008	3.41065	0.0229196	1.13702	-0.335307	-0.00333694	-0.465778	-1.34168	0.030595	-0.126987	0.213416	0.431795	-1.10251	3.08979	-0.0614614	0.285321	-0.131706	-0.680339	-0.158375	0.0408615	0.169002	0.0664544	-0.0650617	-0.0344066	0.51277
4.23	-0.195675	-2.27915	0.0428393	-0.0270955	0.0607592	-0.195442	0.00830917	-0.0734092	0.903319	-0.147088	-0.0251805	-0.0053631	0.425191	2.6455	-0.139738	0.804777	-0.389586	-0.594246	-0.581547	-0.604952	0.0630411	0.522991	0.317017	0.291055	0.436837	2.87634	0.0218696	0.65928	-0.338793	-0.526676	-0.477978	-1.10781	0.0281763	-0.347784	0.217512	0.391328	-1.07407	2.55301	-0.0637242	-0.00529271	-0.134865	-0.134773	-0.15782	0.0973777	0.169577	0.04814	-0.0656893	-0.0685427	0.510654
4.24	-0.213164	-1.14132	0.0408241	-0.45637	0.0568899	-0.366944	0.00770134	-0.041461	0.902246	-0.0688946	-0.0252295	-0.00633871	0.448403	1.35305	-0.139248	0.843277	-0.38779	0.227328	-0.588868	-0.628864	0.0733985	0.230625	0.318119	-0.00082938	0.459962	1.72188	0.0162102	-0.121849	-0.344702	-0.436226	-0.487491	-0.800806	0.0254448	-0.186596	0.221266	0.360101	-1.05451	1.28295	-0.0668813	-0.0347097	-0.131091	0.543434	-0.155793	0.294451	0.169628	-0.00359723	-0.066629	-0.0427759	0.50838
4.25	-0.218219	0.0253163	0.0365446	-0.528902	0.0523686	-0.357569	0.00750363	-8.96E-05	0.901873	-0.00926927	-0.0253001	-0.00703617	0.455996	-0.187649	-0.134971	0.531381	-0.38335	0.386489	-0.591894	0.00526116	0.075634	0.362597	0.317321	-0.142903	0.468603	0.428855	0.00931118	-0.527684	-0.34764	-0.161375	-0.494208	-0.547177	0.0245397	0.0153284	0.224695	0.313336	-1.04855	0.00920889	-0.0680186	-0.0823281	-0.123759	0.79166	-0.152548	0.305585	0.169511	0.0334663	-0.0674304	-0.0145352	0.506211
4.26	-0.213433	0.867304	0.0325458	-0.454733	0.0475567	-0.388918	0.00766937	0.0327341	0.901997	0.0320251	-0.0253657	-0.00619822	0.450368	-1.29963	-0.128432	0.272141	-0.380002	0.413652	-0.58905	0.552738	0.0772628	-0.0994088	0.315708	-0.174742	0.465525	-0.608048	0.0038278	-0.696748	-0.348411	0.0107916	-0.498355	-0.266075	0.0258457	0.229992	0.227494	0.245058	-1.05327	-0.88173	-0.0690784	-0.217004	-0.115864	0.832688	-0.150005	0.183991	0.169879	0.0630498	-0.0680198	-0.0200579	0.505413
4.27	-0.200877	1.60565	0.0291968	-0.379313	0.0432268	-0.311996	0.00815576	0.064271	0.902496	0.0678262	-0.0254313	-0.007421	0.434167	-2.24382	-0.120461	0.019743	-0.378015	0.38745	-0.581322	0.95578	0.0748738	-0.29066	0.313784	-0.211616	0.45263	-1.57968	0.000426866	-0.816829	-0.347422	0.163787	-0.499366	0.0880439	0.028734	0.33109	0.229555	0.164117	-1.06618	-1.64344	-0.0699197	-0.227057	-0.108596	0.789548	-0.148768	0.0474113	0.170395	0.0553417	-0.0684224	-0.0161282	0.505369
4.28	-0.18107	2.34448	0.0262435	-0.334508	0.0398727	-0.2334	0.00895362	0.0955416	0.90337	0.107626	-0.0255185	-0.0103919	0.408861	-3.08852	-0.111559	-0.222588	-0.377336	0.326089	-0.570882	1.13863	0.0729364	-0.116817	0.311265	-0.294124	0.430138	-2.56568	-0.000907607	-0.967503	-0.345674	0.154956	-0.496581	0.486676	0.0325044	0.444634	0.230707	0.063033	-1.08652	-2.39752	-0.0699952	-0.210383	-0.102342	0.752293	-0.148921	-0.0783901	0.170874	0.0375047	-0.0685386	-0.0142341	0.505279
4.29	-0.153837	3.08247	0.0235121	-0.286348	0.0377034	-0.0957515	0.0100714	0.128623	0.904643	0.145871	-0.0256582	-0.0165431	0.374405	-3.96037	-0.10246	-0.612144	-0.377126	0.449012	-0.55863	1.35721	0.0694712	-0.550583	0.308054	-0.335159	0.397881	-3.53585	-0.00022582	-1.13307	-0.344539	0.218619	-0.489989	0.852537	0.0372704	0.258073	0.230746	-0.0478764	-1.11438	-3.14291	-0.0689894	-0.132769	-0.0970738	0.694813	-0.150253	-0.190807	0.171283	0.0276427	-0.0684716	-0.01909	0.504631
4.3	-0.119759	3.69937	0.0207144	-0.276169	0.0374279	0.146737	0.0115203	0.159837	0.906254	0.174521	-0.0258369	-0.0195583	0.330522	-4.76768	-0.093739	-0.982927	-0.377662	0.217974	-0.543651	1.64625	0.0623879	-1.0114	0.304334	-0.3714	0.356305	-4.33591	0.000985175	-1.41224	-0.339826	0.660105	-0.480043	1.14597	0.0399782	0.471391	0.229811	-0.156928	-1.14897	-3.74732	-0.0662104	0.0640134	-0.0927518	0.622537	-0.15273	-0.298253	0.171655	0.00800966	-0.0682893	-0.026823	0.503397
4.31	-0.0806194	4.10362	0.0178034	-0.244051	0.0400643	0.411298	0.0132371	0.182184	0.908094	0.191354	-0.0260488	-0.0226951	0.279057	-5.30981	-0.0855753	-1.2832	-0.382459	-0.238616	-0.526012	1.87578	0.0495545	-1.4194	0.300137	-0.426888	0.307607	-4.89213	0.00197953	-1.59773	-0.332498	0.735557	-0.467476	1.38638	0.0457413	0.587475	0.227638	-0.285203	-1.18827	-4.12436	-0.0607399	0.285693	-0.0896534	0.494866	-0.156177	-0.382503	0.171888	-0.000777696	-0.0679914	-0.0326505	0.501711
4.32	-0.0384091	4.32731	0.0154792	-0.161096	0.0445403	0.477215	0.0151443	0.198337	0.910037	0.19526	-0.0262893	-0.0252145	0.222882	-5.6049	-0.0779382	-1.51308	-0.390557	-0.406532	-0.50633	2.06468	0.036409	-1.26205	0.29506	-0.529593	0.253969	-5.29207	0.0028524	-1.6891	-0.32571	0.576249	-0.45237	1.64638	0.0515158	0.564645	0.224248	-0.400588	-1.23013	-4.29055	-0.0539123	0.301524	-0.087713	0.378784	-0.160342	-0.442626	0.172257	0.0211156	-0.0677006	-0.0551732	0.499622
4.33	0.00533535	4.41463	0.0142201	-0.0798624	0.0490774	0.427636	0.0171841	0.208779	0.911965	0.189021	-0.026547	-0.0260501	0.16408	-5.75413	-0.0707693	-1.65816	-0.399128	-0.434689	-0.484748	2.2622	0.0243318	-1.12964	0.289134	-0.61097	0.197086	-5.53318	0.00386146	-1.72343	-0.320673	0.403477	-0.434764	1.87576	0.0569146	0.494753	0.219774	-0.499827	-1.27286	-4.30371	-0.0475906	0.211526	-0.086479	0.309016	-0.165026	-0.488056	0.172947	0.0563851	-0.067613	-0.08795	0.497323
4.34	0.04936	4.38019	0.0138674	-0.0116113	0.0528228	0.30845	0.0193024	0.213875	0.913798	0.176941	-0.0268066	-0.0257411	0.104192	-5.76374	-0.063722	-1.72439	-0.407232	-0.363456	-0.461221	2.4386	0.0148232	-0.774952	0.28236	-0.711935	0.138598	-5.62581	0.00506187	-1.70475	-0.317136	0.256211	-0.415022	2.07153	0.0613423	0.38017	0.214395	-0.579208	-1.31521	-4.19528	-0.0425008	0.0676044	-0.0854622	0.280435	-0.17008	-0.511074	0.174041	0.0925297	-0.0677795	-0.119146	0.495381
4.35	0.0924196	4.21686	0.0141807	0.0375922	0.0551443	0.160979	0.0214385	0.212198	0.915492	0.16122	-0.0270609	-0.0251337	0.0449462	-5.60243	-0.0568321	-1.72266	-0.413808	-0.236802	-0.43631	2.53326	0.00917204	-0.382999	0.2746	-0.8174	0.0801645	-5.54656	0.00658225	-1.62759	-0.314742	0.167949	-0.393575	2.20752	0.0646793	0.286287	0.208275	-0.646528	-1.35601	-3.96823	-0.0391411	-0.0844978	-0.0843343	0.280837	-0.175102	-0.489593	0.175462	0.120823	-0.0682225	-0.142138	0.493835
4.36	0.133226	3.91464	0.014784	0.0575918	0.0560625	0.0375991	0.0235232	0.203178	0.91701	0.141575	-0.0273092	-0.0243821	-0.0118468	-5.26039	-0.0502735	-1.64704	-0.418652	-0.124673	-0.410929	2.52746	0.00748666	0.0314328	0.265924	-0.907079	0.0236869	-5.26467	0.00840954	-1.50154	-0.312871	0.117691	-0.371191	2.25033	0.0672077	0.214288	0.201595	-0.688752	-1.39412	-3.62039	-0.0373619	-0.191139	-0.082913	0.295909	-0.179709	-0.435161	0.177087	0.141072	-0.0689001	-0.153011	0.492647
4.37	0.169122	3.12496	0.0152411	0.0352333	0.0556499	-0.109962	0.0254335	0.172916	0.918289	0.111578	-0.0275399	-0.0212407	-0.0625294	-4.30452	-0.0442174	-1.30143	-0.421428	0.0702044	-0.386666	2.2556	0.010132	0.458486	0.256701	-0.916742	-0.0271	-4.32971	0.0102767	-1.21484	-0.311643	0.0378398	-0.349399	2.03134	0.069047	0.13008	0.194703	-0.667179	-1.42705	-2.81249	-0.037053	-0.28042	-0.0810476	0.321619	-0.18375	-0.390259	0.17898	0.187918	-0.0697448	-0.159197	0.492158
4.38	0.192581	1.41786	0.0148259	-0.0587987	0.0537759	-0.267994	0.0268429	0.102647	0.919191	0.0670435	-0.0277221	-0.0149859	-0.0967745	-2.19046	-0.0389256	-0.460514	-0.420643	0.380978	-0.367626	1.47446	0.0166069	0.821063	0.248434	-0.715339	-0.0617571	-2.14857	0.0115467	-0.619784	-0.311374	-0.0558963	-0.332398	1.28122	0.0699707	0.0480547	0.188925	-0.453527	-1.44771	-1.15011	-0.0384241	-0.306037	-0.078498	0.337765	-0.187389	-0.354063	0.181436	0.24937	-0.0707291	-0.167588	0.493466
4.39	0.196284	-0.657339	0.0130899	-0.151062	0.0507799	-0.384289	0.0274282	0.0155737	0.919622	0.020217	-0.0278446	-0.0102297	-0.104614	0.422957	-0.0350816	0.48114	-0.41565	0.664424	-0.358124	0.435032	0.0280658	1.57932	0.243044	-0.400409	-0.0700043	0.542059	0.0114793	0.0940786	-0.31238	-0.183698	-0.324654	0.282153	0.069996	-0.0628458	0.185988	-0.135555	-1.4494	0.826442	-0.0411681	-0.270917	-0.0753108	0.298039	-0.190175	-0.211383	0.184258	0.260902	-0.0718911	-0.161258	0.496585
4.4	0.181785	-2.03792	0.0110275	-0.0554543	0.0465906	-0.46821	0.0272473	-0.0426478	0.919636	-0.0135002	-0.0279489	-0.0130927	-0.0881778	2.26488	-0.0343213	0.801216	-0.407436	0.715484	-0.358211	-0.330878	0.0502406	2.93902	0.240604	-0.203796	-0.0541129	2.23984	0.0105768	0.677763	-0.315754	-0.427172	-0.325393	-0.312849	0.0688552	-0.15664	0.185694	0.0354581	-1.43387	2.11968	-0.0453094	-0.309044	-0.072412	0.107186	-0.190937	0.0394134	0.186675	0.193751	-0.0731679	-0.116201	0.499527
4.41	0.157597	-2.81138	0.0106755	0.126424	0.042506	-0.35821	0.0266607	-0.0753998	0.919399	-0.0335483	-0.0281257	-0.0217254	-0.0595041	3.33618	-0.0383674	0.718848	-0.400359	0.582871	-0.363588	-0.756334	0.0870109	4.44619	0.239695	-0.121027	-0.0257691	3.1275	0.0108508	1.15183	-0.320214	-0.394705	-0.330004	-0.606072	0.066988	-0.213549	0.186272	0.0752356	-1.40947	2.81389	-0.0497623	-0.240098	-0.0717378	-0.210671	-0.189346	0.214227	0.188229	0.154143	-0.0742578	-0.0433618	0.501028
4.42	0.124956	-3.75409	0.0117796	0.118249	0.0389284	-0.356213	0.0256938	-0.121151	0.918995	-0.0439779	-0.0283528	-0.0186228	-0.0194645	4.69399	-0.046167	1.1244	-0.392893	0.403208	-0.37489	-1.58164	0.116771	0.0685337	0.24238	0.510398	0.0133615	4.28453	0.0120592	1.47431	-0.324446	-0.391528	-0.33757	-0.92094	0.0647118	-0.215109	0.187066	0.090098	-1.37734	3.68291	-0.0542499	-0.19558	-0.0733197	-0.365826	-0.186727	0.270005	0.189532	0.141261	-0.0748926	0.0141179	0.502972
4.43	0.0836454	-4.43832	0.0127258	0.170475	0.0356417	-0.227624	0.0242957	-0.153714	0.918501	-0.0560714	-0.0285215	-0.0184461	0.0341643	5.65788	-0.0535445	1.46331	-0.38797	0.118702	-0.393284	-2.03557	0.116502	0.376146	0.247132	0.472752	0.0633495	5.04131	0.012372	1.8109	-0.328649	-0.277506	-0.347493	-1.01548	0.0625047	-0.241649	0.187754	0.0327554	-1.33709	4.32765	-0.0587378	-0.0666443	-0.075773	-0.6208	-0.183668	0.31315	0.190484	0.0867053	-0.0751023	0.0582074	0.505599
4.44	0.0373248	-4.79465	0.0148649	0.26328	0.0344178	-0.0103904	0.0226838	-0.166784	0.917856	-0.0733487	-0.028741	-0.0247921	0.0945851	6.12641	-0.0622765	1.45661	-0.383737	0.046215	-0.414494	-2.18649	0.122374	0.670751	0.252075	0.47252	0.118917	5.31947	0.0140191	2.0698	-0.331269	-0.14139	-0.357064	-0.887035	0.060101	-0.233606	0.18758	-0.054492	-1.29187	4.69283	-0.0618841	0.129632	-0.0808286	-0.917825	-0.180382	0.317258	0.190842	0.0366294	-0.074947	0.0957186	0.507734
4.45	-0.011903	-5.03492	0.0177013	0.293927	0.0348066	0.0770388	0.0209769	-0.174014	0.917029	-0.0919147	-0.0290033	-0.0271411	0.158651	6.44913	-0.072028	1.50048	-0.378959	0.0547454	-0.436912	-2.30519	0.128766	0.637883	0.256787	0.42968	0.176958	5.47536	0.0165834	2.18463	-0.333622	-0.163009	-0.365057	-0.730415	0.0577309	-0.256325	0.186673	-0.110291	-1.24335	4.98465	-0.0641054	0.230289	-0.0879429	-1.09785	-0.177346	0.269263	0.190848	0.0104572	-0.0744605	0.112762	0.509313
4.46	-0.0627333	-5.05972	0.0205454	0.29104	0.036148	0.182891	0.0192321	-0.172098	0.91603	-0.106424	-0.0292858	-0.0300566	0.224937	6.48992	-0.0819484	1.46821	-0.37377	-0.0553636	-0.460181	-2.32541	0.135053	0.616797	0.260767	0.33065	0.236072	5.43273	0.019299	2.19949	-0.336363	-0.207439	-0.371725	-0.603775	0.054791	-0.34945	0.185296	-0.161679	-1.19256	5.07221	-0.0658655	0.359534	-0.0962247	-1.22208	-0.174853	0.231128	0.190607	-0.0303127	-0.0737861	0.117294	0.510284
4.47	-0.111469	-4.60086	0.0233242	0.33558	0.0395675	0.455173	0.0176089	-0.149561	0.914947	-0.107913	-0.02962	-0.0368845	0.28808	5.90064	-0.0923943	1.11587	-0.370541	-0.401438	-0.482387	-2.09386	0.140171	0.366458	0.263732	0.245156	0.292028	4.82108	0.0225417	2.1	-0.339249	-0.102337	-0.376689	-0.384932	0.0504129	-0.515808	0.183212	-0.24986	-1.14324	4.64506	-0.0659679	0.607373	-0.10608	-1.40823	-0.172508	0.239893	0.189774	-0.0944985	-0.072951	0.140785	0.50989
4.48	-0.154275	-3.92617	0.0264703	0.440426	0.0451067	0.502825	0.0162677	-0.118517	0.913898	-0.101257	-0.0300074	-0.0396013	0.342816	5.08263	-0.103853	0.702392	-0.369759	-0.437484	-0.501761	-1.79657	0.141611	-0.0865019	0.266094	0.228087	0.340009	3.92405	0.0268749	1.90753	-0.340902	0.0257721	-0.379064	-0.106882	0.044842	-0.590105	0.180304	-0.316374	-1.0995	3.99574	-0.0645675	0.586053	-0.118111	-1.54959	-0.170228	0.218184	0.188632	-0.0931038	-0.0719123	0.144835	0.508388
4.49	-0.189899	-3.11583	0.0303489	0.445345	0.0499849	0.292779	0.0152515	-0.0828872	0.912946	-0.0867863	-0.0303845	-0.0341596	0.388061	4.03698	-0.115304	0.444983	-0.367932	-0.153887	-0.517714	-1.36715	0.138021	-0.623367	0.26836	0.228882	0.378331	2.942	0.0316427	1.46711	-0.340992	0.153935	-0.378764	0.131839	0.0385063	-0.689401	0.177112	-0.292856	-1.0628	3.2049	-0.064414	0.335812	-0.131028	-1.42218	-0.168018	0.269829	0.187595	-0.0905376	-0.0710888	0.0926148	0.506389
4.5	-0.216292	-2.1249	0.0336499	0.28236	0.0524375	0.0727341	0.0146037	-0.0474204	0.912197	-0.0612465	-0.0306989	-0.0294937	0.421042	2.65442	-0.123928	0.293127	-0.364129	0.0933103	-0.528223	-0.736223	0.129165	-1.11128	0.270197	0.169895	0.405367	1.95334	0.0347318	0.933726	-0.341747	-0.167599	-0.376917	0.168533	0.0337069	-0.355984	0.174613	-0.200346	-1.03563	2.17067	-0.0658822	0.132468	-0.141392	-0.969558	-0.164409	0.474391	0.186368	-0.103124	-0.0711228	0.0389774	0.503555
4.51	-0.231933	-0.988133	0.0352781	0.0356971	0.052661	-0.103894	0.0143049	-0.0124709	0.911749	-0.0279067	-0.0309699	-0.0235694	0.439481	1.05166	-0.128179	0.247772	-0.360736	0.0750941	-0.531875	-0.0139942	0.118239	-0.987357	0.270976	0.0337235	0.421198	0.943423	0.0359549	0.345225	-0.345158	-0.346732	-0.375761	0.0346846	0.0302653	-0.305499	0.173317	-0.0444489	-1.02003	0.94129	-0.0675546	-0.0198601	-0.147041	-0.350536	-0.158487	0.702533	0.184861	-0.11152	-0.0719541	0.0190503	0.500499
4.52	-0.236263	0.0693035	0.0349898	-0.151646	0.0508718	-0.203966	0.0143388	0.0180188	0.91163	0.00228599	-0.0311699	-0.0171171	0.443103	-0.412585	-0.126864	0.234457	-0.35864	0.322967	-0.528675	0.629523	0.1065	-1.49948	0.27068	0.0037873	0.425915	0.0385955	0.0351026	-0.141424	-0.348353	-0.21823	-0.376422	-0.173767	0.0282072	-0.0889428	0.173756	0.125283	-1.01672	-0.203013	-0.0689026	-0.131841	-0.147485	0.173946	-0.150765	0.797441	0.183186	-0.111673	-0.0731376	0.0317906	0.498294
4.53	-0.231272	0.891996	0.0336712	-0.207389	0.0482959	-0.227956	0.0146438	0.0429746	0.911742	0.0182027	-0.0313198	-0.0130435	0.434556	-1.51332	-0.121578	0.156875	-0.354214	0.752281	-0.520072	1.08858	0.0864884	-2.34879	0.270824	0.115227	0.421817	-0.702259	0.033551	-0.410803	-0.349518	-0.0587875	-0.379104	-0.330129	0.0286285	0.170411	0.175711	0.254735	-1.02337	-1.06159	-0.0696677	-0.211344	-0.144624	0.457905	-0.143153	0.699876	0.181688	-0.0819123	-0.0739692	0.0669753	0.498098
4.54	-0.218158	1.72531	0.0321855	-0.162476	0.0460545	-0.118354	0.0152229	0.0743703	0.911969	0.026001	-0.031447	-0.0139954	0.415252	-2.61653	-0.114049	-0.11753	-0.347562	1.03304	-0.507064	1.54191	0.0616401	-2.73961	0.271964	0.234315	0.409516	-1.57872	0.0326567	-0.57488	-0.349086	0.0507284	-0.382626	-0.332953	0.0314974	0.394181	0.178773	0.349717	-1.03831	-1.89273	-0.0696851	-0.198973	-0.140504	0.539117	-0.136889	0.541288	0.180373	-0.0894632	-0.0743793	0.0779894	0.499551
4.55	-0.19693	2.45477	0.0311623	-0.139174	0.0452867	-0.0726838	0.0161314	0.103228	0.912254	0.0363492	-0.0316204	-0.0196723	0.384676	-3.43284	-0.106643	-0.439338	-0.341175	0.593777	-0.490212	1.61282	0.0471937	0.485777	0.273521	-0.0328044	0.388354	-2.39251	0.0338509	-0.736364	-0.348048	0.00734524	-0.385662	-0.241317	0.0362793	0.346006	0.182566	0.399199	-1.06112	-2.58485	-0.0684111	-0.220282	-0.136759	0.603566	-0.132523	0.32828	0.179194	-0.0739717	-0.0743466	0.0838221	0.501618
4.56	-0.169604	3.04454	0.0283761	-0.48199	0.0424031	-0.316438	0.0172261	0.119931	0.912829	0.0770214	-0.0317886	-0.0141725	0.350303	-3.71006	-0.0980761	-0.30261	-0.340692	0.238557	-0.479337	0.719956	0.0415819	-1.73366	0.273362	0.0492641	0.359712	-2.95929	0.032292	-1.48635	-0.346445	0.157556	-0.387457	-0.0795942	0.0386397	0.390694	0.186677	0.411542	-1.08972	-3.14417	-0.0676844	-0.341837	-0.130228	1.03288	-0.130373	0.117969	0.178386	-0.0698107	-0.0738315	0.0938151	0.504592
4.57	-0.135057	3.83225	0.0234307	-0.566393	0.039041	-0.167063	0.0186096	0.157366	0.913714	0.0963633	-0.0319112	-0.0107162	0.309428	-4.66297	-0.087957	-0.551621	-0.344214	-0.166068	-0.471957	0.871178	0.0196088	-2.22264	0.273454	0.0253087	0.321741	-3.8328	0.0272728	-1.97404	-0.343235	0.217854	-0.38749	0.0677944	0.0441612	0.617099	0.190901	0.426217	-1.1251	-3.88062	-0.0662068	-0.237487	-0.121752	1.0955	-0.130012	-0.0253811	0.177603	-0.0728652	-0.0730167	0.0796962	0.506977
4.58	-0.0937436	4.3688	0.0179516	-0.537239	0.0380695	0.103176	0.0203465	0.187964	0.914695	0.0969785	-0.0320164	-0.0108754	0.259008	-5.43939	-0.0773982	-0.887994	-0.351495	-0.43884	-0.461266	1.27784	0.00160472	-1.32943	0.272881	-0.081143	0.275519	-4.42126	0.0214545	-2.1786	-0.339821	0.257638	-0.386682	0.0912625	0.0501318	0.570694	0.195203	0.418541	-1.16648	-4.34163	-0.0627855	-0.0480042	-0.113924	0.98995	-0.131083	-0.173819	0.17704	-0.051247	-0.0721682	0.0501889	0.507811
4.59	-0.048779	4.58139	0.0127026	-0.48812	0.0397322	0.271853	0.0223283	0.206564	0.915608	0.0839179	-0.0321315	-0.0119725	0.202286	-5.80005	-0.0673215	-1.14481	-0.360781	-0.567761	-0.446945	1.56932	-0.00723678	-0.470889	0.271448	-0.183884	0.225056	-4.67554	0.0157285	-2.23267	-0.335942	0.319414	-0.385803	0.105044	0.0552744	0.457895	0.199345	0.398263	-1.21048	-4.44983	-0.0577052	0.062646	-0.1073	0.873242	-0.133628	-0.320104	0.176907	-0.00876832	-0.0714203	0.00851054	0.507612
4.6	-0.00293317	4.56414	0.00797046	-0.446736	0.0424418	0.275826	0.0244465	0.21575	0.91636	0.066537	-0.0322533	-0.012357	0.143329	-5.82336	-0.0578626	-1.27605	-0.369993	-0.513205	-0.430566	1.69286	-0.00812029	0.288595	0.268998	-0.30624	0.173166	-4.73894	0.0101334	-2.21677	-0.332018	0.328117	-0.384333	0.21183	0.0592775	0.34712	0.20324	0.375525	-1.25424	-4.32187	-0.0525457	0.0398402	-0.10136	0.803914	-0.137473	-0.432059	0.177355	0.0431889	-0.07089	-0.0370298	0.506824
4.61	0.0420323	4.41736	0.00379384	-0.391852	0.0450434	0.228459	0.026622	0.218384	0.916946	0.0513096	-0.0323829	-0.0138932	0.0849235	-5.64855	-0.0491335	-1.36074	-0.377527	-0.358986	-0.413519	1.7109	-0.000874171	1.20723	0.265357	-0.432032	0.121361	-4.71247	0.00488624	-2.11748	-0.328236	0.356715	-0.381342	0.396296	0.062201	0.235872	0.206793	0.327878	-1.29618	-4.0901	-0.0483181	-0.0236796	-0.0957483	0.734657	-0.1421	-0.476188	0.178354	0.0897241	-0.0706275	-0.072433	0.505597
4.62	0.0851523	4.19634	0.000503438	-0.281778	0.0473277	0.179191	0.0288007	0.216798	0.917396	0.0389906	-0.0325374	-0.0169971	0.0284642	-5.34922	-0.0418198	-1.47281	-0.382578	-0.1134	-0.396591	1.67139	0.0168616	2.33745	0.26047	-0.560631	0.0705617	-4.63514	0.000703773	-1.91548	-0.324321	0.388289	-0.376388	0.594383	0.0638496	0.0958703	0.209706	0.246621	-1.33565	-3.81412	-0.0452227	-0.105349	-0.0907873	0.618694	-0.14676	-0.453689	0.179736	0.120087	-0.0706561	-0.0985706	0.503852
4.63	0.125647	3.86887	-0.00139931	-0.128543	0.0488467	0.0749909	0.0309413	0.209699	0.917726	0.0266512	-0.0327164	-0.0181733	-0.0249783	-4.89844	-0.0366763	-1.54632	-0.383842	0.304125	-0.380283	1.57616	0.0454872	3.31047	0.254543	-0.647478	0.0216736	-4.43488	-0.00179177	-1.65013	-0.320802	0.291569	-0.36962	0.739059	0.0641544	-0.0349999	0.211695	0.15429	-1.3722	-3.45258	-0.0437411	-0.252639	-0.0868936	0.487138	-0.151009	-0.407405	0.181397	0.148946	-0.0709877	-0.120247	0.501739
4.64	0.160952	3.06987	-0.00214211	-0.0450092	0.0490901	-0.0400284	0.032919	0.180196	0.917908	0.00815448	-0.0328834	-0.0143872	-0.0718077	-3.87163	-0.0335343	-1.28209	-0.380058	0.750545	-0.3659	1.23666	0.0793932	3.27006	0.248655	-0.543855	-0.021801	-3.56703	-0.0029999	-1.28	-0.318809	0.148355	-0.362531	0.595777	0.063449	-0.075939	0.212948	0.122852	-1.4035	-2.65808	-0.0442085	-0.350252	-0.0838945	0.393365	-0.154873	-0.38195	0.183325	0.184757	-0.0715661	-0.135027	0.500105
4.65	0.184327	1.47983	-0.00269106	-0.0496649	0.0484694	-0.0956079	0.0344204	0.114392	0.91785	-0.0218966	-0.0329966	-0.00836238	-0.102768	-1.85258	-0.0316824	-0.601911	-0.372683	0.880447	-0.356928	0.476938	0.109903	2.92058	0.24513	-0.221533	-0.0501414	-1.57697	-0.00405729	-0.647887	-0.317481	0.148342	-0.359473	-0.064013	0.0627382	-0.0827709	0.214644	0.242839	-1.42327	-1.13614	-0.0459328	-0.302019	-0.0813311	0.290185	-0.158403	-0.338739	0.185648	0.226606	-0.0723165	-0.142614	0.500199
4.66	0.189094	-0.499663	-0.00376224	-0.139199	0.0473374	-0.1691	0.0351302	0.0273778	0.917459	-0.0547521	-0.0330494	-0.00114454	-0.108363	0.772097	-0.0313025	0.292706	-0.364397	0.673462	-0.358125	-0.749895	0.127918	0.274727	0.246685	0.416818	-0.0537734	0.979324	-0.0058786	0.0301142	-0.316216	0.0834979	-0.364652	-0.966352	0.0613277	-0.183623	0.218133	0.460611	-1.42537	0.726717	-0.0483162	-0.201681	-0.0789382	0.228131	-0.16113	-0.212935	0.18822	0.233008	-0.0732238	-0.135615	0.502121
4.67	0.17686	-1.81924	-0.00558571	-0.16424	0.0463503	-0.0798419	0.035082	-0.0312615	0.916794	-0.0771025	-0.0330621	-0.00305651	-0.089947	2.55705	-0.0320221	0.777711	-0.36017	0.161331	-0.370196	-1.59364	0.130046	0.468839	0.251852	0.582892	-0.0348273	2.64185	-0.00906909	0.508186	-0.315303	0.0843716	-0.377338	-1.49801	0.0590831	-0.243138	0.22334	0.566151	-1.41158	1.9336	-0.050452	-0.0143123	-0.0765505	0.0989571	-0.161887	0.0355217	0.190276	0.165507	-0.0742649	-0.0936911	0.504056
4.68	0.15427	-2.6596	-0.00702419	-0.101867	0.04595	-0.0689993	0.0345692	-0.069759	0.915933	-0.0941122	-0.0331213	-0.00858125	-0.0570815	3.76617	-0.035105	0.942197	-0.357727	0.146819	-0.389323	-2.21693	0.135879	0.632638	0.258612	0.720099	-0.0027407	3.59058	-0.0122057	0.867221	-0.314279	0.0326136	-0.393364	-1.67236	0.0563151	-0.299285	0.229053	0.571634	-1.38827	2.69736	-0.0519936	0.0335969	-0.0752372	-0.0744909	-0.160427	0.21484	0.191626	0.132164	-0.0751531	-0.0295845	0.50498
4.69	0.123757	-3.42477	-0.00784778	-0.0393132	0.0451092	-0.112567	0.0336877	-0.105689	0.914919	-0.108353	-0.0332294	-0.0131898	-0.012819	4.87091	-0.0405292	1.11768	-0.354102	0.236482	-0.41432	-2.75529	0.14168	0.569112	0.266432	0.779979	0.0385343	4.38713	-0.0147202	1.19933	-0.313842	-0.0476039	-0.41026	-1.69452	0.0528106	-0.382575	0.234507	0.519238	-1.3577	3.40815	-0.0540445	0.0224788	-0.0752573	-0.258355	-0.157689	0.297384	0.192688	0.118611	-0.0757082	0.019401	0.505989
4.7	0.0863148	-4.03632	-0.00806687	0.0199447	0.0440925	-0.0870981	0.0324853	-0.133355	0.913775	-0.120347	-0.0333878	-0.0185084	0.0410874	5.69077	-0.0477534	1.22189	-0.349247	0.250142	-0.443478	-3.04061	0.146734	0.464266	0.274354	0.748445	0.0873257	4.96211	-0.0164111	1.48251	-0.313688	-0.0761514	-0.426698	-1.58982	0.0487032	-0.411747	0.239189	0.421137	-1.32064	3.98681	-0.056436	0.0660851	-0.0768282	-0.470561	-0.154389	0.33432	0.193512	0.0952759	-0.0759571	0.054752	0.50746
4.71	0.0435632	-4.48926	-0.00743855	0.118314	0.043097	-0.0948981	0.0310495	-0.152496	0.912512	-0.132263	-0.0335937	-0.0224158	0.101708	6.245	-0.0564975	1.23305	-0.34344	0.251846	-0.47427	-3.0874	0.149921	0.179483	0.281717	0.683692	0.141275	5.30974	-0.0169995	1.73116	-0.314843	-0.320061	-0.441575	-1.40024	0.0445222	-0.415239	0.242704	0.294824	-1.27843	4.43983	-0.0591795	0.0545891	-0.0802456	-0.700764	-0.150945	0.327682	0.194058	0.0630664	-0.0759575	0.0744992	0.509158
4.72	-0.00301908	-4.79688	-0.00593952	0.174204	0.0426932	0.0663522	0.0294598	-0.163849	0.911129	-0.144015	-0.0338325	-0.0253498	0.16616	6.47248	-0.0663328	1.20108	-0.338412	-0.12421	-0.504096	-2.84101	0.149364	-0.291725	0.288166	0.595147	0.198689	5.55235	-0.0165096	1.9209	-0.317384	-0.328653	-0.454816	-1.27445	0.0407242	-0.322418	0.245016	0.178234	-1.23226	4.761	-0.0619052	0.210015	-0.0855793	-0.928133	-0.147691	0.30114	0.194264	0.0251359	-0.0757839	0.0850512	0.510814
4.73	-0.0512509	-4.78165	-0.00415864	0.207202	0.0454939	0.49041	0.0278227	-0.160392	0.909653	-0.149575	-0.0341065	-0.0292263	0.230054	6.14935	-0.0768012	1.02052	-0.338927	-0.874254	-0.529725	-2.2637	0.142607	-1.12537	0.293672	0.560156	0.257619	5.46003	-0.0150605	2.01753	-0.318542	-0.0944376	-0.466915	-1.13249	0.0378888	-0.258904	0.246181	0.0596098	-1.1841	4.74569	-0.0621281	0.600459	-0.0931833	-1.19527	-0.144749	0.284145	0.194066	-0.0186719	-0.0754247	0.101517	0.512033
4.74	-0.0972902	-4.38137	-0.00216147	0.292175	0.0517332	0.655257	0.0263069	-0.140757	0.908177	-0.143865	-0.0343979	-0.0279196	0.287839	5.4045	-0.0878793	0.748138	-0.344522	-1.0763	-0.548946	-1.61324	0.122371	-2.75287	0.299288	0.67195	0.313057	4.8366	-0.0124538	1.91138	-0.318531	-0.103609	-0.476649	-0.8047	0.0351449	-0.315596	0.246108	-0.0628347	-1.13782	4.36027	-0.0598165	0.691237	-0.103356	-1.37829	-0.141937	0.272109	0.193596	-0.0283507	-0.0748979	0.107092	0.512324
4.75	-0.138388	-3.84589	0.000561475	0.398223	0.0581291	0.512112	0.0250219	-0.11731	0.906804	-0.129848	-0.0346539	-0.0227097	0.33708	4.59402	-0.0989916	0.549921	-0.350352	-1.08785	-0.561935	-1.02984	0.093785	-2.52643	0.305136	0.607388	0.360809	4.04447	-0.0092323	1.71213	-0.319571	-0.185317	-0.482791	-0.457142	0.0318623	-0.220461	0.24502	-0.155353	-1.09633	3.85073	-0.0583553	0.46385	-0.115043	-1.42842	-0.139279	0.251093	0.193183	-0.0127724	-0.0743957	0.0922624	0.51189
4.76	-0.173942	-3.19205	0.00438623	0.452988	0.0623799	0.183781	0.0239561	-0.0935924	0.905615	-0.10445	-0.0348562	-0.0179202	0.378351	3.6734	-0.108584	0.500609	-0.356401	-0.843583	-0.569384	-0.440678	0.0698905	-2.68292	0.310011	0.515912	0.400526	3.1699	-0.0051075	1.51622	-0.321622	-0.311846	-0.485716	-0.13912	0.0303485	-0.168542	0.243134	-0.205495	-1.06052	3.20536	-0.0599144	0.0773169	-0.126835	-1.27718	-0.136611	0.318032	0.192862	-0.0212821	-0.0742145	0.0397936	0.511035
4.77	-0.20134	-2.27485	0.00813172	0.277707	0.0631559	-0.137468	0.0231693	-0.0642071	0.904768	-0.0631773	-0.0350087	-0.012576	0.408636	2.32259	-0.114203	0.574661	-0.35857	-0.299194	-0.570065	0.323942	0.0380181	-3.49709	0.31395	0.388519	0.429814	2.16796	-0.00134862	1.03111	-0.325368	-0.409273	-0.485748	0.083283	0.0281048	-0.250815	0.241202	-0.174699	-1.03352	2.23401	-0.064425	-0.221282	-0.135467	-0.74381	-0.132356	0.530481	0.192218	-0.0457865	-0.074841	0.00411016	0.509304
4.78	-0.219396	-1.33721	0.00989704	0.00403187	0.0616763	-0.189139	0.022658	-0.0386062	0.904373	-0.0147189	-0.0351227	-0.0114985	0.425952	0.908817	-0.114149	0.616557	-0.35886	-0.246943	-0.562978	1.05474	0.00978085	-2.04528	0.316141	0.161582	0.448641	1.29367	0.000370771	0.508726	-0.32861	-0.210601	-0.484583	0.134416	0.0261788	-0.0957761	0.239582	-0.154429	-1.01691	1.16716	-0.0691175	-0.217686	-0.138767	-0.146781	-0.125929	0.737582	0.191101	-0.0809387	-0.0760047	0.0163942	0.507827
4.79	-0.228195	-0.46822	0.00899211	-0.303438	0.0596726	-0.204134	0.0223816	-0.0203041	0.9045	0.043989	-0.0352589	-0.0160669	0.430963	-0.136087	-0.109619	0.641002	-0.360621	-0.175233	-0.550589	1.1959	-0.0059518	-1.14458	0.315675	-0.256825	0.457697	0.496072	-4.23E-05	-0.032909	-0.329577	-0.0310243	-0.482936	0.213115	0.026436	0.154633	0.237993	-0.175453	-1.01085	0.144497	-0.0716989	-0.145388	-0.137074	0.428865	-0.117843	0.850341	0.189488	-0.11556	-0.0770982	0.0790123	0.50794
4.8	-0.22874	0.39129	0.00514245	-0.5085	0.05668	-0.138072	0.0222594	0.000331626	0.905267	0.105123	-0.0354599	-0.0253488	0.428465	-0.968714	-0.101927	0.511242	-0.362544	-0.222964	-0.540524	0.964399	-0.0162731	-1.02852	0.311228	-0.541539	0.457518	-0.426364	-0.00299382	-0.463389	-0.329287	0.126403	-0.479712	0.476103	0.0293252	0.39937	0.235787	-0.26686	-1.0144	-0.861492	-0.0722537	-0.0362127	-0.13078	0.776375	-0.109319	0.822526	0.187532	-0.144987	-0.077457	0.164694	0.510701
4.81	-0.220217	1.29451	0.000606146	-0.413975	0.0552835	0.0447924	0.0224413	0.0368048	0.906513	0.140526	-0.0357642	-0.0346139	0.415186	-2.07463	-0.0937761	0.069105	-0.366979	-0.384308	-0.529377	1.31706	-0.0248941	-0.570689	0.305306	-0.606448	0.446217	-1.5878	-0.00487766	-0.597319	-0.32722	0.250122	-0.473161	0.854152	0.0338855	0.500648	0.23277	-0.332403	-1.02796	-1.83374	-0.0704193	0.0229345	-0.124049	0.740739	-0.101831	0.657553	0.185485	-0.144567	-0.0769781	0.197929	0.515348
4.82	-0.203401	2.04032	-0.00265508	-0.226917	0.0549672	0.00368227	0.022992	0.0727249	0.908024	0.16013	-0.0361351	-0.0399157	0.390833	-2.99082	-0.08566	-0.317779	-0.372906	-0.291972	-0.514208	1.71976	-0.0256828	0.255258	0.298923	-0.657152	0.42415	-2.62651	-0.00387646	-0.598696	-0.325785	0.0026374	-0.462892	1.21581	0.0395357	0.65742	0.229222	-0.384669	-1.05006	-2.55391	-0.0683368	-0.169969	-0.118552	0.6601	-0.0964695	0.41145	0.183771	-0.115069	-0.0760656	0.173611	0.520846
4.83	-0.179641	2.70689	-0.00410013	-0.11117	0.054224	-0.0893502	0.0239009	0.109137	0.909704	0.17596	-0.0365423	-0.0400935	0.35727	-3.78074	-0.0780594	-0.695219	-0.376576	0.0759665	-0.495716	1.97335	-0.0238655	0.173655	0.292412	-0.669975	0.392706	-3.52616	-0.000498589	-0.829483	-0.32458	0.355949	-0.449384	1.49921	0.0429628	0.185523	0.225277	-0.394765	-1.07882	-3.1491	-0.06782	-0.377011	-0.114094	0.642405	-0.0936825	0.158927	0.182511	-0.0995731	-0.0750523	0.129677	0.526272
4.84	-0.149293	3.35978	-0.00501133	-0.0981088	0.0535565	0.0560302	0.0251689	0.143898	0.911549	0.192779	-0.0369444	-0.0413604	0.315221	-4.56016	-0.0707256	-1.04825	-0.378642	0.0609825	-0.475228	2.1457	-0.0192254	0.820675	0.285036	-0.825198	0.352357	-4.29789	0.00252	-1.14062	-0.319257	0.607745	-0.433649	1.64056	0.0463316	0.4442	0.221236	-0.429409	-1.11358	-3.75257	-0.0676898	-0.300429	-0.109972	0.635337	-0.0930623	-0.00508902	0.181378	-0.122566	-0.0740467	0.101432	0.530508
4.85	-0.112777	3.90872	-0.00621872	-0.0791998	0.0556332	0.375679	0.0267631	0.174063	0.913529	0.200388	-0.0373783	-0.045451	0.264787	-5.24687	-0.0639728	-1.4299	-0.382476	-0.142811	-0.452917	2.32827	-0.00649827	1.77795	0.276081	-0.97723	0.304444	-4.92599	0.00482765	-1.38302	-0.313285	0.538518	-0.416901	1.72882	0.050926	0.459038	0.21666	-0.493753	-1.15384	-4.25531	-0.0650025	-0.0466568	-0.106699	0.546072	-0.0938103	-0.128736	0.180147	-0.125933	-0.0729607	0.0818227	0.532738
4.86	-0.0718997	4.21596	-0.00700564	0.0221222	0.0603028	0.536923	0.0286242	0.196582	0.915488	0.188004	-0.0378535	-0.0495569	0.208033	-5.61628	-0.058338	-1.77378	-0.387677	-0.156444	-0.428985	2.45639	0.0178607	3.08532	0.265815	-1.10468	0.25093	-5.3497	0.00686084	-1.46955	-0.308037	0.445239	-0.399125	1.84114	0.0555402	0.440507	0.21154	-0.534681	-1.19753	-4.46585	-0.0602674	0.0355567	-0.104624	0.410697	-0.0958551	-0.254531	0.1792	-0.0872548	-0.071989	0.037572	0.533259
4.87	-0.0291844	4.28455	-0.00634395	0.163712	0.0657933	0.534135	0.0306616	0.209292	0.91724	0.160856	-0.038364	-0.0520142	0.148252	-5.67971	-0.0544467	-2.01517	-0.391626	0.0579888	-0.404134	2.51142	0.0535479	3.9116	0.254678	-1.15645	0.194436	-5.54371	0.00947528	-1.41953	-0.303689	0.331642	-0.380163	1.95733	0.0595815	0.349491	0.206123	-0.551354	-1.24192	-4.40824	-0.0555715	-0.0381567	-0.103779	0.27847	-0.0989769	-0.342532	0.178811	-0.0350636	-0.071324	-0.0154616	0.532234
4.88	0.0133582	4.20292	-0.00414843	0.280546	0.0708776	0.483933	0.032782	0.213837	0.91869	0.129065	-0.0388856	-0.0522337	0.0881707	-5.57588	-0.0520217	-2.11286	-0.393143	0.256115	-0.378934	2.52646	0.0948999	4.3612	0.243682	-1.11982	0.137266	-5.55647	0.0129247	-1.31183	-0.300152	0.265959	-0.36013	2.04676	0.0624281	0.201075	0.200629	-0.548585	-1.28498	-4.20832	-0.051999	-0.135192	-0.103797	0.182575	-0.102675	-0.37411	0.178952	0.00691633	-0.0710474	-0.0587179	0.529795
4.89	0.0547039	4.04889	-0.000682945	0.35066	0.0753211	0.391597	0.0349229	0.212336	0.919831	0.102293	-0.03941	-0.0511775	0.0292817	-5.3286	-0.0508135	-2.11592	-0.393023	0.301268	-0.354098	2.31104	0.136999	2.03841	0.234225	-0.621884	0.0808202	-5.45515	0.0172849	-1.20758	-0.2967	0.227893	-0.339347	2.10162	0.0636857	0.0542413	0.195118	-0.553307	-1.32589	-3.9578	-0.0495371	-0.245936	-0.104423	0.148079	-0.106395	-0.361629	0.179438	0.040082	-0.0711314	-0.0883213	0.526232
4.9	0.0939537	3.78875	0.00264827	0.317766	0.0775862	0.132304	0.0369908	0.201064	0.92078	0.0858998	-0.0398538	-0.0400358	-0.0251557	-4.84945	-0.0487918	-1.74726	-0.395029	-0.0780055	-0.332858	1.94067	0.142914	0.413334	0.228034	-0.667018	0.0264634	-5.1534	0.0209534	-1.19682	-0.29455	0.0145765	-0.318442	2.06835	0.0640468	-0.00430512	0.189587	-0.556624	-1.36407	-3.62669	-0.0492	-0.471727	-0.104059	0.25834	-0.109845	-0.3301	0.180254	0.0679798	-0.0715086	-0.11125	0.522417
4.91	0.129013	3.07551	0.00606787	0.333999	0.0778553	0.0106616	0.0388872	0.171553	0.921518	0.0596363	-0.0402466	-0.0384325	-0.0722961	-3.80476	-0.0468496	-1.45978	-0.397386	0.13448	-0.31597	1.36292	0.150062	0.85386	0.221929	-0.523829	-0.0226892	-4.26706	0.0247631	-0.879253	-0.293422	0.0199491	-0.298818	1.7659	0.0639149	-0.00776553	0.184027	-0.523054	-1.39773	-2.88902	-0.0509544	-0.540785	-0.103311	0.226158	-0.113015	-0.308673	0.181299	0.104205	-0.0721369	-0.126854	0.519034
4.92	0.152165	1.42645	0.00863909	0.166073	0.0771954	-0.0627908	0.0402706	0.0992963	0.921942	0.0244427	-0.0406073	-0.0332071	-0.102127	-1.5941	-0.0460386	-0.617738	-0.39513	0.592466	-0.307541	0.251132	0.158554	0.805606	0.218464	-0.160486	-0.0556379	-2.04978	0.0280983	-0.364094	-0.292021	0.0719758	-0.285132	0.892469	0.0640858	0.0178241	0.179833	-0.279851	-1.4196	-1.28671	-0.0536814	-0.4249	-0.102211	0.227304	-0.11604	-0.294702	0.182856	0.160745	-0.0729008	-0.133661	0.517651
4.93	0.156684	-0.481161	0.00894138	-0.0747149	0.0762834	-0.105089	0.0408307	0.0143885	0.922016	-0.00835883	-0.0409134	-0.0286218	-0.105357	0.946407	-0.0460546	0.326256	-0.387958	0.808129	-0.311564	-1.02424	0.165815	0.641517	0.219001	0.217854	-0.062831	0.549892	0.029225	0.144888	-0.291356	0.00107189	-0.281542	-0.149329	0.0638455	-0.0733758	0.178748	0.0548583	-1.42352	0.520945	-0.0565759	-0.231668	-0.100095	0.235898	-0.118432	-0.178322	0.18474	0.168896	-0.0737742	-0.123953	0.518609
4.94	0.145588	-1.56317	0.00723269	-0.214386	0.0757439	-0.0059454	0.0406867	-0.034892	0.921825	-0.0258778	-0.041204	-0.0317842	-0.0865581	2.39179	-0.0473444	0.71863	-0.380464	0.373747	-0.326095	-1.74979	0.171431	0.492274	0.222245	0.35727	-0.0484484	2.03028	0.0279742	0.414569	-0.292224	-0.0468552	-0.286505	-0.744064	0.0625825	-0.169871	0.180434	0.241975	-1.41267	1.50426	-0.0589045	-0.000169761	-0.0971963	0.193537	-0.119019	0.0552274	0.186149	0.0972658	-0.0747342	-0.0824689	0.519929
4.95	0.126372	-2.28638	0.00504398	-0.219912	0.0762716	0.0227803	0.0401704	-0.0687139	0.92151	-0.0375609	-0.0415416	-0.0348081	-0.0568077	3.37602	-0.0505514	0.886969	-0.376707	0.168204	-0.345893	-2.19873	0.174807	0.186419	0.226555	0.476776	-0.0229746	2.95915	0.0259556	0.684872	-0.293263	-0.0251014	-0.295693	-1.08504	0.0605523	-0.226957	0.183265	0.318944	-1.39445	2.14913	-0.0601058	0.0750616	-0.0947519	0.0682279	-0.117456	0.21538	0.186915	0.0877897	-0.0755401	-0.021222	0.520445
4.96	0.0992677	-3.14214	0.00297542	-0.197488	0.0766001	0.00553829	0.0392888	-0.10782	0.921045	-0.0568844	-0.0418877	-0.0342287	-0.0165068	4.4745	-0.0555512	1.12998	-0.37285	0.169275	-0.369827	-2.56514	0.174456	-0.24396	0.232179	0.627516	0.0128875	4.01557	0.0241318	1.04865	-0.293992	0.0753473	-0.308238	-1.4239	0.0580893	-0.259144	0.186731	0.378103	-1.36902	2.94864	-0.0616815	0.0967968	-0.0933813	-0.111791	-0.114843	0.278311	0.187645	0.0911396	-0.0760275	0.0159912	0.521661
4.97	0.0642085	-3.82508	0.00110122	-0.188844	0.0770596	0.0582722	0.0380521	-0.137224	0.92036	-0.0806063	-0.042226	-0.0330092	0.0336398	5.24218	-0.0618507	1.31542	-0.368525	0.147161	-0.396046	-2.64374	0.167286	-1.492	0.238931	0.770605	0.0589824	4.82725	0.0227055	1.32045	-0.29386	0.136487	-0.323591	-1.62076	0.0554224	-0.262123	0.190649	0.400249	-1.33598	3.61278	-0.0633856	0.180867	-0.0933658	-0.289682	-0.111728	0.314933	0.188166	0.0551675	-0.0763044	0.0457531	0.523622
4.98	0.0235628	-4.26641	-0.000975994	-0.240142	0.0782238	0.163409	0.0365827	-0.154947	0.919437	-0.103523	-0.0425398	-0.0299021	0.0898143	5.62829	-0.0682086	1.49774	-0.36307	0.168687	-0.421854	-2.5047	0.145291	-2.29312	0.246492	0.813386	0.111866	5.33519	0.0211466	1.42581	-0.293601	0.149847	-0.340123	-1.6729	0.0526825	-0.290101	0.194678	0.40561	-1.29726	4.07133	-0.0645181	0.324218	-0.0943727	-0.401743	-0.10841	0.324044	0.188295	0.0229256	-0.0763149	0.0761431	0.525684
4.99	-0.0205041	-4.52969	-0.00357052	-0.275098	0.0803748	0.268643	0.0349852	-0.163594	0.918297	-0.123851	-0.0428344	-0.0296015	0.148874	5.7825	-0.0740166	1.55079	-0.357956	0.00513054	-0.445643	-2.25556	0.124341	-2.05698	0.253385	0.709913	0.168514	5.59095	0.0192962	1.49606	-0.293187	0.151744	-0.356517	-1.61059	0.049497	-0.341572	0.198536	0.370957	-1.25467	4.37353	-0.0646608	0.456559	-0.0961671	-0.509534	-0.10531	0.284317	0.188182	0.00124783	-0.0760375	0.0925575	0.527682
5	-0.0663398	-4.57813	-0.00659722	-0.295772	0.083832	0.488104	0.0333382	-0.163228	0.91698	-0.137987	-0.0431404	-0.0321764	0.208322	5.63703	-0.0797318	1.47781	-0.354523	-0.276934	-0.466456	-1.8832	0.101235	-2.47902	0.25954	0.660956	0.226796	5.59105	0.0176201	1.53225	-0.293166	0.125985	-0.372048	-1.49456	0.0456113	-0.444569	0.201856	0.292896	-1.20974	4.45846	-0.0634613	0.689052	-0.0990103	-0.642713	-0.102714	0.237406	0.18778	-0.0457763	-0.0755293	0.108861	0.529495
[truncated: 2,459 more columns]
