# Supplementary material for: Analysis of abnormal posture in patients with Parkinson's disease using a computational model considering muscle tones
Source: Front Comput Neurosci. 2023 Oct 5;17:1218707. doi: 10.3389/fncom.2023.1218707 (PMC10585043; doi:10.3389/fncom.2023.1218707)
Supplement: Supplementary file 4 [file Data_Sheet_4.ZIP › result_simulation_sub1-2/Sub1_uff4.126078.sto]

221203_Sub1_uff4.126078_3/1836_999999.999_5.359
version=1
nRows=501
nColumns=2509
inDegrees=no
endheader
time	pelvis_tilt	pelvis_tilt_u	pelvis_list	pelvis_list_u	pelvis_rotation	pelvis_rotation_u	pelvis_tx	pelvis_tx_u	pelvis_ty	pelvis_ty_u	pelvis_tz	pelvis_tz_u	hip_flexion_r	hip_flexion_r_u	hip_adduction_r	hip_adduction_r_u	hip_rotation_r	hip_rotation_r_u	knee_angle_r	knee_angle_r_u	subtalar_angle_1_r	subtalar_angle_1_r_u	ankle_angle_r	ankle_angle_r_u	hip_flexion_l	hip_flexion_l_u	hip_adduction_l	hip_adduction_l_u	hip_rotation_l	hip_rotation_l_u	knee_angle_l	knee_angle_l_u	subtalar_angle_1_l	subtalar_angle_1_l_u	ankle_angle_l	ankle_angle_l_u	lumbar_extension	lumbar_extension_u	lumbar_bending	lumbar_bending_u	lumbar_rotation	lumbar_rotation_u	neck_extension	neck_extension_u	roll	roll_u	yaw	yaw_u	neck_extension_2
0	0.2862	0	0.0213746	0	0.0887786	0	-0.063201	0	0.916866	0	0	0	-0.092618	0	-0.0493258	0	-0.322169	0	-0.379361	0	0.0851315	0	0.166482	0	-0.0575877	0	-0.0376803	0	-0.308116	0	-0.334014	0	0.060438	0	0.0951994	0	-1.25694	0	-0.061272	0	-0.118918	0	-0.479143	0	-0.0201894	0	0.00458186	0	0.326483
0.01	0.28397	0.121562	0.0207647	0.016852	0.0889817	0.0195735	-0.0631133	-0.00519946	0.916874	0.0237631	-2.07E-05	-0.000319234	-0.0903639	-0.00125738	-0.0489436	0.00334776	-0.322726	-0.0652572	-0.378667	-0.226058	0.0769367	-0.40585	0.162451	-0.0764974	-0.0554372	-0.00214452	-0.0382773	0.0208505	-0.30888	-0.206226	-0.333113	-0.216278	0.0515035	-0.555067	0.0908751	-0.0797722	-1.25394	-0.191224	-0.0609782	-0.0144619	-0.118449	0.0129727	-0.478121	0.0889596	-0.0202714	0.0130941	0.00393064	-0.082816	0.325299
0.02	0.285227	0.127026	0.021124	0.0394707	0.0888011	-0.0201917	-0.0632099	-0.0094313	0.917127	0.0224849	-7.42E-06	0.00274091	-0.0898883	0.0224877	-0.0487587	0.0585895	-0.32283	0.0522471	-0.381537	-0.254145	0.0793147	0.498536	0.161564	-0.0978993	-0.0550408	0.00409965	-0.0376873	0.06553	-0.311669	-0.225291	-0.335824	-0.239776	0.0535372	0.4761	0.0899928	-0.11337	-1.25606	-0.20067	-0.0612939	-0.0694561	-0.118414	0.0290089	-0.477262	0.0852174	-0.0200523	0.0242968	0.00312253	-0.0830527	0.326097
0.03	0.286651	0.149739	0.0214224	0.0351438	0.08858	-0.00364089	-0.0632573	0.000193332	0.917285	0.00805656	2.40E-05	0.00317709	-0.0903139	-0.13131	-0.0482274	0.00572416	-0.321408	0.219158	-0.382952	-0.0258022	0.0821308	0.0985653	0.160866	-0.0326406	-0.0555621	-0.126883	-0.0372709	-0.00848598	-0.312129	0.102977	-0.337307	-0.0544184	0.0566166	0.176357	0.0891039	-0.0515319	-1.25809	-0.182411	-0.0616844	-0.0565171	-0.118204	0.0313682	-0.476469	0.0662593	-0.0197957	0.0287616	0.00230671	-0.0830657	0.326306
0.04	0.287947	0.0990064	0.0217883	0.0350675	0.0885059	0.0101944	-0.0632246	0.00493232	0.917292	-0.00519903	5.46E-05	0.00300183	-0.0918516	-0.156101	-0.04787	-0.0233991	-0.31922	0.198885	-0.382387	0.108824	0.0823981	-0.0406468	0.160854	0.0212005	-0.057033	-0.145877	-0.0369653	-0.0176163	-0.310879	0.111329	-0.337169	0.0596072	0.0574537	-0.0116813	0.0889025	0.00141862	-1.25958	-0.100241	-0.0620234	-0.0426225	-0.11805	0.0197825	-0.475989	0.0298028	-0.0194836	0.0325587	0.00150316	-0.0798243	0.326333
0.05	0.288604	0.0394931	0.0220828	0.0159644	0.0886018	0.0244664	-0.0631828	0.00273206	0.917226	-0.0057133	8.48E-05	0.00296916	-0.0930502	-0.0784564	-0.0476649	-0.0131333	-0.317977	0.0567106	-0.381389	0.0686518	0.0815045	-0.101903	0.161121	0.0252079	-0.0581383	-0.0737368	-0.0367878	-0.0160538	-0.310422	-0.00994738	-0.336545	0.052482	0.0568085	-0.076572	0.0889884	0.00612605	-1.26027	-0.0423028	-0.0622368	-0.0169725	-0.117893	0.0208955	-0.475811	0.0112336	-0.0191457	0.0349749	0.000741792	-0.0729466	0.326465
0.06	0.288902	0.0283276	0.0222796	0.0121884	0.0888457	0.0318554	-0.0631716	-0.000158202	0.9172	0.000520242	0.000112358	0.00245155	-0.0935453	-0.0231968	-0.0476982	-0.0312402	-0.317981	-0.035918	-0.381148	-0.0134682	0.0809497	-0.00329334	0.161295	0.00824351	-0.0586886	-0.0439547	-0.0367749	-0.0143546	-0.310853	-0.0534705	-0.336169	0.0286915	0.0563965	-0.0046481	0.088954	-0.0161416	-1.26069	-0.0456745	-0.0623029	-0.0104101	-0.117713	0.0186824	-0.475712	0.0112758	-0.0187835	0.0372944	5.37E-05	-0.0654265	0.326645
0.07	0.28922	0.0357785	0.0225208	0.0190075	0.0891065	0.0308482	-0.063177	-0.000619658	0.917225	0.00378139	0.000133984	0.00194708	-0.0938666	-0.0187436	-0.0480967	-0.0623926	-0.318456	-0.0478657	-0.381432	-0.0311864	0.0812327	0.0457524	0.16131	-0.00480957	-0.0592184	-0.060645	-0.0367541	-0.0144918	-0.311262	-0.0193739	-0.335829	0.0443374	0.0565802	0.024855	0.088682	-0.0345657	-1.26124	-0.0588798	-0.0623762	-0.0175544	-0.117583	0.0148233	-0.475591	0.0120154	-0.0184094	0.0369305	-0.00056799	-0.059465	0.326748
0.08	0.289555	0.0295764	0.0228051	0.0196903	0.0893339	0.0290381	-0.0631812	-0.000232753	0.917262	0.00325242	0.000153244	0.00200607	-0.094294	-0.0249312	-0.0486865	-0.0699911	-0.318935	-0.0455015	-0.381633	-0.00582873	0.0815638	0.01149	0.161268	-0.00499124	-0.0598902	-0.0676947	-0.0366762	-0.0128142	-0.311323	0.00613622	-0.335257	0.0686249	0.0567596	0.00786819	0.0882863	-0.0389103	-1.26182	-0.0502921	-0.0625071	-0.0195964	-0.117482	0.0147188	-0.475491	0.0102575	-0.0180477	0.0348174	-0.00112897	-0.0535162	0.326772
0.09	0.289252	-0.0706242	0.023079	0.040458	0.0893792	-0.0122307	-0.0631826	-0.000461937	0.917291	0.00068028	0.000176427	0.00303449	-0.0941311	0.0780359	-0.049327	-0.0555199	-0.319228	-0.00379395	-0.381594	0.0125352	0.0811495	-0.116516	0.161137	-0.00206078	-0.0600293	0.00238955	-0.0365008	0.0339325	-0.311419	-0.02601	-0.334416	0.107602	0.0562877	-0.110444	0.0877505	-0.0554969	-1.26164	0.0726221	-0.0628672	-0.0626992	-0.117379	-4.60E-05	-0.475727	-0.0823198	-0.0176797	0.0415515	-0.00162307	-0.0425176	0.327111
0.1	0.288556	-0.0448675	0.0234007	0.0251253	0.0891657	0.00293735	-0.0631806	0.00159482	0.9173	0.0030644	0.000212787	0.00407846	-0.0936667	0.0201055	-0.0500178	-0.0477157	-0.319319	-0.0303744	-0.381277	0.0618224	0.0800187	-0.0964306	0.161129	-0.0158401	-0.0600231	-0.0361791	-0.0362542	-0.00396454	-0.311451	0.0431627	-0.333168	0.142117	0.055448	-0.0851555	0.0872545	-0.0560108	-1.26094	0.0556783	-0.063568	-0.045353	-0.117371	-0.00466292	-0.47679	-0.110134	-0.0172815	0.03582	-0.00198558	-0.0273481	0.328309
0.11	0.288678	0.0675014	0.0235959	0.00809121	0.0893709	0.0457891	-0.0631418	0.00599366	0.917373	0.0114448	0.000255973	0.00435222	-0.0944582	-0.145017	-0.050332	-0.067414	-0.319812	-0.056882	-0.380244	0.143481	0.0792216	-0.0463478	0.160708	-0.0672272	-0.0611077	-0.163817	-0.0363566	-0.06668	-0.310536	0.122915	-0.331517	0.187989	0.0545981	-0.045949	0.0865513	-0.0853186	-1.26099	-0.0585617	-0.0638114	-0.0104711	-0.117427	-0.0111568	-0.477804	-0.0933598	-0.0169528	0.0306394	-0.0022226	-0.0171565	0.329137
0.12	0.289613	0.105707	0.0238652	0.0114281	0.0899134	0.0700915	-0.0630718	0.00738749	0.917516	0.0161788	0.000297923	0.00415377	-0.0964713	-0.210331	-0.0504409	-0.0701314	-0.320617	-0.0850784	-0.37853	0.194454	0.0792503	0.0393731	0.159897	-0.0935471	-0.0632109	-0.220135	-0.0363175	-0.0459409	-0.309665	0.0523675	-0.329444	0.223291	0.054668	0.0348972	0.0855342	-0.115456	-1.26186	-0.0990285	-0.0637505	0.00131811	-0.1177	-0.0309358	-0.478696	-0.0879511	-0.0166493	0.0296032	-0.00237861	-0.0122897	0.32973
0.13	0.29053	0.0772468	0.0241571	0.0059	0.0905901	0.0732862	-0.0630013	0.00661778	0.917683	0.0167365	0.000341817	0.00471987	-0.0985683	-0.193618	-0.0502691	-0.0271977	-0.321655	-0.0938474	-0.376447	0.220885	0.0797526	0.0516458	0.158881	-0.106876	-0.0653035	-0.198812	-0.0359157	-0.00457108	-0.309641	-0.0210404	-0.327102	0.244406	0.055062	0.0466947	0.0842846	-0.130981	-1.26271	-0.0680882	-0.0635981	0.00664805	-0.118102	-0.0372005	-0.479553	-0.084502	-0.0163583	0.0285065	-0.00250279	-0.0100821	0.330212
0.14	0.291176	0.0607487	0.0243929	0.00218464	0.0912549	0.066432	-0.062937	0.00640997	0.917849	0.0166185	0.000392419	0.00537107	-0.100381	-0.18878	-0.0497521	0.00556666	-0.322551	-0.0590562	-0.374117	0.246183	0.0801932	0.0301122	0.157779	-0.11347	-0.0671132	-0.193689	-0.0352347	0.0201914	-0.309931	-0.0128462	-0.324535	0.269564	0.0555342	0.0436044	0.0829491	-0.13577	-1.26324	-0.0483262	-0.0634759	0.00278599	-0.1185	-0.0348928	-0.480342	-0.0708191	-0.0160813	0.0271491	-0.00261416	-0.00969183	0.330541
0.15	0.291778	0.0625082	0.0246035	0.00384961	0.0918331	0.0565648	-0.0628715	0.00662772	0.918021	0.0177646	0.000447512	0.00563262	-0.1022	-0.200047	-0.0490509	0.0110532	-0.322953	-0.00662533	-0.371536	0.268714	0.0804159	0.0233036	0.156604	-0.122233	-0.0689523	-0.208135	-0.0343619	0.0314133	-0.309943	0.0226052	-0.321712	0.292482	0.0560147	0.0588092	0.0815572	-0.142547	-1.26372	-0.0492284	-0.0634456	-0.0073555	-0.118865	-0.0308096	-0.481007	-0.0593234	-0.0158183	0.0252532	-0.00272739	-0.0109111	0.330716
0.16	0.292363	0.0537443	0.0247662	-0.00146102	0.0923157	0.0444926	-0.0628062	0.00639153	0.918204	0.0188455	0.000505775	0.00605957	-0.10406	-0.196454	-0.0482875	0.0165601	-0.322977	0.0132626	-0.368782	0.28059	0.0807038	0.0302158	0.155339	-0.131166	-0.0708383	-0.202454	-0.0334442	0.0259863	-0.30966	0.0441643	-0.318722	0.30324	0.0566215	0.0605071	0.0800972	-0.147968	-1.26418	-0.0395903	-0.0634944	-0.0123964	-0.119154	-0.0202826	-0.481571	-0.0583643	-0.0156187	-0.0112204	-0.00290376	-0.0537008	0.33084
0.17	0.292793	0.0341085	0.0248386	-0.0046465	0.0926827	0.0298784	-0.062745	0.00598808	0.918395	0.0193101	0.000568774	0.00650508	-0.105779	-0.177284	-0.0475308	0.0152404	-0.322976	-0.000147906	-0.365955	0.285228	0.0810042	0.0210424	0.153983	-0.138821	-0.0726042	-0.182593	-0.0326582	0.0160217	-0.309281	0.0393991	-0.31568	0.305458	0.0572236	0.0545718	0.0786008	-0.151048	-1.26448	-0.0174428	-0.0635975	-0.0167975	-0.119329	-0.0121984	-0.482252	-0.0707249	-0.0162906	-0.103214	-0.00398725	-0.125663	0.331217
0.18	0.293069	0.0208368	0.0248608	-0.0077988	0.092928	0.0203508	-0.0626852	0.00595185	0.91859	0.0195727	0.000635118	0.00678047	-0.107392	-0.167598	-0.0468894	0.00769899	-0.323195	-0.031398	-0.363057	0.293795	0.0810941	0.00688749	0.152556	-0.146321	-0.074271	-0.168677	-0.0320302	0.00176853	-0.309023	0.0230387	-0.312605	0.30597	0.057709	0.0512171	0.0770713	-0.152225	-1.2646	-0.00263269	-0.0637787	-0.0191195	-0.119437	-0.0072446	-0.483005	-0.0742514	-0.0174928	-0.133454	-0.00520799	-0.112901	0.331617
0.19	0.293164	-0.00482619	0.0248136	-0.0119152	0.0931258	0.014471	-0.0626288	0.0051691	0.918784	0.0190855	0.000703912	0.00694685	-0.108848	-0.137839	-0.0463209	0.00902276	-0.323718	-0.055954	-0.360129	0.287264	0.0812045	0.0158988	0.151082	-0.145281	-0.0757278	-0.131224	-0.0315727	0.000965339	-0.308953	-0.001661	-0.309627	0.286098	0.0582812	0.0692462	0.075567	-0.14622	-1.26452	0.0251106	-0.063967	-0.0171442	-0.119494	-0.00653965	-0.483826	-0.0821368	-0.0189211	-0.153395	-0.00625596	-0.0962222	0.332017
0.2	0.292939	-0.0393088	0.0246981	-0.01921	0.0932869	0.00970364	-0.0625841	0.0037233	0.918967	0.0173592	0.000774523	0.00717003	-0.109871	-0.0871677	-0.0458083	0.0237049	-0.324383	-0.0645466	-0.357399	0.255258	0.0814589	0.0305881	0.149673	-0.133604	-0.0766913	-0.0728239	-0.0312239	0.00759964	-0.309111	-0.0201417	-0.306962	0.245167	0.0590204	0.0739081	0.0741832	-0.130052	-1.2641	0.062294	-0.0641579	-0.0110014	-0.119529	-0.00618639	-0.484694	-0.0837671	-0.0205634	-0.176119	-0.00717296	-0.0836105	0.332367
0.21	0.292428	-0.0573897	0.0245096	-0.023111	0.0934191	0.00492398	-0.062552	0.00293712	0.919128	0.014952	0.000847029	0.00731509	-0.110399	-0.0501865	-0.0453123	0.0338431	-0.325011	-0.053006	-0.355046	0.216357	0.0817648	0.0268923	0.148407	-0.117717	-0.0771376	-0.033817	-0.0309885	0.00839704	-0.309327	-0.015458	-0.304716	0.206817	0.0597045	0.0634059	0.0729741	-0.111134	-1.26335	0.0846592	-0.0643355	-0.0076681	-0.119544	-0.00699833	-0.485557	-0.0847365	-0.0224274	-0.197644	-0.0079529	-0.0682599	0.332598
0.22	0.291858	-0.0540929	0.0243086	-0.0191661	0.0935161	0.00238752	-0.0625213	0.00324982	0.919267	0.0126745	0.000920021	0.0072654	-0.110704	-0.0387132	-0.0448633	0.0292687	-0.325443	-0.0306487	-0.353045	0.184795	0.0819841	0.0149308	0.147322	-0.098237	-0.0773905	-0.0263599	-0.0308476	0.00378592	-0.309401	0.00121125	-0.302787	0.180331	0.060252	0.0479293	0.071948	-0.0947776	-1.26249	0.0862359	-0.0645145	-0.00887889	-0.119579	-0.0125141	-0.486389	-0.0784462	-0.0244867	-0.215238	-0.00856255	-0.049409	0.332691
0.23	0.291327	-0.0529263	0.0241538	-0.0156532	0.0935894	0.00339252	-0.0624875	0.00350181	0.919381	0.0101556	0.00099242	0.00724636	-0.110913	-0.0229498	-0.0444933	0.0293404	-0.325698	-0.0222612	-0.351373	0.148059	0.0821651	0.0223738	0.146446	-0.0765054	-0.0775937	-0.0155068	-0.0307563	0.00103573	-0.309352	0.0079111	-0.301121	0.151403	0.0607331	0.046647	0.0710887	-0.0755548	-1.26162	0.0896204	-0.0647017	-0.00692604	-0.119685	-0.0197173	-0.487195	-0.0782869	-0.0267157	-0.231591	-0.00898822	-0.0311801	0.332704
0.24	0.290764	-0.0597059	0.0240445	-0.00896276	0.09367	0.00578008	-0.0624535	0.00329628	0.91947	0.00766238	0.00106467	0.00719528	-0.110894	0.00794292	-0.044182	0.0301477	-0.325924	-0.0233541	-0.350128	0.09971	0.0824267	0.0269177	0.145805	-0.0519734	-0.0776259	0.00704749	-0.0307087	0.00763803	-0.309301	0.00170675	-0.299789	0.114082	0.0611711	0.0417358	0.0704146	-0.059312	-1.26068	0.100262	-0.064874	-0.00569213	-0.119874	-0.0310424	-0.48803	-0.0796257	-0.029093	-0.244642	-0.00922999	-0.0128265	0.332697
0.25	0.290283	-0.0276587	0.0240312	0.00290189	0.0937458	0.0081653	-0.0624152	0.00480144	0.919537	0.00591555	0.00113531	0.0068732	-0.110793	-0.0137515	-0.0439822	0.0100109	-0.326115	-0.0135105	-0.349274	0.0767914	0.0824801	-0.0161635	0.145354	-0.0365869	-0.0776407	-0.0254253	-0.0306552	-0.00155166	-0.309296	0.00141988	-0.298732	0.103028	0.0613501	-0.00297828	0.0698372	-0.0545492	-1.25978	0.0738668	-0.0650573	-0.0104566	-0.120175	-0.0404384	-0.488852	-0.0782147	-0.0315617	-0.246425	-0.00925132	0.0164817	0.33265
0.26	0.290168	-9.32E-05	0.0241326	0.0108746	0.0938239	0.0123701	-0.0623593	0.00606659	0.919589	0.00433984	0.00120264	0.00662978	-0.111037	-0.0319362	-0.0438742	-0.00129307	-0.326218	-0.00642956	-0.348602	0.053617	0.0824645	0.0167365	0.145076	-0.0191189	-0.0780474	-0.0491452	-0.0305737	-0.00514019	-0.309274	0.00469997	-0.297768	0.0859401	0.0614313	0.022111	0.0693573	-0.0408142	-1.25921	0.0506962	-0.0652438	-0.0122265	-0.12058	-0.0477447	-0.489658	-0.0784486	-0.0339476	-0.226783	-0.00892315	0.0573243	0.332613
0.27	0.290205	0.00796878	0.0242904	0.0144875	0.0939245	0.0154237	-0.0622966	0.00647143	0.919622	0.00222337	0.00126862	0.00655068	-0.111306	-0.0239287	-0.0437874	-0.000691773	-0.326298	-0.00667713	-0.348242	0.0179726	0.0826731	0.0182251	0.144992	0.00186155	-0.0785009	-0.0437618	-0.0304647	-0.000660557	-0.309246	0.00191219	-0.297062	0.0549182	0.0616544	0.0172491	0.0690353	-0.0243292	-1.25874	0.0467299	-0.0654193	-0.0124331	-0.121053	-0.0531749	-0.490425	-0.0706615	-0.0360078	-0.185185	-0.00813476	0.104031	0.332533
0.28	0.290352	0.0245639	0.0244933	0.0192838	0.0940328	0.016941	-0.0622287	0.00724449	0.919634	0.000166451	0.00133359	0.00641233	-0.111536	-0.026556	-0.0437368	-0.00728205	-0.326366	-0.00346011	-0.348232	-0.0138038	0.0828159	0.0119959	0.145108	0.0205325	-0.0789297	-0.0500236	-0.03033	-0.000289512	-0.309239	0.00373441	-0.296654	0.0280802	0.0617471	0.00243071	0.0688761	-0.00837657	-1.25834	0.0351915	-0.0656049	-0.0155415	-0.121574	-0.0566219	-0.491086	-0.0590442	-0.0376544	-0.145783	-0.00696482	0.131672	0.332357
0.29	0.290733	0.053333	0.0247607	0.0255913	0.0941277	0.016581	-0.0621493	0.00871126	0.919626	-0.00157494	0.00139677	0.00625429	-0.111925	-0.0475681	-0.0437653	-0.0228414	-0.326375	0.00499766	-0.348482	-0.03415	0.0828909	0.00310542	0.145402	0.0371246	-0.0795265	-0.0751197	-0.030171	-0.00790768	-0.309185	0.0119012	-0.296461	0.0123697	0.0617369	-0.00400303	0.0688556	0.0041707	-1.25813	0.0122168	-0.0658229	-0.0221091	-0.122136	-0.0576928	-0.491615	-0.0475437	-0.038937	-0.11185	-0.00559972	0.144015	0.332098
0.3	0.291404	0.07904	0.0250719	0.0302177	0.0941975	0.014835	-0.0620541	0.010255	0.919605	-0.00284056	0.001459	0.00619567	-0.112583	-0.0682272	-0.0438599	-0.0369915	-0.326325	0.00878796	-0.348897	-0.0490795	0.0828944	-0.000664619	0.145833	0.0492325	-0.080412	-0.100042	-0.0300314	-0.0180112	-0.309068	0.0156797	-0.296382	0.0034118	0.0616664	-0.00990945	0.068956	0.0158189	-1.25816	-0.00771698	-0.0660785	-0.0296429	-0.122705	-0.0566361	-0.492056	-0.0436488	-0.0398221	-0.0586829	-0.00407613	0.170678	0.331862
0.31	0.292278	0.094412	0.0254223	0.0341174	0.0942508	0.016082	-0.0619453	0.01144	0.919572	-0.00349766	0.00152085	0.00615066	-0.113427	-0.0794411	-0.044028	-0.0493025	-0.326307	0.00138349	-0.349452	-0.0611444	0.0828714	-0.00365109	0.146369	0.0572913	-0.0814952	-0.112319	-0.0299044	-0.021924	-0.308959	0.0122027	-0.296405	-0.00821743	0.0615587	-0.00991383	0.0691516	0.0221814	-1.25834	-0.0181763	-0.0663869	-0.0363176	-0.123285	-0.0579037	-0.492569	-0.0633647	-0.0399723	0.0354763	-0.00212875	0.227112	0.33184
0.32	0.293264	0.102594	0.0257975	0.0327999	0.094335	0.0219716	-0.0618256	0.0125263	0.919534	-0.00398369	0.00158252	0.00619253	-0.114397	-0.0895748	-0.0442573	-0.0564198	-0.326394	-0.00960205	-0.350076	-0.0619674	0.0828262	-0.00553159	0.146957	0.0596127	-0.082655	-0.115477	-0.0297879	-0.0260999	-0.308884	0.0102769	-0.296547	-0.0190747	0.0615046	-0.00398992	0.069404	0.0276573	-1.25858	-0.0208466	-0.066728	-0.0377358	-0.123881	-0.0580811	-0.493359	-0.102651	-0.0389934	0.165292	0.000449713	0.295851	0.332268
0.33	0.294309	0.106055	0.0261629	0.0284066	0.0944885	0.0285777	-0.061694	0.013756	0.919495	-0.0039005	0.0016448	0.00630034	-0.11549	-0.100835	-0.0445045	-0.0602749	-0.326578	-0.0170425	-0.350651	-0.0521329	0.0827482	-0.00873327	0.14755	0.0588301	-0.0838485	-0.115561	-0.0297174	-0.032211	-0.308817	0.0112823	-0.296769	-0.0247447	0.0614667	-0.00182988	0.0697109	0.0332314	-1.25883	-0.0184672	-0.0670793	-0.0384582	-0.124468	-0.0563377	-0.494625	-0.153919	-0.036582	0.320415	0.00368663	0.357908	0.333248
0.34	0.295331	0.0974139	0.0264999	0.0212213	0.0947183	0.0356386	-0.0615519	0.0145809	0.919458	-0.0034222	0.0017088	0.00652762	-0.116647	-0.100733	-0.0447449	-0.0570348	-0.326842	-0.0266806	-0.351112	-0.04008	0.0826816	-0.00385571	0.148119	0.0546778	-0.0849952	-0.101086	-0.0296983	-0.0340454	-0.308735	0.0130005	-0.297048	-0.03172	0.0615308	0.0141854	0.070059	0.0364528	-1.259	-0.00327361	-0.067451	-0.0376556	-0.125034	-0.0539302	-0.496501	-0.218242	-0.0325817	0.481096	0.00740855	0.393932	0.334825
0.35	0.296215	0.0791925	0.0267733	0.0121816	0.0950442	0.0426094	-0.0614028	0.0152311	0.919427	-0.00279351	0.00177534	0.00676498	-0.117736	-0.091214	-0.0449381	-0.0491623	-0.327214	-0.0377749	-0.351448	-0.026938	0.0826383	-0.00574362	0.148626	0.0470009	-0.0859495	-0.0763299	-0.0297526	-0.0334028	-0.308627	0.0148823	-0.297403	-0.0380817	0.061698	0.0188661	0.0704231	0.0362296	-1.25896	0.0209576	-0.0678258	-0.0355716	-0.125557	-0.0512708	-0.499091	-0.291104	-0.0270192	0.632918	0.0113059	0.394159	0.336951
0.36	0.296889	0.0574882	0.0269776	0.00183294	0.0954586	0.0488604	-0.0612473	0.0158996	0.919404	-0.00179774	0.00184411	0.00697548	-0.118691	-0.0802739	-0.0450866	-0.0393438	-0.327686	-0.0479556	-0.351635	-0.00947947	0.0825761	-0.00430538	0.149045	0.036346	-0.0866582	-0.0511414	-0.0298708	-0.0330619	-0.308481	0.0195911	-0.297786	-0.0378052	0.0619192	0.0257244	0.0707724	0.0338805	-1.25866	0.0487494	-0.0682132	-0.0324297	-0.126035	-0.0478549	-0.502431	-0.359819	-0.0200649	0.762154	0.0150042	0.355362	0.33953
0.37	0.297324	0.0320407	0.0270994	-0.00756353	0.0959587	0.0535187	-0.0610853	0.0164798	0.919393	-0.000376791	0.00191464	0.0071267	-0.119492	-0.0657341	-0.0451741	-0.0288441	-0.328246	-0.056404	-0.351637	0.00975297	0.0825362	-0.00557393	0.149348	0.0226164	-0.0871214	-0.0258562	-0.030061	-0.0310887	-0.308268	0.0251639	-0.298134	-0.0309252	0.0622089	0.0299335	0.0710906	0.028423	-1.25806	0.0802974	-0.0686026	-0.0298471	-0.126459	-0.0452684	-0.506497	-0.427541	-0.0119696	0.865594	0.0181715	0.28711	0.342411
0.38	0.297535	0.0160722	0.0271479	-0.0169054	0.0965243	0.0573808	-0.0609159	0.0175359	0.919398	0.00155821	0.00198602	0.00712811	-0.120181	-0.0677717	-0.0452014	-0.020725	-0.328877	-0.063477	-0.351391	0.0436048	0.0824029	-0.0245617	0.149473	0.000782987	-0.0873952	-0.0157634	-0.0303009	-0.0334314	-0.307996	0.0320738	-0.298368	-0.0129995	0.0625099	0.0230069	0.0713228	0.0169362	-1.25718	0.101711	-0.0690026	-0.026735	-0.126832	-0.0405369	-0.511242	-0.48687	-0.0030011	0.942057	0.0205706	0.197801	0.345469
0.39	0.29772	0.0283575	0.0271254	-0.0230754	0.0971516	0.0606089	-0.0607303	0.0197725	0.919428	0.00477379	0.00205642	0.00689945	-0.121074	-0.1129	-0.0451229	-0.0241452	-0.329566	-0.0647035	-0.35067	0.106079	0.0819995	-0.0560906	0.149323	-0.0329499	-0.0877817	-0.0479072	-0.0305918	-0.0463679	-0.307628	0.0440481	-0.298315	0.0295533	0.0625707	-0.0109588	0.071384	-0.00760029	-1.25621	0.0936949	-0.069387	-0.0262171	-0.127141	-0.0345919	-0.516603	-0.541098	0.00657249	0.990792	0.022063	0.0966811	0.34859
0.4	0.29817	0.0693269	0.0270677	-0.0267404	0.0978147	0.0619224	-0.0605171	0.0229907	0.919498	0.0097302	0.00212335	0.00645868	-0.122637	-0.203518	-0.0449011	-0.0355107	-0.330271	-0.0616711	-0.349155	0.202067	0.0812834	-0.0863669	0.148772	-0.0793708	-0.0887613	-0.129141	-0.0308783	-0.069148	-0.307146	0.058891	-0.29765	0.110214	0.0623457	-0.0293079	0.0711168	-0.0473865	-1.25547	0.0568317	-0.0697547	-0.0284317	-0.127399	-0.0265462	-0.522486	-0.587794	0.0164684	1.00844	0.0225476	-0.0144562	0.351703
0.41	0.299128	0.125671	0.0269802	-0.0288368	0.0984893	0.0621409	-0.0602674	0.026929	0.919628	0.0163666	0.00218495	0.0058206	-0.125265	-0.324289	-0.044445	-0.0489507	-0.330989	-0.059094	-0.346526	0.327652	0.0803232	-0.106119	0.147696	-0.135594	-0.0907897	-0.246123	-0.031108	-0.0951904	-0.306537	0.0760084	-0.295979	0.229098	0.0619469	-0.051108	0.0703985	-0.09937	-1.25521	0.00269637	-0.0700903	-0.031231	-0.127603	-0.0188024	-0.528766	-0.619033	0.0263401	0.986598	0.0219577	-0.13217	0.354654
0.42	0.300616	0.170048	0.0268772	-0.0306258	0.0991713	0.0613168	-0.0599814	0.030092	0.919829	0.0239311	0.00223966	0.00515897	-0.129063	-0.436402	-0.0436895	-0.0524115	-0.33175	-0.0601749	-0.342568	0.464259	0.0792355	-0.10765	0.146	-0.201378	-0.0940216	-0.360996	-0.031182	-0.109854	-0.305798	0.0911253	-0.293001	0.369061	0.0613565	-0.0632707	0.0690931	-0.163054	-1.25547	-0.0417488	-0.0703762	-0.0321961	-0.127781	-0.014332	-0.535269	-0.636316	0.0357837	0.920931	0.0202223	-0.256633	0.357221
0.43	0.302403	0.186047	0.0267539	-0.0304201	0.0998265	0.05567	-0.0596704	0.0319026	0.920108	0.0319452	0.002289	0.00471096	-0.133743	-0.515478	-0.04257	-0.0404906	-0.332562	-0.0593854	-0.337257	0.598799	0.0782047	-0.105186	0.143626	-0.271566	-0.0982532	-0.452962	-0.0310084	-0.107855	-0.304973	0.0992854	-0.288566	0.520295	0.0606705	-0.0723017	0.0671056	-0.236212	-1.25604	-0.0607079	-0.0706349	-0.0344757	-0.127957	-0.0143709	-0.541797	-0.630755	0.0443437	0.807942	0.017291	-0.380979	0.359087
0.44	0.304286	0.191395	0.0266304	-0.0277599	0.100418	0.049932	-0.0593442	0.0333018	0.920469	0.0404216	0.00233394	0.00426374	-0.139079	-0.587685	-0.041091	-0.029342	-0.333311	-0.04294	-0.330554	0.744765	0.0771142	-0.113385	0.140519	-0.347614	-0.103338	-0.546419	-0.0305167	-0.102237	-0.304083	0.110472	-0.282513	0.694379	0.0598876	-0.0830133	0.0643369	-0.318735	-1.25675	-0.0719477	-0.0708976	-0.0358767	-0.12817	-0.019165	-0.548099	-0.598727	0.0516097	0.663011	0.0132352	-0.485036	0.359928
0.45	0.306192	0.18997	0.026525	-0.0244014	0.100961	0.0473394	-0.0590049	0.0345389	0.920918	0.0493209	0.00237395	0.00373417	-0.145069	-0.658801	-0.0392901	-0.0231408	-0.333868	-0.0205116	-0.322315	0.904329	0.0759916	-0.112541	0.13662	-0.429041	-0.109322	-0.6433	-0.0296978	-0.0983229	-0.303089	0.122738	-0.274608	0.889621	0.0590161	-0.0881247	0.0606818	-0.413108	-1.25755	-0.0792456	-0.0711473	-0.0342488	-0.128458	-0.0279182	-0.553969	-0.556478	0.0574309	0.516093	0.00834476	-0.550499	0.35957
0.46	0.308007	0.171582	0.0264498	-0.0195148	0.101465	0.0435028	-0.058655	0.0353361	0.921456	0.0580888	0.0024087	0.00321604	-0.15164	-0.712125	-0.0372281	-0.0182379	-0.334246	-0.00689788	-0.312462	1.06518	0.0749209	-0.105144	0.131888	-0.512621	-0.116185	-0.731301	-0.028559	-0.0912316	-0.302054	0.120618	-0.264669	1.10051	0.0581	-0.0919814	0.0560375	-0.516197	-1.25835	-0.069664	-0.0713772	-0.0313249	-0.128851	-0.0403916	-0.559364	-0.520717	0.0617109	0.320531	0.00280847	-0.645421	0.358162
0.47	0.309552	0.135898	0.0264094	-0.0138902	0.101901	0.03635	-0.058299	0.0358051	0.922078	0.0660866	0.0024381	0.00264264	-0.158585	-0.741596	-0.0349759	-0.0121081	-0.334591	-0.0148133	-0.301046	1.21553	0.0739813	-0.0873934	0.126315	-0.596398	-0.123802	-0.806682	-0.0270963	-0.0795316	-0.301156	0.0980558	-0.25257	1.32016	0.057219	-0.0784403	0.0503191	-0.626089	-1.25895	-0.0406854	-0.071573	-0.0224967	-0.129368	-0.0551558	-0.564639	-0.538311	0.0631906	-0.047488	-0.00435735	-0.861142	0.356462
0.48	0.310645	0.0818831	0.0264001	-0.00705974	0.10222	0.0232464	-0.0579396	0.0361245	0.922773	0.0725309	0.00246163	0.00203357	-0.165654	-0.745045	-0.0325998	-0.00322392	-0.335064	-0.0320149	-0.288192	1.35231	0.073293	-0.0584042	0.119908	-0.676623	-0.13201	-0.865073	-0.0252906	-0.060275	-0.30058	0.0581467	-0.238263	1.54117	0.0565274	-0.0573365	0.0434798	-0.739592	-1.25912	0.0121524	-0.0717245	-0.0121738	-0.130013	-0.0717245	-0.570337	-0.599381	0.0605733	-0.489152	-0.0135838	-1.03851	0.355158
0.49	0.311136	0.0151043	0.0263982	-0.00352973	0.102374	0.00513882	-0.0575769	0.036395	0.923521	0.0769355	0.00247894	0.00142307	-0.172603	-0.725498	-0.0301319	0.0142192	-0.335681	-0.0466641	-0.274075	1.46657	0.0729266	-0.0171598	0.112758	-0.747677	-0.140633	-0.906129	-0.0231322	-0.0368077	-0.300451	0.00810259	-0.221771	1.75502	0.0561165	-0.0226244	0.0355062	-0.851185	-1.25866	0.0834961	-0.0718465	0.000504352	-0.130772	-0.0859865	-0.576867	-0.680828	0.0535867	-0.930521	-0.0240294	-1.10598	0.354414
0.5	0.310937	-0.0555762	0.0263604	-0.000310408	0.102312	-0.0198695	-0.0572108	0.0367824	0.924303	0.0788825	0.00248936	0.000607919	-0.179212	-0.68849	-0.0275672	0.0351505	-0.336351	-0.0466971	-0.258956	1.55206	0.0730095	0.0234267	0.104981	-0.800767	-0.149504	-0.935294	-0.0206044	-0.00389229	-0.300871	-0.0544277	-0.203216	1.95195	0.056122	0.0236886	0.0264503	-0.954324	-1.25744	0.163291	-0.0719559	0.00969185	-0.131598	-0.0959005	-0.584411	-0.759353	0.0424357	-1.32628	-0.0345444	-1.04161	0.354091
0.51	0.310012	-0.130829	0.0262564	-0.00192366	0.102008	-0.0440208	-0.0568404	0.037271	0.92509	0.0779372	0.00249016	-0.000470407	-0.1853	-0.633262	-0.0249276	0.0618462	-0.336949	-0.0405191	-0.243145	1.60449	0.0735164	0.0701353	0.0967635	-0.835781	-0.158444	-0.944156	-0.0176539	0.037226	-0.301889	-0.113943	-0.182829	2.12015	0.0566327	0.0808133	0.0164339	-1.04355	-1.25536	0.251218	-0.0720833	0.0198211	-0.132443	-0.102128	-0.592866	-0.813504	0.0281208	-1.57187	-0.0435652	-0.797845	0.353828
0.52	0.308337	-0.2065	0.0260266	-0.0128366	0.1015	-0.0665767	-0.0564636	0.0380845	0.925851	0.0738807	0.00247943	-0.00167731	-0.190703	-0.564388	-0.0222044	0.0961639	-0.337462	-0.0374066	-0.226981	1.62168	0.0744901	0.119057	0.0883014	-0.850149	-0.16726	-0.934925	-0.0143042	0.075578	-0.303422	-0.16367	-0.160899	2.2594	0.057749	0.143245	0.00559975	-1.11585	-1.25237	0.343849	-0.0722196	0.0331412	-0.13325	-0.100561	-0.601908	-0.84259	0.0121886	-1.67944	-0.0497833	-0.480642	0.353252
0.53	0.30588	-0.292691	0.0255889	-0.030997	0.100816	-0.0904492	-0.0560797	0.0385508	0.926558	0.0669406	0.00245688	-0.00279051	-0.195208	-0.463122	-0.0193894	0.139446	-0.337938	-0.0404123	-0.210877	1.58744	0.0760257	0.181866	0.0798232	-0.835515	-0.17573	-0.889436	-0.0106513	0.113997	-0.305407	-0.212815	-0.137786	2.35126	0.0595214	0.215945	-0.00583661	-1.16157	-1.24839	0.450734	-0.0723491	0.0479027	-0.133936	-0.0931097	-0.611312	-0.865772	-0.00437858	-1.72042	-0.0530263	-0.181664	0.352375
0.54	0.302341	-0.430627	0.0248576	-0.0602313	0.0999805	-0.112045	-0.0557021	0.0362886	0.927182	0.0575462	0.00242519	-0.00344887	-0.198177	-0.266533	-0.016523	0.209451	-0.338452	-0.0536857	-0.195536	1.46199	0.0781837	0.242597	0.0716932	-0.779959	-0.183176	-0.737328	-0.00684254	0.166371	-0.307837	-0.259507	-0.114198	2.34374	0.0620543	0.293263	-0.0175089	-1.15841	-1.2431	0.609855	-0.0724631	0.0724206	-0.134442	-0.0853324	-0.621004	-0.889835	-0.021143	-1.72653	-0.0536404	0.077121	0.351374
0.55	0.297418	-0.531493	0.0237896	-0.0861245	0.0990364	-0.130765	-0.0553523	0.0347713	0.92771	0.0486315	0.00238868	-0.00393429	-0.198907	-0.0893297	-0.0137351	0.25414	-0.339019	-0.048101	-0.181787	1.29607	0.0807011	0.239941	0.064267	-0.706748	-0.188799	-0.59282	-0.00309965	0.188795	-0.310648	-0.28912	-0.09111	2.27681	0.0651365	0.317401	-0.029019	-1.13731	-1.23621	0.730326	-0.0725529	0.0912639	-0.134755	-0.0748688	-0.630896	-0.902436	-0.0378233	-1.70405	-0.0520262	0.298066	0.350401
0.56	0.292215	-0.502636	0.0224954	-0.102038	0.0979985	-0.141233	-0.054986	0.0389778	0.928157	0.0406587	0.00234483	-0.0048049	-0.198795	-0.0772775	-0.0111454	0.240721	-0.339221	0.0140623	-0.1694	1.18657	0.0828598	0.189325	0.0574823	-0.647539	-0.193884	-0.596553	0.000339475	0.148331	-0.313406	-0.249148	-0.0685435	2.23159	0.0683285	0.325638	-0.0403495	-1.11636	-1.22879	0.727304	-0.0726031	0.0985569	-0.134885	-0.0575733	-0.640736	-0.897726	-0.0541494	-1.65237	-0.0485641	0.477517	0.349497
0.57	0.28745	-0.458575	0.0210049	-0.121843	0.0969182	-0.151133	-0.0545702	0.044011	0.928517	0.0309456	0.00229334	-0.00544867	-0.198784	-0.0850479	-0.0085958	0.245377	-0.33868	0.091026	-0.158049	1.08033	0.0843588	0.100283	0.0513119	-0.57928	-0.199251	-0.608648	0.0034231	0.111087	-0.315567	-0.188506	-0.0464723	2.17385	0.0713379	0.27881	-0.0514077	-1.07984	-1.22151	0.714691	-0.072559	0.105183	-0.134826	-0.0369892	-0.650557	-0.914965	-0.0699201	-1.58608	-0.0436508	0.621302	0.349098
0.58	0.282999	-0.437979	0.0192804	-0.145908	0.0958145	-0.157349	-0.0541104	0.0477835	0.928774	0.0206926	0.00223745	-0.00570454	-0.198626	-0.0610828	-0.00588814	0.276816	-0.337522	0.135394	-0.147849	0.956886	0.0848173	9.04E-05	0.0458892	-0.499645	-0.204583	-0.574659	0.00622796	0.0933349	-0.31723	-0.155293	-0.0251861	2.07486	0.0736716	0.196009	-0.061963	-1.02245	-1.21421	0.725465	-0.0724229	0.11619	-0.134576	-0.0203041	-0.660459	-0.932219	-0.0849897	-1.50074	-0.0376546	0.724154	0.349487
0.59	0.278719	-0.418706	0.0173281	-0.16806	0.0947183	-0.160714	-0.0536175	0.0507469	0.928936	0.0119429	0.00218018	-0.00572735	-0.198064	-0.0287997	-0.00297339	0.307895	-0.336032	0.160428	-0.138961	0.820439	0.0845252	-0.0567477	0.041322	-0.411721	-0.209524	-0.52403	0.00875726	0.0749198	-0.318692	-0.147741	-0.00506859	1.94278	0.075373	0.157978	-0.0717988	-0.937542	-1.20678	0.733254	-0.072215	0.122321	-0.134176	-0.00723784	-0.670265	-0.916114	-0.0988959	-1.32192	-0.0307741	0.840332	0.350379
0.6	0.274754	-0.373144	0.0152046	-0.180494	0.0936589	-0.157789	-0.0530926	0.0544136	0.929024	0.00613877	0.00212197	-0.00599226	-0.197284	-0.0291481	4.46E-05	0.307047	-0.334342	0.175626	-0.131383	0.699194	0.0838089	-0.0803543	0.0375928	-0.332152	-0.214189	-0.504081	0.0109218	0.041167	-0.320137	-0.151968	0.0137146	1.81126	0.0768591	0.157661	-0.080805	-0.853983	-1.19943	0.708237	-0.0719794	0.118916	-0.133678	-0.000559334	-0.679503	-0.853598	-0.110534	-1.05193	-0.0227952	0.931541	0.35109
0.61	0.271328	-0.316025	0.0130278	-0.184936	0.0926627	-0.150877	-0.0525262	0.058883	0.929066	0.00235917	0.00205908	-0.00661981	-0.196696	-0.0503259	0.00296283	0.281969	-0.332561	0.176081	-0.124895	0.599954	0.0830441	-0.0699126	0.0345918	-0.267236	-0.218913	-0.504407	0.0127137	0.000583842	-0.321676	-0.169968	0.0312326	1.68792	0.0786223	0.211922	-0.0889493	-0.764104	-1.19244	0.668908	-0.0717559	0.11137	-0.133176	0.000151142	-0.687934	-0.786014	-0.119655	-0.808899	-0.0144208	0.925815	0.351384
0.62	0.268441	-0.263154	0.0108505	-0.181371	0.0917281	-0.146955	-0.0519139	0.0636898	0.929075	-0.000238589	0.00198958	-0.00730414	-0.19639	-0.0685774	0.00567541	0.247006	-0.330889	0.158538	-0.119357	0.508393	0.0824079	-0.0600689	0.0322077	-0.208768	-0.223758	-0.508844	0.0141313	-0.0369709	-0.323432	-0.192729	0.047498	1.56584	0.0813779	0.360213	-0.0958992	-0.621353	-1.18583	0.632307	-0.0715695	0.0965514	-0.132711	-0.00334664	-0.695588	-0.717824	-0.126549	-0.59303	-0.00633646	0.87615	0.351348
0.63	0.266103	-0.207674	0.00876142	-0.170253	0.0907871	-0.144693	-0.0512499	0.0692638	0.929067	-0.00122371	0.00191251	-0.00818716	-0.196421	-0.0925199	0.00808092	0.204906	-0.329403	0.139435	-0.114694	0.426437	0.0818543	-0.0515053	0.0303741	-0.157938	-0.228882	-0.536046	0.0152508	-0.0748334	-0.325303	-0.194599	0.062708	1.47926	0.0857144	0.503281	-0.101575	-0.515561	-1.17964	0.591219	-0.0715196	0.0757923	-0.132327	-0.00992378	-0.702412	-0.633441	-0.131505	-0.405925	0.00124409	0.814301	0.350868
0.64	0.264274	-0.162311	0.00680464	-0.156525	0.0898408	-0.140523	-0.050527	0.0754568	0.929049	-0.00240493	0.00182462	-0.00946526	-0.196795	-0.110263	0.0101676	0.165928	-0.328087	0.123131	-0.1108	0.353324	0.0814414	-0.0303225	0.0290294	-0.10922	-0.234406	-0.568973	0.0161618	-0.10366	-0.327151	-0.194746	0.0771924	1.41853	0.0915222	0.666439	-0.106228	-0.410272	-1.17384	0.563133	-0.0716177	0.0569439	-0.132058	-0.0206069	-0.70836	-0.550457	-0.134752	-0.240342	0.00827504	0.749378	0.349829
0.65	0.262863	-0.122546	0.0049818	-0.146025	0.0889137	-0.133618	-0.0497388	0.0823347	0.929016	-0.00413353	0.00172279	-0.0109878	-0.19743	-0.124774	0.0119878	0.137864	-0.326933	0.10633	-0.107622	0.281225	0.0812952	0.000612827	0.0281805	-0.058703	-0.240348	-0.60634	0.0169294	-0.131196	-0.32904	-0.204574	0.0911825	1.38027	0.0990386	0.836505	-0.109903	-0.319899	-1.16829	0.543432	-0.0718364	0.044802	-0.131914	-0.031313	-0.713477	-0.470449	-0.136476	-0.0968853	0.0147234	0.680288	0.348225
0.66	0.261859	-0.0803633	0.00329357	-0.135521	0.0880302	-0.12352	-0.0488773	0.0901705	0.928968	-0.00581234	0.00160326	-0.0129882	-0.198288	-0.139494	0.0135956	0.113807	-0.325946	0.0886006	-0.105203	0.201469	0.0814346	0.0276351	0.0278652	-0.00274238	-0.24679	-0.656617	0.0176183	-0.156356	-0.33104	-0.217122	0.104895	1.36156	0.108202	0.999456	-0.112747	-0.238252	-1.16295	0.524035	-0.0721566	0.032334	-0.131901	-0.0427691	-0.717915	-0.427515	-0.136531	0.137671	0.0209899	0.736795	0.34624
0.67	0.261324	-0.0253065	0.00172277	-0.129129	0.087256	-0.10589	-0.0479305	0.0995527	0.928902	-0.00731881	0.00146079	-0.0156126	-0.199414	-0.170656	0.0150532	0.0904625	-0.325144	0.0685349	-0.103595	0.122037	0.0818233	0.0534247	0.0281167	0.05229	-0.253894	-0.731393	0.0182433	-0.191421	-0.333153	-0.231669	0.118536	1.36871	0.119095	1.18845	-0.114872	-0.174506	-1.15782	0.499461	-0.0725739	0.0201773	-0.132001	-0.0504901	-0.72253	-0.483369	-0.133256	0.557805	0.028682	0.923182	0.345054
0.68	0.261383	0.0371568	0.000238538	-0.126631	0.0866831	-0.0814044	-0.0468793	0.110961	0.92882	-0.00934794	0.00128841	-0.0190458	-0.201008	-0.219447	0.0164161	0.0636854	-0.324561	0.0420556	-0.102711	0.056658	0.0825321	0.0914236	0.0288848	0.101919	-0.261963	-0.832139	0.0187781	-0.235496	-0.335439	-0.259332	0.132429	1.413	0.132055	1.41862	-0.116462	-0.125498	-1.15294	0.475078	-0.0730448	0.0132686	-0.132171	-0.0547126	-0.728282	-0.607238	-0.125576	1.00961	0.0377401	1.01233	0.345598
0.69	0.26202	0.084534	-0.00118549	-0.131689	0.0863545	-0.0562292	-0.0457087	0.1232	0.928713	-0.0120121	0.0010786	-0.02301	-0.203118	-0.25583	0.0177055	0.0482985	-0.324306	-0.00287776	-0.102461	-0.00894101	0.0837635	0.160544	0.0301757	0.156466	-0.271153	-0.929284	0.0192454	-0.281032	-0.338141	-0.324734	0.146898	1.4805	0.147893	1.77501	-0.117503	-0.0562473	-1.14825	0.471866	-0.0735284	0.0149332	-0.132367	-0.0535346	-0.735717	-0.770937	-0.113704	1.41307	0.0468016	0.951376	0.348101
0.7	0.262847	0.0612424	-0.00260782	-0.13961	0.0862744	-0.0340199	-0.0444217	0.133447	0.928577	-0.0151244	0.000827337	-0.0272462	-0.205238	-0.198154	0.0189441	0.0585551	-0.32467	-0.0814518	-0.103028	-0.11745	0.0857715	0.243294	0.0320981	0.2308	-0.281111	-0.953194	0.0196564	-0.296608	-0.341754	-0.447377	0.162053	1.54301	0.167977	2.25625	-0.117789	0.0344962	-1.14329	0.538462	-0.0739862	0.0274939	-0.132551	-0.0578974	-0.745134	-0.943504	-0.0985515	1.67887	0.0542594	0.711007	0.352448
0.71	0.263004	-0.0368657	-0.00406953	-0.155729	0.0864239	0.000963433	-0.0430515	0.139877	0.928415	-0.0168741	0.000532782	-0.0315289	-0.206125	-0.0328249	0.020037	0.096439	-0.32582	-0.156223	-0.105037	-0.286783	0.0885191	0.288642	0.0348998	0.325206	-0.290811	-0.861568	0.0200343	-0.290201	-0.346474	-0.478395	0.177743	1.52482	0.192961	2.71615	-0.117249	0.21744	-1.13726	0.669674	-0.0743871	0.0677071	-0.132739	-0.0751938	-0.756333	-1.08068	-0.0816976	1.79484	0.0586968	0.373245	0.357968
0.72	0.261771	-0.163543	-0.00521415	-0.0900024	0.0878581	0.183103	-0.0416927	0.132654	0.928275	-0.00776559	0.000212568	-0.0326303	-0.204882	0.19074	0.0206413	0.032476	-0.328273	-0.270245	-0.108805	-0.45865	0.0913126	0.270964	0.0385575	0.398311	-0.29694	-0.327892	0.0195527	-0.193117	-0.349315	-0.14331	0.18852	0.663963	0.221027	2.59475	-0.112504	0.532266	-1.12972	0.761739	-0.0740459	0.131393	-0.133743	-0.243205	-0.768589	-1.13007	-0.0641521	1.84738	0.0598919	0.0449409	0.363637
0.73	0.260746	-0.017307	-0.00473831	0.0714127	0.0896372	0.168663	-0.0403497	0.138126	0.928273	0.00586541	-0.000129165	-0.0356978	-0.203512	0.114598	0.0192891	-0.179181	-0.330298	-0.118322	-0.113886	-0.539245	0.0939548	0.247548	0.0427645	0.430712	-0.300175	-0.326329	0.0193651	-0.090299	-0.349957	-0.0222325	0.192614	0.2279	0.242804	1.85355	-0.107301	0.566477	-1.12271	0.618965	-0.0744808	-0.0253975	-0.136089	-0.299446	-0.780897	-1.11484	-0.0463354	1.84662	0.0580683	-0.264459	0.368553
0.74	0.261417	0.134948	-0.00340306	0.11286	0.0908426	0.138537	-0.0389077	0.150742	0.928343	0.00587697	-0.000497095	-0.0379324	-0.203911	-0.0422918	0.0171414	-0.236358	-0.330925	-0.0288531	-0.119327	-0.540407	0.0960513	0.154895	0.0470654	0.422644	-0.304105	-0.43171	0.0197438	-0.112976	-0.349808	0.0385686	0.194001	0.0809687	0.259871	1.53263	-0.101611	0.569127	-1.11728	0.513287	-0.0758713	-0.0858232	-0.138455	-0.253636	-0.793151	-1.14451	-0.0286786	1.81229	0.0537175	-0.501208	0.372572
0.75	0.263141	0.199054	-0.00187766	0.124321	0.0918702	0.145325	-0.0373338	0.164085	0.928361	-0.00295532	-0.000893112	-0.0415119	-0.205613	-0.144427	0.0151206	-0.252737	-0.331153	-0.0319483	-0.124534	-0.489563	0.0967553	-0.0234224	0.0512845	0.412681	-0.308864	-0.490887	0.0202691	-0.109138	-0.348975	0.110008	0.194623	0.0555954	0.272517	0.931264	-0.0965819	0.42575	-1.11238	0.510194	-0.0774502	-0.0814478	-0.140479	-0.22992	-0.805823	-1.22624	-0.0114515	1.75106	0.0475194	-0.67961	0.376252
0.76	0.265327	0.237312	-0.000301678	0.112464	0.0930744	0.168719	-0.035625	0.177611	0.928289	-0.0106057	-0.00132893	-0.0455399	-0.208346	-0.266403	0.0133729	-0.251918	-0.331518	-0.0434216	-0.128841	-0.356003	0.0958157	-0.147239	0.0553454	0.385871	-0.314018	-0.530307	0.0210654	-0.0954174	-0.34753	0.149721	0.19522	0.0673853	0.278393	0.24818	-0.0932612	0.232388	-1.10731	0.530481	-0.0788152	-0.0431656	-0.142296	-0.209954	-0.81932	-1.33083	0.00506135	1.65519	0.0399492	-0.827131	0.380154
0.77	0.267959	0.290651	0.00104928	0.0706642	0.0944658	0.163608	-0.033783	0.190612	0.928172	-0.0117797	-0.00179792	-0.047964	-0.212476	-0.449827	0.0122552	-0.224017	-0.331741	-0.00274722	-0.131346	-0.130855	0.0940733	-0.190505	0.0588414	0.296774	-0.319556	-0.571051	0.0219664	-0.11649	-0.345928	0.140714	0.195946	0.0777989	0.277944	-0.329444	-0.091791	0.051466	-1.10207	0.53072	-0.0797889	-0.0022663	-0.143711	-0.14737	-0.833637	-1.417	0.0202393	1.46227	0.0310192	-0.996416	0.384329
0.78	0.271089	0.331108	0.00187957	0.0168041	0.0957682	0.130838	-0.0318197	0.201614	0.928069	-0.00817061	-0.0022834	-0.0489621	-0.218348	-0.652728	0.0121136	-0.181474	-0.331394	0.0498764	-0.131211	0.171345	0.0920917	-0.206184	0.061131	0.148441	-0.325462	-0.58298	0.0227196	-0.141816	-0.344492	0.120661	0.196718	0.077018	0.271712	-0.939744	-0.0922428	-0.1745	-1.09677	0.536645	-0.080426	0.0302083	-0.144326	-0.0583258	-0.848464	-1.47396	0.0331882	1.19869	0.0208016	-1.10638	0.388311
0.79	0.274512	0.349071	0.00203229	-0.0541066	0.0969421	0.10565	-0.0297559	0.210921	0.928013	-0.00309092	-0.00277599	-0.0495132	-0.226088	-0.881664	0.013126	-0.127822	-0.33087	0.0259775	-0.127561	0.578566	0.0899122	-0.229797	0.0615661	-0.0694233	-0.331384	-0.557659	0.0232117	-0.163131	-0.34324	0.101606	0.197494	0.0810425	0.25828	-1.7792	-0.0955201	-0.51678	-1.09128	0.55773	-0.080676	0.0820244	-0.144009	0.0333524	-0.863505	-1.49234	0.0436087	0.935481	0.0103486	-1.08276	0.391566
0.8	0.278007	0.346985	0.00135331	-0.142249	0.0981279	0.0857721	-0.0276044	0.219244	0.928005	0.00115438	-0.00327184	-0.0496058	-0.235976	-1.1495	0.0155135	-0.0625639	-0.3307	-0.0187444	-0.119225	1.10951	0.0875877	-0.230703	0.0595211	-0.348133	-0.336984	-0.507068	0.023394	-0.174355	-0.342261	0.0657016	0.198438	0.122604	0.234869	-2.99126	-0.103059	-1.08641	-1.0854	0.59699	-0.0803541	0.150127	-0.142723	0.128772	-0.878407	-1.47174	0.0516442	0.691713	0.000653829	-0.992769	0.393476
0.81	0.281323	0.311053	-0.00030175	-0.253814	0.0994053	0.0639987	-0.0253761	0.226379	0.928027	0.00253666	-0.00376493	-0.0485031	-0.248256	-1.43579	0.0195163	0.0332675	-0.330842	-0.0482414	-0.105011	1.74834	0.0854305	-0.205704	0.0543707	-0.684205	-0.341895	-0.40516	0.0233544	-0.166397	-0.341745	0.000652819	0.199833	0.148831	0.197508	-4.32597	-0.116684	-1.64229	-1.07886	0.673739	-0.079361	0.232952	-0.140423	0.233491	-0.892967	-1.44506	0.0575558	0.501704	-0.00795205	-0.891615	0.393828
0.82	0.284157	0.253261	-0.0032636	-0.38115	0.100643	0.00331061	-0.023073	0.234557	0.928038	-0.00111858	-0.00422822	-0.0436274	-0.262928	-1.73531	0.0255977	0.161755	-0.331037	-0.0556863	-0.0840193	2.45916	0.0836394	-0.152826	0.0456198	-1.06186	-0.345721	-0.282436	0.022829	-0.192609	-0.342258	-0.119341	0.201315	0.151779	0.150257	-4.98176	-0.133998	-1.905	-1.07125	0.790129	-0.0777122	0.297422	-0.136827	0.36634	-0.907266	-1.41492	0.0619658	0.33826	-0.0155771	-0.803065	0.39317
0.83	0.286337	0.197804	-0.00746291	-0.477094	0.101548	-0.0982338	-0.0206814	0.246289	0.92799	-0.0101635	-0.00463288	-0.0364315	-0.280042	-2.04626	0.0336913	0.257737	-0.331145	-0.0347435	-0.0557292	3.20512	0.082684	-0.0472386	0.0329326	-1.46824	-0.348499	-0.220435	0.0217226	-0.234551	-0.344055	-0.351356	0.20227	-0.123285	0.103691	-1.57429	-0.14822	0.635541	-1.06231	0.920114	-0.0757702	0.305305	-0.13193	0.501971	-0.921144	-1.36512	0.0647593	0.171246	-0.0222003	-0.701439	0.391268
0.84	0.288172	0.111899	-0.0125445	-0.393059	0.100885	-0.230983	-0.0181188	0.260967	0.927843	-0.0164704	-0.00490453	-0.0206258	-0.300071	-2.27344	0.0432943	0.186719	-0.330094	-0.000602955	-0.0199398	3.92604	0.08261	0.00566757	0.0160796	-1.87345	-0.353335	-0.430157	0.0193252	-0.433179	-0.348187	-0.215344	0.204269	0.382966	0.0923914	-0.775101	-0.144922	0.174722	-1.05218	1.08468	-0.0748572	0.135785	-0.125435	0.530944	-0.934681	-1.35685	0.0659925	0.00692141	-0.0278152	-0.59427	0.388402
0.85	0.287825	-0.19039	-0.0155254	-0.137799	0.100156	-0.0657269	-0.015534	0.254267	0.927675	-0.0178633	-0.00508265	-0.015667	-0.320927	-2.15991	0.0512415	-0.0202115	-0.330196	-0.212621	0.0222666	4.49419	0.0839215	0.282219	-0.00455472	-2.23681	-0.357774	-0.248454	0.0174836	-0.191763	-0.347585	0.2623	0.20838	0.40467	0.0865653	-0.44477	-0.143433	0.125504	-1.03997	1.35476	-0.0755443	0.0389714	-0.120737	0.221659	-0.948277	-1.33522	0.06564	-0.154333	-0.0323496	-0.493366	0.385639
0.86	0.284411	-0.480755	-0.0157222	0.0852609	0.100317	0.0687702	-0.0130485	0.242494	0.927453	-0.028511	-0.00522248	-0.0123891	-0.340801	-1.97302	0.0571752	-0.133782	-0.331921	-0.330787	0.0693214	4.87714	0.0886217	0.648004	-0.0285717	-2.52843	-0.359146	-0.0132903	0.017421	0.0821726	-0.343987	0.402021	0.212057	0.332545	0.0830919	-0.262506	-0.14199	0.158244	-1.02515	1.60957	-0.0772612	-0.0300364	-0.118618	0.00191631	-0.961132	-1.19441	0.0638743	-0.279176	-0.0359671	-0.397594	0.382569
0.87	0.278536	-0.678949	-0.013654	0.286599	0.100729	0.114711	-0.0106894	0.228854	0.927073	-0.0481025	-0.00533557	-0.0106665	-0.358976	-1.73875	0.0616743	-0.198262	-0.334545	-0.416935	0.118781	4.95154	0.0974154	1.18787	-0.054835	-2.67268	-0.357786	0.137911	0.0191424	0.329281	-0.340316	0.311804	0.214996	0.265655	0.0811026	-0.147838	-0.140096	0.214403	-1.00827	1.77942	-0.0800049	-0.119343	-0.117777	-0.0794975	-0.97209	-0.955417	0.061002	-0.371829	-0.0387609	-0.29829	0.378787
0.88	0.271254	-0.750399	-0.00974318	0.441376	0.100959	0.144712	-0.00848274	0.212053	0.926512	-0.0615429	-0.00544739	-0.012252	-0.374884	-1.4768	0.0648925	-0.237455	-0.338615	-0.616179	0.167102	4.64964	0.111046	1.32977	-0.0815603	-2.59305	-0.35476	0.180821	0.0225974	0.501662	-0.338031	0.163648	0.217354	0.217893	0.0801556	-0.0355073	-0.137801	0.235292	-0.990468	1.79389	-0.0836108	-0.167376	-0.117103	-0.061065	-0.980451	-0.681024	0.0572439	-0.442448	-0.0407176	-0.191575	0.37471
0.89	0.262977	-0.823458	-0.00520588	0.47562	0.0992893	-0.184747	-0.00662641	0.157045	0.925946	-0.045533	-0.00560277	-0.0208137	-0.382395	0.0388383	0.065265	-0.190782	-0.343583	-0.582746	0.19406	0.477237	0.119359	-0.417472	-0.0932388	0.293768	-0.350191	0.314881	0.0273096	0.608015	-0.338808	-0.216038	0.219108	0.144595	0.0808195	0.205885	-0.135572	0.201164	-0.972574	1.74656	-0.0883108	-0.279783	-0.114388	0.301926	-0.986073	-0.364244	0.0527152	-0.517113	-0.0418303	-0.0841956	0.371491
0.9	0.256866	-0.40654	-0.000917773	0.412263	0.0979055	0.10218	-0.00515602	0.137878	0.925583	-0.0269632	-0.00590416	-0.0376662	-0.382989	-0.0257836	0.0629107	-0.259269	-0.35199	-0.905048	0.196706	0.272802	0.118057	0.121901	-0.0880926	0.361044	-0.347117	0.00921181	0.031406	0.35995	-0.33937	0.0637555	0.220118	0.0562289	0.0844969	0.511191	-0.133497	0.233078	-0.958286	1.16258	-0.0911197	0.0274689	-0.110115	0.325226	-0.987761	0.0287539	0.0472248	-0.578221	-0.0417568	0.0749915	0.368372
0.91	0.253996	-0.191935	0.00317155	0.373079	0.0981581	0.147713	-0.00388096	0.118265	0.925387	-0.0135278	-0.00633508	-0.0487201	-0.383391	0.141865	0.0604391	-0.237407	-0.359188	-0.530591	0.198781	0.0338902	0.119147	0.058339	-0.085606	0.178594	-0.346695	-0.115181	0.0344452	0.265771	-0.338829	0.0470783	0.220089	-0.0511897	0.0907576	0.73455	-0.130803	0.328368	-0.948317	0.844887	-0.0911665	0.16733	-0.105258	0.455511	-0.986678	0.219116	0.0413299	-0.592126	-0.0401279	0.260819	0.366276
0.92	0.253162	0.00279058	0.00703582	0.306211	0.0995551	0.310784	-0.00272057	0.115428	0.925306	-0.0034252	-0.00688072	-0.0599383	-0.383437	0.0187725	0.057864	-0.25172	-0.363733	-0.406311	0.197564	-0.199205	0.121136	0.301384	-0.0823564	0.38019	-0.347841	-0.249507	0.0369519	0.141719	-0.337599	0.195289	0.219308	-0.0961119	0.098005	0.684187	-0.12738	0.393533	-0.94105	0.585911	-0.0891107	0.381505	-0.0998859	0.48327	-0.984152	0.307917	0.0352686	-0.593383	-0.0370364	0.372417	0.365477
0.93	0.253392	0.0193425	0.0105719	0.253115	0.102063	0.329423	-0.00156356	0.115902	0.925309	0.00349481	-0.00751444	-0.065874	-0.384324	0.0167022	0.0554782	-0.248257	-0.367251	-0.312354	0.195293	-0.26262	0.124626	0.375819	-0.0784584	0.401255	-0.349945	-0.251584	0.0389207	0.0991848	-0.335193	0.260045	0.218247	-0.101824	0.106342	0.88438	-0.122547	0.531313	-0.935079	0.559821	-0.0852894	0.477716	-0.0941726	0.56568	-0.981334	0.287012	0.029364	-0.56563	-0.0330093	0.440911	0.365884
0.94	0.25317	-0.0583283	0.0134335	0.168687	0.104566	0.297199	-0.000403813	0.116219	0.925364	0.00706655	-0.00818849	-0.0687993	-0.384533	0.104509	0.0532374	-0.176437	-0.370193	-0.288696	0.192395	-0.323529	0.128598	0.408405	-0.0743817	0.415849	-0.351524	-0.134326	0.0403496	0.0648729	-0.332267	0.307368	0.217217	-0.102653	0.113737	0.558885	-0.117714	0.438074	-0.928579	0.650597	-0.0807002	0.557797	-0.0874171	0.681246	-0.978752	0.273998	0.0238006	-0.528164	-0.0286051	0.444575	0.366872
0.95	0.252323	-0.0929569	0.0153023	0.0784676	0.106913	0.24907	0.000770167	0.119097	0.925439	0.00745172	-0.00889059	-0.0717018	-0.38381	0.148784	0.0514553	-0.109224	-0.373017	-0.260709	0.188848	-0.393854	0.132774	0.416586	-0.0701028	0.448903	-0.352236	-0.0621394	0.0410893	0.0299726	-0.329179	0.29698	0.216194	-0.0962714	0.117698	0.227184	-0.113911	0.323849	-0.921237	0.708068	-0.0753456	0.627243	-0.0793865	0.810334	-0.975997	0.312008	0.018711	-0.47053	-0.0243504	0.414168	0.367445
0.96	0.251465	-0.0637212	0.0162724	0.00971368	0.108987	0.204108	0.00198689	0.124631	0.925506	0.00554742	-0.00962431	-0.0751666	-0.382783	0.136315	0.0500658	-0.080554	-0.375318	-0.183584	0.184477	-0.491095	0.137009	0.45988	-0.0651236	0.580697	-0.352745	-0.0663822	0.0414363	0.00560925	-0.326345	0.266124	0.21529	-0.0821231	0.118146	-0.15219	-0.111404	0.173881	-0.913646	0.704766	-0.0693717	0.675494	-0.0701434	0.923069	-0.972692	0.371135	0.0143053	-0.393004	-0.0204685	0.372658	0.367422
0.97	0.251119	0.00376907	0.0165505	-0.0485054	0.110894	0.179586	0.00327092	0.132466	0.925549	0.00324629	-0.010396	-0.0791103	-0.382051	0.0783161	0.0489359	-0.0800064	-0.376716	-0.0800075	0.179153	-0.563717	0.14188	0.398335	-0.0588029	0.615238	-0.353589	-0.113064	0.0416729	-0.0124069	-0.323773	0.239044	0.214508	-0.073618	0.114916	-0.478101	-0.11028	0.0492039	-0.906327	0.66533	-0.0628306	0.72258	-0.0599963	1.0059	-0.968802	0.416784	0.0107358	-0.303694	-0.0169975	0.331699	0.367141
0.98	0.25154	0.083758	0.0163009	-0.0829274	0.112708	0.156861	0.00464383	0.142525	0.925568	9.72E-05	-0.0112011	-0.0813455	-0.382139	-0.0395657	0.048046	-0.0887669	-0.376926	0.0254795	0.173913	-0.439786	0.141831	-0.550859	-0.0551425	0.0196165	-0.355056	-0.185676	0.0419838	-0.0159746	-0.321486	0.202232	0.213821	-0.0638653	0.108816	-0.755633	-0.110266	-0.0649965	-0.89952	0.619049	-0.0558222	0.741834	-0.0492309	1.06206	-0.964532	0.444536	0.00809983	-0.210788	-0.0139249	0.290844	0.366923
0.99	0.252585	0.138751	0.0159219	-0.0657494	0.114279	0.153639	0.00612616	0.154875	0.925532	-0.00764979	-0.0120187	-0.0832845	-0.383363	-0.182921	0.0475404	-0.118769	-0.3768	-0.0718216	0.169921	-0.321556	0.136018	-0.151527	-0.0539085	0.284394	-0.357087	-0.256205	0.0427373	0.0293535	-0.31961	0.177021	0.213264	-0.0506992	0.0991782	-1.18285	-0.111672	-0.23848	-0.893033	0.606092	-0.0488534	0.719674	-0.0381683	1.06014	-0.959958	0.473393	0.00635327	-0.130632	-0.0112545	0.250395	0.366688
1	0.254568	0.268613	0.0159175	-0.0215831	0.116407	0.234139	0.00776001	0.172681	0.925421	-0.0147335	-0.0128718	-0.0865481	-0.387461	-0.55995	0.0471963	-0.263769	-0.378026	-0.150113	0.169169	0.189283	0.135227	-0.0475626	-0.052653	-0.00886186	-0.360118	-0.442229	0.0440895	0.0548032	-0.317508	0.184404	0.212682	-0.0748424	0.0873974	-0.461036	-0.113223	0.245022	-0.887175	0.512143	-0.0416921	0.716461	-0.0278193	0.959294	-0.954971	0.527382	0.00538141	-0.0534362	-0.00891241	0.22546	0.3662
1.01	0.257575	0.300857	0.017005	0.11548	0.118639	0.280612	0.00956596	0.186033	0.925249	-0.0203647	-0.0137206	-0.0828056	-0.395385	-0.815341	0.0464945	-0.428419	-0.378942	-0.151748	0.173708	0.712817	0.135149	0.0421345	-0.0540958	-0.274449	-0.365225	-0.606539	0.0464094	0.0737806	-0.315403	0.248188	0.212909	0.0650529	0.0839419	-0.436286	-0.111593	0.115358	-0.882154	0.496112	-0.0353777	0.582528	-0.0186969	0.79917	-0.949533	0.555924	0.00509908	-0.0023182	-0.00677183	0.208144	0.365428
1.02	0.259952	0.163397	0.0194946	0.22741	0.121219	0.318545	0.0114293	0.182855	0.925006	-0.0274371	-0.0145257	-0.0782319	-0.404503	-0.677021	0.0451328	-0.483388	-0.380559	-0.23494	0.18186	0.761572	0.135752	0.00911049	-0.0570829	-0.226379	-0.370476	-0.5415	0.0492735	0.156382	-0.312098	0.324765	0.213845	0.117616	0.0801829	-0.310103	-0.110482	0.0945462	-0.876539	0.625144	-0.0302231	0.457307	-0.0114659	0.633101	-0.943721	0.616896	0.0051627	0.0177028	-0.00482674	0.185895	0.36434
1.03	0.261061	0.103511	0.0227618	0.252492	0.123816	0.376444	0.0131873	0.16858	0.924728	-0.0265144	-0.0152904	-0.0749617	-0.411239	-0.444336	0.0427208	-0.455611	-0.38308	-0.349594	0.187607	0.415715	0.134651	-0.182498	-0.0582283	-0.0264617	-0.374785	-0.487595	0.0523737	0.14066	-0.308481	0.373755	0.215197	0.146458	0.0776576	-0.197067	-0.109665	0.0686017	-0.869994	0.638977	-0.0259453	0.442103	-0.00556703	0.501721	-0.936907	0.759372	0.00531238	0.0167799	-0.00306956	0.176901	0.362535
1.04	0.262364	0.176333	0.0262322	0.235968	0.127375	0.476755	0.0148064	0.15512	0.9245	-0.0188049	-0.0160244	-0.0715419	-0.417044	-0.46332	0.0403245	-0.429949	-0.387023	-0.466601	0.191009	0.295662	0.133278	-0.0725524	-0.0582834	0.000247265	-0.379334	-0.520857	0.0547543	0.0464626	-0.304089	0.438254	0.216621	0.132925	0.0762111	-0.0865027	-0.109031	0.0584723	-0.86425	0.504705	-0.0212291	0.493996	-0.00113687	0.366917	-0.928498	0.917949	0.00554612	0.0387676	-0.00132463	0.179752	0.359975
1.05	0.264201	0.201934	0.0296951	0.218676	0.13142	0.467035	0.0162846	0.140258	0.924346	-0.0126999	-0.0167128	-0.0657802	-0.422998	-0.469267	0.0382219	-0.405303	-0.391473	-0.454858	0.193835	0.281195	0.133046	0.0148257	-0.0584622	-0.0390819	-0.384182	-0.492034	0.0564872	0.00240999	-0.299632	0.38242	0.217669	0.0764891	0.0759096	0.0227863	-0.108329	0.0882014	-0.859681	0.423234	-0.0163456	0.47424	0.00230166	0.318584	-0.918731	1.03286	0.00611786	0.0758084	0.000359992	0.165112	0.35721
1.06	0.265994	0.174519	0.0327522	0.181374	0.135034	0.381924	0.0176084	0.124389	0.924232	-0.0106368	-0.0173366	-0.0590087	-0.428624	-0.424475	0.0364482	-0.352093	-0.395518	-0.394363	0.196661	0.277792	0.133683	0.12711	-0.0590272	-0.0571545	-0.388505	-0.401166	0.0577103	-0.0171813	-0.296126	0.262973	0.21805	0.00604614	0.0765793	0.104089	-0.107133	0.152547	-0.855593	0.403403	-0.011808	0.426113	0.00559351	0.333637	-0.907892	1.13742	0.00702877	0.10121	0.00181461	0.139708	0.354457
1.07	0.267428	0.133243	0.0352095	0.152832	0.137762	0.276967	0.0187716	0.108454	0.92412	-0.01232	-0.0178963	-0.0532294	-0.433373	-0.32938	0.0349131	-0.302216	-0.399044	-0.355339	0.199081	0.197505	0.135867	0.297986	-0.0592335	0.0208138	-0.391912	-0.308015	0.0586096	-0.00304701	-0.293988	0.128351	0.217771	-0.0536023	0.0780131	0.181897	-0.105301	0.212256	-0.851601	0.397503	-0.00783818	0.361306	0.0090706	0.347064	-0.895943	1.25321	0.00811608	0.106773	0.00300944	0.118528	0.351571
1.08	0.268584	0.112303	0.0372251	0.133797	0.139704	0.207978	0.0197848	0.0943535	0.923985	-0.0144427	-0.0184067	-0.0489605	-0.437156	-0.253089	0.0334494	-0.259539	-0.40253	-0.372052	0.200604	0.106966	0.138945	0.316869	-0.058633	0.0969893	-0.39454	-0.246779	0.0594971	0.0237722	-0.293083	0.0242889	0.216984	-0.0984368	0.0803677	0.288139	-0.102952	0.255842	-0.847796	0.369298	-0.00443716	0.312483	0.0124312	0.315298	-0.882828	1.36663	0.00917537	0.0950272	0.00400685	0.104955	0.348604
1.09	0.269413	0.058778	0.0389121	0.118784	0.141071	0.148188	0.0206578	0.0800797	0.923842	-0.0131405	-0.0188746	-0.0445497	-0.439836	-0.130895	0.0321559	-0.181894	-0.406321	-0.410799	0.201117	-0.00699734	0.142427	0.383275	-0.0572656	0.172047	-0.396387	-0.162324	0.0605522	0.0747494	-0.293207	-0.0660728	0.215857	-0.122787	0.0831789	0.261573	-0.100439	0.242256	-0.84417	0.367532	-0.00152356	0.261186	0.0153639	0.265713	-0.86882	1.42998	0.0101194	0.0810128	0.0048622	0.0929994	0.345908
1.1	0.26978	0.0377789	0.0402836	0.0948852	0.142019	0.109611	0.0213919	0.0673716	0.923742	-0.00600894	-0.0192976	-0.0400908	-0.441118	-0.0512952	0.0312463	-0.0936317	-0.410665	-0.459095	0.200532	-0.105463	0.146436	0.403473	-0.0553737	0.19548	-0.397351	-0.109913	0.0617914	0.0961673	-0.29405	-0.10347	0.214559	-0.134966	0.0859332	0.285947	-0.098122	0.221039	-0.840669	0.324014	0.000998443	0.235598	0.0177227	0.20576	-0.854212	1.4973	0.0109206	0.0635493	0.00558223	0.0825335	0.343637
1.11	0.270347	0.0861326	0.0413384	0.0728041	0.142694	0.077182	0.0220197	0.0589283	0.923726	0.002182	-0.0196789	-0.0363689	-0.441881	-0.0581349	0.0307735	-0.0647886	-0.414851	-0.349738	0.199114	-0.17717	0.150235	0.343938	-0.0533676	0.204232	-0.398223	-0.127957	0.0629346	0.067459	-0.295004	-0.0950801	0.213165	-0.147975	0.0887808	0.272955	-0.096095	0.195128	-0.838009	0.213435	0.00334088	0.224258	0.0194873	0.148886	-0.838843	1.57597	0.011511	0.0271817	0.00613086	0.0502706	0.341508
1.12	0.271416	0.123712	0.0421066	0.0536043	0.14308	0.0356213	0.0225826	0.0541282	0.923766	0.00474746	-0.020028	-0.0334832	-0.442762	-0.0663582	0.0303828	-0.0792532	-0.417309	-0.145637	0.197069	-0.231467	0.153253	0.252739	-0.0512424	0.22149	-0.399387	-0.139646	0.0638203	0.0355115	-0.295836	-0.09001	0.211603	-0.166876	0.0912226	0.194188	-0.0942442	0.184764	-0.836386	0.130536	0.00552512	0.204206	0.0207305	0.104931	-0.82278	1.63199	0.0117381	0.00383832	0.00636019	0.0366548	0.339549
1.13	0.27271	0.132499	0.0425234	0.0271819	0.143047	-0.021049	0.0231102	0.0517275	0.923806	0.00277827	-0.0203479	-0.0304258	-0.443683	-0.0600118	0.0298621	-0.0878308	-0.417793	0.0340541	0.194583	-0.262991	0.155288	0.153221	-0.0489123	0.237026	-0.40062	-0.129341	0.0644152	0.00605403	-0.296716	-0.102843	0.209885	-0.175658	0.0924972	0.0501512	-0.0924221	0.17859	-0.835334	0.0913671	0.00745765	0.177801	0.0216553	0.084571	-0.806256	1.66989	0.0118326	-0.00582725	0.0064685	0.0233255	0.337843
1.14	0.274065	0.136522	0.0425289	0.00345477	0.142515	-0.0791921	0.0236217	0.0507668	0.923819	6.88E-05	-0.0206357	-0.0271347	-0.444569	-0.0598719	0.0292815	-0.0899482	-0.41676	0.156707	0.191881	-0.273176	0.156354	0.0569737	-0.0464493	0.243441	-0.401842	-0.126687	0.0647234	-0.0190785	-0.29775	-0.117955	0.208179	-0.163287	0.0921664	-0.113946	-0.0907885	0.144489	-0.834585	0.0628404	0.00909652	0.147104	0.0224275	0.070279	-0.78947	1.68677	0.01184	-0.0149052	0.00643463	0.00973195	0.336535
1.15	0.275526	0.147619	0.0421741	-0.0160983	0.141539	-0.126526	0.0241283	0.0506139	0.923813	-0.000958229	-0.0208906	-0.0238462	-0.445539	-0.0745237	0.0287448	-0.0882551	-0.414774	0.226825	0.189173	-0.26652	0.156594	-0.00845445	-0.0440572	0.225209	-0.403222	-0.144576	0.0647916	-0.0476466	-0.298877	-0.12441	0.206688	-0.130791	0.0906856	-0.175103	-0.089402	0.124143	-0.834161	0.0278847	0.0104483	0.119629	0.0230349	0.0503651	-0.772589	1.68524	0.0117544	-0.0230589	0.00626455	-0.00351916	0.335771
1.16	0.277053	0.142315	0.0415719	-0.0282275	0.140217	-0.15748	0.0246329	0.0502105	0.923806	-0.000243144	-0.021113	-0.0206561	-0.446596	-0.0772406	0.0282574	-0.0831942	-0.412318	0.25279	0.186596	-0.24437	0.15619	-0.07424	-0.0419792	0.180969	-0.404857	-0.156254	0.0646747	-0.0711171	-0.29999	-0.118741	0.205618	-0.0824137	0.0888138	-0.191246	-0.0883031	0.0904267	-0.834025	0.0101999	0.0114998	0.0913294	0.0233811	0.0176274	-0.755872	1.64399	0.0117157	0.00998309	0.00593335	-0.0281769	0.335781
1.17	0.278435	0.11543	0.0407946	-0.0383787	0.138699	-0.175489	0.0251295	0.0488776	0.923811	0.00114812	-0.0213033	-0.0173927	-0.447616	-0.0738546	0.0278505	-0.070739	-0.409742	0.253355	0.184413	-0.184788	0.155228	-0.111278	-0.0405049	0.105297	-0.40659	-0.147738	0.0643447	-0.0927475	-0.301018	-0.109673	0.205053	-0.0309345	0.086858	-0.19728	-0.0875464	0.0559757	-0.833954	0.0148768	0.0122923	0.0672874	0.0233668	-0.0204686	-0.739647	1.60441	0.0120035	0.0246974	0.00530955	-0.0574687	0.336805
1.18	0.279413	0.0647758	0.039876	-0.0475718	0.137058	-0.190432	0.0256062	0.0462128	0.923827	0.0018806	-0.0214609	-0.014129	-0.448506	-0.0668285	0.0275477	-0.0563008	-0.407217	0.247617	0.183055	-0.0768175	0.154055	-0.122093	-0.0398873	0.0132723	-0.408143	-0.111704	0.0637766	-0.107082	-0.301994	-0.106915	0.204953	0.0117684	0.0849625	-0.190929	-0.0870854	0.0332653	-0.833683	0.0440417	0.0128505	0.0426453	0.022986	-0.0535282	-0.723741	1.57971	0.0123708	0.0335167	0.00440107	-0.0852802	0.338273
1.19	0.279806	0.000863642	0.0388478	-0.0507923	0.135264	-0.212024	0.0260484	0.0419	0.923844	0.00139664	-0.0215865	-0.0110244	-0.449266	-0.0540425	0.0273018	-0.0503101	-0.404694	0.255217	0.182937	0.0548947	0.152848	-0.11465	-0.0402058	-0.0746724	-0.409282	-0.058432	0.0629946	-0.110415	-0.303034	-0.118459	0.205216	0.0422301	0.0830278	-0.193756	-0.0868166	0.0183947	-0.833038	0.0831314	0.0131305	0.0106447	0.0223208	-0.0756438	-0.708013	1.57242	0.0128271	0.0458554	0.00321954	-0.110817	0.339928
1.2	0.279594	-0.0584258	0.0377323	-0.0506083	0.133227	-0.242436	0.0264368	0.0353078	0.923852	0.000139191	-0.0216823	-0.00818198	-0.44986	-0.0262529	0.0270048	-0.0514495	-0.402038	0.273384	0.18401	0.150583	0.151685	-0.117738	-0.0412617	-0.129649	-0.409918	-0.0031919	0.0620181	-0.113551	-0.304317	-0.147277	0.205702	0.0587571	0.080993	-0.21158	-0.0866168	0.0157695	-0.832051	0.110805	0.013092	-0.022925	0.021495	-0.0848209	-0.692238	1.58909	0.0133853	0.0575919	0.00179478	-0.131879	0.341625
1.21	0.278854	-0.103482	0.0365381	-0.052123	0.130881	-0.271711	0.0267465	0.0262606	0.923847	-0.000936798	-0.0217519	-0.00584675	-0.450095	0.0197166	0.0265341	-0.0511588	-0.399228	0.283358	0.185692	0.179489	0.150462	-0.128375	-0.0426847	-0.147278	-0.410055	0.0478555	0.0608299	-0.124751	-0.305973	-0.183552	0.206279	0.0628106	0.0788234	-0.217441	-0.0864398	0.0156941	-0.830879	0.116556	0.0127453	-0.0464399	0.0206096	-0.0890607	-0.676184	1.62548	0.0140348	0.0688481	0.000183014	-0.145337	0.343335
1.22	0.277719	-0.138533	0.0353071	-0.0446434	0.128329	-0.283698	0.0269541	0.014969	0.923837	-0.000675233	-0.0218087	-0.0059278	-0.449852	0.0786926	0.0258187	-0.0618527	-0.396462	0.266735	0.18741	0.164793	0.149046	-0.147687	-0.0441216	-0.141089	-0.409716	0.0894324	0.0595858	-0.0842697	-0.307802	-0.172717	0.206859	0.0616789	0.0771806	-0.122722	-0.0862698	0.0119838	-0.829743	0.103063	0.0122164	-0.06052	0.0196124	-0.108715	-0.659728	1.66535	0.0147737	0.0809701	-0.00153837	-0.150975	0.34517
1.23	0.276282	-0.165902	0.0340387	-0.0575723	0.125678	-0.298638	0.0270409	0.00236661	0.923838	0.00106887	-0.0218727	-0.0068108	-0.449077	0.133471	0.024896	-0.0446958	-0.39394	0.241065	0.188903	0.1366	0.147641	-0.131923	-0.0455436	-0.142155	-0.408813	0.138222	0.0586766	-0.0364056	-0.309631	-0.193076	0.207395	0.050552	0.0761328	-0.0897927	-0.0861433	0.0122	-0.828801	0.0818481	0.0116693	-0.050542	0.0184852	-0.109171	-0.642869	1.7014	0.0156131	0.0964239	-0.00331451	-0.151111	0.347265
1.24	0.2746	-0.187852	0.0325375	-0.0770879	0.122833	-0.332506	0.0270024	-0.00992941	0.923859	0.00316991	-0.0219429	-0.00713464	-0.447725	0.183095	0.0240009	-0.0166188	-0.391678	0.22266	0.190104	0.106926	0.14642	-0.111068	-0.0469817	-0.143365	-0.407311	0.186201	0.0580236	0.00071325	-0.311974	-0.258261	0.207805	0.0340702	0.0754159	-0.0568065	-0.0860104	0.0148881	-0.828099	0.0562172	0.0112172	-0.0432791	0.0174879	-0.0861667	-0.625669	1.73207	0.016614	0.118025	-0.00507943	-0.145483	0.349673
1.25	0.272759	-0.199138	0.0307777	-0.0911746	0.119674	-0.370763	0.0268456	-0.0212797	0.923902	0.00531195	-0.0220141	-0.00691486	-0.44585	0.22546	0.0231737	0.0110282	-0.389389	0.253372	0.190981	0.0700874	0.145443	-0.0557052	-0.0483882	-0.132459	-0.405313	0.223557	0.0575262	0.0244334	-0.314888	-0.299638	0.208033	0.0123923	0.0749745	-0.02932	-0.0858385	0.0210534	-0.8277	0.021592	0.0107923	-0.0432514	0.0167464	-0.0612786	-0.608184	1.75581	0.0177832	0.135762	-0.00678589	-0.134619	0.352372
1.26	0.270816	-0.209967	0.0288027	-0.0994023	0.116188	-0.402775	0.0265798	-0.0316794	0.923964	0.00715616	-0.0220779	-0.0059042	-0.443414	0.270615	0.0225841	0.0633004	-0.386576	0.314817	0.191444	0.0225565	0.145349	0.0143084	-0.0495944	-0.100865	-0.402912	0.258312	0.0570849	0.0430121	-0.318245	-0.34369	0.208038	-0.0107664	0.0749203	0.0212572	-0.0855976	0.0273158	-0.827633	-0.0100448	0.0103424	-0.0477074	0.0162339	-0.045849	-0.590483	1.77747	0.0190765	0.149485	-0.00837595	-0.11748	0.355334
1.27	0.268733	-0.230031	0.0268022	-0.0872391	0.11249	-0.412844	0.0262156	-0.04103	0.924041	0.00795764	-0.0221361	-0.00591908	-0.440324	0.333354	0.0222222	0.100425	-0.383461	0.30786	0.191362	-0.0407128	0.145613	0.0469072	-0.0503959	-0.0559913	-0.400105	0.292224	0.0568198	0.0865084	-0.322066	-0.387878	0.207817	-0.033191	0.0753885	0.0742225	-0.0853165	0.0283382	-0.82783	-0.0287156	0.00979981	-0.0601074	0.0157271	-0.0593538	-0.572652	1.78489	0.0204548	0.158035	-0.00980079	-0.0969213	0.358519
1.28	0.266352	-0.268828	0.0249567	-0.0710446	0.108736	-0.407282	0.0257618	-0.0496617	0.924122	0.00832298	-0.0221992	-0.00677373	-0.436412	0.417234	0.0219249	0.137781	-0.380782	0.241075	0.190595	-0.111969	0.146257	0.0863591	-0.0506976	-0.006594	-0.396746	0.341958	0.0568981	0.142584	-0.32634	-0.427679	0.207376	-0.0554324	0.0764492	0.138073	-0.0850501	0.0265077	-0.828096	-0.0236654	0.00914877	-0.0677609	0.0150091	-0.0843972	-0.554814	1.77831	0.0218869	0.165235	-0.0110401	-0.0755664	0.361934
1.29	0.26353	-0.314419	0.0232641	-0.0640701	0.105032	-0.395281	0.0252255	-0.0574945	0.924212	0.0101075	-0.0222723	-0.00788742	-0.431551	0.499876	0.0217171	0.186321	-0.378809	0.179664	0.189163	-0.172494	0.147424	0.155827	-0.0505749	0.025231	-0.392688	0.401922	0.0572902	0.191212	-0.330989	-0.451906	0.206724	-0.077372	0.078212	0.217663	-0.0848008	0.0266316	-0.828259	-0.0111717	0.00848257	-0.062133	0.0140611	-0.103874	-0.537079	1.76521	0.023386	0.176384	-0.0120915	-0.0555638	0.36559
1.3	0.26029	-0.342458	0.0216443	-0.0643594	0.101431	-0.383964	0.0246145	-0.0643447	0.924335	0.0148981	-0.0223574	-0.0091463	-0.42582	0.555799	0.0217034	0.232306	-0.377274	0.161045	0.187208	-0.215455	0.149467	0.248004	-0.0502752	0.0286584	-0.387949	0.446552	0.057883	0.224381	-0.33583	-0.457953	0.205864	-0.095584	0.0807038	0.278272	-0.0845787	0.0178693	-0.828357	-0.018328	0.00791928	-0.047605	0.0129718	-0.111769	-0.519466	1.75286	0.0250284	0.19364	-0.0130202	-0.0465402	0.369426
1.31	0.25696	-0.331993	0.0200082	-0.0725752	0.0979345	-0.376513	0.0239477	-0.0684816	0.924514	0.0205596	-0.0224545	-0.0103411	-0.419684	0.558831	0.021963	0.259283	-0.375671	0.18974	0.184953	-0.237775	0.152264	0.283161	-0.0500813	0.0162593	-0.382916	0.453158	0.0585013	0.22181	-0.340625	-0.438696	0.204852	-0.108795	0.0836529	0.297951	-0.0844832	0.00506407	-0.828723	-0.0620518	0.0075524	-0.0256808	0.0118825	-0.10521	-0.501965	1.74788	0.0268362	0.221748	-0.0139326	-0.0474005	0.373326
1.32	0.25383	-0.305621	0.0183513	-0.0744181	0.094519	-0.369692	0.0232545	-0.0696846	0.924734	0.0226574	-0.0225687	-0.0125915	-0.413634	0.544356	0.0222513	0.229671	-0.373852	0.199835	0.182487	-0.260709	0.154679	0.213759	-0.0499703	0.017025	-0.377979	0.435159	0.0590381	0.209124	-0.345114	-0.401966	0.203722	-0.118403	0.0865585	0.270638	-0.084474	0.00424565	-0.82958	-0.110905	0.00737607	-0.00946846	0.0108695	-0.0970132	-0.484412	1.75793	0.0290177	0.265199	-0.0149292	-0.0544603	0.376818
1.33	0.251013	-0.266998	0.0166803	-0.0809455	0.091144	-0.36817	0.0225643	-0.0678313	0.924952	0.0204206	-0.0227051	-0.0145469	-0.40795	0.50822	0.0222626	0.186206	-0.371909	0.216838	0.179798	-0.275885	0.156658	0.174107	-0.0497069	0.0378213	-0.37338	0.397355	0.0594231	0.172145	-0.349239	-0.369822	0.202546	-0.11794	0.0889838	0.219637	-0.0843812	0.026561	-0.830922	-0.158228	0.00735413	0.00730522	0.00999544	-0.0784459	-0.466714	1.77211	0.0316142	0.30831	-0.016036	-0.0591282	0.379517
1.34	0.248671	-0.212035	0.0149769	-0.0815992	0.0877674	-0.368801	0.0219069	-0.0633313	0.925138	0.0165981	-0.0228566	-0.0155978	-0.402919	0.441355	0.0220585	0.142878	-0.36972	0.240968	0.17708	-0.264141	0.158093	0.110842	-0.0492693	0.0478147	-0.369453	0.327631	0.0595629	0.12229	-0.353024	-0.340059	0.201454	-0.0985556	0.0912323	0.212959	-0.0838868	0.0622477	-0.832787	-0.213083	0.00745185	0.0160091	0.0093278	-0.0592767	-0.448928	1.76693	0.0345406	0.31801	-0.0172859	-0.0917391	0.381277
1.35	0.246847	-0.164106	0.0133298	-0.0728822	0.0844326	-0.355876	0.0213021	-0.0574169	0.925283	0.0122544	-0.0230153	-0.0161297	-0.398698	0.365165	0.0217695	0.108458	-0.367363	0.244494	0.174637	-0.217963	0.158981	0.0701402	-0.0488436	0.0358884	-0.366345	0.2615	0.0594812	0.0808009	-0.35645	-0.307995	0.200592	-0.076837	0.0929131	0.122272	-0.0833461	0.054135	-0.835127	-0.251748	0.00764154	0.0274924	0.00878407	-0.0557393	-0.431473	1.70408	0.036682	0.136631	-0.0197086	-0.294935	0.382386
1.36	0.245458	-0.125162	0.0118693	-0.0532669	0.0812134	-0.340128	0.0207623	-0.0503882	0.925385	0.00826101	-0.023179	-0.0165867	-0.395351	0.284468	0.02145	0.073117	-0.36502	0.23822	0.172832	-0.140347	0.159546	0.0474662	-0.048588	0.0136143	-0.36396	0.198166	0.0593341	0.0619479	-0.359553	-0.287159	0.199951	-0.0529514	0.0937118	0.0437679	-0.0829668	0.0268515	-0.837769	-0.271697	0.00794402	0.0377367	0.00822782	-0.059122	-0.414983	1.5876	0.0360264	-0.210839	-0.0246656	-0.573842	0.383209
1.37	0.244407	-0.0951721	0.010645	-0.0331072	0.0780797	-0.326859	0.0202962	-0.0427617	0.925451	0.00501409	-0.0233467	-0.0169207	-0.392883	0.200429	0.0211165	0.0415594	-0.362728	0.228663	0.171915	-0.0334998	0.160101	0.0526804	-0.0485917	-0.0390612	-0.362176	0.143075	0.0592828	0.0568152	-0.362466	-0.274823	0.199537	-0.0312747	0.093857	-0.00788356	-0.0828239	0.00371037	-0.84053	-0.274554	0.00835403	0.0495567	0.00765834	-0.0588751	-0.399871	1.45701	0.0315936	-0.585332	-0.0320391	-0.777459	0.383569
1.38	0.243564	-0.0817312	0.00962956	-0.0140724	0.0750057	-0.321103	0.0199088	-0.0346751	0.925485	0.00196945	-0.0235156	-0.0167676	-0.391287	0.120324	0.0208269	0.0170579	-0.360547	0.213938	0.17227	0.106142	0.160448	0.0303372	-0.0494831	-0.131644	-0.360813	0.104623	0.0593977	0.0649573	-0.365261	-0.270108	0.199308	-0.0130342	0.0935903	-0.0521293	-0.0828212	-0.00971321	-0.843201	-0.255511	0.00888104	0.0567574	0.00712783	-0.0504903	-0.386239	1.32614	0.0235672	-0.91133	-0.0406801	-0.854334	0.382906
1.39	0.24284	-0.0689714	0.00882257	0.00675287	0.0719134	-0.318413	0.0196044	-0.0261446	0.92549	-0.00124992	-0.0236803	-0.0160747	-0.39056	0.0308091	0.0205981	-0.00957205	-0.358504	0.198736	0.174122	0.267069	0.160722	0.0259163	-0.0512632	-0.221738	-0.359755	0.0678722	0.0597482	0.0765761	-0.367999	-0.263468	0.199259	0.00233015	0.0927214	-0.124431	-0.0830483	-0.0312936	-0.84565	-0.231656	0.0094451	0.0582496	0.00670057	-0.0392127	-0.374092	1.19495	0.0124692	-1.18697	-0.0493942	-0.825612	0.380865
1.4	0.242193	-0.0713457	0.00823534	0.0310433	0.0687287	-0.333944	0.0193824	-0.0189825	0.925457	-0.00538769	-0.0238363	-0.0151242	-0.390611	-5.88E-05	0.0203623	-0.0351393	-0.35654	0.200545	0.177315	0.33094	0.161241	0.0932084	-0.0535694	-0.196442	-0.358925	0.0485344	0.0603771	0.103438	-0.370703	-0.273109	0.199322	0.00787887	0.0911757	-0.176083	-0.0834142	-0.0369386	-0.847807	-0.195189	0.00994973	0.042938	0.00642393	-0.0152076	-0.363469	1.07773	-0.00103399	-1.37896	-0.0569933	-0.656646	0.377751
1.41	0.241487	-0.0710583	0.00776433	0.0348431	0.0653137	-0.345874	0.0192146	-0.0148986	0.925391	-0.00715418	-0.0239848	-0.0145904	-0.390585	0.0370698	0.0199048	-0.0423291	-0.354485	0.206666	0.18027	0.246879	0.16157	-0.0616178	-0.0554596	-0.181914	-0.358093	0.0425283	0.0612594	0.11334	-0.373553	-0.283182	0.199399	0.00641053	0.0892186	-0.209672	-0.0837711	-0.0388662	-0.849608	-0.171259	0.0103456	0.0469978	0.00644786	0.0142949	-0.354046	0.987453	-0.0159799	-1.48024	-0.06218	-0.38892	0.373613
1.42	0.240895	-0.0497538	0.0072479	0.026079	0.0619183	-0.334295	0.019081	-0.0118475	0.925327	-0.00511019	-0.0241271	-0.0137684	-0.390204	0.0658258	0.0193761	-0.0277799	-0.352464	0.19564	0.182122	0.125728	0.160234	-0.17515	-0.0572415	-0.165624	-0.357362	0.0268902	0.0621447	0.102853	-0.37642	-0.279658	0.199453	0.00416693	0.0870203	-0.236885	-0.0842473	-0.0629555	-0.851343	-0.178119	0.0109094	0.0698204	0.00669447	0.0282349	-0.345561	0.902822	-0.0316421	-1.53354	-0.0644934	-0.118983	0.368791
1.43	0.240642	-0.00229282	0.00670516	0.0234001	0.0587229	-0.31412	0.0189838	-0.00722471	0.925295	-0.00131306	-0.0242587	-0.0123872	-0.389737	0.0438977	0.0189549	-0.0230449	-0.350565	0.192587	0.182991	0.0561698	0.15813	-0.246071	-0.0589356	-0.171989	-0.356973	-0.0263327	0.0630082	0.0845933	-0.379171	-0.263783	0.199477	0.00915628	0.0855	-0.0619703	-0.0845577	-0.0185864	-0.853298	-0.21309	0.0116917	0.0847737	0.00701363	0.0315145	-0.337967	0.815774	-0.0476718	-1.56628	-0.0642086	0.107899	0.363753
1.44	0.240799	0.0238901	0.0062245	0.0235536	0.0557304	-0.284738	0.0189379	-0.00183427	0.925294	0.000559416	-0.0243723	-0.0104328	-0.389518	0.0157424	0.0186457	-0.0204065	-0.348525	0.215179	0.183304	0.0251315	0.156468	-0.0897647	-0.0600196	-0.0806946	-0.357116	-0.0553172	0.0638698	0.0656897	-0.381564	-0.211681	0.199628	0.0143192	0.0846591	-0.0873962	-0.0849209	-0.0392488	-0.855512	-0.219202	0.0125494	0.0938536	0.00734639	0.0268612	-0.331306	0.714438	-0.0639122	-1.58942	-0.0618007	0.294553	0.358796
1.45	0.241029	0.0129187	0.00577138	0.0183794	0.0530564	-0.261374	0.0189481	0.00388281	0.925298	-0.00026821	-0.024466	-0.00816508	-0.389535	0.0019618	0.0184434	-0.0198653	-0.346247	0.239498	0.18371	0.0533456	0.155304	-0.110005	-0.0608841	-0.0821947	-0.357393	-0.0486973	0.0646144	0.0561683	-0.383436	-0.175648	0.199774	0.0177632	0.083864	-0.0852545	-0.0852157	-0.0261025	-0.857547	-0.178639	0.0135225	0.097524	0.00764805	0.0311883	-0.325637	0.610685	-0.080222	-1.59574	-0.0576347	0.451901	0.354089
1.46	0.241037	-0.0145887	0.00533281	0.0145719	0.0505589	-0.243312	0.0190143	0.00926675	0.925285	-0.00224052	-0.0245341	-0.00537	-0.38958	0.00209312	0.0182531	-0.017251	-0.343887	0.223539	0.18442	0.0887809	0.154336	-0.0851893	-0.0616736	-0.0805005	-0.357556	-0.0303655	0.0652681	0.0510898	-0.385135	-0.171611	0.200001	0.0286836	0.0830145	-0.0833494	-0.0853973	-0.0121058	-0.859046	-0.118733	0.0144505	0.0914252	0.00802365	0.0391763	-0.320849	0.522382	-0.0964609	-1.59328	-0.0520507	0.574458	0.349619
1.47	0.240709	-0.0552184	0.00489584	0.00892905	0.0482754	-0.220187	0.0191289	0.0133587	0.925255	-0.00351924	-0.0245719	-0.00214124	-0.389508	0.0251143	0.0181161	-0.000725077	-0.341905	0.169791	0.185415	0.104308	0.153667	-0.0447663	-0.0624554	-0.0759349	-0.357505	0.00382655	0.0657841	0.049063	-0.38693	-0.188073	0.200346	0.0391131	0.0822314	-0.0632207	-0.0854849	-0.00728498	-0.859897	-0.0495647	0.0153246	0.0851742	0.00844964	0.0428647	-0.316733	0.454706	-0.112559	-1.58139	-0.0454146	0.661344	0.345352
1.48	0.239979	-0.0843829	0.00447811	0.00745317	0.0462463	-0.192156	0.0192759	0.0160673	0.925222	-0.00255294	-0.024576	0.00133383	-0.389081	0.0513499	0.0180595	0.0154119	-0.340521	0.109554	0.18641	0.0937286	0.153407	-0.00886717	-0.0631425	-0.0634752	-0.357123	0.0290194	0.0661718	0.0481924	-0.388911	-0.198632	0.200771	0.0470913	0.0818133	-0.0221293	-0.0855463	-0.0102298	-0.860103	-0.000362392	0.016119	0.0721157	0.00887229	0.038946	-0.31305	0.401212	-0.128318	-1.48829	-0.0378857	0.803839	0.341331
1.49	0.239265	-0.0534552	0.00413027	0.00471313	0.0445623	-0.149165	0.0194548	0.0199041	0.925206	-0.000697683	-0.0245448	0.00491036	-0.388705	0.0110596	0.0180786	0.0102562	-0.339656	0.071733	0.187327	0.088799	0.153389	0.00547034	-0.0637755	-0.0596039	-0.356856	-0.00310773	0.0664073	0.0116714	-0.39078	-0.160961	0.201288	0.0547632	0.0817826	0.0141099	-0.08569	-0.0151426	-0.860122	-0.00784578	0.016733	0.0490446	0.00919628	0.0246729	-0.310311	0.188865	-0.140935	-0.954407	-0.0271161	1.3007	0.33915
1.5	0.238972	-0.00750906	0.00385046	-0.00242179	0.0433706	-0.0947555	0.0196756	0.0242832	0.925201	-0.000707276	-0.024479	0.00812917	-0.388848	-0.042807	0.0181897	0.00118959	-0.33901	0.0593424	0.188137	0.0709528	0.153401	-0.00216164	-0.0642543	-0.0344937	-0.357125	-0.0426545	0.0663851	-0.0329818	-0.391989	-0.0820866	0.201819	0.0506343	0.0818626	0.0057569	-0.0858128	-0.00631821	-0.860262	-0.0159334	0.017109	0.0265949	0.00936756	0.00942485	-0.310351	-0.182875	-0.14711	-0.295419	-0.0119178	1.68608	0.341472
1.51	0.239103	0.0335924	0.00365479	-0.00556662	0.0427315	-0.038808	0.0199405	0.0287282	0.925184	-0.00269358	-0.0243849	0.0105763	-0.389478	-0.0879505	0.0183607	-0.010264	-0.338477	0.0437085	0.188713	0.0451333	0.153383	-0.000739612	-0.064391	0.00688201	-0.357859	-0.0787487	0.0661939	-0.0567125	-0.3924	-0.0141417	0.202277	0.0423608	0.0819269	0.00272616	-0.0857732	0.0130391	-0.860419	-0.0153698	0.0172732	0.00841625	0.00939531	-0.00338509	-0.313981	-0.510941	-0.147728	0.125318	0.00458849	1.66441	0.347865
1.52	0.239662	0.0784754	0.00358146	-0.00430191	0.0426175	0.0136488	0.0202494	0.0329837	0.925145	-0.0051409	-0.0242688	0.0126163	-0.390586	-0.135848	0.0185658	-0.0222493	-0.338158	0.0125685	0.189037	0.0213897	0.153365	-0.0050299	-0.0641056	0.0467269	-0.359028	-0.121752	0.0660022	-0.068096	-0.392255	0.0252529	0.202671	0.0362068	0.0818823	-0.00564106	-0.0855442	0.0309478	-0.860607	-0.0244338	0.0172605	-0.0092795	0.00931559	-0.0127419	-0.320252	-0.699088	-0.145136	0.410987	0.0194109	1.4869	0.355705
1.53	0.240693	0.125838	0.00363195	-0.00574895	0.0430188	0.0662284	0.0205976	0.03649	0.925084	-0.00669592	-0.0241331	0.0145292	-0.39221	-0.188243	0.0188725	-0.0248331	-0.338247	-0.0384517	0.189158	0.00260953	0.153293	-0.00380277	-0.063476	0.0756275	-0.360647	-0.164185	0.0658768	-0.0780002	-0.391765	0.0489745	0.202998	0.0279146	0.0819465	0.0168334	-0.0851588	0.0464439	-0.860954	-0.045281	0.0170874	-0.0240837	0.00915761	-0.0189576	-0.327888	-0.7653	-0.139672	0.71714	0.032458	1.33357	0.363075
1.54	0.242106	0.153943	0.00379901	-0.00444811	0.0439061	0.114081	0.020976	0.0390131	0.925015	-0.0069851	-0.0239788	0.0162744	-0.394209	-0.215349	0.019336	-0.0185234	-0.338898	-0.100652	0.189065	-0.0221805	0.153387	0.0196665	-0.0625723	0.101252	-0.362588	-0.187456	0.0658449	-0.074373	-0.391076	0.0628315	0.203242	0.0187987	0.0822655	0.0503017	-0.084655	0.0550051	-0.861462	-0.0558145	0.0167525	-0.0411016	0.00896152	-0.0217389	-0.335959	-0.757656	-0.131503	0.965583	0.0436577	1.11433	0.369082
1.55	0.243664	0.154804	0.00409951	-0.00206271	0.0452501	0.161546	0.0213744	0.040536	0.924948	-0.00611885	-0.0238087	0.0176675	-0.396274	-0.210117	0.0199466	-0.00235997	-0.340214	-0.171258	0.188696	-0.0525833	0.153807	0.0646594	-0.0614277	0.124116	-0.364575	-0.182399	0.0659431	-0.0568581	-0.390246	0.0775416	0.203382	0.00694478	0.083035	0.106321	-0.0840872	0.0586071	-0.86198	-0.0448284	0.0162601	-0.0554664	0.00873857	-0.0247218	-0.343931	-0.718757	-0.121206	1.16086	0.0525468	0.864035	0.373626
1.56	0.245121	0.140538	0.0045309	0.000676725	0.0470474	0.207465	0.021785	0.0417053	0.924896	-0.00412401	-0.0236269	0.0186009	-0.398109	-0.187821	0.020685	0.0146074	-0.342237	-0.23873	0.188011	-0.0834143	0.154695	0.103551	-0.0600536	0.145022	-0.366326	-0.162318	0.0661721	-0.033469	-0.389262	0.096513	0.203396	-0.00476097	0.0844072	0.162178	-0.0834856	0.0582931	-0.862307	-0.0243163	0.0156522	-0.0667669	0.00848742	-0.0272343	-0.351578	-0.661788	-0.109153	1.32766	0.0590828	0.621714	0.376963
1.57	0.246618	0.164179	0.00508927	0.000734688	0.0492457	0.242594	0.0222169	0.0450709	0.924867	-0.00210888	-0.0234349	0.0199622	-0.399948	-0.216402	0.0214814	0.00714036	-0.344714	-0.246348	0.187154	-0.0862215	0.155472	0.0141274	-0.0586536	0.12476	-0.368083	-0.182967	0.0664013	-0.0658989	-0.388048	0.128461	0.203356	-0.00572918	0.0856361	0.0506735	-0.0830203	0.0329763	-0.86263	-0.0436812	0.01494	-0.0765527	0.008245	-0.0194314	-0.358721	-0.590304	-0.0955443	1.47055	0.0634048	0.388805	0.379345
1.58	0.248271	0.161894	0.00572917	0.00338602	0.0517261	0.270922	0.0226891	0.0494177	0.92484	-0.00396697	-0.0232275	0.0213443	-0.40204	-0.223543	0.0222524	-0.00349699	-0.346886	-0.195612	0.186309	-0.0816222	0.154936	-0.107394	-0.0574156	0.126329	-0.370132	-0.182059	0.0662834	-0.104766	-0.386231	0.215866	0.20329	-0.00746942	0.0854298	-0.0731312	-0.0827448	0.0259862	-0.863028	-0.0269375	0.0141088	-0.0892708	0.00811742	-0.00962783	-0.365314	-0.537388	-0.0806546	1.58414	0.065561	0.161373	0.381194
1.59	0.249726	0.134426	0.00651472	0.0139591	0.0545091	0.307597	0.0232055	0.0539331	0.924783	-0.00718277	-0.0230119	0.0215873	-0.404116	-0.216966	0.0229289	-0.0138605	-0.34863	-0.170851	0.185611	-0.0522997	0.153682	-0.123897	-0.0560324	0.139602	-0.37216	-0.17054	0.0659124	-0.112691	-0.383451	0.304611	0.203264	0.00638676	0.0845532	-0.0908014	-0.0824037	0.0358246	-0.863053	0.0186403	0.013166	-0.0999518	0.00800949	-0.0139199	-0.371587	-0.502148	-0.0646664	1.68569	0.0656518	-0.0496963	0.382994
1.6	0.251003	0.127111	0.00752011	0.0245329	0.0576463	0.350206	0.0237673	0.0583649	0.924703	-0.00828481	-0.0227981	0.021115	-0.406325	-0.239335	0.0235032	-0.0284335	-0.350483	-0.221527	0.185329	-0.0033543	0.152719	-0.0733592	-0.0546496	0.125576	-0.374239	-0.182409	0.065476	-0.123883	-0.38009	0.330169	0.203443	0.0288901	0.0837905	-0.0608081	-0.0820485	0.0309204	-0.862741	0.0392163	0.0121559	-0.100844	0.00781468	-0.0239165	-0.377423	-0.442197	-0.0477483	1.76387	0.063868	-0.235538	0.384619
1.61	0.252226	0.121941	0.00871034	0.0332667	0.0611399	0.383011	0.0243685	0.061649	0.924623	-0.00744409	-0.0225898	0.0205123	-0.408774	-0.253942	0.0240517	-0.0378657	-0.353025	-0.297963	0.185494	0.0322657	0.152204	-0.0313706	-0.0535576	0.0907388	-0.376458	-0.18993	0.0649602	-0.132975	-0.376688	0.320416	0.203812	0.044248	0.0833165	-0.0376901	-0.0818322	0.0124674	-0.862279	0.052621	0.0111617	-0.100626	0.00755515	-0.0255938	-0.382631	-0.377721	-0.030068	1.82788	0.0605194	-0.388055	0.385976
1.62	0.253343	0.10774	0.0100623	0.0404135	0.0648702	0.406317	0.0249958	0.0636613	0.924554	-0.00643988	-0.0223887	0.0196869	-0.411274	-0.247918	0.024546	-0.0405384	-0.3563	-0.368371	0.185891	0.0460062	0.152029	-0.00997511	-0.0527196	0.0747826	-0.378687	-0.181709	0.0644115	-0.132302	-0.373389	0.31052	0.204271	0.0478143	0.0830674	-0.0126639	-0.0817625	0.00307053	-0.86166	0.0703365	0.010154	-0.100004	0.00731357	-0.0204613	-0.387151	-0.310741	-0.011781	1.87168	0.055918	-0.504589	0.387105
1.63	0.254283	0.0869178	0.0115076	0.0424429	0.0687856	0.423329	0.025637	0.0643386	0.924495	-0.00538118	-0.0221965	0.0187139	-0.413654	-0.229718	0.0250373	-0.033426	-0.360234	-0.428566	0.186377	0.0502541	0.152099	0.0223624	-0.0520473	0.0610427	-0.380771	-0.160158	0.0638214	-0.127051	-0.370219	0.298101	0.204728	0.0439227	0.0830934	0.0198392	-0.0817655	-0.00142481	-0.860853	0.0906004	0.00918652	-0.0944985	0.00714875	-0.010641	-0.390834	-0.226904	0.00686388	1.88694	0.0505145	-0.565214	0.387882
1.64	0.254972	0.0611039	0.0130099	0.0437617	0.0728221	0.433496	0.0262792	0.0638676	0.924446	-0.00431215	-0.022015	0.0175485	-0.415781	-0.203247	0.0255231	-0.025579	-0.364669	-0.46516	0.186879	0.0515992	0.152475	0.0510377	-0.0514721	0.0513705	-0.382581	-0.132484	0.0632202	-0.116023	-0.367176	0.289329	0.205137	0.0397106	0.0833413	0.0344483	-0.0818001	-0.0070657	-0.85983	0.110797	0.00826518	-0.0896954	0.0070915	0.00094804	-0.393511	-0.128176	0.0256078	1.8804	0.0447867	-0.583143	0.388123
1.65	0.255376	0.0292766	0.0145282	0.0422952	0.0769477	0.440519	0.0269105	0.062127	0.924409	-0.00301477	-0.0218463	0.0161259	-0.417606	-0.169257	0.026008	-0.0150903	-0.369356	-0.478586	0.187401	0.0516873	0.153157	0.0858669	-0.0510041	0.0454842	-0.384049	-0.0955978	0.0626081	-0.0999243	-0.364182	0.291939	0.205489	0.0319958	0.0838173	0.063241	-0.081872	-0.00544176	-0.858609	0.131997	0.00741601	-0.0827013	0.0071485	0.0119459	-0.395072	-0.0273603	0.0442815	1.86327	0.039036	-0.575112	0.387727
1.66	0.255396	-0.0118073	0.0160498	0.0399692	0.0811221	0.443704	0.0275163	0.0588931	0.924386	-0.0015293	-0.0216938	0.0143267	-0.418975	-0.118084	0.0264487	-0.00112699	-0.374113	-0.478958	0.187858	0.0382535	0.154176	0.111745	-0.0505113	0.0550219	-0.385011	-0.0448748	0.062068	-0.0696186	-0.361158	0.30128	0.205734	0.0175859	0.0846236	0.0944118	-0.0818976	0.00233097	-0.857146	0.158041	0.00662572	-0.0762376	0.00730359	0.0213268	-0.395487	0.076311	0.0627918	1.83874	0.0333957	-0.555174	0.386704
1.67	0.255074	-0.0346773	0.0175183	0.0324481	0.0853247	0.442328	0.0280882	0.0555846	0.924376	-0.000408931	-0.0215597	0.0125028	-0.419872	-0.0831938	0.0268679	0.0109685	-0.378814	-0.463255	0.188142	0.0188069	0.155307	0.11187	-0.049911	0.0634386	-0.385458	-0.00927311	0.0615952	-0.0522777	-0.358073	0.31066	0.205828	0.00236169	0.0855912	0.093949	-0.0818367	0.0116837	-0.855522	0.162716	0.00593359	-0.0653591	0.00756525	0.0331585	-0.394763	0.180883	0.0810724	1.81097	0.0279292	-0.526174	0.385166
1.68	0.25462	-0.0392689	0.0189133	0.0264607	0.0895027	0.436366	0.0286304	0.0529066	0.924374	-0.000239605	-0.0214439	0.0106479	-0.42051	-0.0660677	0.02726	0.0147782	-0.383291	-0.434918	0.188218	-0.0034128	0.156405	0.102558	-0.0491925	0.0795069	-0.38563	0.00669185	0.0611548	-0.0434704	-0.354903	0.321769	0.205776	-0.0127548	0.0864947	0.0853226	-0.0816833	0.0221738	-0.85396	0.148884	0.00533228	-0.0568584	0.00794299	0.0437267	-0.392899	0.279439	0.0990945	1.78255	0.0226568	-0.49524	0.383178
1.69	0.254128	-0.0443371	0.0202327	0.0229973	0.0936191	0.424937	0.0291477	0.0505536	0.924368	-0.000943098	-0.0213469	0.0087148	-0.42098	-0.0468464	0.0276363	0.0195357	-0.387484	-0.406397	0.188062	-0.02756	0.157308	0.0749803	-0.0482852	0.0991677	-0.385636	0.0198726	0.060757	-0.0290889	-0.351658	0.323971	0.20558	-0.0252521	0.087263	0.0677648	-0.0814099	0.033615	-0.85253	0.138923	0.00483223	-0.0435918	0.0084192	0.0527145	-0.390147	0.307994	0.116108	1.51649	0.0167287	-0.725555	0.381163
1.7	0.253559	-0.0539408	0.02151	0.0292742	0.0975598	0.398631	0.0296414	0.0481104	0.924355	-0.00152351	-0.0212698	0.00670565	-0.421212	-0.017219	0.0279515	0.0186729	-0.39141	-0.38001	0.187651	-0.0554881	0.158023	0.0646543	-0.0471554	0.124856	-0.385452	0.0304534	0.0605149	-2.22E-05	-0.348506	0.305238	0.205276	-0.0351498	0.0879405	0.0700573	-0.0810243	0.0423948	-0.851125	0.143776	0.00451437	-0.0238915	0.0089828	0.0607573	-0.387813	0.162377	0.127811	0.769405	0.00641085	-1.28279	0.380915
1.71	0.252849	-0.0753178	0.022795	0.0399998	0.101146	0.358389	0.0301098	0.0455968	0.924338	-0.00161861	-0.0212112	0.00510499	-0.421106	0.028162	0.0281079	0.0197031	-0.395088	-0.35557	0.186949	-0.0840414	0.158553	0.0424866	-0.0457588	0.145723	-0.385022	0.0506739	0.0605524	0.0368647	-0.345652	0.269145	0.204873	-0.0467163	0.0887254	0.0858091	-0.0805696	0.0496271	-0.849596	0.165691	0.00436064	-0.0127424	0.00961874	0.066989	-0.387397	-0.0852675	0.131626	0.0566337	-0.00823479	-1.53769	0.383392
1.72	0.251869	-0.107613	0.0240339	0.0406204	0.104319	0.318218	0.0305513	0.0426227	0.924326	-0.000561652	-0.0211658	0.00402875	-0.420506	0.0803244	0.0281533	0.0359402	-0.398593	-0.343068	0.185983	-0.108621	0.159051	0.0535387	-0.044214	0.156634	-0.384206	0.0884586	0.0607997	0.0641827	-0.343228	0.225901	0.20434	-0.0610334	0.0896808	0.108661	-0.0800529	0.054677	-0.847795	0.196299	0.00428588	-0.00662714	0.0103002	0.0698236	-0.389402	-0.295029	0.130343	-0.280609	-0.0225779	-1.35457	0.387926
1.73	0.25056	-0.136816	0.0251437	0.0338978	0.107133	0.281945	0.0309599	0.0390884	0.924332	0.001994	-0.0211302	0.00311101	-0.419354	0.125815	0.0281688	0.0549245	-0.402005	-0.331217	0.1848	-0.126637	0.159743	0.0843934	-0.0426471	0.151773	-0.382923	0.126948	0.0611298	0.0804783	-0.341266	0.182405	0.20367	-0.0733612	0.0909477	0.133764	-0.0795046	0.0557763	-0.845724	0.21285	0.00430222	0.00667551	0.0109862	0.0690398	-0.393102	-0.389246	0.126176	-0.583629	-0.034788	-1.19513	0.393054
1.74	0.249139	-0.127803	0.0260804	0.0252501	0.109608	0.243448	0.0313369	0.0365861	0.924369	0.00539071	-0.0211028	0.00248059	-0.417955	0.121537	0.0281776	0.0526114	-0.405187	-0.290951	0.183542	-0.120653	0.160603	0.0873221	-0.041259	0.117589	-0.381446	0.124677	0.0614123	0.0651869	-0.339723	0.146161	0.202932	-0.0744474	0.0922673	0.128501	-0.0790281	0.0412224	-0.843717	0.180457	0.00447352	0.0228452	0.0116717	0.0699902	-0.397215	-0.355337	0.119042	-0.858459	-0.0453337	-0.999084	0.397201
1.75	0.247964	-0.0951855	0.0268145	0.0133662	0.111723	0.201716	0.0316973	0.0357445	0.924433	0.00693095	-0.0210787	0.00241596	-0.416836	0.0797791	0.0281945	0.0372727	-0.4078	-0.221732	0.182461	-0.0918663	0.161472	0.0740951	-0.04027	0.0759454	-0.380244	0.097328	0.061449	0.0195361	-0.338471	0.121438	0.2022	-0.0713181	0.0933699	0.080683	-0.0786832	0.0313677	-0.842194	0.124317	0.00479831	0.0370404	0.0123852	0.0742867	-0.400818	-0.271954	0.109662	-1.02391	-0.0536969	-0.758506	0.399788
1.76	0.247123	-0.0660839	0.0273676	0.011019	0.113438	0.158805	0.0320556	0.0360477	0.924496	0.00516542	-0.0210548	0.00234021	-0.416217	0.0359025	0.0281874	0.0103137	-0.409654	-0.146355	0.181742	-0.0501455	0.16207	0.0406077	-0.0396411	0.0499914	-0.379494	0.0626727	0.0611823	-0.017215	-0.337383	0.10849	0.201535	-0.0597268	0.0937954	0.00231637	-0.0783919	0.0281637	-0.841209	0.0780385	0.0052005	0.0400658	0.0131241	0.0727295	-0.403819	-0.195465	0.0989298	-1.16083	-0.0598799	-0.541695	0.401445
1.77	0.246524	-0.0453756	0.0278261	0.0142696	0.114767	0.121589	0.0324205	0.0370203	0.924527	0.000747687	-0.0210326	0.00206973	-0.416083	-0.00589907	0.0280997	-0.0168208	-0.410769	-0.0740497	0.181498	0.00459506	0.162041	-0.0627607	-0.0392466	0.0247065	-0.379145	0.0283921	0.06076	-0.0380663	-0.336312	0.114754	0.201008	-0.0406171	0.0934533	-0.0919751	-0.0780789	0.0300455	-0.840603	0.0438454	0.00560885	0.0387472	0.0138021	0.0626646	-0.406092	-0.102348	0.0867581	-1.29069	-0.0639778	-0.32109	0.402243
1.78	0.246142	-0.031679	0.0282298	0.0150439	0.115754	0.0899751	0.0327975	0.0384012	0.924508	-0.00480515	-0.0210133	0.00177468	-0.416482	-0.0523882	0.0279622	-0.0372189	-0.411075	0.0141006	0.181912	0.0837036	0.160441	-0.260555	-0.0392418	-0.0272178	-0.379221	-0.00554902	0.0602656	-0.0575757	-0.335008	0.149309	0.20076	-0.00267502	0.0914556	-0.303358	-0.07791	-3.64E-06	-0.84032	0.0225343	0.00600578	0.0398136	0.014365	0.0501924	-0.407549	-0.02178	0.0734369	-1.37993	-0.0659955	-0.106872	0.402447
1.79	0.245699	-0.0580957	0.0285516	0.0148378	0.116442	0.0586651	0.0331856	0.0388552	0.924431	-0.0104163	-0.0209982	0.00116142	-0.417218	-0.0678026	0.0278445	-0.0422415	-0.410431	0.109476	0.183231	0.181632	0.157245	-0.357631	-0.0397119	-0.0643528	-0.379497	-0.0109696	0.0597755	-0.0469942	-0.333267	0.196375	0.200982	0.0533006	0.0879098	-0.377654	-0.0779397	-0.0116542	-0.840004	0.0476554	0.00639954	0.0364779	0.0148049	0.0380687	-0.4085	0.0158003	0.0593385	-1.44512	-0.0659859	0.09053	0.402846
1.8	0.244925	-0.0917639	0.0288138	0.0190704	0.116809	0.0244098	0.0335649	0.0365192	0.924312	-0.0124413	-0.020991	0.000235641	-0.417973	-0.0567006	0.0277019	-0.0456153	-0.408938	0.171593	0.18542	0.247916	0.153812	-0.318858	-0.0404785	-0.0894359	-0.379676	-0.00669982	0.0595056	-0.0153365	-0.331121	0.222668	0.201758	0.10394	0.0843277	-0.327291	-0.0780229	-0.0182226	-0.839384	0.0726051	0.00673325	0.0275644	0.0151249	0.0274763	-0.409074	0.0742225	0.0446331	-1.49004	-0.0642712	0.236345	0.403556
1.81	0.243922	-0.107331	0.0290096	0.0166373	0.116822	-0.0127837	0.0339072	0.0315558	0.924195	-0.0105511	-0.0209924	-0.000453684	-0.418597	-0.0358404	0.0274613	-0.0468232	-0.40738	0.128772	0.187993	0.259603	0.150825	-0.280665	-0.0415573	-0.123441	-0.37975	-0.00174095	0.059455	-0.00238814	-0.328969	0.201062	0.202945	0.132859	0.0813757	-0.261805	-0.0782611	-0.0400046	-0.838661	0.0705742	0.00700564	0.0265512	0.0153751	0.0246121	-0.408773	0.179539	0.0296268	-1.49734	-0.0614448	0.321246	0.4034
1.82	0.24282	-0.113265	0.0290355	0.0064823	0.116496	-0.0502563	0.0341894	0.0246807	0.924108	-0.00686468	-0.0209995	-0.000959174	-0.418981	-0.00840646	0.027146	-0.0454551	-0.406284	0.0974738	0.19048	0.235073	0.148084	-0.272776	-0.04285	-0.128454	-0.379711	0.0111349	0.0593924	-0.00523125	-0.327152	0.16044	0.204296	0.139139	0.0790018	-0.220223	-0.0787041	-0.054653	-0.838017	0.0553513	0.00733266	0.0345324	0.0156256	0.0258156	-0.407326	0.289421	0.0145856	-1.48493	-0.0580456	0.359551	0.401437
1.83	0.241724	-0.108478	0.028876	-0.00461057	0.115834	-0.086081	0.0343956	0.016505	0.924057	-0.00360523	-0.0210115	-0.00141439	-0.419128	0.015981	0.0267074	-0.0487134	-0.405289	0.105119	0.192641	0.195573	0.145584	-0.230457	-0.0441649	-0.121716	-0.379568	0.0238853	0.059255	-0.0105982	-0.325804	0.109134	0.205625	0.127453	0.0770961	-0.16216	-0.0792628	-0.0563449	-0.837596	0.0285599	0.00774569	0.0461882	0.0158829	0.0256077	-0.404619	0.412523	-0.000333989	-1.4647	-0.0543718	0.379449	0.397046
1.84	0.240717	-0.0986316	0.0285503	-0.0114596	0.114832	-0.123867	0.0345186	0.00807262	0.924031	-0.00188352	-0.0210276	-0.0017565	-0.419084	0.0406694	0.0260985	-0.0579271	-0.404129	0.126855	0.194343	0.145203	0.143486	-0.182239	-0.0452561	-0.0943561	-0.37933	0.0341257	0.0590689	-0.00896844	-0.325066	0.0370216	0.206778	0.104652	0.0757585	-0.102748	-0.0797484	-0.0435872	-0.83748	-0.00217913	0.008245	0.0538853	0.016133	0.0248962	-0.400774	0.505025	-0.0151749	-1.46399	-0.0503681	0.418735	0.390195
1.85	0.239822	-0.0864534	0.0280571	-0.0176552	0.11347	-0.165334	0.0345573	-0.000246846	0.924013	-0.00163765	-0.0210432	-0.00114468	-0.418803	0.0649079	0.0253944	-0.0466059	-0.402691	0.168097	0.195507	0.0899532	0.142081	-0.106543	-0.0460315	-0.0585074	-0.378974	0.0425146	0.0588716	-0.0040546	-0.325129	-0.0450825	0.20769	0.0806722	0.0749314	-0.0659491	-0.0801186	-0.0300131	-0.837666	-0.0336785	0.00881353	0.0573024	0.0163978	0.0280519	-0.396135	0.556525	-0.0301431	-1.48337	-0.0458007	0.476712	0.381595
1.86	0.239093	-0.0708313	0.0274456	-0.0166475	0.111735	-0.199328	0.0345154	-0.00801946	0.923996	-0.00201848	-0.0210484	0.00010788	-0.418268	0.0827593	0.0247961	-0.0216596	-0.400805	0.207692	0.196157	0.0417334	0.141112	-0.0897557	-0.0464382	-0.0249439	-0.378565	0.0438255	0.0587448	0.00967084	-0.32595	-0.110912	0.208374	0.0576457	0.0744083	-0.0398492	-0.0803443	-0.0136205	-0.838196	-0.0673815	0.0093762	0.0548289	0.0166685	0.0228037	-0.39112	0.571836	-0.0453442	-1.50962	-0.0405106	0.544372	0.372174
1.87	0.238532	-0.0503261	0.0268204	-0.00806391	0.10971	-0.221726	0.034401	-0.0146801	0.923973	-0.00259106	-0.0210417	0.0011952	-0.4175	0.0907287	0.0243475	-0.00337506	-0.39869	0.2133	0.196362	0.00150705	0.140289	-0.0734735	-0.0464998	0.0112212	-0.378122	0.0340742	0.0587987	0.0286849	-0.327367	-0.166183	0.208857	0.0397328	0.0741494	-0.00695619	-0.0804314	-0.00444526	-0.839049	-0.103313	0.00988518	0.0499196	0.016834	0.00724085	-0.386037	0.559292	-0.0607849	-1.53851	-0.034464	0.609149	0.362571
1.88	0.238226	-0.0214073	0.0262433	-0.00149105	0.107484	-0.236128	0.0342261	-0.0201288	0.923947	-0.00221699	-0.0210256	0.00204276	-0.41667	0.0844382	0.0240237	0.00922364	-0.39665	0.194498	0.19622	-0.0290118	0.139773	-0.0238274	-0.0463347	0.0218159	-0.377767	0.0166212	0.0590513	0.0381827	-0.329283	-0.212842	0.209169	0.0221805	0.0742562	0.0300233	-0.0804494	0.00146849	-0.840296	-0.144575	0.010349	0.050042	0.0168366	-0.0084581	-0.381017	0.542074	-0.0764572	-1.56292	-0.0277512	0.662739	0.353108
1.89	0.238218	0.00176581	0.0256587	-0.00177759	0.105127	-0.249867	0.0340018	-0.0246563	0.923933	-0.000574007	-0.021001	0.00288824	-0.415876	0.0795374	0.0238711	0.0260413	-0.394926	0.14928	0.195795	-0.0569871	0.139883	0.0501863	-0.0460877	0.0251249	-0.377553	0.00741804	0.0593977	0.043348	-0.331729	-0.279287	0.209303	0.00326651	0.0748381	0.090559	-0.0804181	0.00568031	-0.841955	-0.178371	0.010841	0.0531921	0.0167237	-0.0164598	-0.376118	0.509497	-0.0922974	-1.57989	-0.0204947	0.704587	0.343939
1.9	0.238226	-0.0255717	0.0249862	-0.0126694	0.102646	-0.264498	0.0337313	-0.0296996	0.923941	0.00230908	-0.0209669	0.00396984	-0.414815	0.126512	0.0239257	0.0708473	-0.393795	0.0806659	0.195077	-0.0899459	0.14087	0.150581	-0.0458746	0.0175636	-0.377151	0.0557123	0.059799	0.0651061	-0.334983	-0.366802	0.209219	-0.022209	0.0760919	0.163006	-0.0803643	0.00539307	-0.843714	-0.158221	0.0113689	0.0564056	0.0165749	-0.0162649	-0.371438	0.472416	-0.108253	-1.59446	-0.0128119	0.736783	0.335196
1.91	0.237764	-0.0665087	0.0241635	-0.0222719	0.10004	-0.28028	0.0334099	-0.0339398	0.923985	0.00700481	-0.0209211	0.00515556	-0.412944	0.180621	0.024204	0.114366	-0.393365	0.0212132	0.194063	-0.106097	0.142767	0.213707	-0.0457872	-0.00600708	-0.376012	0.110984	0.0602673	0.0914339	-0.339076	-0.425704	0.208906	-0.0353993	0.0780555	0.217065	-0.0803481	-0.00396982	-0.845079	-0.12635	0.0118929	0.0519351	0.0164394	-0.0146088	-0.366987	0.444444	-0.124257	-1.5959	-0.00481152	0.758082	0.326948
1.92	0.23727	-0.0393736	0.0232427	-0.029993	0.0973472	-0.284062	0.033066	-0.0343471	0.92408	0.0111944	-0.0208653	0.00582353	-0.410963	0.147582	0.0246063	0.103005	-0.393172	0.0509264	0.193078	-0.0928103	0.144738	0.165701	-0.0460258	-0.0335172	-0.37475	0.0923743	0.0606936	0.0685207	-0.343258	-0.379977	0.208559	-0.0374175	0.0802409	0.209184	-0.0805177	-0.0206414	-0.846483	-0.15537	0.0123757	0.0467149	0.0162942	-0.0191922	-0.362706	0.379134	-0.139435	-1.34321	0.00417773	1.02323	0.31949
1.93	0.237104	-0.00886998	0.0222445	-0.0427349	0.0946965	-0.274847	0.0327292	-0.0327608	0.924192	0.0104501	-0.020807	0.00580345	-0.409455	0.108956	0.0249126	0.0722002	-0.392066	0.179828	0.192178	-0.0896124	0.146182	0.123756	-0.0463606	-0.026054	-0.373819	0.0710842	0.0609149	0.0340562	-0.346658	-0.288228	0.208167	-0.0423583	0.0820289	0.143646	-0.0807287	-0.0131991	-0.848124	-0.163983	0.0127216	0.0293276	0.016087	-0.0257449	-0.359881	0.129902	-0.149382	-0.613086	0.017682	1.58004	0.315603
1.94	0.237175	0.0118907	0.0211346	-0.0583009	0.0922452	-0.251453	0.0324158	-0.0297766	0.924278	0.0066605	-0.0207504	0.00551133	-0.408382	0.0729476	0.025116	0.0501218	-0.38981	0.263597	0.191312	-0.0824662	0.147064	0.0558668	-0.0465463	-0.0106759	-0.373168	0.0534062	0.0608807	0.00461786	-0.349183	-0.213845	0.207768	-0.0377142	0.0830129	0.0602307	-0.0807751	0.00444926	-0.8497	-0.148086	0.0129127	0.0162767	0.0158094	-0.0341529	-0.360246	-0.214562	-0.151898	0.0621696	0.0349891	1.80884	0.316913
1.95	0.237434	0.0312057	0.0199665	-0.0644068	0.0900725	-0.226393	0.0321362	-0.0261953	0.924326	0.00296169	-0.0206961	0.00541742	-0.407716	0.0365263	0.0253003	0.035127	-0.387078	0.276459	0.190563	-0.0664558	0.147317	0.00252475	-0.0466281	-0.00878274	-0.372794	0.0274746	0.060701	-0.00988712	-0.351105	-0.171805	0.207466	-0.0235806	0.0832802	0.0047859	-0.0806755	0.0133198	-0.8511	-0.132786	0.012993	0.00217841	0.0154415	-0.0428509	-0.364004	-0.482672	-0.149444	0.432885	0.0518315	1.64983	0.321963
1.96	0.2379	0.0533942	0.0188605	-0.0580983	0.0881288	-0.202509	0.0318905	-0.023078	0.924341	0.000358094	-0.0206406	0.0057095	-0.407442	0.000882236	0.025494	0.02307	-0.38445	0.245665	0.189978	-0.0499912	0.147113	-0.0404434	-0.0466844	-0.0049465	-0.37274	-0.00643956	0.0605533	-0.0127772	-0.352691	-0.146224	0.207312	-0.00861996	0.0831415	-0.0285074	-0.0805093	0.0163682	-0.852402	-0.128591	0.0128626	-0.0247535	0.0149802	-0.0534716	-0.36999	-0.610277	-0.143749	0.768964	0.0666049	1.47244	0.328357
1.97	0.238567	0.071784	0.0178856	-0.0506646	0.0864395	-0.171195	0.0316721	-0.0207157	0.924338	-0.000693934	-0.0205819	0.00599513	-0.407506	-0.0295087	0.0257592	0.0218465	-0.382223	0.199212	0.189561	-0.034539	0.146615	-0.0575997	-0.0467567	-0.00864749	-0.372989	-0.033692	0.0604889	-0.0147483	-0.354008	-0.120968	0.207297	0.00283201	0.0828375	-0.0275765	-0.0803647	0.0117019	-0.853689	-0.128486	0.0124923	-0.045735	0.0143969	-0.0668397	-0.377051	-0.656951	-0.135262	1.01333	0.0789402	1.17836	0.334502
1.98	0.239373	0.0842835	0.0170668	-0.0428787	0.0850561	-0.136429	0.0314734	-0.0190788	0.924331	-0.000683919	-0.0205215	0.0060142	-0.407798	-0.0510912	0.0261235	0.0235087	-0.380433	0.158663	0.189278	-0.0231636	0.146039	-0.0533941	-0.0468786	-0.0139155	-0.373439	-0.0507355	0.0604977	-0.0151148	-0.355069	-0.0966916	0.207359	0.00648687	0.0826483	-0.00960005	-0.0802758	0.00780059	-0.854967	-0.128968	0.0119368	-0.0612421	0.0136756	-0.0799651	-0.384515	-0.640371	-0.124754	1.2	0.0882081	0.86783	0.339938
1.99	0.240298	0.0966474	0.0164185	-0.0329198	0.0839761	-0.104051	0.0312888	-0.0179612	0.924327	-0.000114486	-0.0204633	0.00559497	-0.408279	-0.067636	0.0265346	0.017767	-0.378997	0.126059	0.189074	-0.0189811	0.145539	-0.0454983	-0.0470063	-0.0125489	-0.374045	-0.066175	0.0605681	-0.0154038	-0.355906	-0.0782437	0.207437	0.00614935	0.0825866	-0.00496658	-0.0802146	0.00487402	-0.856271	-0.134657	0.0112274	-0.0752783	0.0128395	-0.0892668	-0.391869	-0.58859	-0.112566	1.3577	0.0945034	0.569288	0.344374
2	0.241305	0.0996111	0.0159399	-0.0233667	0.0831757	-0.0741867	0.031113	-0.0171842	0.924328	0.000153906	-0.0204111	0.00478134	-0.408891	-0.0707879	0.0269066	0.00706743	-0.377886	0.0928144	0.188876	-0.0215083	0.145081	-0.0587377	-0.0471004	-0.00679902	-0.374759	-0.0712894	0.0606729	-0.0164082	-0.356583	-0.064269	0.2075	0.00454982	0.0825161	-0.0181743	-0.080192	-0.00240834	-0.857608	-0.132507	0.0103922	-0.086441	0.0119312	-0.0943131	-0.398871	-0.53571	-0.0988833	1.49673	0.0980821	0.299219	0.347933
2.01	0.242184	0.0655715	0.0155659	-0.0251955	0.082656	-0.0456044	0.030945	-0.0164379	0.924326	-0.000986919	-0.0203675	0.00394444	-0.409434	-0.0444231	0.0271992	0.00925227	-0.377019	0.0847038	0.188698	-0.0102192	0.143858	-0.201261	-0.0472333	-0.0194346	-0.375388	-0.0391168	0.0606759	-0.0261286	-0.357016	-0.0220218	0.207579	0.0130819	0.0816838	-0.165613	-0.0803289	-0.0266217	-0.858744	-0.086178	0.00951547	-0.0861974	0.0110086	-0.0912067	-0.40557	-0.508906	-0.0839791	1.59525	0.099195	0.0491037	0.351095
2.02	0.242521	0.00113269	0.0152349	-0.0243769	0.0823875	-0.0236352	0.0307841	-0.0158579	0.924304	-0.00324033	-0.020332	0.00313579	-0.409586	0.000906266	0.0273951	0.014541	-0.376049	0.108772	0.188777	0.0296608	0.141296	-0.278521	-0.0475159	-0.0370594	-0.375608	0.0105554	0.0604622	-0.0275907	-0.356835	0.0586062	0.207829	0.0399959	0.0793807	-0.268945	-0.0806581	-0.0401045	-0.859187	-0.00524111	0.00863218	-0.0912377	0.0101351	-0.0842036	-0.412296	-0.511677	-0.0681917	1.67749	0.0980309	-0.175879	0.354667
2.03	0.242346	-0.0275787	0.015007	-0.0181532	0.0823115	-0.00116121	0.0306272	-0.0155276	0.924269	-0.00314353	-0.0203059	0.00206286	-0.40949	0.00300165	0.0274532	0.00257542	-0.374992	0.0928166	0.189353	0.0877346	0.138649	-0.235037	-0.0480153	-0.0684639	-0.37554	0.0200246	0.0601059	-0.0407461	-0.355951	0.101269	0.208396	0.0737757	0.0768154	-0.229278	-0.0811516	-0.0601175	-0.858989	0.0318857	0.00768962	-0.0938569	0.00931456	-0.0789601	-0.418954	-0.483002	-0.051637	1.74353	0.0948534	-0.373485	0.358705
2.04	0.242017	-0.0370981	0.0149076	-0.00914879	0.0824318	0.0212309	0.0304682	-0.0165885	0.924247	-0.00137717	-0.0202925	0.00049812	-0.409508	0.00166821	0.0273642	-0.0178386	-0.374335	0.0352722	0.190401	0.11773	0.136736	-0.150506	-0.0488699	-0.10007	-0.375524	0.0196466	0.0596128	-0.0506214	-0.355119	0.0642334	0.209224	0.0904588	0.0748735	-0.155886	-0.0818833	-0.0864911	-0.858594	0.0431379	0.00674211	-0.092629	0.00854092	-0.0750218	-0.425095	-0.41898	-0.0344211	1.79763	0.0900557	-0.525938	0.362829
2.05	0.241597	-0.0455985	0.0149091	-0.00833155	0.082778	0.0441791	0.0302903	-0.0191756	0.924239	-0.000218649	-0.0202972	-0.00140635	-0.409525	0.0139416	0.0271307	-0.0233799	-0.374276	-0.0179066	0.191562	0.111789	0.135506	-0.0901387	-0.0498853	-0.0988195	-0.375472	0.0311345	0.0590413	-0.0514858	-0.354572	0.0513869	0.210122	0.0900125	0.0736222	-0.0978232	-0.0828027	-0.0926972	-0.858118	0.0502676	0.00588522	-0.0789279	0.00781373	-0.0674778	-0.430451	-0.335264	-0.0166035	1.84373	0.084068	-0.637739	0.366835
2.06	0.241134	-0.043215	0.0149519	-0.00693999	0.0832838	0.0551866	0.0300824	-0.0224494	0.924241	0.000327179	-0.0203194	-0.00300107	-0.409416	0.0242114	0.0268687	-0.0164922	-0.374601	-0.0449958	0.192574	0.0902493	0.135037	-0.0120176	-0.050835	-0.0870844	-0.375323	0.034141	0.0584816	-0.0416854	-0.354085	0.0478668	0.210984	0.0832934	0.0729224	-0.0397102	-0.0837063	-0.0878257	-0.85763	0.0436911	0.00515171	-0.0691319	0.00721539	-0.051446	-0.434817	-0.239081	0.00172917	1.87972	0.0772563	-0.711892	0.370533
2.07	0.240728	-0.0352109	0.015027	-0.00711861	0.0838889	0.0659786	0.0298399	-0.0260638	0.924244	0.000448863	-0.0203563	-0.00437681	-0.40918	0.0316484	0.0266988	0.00331443	-0.375248	-0.0883226	0.193322	0.0600352	0.13519	0.0448503	-0.051601	-0.0654692	-0.375107	0.0370172	0.0580303	-0.0268645	-0.353707	0.0235299	0.211732	0.0674902	0.0728088	0.0185032	-0.0845365	-0.0775672	-0.857251	0.0306597	0.0045303	-0.0554533	0.00677842	-0.0362423	-0.438082	-0.138718	0.020465	1.90374	0.0699386	-0.753559	0.373797
2.08	0.240411	-0.0272379	0.015142	-0.00456033	0.0845995	0.0774793	0.0295606	-0.0298517	0.924252	0.00114438	-0.0204072	-0.00579133	-0.408792	0.0417441	0.0266998	0.0265236	-0.376488	-0.161349	0.193759	0.0269671	0.136096	0.140468	-0.0521807	-0.0495736	-0.374803	0.040663	0.0577564	-0.00251347	-0.353765	-0.0374258	0.212306	0.0475771	0.0733492	0.0931386	-0.0852701	-0.0689636	-0.85702	0.0159726	0.00404124	-0.0424637	0.00646977	-0.0254972	-0.440278	-0.04837	0.0394819	1.91879	0.0623695	-0.769276	0.376647
2.09	0.240052	-0.0503812	0.0153059	-0.00293652	0.0854071	0.0864135	0.0292394	-0.0345979	0.92427	0.00260774	-0.0204716	-0.00705929	-0.408069	0.0883394	0.0268781	0.0642868	-0.378541	-0.246444	0.193828	-0.0147616	0.138024	0.247438	-0.052595	-0.0319483	-0.374227	0.0790771	0.05772	0.038806	-0.354564	-0.108005	0.21265	0.0207617	0.0747217	0.182893	-0.0859264	-0.0602583	-0.856827	0.0322372	0.00367416	-0.0314231	0.00626149	-0.0156168	-0.441475	0.0285038	0.0586686	1.92461	0.0547326	-0.767349	0.379115
2.1	0.239317	-0.0941565	0.015475	-0.00608819	0.0862733	0.0881541	0.0288683	-0.0396074	0.92431	0.00577362	-0.0205469	-0.00791984	-0.406605	0.154661	0.02726	0.115723	-0.381446	-0.321559	0.193497	-0.0511597	0.141002	0.3448	-0.0529027	-0.0296997	-0.372988	0.139936	0.0579114	0.0812909	-0.355834	-0.124912	0.212727	-0.00505722	0.0769604	0.262166	-0.0864979	-0.053692	-0.856335	0.064621	0.00341562	-0.0210812	0.00617276	-0.00039523	-0.441824	0.104501	0.0779178	1.92182	0.0471419	-0.752286	0.381215
2.11	0.238218	-0.119227	0.0155902	-0.0120885	0.0871334	0.0848301	0.0284508	-0.0436196	0.924389	0.0101359	-0.0206294	-0.0086354	-0.404438	0.196283	0.0278757	0.156758	-0.384743	-0.301378	0.192861	-0.076685	0.144773	0.396136	-0.0531866	-0.0213732	-0.371125	0.183382	0.0582215	0.103997	-0.357127	-0.107484	0.21256	-0.0303192	0.079883	0.316075	-0.0870384	-0.0476167	-0.855604	0.0764394	0.00326683	-0.00899332	0.00626265	0.0179128	-0.44119	0.19406	0.0971328	1.91052	0.0397002	-0.722345	0.38271
2.12	0.236949	-0.131904	0.0156716	-0.0123303	0.0880079	0.0898684	0.028001	-0.0460658	0.924506	0.0128339	-0.0207242	-0.0105435	-0.401876	0.226583	0.0285709	0.158575	-0.387518	-0.243849	0.191969	-0.107006	0.14861	0.369141	-0.053355	-0.00315282	-0.368871	0.211034	0.0586038	0.126841	-0.358155	-0.0714096	0.212138	-0.0564191	0.0831007	0.325752	-0.0875157	-0.0408336	-0.854831	0.0787552	0.00325421	0.00620198	0.00647253	0.0229142	-0.439477	0.283694	0.116172	1.86164	0.0324305	-0.716312	0.383469
2.13	0.235587	-0.136562	0.0157498	-0.0144837	0.0889232	0.0868656	0.0275354	-0.0467255	0.924635	0.0127183	-0.0208417	-0.0128995	-0.399107	0.247621	0.0290657	0.140529	-0.389866	-0.208683	0.190744	-0.140558	0.152113	0.327143	-0.0532573	0.0276341	-0.366329	0.226219	0.0591003	0.144715	-0.358872	-0.0469813	0.211462	-0.0792185	0.0862434	0.295133	-0.0878442	-0.0194938	-0.854034	0.0823894	0.00347907	0.0391106	0.00673641	0.0329418	-0.436809	0.315044	0.132833	1.34449	0.0231922	-1.15106	0.383629
2.14	0.234271	-0.12137	0.0157931	-0.0120894	0.0896624	0.0548171	0.0270728	-0.0453947	0.924755	0.0111379	-0.0209789	-0.0143261	-0.39632	0.245947	0.0292891	0.114378	-0.391806	-0.159819	0.189216	-0.164827	0.155065	0.263522	-0.0528459	0.0565939	-0.363717	0.212917	0.0597444	0.156298	-0.359474	-0.0463657	0.210605	-0.0941971	0.0890217	0.259634	-0.0879564	0.00349294	-0.85323	0.0797159	0.00403018	0.0688663	0.00717148	0.0565319	-0.434216	0.206455	0.142146	0.513692	0.00853266	-1.66417	0.384145
2.15	0.233233	-0.0807802	0.0157788	-0.00711753	0.0900009	0.0111566	0.0266347	-0.0418952	0.924856	0.0090794	-0.0211245	-0.0146387	-0.393797	0.21043	0.0293273	0.0861663	-0.393205	-0.106507	0.187526	-0.171947	0.157385	0.199454	-0.0522083	0.0697466	-0.361354	0.168743	0.0605282	0.152624	-0.360116	-0.0533677	0.20963	-0.103573	0.0914343	0.218451	-0.0878235	0.0264138	-0.852514	0.0619818	0.0048066	0.0842704	0.00785238	0.0786904	-0.433005	0.0336768	0.143979	-0.0848356	-0.00916221	-1.75437	0.385365
2.16	0.232712	-0.0222188	0.01572	-0.0018256	0.0899374	-0.0241736	0.0262399	-0.0368792	0.924937	0.0070335	-0.0212702	-0.0144332	-0.391855	0.148301	0.0292892	0.0560221	-0.394099	-0.0630004	0.185826	-0.168168	0.159116	0.141634	-0.0514443	0.0819365	-0.359551	0.105084	0.0614035	0.136529	-0.360784	-0.0581925	0.208582	-0.109731	0.0934409	0.179906	-0.0874645	0.0470345	-0.852064	0.0290951	0.00569765	0.0937935	0.00869309	0.0877932	-0.433517	-0.113599	0.141344	-0.428763	-0.0255691	-1.53108	0.386538
2.17	0.232832	0.0463669	0.0156238	5.51E-05	0.0895583	-0.0547156	0.0259005	-0.0308418	0.924996	0.00497589	-0.0214112	-0.0135253	-0.390679	0.0695419	0.0292499	0.027429	-0.394563	-0.0229437	0.184215	-0.155171	0.160295	0.101552	-0.0506438	0.07902	-0.358477	0.0318822	0.0622889	0.0986238	-0.361503	-0.0798679	0.207491	-0.112396	0.0949313	0.107628	-0.0869308	0.0600955	-0.851998	-0.0149124	0.00669802	0.105396	0.00959266	0.0927399	-0.435307	-0.185026	0.135536	-0.740582	-0.0394094	-1.27056	0.386617
2.18	0.233654	0.114965	0.0154854	0.00744566	0.0888712	-0.0840163	0.0256265	-0.0238878	0.925036	0.00297175	-0.0215383	-0.0118816	-0.390382	-0.0127078	0.0292323	-0.0114104	-0.394616	0.0130793	0.182779	-0.132054	0.1611	0.0551378	-0.0499191	0.0643472	-0.358287	-0.0462165	0.0629777	0.0450643	-0.362483	-0.111211	0.206378	-0.111987	0.0958017	0.0665452	-0.0862315	0.0772448	-0.852401	-0.0633368	0.00775913	0.104616	0.0105358	0.0926502	-0.437657	-0.195642	0.126987	-0.973264	-0.0500935	-0.92102	0.384867
2.19	0.235097	0.167482	0.0153973	0.017721	0.0879379	-0.0995968	0.0254234	-0.0167491	0.925056	0.0011776	-0.0216495	-0.0103852	-0.390967	-0.085499	0.0291269	-0.0509998	-0.394344	0.0374418	0.181627	-0.0970743	0.161429	0.011211	-0.0493352	0.0476663	-0.358958	-0.110292	0.0634665	-0.000123089	-0.363607	-0.119765	0.205279	-0.109045	0.0962746	0.027517	-0.0854251	0.0842837	-0.853233	-0.0977768	0.00877516	0.101562	0.0114126	0.0803893	-0.440182	-0.19165	0.116491	-1.14291	-0.0572607	-0.58068	0.381436
2.2	0.236971	0.200668	0.01538	0.0293613	0.0868602	-0.110318	0.0252899	-0.00989023	0.925059	-0.000615121	-0.0217469	-0.00913884	-0.392289	-0.140303	0.0289291	-0.0858316	-0.393824	0.058567	0.180856	-0.0576266	0.161334	-0.0264757	-0.0489512	0.0299299	-0.360282	-0.158308	0.0638083	-0.0270517	-0.36473	-0.120889	0.204224	-0.1017	0.0963191	-0.0236121	-0.0845628	0.0860471	-0.854333	-0.114298	0.00974623	0.094524	0.0121524	0.0655331	-0.442776	-0.184032	0.104495	-1.27854	-0.0612859	-0.291562	0.376838
2.21	0.239073	0.210977	0.0154369	0.0343599	0.0856721	-0.117168	0.0252246	-0.00320159	0.925044	-0.00255346	-0.0218324	-0.00787679	-0.39415	-0.178251	0.0286328	-0.106371	-0.393025	0.0964983	0.18053	-0.000959814	0.160601	-0.165773	-0.0489093	-0.0467964	-0.362026	-0.180917	0.064093	-0.0461437	-0.365756	-0.101693	0.203274	-0.0853824	0.0955878	-0.178529	-0.0839031	0.0270362	-0.855493	-0.106412	0.0106452	0.0903998	0.0127537	0.0538004	-0.44546	-0.187173	0.0912716	-1.38837	-0.0627061	-0.0492679	0.37155
2.22	0.241144	0.195799	0.0154847	0.0349527	0.0844099	-0.125614	0.0252271	0.00372354	0.925002	-0.00611501	-0.0219032	-0.00629118	-0.396355	-0.209064	0.0283598	-0.111282	-0.391664	0.165093	0.180918	0.0858571	0.157933	-0.315298	-0.0496633	-0.0972254	-0.363945	-0.188752	0.0642589	-0.0572478	-0.36645	-0.0568689	0.202568	-0.0521657	0.0926075	-0.339698	-0.0838494	0.00388668	-0.856409	-0.0691053	0.0115036	0.0827014	0.0132704	0.0477279	-0.448419	-0.227563	0.0771697	-1.45863	-0.0618615	0.15964	0.366342
2.23	0.242998	0.168531	0.0155422	0.0405127	0.0830609	-0.132176	0.0252963	0.00974155	0.924925	-0.00885444	-0.0219586	-0.00480649	-0.398891	-0.241267	0.0281473	-0.120973	-0.389619	0.223582	0.182367	0.204638	0.154884	-0.286484	-0.0508608	-0.143195	-0.365992	-0.201363	0.0644196	-0.0594071	-0.366607	-0.00370926	0.202336	0.00837585	0.0891366	-0.349141	-0.0838198	-0.00875496	-0.856877	-0.0206125	0.0122474	0.0678999	0.0137119	0.0387116	-0.451752	-0.259278	0.0625196	-1.50063	-0.0592148	0.316385	0.361698
2.24	0.244519	0.129729	0.0156275	0.0451025	0.0816394	-0.141263	0.0254127	0.0130381	0.924831	-0.00973261	-0.0219991	-0.00328015	-0.401634	-0.23999	0.0279121	-0.131018	-0.387173	0.244386	0.184864	0.281933	0.152256	-0.239707	-0.0524691	-0.170181	-0.368095	-0.198186	0.0645621	-0.065359	-0.366421	0.00486079	0.202704	0.0658028	0.0858903	-0.308141	-0.0839473	-0.0242175	-0.856823	0.0323726	0.0128497	0.0511136	0.0140646	0.0331647	-0.455307	-0.27368	0.0476096	-1.51439	-0.0552594	0.426623	0.35757
2.25	0.245647	0.0950804	0.0157119	0.0448171	0.0801187	-0.148654	0.0255457	0.0131797	0.924735	-0.00890929	-0.0220238	-0.00165358	-0.404207	-0.20592	0.0275165	-0.13633	-0.384716	0.22772	0.187737	0.284111	0.150001	-0.205094	-0.054204	-0.172323	-0.370131	-0.181231	0.064546	-0.0863746	-0.366361	-0.0216654	0.203538	0.100536	0.0830736	-0.259082	-0.0842744	-0.0424169	-0.856269	0.0728645	0.0133106	0.0407418	0.0143729	0.029338	-0.458786	-0.254401	0.0326096	-1.51663	-0.0504876	0.494603	0.353648
2.26	0.246508	0.076393	0.0157749	0.0432174	0.0785873	-0.142527	0.0256668	0.010664	0.924655	-0.00704401	-0.0220339	-0.000617362	-0.406441	-0.166324	0.0269369	-0.140112	-0.382576	0.185583	0.190371	0.240533	0.148126	-0.169735	-0.0558232	-0.146805	-0.372074	-0.162805	0.0642659	-0.0974547	-0.366539	-0.0306469	0.204582	0.109172	0.0808731	-0.157938	-0.084747	-0.0541912	-0.855434	0.0879087	0.0137281	0.0413782	0.0145985	0.0153534	-0.461825	-0.202623	0.0175778	-1.51495	-0.0452334	0.537781	0.349526
2.27	0.247287	0.0785923	0.0158708	0.0425458	0.0771425	-0.133551	0.0257524	0.00623686	0.924595	-0.00484322	-0.0220384	-0.000242684	-0.408371	-0.138408	0.0261613	-0.143104	-0.380866	0.14853	0.192467	0.180363	0.146587	-0.134157	-0.0570927	-0.106682	-0.373871	-0.154529	0.0640165	-0.0785015	-0.366692	-0.026315	0.205616	0.0983618	0.0796601	-0.0904831	-0.0852785	-0.0506432	-0.854604	0.0742559	0.0141568	0.0450536	0.0146501	0.000201778	-0.46416	-0.134083	0.00250969	-1.51679	-0.0396885	0.563583	0.345026
2.28	0.248152	0.091605	0.0159032	0.0303423	0.0757583	-0.135216	0.0257887	0.000990383	0.924554	-0.00367163	-0.0220363	0.000797388	-0.410066	-0.120115	0.0253785	-0.125359	-0.379473	0.12197	0.193924	0.113138	0.145469	-0.0909066	-0.0579463	-0.0627995	-0.375514	-0.144618	0.063915	-0.0589499	-0.366973	-0.057613	0.206466	0.0732131	0.0789839	-0.0494106	-0.0857051	-0.0318743	-0.853993	0.0462579	0.0146547	0.0523211	0.014642	0.00251564	-0.465717	-0.0668529	-0.0126275	-1.51982	-0.0339872	0.575781	0.340225
2.29	0.24918	0.108343	0.0157873	0.016532	0.0743557	-0.14244	0.0257711	-0.0045114	0.92452	-0.00333786	-0.022019	0.00281603	-0.411536	-0.10697	0.0247637	-0.0960082	-0.378377	0.0886373	0.19472	0.0491755	0.144775	-0.0463064	-0.0583699	-0.023388	-0.377009	-0.13544	0.0639483	-0.042187	-0.367748	-0.118784	0.207054	0.0445227	0.0787078	-0.00487831	-0.0859522	-0.0115376	-0.8537	0.0142001	0.0151957	0.0538619	0.0147047	0.0106612	-0.466508	0.000835173	-0.0278128	-1.52035	-0.0282262	0.577408	0.335249
2.3	0.250349	0.12099	0.0155191	0.00237248	0.0729263	-0.146785	0.0257001	-0.00958292	0.924485	-0.0034299	-0.0219773	0.0056049	-0.412755	-0.0955376	0.0244229	-0.0564527	-0.377658	0.0490293	0.194926	-0.00450947	0.144598	0.0149524	-0.0584191	0.0107759	-0.378347	-0.122612	0.0640712	-0.032313	-0.369172	-0.180965	0.207355	0.0152956	0.0789029	0.0477393	-0.0859213	0.0216246	-0.853701	-0.0136232	0.0157301	0.0528206	0.0148452	0.0163771	-0.466624	0.0526187	-0.0430063	-1.51741	-0.0224903	0.569197	0.330199
2.31	0.251626	0.12929	0.0151379	-0.0044281	0.0715085	-0.145432	0.0255819	-0.0139337	0.924454	-0.00256347	-0.0219062	0.00857696	-0.413727	-0.082678	0.0243956	-0.0220541	-0.377304	0.0189825	0.194652	-0.0489779	0.145087	0.0778779	-0.0581761	0.0371921	-0.37953	-0.109386	0.0642388	-0.0213145	-0.371108	-0.215285	0.207385	-0.0103478	0.079674	0.105733	-0.0856391	0.0352036	-0.85396	-0.0368167	0.0162202	0.0451619	0.0150062	0.0133322	-0.466187	0.0952936	-0.058159	-1.511	-0.0168377	0.555416	0.325112
2.32	0.252917	0.120838	0.0147178	-0.00941851	0.0701518	-0.137496	0.0254227	-0.0178282	0.924437	-0.000671485	-0.0218064	0.0113573	-0.414403	-0.0543441	0.0246052	0.0121302	-0.377191	0.000982185	0.193957	-0.091146	0.146111	0.125288	-0.0577018	0.0586431	-0.380487	-0.0803887	0.0644578	-0.00642337	-0.373257	-0.224533	0.20716	-0.0361916	0.0810323	0.161559	-0.0852473	0.0438708	-0.854376	-0.0411731	0.0166249	0.0372524	0.0151056	0.00487891	-0.465317	0.123235	-0.0732363	-1.50093	-0.0112999	0.540273	0.319972
2.33	0.253992	0.0863382	0.0142766	-0.014696	0.0689056	-0.124669	0.0252261	-0.0214374	0.924444	0.00218506	-0.0216805	0.013737	-0.414564	-0.000283717	0.0249898	0.0489359	-0.377269	-0.0187766	0.192845	-0.132192	0.147578	0.166053	-0.0570393	0.0732943	-0.380982	-0.0262964	0.0647198	0.0199558	-0.375474	-0.224849	0.206682	-0.0619074	0.0829321	0.218533	-0.0848034	0.0468224	-0.854704	-0.0183537	0.0169498	0.0302135	0.0151058	-0.00616114	-0.464124	0.14087	-0.0881929	-1.48799	-0.00587988	0.524726	0.314699
2.34	0.254593	0.0292765	0.0138086	-0.0208567	0.0678157	-0.109877	0.0249946	-0.0248159	0.924483	0.00570498	-0.0215332	0.0156305	-0.413973	0.0753189	0.0254812	0.0844308	-0.377596	-0.0436846	0.191333	-0.171701	0.149467	0.20885	-0.0562353	0.0876801	-0.380736	0.0496316	0.065039	0.059301	-0.377725	-0.221565	0.205947	-0.0872794	0.085438	0.280585	-0.0843403	0.0479746	-0.854673	0.0265021	0.0172209	0.0235946	0.0149893	-0.0168372	-0.462666	0.159834	-0.102993	-1.47026	-0.000576863	0.507461	0.309233
2.35	0.254579	-0.0302507	0.0133169	-0.0274952	0.066871	-0.0980347	0.0247311	-0.0276592	0.924561	0.0100134	-0.0213689	0.0172191	-0.412527	0.151151	0.0259752	0.112102	-0.378156	-0.0572657	0.189447	-0.2053	0.15171	0.23119	-0.0553122	0.0940256	-0.379592	0.125521	0.0654712	0.10227	-0.379978	-0.211632	0.20498	-0.108294	0.0885452	0.334761	-0.0838946	0.0446683	-0.854155	0.0716051	0.0174189	0.0148379	0.0147765	-0.0229564	-0.460891	0.190384	-0.117555	-1.43034	0.00464381	0.510406	0.303496
2.36	0.25414	-0.0531266	0.0127344	-0.0442309	0.0660373	-0.0955391	0.0244491	-0.028238	0.92468	0.0134823	-0.0211848	0.0199547	-0.410505	0.178286	0.0264936	0.13138	-0.378716	-0.0369745	0.187302	-0.224268	0.154093	0.232392	-0.0543847	0.0941673	-0.377836	0.164812	0.0658481	0.0843956	-0.382191	-0.214726	0.203859	-0.119944	0.0916883	0.275562	-0.0835407	0.0365978	-0.853364	0.080494	0.0175418	0.00554058	0.0145642	-0.0136374	-0.458544	0.261036	-0.131154	-1.27452	0.0105045	0.613932	0.297396
2.37	0.2536	-0.0558321	0.0120124	-0.0528398	0.0652458	-0.0909554	0.0241743	-0.0264765	0.92482	0.0140386	-0.0209679	0.0233284	-0.408343	0.17974	0.0270592	0.12964	-0.378979	-0.00619531	0.18501	-0.234986	0.156212	0.188596	-0.0534237	0.103211	-0.376022	0.175869	0.0657386	0.0317312	-0.38443	-0.199962	0.202635	-0.127299	0.0941933	0.230432	-0.0831588	0.0446851	-0.852592	0.0737351	0.0175097	-0.0169604	0.0144536	-0.00977491	-0.455381	0.323535	-0.142717	-1.0112	0.0177414	0.779235	0.29103
2.38	0.253071	-0.0496669	0.0113044	-0.0518719	0.0646195	-0.0616508	0.0239251	-0.0231766	0.924953	0.012469	-0.0207215	0.025746	-0.406271	0.164372	0.0275635	0.116365	-0.379043	0.000530889	0.182668	-0.231935	0.157873	0.139301	-0.0523308	0.11576	-0.37438	0.167783	0.0651665	-0.0124651	-0.386262	-0.139723	0.201374	-0.124807	0.096248	0.168978	-0.0826932	0.0518799	-0.851869	0.069651	0.0171976	-0.0479063	0.014265	-0.0283931	-0.452248	0.23399	-0.150109	-0.437622	0.0279102	1.17736	0.286297
2.39	0.252671	-0.0288352	0.0107144	-0.0502718	0.0643873	-0.0115671	0.0237154	-0.0185513	0.925068	0.0103362	-0.0204573	0.0269057	-0.404533	0.118717	0.0280445	0.100861	-0.379161	-0.0159028	0.180481	-0.202601	0.159024	0.0977719	-0.0511862	0.114963	-0.373059	0.138999	0.0642953	-0.0470417	-0.387377	-0.0679365	0.2002	-0.10957	0.0975965	0.111281	-0.0822616	0.0379223	-0.851201	0.0619079	0.016606	-0.0715801	0.0138291	-0.0563474	-0.450914	0.00934626	-0.151088	0.224255	0.0415148	1.46409	0.285743
2.4	0.252558	0.00823842	0.0102852	-0.0454287	0.0646516	0.0406209	0.0235586	-0.012786	0.92516	0.00813848	-0.0201865	0.0271447	-0.403436	0.0429174	0.028571	0.0767007	-0.379472	-0.0404593	0.178729	-0.142737	0.16009	0.105445	-0.0500906	0.0950956	-0.372238	0.0860156	0.0632977	-0.0737823	-0.387796	-0.00778104	0.199238	-0.0819333	0.0983234	0.0304506	-0.0820181	0.00940132	-0.850671	0.0398485	0.0158	-0.0907985	0.0131387	-0.0784072	-0.452241	-0.202248	-0.146095	0.762692	0.0562979	1.49357	0.289369
2.41	0.252808	0.0422594	0.0100386	-0.0395795	0.065374	0.0856816	0.0234592	-0.00716195	0.925228	0.00528102	-0.0199159	0.0269859	-0.403167	-0.0365742	0.029159	0.0550641	-0.380011	-0.0667134	0.177703	-0.060278	0.160871	0.0415222	-0.0494326	0.0350028	-0.371992	0.0351018	0.0623165	-0.0894613	-0.387644	0.0395533	0.198545	-0.0565204	0.0984058	-0.0118372	-0.0820046	-0.00570901	-0.850369	0.0181078	0.0148022	-0.107726	0.0122876	-0.0881329	-0.455487	-0.299296	-0.136592	1.14447	0.0700218	1.30791	0.294965
2.42	0.253336	0.0628202	0.00997162	-0.0270437	0.0664577	0.119779	0.0234139	-0.00198973	0.925263	0.00159396	-0.0196479	0.0265753	-0.403645	-0.0977591	0.0298321	0.0356516	-0.380814	-0.0977724	0.177524	0.02158	0.160832	-0.0480336	-0.0494584	-0.0306007	-0.372223	-0.00792505	0.0614243	-0.0917144	-0.387037	0.0796544	0.198119	-0.0286359	0.0980138	-0.0687134	-0.08211	-0.015744	-0.85025	0.00608873	0.013621	-0.128634	0.0113968	-0.0889022	-0.459593	-0.316696	-0.124186	1.37215	0.0810051	0.985927	0.300669
2.43	0.253995	0.0691455	0.0101218	-0.012419	0.0678176	0.150979	0.0234168	0.00239467	0.925259	-0.00242468	-0.0193857	0.025786	-0.404636	-0.133374	0.0305352	0.02269	-0.381948	-0.134521	0.178064	0.0825365	0.159922	-0.139949	-0.0500182	-0.0828067	-0.372793	-0.0387274	0.0606796	-0.0892867	-0.386008	0.120024	0.197977	0.000546924	0.0970606	-0.113712	-0.0823139	-0.0249619	-0.85019	0.00562279	0.0122435	-0.145678	0.0105128	-0.0875338	-0.463945	-0.29919	-0.109982	1.52475	0.0886792	0.655318	0.305817
2.44	0.254697	0.0748241	0.0104975	0.00467628	0.0694279	0.179159	0.0234591	0.00587606	0.925218	-0.00549188	-0.0191336	0.0245637	-0.405909	-0.149877	0.0312251	0.0105057	-0.383401	-0.160228	0.179051	0.105324	0.157841	-0.263365	-0.0510282	-0.101771	-0.373635	-0.0695362	0.0600517	-0.0907117	-0.384544	0.164458	0.198126	0.0291089	0.0958041	-0.138892	-0.0825676	-0.0278583	-0.850134	0.00141829	0.0107172	-0.159201	0.00964767	-0.0853546	-0.468258	-0.272333	-0.0944208	1.64961	0.0932921	0.362114	0.310374
2.45	0.255466	0.0839051	0.0111345	0.0217741	0.0712862	0.217258	0.0235306	0.00844099	0.925155	-0.00693012	-0.0188981	0.0222837	-0.407325	-0.161937	0.0318131	-0.00842673	-0.385033	-0.174645	0.180009	0.0998663	0.155745	-0.188456	-0.051544	-0.0471628	-0.374756	-0.096575	0.0595217	-0.0945782	-0.382564	0.221109	0.198512	0.0477554	0.0943581	-0.145062	-0.0828759	-0.0397658	-0.850158	-0.0104473	0.0090915	-0.159061	0.00877308	-0.0919189	-0.472449	-0.24646	-0.077719	1.74977	0.0952367	0.104632	0.314545
2.46	0.256244	0.0664896	0.0119615	0.024106	0.0735198	0.252922	0.0236237	0.00988227	0.925086	-0.00675914	-0.0186887	0.0195982	-0.408899	-0.157219	0.0323188	-0.0122986	-0.386703	-0.163016	0.181102	0.12028	0.153591	-0.242771	-0.0520788	-0.0636423	-0.376024	-0.0861665	0.0589639	-0.0987552	-0.380013	0.271585	0.199045	0.0608657	0.0926312	-0.214697	-0.0833908	-0.068065	-0.850224	0.00588687	0.00759103	-0.141799	0.0078513	-0.0890905	-0.476584	-0.248419	-0.0601544	1.82049	0.0948406	-0.122696	0.318667
2.47	0.256607	0.00790642	0.0128597	0.023572	0.076002	0.270846	0.0237245	0.0100842	0.925017	-0.0067663	-0.0185063	0.0168768	-0.410209	-0.11512	0.0327625	-0.00340064	-0.388141	-0.130951	0.182463	0.15543	0.150928	-0.276784	-0.0527825	-0.0788853	-0.376962	-0.0388058	0.0583489	-0.08228	-0.377026	0.315056	0.199735	0.0805486	0.0900872	-0.277918	-0.0841677	-0.0877066	-0.849874	0.0667176	0.00623832	-0.129929	0.00703561	-0.0723177	-0.480896	-0.276075	-0.0420197	1.86946	0.0923665	-0.323113	0.32319
2.48	0.256346	-0.0508938	0.0137851	0.0217526	0.0786166	0.280731	0.0238212	0.00907604	0.924953	-0.00602272	-0.0183513	0.0141394	-0.411076	-0.0741583	0.0331186	0.00312589	-0.389291	-0.107419	0.184227	0.196855	0.148246	-0.258678	-0.0536681	-0.0971221	-0.377368	0.00841756	0.0577223	-0.0671224	-0.373678	0.346278	0.200641	0.102686	0.0872893	-0.268402	-0.0850851	-0.0986055	-0.84889	0.126448	0.00500171	-0.117666	0.00640696	-0.0514486	-0.485385	-0.281511	-0.0234985	1.8968	0.0881089	-0.493691	0.328157
2.49	0.255635	-0.0799229	0.0147162	0.0227865	0.0813096	0.286449	0.0239036	0.00713142	0.9249	-0.004397	-0.018225	0.0110361	-0.411663	-0.0508446	0.0333472	-0.00772538	-0.390347	-0.113896	0.18633	0.216425	0.14588	-0.202576	-0.0547219	-0.107417	-0.377412	0.0290288	0.0570631	-0.0572118	-0.37013	0.360543	0.201744	0.118757	0.0848538	-0.206003	-0.0860845	-0.107146	-0.847477	0.148863	0.00390061	-0.104545	0.0059826	-0.0326091	-0.489712	-0.253112	-0.00476853	1.9069	0.0824136	-0.625625	0.333228
2.5	0.254774	-0.079875	0.0156565	0.0210717	0.0840351	0.286794	0.0239587	0.00377015	0.924863	-0.00312078	-0.0181311	0.00776743	-0.412108	-0.03308	0.0333616	-0.0232762	-0.391653	-0.157995	0.188364	0.184609	0.144142	-0.147785	-0.055706	-0.0865335	-0.377312	0.0319942	0.0564405	-0.0530509	-0.366566	0.348326	0.202924	0.11796	0.083162	-0.138302	-0.0871542	-0.105365	-0.846013	0.137447	0.00295308	-0.0863453	0.00574994	-0.012091	-0.493421	-0.186288	0.014065	1.90663	0.0756972	-0.713464	0.338056
2.51	0.254031	-0.0584713	0.016563	0.0176025	0.0867416	0.282991	0.023977	-0.000180112	0.924835	-0.00277274	-0.0180689	0.00473554	-0.412479	-0.0232066	0.0331908	-0.0344437	-0.393554	-0.223018	0.189907	0.123288	0.142932	-0.095819	-0.0564093	-0.049141	-0.377251	0.0212611	0.0558554	-0.0513796	-0.363256	0.312993	0.204035	0.104693	0.0820376	-0.0836257	-0.0881551	-0.0944775	-0.844804	0.101076	0.00219504	-0.0655771	0.00573019	0.0079118	-0.496204	-0.0939813	0.032963	1.90262	0.0683496	-0.76286	0.342457
2.52	0.253547	-0.028507	0.0174266	0.0147832	0.0894222	0.279183	0.0239541	-0.00440357	0.924805	-0.00311482	-0.0180352	0.00209535	-0.412816	-0.0212774	0.0329421	-0.0344686	-0.396004	-0.264082	0.19081	0.0605407	0.142175	-0.0502902	-0.0566853	-0.00462216	-0.37729	0.0061603	0.0553619	-0.0431206	-0.360349	0.267223	0.204967	0.0829648	0.081429	-0.0409925	-0.0890099	-0.0748302	-0.84401	0.0551367	0.00164809	-0.0445042	0.00588327	0.0224653	-0.497905	-0.00282254	0.0518726	1.8916	0.0606797	-0.78025	0.34636
2.53	0.253356	-0.000702256	0.0182613	0.0145371	0.0920585	0.272657	0.0238887	-0.00863297	0.924772	-0.00342786	-0.018025	5.18E-05	-0.413119	-0.0212483	0.0327571	-0.0204607	-0.398726	-0.278487	0.191136	0.0095837	0.141905	-0.00102417	-0.0565385	0.0280914	-0.37742	-0.00747683	0.0550395	-0.0259224	-0.357904	0.220554	0.205675	0.0602266	0.0811698	-0.00680355	-0.0896742	-0.0576199	-0.843674	0.0119642	0.00128949	-0.027891	0.00616373	0.0334379	-0.498586	0.0760352	0.0706652	1.86703	0.052946	-0.77033	0.349958
2.54	0.253419	0.0200602	0.0190756	0.0157388	0.0946197	0.262783	0.0237828	-0.0125263	0.92474	-0.00307973	-0.0180323	-0.00143705	-0.413355	-0.0204498	0.0327664	0.00466969	-0.401521	-0.281179	0.191044	-0.026693	0.142171	0.0536814	-0.0561419	0.0514391	-0.377595	-0.0156016	0.0549302	-0.00476879	-0.355911	0.176409	0.206166	0.0385263	0.0813066	0.0367486	-0.0901794	-0.0432395	-0.843745	-0.0229362	0.00108	-0.015837	0.00654487	0.0426287	-0.498436	0.130557	0.0891995	1.83231	0.045369	-0.739701	0.353481
2.55	0.253625	0.0297037	0.0198904	0.0185361	0.0970603	0.250612	0.0236399	-0.0159691	0.924714	-0.00190852	-0.0180531	-0.00270847	-0.413428	-0.0112849	0.0330014	0.0337419	-0.404352	-0.286864	0.190633	-0.0545831	0.142978	0.108651	-0.0555572	0.0632184	-0.377713	-0.014005	0.0550624	0.0199854	-0.354343	0.137447	0.206447	0.0170119	0.0819525	0.0910918	-0.0905597	-0.0308339	-0.844091	-0.0457522	0.000960993	-0.00550873	0.00700551	0.0493585	-0.497602	0.189412	0.107172	1.72757	0.0379038	-0.755244	0.356964
2.56	0.253962	0.0455185	0.0206983	0.0225026	0.0993793	0.237462	0.0234664	-0.0186301	0.924704	-0.000144295	-0.0180876	-0.00426218	-0.413375	-0.0107528	0.0334358	0.0465811	-0.407278	-0.297545	0.189987	-0.07682	0.144269	0.146691	-0.0548881	0.0698932	-0.377779	-0.0203179	0.0553925	0.0387306	-0.353092	0.113274	0.20652	-0.00367999	0.0831293	0.139005	-0.0908264	-0.0198274	-0.844702	-0.0750064	0.000979773	0.00888298	0.00751939	0.0531084	-0.495793	0.285712	0.123476	1.5124	0.0298256	-0.809504	0.359863
2.57	0.254421	0.0522408	0.0215053	0.0248925	0.101529	0.217675	0.0232703	-0.0204616	0.924712	0.00142663	-0.0181395	-0.00615668	-0.413254	0.00060486	0.0338934	0.0465104	-0.410278	-0.298561	0.189102	-0.1036	0.145904	0.180642	-0.0541424	0.0811719	-0.377805	-0.0176368	0.0559124	0.0575395	-0.352041	0.0955349	0.206384	-0.0262319	0.0847486	0.182627	-0.0909897	-0.00689506	-0.845559	-0.0907195	0.00114648	0.0285981	0.00807832	0.0590823	-0.492842	0.347118	0.137116	1.12518	0.0207893	-0.996689	0.36188
2.58	0.254854	0.0403598	0.0222511	0.0233655	0.103425	0.183782	0.0230606	-0.0213737	0.924732	0.00258198	-0.0182106	-0.00798013	-0.412935	0.0315823	0.034257	0.046382	-0.413172	-0.273493	0.187924	-0.134274	0.147816	0.198988	-0.0532485	0.0972641	-0.377647	0.00293176	0.0565875	0.0809242	-0.35121	0.0691026	0.206024	-0.0489453	0.086716	0.211793	-0.091001	0.00965038	-0.846415	-0.0744418	0.00157834	0.0594125	0.00872182	0.0702826	-0.489831	0.247344	0.144754	0.366657	0.00813707	-1.43985	0.364293
2.59	0.255096	0.0146381	0.0228764	0.0205394	0.104912	0.134747	0.0228464	-0.0213411	0.924763	0.00376072	-0.0182972	-0.00918923	-0.412249	0.0752086	0.0344687	0.0501429	-0.41572	-0.231649	0.186437	-0.162763	0.149823	0.199781	-0.0521746	0.112929	-0.377138	0.0353846	0.0574318	0.110223	-0.350736	0.0316203	0.205443	-0.0714695	0.0890091	0.246936	-0.0908422	0.0292368	-0.846974	-0.0345753	0.00227332	0.08013	0.00949339	0.0840902	-0.488284	0.0579498	0.144769	-0.315691	-0.00774195	-1.61497	0.36809
2.6	0.255083	-0.0134224	0.023304	0.0114111	0.10593	0.0837997	0.0226355	-0.020782	0.924809	0.00562685	-0.0183921	-0.00975308	-0.411148	0.116588	0.0345965	0.061562	-0.417865	-0.190302	0.184705	-0.185765	0.151919	0.218759	-0.0510075	0.121127	-0.376218	0.0720033	0.0583914	0.134797	-0.350672	-0.00861921	0.204648	-0.0923709	0.0916035	0.276114	-0.0904772	0.0475995	-0.847122	0.00695901	0.00315057	0.0935861	0.0103989	0.0953215	-0.488544	-0.074087	0.139316	-0.754901	-0.0232334	-1.46593	0.372502
2.61	0.2548	-0.036637	0.0234826	-0.00493024	0.106476	0.0309143	0.0224316	-0.0197735	0.924877	0.00800697	-0.0184875	-0.00906293	-0.409619	0.149078	0.0346913	0.0781913	-0.419603	-0.144055	0.182748	-0.204844	0.154192	0.226594	-0.0497926	0.120402	-0.374885	0.108323	0.0593445	0.126827	-0.351162	-0.0761644	0.203641	-0.112962	0.0942263	0.243094	-0.0899503	0.0641368	-0.846889	0.0378178	0.00414092	0.102967	0.0114127	0.107246	-0.489823	-0.109672	0.130122	-1.06686	-0.0363652	-1.17167	0.376002
2.62	0.254485	-0.0217922	0.0234096	-0.0122153	0.106573	-0.0136379	0.022249	-0.016506	0.92497	0.0102808	-0.0185717	-0.00776201	-0.408017	0.13118	0.0347723	0.0626502	-0.420807	-0.0822533	0.18073	-0.197885	0.156296	0.200027	-0.0486839	0.100646	-0.373533	0.0965712	0.0599731	0.0812747	-0.35225	-0.116593	0.202487	-0.121452	0.0966045	0.236813	-0.0892498	0.0829914	-0.846575	0.0241245	0.00517862	0.102338	0.0124921	0.105858	-0.49133	-0.0874212	0.118461	-1.25819	-0.0460826	-0.809956	0.377884
2.63	0.254449	0.0191587	0.023232	-0.00740193	0.106305	-0.0457018	0.0221092	-0.0110035	0.925075	0.0103908	-0.0186439	-0.00670188	-0.406864	0.0736736	0.0347236	0.0188157	-0.421309	-0.00826197	0.178883	-0.164234	0.158123	0.151033	-0.0477153	0.0841891	-0.372638	0.0435443	0.0602328	0.0263013	-0.353476	-0.11219	0.201274	-0.118942	0.0992811	0.303718	-0.0881552	0.146177	-0.846513	-0.0139719	0.00616651	0.0951548	0.013471	0.0885852	-0.492855	-0.0778328	0.105385	-1.37518	-0.0523829	-0.492451	0.37852
2.64	0.254901	0.0635137	0.0230713	0.00403189	0.105754	-0.066803	0.0220332	-0.00422841	0.925168	0.00755525	-0.0187059	-0.00572626	-0.406599	-0.00594359	0.0345186	-0.0317053	-0.421005	0.0706636	0.177601	-0.0861488	0.159188	0.028521	-0.0471543	0.0136709	-0.372572	-0.021083	0.0601826	-0.0271682	-0.354434	-0.0740817	0.200213	-0.095151	0.101912	0.166031	-0.0868134	0.114195	-0.846877	-0.050837	0.00706216	0.0851523	0.0142334	0.0622018	-0.494261	-0.0463223	0.0911059	-1.48631	-0.0557391	-0.212476	0.37808
2.65	0.255617	0.0716575	0.0229658	0.0128028	0.105005	-0.08443	0.022022	0.00194882	0.925214	0.00125207	-0.0187583	-0.00476346	-0.407077	-0.0548567	0.0342451	-0.0522864	-0.41992	0.138907	0.177196	0.00686795	0.158281	-0.217511	-0.047505	-0.088514	-0.37303	-0.0434581	0.059936	-0.045752	-0.354947	-0.0370259	0.199327	-0.0794385	0.102324	-0.0945907	-0.0859435	0.054484	-0.847394	-0.044737	0.00785062	0.0732912	0.0147293	0.0380129	-0.495471	-0.0252938	0.0758568	-1.56662	-0.0565483	0.0233877	0.376736
2.66	0.256339	0.0686869	0.0228942	0.0185061	0.104061	-0.0964556	0.022073	0.00840561	0.925188	-0.00659328	-0.0188027	-0.0042854	-0.408021	-0.109898	0.0340462	-0.0602324	-0.418291	0.173061	0.177751	0.120706	0.155538	-0.302958	-0.0484628	-0.120124	-0.373676	-0.0585871	0.0596889	-0.0457255	-0.355171	-0.0129539	0.19872	-0.0373051	0.0990883	-0.601805	-0.086207	-0.135806	-0.847749	-0.0226648	0.00850987	0.064681	0.0150133	0.015976	-0.496549	-0.0199884	0.05998	-1.61009	-0.0552101	0.223344	0.374829
2.67	0.257006	0.0615281	0.0227861	0.0147475	0.103066	-0.114012	0.0221899	0.0151278	0.925083	-0.014011	-0.0188468	-0.00468155	-0.409628	-0.184597	0.0340877	-0.0686934	-0.416352	0.217364	0.179779	0.281709	0.15232	-0.316827	-0.0499849	-0.179527	-0.374372	-0.07655	0.0595379	-0.0202283	-0.355165	-0.00068731	0.198369	-0.0305061	0.0920795	-0.386803	-0.0873026	0.05818	-0.84783	0.00685432	0.00918762	0.0618247	0.0150897	0.00827197	-0.497665	-0.0344223	0.0438292	-1.62364	-0.0521305	0.369252	0.372846
2.68	0.257685	0.0561043	0.0226812	0.0331516	0.10157	-0.16958	0.022369	0.0193766	0.924936	-0.0146534	-0.018893	-0.00450794	-0.4119	-0.210258	0.0340686	-0.104043	-0.413702	0.28032	0.183106	0.363582	0.149201	-0.301931	-0.0519665	-0.211275	-0.375573	-0.143109	0.0598558	-0.0110932	-0.35512	0.00195214	0.198776	0.0890446	0.0884632	-0.407508	-0.0872536	-0.0303403	-0.847742	0.0217867	0.00953626	0.0197462	0.0152691	0.0222296	-0.498907	-0.051976	0.0276509	-1.61767	-0.0478838	0.465863	0.370844
2.69	0.25809	0.0180558	0.0225136	0.0255252	0.0997563	-0.187438	0.0225594	0.0181391	0.924801	-0.0119138	-0.0189376	-0.00438209	-0.414016	-0.158217	0.033883	-0.0987374	-0.410853	0.264871	0.186659	0.336199	0.146271	-0.284154	-0.0540884	-0.206023	-0.376919	-0.127846	0.0601657	-0.0297875	-0.355006	-0.00094618	0.19993	0.140786	0.0847928	-0.339096	-0.0876015	-0.0512954	-0.847316	0.0618396	0.00973011	0.0203047	0.015461	0.0158946	-0.500159	-0.0443748	0.011633	-1.58924	-0.0428464	0.531809	0.368395
2.7	0.25819	-0.00596855	0.022239	0.02065	0.0978315	-0.197845	0.022723	0.0141867	0.924705	-0.00727218	-0.0189792	-0.00392637	-0.415608	-0.101163	0.0334831	-0.102596	-0.408343	0.229073	0.189711	0.274038	0.143461	-0.268784	-0.0560485	-0.181805	-0.378198	-0.106551	0.0601285	-0.0646308	-0.355066	-0.0270303	0.201447	0.159379	0.0816688	-0.277392	-0.0882281	-0.0742916	-0.846625	0.0768955	0.00996227	0.0234675	0.0155506	0.00209123	-0.500982	0.00769117	-0.00402934	-1.54797	-0.0373165	0.569903	0.364627
2.71	0.258098	-0.020713	0.0219348	0.0218533	0.0958569	-0.199295	0.0228361	0.00815496	0.924652	-0.00344688	-0.0190192	-0.00422446	-0.416734	-0.0497737	0.0327804	-0.115948	-0.406123	0.211098	0.192126	0.211003	0.141026	-0.216044	-0.05772	-0.148561	-0.379323	-0.0804664	0.0598027	-0.0674899	-0.35532	-0.0344694	0.202975	0.148616	0.0794604	-0.171993	-0.0890156	-0.0866348	-0.845867	0.0755377	0.0102335	0.028407	0.0154523	-0.020025	-0.501094	0.0741726	-0.0193663	-1.52198	-0.0314834	0.595971	0.359144
2.72	0.257904	-0.0247352	0.0216185	0.0169349	0.0938568	-0.205298	0.0228812	0.000696843	0.924629	-0.0014769	-0.0190643	-0.00467682	-0.41747	-0.010276	0.0317976	-0.118952	-0.403999	0.211871	0.193911	0.148176	0.139059	-0.173626	-0.0590053	-0.105993	-0.38017	-0.0580097	0.0594999	-0.0473999	-0.355698	-0.0566506	0.204352	0.130267	0.0780252	-0.122525	-0.0899208	-0.0893872	-0.84518	0.060232	0.0105736	0.0384793	0.0151777	-0.0300609	-0.500464	0.13767	-0.0345666	-1.51337	-0.0254025	0.61627	0.352243
2.73	0.257717	-0.018443	0.0211808	0.00446292	0.0917701	-0.22156	0.0228483	-0.0072682	0.924616	-0.00135527	-0.0191098	-0.0042488	-0.417851	0.0194157	0.0307459	-0.102489	-0.401829	0.219346	0.195043	0.0811401	0.13753	-0.126684	-0.0598158	-0.0575987	-0.380745	-0.0403875	0.0593334	-0.0244506	-0.356479	-0.109969	0.205521	0.105432	0.0769324	-0.0940559	-0.0907046	-0.0624621	-0.844699	0.0333852	0.0110166	0.0478958	0.0148969	-0.023252	-0.499167	0.189921	-0.0497068	-1.5075	-0.0191081	0.629763	0.344413
2.74	0.257675	0.00159759	0.0205756	-0.00981483	0.0895446	-0.239114	0.022737	-0.0148217	0.924598	-0.00235923	-0.0191452	-0.0025985	-0.417958	0.0305941	0.029818	-0.0722033	-0.399616	0.221106	0.195529	0.0205386	0.136541	-0.0667192	-0.060147	-0.0148405	-0.381137	-0.0304266	0.0593108	-0.0107223	-0.357886	-0.176424	0.206403	0.069845	0.0762962	-0.0295851	-0.0911657	-0.0238654	-0.844574	-0.00716755	0.0115239	0.0540135	0.0147159	-0.0118431	-0.497297	0.229546	-0.0647877	-1.50165	-0.012672	0.633924	0.336107
2.75	0.257886	0.0314306	0.0197869	-0.0216182	0.0871906	-0.255869	0.0225558	-0.0212006	0.92457	-0.00305583	-0.0191586	1.55E-05	-0.417892	0.0264382	0.0292197	-0.0321371	-0.397439	0.21173	0.195465	-0.0298436	0.136243	0.00315333	-0.0601259	0.016848	-0.381445	-0.0300544	0.0593401	-0.00516556	-0.359956	-0.240605	0.206904	0.0310581	0.0763796	0.0525003	-0.0911774	0.0181242	-0.844899	-0.0557028	0.0120667	0.0537901	0.0146589	-0.00100329	-0.495	0.250208	-0.079787	-1.49356	-0.00618914	0.627736	0.327662
2.76	0.258415	0.0633235	0.0188746	-0.0265906	0.0847143	-0.267994	0.0223184	-0.0260627	0.924543	-0.0020655	-0.0191431	0.00308205	-0.417743	0.0158997	0.0290475	0.0116264	-0.395445	0.183084	0.194964	-0.0695634	0.136662	0.0843923	-0.0598771	0.0309477	-0.381785	-0.0390728	0.0594152	-0.00362975	-0.36265	-0.300724	0.20706	0.00181088	0.0770905	0.0872514	-0.0909032	0.0333575	-0.845723	-0.104815	0.0125618	0.0460164	0.014691	0.00333949	-0.492482	0.253669	-0.0946761	-1.4823	0.000246635	0.615059	0.319303
2.77	0.259141	0.0633962	0.0179281	-0.0278189	0.0822016	-0.263363	0.0220367	-0.0303096	0.924533	0.000407851	-0.0190988	0.00561902	-0.417409	0.0362159	0.0292947	0.0612481	-0.393934	0.113929	0.194077	-0.108999	0.137858	0.151112	-0.0595054	0.0407211	-0.38209	-0.0189364	0.0595637	0.014419	-0.365888	-0.346771	0.206946	-0.0264944	0.0782822	0.157117	-0.0905467	0.0368148	-0.846889	-0.117903	0.0129666	0.0384602	0.0146953	-0.00765022	-0.489927	0.242483	-0.109373	-1.44563	0.00666344	0.632411	0.311091
2.78	0.259574	0.00727079	0.0169966	-0.0293476	0.0798	-0.2475	0.0217098	-0.0351023	0.924554	0.0038828	-0.019034	0.00716308	-0.416406	0.115213	0.0298314	0.113749	-0.393327	0.0121815	0.192781	-0.15183	0.139668	0.209433	-0.0590727	0.0469779	-0.381807	0.0583475	0.0598501	0.0637011	-0.369539	-0.378482	0.206529	-0.0585189	0.0802768	0.246764	-0.090183	0.0355072	-0.84788	-0.0722953	0.0132834	0.0271993	0.0145404	-0.0259965	-0.48733	0.246235	-0.123113	-1.28839	0.0138809	0.76092	0.302992
2.79	0.259451	-0.0259995	0.0160882	-0.0316856	0.0775863	-0.226726	0.0213412	-0.0379543	0.924618	0.0091638	-0.0189593	0.00758364	-0.414579	0.159463	0.0304387	0.126188	-0.393494	-0.0139036	0.191151	-0.171099	0.14192	0.236427	-0.0586203	0.0414865	-0.380663	0.105756	0.0603045	0.0961693	-0.37341	-0.370587	0.205851	-0.0755927	0.0830517	0.296264	-0.0898703	0.0258381	-0.848442	-0.052134	0.0135054	0.0190219	0.0142052	-0.0419156	-0.484429	0.288822	-0.134927	-1.08705	0.0224389	0.859736	0.294772
2.8	0.259335	0.0015879	0.0151896	-0.040768	0.0755891	-0.207427	0.0209634	-0.0370875	0.924731	0.0127177	-0.0188829	0.00773782	-0.412785	0.129171	0.0309197	0.0976575	-0.393406	0.0520319	0.189429	-0.176071	0.144286	0.233497	-0.0582437	0.0375142	-0.379396	0.090759	0.060767	0.0769373	-0.376875	-0.302696	0.205064	-0.0851412	0.0860763	0.293203	-0.0896941	0.0157875	-0.849142	-0.0896621	0.0136925	0.0197044	0.01376	-0.0456267	-0.48095	0.340751	-0.144794	-0.891164	0.0316952	0.905308	0.286364
2.81	0.259532	0.0303373	0.0142177	-0.052669	0.0737581	-0.196431	0.0206065	-0.034011	0.924856	0.0115972	-0.0188023	0.00843655	-0.411431	0.0955358	0.0312683	0.0721911	-0.392514	0.130393	0.187628	-0.185075	0.146384	0.176691	-0.0578231	0.0507323	-0.378416	0.0710688	0.0610437	0.0478695	-0.379583	-0.229281	0.204178	-0.0940312	0.0887196	0.227019	-0.0894862	0.0296662	-0.850172	-0.111127	0.0138148	0.00363464	0.013365	-0.0355265	-0.477416	0.278439	-0.151494	-0.413175	0.042579	1.2067	0.279233
2.82	0.259953	0.0492743	0.013155	-0.0663023	0.0721004	-0.177383	0.0202887	-0.0291723	0.924953	0.00749085	-0.0187123	0.00969679	-0.410433	0.0619486	0.0316001	0.0664029	-0.391025	0.167155	0.185779	-0.182734	0.14777	0.102082	-0.0572515	0.0641221	-0.377711	0.0538899	0.0610918	0.0102245	-0.381641	-0.182844	0.203255	-0.0912053	0.0904339	0.10388	-0.0891189	0.0459536	-0.851257	-0.10446	0.0137261	-0.0202441	0.0130767	-0.0259626	-0.475538	0.0682029	-0.152244	0.248915	0.0565741	1.50564	0.276127
2.83	0.260577	0.073984	0.0120769	-0.0669891	0.0707224	-0.141152	0.0200281	-0.0227666	0.925006	0.00347003	-0.0186086	0.010911	-0.40983	0.0141665	0.0320334	0.0558028	-0.389381	0.160109	0.184049	-0.16001	0.148419	0.0283231	-0.0565677	0.0652528	-0.377401	0.0178682	0.0608319	-0.0324107	-0.383332	-0.149169	0.202422	-0.0750057	0.0910602	0.0279502	-0.0886129	0.0523582	-0.852252	-0.0986621	0.0133776	-0.0481097	0.0128152	-0.0332429	-0.476365	-0.146527	-0.146716	0.838555	0.0721056	1.57858	0.277425
2.84	0.261428	0.0954401	0.0112036	-0.0506687	0.0697603	-0.0874482	0.0198335	-0.0161444	0.925027	0.00114967	-0.0184976	0.0111261	-0.409725	-0.0311946	0.0324855	0.0341839	-0.387949	0.123422	0.182599	-0.126865	0.148511	-0.0116727	-0.0559014	0.0608443	-0.377582	-0.0240934	0.0604361	-0.0527136	-0.384549	-0.094616	0.201781	-0.0541188	0.091192	-0.00596085	-0.0881466	0.0407012	-0.85319	-0.0946271	0.0127433	-0.0747972	0.012373	-0.059435	-0.479602	-0.312099	-0.136528	1.21366	0.0864163	1.34534	0.281509
2.85	0.262472	0.111084	0.010656	-0.0328717	0.0693083	-0.0286769	0.0197033	-0.0100303	0.925034	0.000452734	-0.0183889	0.0105226	-0.410128	-0.0741895	0.0329022	0.0142359	-0.38693	0.076924	0.181548	-0.0825161	0.148206	-0.0440209	-0.055385	0.0381248	-0.378195	-0.0592529	0.0600644	-0.0617263	-0.385161	-0.036145	0.201347	-0.0354941	0.091035	-0.0178866	-0.0878462	0.0225174	-0.854104	-0.0909182	0.0118914	-0.0910618	0.0116497	-0.0856223	-0.484368	-0.377547	-0.123536	1.44167	0.0975366	0.991569	0.286607
2.86	0.263614	0.114814	0.0104052	-0.0175083	0.0693375	0.0193248	0.0196311	-0.00451299	0.925036	-0.000151672	-0.0182884	0.0095314	-0.410948	-0.104164	0.0332945	-0.00290383	-0.38634	0.0367032	0.180949	-0.0373771	0.147691	-0.0639303	-0.0551103	0.0147391	-0.379098	-0.0806873	0.0597437	-0.0647453	-0.385228	0.0115096	0.201078	-0.019418	0.0907322	-0.0455962	-0.087704	0.00560226	-0.854951	-0.0788478	0.0109065	-0.103621	0.0107308	-0.0977008	-0.489823	-0.39426	-0.108784	1.59491	0.104969	0.624871	0.291539
2.87	0.26469	0.100132	0.0103925	-0.00718204	0.0697433	0.0575573	0.0196107	0.00029962	0.925028	-0.00148942	-0.0181992	0.00830714	-0.412001	-0.115733	0.0336296	-0.0134076	-0.386102	0.00477424	0.180801	0.00834051	0.146891	-0.0936314	-0.0550774	-0.00732302	-0.380103	-0.0820272	0.0594548	-0.0651683	-0.384835	0.055471	0.200958	-0.00426598	0.0900692	-0.0853444	-0.087691	-0.00490192	-0.85558	-0.0488294	0.0098182	-0.111194	0.00975451	-0.0973378	-0.495592	-0.401446	-0.0927599	1.70915	0.108936	0.292385	0.296096
2.88	0.265612	0.0875685	0.0105642	0.00383242	0.0704549	0.087578	0.0196359	0.0046527	0.925006	-0.00278018	-0.0181233	0.00682252	-0.4132	-0.127255	0.0339	-0.0285548	-0.386169	-0.0263338	0.181106	0.0518344	0.14596	-0.0838132	-0.0552125	-0.020998	-0.381138	-0.0890401	0.0591563	-0.0678285	-0.384047	0.0873339	0.201013	0.0158135	0.089116	-0.0997592	-0.0877511	-0.0101481	-0.855926	-0.0249158	0.00867267	-0.117612	0.00881663	-0.0903064	-0.501524	-0.398676	-0.0757411	1.80064	0.109892	0.00679493	0.30042
2.89	0.26639	0.0647835	0.0109058	0.0102737	0.0714097	0.114226	0.0196994	0.00775294	0.924974	-0.0037155	-0.0180634	0.00514791	-0.414501	-0.11913	0.0340674	-0.0344183	-0.38654	-0.0532005	0.18177	0.0777585	0.145145	-0.102678	-0.0555064	-0.0384812	-0.382209	-0.0788232	0.0588388	-0.0699221	-0.382973	0.116833	0.201243	0.0303442	0.0880518	-0.130636	-0.0879245	-0.0290504	-0.856036	0.00629496	0.00749296	-0.116323	0.00796484	-0.0795187	-0.507458	-0.390878	-0.0579188	1.86832	0.108332	-0.231809	0.304638
2.9	0.266784	0.0138292	0.0113508	0.0139056	0.0725914	0.136736	0.0197862	0.00947196	0.924931	-0.00480633	-0.0180204	0.00339746	-0.415538	-0.0782784	0.0341731	-0.0233398	-0.387062	-0.0541992	0.182637	0.0978502	0.143632	-0.186947	-0.0559848	-0.0561971	-0.38302	-0.0413197	0.0584555	-0.0593952	-0.381534	0.164268	0.201625	0.0501419	0.0862669	-0.223728	-0.0883189	-0.0516303	-0.855683	0.0648501	0.00635814	-0.11146	0.00723025	-0.0673004	-0.51344	-0.408085	-0.0395322	1.91085	0.104695	-0.431173	0.309075
2.91	0.266645	-0.0358746	0.0118897	0.0166615	0.0739811	0.159758	0.0198858	0.0104228	0.92488	-0.00525854	-0.0179957	0.00153844	-0.416165	-0.0478139	0.0342401	-0.013518	-0.387558	-0.0503958	0.183782	0.13733	0.141572	-0.214897	-0.0566077	-0.0738254	-0.383445	-0.00913422	0.0580349	-0.052806	-0.379612	0.212515	0.202253	0.0793632	0.0837742	-0.262051	-0.0889156	-0.0715664	-0.854726	0.120616	0.00529694	-0.101227	0.00660073	-0.0577623	-0.519512	-0.414178	-0.0208492	1.92654	0.0993584	-0.59321	0.313957
2.92	0.266128	-0.0607998	0.0125127	0.0215389	0.0755651	0.176484	0.0199921	0.0106008	0.924831	-0.00458494	-0.0179892	-0.000243183	-0.416637	-0.04155	0.0342654	-0.0209712	-0.388167	-0.0806638	0.185379	0.178875	0.139561	-0.17921	-0.057465	-0.0954655	-0.383693	-0.00034364	0.0575113	-0.0633295	-0.377375	0.224585	0.203177	0.106539	0.0811968	-0.240716	-0.0896954	-0.0869162	-0.853361	0.146157	0.00435161	-0.0911995	0.00607185	-0.0461225	-0.5254	-0.388429	-0.00205793	1.92515	0.0927226	-0.712548	0.319097
2.93	0.265439	-0.070434	0.0132362	0.0266145	0.0772837	0.193078	0.0200918	0.00899493	0.92479	-0.00365387	-0.0180039	-0.00284376	-0.417096	-0.0319706	0.0341289	-0.0387862	-0.389236	-0.136614	0.187227	0.184546	0.138085	-0.1092	-0.0584714	-0.101294	-0.383905	0.00452921	0.056915	-0.060604	-0.375103	0.227677	0.20427	0.112959	0.0793689	-0.13697	-0.0905864	-0.0888547	-0.851862	0.149363	0.00351581	-0.0756016	0.0056484	-0.0370991	-0.530705	-0.327127	0.0167643	1.917	0.085232	-0.785472	0.324159
2.94	0.264744	-0.0626956	0.0140378	0.028096	0.0791221	0.202851	0.0201669	0.00584007	0.924757	-0.00304559	-0.018048	-0.00592512	-0.41753	-0.0201856	0.0337669	-0.0555798	-0.390802	-0.176135	0.188903	0.147648	0.137232	-0.0642043	-0.0593335	-0.0700519	-0.38407	0.00319096	0.0564274	-0.04325	-0.372843	0.21914	0.20535	0.10283	0.0783195	-0.0769768	-0.0914526	-0.0814413	-0.850464	0.129103	0.00285282	-0.0551392	0.00533227	-0.0229254	-0.535053	-0.235607	0.0355783	1.90357	0.0773028	-0.817005	0.328845
2.95	0.26417	-0.0468601	0.0148008	0.0192193	0.0810297	0.20313	0.0202057	0.00180238	0.924728	-0.00278447	-0.0181201	-0.0083509	-0.417883	-0.0103117	0.0333282	-0.0493036	-0.392691	-0.203345	0.190111	0.0938457	0.136845	-0.0121202	-0.059875	-0.0364242	-0.384168	0.00466799	0.0560824	-0.0269762	-0.3708	0.183442	0.206263	0.0811954	0.0777844	-0.0328569	-0.092187	-0.0641939	-0.849323	0.0986158	0.00244355	-0.0290035	0.00521517	0.00130355	-0.538272	-0.132251	0.0543398	1.88514	0.0692548	-0.816746	0.333086
2.96	0.263763	-0.0303115	0.0154567	0.0110055	0.0829222	0.194655	0.0202029	-0.00230526	0.924701	-0.00241414	-0.0182117	-0.00980538	-0.418097	-0.00254735	0.0329993	-0.0273731	-0.394853	-0.22942	0.190793	0.0447448	0.137013	0.0471812	-0.0600973	-0.00615071	-0.384193	0.00484631	0.0558888	-0.00802642	-0.369246	0.125895	0.206957	0.0594121	0.0776558	0.0120077	-0.092736	-0.046059	-0.848506	0.066554	0.00227193	-0.00974314	0.00536105	0.0274472	-0.5403	-0.0321199	0.0729897	1.86232	0.061316	-0.793569	0.336847
2.97	0.26348	-0.0213272	0.0160328	0.00572561	0.0847349	0.185437	0.0201596	-0.00633157	0.924681	-0.00146758	-0.0183137	-0.0104686	-0.418104	0.00976551	0.0328896	0.00888061	-0.397276	-0.254563	0.191038	0.00597112	0.137867	0.128568	-0.0600804	0.00881932	-0.384104	0.0125421	0.0558892	0.0138673	-0.368252	0.0757264	0.207432	0.0360129	0.0780868	0.0751315	-0.0931276	-0.0306503	-0.847963	0.0426799	0.00224806	0.00476632	0.00573638	0.0468278	-0.541207	0.0636787	0.0913981	1.80966	0.0535918	-0.776966	0.340091
2.98	0.263228	-0.024837	0.0165567	0.00711258	0.0864609	0.175108	0.020076	-0.010317	0.924674	0.000137463	-0.0184205	-0.0109117	-0.417792	0.0357705	0.0330649	0.0457981	-0.399944	-0.277146	0.190912	-0.0309299	0.139538	0.201573	-0.0599001	0.0269773	-0.38381	0.0294206	0.05608	0.0444185	-0.367705	0.0391687	0.207674	0.0119331	0.0791558	0.141988	-0.0933709	-0.0166911	-0.847609	0.0296303	0.00235709	0.0159919	0.00626667	0.0574729	-0.540835	0.186669	0.108741	1.6339	0.045507	-0.834546	0.342404
2.99	0.262884	-0.0392447	0.0170901	0.0107511	0.0880777	0.165354	0.0199536	-0.0141114	0.924687	0.00244254	-0.0185327	-0.0115696	-0.417056	0.0729035	0.0334091	0.0738237	-0.402851	-0.298207	0.190431	-0.0659563	0.14184	0.255542	-0.0595636	0.0418133	-0.383187	0.057463	0.0565088	0.078948	-0.367478	0.0155264	0.207667	-0.0153248	0.0809574	0.217783	-0.0935107	-0.0067681	-0.847338	0.0268429	0.00256724	0.0270064	0.0068601	0.0607243	-0.538857	0.333624	0.124138	1.43216	0.0368458	-0.83725	0.343186
3	0.262351	-0.0620103	0.0176114	0.0103781	0.0895942	0.154027	0.019797	-0.0170784	0.924722	0.00465063	-0.0186534	-0.0126304	-0.415853	0.116989	0.0337973	0.0898941	-0.405852	-0.28943	0.189603	-0.10138	0.144574	0.285392	-0.0590408	0.0631049	-0.382133	0.0946943	0.0571243	0.110691	-0.367434	0.00606487	0.207382	-0.0440287	0.0834076	0.269619	-0.0935207	0.0100207	-0.847045	0.033683	0.00290814	0.0427751	0.00747764	0.0631479	-0.535254	0.460525	0.137595	1.19892	0.0281133	-0.856557	0.342437
3.01	0.261559	-0.0916423	0.0180723	0.00833205	0.0909618	0.13105	0.0196151	-0.019146	0.924779	0.00695758	-0.0187861	-0.0139008	-0.414168	0.169162	0.0340956	0.0963244	-0.408652	-0.256416	0.188403	-0.140684	0.147578	0.310042	-0.0582789	0.0900722	-0.380585	0.137476	0.0579027	0.146961	-0.367505	-0.00379856	0.206814	-0.0725287	0.0863388	0.312654	-0.0933471	0.0297219	-0.846618	0.0548689	0.00347365	0.0704834	0.0081385	0.0699172	-0.530731	0.447774	0.146891	0.583937	0.017101	-1.25637	0.341023
3.02	0.260461	-0.121978	0.0184251	0.00446803	0.0920211	0.0888286	0.0194171	-0.0202283	0.92486	0.0092893	-0.0189294	-0.0146225	-0.411959	0.223089	0.0342172	0.101966	-0.411059	-0.208832	0.186797	-0.180979	0.150751	0.32272	-0.0572505	0.113541	-0.378492	0.179703	0.0588841	0.185054	-0.367767	-0.0263399	0.205961	-0.101426	0.0897168	0.364563	-0.0929635	0.0541091	-0.84591	0.0864133	0.00432303	0.0970713	0.00889745	0.0837269	-0.526824	0.323682	0.149015	-0.150172	0.00195004	-1.61116	0.340139
3.03	0.259216	-0.116608	0.0186039	-0.000335181	0.0926207	0.0338374	0.0192163	-0.0194735	0.924966	0.0116898	-0.0190757	-0.014392	-0.409417	0.234322	0.0341969	0.0936943	-0.412952	-0.148171	0.184838	-0.211	0.154025	0.330864	-0.0559973	0.143613	-0.376054	0.181471	0.0600386	0.19657	-0.368298	-0.0562405	0.204865	-0.119508	0.0935413	0.371191	-0.0923165	0.0776555	-0.845023	0.0858543	0.0053921	0.112123	0.00981505	0.101411	-0.524106	0.234922	0.144716	-0.666599	-0.0147637	-1.59714	0.339206
3.04	0.258249	-0.0728096	0.018542	-0.0121706	0.0926784	-0.0253377	0.0190385	-0.0155703	0.925088	0.0123985	-0.0192095	-0.012223	-0.407104	0.187817	0.0341291	0.0728994	-0.414132	-0.0703002	0.182666	-0.222131	0.157734	0.443616	-0.0542459	0.222174	-0.373903	0.141523	0.0609992	0.130842	-0.369282	-0.111972	0.203599	-0.135411	0.0972929	0.435412	-0.0911747	0.176106	-0.844354	0.0482854	0.00658835	0.122174	0.0109416	0.121939	-0.522031	0.224068	0.136219	-0.996259	-0.0298452	-1.32704	0.336797
3.05	0.257812	-0.0183682	0.0183206	-0.00688546	0.0922418	-0.0658311	0.0189116	-0.00979489	0.925211	0.0121063	-0.0193199	-0.00983585	-0.405553	0.112708	0.0339312	0.014989	-0.414509	0.003831	0.180632	-0.180782	0.162378	0.449915	-0.0520132	0.212575	-0.372596	0.0722355	0.0614406	0.0470315	-0.370563	-0.119622	0.202323	-0.122643	0.101997	0.463902	-0.0892095	0.211634	-0.844139	0.00013078	0.00778917	0.116903	0.0121454	0.114213	-0.520201	0.220735	0.125095	-1.19871	-0.0414404	-0.938783	0.332653
3.06	0.257825	0.0177828	0.0181176	0.00583782	0.0914919	-0.087041	0.0188422	-0.00408095	0.925323	0.00997197	-0.0194075	-0.00773876	-0.404856	0.0475942	0.0334957	-0.0364011	-0.414137	0.0750797	0.179132	-0.113057	0.166444	0.337433	-0.0501447	0.145364	-0.372103	0.0206716	0.0614301	-0.0098775	-0.371659	-0.088579	0.201166	-0.109122	0.106341	0.380585	-0.0871755	0.198618	-0.844295	-0.0281564	0.00890569	0.107471	0.013161	0.0871845	-0.518563	0.22047	0.112295	-1.33627	-0.0491045	-0.561713	0.327246
3.07	0.25813	0.0377121	0.0179872	0.0182394	0.090542	-0.104014	0.0188292	0.00136686	0.925402	0.00547688	-0.0194749	-0.0057521	-0.404898	-0.00820377	0.0329421	-0.0652725	-0.413032	0.142578	0.178438	-0.0252454	0.168637	0.092705	-0.0492466	0.0331715	-0.372182	-0.0147297	0.0611769	-0.0366305	-0.372338	-0.0508487	0.200165	-0.0904602	0.109101	0.158063	-0.0855069	0.136116	-0.844643	-0.0376757	0.00992494	0.0955413	0.0139016	0.0613872	-0.517106	0.212564	0.098312	-1.43677	-0.0531912	-0.234404	0.321048
3.08	0.258606	0.0550644	0.0179289	0.0300158	0.0893855	-0.122832	0.0188696	0.00674382	0.925426	-0.000689358	-0.0195231	-0.00395144	-0.405503	-0.0623467	0.0324201	-0.0787255	-0.411385	0.175852	0.178622	0.0622865	0.168434	-0.12377	-0.0494336	-0.0715784	-0.372612	-0.049412	0.0609165	-0.0408464	-0.372743	-0.0400749	0.199348	-0.0683946	0.109575	-0.0651839	-0.0844481	0.0703493	-0.845052	-0.043478	0.0108043	0.0809079	0.0144252	0.0433027	-0.515808	0.206434	0.0834479	-1.51516	-0.0542681	0.0325354	0.31448
3.09	0.259259	0.0663942	0.0179304	0.0375611	0.0880266	-0.139279	0.018963	0.0117455	0.925389	-0.00677909	-0.019555	-0.00244951	-0.406622	-0.104818	0.0320176	-0.0789359	-0.409547	0.184667	0.179653	0.143559	0.165865	-0.430327	-0.050827	-0.225157	-0.373367	-0.0764945	0.0608033	-0.0335293	-0.373099	-0.0410867	0.198814	-0.0344361	0.107436	-0.411868	-0.0843365	-0.0740421	-0.845521	-0.0434116	0.011541	0.0695072	0.0147923	0.0302748	-0.514659	0.18723	0.0678937	-1.57439	-0.0529356	0.245915	0.307863
3.1	0.259858	0.0428837	0.0179049	0.0345445	0.0865081	-0.156323	0.0190986	0.015168	0.925291	-0.0128762	-0.0195721	-0.0010135	-0.407839	-0.0966811	0.0318572	-0.0419926	-0.40761	0.194445	0.18139	0.195562	0.159246	-0.883604	-0.0540932	-0.418204	-0.374102	-0.0590548	0.0608684	-0.00241278	-0.373505	-0.0520234	0.198618	-0.00399044	0.100885	-0.872933	-0.0860046	-0.261362	-0.845807	-0.00514522	0.0121982	0.0623071	0.0150697	0.0259737	-0.513821	0.138356	0.0518936	-1.60813	-0.0495842	0.428587	0.301669
3.11	0.260199	0.0325681	0.0178079	0.0313244	0.0848453	-0.156771	0.0192692	0.019893	0.925135	-0.0178321	-0.0195782	-0.00100345	-0.408739	-0.112389	0.0320117	-0.017047	-0.405728	0.153609	0.18318	0.188548	0.151625	-0.304244	-0.0568693	-0.105002	-0.37453	-0.0647476	0.0612517	0.041127	-0.374117	-0.0662457	0.1987	-0.00451327	0.090836	-0.804449	-0.0889067	-0.0897477	-0.845664	0.0230339	0.012787	0.0640041	0.0153003	0.0108649	-0.513493	0.0767205	0.0356994	-1.62099	-0.044529	0.579337	0.296228
3.12	0.260917	0.0849814	0.0176845	0.0302564	0.083228	-0.176041	0.0195146	0.027518	0.924974	-0.0131142	-0.0195949	-0.00129524	-0.410785	-0.244505	0.03226	-0.0882502	-0.404109	0.18594	0.186085	0.356266	0.148488	-0.289011	-0.0588127	-0.236309	-0.37582	-0.204288	0.0620597	0.00366207	-0.374654	-0.066686	0.199433	0.151982	0.0874966	-0.356935	-0.0892009	-0.103084	-0.845717	-0.0158159	0.0134638	0.0582479	0.0153836	0.0162822	-0.513749	-0.00568058	0.0194756	-1.62194	-0.0381508	0.687347	0.291663
3.13	0.261489	0.0161414	0.0174063	0.0146292	0.081327	-0.203345	0.0197871	0.0260429	0.924871	-0.00748605	-0.0195967	0.00101882	-0.413132	-0.174845	0.0323034	-0.085179	-0.401863	0.240451	0.189727	0.355306	0.145974	-0.229289	-0.0613012	-0.248714	-0.377575	-0.148454	0.0625666	-0.036678	-0.37533	-0.0947932	0.201168	0.190591	0.0841529	-0.288107	-0.0902609	-0.118139	-0.845529	0.0590589	0.0139826	0.0448237	0.0156437	0.0334598	-0.514759	-0.0727211	0.003316	-1.61342	-0.0309272	0.749799	0.288018
3.14	0.261368	-0.0425805	0.0169842	0.0100953	0.0793041	-0.202939	0.0200224	0.0204529	0.924824	-0.00191357	-0.0195756	0.00305345	-0.414651	-0.0837845	0.0320098	-0.0887504	-0.399384	0.235137	0.193001	0.29569	0.14389	-0.180971	-0.0637193	-0.223382	-0.378853	-0.0845878	0.062491	-0.0662427	-0.376307	-0.107703	0.20312	0.196363	0.0817077	-0.189306	-0.0915487	-0.139388	-0.84466	0.108411	0.0143832	0.0346537	0.0159285	0.0196826	-0.515972	-0.0715158	-0.0127141	-1.59839	-0.023263	0.777964	0.28449
3.15	0.260825	-0.0680736	0.0165956	0.0121076	0.077413	-0.18202	0.0201865	0.0119668	0.924827	0.00189041	-0.0195387	0.00425666	-0.415458	-0.0156214	0.0313382	-0.0954865	-0.3972	0.193048	0.195569	0.217338	0.142295	-0.131851	-0.065722	-0.169928	-0.379663	-0.0387119	0.062095	-0.0612446	-0.377242	-0.0887148	0.204964	0.172752	0.080365	-0.0827237	-0.0929361	-0.135268	-0.84353	0.111704	0.0147303	0.0320124	0.0159459	-0.0122698	-0.516776	-0.0226807	-0.0286199	-1.58456	-0.0155115	0.770292	0.280672
3.16	0.26011	-0.0764021	0.0162426	0.00715613	0.0756949	-0.170816	0.0202565	0.00196031	0.92485	0.00216465	-0.0194895	0.0057132	-0.415672	0.0397335	0.0304606	-0.0798132	-0.395531	0.138665	0.197274	0.126621	0.141251	-0.0789666	-0.06707	-0.0985818	-0.38	0.00119396	0.0617143	-0.033047	-0.378133	-0.102248	0.206482	0.132657	0.0799293	-0.0110059	-0.0941454	-0.102882	-0.842481	0.0934651	0.0150652	0.0312853	0.0157159	-0.0269133	-0.516808	0.0566431	-0.0443809	-1.56747	-0.00796633	0.735664	0.276529
3.17	0.259383	-0.0729659	0.0157975	-0.00897045	0.0740559	-0.170926	0.020227	-0.00768224	0.924859	-0.00070473	-0.0194209	0.00820552	-0.415355	0.0753573	0.0296897	-0.0355309	-0.394441	0.0842341	0.198106	0.0451254	0.140653	-0.0347403	-0.0676901	-0.0304705	-0.379894	0.0364901	0.0614487	-0.00853079	-0.379419	-0.158338	0.207557	0.0838486	0.0799961	0.0186645	-0.0948766	-0.0396769	-0.841687	0.0651298	0.0154071	0.0329767	0.0154494	-0.021752	-0.515893	0.142083	-0.0599611	-1.54701	-0.000806228	0.684409	0.272074
3.18	0.25873	-0.060078	0.0151792	-0.0256052	0.0724315	-0.174936	0.0201062	-0.0162108	0.924832	-0.00446764	-0.0193224	0.0115786	-0.414581	0.0931808	0.0293097	0.0247519	-0.393807	0.0524202	0.198196	-0.0223123	0.140652	0.0466557	-0.0676404	0.0351369	-0.379416	0.0613844	0.0612717	0.0111356	-0.381347	-0.218816	0.208155	0.0375116	0.0804172	0.0763319	-0.0949794	0.0168097	-0.841208	0.0282304	0.0157422	0.0305725	0.0152787	-0.0114829	-0.514072	0.214761	-0.0753223	-1.52551	0.00586471	0.62352	0.267374
3.19	0.258277	-0.0328417	0.0144458	-0.0318927	0.0708124	-0.173392	0.0199083	-0.0231035	0.924781	-0.00513361	-0.0191889	0.0150378	-0.413506	0.092062	0.0294381	0.0790528	-0.393356	0.0455891	0.197689	-0.0757815	0.141675	0.153973	-0.0670157	0.0805394	-0.378737	0.0652096	0.0612195	0.0293724	-0.383779	-0.253336	0.208318	-0.00434833	0.0816444	0.179642	-0.0945446	0.0623584	-0.841172	-0.0245842	0.0160007	0.0208729	0.0151791	-0.0106805	-0.51147	0.274173	-0.0904501	-1.50461	0.0119955	0.5593	0.262468
3.2	0.258104	-0.0100922	0.0137112	-0.0306633	0.0692789	-0.160341	0.0196499	-0.0284188	0.924745	-0.0013624	-0.0190248	0.0176263	-0.412306	0.0913059	0.0299995	0.113629	-0.39298	0.0350906	0.196742	-0.115538	0.143325	0.178856	-0.0661592	0.0878884	-0.377991	0.0670032	0.0613329	0.0487295	-0.386398	-0.258469	0.208109	-0.03679	0.0838243	0.238424	-0.0938931	0.0597599	-0.841674	-0.0720203	0.0161569	0.0107818	0.0150278	-0.0217405	-0.508325	0.30388	-0.105335	-1.4755	0.0175993	0.507262	0.257399
3.21	0.258026	-0.0154861	0.0130309	-0.0313674	0.0678964	-0.140436	0.0193433	-0.0328663	0.924761	0.00459087	-0.0188396	0.019245	-0.410868	0.121172	0.0307827	0.141012	-0.392792	0.00883379	0.195368	-0.163576	0.145457	0.246276	-0.065221	0.099998	-0.377035	0.0972017	0.0615933	0.0742733	-0.388964	-0.23938	0.207586	-0.0718249	0.086511	0.312657	-0.0933031	0.0602501	-0.84251	-0.0882685	0.0162055	0.00201809	0.0147605	-0.0344798	-0.50483	0.335509	-0.119486	-1.34595	0.023257	0.565189	0.252121
3.22	0.257735	-0.049396	0.0123813	-0.036012	0.0667361	-0.116807	0.0189956	-0.0365703	0.924836	0.0102542	-0.0186434	0.0198519	-0.408905	0.18142	0.0316138	0.16243	-0.392936	-0.0249082	0.193469	-0.220398	0.148128	0.290846	-0.0641115	0.124536	-0.375525	0.156339	0.0619826	0.115264	-0.391291	-0.207014	0.206704	-0.109515	0.0900594	0.401506	-0.0927071	0.0683668	-0.84334	-0.0739041	0.0161725	-0.00546415	0.0143742	-0.0446404	-0.500885	0.382905	-0.131832	-1.1418	0.0298958	0.65484	0.246453
3.23	0.257098	-0.0744726	0.0117214	-0.046324	0.0658229	-0.0960998	0.0186189	-0.0382139	0.924963	0.0146177	-0.0184449	0.0199933	-0.406346	0.224999	0.0323729	0.170929	-0.393373	-0.0385187	0.191027	-0.269789	0.151224	0.329317	-0.0627165	0.164411	-0.373315	0.20245	0.0625348	0.146771	-0.393301	-0.17389	0.205485	-0.136829	0.09439	0.437709	-0.0920214	0.0738956	-0.844005	-0.0662495	0.0160932	-0.00853854	0.013916	-0.0455805	-0.496386	0.439186	-0.142165	-0.957486	0.0372271	0.67863	0.240357
3.24	0.256387	-0.0629721	0.0109133	-0.0688637	0.0650512	-0.0938694	0.0182453	-0.0357235	0.925119	0.0161424	-0.0182345	0.0222107	-0.403619	0.21024	0.0331226	0.16851	-0.393708	-0.00792797	0.188149	-0.303995	0.155353	0.545609	-0.0605447	0.293543	-0.370905	0.209095	0.062833	0.0833618	-0.395338	-0.201701	0.204033	-0.158535	0.0982707	0.38551	-0.0911571	0.130608	-0.844736	-0.0854034	0.0159839	-0.0147894	0.0135954	-0.0220317	-0.491297	0.483959	-0.150534	-0.716263	0.0448961	0.749576	0.234103
3.25	0.255918	-0.0323351	0.00999338	-0.0733753	0.0643944	-0.077244	0.0179165	-0.0298056	0.925283	0.0165481	-0.0180029	0.0240682	-0.401381	0.153371	0.0337545	0.117177	-0.393678	0.0302862	0.185236	-0.275086	0.161384	0.605771	-0.0574046	0.319749	-0.368991	0.16719	0.0624752	-0.00339122	-0.397378	-0.170009	0.202474	-0.148091	0.10319	0.55002	-0.0893078	0.217624	-0.845709	-0.107829	0.0156904	-0.0444201	0.0134206	-0.0186875	-0.486614	0.365823	-0.154875	-0.154195	0.0547264	1.09086	0.229828
3.26	0.255628	-0.0264809	0.00916197	-0.0677197	0.0640115	-0.0329182	0.0176481	-0.0237978	0.925445	0.015785	-0.0177559	0.0250573	-0.399738	0.12055	0.0341147	0.0773599	-0.393317	0.0448567	0.182658	-0.238757	0.167407	0.592112	-0.0542341	0.318436	-0.367691	0.144744	0.0615396	-0.0637659	-0.398728	-0.0779332	0.201126	-0.124339	0.108465	0.494027	-0.0872371	0.205655	-0.846709	-0.0931203	0.0150607	-0.0759836	0.0131682	-0.0388839	-0.484248	0.123478	-0.152933	0.51265	0.0674925	1.36136	0.23013
3.27	0.255408	-0.0139458	0.00855234	-0.0556454	0.0641483	0.0283468	0.0174424	-0.0172651	0.925595	0.0138907	-0.0175061	0.0247869	-0.398603	0.070822	0.0342891	0.0414766	-0.392979	0.0269984	0.180575	-0.171842	0.173007	0.496717	-0.0513439	0.249599	-0.366809	0.110364	0.0602838	-0.0959891	-0.399087	0.0120242	0.200027	-0.0934127	0.113123	0.415921	-0.0853661	0.16643	-0.847556	-0.0828309	0.0141763	-0.0984419	0.0126353	-0.0693288	-0.484693	-0.0712618	-0.144916	1.05726	0.0813941	1.37648	0.234446
3.28	0.255345	0.0027421	0.00823241	-0.0399193	0.0648225	0.0844961	0.0173026	-0.0107286	0.925718	0.0104209	-0.0172616	0.0240667	-0.398113	0.0113653	0.0343931	0.0173474	-0.392891	-0.00941513	0.179282	-0.0860504	0.177227	0.346965	-0.0493611	0.15645	-0.36637	0.0715718	0.0589809	-0.106627	-0.398661	0.074349	0.199263	-0.0602813	0.116479	0.243576	-0.0841588	0.0838747	-0.848356	-0.0805098	0.0130908	-0.116046	0.0118361	-0.0905996	-0.487073	-0.167228	-0.132722	1.38135	0.0936878	1.11732	0.24047
3.29	0.255471	0.0223493	0.00820185	-0.0239011	0.0659532	0.130533	0.0172273	-0.00435846	0.925797	0.00506429	-0.0170263	0.0229163	-0.398278	-0.0509007	0.0345486	0.00103211	-0.393202	-0.0520356	0.178853	-0.000415	0.180046	0.204686	-0.0482211	0.0758397	-0.366316	0.0314777	0.0578132	-0.102617	-0.397689	0.120901	0.198785	-0.034544	0.11809	0.0718607	-0.0836463	0.021856	-0.849176	-0.0833217	0.0118515	-0.129076	0.0108828	-0.0993258	-0.490344	-0.188488	-0.118172	1.56545	0.102722	0.768833	0.246511
3.3	0.255727	0.0289283	0.00842115	-0.00951199	0.0674297	0.165031	0.0172135	0.001491	0.925816	-0.00139044	-0.0168045	0.0213782	-0.398973	-0.0930621	0.0347994	-0.00506804	-0.393846	-0.0800837	0.179243	0.0765212	0.181064	-0.0134504	-0.0479692	-0.0243293	-0.36653	0.00501848	0.0568732	-0.0863684	-0.396256	0.162725	0.198572	-0.007263	0.117619	-0.17617	-0.0838338	-0.061571	-0.84996	-0.0730227	0.0104952	-0.138937	0.00990581	-0.0961542	-0.493977	-0.195369	-0.102158	1.689	0.108314	0.435385	0.25209
3.31	0.256013	0.0341831	0.00883813	0.00231443	0.0691711	0.192041	0.0172557	0.00696301	0.925772	-0.00718661	-0.0166001	0.0194037	-0.399978	-0.123087	0.0351785	-0.00313477	-0.394762	-0.112854	0.180281	0.128916	0.179875	-0.21198	-0.0486384	-0.103167	-0.366878	-0.0204783	0.0561923	-0.0673878	-0.394479	0.185861	0.198628	0.0213256	0.114736	-0.385389	-0.0848108	-0.138367	-0.850605	-0.0630881	0.00907664	-0.14296	0.00899919	-0.0859815	-0.497863	-0.200315	-0.0851027	1.78275	0.110816	0.145597	0.257318
3.32	0.256433	0.0542031	0.0094223	0.0106445	0.0711322	0.216578	0.0173514	0.0120898	0.925682	-0.0102944	-0.0164174	0.0170715	-0.401294	-0.159094	0.0357015	-0.00132777	-0.396092	-0.163837	0.181757	0.165306	0.176981	-0.373558	-0.0501432	-0.204471	-0.367485	-0.0580586	0.0557572	-0.0610854	-0.392544	0.193155	0.198964	0.0463725	0.110215	-0.504575	-0.0864348	-0.192643	-0.85125	-0.0710183	0.00766044	-0.137709	0.00820575	-0.0734185	-0.501909	-0.205703	-0.0672403	1.8556	0.110717	-0.0959833	0.262318
3.33	0.256971	0.0471768	0.0101081	0.0113488	0.0733012	0.236472	0.0174925	0.0156349	0.925575	-0.0110372	-0.0162587	0.0147092	-0.402798	-0.15822	0.0364064	0.0214812	-0.397862	-0.193296	0.183601	0.20042	0.171332	-0.817223	-0.0532655	-0.433824	-0.368305	-0.0578163	0.0554627	-0.0506992	-0.390497	0.209764	0.199558	0.0742576	0.104003	-0.815049	-0.0890009	-0.362729	-0.85191	-0.0522465	0.00634446	-0.12463	0.00755576	-0.0571324	-0.50614	-0.234158	-0.0487531	1.90768	0.108488	-0.294932	0.267288
3.34	0.257132	-0.00922964	0.0107972	0.00538647	0.0756507	0.247564	0.017655	0.0170637	0.925457	-0.012993	-0.0161235	0.0120148	-0.403736	-0.0888426	0.0373932	0.085168	-0.399771	-0.187966	0.185607	0.195774	0.160236	-1.37696	-0.0587264	-0.646736	-0.368638	-0.000996027	0.0552787	0.00669119	-0.388259	0.232281	0.200223	0.0303812	0.0941452	-0.557543	-0.0927619	-0.0837281	-0.852067	0.0200745	0.0051978	-0.108887	0.00707937	-0.0362952	-0.510753	-0.282812	-0.0299071	1.93502	0.104492	-0.463563	0.272521
3.35	0.257009	-0.0158347	0.011695	0.058618	0.0777931	0.241551	0.0178467	0.0209248	0.925334	-0.0117379	-0.0160148	0.00951685	-0.404072	-0.0648388	0.0384004	0.0762878	-0.40144	-0.191521	0.187116	0.106557	0.1481	-0.327524	-0.0631237	-0.0341475	-0.369083	-0.0949341	0.0557642	0.0372964	-0.385773	0.288859	0.201406	0.178065	0.0909279	-0.385499	-0.0940062	-0.182091	-0.851799	0.0356776	0.0038323	-0.149382	0.00683705	-0.0360547	-0.515736	-0.320959	-0.0109615	1.92791	0.0990399	-0.600757	0.278038
3.36	0.256956	-0.00313034	0.0129073	0.0328141	0.0806393	0.338035	0.0180723	0.0226747	0.925243	-0.00605667	-0.0159458	0.00487088	-0.405201	-0.185828	0.0394577	0.0310747	-0.403895	-0.257809	0.189493	0.316809	0.145112	-0.281861	-0.0647952	-0.214529	-0.370123	-0.104239	0.0560872	-0.0468577	-0.382144	0.381949	0.203316	0.198584	0.087598	-0.272902	-0.0957097	-0.168879	-0.851516	0.0317409	0.00290627	-0.0558425	0.00614739	-0.0756798	-0.520916	-0.347769	0.00780733	1.91461	0.0925086	-0.697061	0.28374
3.37	0.256645	-0.0522068	0.0140015	0.0228808	0.0836575	0.296036	0.0182754	0.0172787	0.925208	-0.00121607	-0.0159091	0.00263984	-0.406623	-0.121342	0.0401855	-0.00426626	-0.405986	-0.173735	0.192677	0.299705	0.143121	-0.131637	-0.0668547	-0.191884	-0.371054	-0.0391023	0.0557793	-0.080212	-0.378612	0.30809	0.205206	0.174558	0.0853133	-0.1877	-0.0973084	-0.146952	-0.850973	0.0752053	0.00235576	-0.0551614	0.00568392	-0.0119172	-0.526026	-0.327595	0.026563	1.90888	0.0852608	-0.765684	0.289371
3.38	0.255937	-0.0775467	0.0148333	0.00342559	0.0863428	0.273562	0.0184101	0.00937792	0.925214	0.00197686	-0.0158938	7.24E-05	-0.407463	-0.0517894	0.0404072	-0.0211934	-0.407571	-0.170119	0.195257	0.21215	0.142246	-0.0498505	-0.0685222	-0.1378	-0.371479	0.0232545	0.0548813	-0.107687	-0.37578	0.270924	0.206694	0.125847	0.0838027	-0.0879329	-0.0985822	-0.109515	-0.850135	0.0859627	0.00190696	-0.0320757	0.00582671	0.0313765	-0.530462	-0.251203	0.0452469	1.88694	0.0775756	-0.796056	0.294477
3.39	0.255087	-0.0826336	0.0154946	-0.00827585	0.0889906	0.270567	0.0184609	0.000890948	0.925238	0.00222122	-0.0159116	-0.00359743	-0.407781	0.00326469	0.0402548	-0.0295538	-0.409565	-0.229243	0.196876	0.114311	0.142019	-0.00660574	-0.0696062	-0.071954	-0.371424	0.0619093	0.0538149	-0.0800653	-0.373041	0.27319	0.207692	0.0791815	0.0833949	-0.00834648	-0.0995035	-0.0734933	-0.849335	0.0728483	0.00174336	-0.00328285	0.00620938	0.04506	-0.533827	-0.150631	0.0637952	1.86237	0.0697861	-0.7938	0.298988
3.4	0.254284	-0.0689489	0.0160451	-0.0128104	0.091552	0.250088	0.0184324	-0.0063637	0.925251	-9.01E-05	-0.0159629	-0.00644695	-0.407722	0.0334551	0.0399084	-0.0268037	-0.412012	-0.25249	0.197592	0.0330426	0.142001	0.00740838	-0.0699865	-0.00137967	-0.371002	0.0710846	0.0530303	-0.0339231	-0.370514	0.229195	0.208282	0.042923	0.0834241	0.0143176	-0.100019	-0.0336475	-0.848757	0.0425299	0.00179365	0.00964473	0.00675327	0.0645511	-0.536029	-0.0456905	0.0821722	1.83245	0.062104	-0.77164	0.302994
3.41	0.253669	-0.0453303	0.0165092	-0.0110154	0.0938735	0.221515	0.0183389	-0.0120932	0.925231	-0.00385439	-0.0160363	-0.00807486	-0.407427	0.0462271	0.0395747	-0.0103841	-0.414528	-0.244236	0.197584	-0.0316802	0.142204	0.0389108	-0.0696656	0.0663964	-0.370408	0.0625894	0.0526603	0.00821345	-0.368588	0.162815	0.208547	0.013227	0.0837357	0.046138	-0.100133	0.00797794	-0.848511	0.00538643	0.00192558	0.0140326	0.00749546	0.0822088	-0.536996	0.0654686	0.100052	1.72288	0.0544237	-0.798645	0.306391
3.42	0.253312	-0.0192964	0.0170035	0.00901588	0.0958858	0.193465	0.0181944	-0.0166037	0.925175	-0.00719469	-0.0161222	-0.00904116	-0.406953	0.0586818	0.0393512	0.00717225	-0.416894	-0.225251	0.19696	-0.0922926	0.142966	0.115697	-0.0686174	0.142994	-0.369803	0.0401373	0.05277	0.0572601	-0.367275	0.108611	0.208555	-0.0115675	0.0846054	0.135182	-0.0998707	0.0449534	-0.84866	-0.0348177	0.00203557	0.00605528	0.00834299	0.0839737	-0.536471	0.202309	0.116264	1.50523	0.0460868	-0.845371	0.30871
3.43	0.253223	0.00465002	0.0177223	0.0461159	0.0975788	0.173411	0.0180132	-0.0193274	0.925093	-0.00896586	-0.0162174	-0.0100933	-0.406304	0.0752329	0.0391866	0.0147566	-0.419114	-0.219563	0.195737	-0.151826	0.144492	0.176146	-0.0667588	0.22216	-0.369295	0.00625128	0.0534628	0.107191	-0.366387	0.0796888	0.208376	-0.0246498	0.0861156	0.146142	-0.099388	0.0509368	-0.849215	-0.0719879	0.00199817	-0.0111433	0.00911536	0.0668382	-0.534388	0.320867	0.130355	1.29286	0.0374674	-0.82602	0.309793
3.44	0.253346	0.0269291	0.0187502	0.068875	0.0991256	0.180173	0.0178147	-0.0200113	0.925003	-0.00818403	-0.0163287	-0.0122821	-0.405542	0.0724145	0.0389968	0.0145696	-0.421482	-0.249224	0.194078	-0.174644	0.145811	0.0992775	-0.0644828	0.221367	-0.368921	-0.0196345	0.0546496	0.13316	-0.365593	0.0850728	0.208075	-0.0384856	0.0877343	0.181118	-0.0988665	0.0563307	-0.850069	-0.0978947	0.00195422	0.0155795	0.00961918	0.0348041	-0.531376	0.323522	0.141289	0.794109	0.0277224	-1.11672	0.310342
3.45	0.253689	0.041052	0.0198478	0.0635073	0.100664	0.165306	0.0176169	-0.0194518	0.924948	-0.0021865	-0.0164622	-0.0143092	-0.404859	0.0660271	0.0389112	0.0280784	-0.424044	-0.252031	0.192286	-0.187281	0.147228	0.196116	-0.0623684	0.197688	-0.368668	-0.021379	0.0560009	0.139819	-0.364811	0.0674938	0.207602	-0.0620617	0.0899747	0.26928	-0.0983037	0.0615816	-0.851128	-0.10421	0.00237633	0.0694733	0.0099264	0.0324168	-0.528914	0.165046	0.145605	0.057124	0.0139907	-1.53507	0.311545
3.46	0.253964	0.0127865	0.0207455	0.0466854	0.101888	0.111446	0.0174249	-0.0189047	0.924966	0.00569014	-0.0166131	-0.0156986	-0.403931	0.110362	0.0389066	0.0490616	-0.426495	-0.227913	0.190286	-0.217869	0.149673	0.286544	-0.0604446	0.188375	-0.368122	0.0268907	0.0574462	0.169572	-0.36439	0.0162283	0.20682	-0.0996636	0.0932923	0.380274	-0.0976199	0.0844484	-0.851996	-0.0601353	0.00324565	0.102368	0.0103689	0.0595339	-0.528263	-0.0277478	0.143085	-0.517599	-0.00234178	-1.64674	0.313555
3.47	0.25388	-0.0223249	0.0212485	0.0204109	0.102515	0.0338128	0.0172453	-0.0165556	0.925056	0.0120553	-0.0167694	-0.0153373	-0.402429	0.158321	0.0388898	0.0662086	-0.428592	-0.175253	0.187922	-0.259742	0.153257	0.472471	-0.0583513	0.261667	-0.366985	0.0786955	0.0588201	0.15962	-0.364779	-0.0805274	0.20565	-0.138406	0.0977178	0.572904	-0.0964048	0.202876	-0.852319	-0.00752822	0.00435633	0.116984	0.0111876	0.103153	-0.529214	-0.128176	0.135902	-0.896458	-0.0179818	-1.47021	0.314956
3.48	0.253641	-0.0234728	0.0213769	0.00619124	0.102491	-0.0254599	0.0171049	-0.0113075	0.925202	0.0169964	-0.0169177	-0.0142604	-0.40079	0.148759	0.0387044	0.031192	-0.430047	-0.0983856	0.185297	-0.256631	0.159489	0.71404	-0.0552415	0.332084	-0.365798	0.0738606	0.0597576	0.0924576	-0.365947	-0.126068	0.204284	-0.13767	0.104632	0.739009	-0.0939483	0.279125	-0.852314	0.00855633	0.0055419	0.12138	0.0123284	0.118386	-0.530959	-0.162354	0.12568	-1.13598	-0.0307975	-1.12172	0.314694
3.49	0.253386	-0.0273441	0.02129	0.00180454	0.102044	-0.0644672	0.0170186	-0.00581648	0.925385	0.0188463	-0.0170537	-0.0129325	-0.399443	0.136291	0.0381882	-0.0137954	-0.430551	0.0111046	0.182856	-0.229742	0.166885	0.742697	-0.0518852	0.332585	-0.364892	0.0707482	0.0600357	0.0273583	-0.367264	-0.122018	0.202925	-0.134955	0.112233	0.769592	-0.091092	0.307029	-0.852148	0.0252582	0.00675503	0.118428	0.0134692	0.107528	-0.533089	-0.170407	0.113576	-1.28986	-0.0398522	-0.743873	0.312851
3.5	0.253203	-0.00919976	0.0211103	0.00337998	0.101275	-0.0920952	0.0169929	0.000748142	0.925566	0.0166408	-0.0171756	-0.0114089	-0.398555	0.0860655	0.0373915	-0.0552639	-0.429912	0.120897	0.18089	-0.15658	0.173625	0.558142	-0.0490171	0.223486	-0.364376	0.0379449	0.0598054	-0.0302055	-0.368363	-0.0867417	0.201664	-0.11566	0.119609	0.65201	-0.0881485	0.282441	-0.85191	0.0219206	0.00791973	0.11264	0.0144419	0.0861018	-0.535322	-0.154936	0.10017	-1.40265	-0.0453088	-0.402546	0.309679
3.51	0.25322	0.00874266	0.0209173	0.0103018	0.10026	-0.113407	0.017033	0.00724763	0.925705	0.0103374	-0.0172809	-0.00963475	-0.398316	0.024476	0.0365555	-0.0727163	-0.428312	0.189529	0.179836	-0.0496353	0.177582	0.220431	-0.0476311	0.050606	-0.364339	0.00434211	0.0593072	-0.0551862	-0.369043	-0.0538298	0.200627	-0.0913148	0.124742	0.360476	-0.0858264	0.19649	-0.851713	0.0211738	0.00899348	0.101183	0.0151725	0.0603402	-0.537507	-0.143514	0.0857811	-1.48828	-0.0476361	-0.112518	0.305571
3.52	0.253431	0.0288921	0.0207517	0.0207718	0.0990242	-0.134743	0.0171391	0.0139432	0.925765	0.00152911	-0.0173686	-0.00793406	-0.398729	-0.0481522	0.0359299	-0.0743244	-0.426323	0.198891	0.17999	0.0817265	0.177891	-0.170504	-0.0481725	-0.157248	-0.364684	-0.0365995	0.0588382	-0.0532772	-0.369519	-0.0484701	0.19984	-0.0604028	0.126959	0.0604974	-0.0842833	0.103134	-0.851522	0.0198422	0.00993325	0.0844642	0.0156585	0.0380799	-0.539591	-0.127749	0.0706324	-1.55442	-0.0473694	0.125919	0.300834
3.53	0.25384	0.0427824	0.0206519	0.033297	0.0975377	-0.157265	0.0173085	0.0196689	0.925734	-0.00785282	-0.0174408	-0.00661718	-0.399748	-0.102888	0.035609	-0.0637961	-0.42434	0.190476	0.181404	0.192067	0.173931	-0.618633	-0.0508048	-0.35527	-0.365374	-0.0708516	0.0586358	-0.0296849	-0.369981	-0.0525925	0.199447	-0.0179648	0.125038	-0.459643	-0.0841835	-0.0903757	-0.851337	0.024161	0.0106727	0.0640109	0.0159486	0.0210579	-0.541587	-0.126104	0.0549415	-1.59518	-0.0449302	0.330457	0.295831
3.54	0.254304	0.0439317	0.0205873	0.0400419	0.0958123	-0.180199	0.0175281	0.0242641	0.925611	-0.0163661	-0.0175042	-0.00622269	-0.400978	-0.117723	0.035597	-0.0399844	-0.422427	0.183584	0.183587	0.236322	0.165745	-1.00421	-0.055052	-0.483724	-0.366135	-0.0890824	0.058853	0.0150606	-0.370552	-0.0748659	0.199408	0.0155183	0.118396	-0.836112	-0.085758	-0.229259	-0.851014	0.0423176	0.0112378	0.0489593	0.0161032	0.0118667	-0.543587	-0.137386	0.0389624	-1.60971	-0.0406699	0.498031	0.290857
3.55	0.254869	0.0633578	0.020506	0.0415811	0.0938595	-0.200922	0.0177953	0.0292269	0.925416	-0.0219567	-0.017567	-0.00634461	-0.40227	-0.134199	0.0358225	-0.0232275	-0.420588	0.17433	0.185984	0.198078	0.154108	-1.05875	-0.0601888	-0.28538	-0.36704	-0.12935	0.059523	0.039847	-0.371445	-0.115751	0.199791	0.0635956	0.108393	-1.16317	-0.0887019	-0.379934	-0.850589	0.0421838	0.0116916	0.0419288	0.0161961	0.00793584	-0.545643	-0.153343	0.0229603	-1.60196	-0.0349345	0.629203	0.285909
3.56	0.255861	0.131493	0.020389	0.00969549	0.0920317	-0.155809	0.0181256	0.0366906	0.925188	-0.0220741	-0.017643	-0.00881676	-0.404351	-0.301901	0.0362421	-0.0692341	-0.41919	0.118644	0.188395	0.342111	0.14927	-0.395149	-0.0616752	-0.227781	-0.368477	-0.191255	0.0603939	-0.00290775	-0.372462	-0.106824	0.200649	0.0915333	0.0947226	-1.50992	-0.093385	-0.480505	-0.850387	-0.00254309	0.0123367	0.104888	0.01606	-0.026082	-0.547778	-0.180643	0.00706159	-1.58907	-0.0281451	0.715967	0.280938
3.57	0.257417	0.159412	0.0199342	0.0160906	0.0900495	-0.263844	0.0185174	0.0402361	0.924997	-0.01417	-0.017735	-0.00859885	-0.407879	-0.341279	0.036633	-0.149927	-0.416981	0.305167	0.192192	0.389637	0.145745	-0.304706	-0.0641384	-0.258477	-0.370835	-0.31586	0.0613455	-0.00649143	-0.373766	-0.174753	0.201753	0.205128	0.0892997	-0.363923	-0.0941946	-0.135714	-0.850575	-0.0262337	0.0131884	0.0437617	0.0161486	0.0466386	-0.550227	-0.239095	-0.00862952	-1.56539	-0.0207342	0.761314	0.276134
3.58	0.258711	0.0823801	0.0192657	-0.0101544	0.0873613	-0.276237	0.018889	0.0329984	0.924906	-0.00439472	-0.0178082	-0.00602419	-0.411132	-0.235442	0.0365218	-0.125257	-0.4135	0.342517	0.195832	0.332229	0.143082	-0.223733	-0.0667398	-0.258421	-0.373575	-0.2313	0.0620594	-0.0596048	-0.375213	-0.145987	0.20396	0.22586	0.0855371	-0.315901	-0.0955619	-0.140176	-0.850534	0.0414886	0.0136019	0.0467784	0.0166856	0.0491793	-0.553052	-0.264613	-0.0242137	-1.55721	-0.0130263	0.78707	0.271471
3.59	0.259221	0.0142039	0.018439	-0.0147651	0.0847988	-0.261512	0.0191648	0.0216897	0.924902	0.00283426	-0.0178544	-0.0031006	-0.413209	-0.116952	0.0361544	-0.110888	-0.410183	0.300631	0.198706	0.241737	0.141267	-0.139646	-0.0691199	-0.209653	-0.375584	-0.140537	0.0620138	-0.0926789	-0.376504	-0.144893	0.206163	0.20973	0.0829238	-0.206361	-0.0970177	-0.149744	-0.849883	0.0840058	0.0140689	0.0406772	0.0170038	0.0148585	-0.555697	-0.22505	-0.0396335	-1.53056	-0.00522074	0.785455	0.266383
3.6	0.259186	-0.0273342	0.0176829	-0.00691946	0.0823686	-0.244924	0.0193166	0.0085259	0.924946	0.00517278	-0.0178701	-0.000243064	-0.414236	-0.0162954	0.0354262	-0.102744	-0.407456	0.236519	0.200606	0.140267	0.140178	-0.0827144	-0.0708495	-0.129449	-0.376903	-0.0660622	0.0614822	-0.0949288	-0.377939	-0.150748	0.20802	0.16209	0.0814737	-0.0830219	-0.098399	-0.121005	-0.849001	0.0922348	0.0144068	0.0255976	0.016957	-0.0220688	-0.557582	-0.14654	-0.0548195	-1.5085	0.00240581	0.753279	0.260671
3.61	0.258844	-0.0468405	0.0170226	-0.00687689	0.0801227	-0.225329	0.0193365	-0.00434904	0.924989	0.00250715	-0.0178621	0.00179304	-0.414412	0.0539637	0.0344974	-0.0789597	-0.405369	0.184445	0.201526	0.0472448	0.139621	-0.0352389	-0.0717189	-0.0387338	-0.377537	-0.0074096	0.0608598	-0.0630251	-0.379334	-0.139576	0.209349	0.104832	0.0810776	-0.0112474	-0.0993565	-0.0564996	-0.848144	0.0798277	0.0146632	0.0228087	0.0165681	-0.0492679	-0.558455	-0.0526267	-0.0697995	-1.48597	0.009648	0.703657	0.254495
3.62	0.258391	-0.0483346	0.0163581	-0.0120933	0.0779975	-0.222736	0.0192368	-0.0151638	0.924981	-0.00467894	-0.0178332	0.00407224	-0.413932	0.0977224	0.0336415	-0.0400108	-0.403706	0.153344	0.201557	-0.0367029	0.139374	-0.0166866	-0.0715721	0.0680529	-0.377565	0.0309794	0.0604175	-0.0199132	-0.380866	-0.176966	0.210107	0.0490503	0.0810855	0.0110884	-0.099548	0.0249931	-0.847454	0.0560777	0.0148851	0.016833	0.0160351	-0.0521336	-0.558332	0.039209	-0.0845194	-1.45751	0.016398	0.643261	0.248045
3.63	0.258011	-0.0310295	0.015661	-0.013261	0.0758453	-0.227101	0.0190415	-0.0234522	0.92489	-0.0128755	-0.0177792	0.00679562	-0.413005	0.113302	0.0330419	0.00475655	-0.402356	0.118679	0.200833	-0.102197	0.139362	0.0271398	-0.0704198	0.154676	-0.377203	0.0411589	0.060287	0.0193107	-0.383026	-0.250663	0.210365	0.0047348	0.0813466	0.0450474	-0.0989475	0.0972215	-0.847054	0.0203982	0.014983	0.00243382	0.015539	-0.046689	-0.557221	0.125987	-0.0988795	-1.40518	0.0226848	0.611294	0.24139
3.64	0.257933	0.0114439	0.0149168	-0.0249713	0.0737642	-0.209921	0.0187749	-0.0296847	0.92475	-0.0133472	-0.0176975	0.00941461	-0.411947	0.0827291	0.0329625	0.0622913	-0.401472	0.0653736	0.199646	-0.130588	0.140054	0.0941457	-0.0687935	0.156918	-0.376767	0.0296252	0.0603984	0.0328251	-0.385816	-0.295154	0.210247	-0.0288282	0.082324	0.170852	-0.0978305	0.122964	-0.847155	-0.0442524	0.0150131	0.00540782	0.0150689	-0.049428	-0.555257	0.194871	-0.112146	-1.24172	0.0293505	0.690589	0.234774
3.65	0.258217	0.0316042	0.0141183	-0.0327953	0.0719024	-0.192926	0.0184493	-0.0354436	0.924661	-0.00301348	-0.0175931	0.011375	-0.410906	0.0795854	0.0334899	0.115133	-0.401035	0.0315382	0.198227	-0.160165	0.141616	0.233525	-0.0673841	0.126277	-0.376311	0.0393685	0.060695	0.0606559	-0.388922	-0.318178	0.2098	-0.0606478	0.0848768	0.312078	-0.0966528	0.100835	-0.847887	-0.0950789	0.0150464	0.000112714	0.0145748	-0.0501171	-0.552724	0.22764	-0.123485	-1.04452	0.0369149	0.750411	0.22839
3.66	0.258401	-0.00555868	0.0133037	-0.0391726	0.0702238	-0.170806	0.0180664	-0.040894	0.924699	0.0102014	-0.0174741	0.012161	-0.409351	0.146611	0.0343412	0.158475	-0.400965	-0.00866554	0.196381	-0.214994	0.144537	0.331472	-0.0662429	0.110586	-0.37533	0.108426	0.0612116	0.111868	-0.392101	-0.294996	0.209018	-0.100359	0.0885614	0.430101	-0.0958473	0.0713289	-0.848822	-0.086099	0.01499	-0.00724191	0.014079	-0.0534218	-0.549942	0.251809	-0.132919	-0.865326	0.0448264	0.75444	0.222144
3.67	0.25818	-0.0359556	0.0124882	-0.0490774	0.0688118	-0.146814	0.0176429	-0.0430151	0.924849	0.0186058	-0.0173541	0.0119816	-0.407074	0.201008	0.0351448	0.163046	-0.401237	-0.0169733	0.193966	-0.27039	0.147986	0.360261	-0.0651152	0.125086	-0.373526	0.164746	0.0619029	0.140138	-0.394837	-0.236067	0.207863	-0.13451	0.0932271	0.460518	-0.0952334	0.0614287	-0.849594	-0.0739278	0.0148921	-0.00893548	0.0135326	-0.0534674	-0.546781	0.305075	-0.140556	-0.695301	0.052687	0.722126	0.215607
3.68	0.257844	-0.0273098	0.0115399	-0.0685666	0.0675521	-0.145024	0.0172241	-0.0399647	0.925045	0.0194578	-0.0172253	0.0139048	-0.404568	0.198454	0.0358021	0.147676	-0.401246	0.0353904	0.191018	-0.321326	0.151926	0.473954	-0.0634335	0.248037	-0.371473	0.177919	0.062237	0.0708028	-0.397356	-0.242896	0.206382	-0.165904	0.0972406	0.384037	-0.0945116	0.110473	-0.850369	-0.0852177	0.0147661	-0.0167202	0.0131421	-0.0278073	-0.543041	0.363203	-0.146418	-0.49022	0.0602741	0.720244	0.208844
3.69	0.257753	0.0101126	0.0105065	-0.0721091	0.0664274	-0.121536	0.0168591	-0.032618	0.925225	0.0165479	-0.0170799	0.0150135	-0.402525	0.135738	0.0362373	0.0870808	-0.400743	0.0799008	0.187816	-0.306469	0.157682	0.594002	-0.0603392	0.332312	-0.369892	0.131212	0.06189	-0.0133416	-0.399694	-0.194374	0.204677	-0.168317	0.101887	0.544473	-0.0927112	0.240117	-0.851331	-0.108788	0.0144852	-0.0383776	0.0128965	-0.0273673	-0.53938	0.30014	-0.148897	-0.00857615	0.0691449	0.970979	0.203624
3.7	0.257965	0.024454	0.00956855	-0.0651898	0.0656078	-0.0811308	0.01657	-0.0254063	0.925375	0.0136414	-0.016926	0.0155879	-0.401252	0.0954957	0.0363717	0.0413274	-0.399796	0.111132	0.184936	-0.27201	0.163259	0.519245	-0.0570798	0.324797	-0.369045	0.0972927	0.0610344	-0.0681867	-0.401249	-0.101989	0.203139	-0.141924	0.106975	0.440773	-0.0903664	0.223423	-0.852391	-0.0990954	0.0139388	-0.0690819	0.0125824	-0.0416083	-0.537528	0.105766	-0.145765	0.612135	0.0804409	1.21596	0.202613
3.71	0.258217	0.026934	0.00883347	-0.0589738	0.0652739	-0.0212824	0.0163501	-0.0184838	0.925499	0.0111237	-0.0167714	0.015254	-0.400415	0.0567444	0.0363577	0.0228457	-0.398767	0.0960623	0.182505	-0.207116	0.167789	0.358162	-0.0542265	0.226886	-0.368541	0.0776755	0.0599394	-0.09072	-0.401831	-0.0134834	0.201832	-0.115982	0.110878	0.32604	-0.0883347	0.1759	-0.85323	-0.0739127	0.013146	-0.0870387	0.0120584	-0.0645326	-0.538279	-0.0884527	-0.136727	1.17246	0.092989	1.26088	0.205906
3.72	0.258531	0.0380461	0.00834703	-0.0446973	0.0654652	0.0329497	0.0162005	-0.0114626	0.925599	0.00857387	-0.0166223	0.0145272	-0.400058	0.00417183	0.0363832	0.0113402	-0.397979	0.0604173	0.180857	-0.119136	0.170301	0.143587	-0.0526583	0.0873004	-0.368333	0.0448513	0.058845	-0.0927257	-0.401659	0.0471125	0.200852	-0.0809884	0.113197	0.122934	-0.0871051	0.0702348	-0.853884	-0.0622761	0.0121708	-0.104885	0.0113326	-0.0810472	-0.541201	-0.208971	-0.123354	1.51009	0.104154	1.01209	0.211682
3.73	0.258983	0.0515772	0.00814398	-0.0271853	0.0661125	0.0804991	0.0161209	-0.00451179	0.925666	0.00453317	-0.0164823	0.0133577	-0.400265	-0.0532131	0.0365543	0.00465724	-0.397621	0.00702949	0.180133	-0.0263303	0.170874	-0.0231479	-0.052392	-0.0240548	-0.368434	0.00934735	0.0579355	-0.0797072	-0.400974	0.08515	0.200208	-0.048188	0.113262	-0.111575	-0.0870004	-0.045427	-0.854476	-0.0555133	0.0110471	-0.118274	0.0104771	-0.0902175	-0.545288	-0.251629	-0.107653	1.68211	0.112027	0.652734	0.218043
3.74	0.259487	0.0496464	0.00820635	-0.0134106	0.0671451	0.120549	0.0161106	0.00247049	0.925681	-0.00166371	-0.0163569	0.011649	-0.400942	-0.0951059	0.0368922	0.00438334	-0.397843	-0.0564394	0.180311	0.060142	0.169893	-0.168687	-0.0530565	-0.100934	-0.368721	-0.012226	0.0573021	-0.058169	-0.400002	0.104144	0.199875	-0.0176056	0.11103	-0.32163	-0.0878624	-0.120596	-0.854907	-0.0312366	0.00982874	-0.124442	0.00957339	-0.0900852	-0.549925	-0.276002	-0.0907006	1.78461	0.116345	0.310292	0.224268
3.75	0.259974	0.0519196	0.00849333	0.00092352	0.0684752	0.149704	0.0161701	0.00944266	0.925633	-0.00776637	-0.0162507	0.00954681	-0.401984	-0.13103	0.0373412	-0.00434642	-0.398651	-0.109476	0.181261	0.125311	0.167585	-0.28914	-0.0543426	-0.152348	-0.369153	-0.0420366	0.0569472	-0.04273	-0.398878	0.117343	0.199867	0.0168596	0.106964	-0.484258	-0.0893215	-0.17699	-0.855091	-0.0117975	0.00855804	-0.129254	0.00871245	-0.0815809	-0.554917	-0.295733	-0.0729188	1.8612	0.11754	0.0192716	0.230336
3.76	0.260584	0.0747578	0.00897047	0.0118814	0.0700272	0.173651	0.0162966	0.0157194	0.925535	-0.0114271	-0.0161667	0.00719663	-0.403426	-0.170835	0.0378321	-0.0182497	-0.399912	-0.151661	0.182689	0.156262	0.164176	-0.396456	-0.0560639	-0.202003	-0.36991	-0.0865053	0.0567889	-0.0457554	-0.397579	0.133543	0.200157	0.0413461	0.101564	-0.576615	-0.0911855	-0.203212	-0.85521	-0.0185611	0.00728099	-0.125803	0.00796146	-0.06846	-0.560117	-0.30406	-0.0544952	1.91778	0.116173	-0.217392	0.2363
3.77	0.261401	0.0869414	0.00958612	0.0168566	0.0717752	0.19238	0.0164786	0.0203646	0.925416	-0.0120365	-0.0161072	0.00470465	-0.405183	-0.185818	0.0383635	-0.0173308	-0.401492	-0.168679	0.184362	0.17864	0.158848	-0.734428	-0.0588389	-0.382364	-0.371027	-0.112788	0.056738	-0.0440421	-0.39605	0.159662	0.200611	0.038848	0.0957024	-0.413103	-0.0931644	-0.0843023	-0.855414	-0.0192969	0.00608277	-0.114687	0.00735133	-0.0518133	-0.565434	-0.323532	-0.0355938	1.95553	0.112782	-0.406662	0.242251
3.78	0.262169	0.0556594	0.0103411	0.041089	0.0735045	0.18756	0.0166983	0.0225959	0.925305	-0.0099835	-0.0160684	0.00318096	-0.406747	-0.12223	0.0389082	0.00772364	-0.402988	-0.152286	0.186066	0.107729	0.149195	-0.858959	-0.0633529	-0.216816	-0.372411	-0.135112	0.056904	-0.027602	-0.394229	0.201601	0.201424	0.117714	0.0927285	-0.341949	-0.0941013	-0.133501	-0.855476	0.0188889	0.00483911	-0.132456	0.00696993	-0.0323798	-0.571038	-0.373616	-0.0164688	1.96238	0.107771	-0.560768	0.248468
3.79	0.262487	0.0199639	0.0113832	0.0386045	0.0756094	0.277519	0.0169325	0.0241373	0.925218	-0.00632451	-0.0160552	-0.000758246	-0.407883	-0.160866	0.0395332	0.00791614	-0.404952	-0.235546	0.187498	0.233021	0.145702	-0.299363	-0.0645236	-0.18895	-0.373675	-0.116497	0.0571515	-0.0411622	-0.391534	0.316622	0.202791	0.154806	0.0895532	-0.288584	-0.0954685	-0.146443	-0.855023	0.0623924	0.00375056	-0.070415	0.00639212	-0.0791342	-0.577035	-0.419602	0.00254259	1.94237	0.10149	-0.680757	0.255005
3.8	0.262346	-0.0445505	0.0124585	0.0349317	0.0782247	0.269419	0.0171599	0.0205433	0.925177	-0.00210249	-0.0160762	-0.00323869	-0.40924	-0.118063	0.0401183	-0.00903404	-0.406975	-0.168719	0.190219	0.288159	0.143327	-0.170663	-0.06645	-0.187275	-0.37466	-0.0554927	0.0570814	-0.0435093	-0.388308	0.301188	0.204406	0.164408	0.0869256	-0.232044	-0.0969668	-0.1503	-0.854094	0.124355	0.00315132	-0.0594386	0.00572143	-0.0438048	-0.583216	-0.433163	0.0213515	1.92048	0.0942962	-0.768384	0.261678
3.81	0.261632	-0.0844319	0.0134127	0.025432	0.0805872	0.239423	0.0173344	0.0140988	0.925169	-8.56E-05	-0.0161182	-0.00512673	-0.41007	-0.0493014	0.0402744	-0.0273561	-0.40832	-0.118059	0.192904	0.237963	0.141969	-0.0993343	-0.0680888	-0.137018	-0.375084	0.00196325	0.0566971	-0.0653337	-0.385511	0.256112	0.205932	0.140122	0.0848893	-0.180298	-0.0983182	-0.117855	-0.852663	0.151089	0.00258873	-0.0507764	0.00555181	0.00767956	-0.589009	-0.372195	0.0399165	1.87917	0.0865166	-0.81426	0.26806
3.82	0.260717	-0.0894706	0.0141908	0.0131993	0.0828161	0.235394	0.0174397	0.00692509	0.925167	-0.00088493	-0.0161801	-0.00754176	-0.410429	-0.00143399	0.0400683	-0.0416175	-0.409596	-0.150381	0.194848	0.15078	0.141293	-0.0478885	-0.0691696	-0.0748146	-0.375187	0.0367201	0.0558654	-0.084344	-0.383033	0.252236	0.207108	0.0998271	0.083486	-0.0824802	-0.099269	-0.0728481	-0.851187	0.139825	0.00223354	-0.0223582	0.00577049	0.0301578	-0.593787	-0.274238	0.0581528	1.83471	0.0785701	-0.81542	0.273934
3.83	0.259842	-0.0779574	0.0149513	0.0194763	0.0850475	0.232602	0.0174744	0.000119274	0.925145	-0.00380772	-0.0162724	-0.0108799	-0.410494	0.032548	0.0395062	-0.063417	-0.411299	-0.183992	0.195915	0.0668737	0.140716	-0.0685101	-0.0694759	0.0124786	-0.375062	0.0414598	0.0551038	-0.0423849	-0.380397	0.27075	0.207924	0.0682154	0.0829002	-0.0417078	-0.0997926	-0.0354137	-0.849924	0.110647	0.00209863	-0.00715713	0.00609282	0.0360247	-0.597385	-0.168374	0.0760281	1.77058	0.0707206	-0.811916	0.2794
3.84	0.259148	-0.051909	0.0157431	0.0268558	0.087163	0.213691	0.0174457	-0.00562085	0.925085	-0.00811009	-0.0163942	-0.0132734	-0.410391	0.0442025	0.0387461	-0.0665129	-0.413164	-0.183853	0.196243	0.00218682	0.139965	-0.0776538	-0.0689998	0.0822719	-0.374789	0.0270783	0.0548013	0.0065698	-0.377829	0.23634	0.208449	0.0414514	0.0825904	-0.0267039	-0.0999343	0.00289872	-0.84901	0.0692511	0.00210144	0.00412815	0.00652237	0.0512531	-0.599522	-0.0249795	0.092802	1.58773	0.062474	-0.87462	0.284058
3.85	0.258814	-0.0046646	0.0165622	0.0337004	0.0890394	0.191958	0.0173672	-0.00978099	0.924987	-0.010868	-0.0165341	-0.0145068	-0.410302	0.0229823	0.0380266	-0.0541813	-0.414972	-0.178245	0.196033	-0.03893	0.139336	-0.0304125	-0.0679368	0.122126	-0.374606	-0.0107595	0.0549895	0.0354922	-0.375775	0.175943	0.208749	0.0203372	0.0825053	0.00885091	-0.0997515	0.0319889	-0.848611	0.00748588	0.00219753	0.0167634	0.00710501	0.0647697	-0.599828	0.131641	0.107613	1.37851	0.0536601	-0.879515	0.287311
3.86	0.259057	0.0581819	0.0173768	0.0367844	0.0907179	0.174785	0.0172553	-0.0125006	0.924885	-0.0088945	-0.0166815	-0.0148639	-0.410471	-0.0212357	0.0376354	-0.027966	-0.416772	-0.186349	0.195501	-0.068827	0.139672	0.108628	-0.066638	0.134132	-0.374814	-0.0627038	0.0554902	0.0399989	-0.37428	0.122497	0.208875	0.00384461	0.0827655	0.047063	-0.099406	0.0336585	-0.848934	-0.0712208	0.00244576	0.03418	0.0077943	0.0723731	-0.598462	0.262607	0.12057	1.20014	0.0449476	-0.826315	0.289285
3.87	0.25984	0.0980815	0.0181583	0.0349176	0.0922575	0.164465	0.0171194	-0.014511	0.92482	-0.00377251	-0.0168317	-0.0153452	-0.410837	-0.0432831	0.0376676	0.000883227	-0.418768	-0.220606	0.194657	-0.099526	0.14124	0.163481	-0.0653385	0.120803	-0.375384	-0.0857285	0.0561613	0.0463072	-0.373222	0.0851898	0.208797	-0.0216539	0.083592	0.127672	-0.0990544	0.0334174	-0.849948	-0.122735	0.00288754	0.0564038	0.00853048	0.0725139	-0.595725	0.366897	0.131867	1.03703	0.0366997	-0.752536	0.290163
3.88	0.260789	0.0868248	0.0188964	0.0331675	0.0936769	0.145169	0.0169674	-0.0158024	0.924807	0.000897941	-0.0169907	-0.0164869	-0.411088	-0.00906879	0.0378786	0.0187067	-0.421154	-0.256026	0.193476	-0.14059	0.143078	0.211711	-0.0641297	0.125484	-0.37588	-0.0577718	0.0570118	0.0800108	-0.372541	0.0434473	0.208422	-0.0568169	0.0853	0.216514	-0.0986683	0.0456363	-0.851211	-0.115797	0.00353299	0.0771204	0.00926362	0.0750034	-0.592011	0.403845	0.140955	0.682013	0.0282965	-0.909974	0.290059
3.89	0.261397	0.0365179	0.019509	0.0257401	0.0948294	0.10589	0.0168064	-0.0162867	0.924835	0.0046794	-0.0171611	-0.0175429	-0.410722	0.0656612	0.0380388	0.0396142	-0.423787	-0.260587	0.191849	-0.187021	0.145501	0.275753	-0.0628022	0.143255	-0.375743	0.00772623	0.0580742	0.129804	-0.372366	-0.00744626	0.207688	-0.0926076	0.0878745	0.299494	-0.0981146	0.0694728	-0.852106	-0.0572888	0.0044307	0.103312	0.0100772	0.0877009	-0.588386	0.312896	0.144571	0.00267017	0.0165888	-1.32508	0.289568
3.9	0.261465	-0.0175018	0.0199127	0.0135229	0.09556	0.0531998	0.0166454	-0.0156489	0.924899	0.00812166	-0.0173398	-0.017996	-0.409564	0.140085	0.0380598	0.059478	-0.426242	-0.213646	0.189767	-0.229964	0.148559	0.340838	-0.0612018	0.173826	-0.374771	0.0753969	0.0593687	0.177015	-0.372723	-0.0566664	0.206609	-0.12584	0.0914635	0.399369	-0.0972675	0.10691	-0.852338	0.011496	0.00558264	0.125565	0.0110271	0.103349	-0.585826	0.19469	0.141244	-0.638119	0.0015643	-1.54524	0.288824
3.91	0.261173	-0.0324605	0.0200054	-0.00499724	0.0957378	-0.0132994	0.0165024	-0.0123669	0.924998	0.011563	-0.0175122	-0.0162231	-0.407865	0.161902	0.0380066	0.0664788	-0.428045	-0.131614	0.187301	-0.263209	0.152607	0.506682	-0.0591239	0.266306	-0.373283	0.101924	0.0606013	0.148299	-0.373839	-0.147295	0.205246	-0.154225	0.0955038	0.476894	-0.0959886	0.19475	-0.852059	0.0401196	0.00689722	0.13554	0.012185	0.126908	-0.584233	0.141256	0.132648	-1.0423	-0.0136245	-1.39562	0.286842
3.92	0.261055	0.0113815	0.0198326	-0.00616393	0.0953591	-0.0644324	0.0164134	-0.00513631	0.925132	0.0149764	-0.0176631	-0.0139251	-0.406486	0.0968429	0.037824	0.00741641	-0.428926	-0.028635	0.184796	-0.227794	0.158586	0.612217	-0.0562406	0.274904	-0.372202	0.0408157	0.0613162	0.0580422	-0.375558	-0.166102	0.203783	-0.137302	0.101303	0.602435	-0.0936424	0.250197	-0.851809	0.00912667	0.00823948	0.130683	0.0134699	0.124978	-0.583149	0.120525	0.120972	-1.2668	-0.0259937	-1.03261	0.283191
3.93	0.261303	0.0278577	0.0195846	-0.00324119	0.0945871	-0.0953907	0.0163973	0.00172486	0.925283	0.0143083	-0.0177901	-0.0114535	-0.405913	0.053037	0.037355	-0.0363916	-0.428613	0.0931552	0.182838	-0.164826	0.16395	0.438269	-0.0539992	0.173998	-0.37192	0.0137986	0.0614065	-0.0133619	-0.377012	-0.118399	0.202493	-0.125446	0.10679	0.483809	-0.0913684	0.220126	-0.851768	0.0112551	0.00950036	0.122157	0.0146133	0.102766	-0.582484	0.0908293	0.107562	-1.39985	-0.0343828	-0.632702	0.278346
3.94	0.261618	0.0331968	0.0193277	0.00804328	0.0935206	-0.121445	0.0164485	0.00855048	0.925405	0.00962923	-0.0178934	-0.00925286	-0.405787	0.0159135	0.0367409	-0.0614222	-0.427226	0.172008	0.181546	-0.0883989	0.167187	0.206008	-0.0527423	0.0712321	-0.372009	-0.012108	0.0611322	-0.0417664	-0.378006	-0.0839691	0.201339	-0.103778	0.110865	0.311726	-0.0893725	0.18187	-0.851583	0.0271525	0.0106242	0.103691	0.0155055	0.0753842	-0.582241	0.0671297	0.0930756	-1.48943	-0.0388936	-0.274326	0.272801
3.95	0.26208	0.057204	0.0191335	0.023019	0.0922203	-0.139839	0.0165691	0.0155261	0.925469	0.00297662	-0.0179767	-0.00746408	-0.406218	-0.0479625	0.0361506	-0.0822458	-0.42537	0.188815	0.181129	0.00471951	0.168061	-0.0298637	-0.0525939	-0.0365966	-0.372507	-0.0599082	0.0608078	-0.0518336	-0.378733	-0.0718716	0.20043	-0.0758292	0.113002	0.112712	-0.0878457	0.124495	-0.851336	0.0227465	0.0115809	0.0856479	0.0161081	0.0461243	-0.582212	0.0599244	0.077812	-1.55882	-0.0401134	0.0201168	0.266768
3.96	0.262844	0.0874157	0.0190374	0.0375246	0.0907034	-0.158761	0.0167579	0.0220222	0.925464	-0.0040234	-0.0180436	-0.00599524	-0.407344	-0.111974	0.0356721	-0.0960973	-0.423479	0.180577	0.181609	0.0847045	0.166684	-0.243461	-0.0534753	-0.132852	-0.373511	-0.111882	0.060644	-0.0488298	-0.379419	-0.0782576	0.199795	-0.0476367	0.113046	-0.119825	-0.0869295	0.0457743	-0.851206	0.00856668	0.0123532	0.0673752	0.0164525	0.0242403	-0.582271	0.0532243	0.0619368	-1.61269	-0.0387101	0.24992	0.260503
3.97	0.26381	0.0929241	0.0189941	0.0414523	0.0889854	-0.175216	0.0170037	0.0268282	0.925392	-0.010213	-0.0180977	-0.00483361	-0.408905	-0.137813	0.0353558	-0.0835367	-0.421633	0.181287	0.182768	0.143505	0.162633	-0.599424	-0.0555447	-0.290285	-0.374822	-0.129052	0.0607259	-0.0295701	-0.380151	-0.0848121	0.199459	-0.0171142	0.11004	-0.507168	-0.0871715	-0.111521	-0.851115	0.0180711	0.0129706	0.0568639	0.0166184	0.0109304	-0.582482	0.0213178	0.0456119	-1.64703	-0.0352358	0.438425	0.254338
3.98	0.264681	0.0722216	0.0188928	0.0369002	0.0871067	-0.192635	0.0172892	0.0302431	0.925263	-0.0153493	-0.0181408	-0.00384592	-0.410372	-0.122609	0.0353079	-0.0438295	-0.419719	0.189674	0.184338	0.165138	0.154659	-0.96546	-0.0591729	-0.409524	-0.376005	-0.115458	0.0610743	0.00846173	-0.381019	-0.106697	0.199417	0.0123274	0.102989	-0.882314	-0.0890435	-0.269031	-0.850772	0.0553103	0.013509	0.0493946	0.0166983	0.00647985	-0.583045	-0.0311906	0.0290841	-1.65729	-0.0300187	0.595797	0.248679
3.99	0.265463	0.0903907	0.0187144	0.0155947	0.0852277	-0.165059	0.0176186	0.036397	0.925094	-0.0172961	-0.0181813	-0.00484106	-0.411873	-0.213998	0.0355524	-0.049083	-0.418043	0.130148	0.185938	0.243976	0.149766	-0.302212	-0.0606444	-0.171151	-0.377084	-0.138283	0.0616996	0.0123321	-0.382079	-0.110118	0.199705	0.0132225	0.0927541	-0.865431	-0.0921776	-0.123126	-0.850163	0.057329	0.0140846	0.082771	0.0166393	-0.0210719	-0.584101	-0.0924848	0.0125815	-1.64442	-0.0233914	0.71794	0.243714
4	0.266587	0.10738	0.0183365	0.0197615	0.0832866	-0.235609	0.0180177	0.0417326	0.924944	-0.0117317	-0.0182274	-0.00364279	-0.414626	-0.276658	0.0358588	-0.113015	-0.416093	0.249747	0.18906	0.351873	0.146808	-0.258038	-0.0627584	-0.235536	-0.378978	-0.244572	0.0624737	-0.0173663	-0.383375	-0.1643	0.200537	0.162686	0.0893093	-0.360503	-0.0924916	-0.109276	-0.849723	0.0495462	0.014756	0.0370942	0.0166367	0.023457	-0.585749	-0.177095	-0.00370284	-1.61859	-0.0157973	0.791128	0.239523
4.01	0.267324	0.0278946	0.0178003	0.00423496	0.0808758	-0.250654	0.0184208	0.0379205	0.924859	-0.00536417	-0.0182517	-0.00123407	-0.417244	-0.187741	0.0358142	-0.102911	-0.41321	0.294576	0.192562	0.333607	0.144496	-0.201007	-0.0652033	-0.236685	-0.381098	-0.174326	0.0629312	-0.0548414	-0.384814	-0.149148	0.202365	0.198184	0.0860302	-0.27091	-0.0935853	-0.117977	-0.848854	0.126722	0.0150713	0.0259912	0.0169117	0.0273628	-0.588033	-0.228869	-0.0197653	-1.59603	-0.00771007	0.828439	0.235942
4.02	0.267305	-0.0325713	0.0171663	0.00227728	0.0784958	-0.240161	0.018762	0.0298782	0.924833	-0.000354296	-0.0182519	0.00124559	-0.418878	-0.085323	0.0354385	-0.100088	-0.41025	0.279862	0.195524	0.254887	0.142762	-0.149262	-0.0673591	-0.183813	-0.38263	-0.103167	0.062786	-0.0863547	-0.38617	-0.145086	0.204347	0.194856	0.0837165	-0.197207	-0.0947985	-0.123847	-0.847329	0.16912	0.0153113	0.0151034	0.017048	0.00183297	-0.590299	-0.204273	-0.0355632	-1.56449	0.000549088	0.828843	0.232227
4.03	0.266858	-0.0589192	0.016613	0.0100058	0.0762746	-0.214905	0.0190117	0.0197388	0.92484	0.00134608	-0.0182281	0.00320744	-0.419687	-0.00752686	0.0346852	-0.10404	-0.407639	0.231188	0.197595	0.160813	0.141439	-0.114182	-0.068836	-0.106797	-0.383683	-0.0526216	0.0622109	-0.0883865	-0.387506	-0.125626	0.206115	0.160109	0.0822816	-0.0777688	-0.0959499	-0.104099	-0.845622	0.166412	0.0154409	0.00554023	0.0168567	-0.0367454	-0.591925	-0.129569	-0.0510624	-1.53495	0.00860906	0.792131	0.228091
4.04	0.266274	-0.0609549	0.0162085	0.0130772	0.0743025	-0.189792	0.019155	0.00894425	0.924847	-0.000493411	-0.0181903	0.00442061	-0.41991	0.0420453	0.0336718	-0.0946827	-0.405606	0.176355	0.198739	0.0723515	0.140376	-0.0966591	-0.0694804	-0.0253238	-0.384279	-0.0200279	0.0616883	-0.0518756	-0.38853	-0.0937096	0.207488	0.117008	0.0818342	-0.0263104	-0.096803	-0.0619795	-0.84409	0.13646	0.0155067	0.00391013	0.0162992	-0.0645445	-0.592592	-0.0387818	-0.066273	-1.50503	0.0162069	0.732465	0.223592
4.05	0.265767	-0.0426801	0.0157808	-0.00237672	0.0725063	-0.182624	0.0191944	-0.000824366	0.924823	-0.00460416	-0.0181365	0.00652495	-0.419731	0.0563722	0.0327683	-0.054752	-0.404082	0.131421	0.199089	0.00313522	0.139534	-0.0660999	-0.0693819	0.0389389	-0.3845	-8.48E-05	0.061373	-0.0253137	-0.389564	-0.127549	0.208415	0.070554	0.0816099	-0.014992	-0.0970889	0.00430376	-0.842941	0.0890315	0.0155991	0.0101883	0.0156366	-0.0600148	-0.592195	0.058124	-0.0811379	-1.46889	0.0232026	0.658635	0.21881
4.06	0.265545	-0.00411772	0.0151742	-0.0228855	0.0707676	-0.184883	0.0191445	-0.00885491	0.924758	-0.00795606	-0.0180567	0.00952014	-0.41938	0.0404695	0.0323053	-0.00261692	-0.402977	0.0925411	0.198837	-0.0495405	0.139282	0.0243058	-0.0687314	0.0845311	-0.384559	-0.000126371	0.0611868	-0.0155626	-0.391204	-0.201709	0.208901	0.0278124	0.0816835	0.0379307	-0.0967676	0.0589227	-0.842358	0.0235355	0.0157301	0.0125626	0.0151205	-0.0411886	-0.590788	0.14853	-0.095442	-1.378	0.0297281	0.64404	0.21385
4.07	0.265737	0.0357854	0.0144053	-0.0362209	0.0690733	-0.178998	0.0190217	-0.0154731	0.924677	-0.0073109	-0.0179462	0.0124618	-0.419018	0.0196	0.0323906	0.0458311	-0.402238	0.0581037	0.198113	-0.0919493	0.14004	0.104472	-0.0677408	0.10468	-0.384633	-0.00570748	0.061107	-0.00443128	-0.393509	-0.252688	0.208987	-0.0116178	0.082594	0.154234	-0.0960147	0.0905779	-0.842464	-0.0437532	0.0158163	0.00565889	0.0147741	-0.0311207	-0.58838	0.237617	-0.108223	-1.18332	0.036754	0.712965	0.208775
4.08	0.266203	0.0471457	0.0135822	-0.0396578	0.0675142	-0.164375	0.0188382	-0.0211328	0.924628	-0.00194101	-0.0178101	0.0146653	-0.418561	0.0308251	0.0329124	0.0859149	-0.401793	0.0352402	0.197001	-0.134496	0.141374	0.180122	-0.0666902	0.109634	-0.384601	0.0101942	0.0611849	0.0224426	-0.396147	-0.269625	0.208704	-0.0450069	0.0846029	0.228298	-0.0951055	0.0845279	-0.843122	-0.0827163	0.0157942	-0.00900589	0.014474	-0.031651	-0.585191	0.301536	-0.118944	-0.98923	0.044414	0.736139	0.203606
4.09	0.266582	0.0175084	0.0127858	-0.0429539	0.0661552	-0.137101	0.0186011	-0.0262353	0.924645	0.00525708	-0.017656	0.0159756	-0.417635	0.0877105	0.0336795	0.127958	-0.401628	-0.00049376	0.195403	-0.18966	0.143635	0.262774	-0.0655575	0.121814	-0.38412	0.0673661	0.0614293	0.0633322	-0.39879	-0.246801	0.208086	-0.0824532	0.0873627	0.331145	-0.094318	0.0779509	-0.843962	-0.0786872	0.0156361	-0.0185016	0.0141321	-0.0410078	-0.581449	0.354725	-0.127787	-0.815452	0.0521691	0.718644	0.19826
4.1	0.266473	-0.0421506	0.0120489	-0.0455281	0.065106	-0.103092	0.0183153	-0.0306807	0.92473	0.0116496	-0.0174948	0.0160748	-0.41584	0.177783	0.0344944	0.160942	-0.401924	-0.0469922	0.193194	-0.2544	0.146576	0.32051	-0.0642156	0.152823	-0.382738	0.152126	0.0618773	0.127023	-0.40113	-0.201706	0.207076	-0.122905	0.0912403	0.443364	-0.0935374	0.086553	-0.844562	-0.0425189	0.0153977	-0.0250097	0.0136618	-0.0545238	-0.577186	0.414204	-0.134886	-0.650947	0.0597456	0.681699	0.192571
4.11	0.265866	-0.0722531	0.0113158	-0.0608658	0.0643487	-0.0859537	0.0179981	-0.0319486	0.924872	0.0160519	-0.0173313	0.0171354	-0.413262	0.224331	0.0352456	0.178307	-0.402562	-0.0524518	0.190393	-0.305964	0.150087	0.39028	-0.062498	0.206797	-0.380513	0.20676	0.0624194	0.122296	-0.403233	-0.207976	0.205731	-0.151704	0.0954986	0.384274	-0.092745	0.088389	-0.844888	-0.0315959	0.0151235	-0.0268049	0.0131422	-0.0436974	-0.572253	0.491907	-0.140298	-0.494771	0.066979	0.623619	0.186415
4.12	0.265192	-0.05767	0.0104517	-0.0718045	0.0637491	-0.0713803	0.0176928	-0.0284279	0.925041	0.0174869	-0.0171505	0.0188006	-0.410599	0.198887	0.0359418	0.1471	-0.403037	-0.0208881	0.187188	-0.321343	0.155254	0.616037	-0.0596512	0.331699	-0.378244	0.201444	0.0623927	0.0476468	-0.405507	-0.203609	0.204132	-0.17057	0.0994121	0.446329	-0.0915971	0.170752	-0.845302	-0.0565894	0.0148169	-0.0344296	0.0127904	-0.0322649	-0.566667	0.550818	-0.144089	-0.314998	0.0737272	0.597208	0.180176
4.13	0.264748	-0.0369422	0.00960716	-0.0677522	0.0633398	-0.0511062	0.0174367	-0.0227445	0.925218	0.0176266	-0.0169567	0.01994	-0.408537	0.155715	0.0363257	0.0879165	-0.403038	0.0360923	0.18414	-0.289049	0.161425	0.596157	-0.056301	0.332515	-0.376547	0.162402	0.0617557	-0.0273121	-0.407323	-0.129401	0.202502	-0.151192	0.104749	0.547749	-0.0894752	0.228932	-0.845985	-0.0737158	0.0143395	-0.0632257	0.0124862	-0.0314738	-0.56122	0.486146	-0.144769	0.145999	0.0815273	0.836615	0.17568
4.14	0.264394	-0.0352437	0.00890927	-0.0623277	0.0632255	-0.00247852	0.017237	-0.0171601	0.925387	0.0160189	-0.016755	0.0202133	-0.40697	0.123999	0.0364065	0.0548534	-0.402607	0.0527994	0.181465	-0.23924	0.167086	0.511199	-0.0531363	0.284977	-0.375353	0.145432	0.060664	-0.0743484	-0.408134	-0.0175243	0.201123	-0.126758	0.109763	0.450362	-0.0873978	0.194272	-0.846656	-0.0605803	0.0135681	-0.0857355	0.0121019	-0.0495403	-0.557532	0.316261	-0.13994	0.758928	0.0917687	1.08757	0.175396
4.15	0.264071	-0.0279234	0.00842922	-0.0506102	0.0636207	0.0540303	0.0170946	-0.0112803	0.925533	0.0129821	-0.016555	0.0196968	-0.40587	0.0765255	0.0363996	0.032825	-0.402169	0.0383298	0.17946	-0.156771	0.171362	0.332702	-0.0508298	0.172211	-0.374477	0.11783	0.0593586	-0.0922345	-0.407897	0.0703321	0.200014	-0.0930999	0.113545	0.280058	-0.0858171	0.113439	-0.847189	-0.0503383	0.0125945	-0.106425	0.0115042	-0.0705281	-0.556256	0.149011	-0.129303	1.30037	0.103265	1.12045	0.179389
4.16	0.263825	-0.0211396	0.00822212	-0.0357832	0.0645246	0.108544	0.0170112	-0.00535061	0.925642	0.00827274	-0.016363	0.0186203	-0.405315	0.0213941	0.0364606	0.0231508	-0.401995	-0.00458404	0.178383	-0.0565687	0.173817	0.163446	-0.0496855	0.0665336	-0.373891	0.0896886	0.0581099	-0.0863394	-0.406934	0.123836	0.199262	-0.0573897	0.115114	0.0321229	-0.0852634	0.0050268	-0.847643	-0.0408336	0.0114561	-0.119648	0.0107213	-0.0857724	-0.556933	0.0464887	-0.114598	1.6007	0.113257	0.861053	0.185909
4.17	0.263605	-0.0199406	0.00829298	-0.0211451	0.0658791	0.154461	0.0169885	0.00087769	0.925692	0.00164826	-0.0161842	0.0170858	-0.40528	-0.0328285	0.0366802	0.0197185	-0.402346	-0.0660952	0.178364	0.0540957	0.17468	0.00714362	-0.0495594	-0.0379424	-0.373482	0.0636878	0.0570991	-0.0668852	-0.405583	0.148317	0.198856	-0.022114	0.114344	-0.176965	-0.0856514	-0.075023	-0.847964	-0.025199	0.0102193	-0.126615	0.00983125	-0.0906858	-0.558731	-0.00722148	-0.097897	1.74298	0.119927	0.509626	0.193306
4.18	0.263407	-0.0173594	0.00861506	-0.00499876	0.0675676	0.186314	0.0170296	0.00718883	0.925675	-0.00485875	-0.0160223	0.0152408	-0.405754	-0.079902	0.0370563	0.012929	-0.403281	-0.121761	0.179403	0.147145	0.173971	-0.148254	-0.0503981	-0.119459	-0.373268	0.0326441	0.0563905	-0.0473397	-0.404039	0.164021	0.198823	0.0156405	0.111634	-0.365994	-0.0867276	-0.142244	-0.848134	-0.0124486	0.0089117	-0.133959	0.00895022	-0.0841015	-0.561149	-0.0368101	-0.0801766	1.82657	0.12314	0.183821	0.200908
4.19	0.263257	-0.00814327	0.00914699	0.00706868	0.069479	0.209526	0.0171288	0.0124448	0.925602	-0.0095155	-0.0158805	0.0130424	-0.40661	-0.111402	0.0375313	0.00809676	-0.404689	-0.163616	0.181166	0.197152	0.171673	-0.314526	-0.0520395	-0.20091	-0.37328	0.000990296	0.0559445	-0.037536	-0.402313	0.180561	0.199143	0.0472916	0.107024	-0.544638	-0.0884848	-0.210059	-0.848212	-0.00875914	0.00756302	-0.133786	0.00817752	-0.0695821	-0.56393	-0.0589725	-0.0618022	1.88556	0.123371	-0.0888276	0.208553
4.2	0.263254	0.0117473	0.00982808	0.0145386	0.0715692	0.229391	0.0172745	0.0165248	0.925495	-0.0113154	-0.0157627	0.0104903	-0.407717	-0.132972	0.0380747	0.00617682	-0.406461	-0.198552	0.183203	0.209132	0.167475	-0.548414	-0.0545266	-0.313291	-0.373572	-0.03181	0.0556693	-0.0369221	-0.400414	0.195371	0.199694	0.0636363	0.101121	-0.621592	-0.0907089	-0.247944	-0.848347	-0.0221014	0.00626363	-0.123981	0.00756201	-0.0536994	-0.566963	-0.0802452	-0.0429398	1.93071	0.121192	-0.307148	0.216235
4.21	0.26339	0.0140953	0.0106016	0.0220935	0.0738082	0.23611	0.0174533	0.0190644	0.925384	-0.010818	-0.0156709	0.00781281	-0.408874	-0.118221	0.0387159	0.0205534	-0.408491	-0.204611	0.185281	0.19932	0.159998	-0.96329	-0.0585823	-0.492116	-0.374066	-0.0526897	0.0555262	-0.0180613	-0.398346	0.211476	0.200296	0.0607219	0.0954091	-0.27477	-0.0927199	-0.0741065	-0.848578	-0.0203124	0.0050899	-0.116987	0.00711744	-0.0327595	-0.570199	-0.107248	-0.0237318	1.95748	0.117116	-0.480708	0.223946
4.22	0.263384	-0.0250867	0.011547	0.0468653	0.0759747	0.24206	0.0176487	0.0191732	0.925291	-0.00832553	-0.0156028	0.00587504	-0.409539	-0.0374908	0.0393589	0.0597591	-0.4104	-0.194999	0.186972	0.0784482	0.149059	-0.651774	-0.0634344	-0.082156	-0.374719	-0.0579214	0.055711	0.00652292	-0.395971	0.268054	0.201346	0.129702	0.0925384	-0.330236	-0.0939889	-0.149845	-0.848645	0.0202355	0.00384757	-0.125664	0.0068674	-0.0271943	-0.573766	-0.163246	-0.00442933	1.95284	0.111536	-0.619878	0.231817
4.23	0.262969	-0.0486987	0.01276	0.0386393	0.0786522	0.330547	0.0178458	0.0197049	0.925222	-0.00440729	-0.0155667	0.00141058	-0.409898	-0.0973093	0.0401391	0.0472164	-0.412784	-0.258046	0.188526	0.24215	0.146004	-0.310449	-0.0646151	-0.187052	-0.375194	-0.0417882	0.055927	-0.0155544	-0.392658	0.373394	0.202788	0.156401	0.0894603	-0.283167	-0.0955094	-0.161171	-0.848278	0.0478283	0.00291698	-0.0549128	0.00630642	-0.072958	-0.577724	-0.207484	0.0146581	1.92629	0.104799	-0.725997	0.239844
4.24	0.262163	-0.104024	0.0139497	0.0334051	0.0816749	0.304147	0.0180228	0.0150852	0.925197	-0.000855147	-0.0155667	-0.00119743	-0.410486	-0.0505084	0.0407686	0.0207056	-0.41493	-0.169074	0.191197	0.27288	0.143506	-0.194769	-0.0664102	-0.170269	-0.37539	0.0170473	0.0558092	-0.0231009	-0.389019	0.339491	0.204345	0.152202	0.0868415	-0.237988	-0.0970492	-0.146991	-0.84754	0.0970699	0.00242934	-0.0482771	0.00577074	-0.024795	-0.581867	-0.221969	0.0334768	1.89839	0.0972306	-0.80244	0.24789
4.25	0.26092	-0.129686	0.0149405	0.0183513	0.0843755	0.27423	0.0181396	0.00808923	0.925198	0.000558495	-0.0155906	-0.00376186	-0.410636	0.00596142	0.0409372	-0.00301053	-0.416335	-0.133658	0.193683	0.216044	0.141958	-0.120375	-0.0679085	-0.125074	-0.375103	0.0671496	0.0553286	-0.0419393	-0.385821	0.314601	0.205704	0.120816	0.0849072	-0.139305	-0.0983303	-0.110927	-0.846469	0.108974	0.00202356	-0.0304733	0.0057983	0.0245558	-0.58558	-0.160725	0.0519745	1.85346	0.0891563	-0.835305	0.255533
4.26	0.259609	-0.121563	0.0157423	0.00638279	0.0869351	0.261615	0.0181844	0.000852986	0.925201	-0.000393774	-0.0156441	-0.00693232	-0.410476	0.040005	0.0407036	-0.0258379	-0.417846	-0.166788	0.195428	0.132822	0.140967	-0.0906932	-0.0688779	-0.0621981	-0.374545	0.0851328	0.0546279	-0.0408435	-0.382677	0.318923	0.206727	0.0877007	0.0837772	-0.0888767	-0.0992324	-0.0740986	-0.845493	0.0831927	0.00186615	-0.0032879	0.00617362	0.0487752	-0.588342	-0.0749323	0.0701126	1.80317	0.0809759	-0.834437	0.26263
4.27	0.258438	-0.101659	0.0164325	0.00431899	0.0893611	0.241076	0.0181588	-0.0058177	0.925181	-0.00384809	-0.0157274	-0.00957942	-0.410128	0.0616479	0.0401831	-0.0395582	-0.41961	-0.177752	0.196352	0.0558392	0.140029	-0.100204	-0.0691425	0.0141129	-0.373846	0.0833047	0.0540454	-0.0136467	-0.379627	0.292333	0.207441	0.0586444	0.0830415	-0.0585256	-0.0997575	-0.0329716	-0.84483	0.0470061	0.00193133	0.0141681	0.00675534	0.0672621	-0.589855	0.0498258	0.0874426	1.65302	0.0725038	-0.893389	0.268961
4.28	0.257541	-0.0688915	0.0171074	0.0172139	0.0915292	0.212465	0.0180725	-0.0112766	0.925121	-0.00818601	-0.0158327	-0.0113301	-0.409713	0.0672353	0.0395017	-0.0490034	-0.421348	-0.163876	0.196591	-0.00479455	0.139008	-0.099556	-0.0686611	0.0829586	-0.373159	0.0572222	0.0538345	0.0255041	-0.377005	0.237494	0.207907	0.036653	0.0825503	-0.0323286	-0.0999027	9.67E-05	-0.844603	-0.00135021	0.00209414	0.0165503	0.00749079	0.0781516	-0.589644	0.204411	0.102952	1.44058	0.0633125	-0.924855	0.273839
4.29	0.257026	-0.0236341	0.0178767	0.0364229	0.0933802	0.186867	0.0179387	-0.0152752	0.92502	-0.0114013	-0.0159511	-0.0122017	-0.40933	0.0538894	0.0387974	-0.0441461	-0.422898	-0.145324	0.196287	-0.0508325	0.138194	-0.0480697	-0.0675103	0.136474	-0.372654	0.0134025	0.0541032	0.0567854	-0.374947	0.181775	0.208181	0.0194656	0.0823589	-0.00235169	-0.0997444	0.0262485	-0.844896	-0.0612176	0.00223774	0.0149517	0.00828568	0.0790497	-0.587653	0.348271	0.116539	1.25255	0.0540145	-0.882429	0.277175
4.3	0.257081	0.0413159	0.0187193	0.0408165	0.0950165	0.174271	0.0177718	-0.017852	0.92491	-0.0096351	-0.0160739	-0.0123026	-0.409166	0.00647323	0.0384037	-0.0101644	-0.424351	-0.150013	0.195638	-0.0789964	0.138464	0.10939	-0.0660625	0.149213	-0.372587	-0.0424098	0.0546837	0.0520589	-0.373362	0.137394	0.208314	0.0060823	0.0824423	0.0219931	-0.0994635	0.0278794	-0.845897	-0.139109	0.00246108	0.0347081	0.00906346	0.0756274	-0.584113	0.465615	0.128391	1.08335	0.0451201	-0.806333	0.279225
4.31	0.257746	0.0890977	0.0195522	0.0414085	0.0965736	0.168748	0.0175853	-0.0192715	0.92484	-0.00416601	-0.0161995	-0.0130433	-0.409281	-0.0269603	0.0385041	0.0143894	-0.426037	-0.194118	0.194741	-0.101993	0.139823	0.137201	-0.064678	0.126527	-0.372994	-0.0756031	0.05538	0.0535282	-0.372149	0.0989586	0.208275	-0.0172423	0.0831184	0.113913	-0.0992034	0.0252389	-0.847629	-0.195283	0.00293165	0.06351	0.00977881	0.0661261	-0.579398	0.53063	0.138415	0.828948	0.0365764	-0.845167	0.280194
4.32	0.258601	0.0754066	0.0203676	0.0416526	0.0979879	0.141518	0.017389	-0.0198816	0.924825	0.000925907	-0.0163372	-0.014485	-0.409342	0.00917417	0.0387417	0.0268508	-0.428231	-0.242343	0.193555	-0.139847	0.141423	0.198499	-0.0634372	0.126213	-0.373374	-0.0471749	0.0562779	0.0904975	-0.371431	0.0359596	0.207944	-0.0532976	0.0847557	0.215312	-0.0989234	0.0353838	-0.84957	-0.175805	0.00369108	0.0930869	0.010439	0.0682437	-0.57453	0.443389	0.143883	0.190092	0.0254294	-1.27036	0.280579
4.33	0.259081	0.0210888	0.0210362	0.0339269	0.099012	0.0875335	0.01719	-0.0197826	0.924856	0.00502881	-0.0164875	-0.0154828	-0.40877	0.0876279	0.0388703	0.0455471	-0.430799	-0.261118	0.191948	-0.183771	0.143722	0.265404	-0.0621233	0.13617	-0.373088	0.0220023	0.0574107	0.142663	-0.371452	-0.0355	0.207233	-0.0920583	0.0873682	0.310553	-0.0984634	0.0613128	-0.850995	-0.102634	0.00472935	0.11587	0.0112104	0.0862225	-0.570833	0.285615	0.142277	-0.500962	0.0103321	-1.59029	0.280768
4.34	0.259002	-0.0276872	0.0214243	0.0176124	0.0994968	0.0249416	0.0169957	-0.0187155	0.924926	0.00913685	-0.0166446	-0.0158565	-0.407386	0.155024	0.0388766	0.0662941	-0.433423	-0.24542	0.189904	-0.223876	0.146827	0.342957	-0.0606624	0.154895	-0.371935	0.085664	0.0587468	0.187777	-0.372157	-0.0894856	0.206152	-0.124885	0.0911144	0.429554	-0.0976933	0.0978109	-0.851658	-0.0345733	0.00597516	0.131619	0.0121845	0.106829	-0.568467	0.195603	0.134787	-0.957377	-0.00590106	-1.52993	0.279865
4.35	0.258762	-0.00831774	0.0214581	-0.00529042	0.0993885	-0.0437697	0.0168289	-0.013746	0.925037	0.0125965	-0.0167968	-0.014218	-0.405709	0.135668	0.0388407	0.0607848	-0.435453	-0.130686	0.187576	-0.240342	0.150566	0.410129	-0.0590025	0.191767	-0.370481	0.0770559	0.0600298	0.138751	-0.373515	-0.165533	0.204845	-0.142338	0.0952168	0.414776	-0.096607	0.15128	-0.851975	-0.0360652	0.00734629	0.142115	0.0133874	0.132288	-0.566843	0.162455	0.123793	-1.21127	-0.0199091	-1.20257	0.277071
4.36	0.258984	0.0485278	0.0211942	-0.00873668	0.0987146	-0.0934122	0.0167358	-0.00460505	0.925167	0.0129045	-0.0169278	-0.0120284	-0.404687	0.0565	0.038727	-0.000245833	-0.435996	0.029224	0.185251	-0.213139	0.155347	0.486483	-0.0567265	0.225323	-0.369764	0.00543644	0.0607184	0.04024	-0.37532	-0.168366	0.203486	-0.129199	0.0999034	0.460142	-0.094764	0.196412	-0.852528	-0.0687815	0.00873501	0.136807	0.0147317	0.128271	-0.565692	0.127528	0.110861	-1.35767	-0.0300507	-0.797553	0.272709
4.37	0.259595	0.0629374	0.0208461	-0.00439311	0.0976935	-0.121129	0.0167336	0.00395514	0.925282	0.00959558	-0.0170373	-0.00990199	-0.404507	0.0132332	0.0383716	-0.0434753	-0.434993	0.163263	0.183422	-0.152654	0.159212	0.26834	-0.054895	0.137749	-0.369863	-0.0239002	0.0607951	-0.0223758	-0.376756	-0.121701	0.202277	-0.114115	0.103623	0.290815	-0.0929759	0.165706	-0.853188	-0.0527943	0.0100482	0.125065	0.0158896	0.1008	-0.565144	0.0719527	0.0967437	-1.45417	-0.0361523	-0.419343	0.267514
4.38	0.260266	0.0692085	0.0204976	0.00530684	0.0964168	-0.1435	0.0168146	0.0122551	0.925353	0.00460198	-0.0171261	-0.00790628	-0.404783	-0.0291424	0.0379187	-0.0627572	-0.433017	0.214584	0.182289	-0.0717278	0.160735	0.0367686	-0.0540886	0.0243975	-0.370331	-0.0530685	0.0605827	-0.046607	-0.377804	-0.0981885	0.201228	-0.091947	0.105877	0.151332	-0.0913936	0.142851	-0.853598	-0.0291829	0.0112141	0.106955	0.0167525	0.0704789	-0.565216	0.0258924	0.0818287	-1.52372	-0.0386973	-0.101337	0.26187
4.39	0.261097	0.0902433	0.020226	0.0209359	0.0949123	-0.161383	0.0169782	0.020332	0.925373	-0.000714778	-0.0171966	-0.00626857	-0.405629	-0.088856	0.0375216	-0.079531	-0.430894	0.197816	0.182036	0.0180343	0.160031	-0.175372	-0.0544519	-0.0898297	-0.371232	-0.0991343	0.0603891	-0.050998	-0.378706	-0.0954051	0.20044	-0.065633	0.106608	-0.00955924	-0.0902204	0.0895103	-0.853889	-0.0251086	0.01218	0.0857882	0.0173064	0.0401207	-0.565716	-0.00316462	0.0663114	-1.57931	-0.0383476	0.153677	0.255911
4.4	0.262097	0.0981756	0.0200547	0.0326425	0.093194	-0.178603	0.0172165	0.0270655	0.925338	-0.00617182	-0.0172526	-0.00499665	-0.406972	-0.125	0.0372355	-0.0793695	-0.428981	0.178844	0.182591	0.0906433	0.157061	-0.445746	-0.0559679	-0.222124	-0.372473	-0.125147	0.0603988	-0.0363707	-0.379596	-0.0968544	0.199908	-0.0379918	0.10525	-0.304083	-0.0898281	-0.0334017	-0.85411	-0.0100948	0.0129302	0.0668045	0.0175898	0.0173954	-0.566518	-0.0437156	0.0503081	-1.62063	-0.03572	0.35746	0.249812
4.41	0.263039	0.080405	0.0199016	0.0352912	0.0912983	-0.194636	0.0175144	0.0324055	0.925249	-0.011789	-0.0172975	-0.00409892	-0.408394	-0.12159	0.037145	-0.051481	-0.427126	0.179264	0.183669	0.0933245	0.151269	-0.444669	-0.0584454	-0.0893569	-0.373688	-0.11786	0.0606665	-0.00096504	-0.380526	-0.10692	0.199643	-0.0130176	0.10025	-0.680235	-0.0908896	-0.184413	-0.854037	0.0304106	0.0135301	0.0538445	0.017691	0.0034598	-0.56775	-0.0961076	0.0340248	-1.64023	-0.0311938	0.532604	0.243975
4.42	0.263932	0.0940708	0.019685	0.0151732	0.0894514	-0.182859	0.0178748	0.0399393	0.925115	-0.0142164	-0.0173436	-0.00506734	-0.410145	-0.21837	0.0373124	-0.0674866	-0.425475	0.165464	0.185275	0.239865	0.148512	-0.274305	-0.0595244	-0.157522	-0.374854	-0.14546	0.0611757	0.00621413	-0.381515	-0.120073	0.199595	-0.0119649	0.0927572	-0.424401	-0.0926536	0.0347493	-0.853664	0.0435104	0.0142066	0.0787484	0.017575	-0.0145803	-0.569495	-0.165042	0.0176679	-1.63564	-0.0250743	0.675669	0.238689
4.43	0.264955	0.0862366	0.0193022	0.0231025	0.0872622	-0.249788	0.0183084	0.0453657	0.924985	-0.0111993	-0.017388	-0.0035806	-0.412736	-0.24014	0.0374466	-0.111902	-0.42314	0.27008	0.188122	0.31128	0.146084	-0.214374	-0.0612791	-0.188131	-0.376675	-0.213286	0.0618732	-0.017825	-0.382979	-0.173509	0.200257	0.121182	0.0901028	-0.318862	-0.0926754	-0.0474216	-0.853193	0.0667875	0.0147337	0.0296309	0.0176344	0.0204636	-0.571898	-0.245726	0.00145347	-1.61934	-0.0177786	0.770705	0.234163
4.44	0.265594	0.0328508	0.0188037	0.0128957	0.0847469	-0.25698	0.0187615	0.0446499	0.924892	-0.00717414	-0.0174151	-0.00184373	-0.415145	-0.182536	0.0372887	-0.113477	-0.420197	0.291583	0.191213	0.299161	0.14407	-0.19209	-0.0632267	-0.195175	-0.378628	-0.175455	0.0622627	-0.0577668	-0.384512	-0.157455	0.201682	0.161512	0.087313	-0.244251	-0.0932125	-0.0674727	-0.852225	0.125875	0.0150019	0.0224305	0.0178067	0.0125797	-0.574837	-0.287716	-0.0146194	-1.60062	-0.00977929	0.82875	0.230151
4.45	0.265769	-0.00481567	0.018251	0.0119358	0.0822683	-0.249561	0.0191898	0.0405252	0.924842	-0.00314202	-0.0174241	9.60E-05	-0.417003	-0.119568	0.0368411	-0.119167	-0.41729	0.273442	0.193979	0.250451	0.142274	-0.158807	-0.0651071	-0.17033	-0.380372	-0.136844	0.062136	-0.0944326	-0.38595	-0.155471	0.203359	0.170217	0.0851187	-0.193492	-0.0939788	-0.0825194	-0.850806	0.1532	0.0152125	0.0137024	0.0177963	-0.0113036	-0.577764	-0.275029	-0.0304784	-1.57449	-0.00144978	0.842425	0.226088
4.46	0.265635	-0.0292736	0.0177401	0.0159438	0.0798701	-0.238369	0.0195616	0.0334498	0.924822	-0.00140795	-0.0174123	0.00210648	-0.418297	-0.0571933	0.0360994	-0.120058	-0.414644	0.244712	0.196132	0.179963	0.14082	-0.134028	-0.0665334	-0.108939	-0.381851	-0.0955342	0.0615925	-0.109956	-0.387477	-0.163384	0.204942	0.147083	0.083497	-0.115237	-0.094783	-0.0725299	-0.84923	0.158228	0.0153181	0.00239457	0.0175348	-0.0368692	-0.580224	-0.21684	-0.0461113	-1.54912	0.00679269	0.818993	0.221806
4.47	0.265334	-0.0362902	0.0173332	0.0221574	0.0776303	-0.216104	0.0198534	0.0247792	0.924807	-0.00193755	-0.0173881	0.00262044	-0.419069	-0.00830129	0.0351274	-0.117543	-0.412365	0.207651	0.197539	0.103032	0.139641	-0.0992679	-0.0672452	-0.0342121	-0.382951	-0.0676522	0.0610392	-0.0693793	-0.388844	-0.122675	0.206243	0.116062	0.0828567	-0.0301227	-0.0953901	-0.0461501	-0.847722	0.139138	0.0153448	-0.00143803	0.0169819	-0.0665547	-0.581889	-0.140232	-0.0614856	-1.52111	0.0146721	0.77111	0.21727
4.48	0.265075	-0.0187987	0.0169626	0.0108385	0.0755516	-0.206888	0.0200581	0.0163737	0.924778	-0.00405561	-0.0173577	0.00370005	-0.419467	0.00772122	0.0341417	-0.0889834	-0.410401	0.183238	0.198197	0.0333143	0.138846	-0.0580206	-0.0672534	0.0269553	-0.3837	-0.0547701	0.0608153	-0.0347726	-0.389983	-0.127302	0.207222	0.0807635	0.0826336	-0.0134951	-0.0956353	-0.00126983	-0.846529	0.0952704	0.0153714	0.00547898	0.0162622	-0.068286	-0.582582	-0.0531713	-0.0765468	-1.48709	0.0220226	0.706066	0.21246
4.49	0.265074	0.0144048	0.0164168	-0.010573	0.0735391	-0.210883	0.0201851	0.00936249	0.924725	-0.00637826	-0.0173097	0.00604154	-0.419679	-0.00115959	0.0335197	-0.0417436	-0.408689	0.155885	0.198221	-0.0245362	0.138647	0.024384	-0.0667399	0.0720398	-0.384287	-0.0522779	0.0607588	-0.0230984	-0.391531	-0.193121	0.207828	0.0419704	0.0827031	0.0333022	-0.0953795	0.048671	-0.845847	0.038503	0.0154764	0.0120674	0.0156584	-0.0493735	-0.582337	0.0265589	-0.0912189	-1.44214	0.0287559	0.642488	0.207451
4.5	0.26546	0.0553585	0.0156876	-0.0244532	0.0715415	-0.210942	0.0202507	0.00399764	0.924657	-0.00662645	-0.017236	0.00867877	-0.419878	-0.0235999	0.0333685	-0.00301768	-0.407319	0.114186	0.197745	-0.0672834	0.139132	0.0628909	-0.0658831	0.0926737	-0.384893	-0.0619319	0.0607949	-0.0165814	-0.393762	-0.257126	0.208065	0.00516687	0.0835031	0.128709	-0.094696	0.0853697	-0.845785	-0.0245359	0.0155804	0.00723471	0.0152405	-0.0359534	-0.581226	0.108846	-0.104997	-1.29824	0.0354031	0.683014	0.202315
4.51	0.266176	0.0783136	0.0148729	-0.0305934	0.069608	-0.202744	0.0202687	-0.000288501	0.924603	-0.00383468	-0.017137	0.011058	-0.420071	-0.0269054	0.033612	0.0330455	-0.406398	0.0691653	0.196873	-0.10888	0.140106	0.135521	-0.0648925	0.106016	-0.385514	-0.0602036	0.0609365	-0.0044891	-0.396499	-0.289947	0.207972	-0.0239872	0.0850525	0.175969	-0.0938043	0.0888542	-0.846271	-0.0691562	0.0155764	-0.00644598	0.0149195	-0.0316355	-0.57929	0.1824	-0.116877	-1.0921	0.0428104	0.745937	0.19705
4.52	0.266957	0.0648949	0.0140511	-0.0337606	0.0678475	-0.178452	0.0202458	-0.00431023	0.924588	0.0010403	-0.0170175	0.012641	-0.419982	0.0101959	0.0341548	0.0733151	-0.405899	0.0313195	0.195555	-0.159417	0.141864	0.215361	-0.063772	0.119402	-0.385902	-0.0226998	0.0611817	0.026128	-0.399322	-0.274499	0.20758	-0.0574244	0.0872127	0.262724	-0.0929014	0.0923468	-0.847031	-0.0767893	0.0154535	-0.0165757	0.0145786	-0.0407964	-0.576676	0.243807	-0.126742	-0.907582	0.0506447	0.749566	0.191554
4.53	0.267385	0.0105094	0.0132868	-0.0356355	0.0663838	-0.144384	0.0201822	-0.0083812	0.924625	0.00632607	-0.0168877	0.0131265	-0.419178	0.091932	0.0348284	0.112715	-0.405834	-0.0125565	0.193684	-0.218801	0.144301	0.269477	-0.0624411	0.147867	-0.385566	0.0555113	0.0616202	0.0867219	-0.401935	-0.244447	0.206832	-0.0951549	0.0904079	0.372288	-0.0919946	0.0939027	-0.847646	-0.0417581	0.0152476	-0.0236707	0.0141001	-0.0565015	-0.573483	0.30031	-0.134818	-0.741007	0.058447	0.723806	0.18578
4.54	0.267149	-0.0556309	0.0125663	-0.0473614	0.0652455	-0.11785	0.0200812	-0.0113377	0.924713	0.0111966	-0.0167559	0.0136331	-0.417371	0.179761	0.0354886	0.151684	-0.40621	-0.0431073	0.19122	-0.274072	0.147339	0.326485	-0.0608226	0.176869	-0.384152	0.147005	0.0622969	0.130238	-0.404378	-0.243625	0.205719	-0.13003	0.0944674	0.386293	-0.0910575	0.0960544	-0.847794	0.00519553	0.0149909	-0.0258707	0.0134989	-0.0574671	-0.569709	0.373693	-0.141194	-0.579684	0.0659958	0.679174	0.179684
4.55	0.266449	-0.0782161	0.0117369	-0.0602054	0.0642903	-0.10923	0.019968	-0.0106723	0.924845	0.0148104	-0.0166093	0.0157035	-0.414897	0.21148	0.0361514	0.156855	-0.406679	-0.0282112	0.188296	-0.312412	0.150758	0.374797	-0.0588941	0.230448	-0.382113	0.187301	0.0626625	0.0887891	-0.407136	-0.270817	0.204318	-0.152246	0.0980867	0.354543	-0.0900582	0.111622	-0.847668	0.0114319	0.0146867	-0.0369986	0.0130141	-0.0409263	-0.565207	0.449522	-0.145868	-0.399297	0.0731927	0.649492	0.173265
4.56	0.265726	-0.0621594	0.0108827	-0.0649386	0.0635274	-0.0785209	0.0198805	-0.00628447	0.925003	0.0164347	-0.0164451	0.0169178	-0.412497	0.178611	0.036637	0.116289	-0.406901	0.00333419	0.185113	-0.31054	0.155573	0.547543	-0.055971	0.319737	-0.380201	0.17279	0.0624309	0.0163149	-0.409688	-0.201191	0.202758	-0.160637	0.101865	0.43025	-0.0887185	0.183382	-0.847632	-0.00861753	0.0142387	-0.0514046	0.0125977	-0.0448082	-0.560526	0.419353	-0.147607	0.0289612	0.0812613	0.859421	0.168044
4.57	0.26522	-0.0444532	0.0100976	-0.0619819	0.0631059	-0.0437458	0.0198475	-0.000357373	0.92517	0.0165394	-0.0162723	0.0175893	-0.410734	0.132557	0.0368583	0.0662741	-0.406687	0.0497351	0.182229	-0.265804	0.160858	0.489099	-0.052903	0.288016	-0.378875	0.135921	0.0616393	-0.0499347	-0.411266	-0.0964732	0.201275	-0.133435	0.106646	0.465792	-0.0866826	0.201644	-0.847781	-0.0174471	0.0136017	-0.0787043	0.0121284	-0.0501114	-0.557333	0.261011	-0.144015	0.642414	0.091676	1.11521	0.167008
4.58	0.264772	-0.0431239	0.00947687	-0.0559974	0.063084	0.00988307	0.0198716	0.00521711	0.925325	0.0141221	-0.016096	0.0174933	-0.409453	0.0963954	0.0368807	0.04068	-0.406186	0.0520593	0.179857	-0.202731	0.165238	0.368681	-0.0503488	0.215932	-0.377974	0.118567	0.0604929	-0.0838366	-0.411747	0.0085487	0.200089	-0.103477	0.110569	0.308927	-0.0850037	0.134662	-0.847862	-0.00420019	0.0127023	-0.0986954	0.0115546	-0.0665718	-0.556512	0.0945251	-0.134488	1.21074	0.10354	1.18206	0.170559
4.59	0.264351	-0.0388876	0.00909116	-0.0444469	0.0635919	0.0670628	0.0199524	0.0108845	0.925446	0.00986018	-0.0159246	0.0167156	-0.408654	0.0475177	0.0368921	0.0262981	-0.405809	0.0255021	0.178266	-0.111707	0.168081	0.19888	-0.0487136	0.109751	-0.377341	0.0948558	0.0592549	-0.0892321	-0.411299	0.0839793	0.199214	-0.0693281	0.112612	0.0814	-0.0841016	0.0387529	-0.847838	0.00455257	0.0116475	-0.111224	0.0107976	-0.0834622	-0.557693	-0.00847968	-0.120531	1.54951	0.114232	0.94739	0.176966
4.6	0.263979	-0.0335298	0.00897758	-0.0294401	0.0645826	0.11654	0.0200902	0.0167763	0.925515	0.00365079	-0.0157631	0.0155477	-0.40839	-0.0104938	0.0370148	0.0182762	-0.405789	-0.0223436	0.177676	-0.00102062	0.169205	0.0184788	-0.0481323	0.000559849	-0.376926	0.0668512	0.0581716	-0.0751395	-0.410257	0.124737	0.198679	-0.0354658	0.112282	-0.142297	-0.0841483	-0.0464408	-0.847754	0.0101492	0.0104876	-0.12015	0.0099086	-0.0920158	-0.559963	-0.0486915	-0.104286	1.71175	0.1217	0.592692	0.184374
4.61	0.263647	-0.0303793	0.00912511	-0.0131035	0.0659521	0.153534	0.0202877	0.0226829	0.925516	-0.00329768	-0.0156143	0.0141628	-0.408682	-0.0654025	0.0373169	0.0137943	-0.406293	-0.0811707	0.178228	0.109635	0.168566	-0.14056	-0.0486467	-0.0984099	-0.376706	0.0370679	0.0573666	-0.0544296	-0.408918	0.14354	0.1985	0.00183293	0.109772	-0.353805	-0.0849878	-0.123541	-0.847599	0.018624	0.00924595	-0.128671	0.00899229	-0.0893252	-0.562733	-0.063783	-0.0868857	1.80353	0.125635	0.254605	0.192017
4.62	0.263343	-0.0271494	0.00950778	0.000649577	0.0675891	0.181176	0.0205426	0.0280927	0.925453	-0.00911057	-0.015481	0.0124283	-0.409436	-0.105187	0.0377724	0.0112361	-0.407364	-0.136193	0.179762	0.189229	0.166359	-0.30265	-0.050111	-0.188782	-0.37668	0.00924505	0.0568587	-0.03828	-0.407411	0.157827	0.198693	0.036681	0.105196	-0.552812	-0.0865645	-0.196451	-0.847358	0.025112	0.00793688	-0.131828	0.00814635	-0.0781034	-0.565778	-0.0782297	-0.0687358	1.8694	0.126459	-0.0331789	0.19975
4.63	0.263093	-0.0153889	0.0100707	0.0145616	0.069412	0.196533	0.0208456	0.0324143	0.925343	-0.0123032	-0.0153675	0.0101345	-0.41046	-0.124096	0.0383179	0.00464926	-0.408885	-0.170232	0.181807	0.211631	0.16243	-0.483291	-0.0523518	-0.258914	-0.376856	-0.0280829	0.0565868	-0.0237172	-0.405764	0.167801	0.199129	0.0417186	0.0995209	-0.328194	-0.0882888	-0.0341677	-0.847099	0.0191226	0.00662111	-0.133215	0.00744808	-0.059466	-0.569006	-0.0914109	-0.0500435	1.9171	0.124735	-0.2645	0.207598
4.64	0.263031	-0.0059445	0.0108546	0.0377473	0.0712287	0.206002	0.0211898	0.035456	0.925226	-0.0103681	-0.0152763	0.00811041	-0.411644	-0.114243	0.0387613	-0.00548893	-0.41056	-0.179019	0.183875	0.201069	0.156333	-0.783598	-0.0554967	-0.399725	-0.377605	-0.0850324	0.0566061	-0.033944	-0.403925	0.209669	0.199982	0.114159	0.0973672	-0.265636	-0.088813	-0.0932415	-0.847013	0.00855065	0.00520549	-0.140342	0.00696184	-0.0456793	-0.572407	-0.122513	-0.0309845	1.94385	0.121001	-0.447602	0.215625
4.65	0.262677	-0.0617422	0.0118504	0.0523964	0.0733027	0.250784	0.0215419	0.0350616	0.925133	-0.00834974	-0.0152059	0.00562387	-0.412253	-0.0437739	0.0392176	0.0315685	-0.412431	-0.209592	0.185463	0.129484	0.149257	-0.239931	-0.058249	-0.0686169	-0.3783	-0.0448012	0.0565924	-0.0160092	-0.401393	0.290667	0.201184	0.132858	0.0946755	-0.281507	-0.089816	-0.12075	-0.846651	0.0633114	0.00391237	-0.121126	0.00645242	-0.0630257	-0.576187	-0.174225	-0.0118043	1.95097	0.115687	-0.593717	0.223989
4.66	0.261883	-0.0998947	0.0130286	0.038922	0.0759685	0.304376	0.0218928	0.0341528	0.925074	-0.00346881	-0.0151691	0.00212063	-0.412769	-0.0717288	0.0397473	0.0248668	-0.414645	-0.206601	0.187567	0.266416	0.146511	-0.265066	-0.0597629	-0.178846	-0.378694	-0.00686783	0.0564395	-0.0355995	-0.398057	0.348991	0.202604	0.152172	0.0918134	-0.279244	-0.0911492	-0.148888	-0.845873	0.0993304	0.00304826	-0.0657831	0.00569763	-0.0712601	-0.5803	-0.211585	0.00729412	1.9356	0.109122	-0.712475	0.23256
4.67	0.260525	-0.160692	0.0141326	0.0312778	0.0787092	0.280176	0.0222099	0.0287261	0.925058	9.44E-05	-0.0151595	-0.000213119	-0.4131	-0.0149232	0.0401136	0.0146465	-0.416276	-0.126152	0.190421	0.28954	0.144333	-0.18195	-0.0616048	-0.180063	-0.378588	0.0583625	0.0560261	-0.0334386	-0.394698	0.325371	0.204121	0.150566	0.0891545	-0.229626	-0.0925902	-0.141423	-0.844605	0.147724	0.0024367	-0.0568366	0.00522589	-0.020917	-0.584489	-0.210682	0.0261881	1.90744	0.101603	-0.798366	0.241175
4.68	0.258782	-0.173172	0.0150591	0.0137544	0.0812881	0.26782	0.0224597	0.0209574	0.925073	0.00256619	-0.0151766	-0.00329758	-0.413023	0.0232609	0.0401459	-0.00188774	-0.417455	-0.125804	0.193126	0.242359	0.142887	-0.102659	-0.0633259	-0.155242	-0.377997	0.0945032	0.055402	-0.0369535	-0.391443	0.33661	0.205512	0.127802	0.0873343	-0.140789	-0.0938556	-0.111731	-0.84313	0.137847	0.00201154	-0.026434	0.00521607	0.017441	-0.588112	-0.134843	0.0447905	1.8658	0.0935183	-0.836059	0.249432
4.69	0.257085	-0.156961	0.015762	-0.00448573	0.0837989	0.251202	0.0226281	0.0128006	0.925099	0.00193008	-0.0152245	-0.00614806	-0.412728	0.0490212	0.0399158	-0.0156339	-0.418902	-0.157631	0.195127	0.157499	0.142073	-0.0711012	-0.0645956	-0.0925443	-0.377183	0.109286	0.0546738	-0.0329028	-0.388122	0.329469	0.206612	0.0937534	0.0862362	-0.083138	-0.0948031	-0.0750573	-0.84195	0.0968013	0.00191787	0.00364098	0.00555937	0.0513708	-0.59063	-0.035202	0.0631146	1.82934	0.0852839	-0.832654	0.257182
4.7	0.255594	-0.133936	0.0162655	-0.0137969	0.0861361	0.225553	0.0227188	0.0055049	0.925102	-0.00169148	-0.0152964	-0.00811077	-0.412273	0.0676887	0.0395025	-0.022336	-0.420546	-0.163259	0.196287	0.0774716	0.14138	-0.0701877	-0.0651622	-0.0166128	-0.376261	0.109074	0.0540173	-0.0155543	-0.38508	0.284803	0.207382	0.0630798	0.0854958	-0.0640789	-0.0953327	-0.0309361	-0.841203	0.0527497	0.00205821	0.0210301	0.00622484	0.0796678	-0.591874	0.0865665	0.0809685	1.72651	0.0769538	-0.866792	0.264369
4.71	0.254368	-0.103739	0.0166921	-0.00522274	0.0882169	0.198716	0.0227427	-0.000497024	0.925061	-0.00664803	-0.0153841	-0.00929824	-0.411718	0.0758906	0.0389736	-0.028633	-0.422144	-0.148606	0.196724	0.0136394	0.14064	-0.0738752	-0.0649545	0.0570402	-0.375333	0.0887408	0.0536309	0.0155357	-0.382579	0.224692	0.207887	0.0397993	0.0849658	-0.0391886	-0.0954429	0.00811201	-0.840921	0.00345794	0.00230255	0.024748	0.00709488	0.0913177	-0.59144	0.24078	0.0972902	1.51177	0.0679216	-0.919206	0.270304
4.72	0.253498	-0.0636328	0.0172172	0.0195223	0.089993	0.172415	0.0227131	-0.00524373	0.924973	-0.0107336	-0.0154789	-0.00951204	-0.411155	0.0724557	0.0384064	-0.0251758	-0.423504	-0.117013	0.196583	-0.0392089	0.140019	-0.0449703	-0.0639862	0.130258	-0.374581	0.0458933	0.0536713	0.0475031	-0.380649	0.173322	0.208221	0.0283894	0.0845208	-0.0500638	-0.0952687	0.0230224	-0.841179	-0.0539951	0.00250029	0.0137716	0.00800762	0.0887088	-0.58916	0.390057	0.111525	1.31062	0.0585931	-0.887811	0.274683
4.73	0.253059	-0.0185169	0.0179924	0.0558579	0.0914951	0.160648	0.0226415	-0.00887734	0.924853	-0.0127145	-0.0155746	-0.00974242	-0.410627	0.0619577	0.0379278	-0.0187877	-0.424619	-0.110486	0.195961	-0.0822006	0.139685	-0.0150969	-0.0623526	0.181428	-0.374162	-0.00811142	0.0542028	0.0818855	-0.379095	0.145081	0.208462	0.0192375	0.0841658	-0.0162769	-0.0949898	0.0308456	-0.842032	-0.116344	0.00256134	0.00172296	0.00880064	0.0664685	-0.58523	0.519991	0.123977	1.13501	0.0495898	-0.815653	0.277585
4.74	0.253153	0.0421719	0.0190064	0.0623518	0.0929548	0.172294	0.0225408	-0.011059	0.924736	-0.00976288	-0.0156748	-0.0102746	-0.410326	0.0089929	0.0377099	0.00814417	-0.425942	-0.156405	0.195096	-0.0899056	0.13971	0.0448612	-0.0606051	0.160726	-0.374187	-0.0577978	0.05508	0.0748579	-0.377738	0.122199	0.208583	0.00235705	0.0843369	0.0614521	-0.0946921	0.029683	-0.843574	-0.190586	0.00270128	0.0338812	0.0093388	0.0437795	-0.579892	0.62371	0.134727	0.958459	0.0411749	-0.739676	0.279169
4.75	0.253709	0.0637132	0.0200062	0.0572592	0.0944406	0.160116	0.0224214	-0.0128206	0.924671	-0.00298405	-0.0157808	-0.0110882	-0.410247	0.000101463	0.0379457	0.038295	-0.42779	-0.215864	0.194133	-0.109104	0.140715	0.147643	-0.0591612	0.128986	-0.374511	-0.060277	0.0560188	0.084692	-0.376762	0.0630322	0.208477	-0.028015	0.0854387	0.164305	-0.0944062	0.0314316	-0.845693	-0.21794	0.00322163	0.0732354	0.00977633	0.0454365	-0.573816	0.603585	0.142551	0.487643	0.0318751	-1.02931	0.279825
4.76	0.254143	0.0209722	0.0208924	0.0510713	0.0956676	0.117499	0.022286	-0.0141582	0.924674	0.00334634	-0.0158982	-0.0123742	-0.40977	0.0687672	0.0382531	0.0569608	-0.430272	-0.272886	0.19284	-0.153106	0.142594	0.232763	-0.0578688	0.128636	-0.37442	0.00120427	0.0571488	0.134565	-0.376514	-0.0124853	0.20801	-0.0688551	0.0876558	0.275261	-0.0940939	0.0390419	-0.847669	-0.166147	0.00409273	0.10419	0.0103139	0.0631917	-0.56846	0.453581	0.144047	-0.224126	0.0185291	-1.4656	0.280188
4.77	0.254024	-0.0409184	0.0215361	0.0349064	0.0964047	0.0550138	0.0221421	-0.0144508	0.924733	0.00828683	-0.0160262	-0.0130585	-0.408471	0.154791	0.0383832	0.0755902	-0.433165	-0.286787	0.191085	-0.199686	0.145328	0.31923	-0.0565556	0.134224	-0.373435	0.0827159	0.0584847	0.183988	-0.377039	-0.0786189	0.207133	-0.109798	0.0909621	0.387942	-0.0936073	0.0670819	-0.848946	-0.0866876	0.00524273	0.126377	0.0110885	0.091676	-0.564588	0.318758	0.138718	-0.803291	0.00233174	-1.59278	0.279903
4.78	0.253464	-0.0565965	0.0218212	0.0132247	0.096553	-0.0119951	0.022006	-0.0120352	0.924838	0.0125119	-0.0161567	-0.012849	-0.406534	0.181526	0.0383549	0.075132	-0.43591	-0.226281	0.188934	-0.226297	0.148657	0.333457	-0.0551879	0.13584	-0.371735	0.112311	0.0599026	0.192655	-0.378147	-0.120186	0.205933	-0.130283	0.0950666	0.403114	-0.0928742	0.0808925	-0.849603	-0.0548149	0.00658051	0.141279	0.0121554	0.120026	-0.561759	0.264305	0.128859	-1.13125	-0.013031	-1.3605	0.277865
4.79	0.253131	-0.00957117	0.0217053	-0.0116456	0.0961091	-0.0771763	0.0219185	-0.00482262	0.92497	0.01283	-0.0162741	-0.0103776	-0.404865	0.122739	0.0382771	0.0484127	-0.437343	-0.0369656	0.18669	-0.220817	0.15171	0.265987	-0.0538708	0.125722	-0.370285	0.0752954	0.0609515	0.101737	-0.379692	-0.164154	0.204622	-0.137557	0.0982122	0.242539	-0.0921263	0.0851604	-0.850292	-0.0786162	0.00804389	0.150842	0.0135055	0.144654	-0.559458	0.237316	0.116531	-1.30852	-0.0250307	-0.972673	0.273963
4.8	0.253285	0.0348537	0.0213228	-0.0123397	0.0951657	-0.119017	0.0219173	0.00478132	0.925077	0.00835959	-0.0163646	-0.00778639	-0.403938	0.0567624	0.0381114	-0.000607097	-0.436802	0.139239	0.184595	-0.18892	0.153747	0.124407	-0.0526	0.109736	-0.369625	0.0177209	0.061317	0.0194863	-0.381298	-0.138759	0.203276	-0.129514	0.100121	0.129028	-0.0911224	0.11254	-0.851172	-0.0916603	0.00949111	0.140308	0.0149312	0.13264	-0.557703	0.188918	0.102803	-1.41886	-0.0329609	-0.58006	0.268895
4.81	0.253816	0.0634082	0.0209015	-0.00625637	0.0939506	-0.136668	0.0220142	0.014516	0.925133	0.00277288	-0.0164308	-0.00547129	-0.403822	-0.0126398	0.0378602	-0.0320196	-0.43493	0.22006	0.183107	-0.103692	0.153784	-0.132815	-0.0520544	-0.0133444	-0.369733	-0.0317665	0.0612576	-0.0306589	-0.382445	-0.0965557	0.2021	-0.105803	0.100609	-0.0371519	-0.0901283	0.0841672	-0.852095	-0.0862233	0.0108385	0.129624	0.0161014	0.0984919	-0.556609	0.129756	0.0881542	-1.49696	-0.0370986	-0.236574	0.263278
4.82	0.254613	0.0925713	0.020546	0.00785032	0.0925566	-0.148237	0.0222066	0.0240122	0.925134	-0.00239797	-0.0164752	-0.00363131	-0.404455	-0.0938654	0.0376785	-0.0568878	-0.432707	0.20364	0.182494	-0.00895818	0.152358	-0.103953	-0.0521469	-0.0147475	-0.370425	-0.0869345	0.0610996	-0.0474552	-0.383288	-0.0829679	0.201176	-0.0781769	0.0994816	-0.188625	-0.0894903	0.0388828	-0.852954	-0.0853876	0.0120286	0.112614	0.0169162	0.0612706	-0.556171	0.0754577	0.0728529	-1.55586	-0.0380509	0.0429967	0.257406
4.83	0.255713	0.114395	0.0202914	0.0216062	0.0910189	-0.168353	0.0224917	0.032599	0.925092	-0.00589289	-0.0165056	-0.00240756	-0.406025	-0.172649	0.0376001	-0.0870273	-0.430786	0.180419	0.183043	0.110289	0.151155	-0.131618	-0.0526663	-0.0806471	-0.37167	-0.138843	0.0610857	-0.0428487	-0.384073	-0.0939546	0.200487	-0.052243	0.097739	-0.154635	-0.0888883	0.0598503	-0.853836	-0.0807285	0.0130548	0.0905212	0.0173997	0.0385733	-0.556269	0.0192858	0.0570521	-1.60023	-0.0364769	0.261474	0.251398
4.84	0.256808	0.0893629	0.0200832	0.0294957	0.0891822	-0.195918	0.0228487	0.0383202	0.925021	-0.00800691	-0.0165236	-0.00126842	-0.408074	-0.181939	0.0375188	-0.0940004	-0.428832	0.199155	0.184548	0.184306	0.149607	-0.176971	-0.0536829	-0.119873	-0.373148	-0.144569	0.0613259	-0.0206717	-0.384959	-0.0987829	0.200159	-0.0126678	0.0957581	-0.218864	-0.0884459	0.0329799	-0.854465	-0.0333609	0.0138135	0.0649567	0.0177464	0.0290798	-0.556984	-0.0552363	0.0409099	-1.62772	-0.032887	0.44611	0.245532
4.85	0.257465	0.0319094	0.0198411	0.0270928	0.0871218	-0.213226	0.0232505	0.0417298	0.924937	-0.00841064	-0.0165314	-0.000275408	-0.40996	-0.148559	0.0373994	-0.0835031	-0.426637	0.225548	0.186637	0.231545	0.147716	-0.197214	-0.055021	-0.146689	-0.37442	-0.119831	0.0617345	-0.00303096	-0.385882	-0.103969	0.200299	0.0430872	0.0935649	-0.22157	-0.0882496	0.00367114	-0.854429	0.0434036	0.0143825	0.0504003	0.0179878	0.0189307	-0.558464	-0.14187	0.0246113	-1.6357	-0.0275507	0.607968	0.240136
4.86	0.257557	-0.0212082	0.0195244	0.0229409	0.0849392	-0.224319	0.0236777	0.043339	0.92486	-0.00673723	-0.016528	0.00104748	-0.411489	-0.111221	0.0371927	-0.0819136	-0.424226	0.243139	0.189121	0.261735	0.145712	-0.197491	-0.0565868	-0.164946	-0.375455	-0.097147	0.0620877	-0.0133861	-0.386946	-0.123959	0.201037	0.102879	0.0913367	-0.21539	-0.0883967	-0.0356061	-0.853655	0.110381	0.0148415	0.0384712	0.0181105	0.00763388	-0.560647	-0.207919	0.00834822	-1.62409	-0.0207688	0.732799	0.235295
4.87	0.257208	-0.0541557	0.0191515	0.0192264	0.082673	-0.231172	0.0241107	0.0429323	0.924803	-0.00461498	-0.0165087	0.00289077	-0.412701	-0.0775668	0.0367869	-0.0914643	-0.421696	0.252284	0.191746	0.258821	0.143835	-0.178323	-0.058253	-0.160672	-0.376395	-0.079637	0.062144	-0.0516105	-0.388258	-0.1481	0.202261	0.137635	0.0892581	-0.194316	-0.0888644	-0.0556176	-0.852347	0.147738	0.0151873	0.0277788	0.0181123	-0.00392467	-0.56321	-0.240627	-0.00776468	-1.60639	-0.0130423	0.804087	0.230793
4.88	0.256642	-0.0656012	0.0187343	0.0179219	0.0803747	-0.233567	0.024529	0.0403153	0.924766	-0.00308222	-0.0164687	0.00510021	-0.413678	-0.0474149	0.0361464	-0.105484	-0.419124	0.253134	0.19416	0.220627	0.142127	-0.159411	-0.0597333	-0.130291	-0.377356	-0.064535	0.0617096	-0.0991744	-0.389782	-0.166284	0.203644	0.137536	0.0874232	-0.165092	-0.0894161	-0.0536628	-0.850825	0.153269	0.015443	0.0173411	0.0179879	-0.0172063	-0.56573	-0.229172	-0.0237161	-1.58792	-0.00485731	0.832037	0.226383
4.89	0.256011	-0.0662142	0.018369	0.0253867	0.0781256	-0.21768	0.0249083	0.0351701	0.924737	-0.00275355	-0.0164137	0.00559358	-0.414424	-0.0148145	0.0352168	-0.123581	-0.416679	0.22788	0.196071	0.161255	0.140636	-0.134742	-0.0607895	-0.0759139	-0.378257	-0.0518778	0.0610317	-0.0840996	-0.391191	-0.116599	0.204903	0.117694	0.086416	-0.0464162	-0.0898916	-0.0420551	-0.849346	0.139101	0.0156008	0.0109081	0.0176509	-0.0465044	-0.567819	-0.183851	-0.0395017	-1.56896	0.00336339	0.819641	0.221914
4.9	0.255452	-0.05035	0.0180671	0.0198765	0.0760139	-0.20942	0.0252288	0.0289183	0.924707	-0.00346948	-0.0163571	0.00589869	-0.414961	0.00182199	0.0341137	-0.116044	-0.414495	0.208119	0.197334	0.0940437	0.139458	-0.101596	-0.0612308	-0.015297	-0.378951	-0.0455746	0.06062	-0.0464839	-0.392121	-0.092906	0.20593	0.0899839	0.0861206	-0.0203105	-0.090159	-0.0109875	-0.848122	0.103905	0.0157422	0.0140898	0.0170928	-0.0558123	-0.569229	-0.119053	-0.0550733	-1.54216	0.0113226	0.78187	0.217341
4.91	0.255137	-0.0185883	0.0176248	-0.000468816	0.0739338	-0.217827	0.025489	0.0232523	0.924666	-0.00479793	-0.0162906	0.00764268	-0.415363	-0.00492802	0.0332079	-0.0799627	-0.412448	0.200179	0.197961	0.0349096	0.138611	-0.0651206	-0.0611513	0.0268351	-0.379512	-0.0470523	0.0604533	-0.0297895	-0.393267	-0.150383	0.206665	0.0585224	0.0860704	0.0033827	-0.0900957	0.0254163	-0.847333	0.0527181	0.0159341	0.0197518	0.016596	-0.038697	-0.569887	-0.0565209	-0.0703438	-1.50896	0.0188293	0.725441	0.21264
4.92	0.255173	0.0170298	0.0169737	-0.0166162	0.0717974	-0.226546	0.0256974	0.0185742	0.924613	-0.00553849	-0.0162011	0.0103368	-0.415715	-0.0200799	0.0327222	-0.0361491	-0.410507	0.181969	0.198054	-0.0137622	0.138263	-0.00398286	-0.0607237	0.0568077	-0.380097	-0.0561766	0.0604091	-0.0233926	-0.395073	-0.215052	0.207115	0.0314877	0.0861787	0.0310233	-0.0897002	0.0537087	-0.847083	-0.00115224	0.0161276	0.017445	0.0162969	-0.0226203	-0.569833	0.000262856	-0.0852611	-1.47385	0.0257638	0.659822	0.207781
4.93	0.255538	0.0485885	0.0162096	-0.0214698	0.0696586	-0.22318	0.0258636	0.0148249	0.92456	-0.00462527	-0.0160832	0.0131951	-0.41602	-0.0329883	0.0326835	0.0032512	-0.408852	0.143555	0.197706	-0.0541778	0.138528	0.0595777	-0.0600276	0.078369	-0.380745	-0.0681416	0.0604642	-0.0163321	-0.397428	-0.259163	0.20732	0.00921766	0.0867516	0.0894022	-0.0890948	0.0657255	-0.847333	-0.0491654	0.0162526	0.00727681	0.0160916	-0.0222406	-0.569227	0.0407688	-0.0997326	-1.40591	0.0321927	0.635357	0.202798
4.94	0.256159	0.0662174	0.0154534	-0.0212665	0.0676356	-0.204649	0.0259954	0.011598	0.924526	-0.0021371	-0.0159384	0.0156429	-0.416249	-0.0321149	0.0330235	0.0392755	-0.407675	0.0880712	0.196973	-0.0942129	0.13949	0.132659	-0.0591624	0.0938246	-0.381427	-0.0670062	0.0606223	-0.00507657	-0.400102	-0.281314	0.207293	-0.0161683	0.0880363	0.167028	-0.0884089	0.0729018	-0.848006	-0.0822737	0.0162546	-0.00572242	0.0158256	-0.034651	-0.568047	0.104931	-0.11291	-1.2229	0.0390457	0.716389	0.197625
4.95	0.256832	0.0564162	0.0147717	-0.0200809	0.0658457	-0.175011	0.0260964	0.00859831	0.92452	0.00101098	-0.0157736	0.01715	-0.416215	-0.00122992	0.0336112	0.0712682	-0.407113	0.0263156	0.195814	-0.140768	0.141131	0.19478	-0.0581334	0.113568	-0.381911	-0.0367658	0.0609002	0.0223747	-0.402889	-0.277177	0.206993	-0.0470789	0.0901551	0.261094	-0.0876854	0.0746178	-0.848883	-0.0874396	0.0161274	-0.0162297	0.0154047	-0.0522886	-0.566191	0.167453	-0.124028	-1.01979	0.0467304	0.763875	0.192077
4.96	0.257226	0.014693	0.0141639	-0.0219696	0.0643703	-0.141899	0.0261686	0.00586961	0.924546	0.00429572	-0.0155986	0.0176983	-0.415614	0.0612961	0.0342969	0.100082	-0.407103	-0.0165442	0.194176	-0.189737	0.143311	0.23667	-0.0568703	0.140585	-0.381802	0.02534	0.0613323	0.0696823	-0.405547	-0.251668	0.206361	-0.0806955	0.0931644	0.338243	-0.0868844	0.0858253	-0.849626	-0.0595687	0.0159277	-0.0221652	0.014817	-0.0665743	-0.563738	0.225564	-0.133216	-0.843682	0.0546795	0.756882	0.18618
4.97	0.257083	-0.0472566	0.0136025	-0.0289954	0.0632183	-0.111173	0.0262143	0.00336376	0.924607	0.00793615	-0.015422	0.017616	-0.414227	0.142863	0.034945	0.128706	-0.407468	-0.0439189	0.192047	-0.238959	0.145874	0.276142	-0.0553354	0.167099	-0.380789	0.10835	0.0619997	0.132813	-0.407946	-0.217434	0.205402	-0.113399	0.0970031	0.415332	-0.0859957	0.0937144	-0.849979	-0.012082	0.0156874	-0.0248447	0.0141153	-0.0723069	-0.560708	0.28939	-0.140659	-0.678618	0.0625182	0.724503	0.179982
4.98	0.256399	-0.0839912	0.0129493	-0.050062	0.0622869	-0.105342	0.0262446	0.00332564	0.924705	0.0116268	-0.0152376	0.0196212	-0.412088	0.188008	0.0355966	0.155144	-0.407963	-0.0333396	0.189478	-0.274637	0.148754	0.282574	-0.0536013	0.180146	-0.378959	0.166747	0.062637	0.11343	-0.410383	-0.254407	0.204174	-0.134778	0.10061	0.316415	-0.0850946	0.0938808	-0.849943	0.00985312	0.0154259	-0.0297044	0.013503	-0.0472555	-0.557036	0.362182	-0.146395	-0.507904	0.0700637	0.685513	0.173491
4.99	0.255554	-0.082335	0.0121474	-0.0591876	0.0614438	-0.094167	0.0262916	0.00651634	0.924832	0.013414	-0.0150277	0.022208	-0.409741	0.186027	0.0362376	0.142196	-0.408225	-0.00214258	0.186646	-0.293446	0.15143	0.257509	-0.0517563	0.20018	-0.377045	0.173233	0.0626656	0.0426462	-0.413058	-0.237836	0.202791	-0.142208	0.103642	0.283345	-0.0841329	0.100194	-0.849863	0.00248103	0.0150337	-0.0517444	0.0131247	-0.03305	-0.552986	0.36521	-0.149501	-0.114273	0.0782212	0.874975	0.167681
5	0.254819	-0.0618681	0.0113943	-0.0578037	0.0608726	-0.0484569	0.0263831	0.0120941	0.924965	0.0130362	-0.0147986	0.0233271	-0.407668	0.148459	0.0367054	0.106466	-0.408225	0.0121908	0.183716	-0.286069	0.154097	0.296643	-0.0495105	0.245619	-0.375513	0.14797	0.0620901	-0.0241221	-0.415038	-0.13122	0.201404	-0.134154	0.106161	0.216965	-0.0831562	0.0964719	-0.849881	-0.010163	0.0143974	-0.0723518	0.0127325	-0.0492308	-0.550021	0.240532	-0.147393	0.500364	0.0888692	1.15455	0.165426
[truncated: 2,459 more columns]
