# Supplementary material for: Analysis of abnormal posture in patients with Parkinson's disease using a computational model considering muscle tones
Source: Front Comput Neurosci. 2023 Oct 5;17:1218707. doi: 10.3389/fncom.2023.1218707 (PMC10585043; doi:10.3389/fncom.2023.1218707)
Supplement: Supplementary file 4 [file Data_Sheet_4.ZIP › result_simulation_sub1-2/Sub1_uff6.043195.sto]

221127_sub1_uff6.043195_1/2152_999999.999_2.990
version=1
nRows=501
nColumns=2509
inDegrees=no
endheader
time	pelvis_tilt	pelvis_tilt_u	pelvis_list	pelvis_list_u	pelvis_rotation	pelvis_rotation_u	pelvis_tx	pelvis_tx_u	pelvis_ty	pelvis_ty_u	pelvis_tz	pelvis_tz_u	hip_flexion_r	hip_flexion_r_u	hip_adduction_r	hip_adduction_r_u	hip_rotation_r	hip_rotation_r_u	knee_angle_r	knee_angle_r_u	subtalar_angle_1_r	subtalar_angle_1_r_u	ankle_angle_r	ankle_angle_r_u	hip_flexion_l	hip_flexion_l_u	hip_adduction_l	hip_adduction_l_u	hip_rotation_l	hip_rotation_l_u	knee_angle_l	knee_angle_l_u	subtalar_angle_1_l	subtalar_angle_1_l_u	ankle_angle_l	ankle_angle_l_u	lumbar_extension	lumbar_extension_u	lumbar_bending	lumbar_bending_u	lumbar_rotation	lumbar_rotation_u	neck_extension	neck_extension_u	roll	roll_u	yaw	yaw_u	neck_extension_2
0	0.207219	0	0.0181603	0	0.0677154	0	-0.063201	0	0.915806	0	0	0	0.00780155	0	-0.0468261	0	-0.313997	0	-0.412589	0	0.0572637	0	0.177195	0	0.0403019	0	-0.0429436	0	-0.30428	0	-0.351441	0	0.0622211	0	0.084494	0	-1.25118	0	-0.0947602	0	-0.0800245	0	-0.190935	0	-0.0225209	0	0.00799502	0	0.523795
0.01	0.206142	0.167267	0.0175198	-0.0339746	0.0679843	0.047681	-0.0630122	0.00686027	0.915741	0.00351269	-3.47E-05	-0.00192472	0.00780048	-0.172274	-0.0463965	-0.0378678	-0.30972	0.670733	-0.41013	-0.0654606	0.053778	-0.199995	0.17631	0.205601	0.0406206	-0.0954984	-0.0435578	-0.0894112	-0.301627	0.454127	-0.349612	-0.136144	0.0634407	-0.80458	0.0847	0.132382	-1.24905	-0.184153	-0.0942445	0.0573879	-0.0794362	0.0381519	-0.189697	0.0860706	-0.0225143	0.0215371	0.00852012	0.164322	0.521124
0.02	0.207609	0.114672	0.0173536	-0.029688	0.0685538	0.0511595	-0.0630022	-0.00166807	0.915788	0.00326364	-5.14E-05	-0.00158524	0.00685221	-0.0400069	-0.0461969	0.00947213	-0.303858	0.503603	-0.411537	-0.170809	0.0581664	0.469247	0.176873	-0.00638235	0.0403621	0.0392225	-0.0437899	0.00946699	-0.297547	0.323345	-0.351899	-0.263454	0.0621209	0.362352	0.085257	0.0272933	-1.25082	-0.150004	-0.0935466	0.0561366	-0.0793389	0.0211238	-0.189126	0.0372932	-0.0223963	0.00404491	0.00848014	-0.074275	0.521842
0.03	0.208497	0.0673991	0.0171195	-0.0319556	0.0690158	0.0287865	-0.0630111	0.000478112	0.915784	-0.00484977	-6.30E-05	-0.000752011	0.00661911	-0.0286767	-0.0459524	0.0204628	-0.300406	0.170474	-0.41298	-0.104689	0.0597645	0.0545141	0.177018	0.026315	0.0408358	0.0444025	-0.0438661	0.00119381	-0.295405	0.114026	-0.354215	-0.190647	0.0643743	0.0717358	0.0854899	0.0371417	-1.25194	-0.0813638	-0.0929689	0.0387063	-0.0792157	0.0225902	-0.188847	0.022141	-0.0223273	0.00650507	0.008321	-0.0158563	0.522755
0.04	0.208978	0.0312597	0.0168958	-0.0208728	0.069233	0.00448235	-0.0629936	0.0025748	0.915698	-0.0112168	-6.92E-05	-0.000516486	0.00640558	-0.0196386	-0.0457403	0.00518359	-0.299895	-0.0285399	-0.41369	-0.0498021	0.060324	0.0179469	0.177404	0.0494194	0.041185	0.0324315	-0.0439773	-0.00323788	-0.29485	0.0136965	-0.35572	-0.118479	0.0646881	0.00136698	0.0860311	0.0643173	-1.25244	-0.0282615	-0.0926725	0.0126691	-0.0790671	0.0173221	-0.188666	0.0161533	-0.0222317	0.0106693	0.00832704	0.0170216	0.523354
0.05	0.209176	0.0115791	0.0167267	-0.0120472	0.0691973	-0.0172816	-0.0629692	0.00199502	0.915585	-0.010184	-7.22E-05	-2.01E-05	0.00635034	0.010167	-0.0457513	-0.00799773	-0.300459	-0.0685577	-0.414208	-0.0614833	0.0601448	-0.0181822	0.17791	0.0481739	0.0414954	0.0393736	-0.0441649	-0.0165992	-0.294827	-0.00507071	-0.356785	-0.101619	0.0644738	-0.0222425	0.0866951	0.0651948	-1.2526	-0.00969837	-0.0926598	-0.0110294	-0.0789141	0.0175799	-0.188515	0.0156262	-0.0221412	0.00821228	0.00829665	-0.00642867	0.523767
0.06	0.209274	0.00944024	0.0165929	-0.00461152	0.0689787	-0.0291837	-0.0629548	0.000920941	0.915503	-0.00629738	-6.96E-05	0.00051227	0.00650351	0.0260934	-0.045931	-0.0176847	-0.301063	-0.0490356	-0.414932	-0.0800051	0.0601485	0.013368	0.178337	0.0351051	0.041809	0.0384062	-0.0445152	-0.0310649	-0.294876	-0.00821869	-0.357785	-0.0977523	0.0643903	0.000393966	0.0872801	0.05066	-1.25272	-0.0152786	-0.0928441	-0.0264512	-0.0787433	0.0180928	-0.188327	0.0187532	-0.0220655	0.00648254	0.00823703	-0.00983876	0.5241
0.07	0.209375	0.00980797	0.0165068	-0.00107798	0.0686891	-0.0289351	-0.0629482	0.00044943	0.915454	-0.00390291	-6.25E-05	0.000890209	0.00669531	0.0227286	-0.0461907	-0.0191408	-0.301408	-0.0232152	-0.415706	-0.0696612	0.0603318	0.0167539	0.178636	0.0255091	0.0420335	0.0291302	-0.0449551	-0.0389185	-0.295002	-0.0198276	-0.358684	-0.0801388	0.0644919	0.010101	0.087707	0.0366044	-1.25293	-0.0206114	-0.09312	-0.0292493	-0.0785885	0.0166162	-0.188118	0.021935	-0.0220027	0.00586647	0.00820936	0.00191465	0.524376
0.08	0.209442	0.00296969	0.0164498	-0.000299468	0.0684499	-0.019089	-0.0629451	0.000151595	0.915419	-0.00331032	-5.26E-05	0.00102043	0.00684929	0.0188439	-0.0464061	-0.0124098	-0.301551	-0.00844546	-0.416289	-0.0468845	0.0604443	0.0070207	0.178861	0.0197277	0.0421881	0.0257362	-0.045391	-0.0335417	-0.295267	-0.0340707	-0.359379	-0.0587152	0.0645187	-0.000804838	0.0880314	0.0279871	-1.25313	-0.015662	-0.0933658	-0.0218555	-0.0784644	0.011463	-0.187895	0.0216877	-0.0219558	0.00365318	0.00818817	-0.00211437	0.524567
0.09	0.20944	0.0359186	0.0164624	0.0201992	0.068225	-0.0319829	-0.0629323	0.00314393	0.915392	-0.00129159	-4.27E-05	0.0010619	0.00690351	-0.0477639	-0.0465738	-0.0335703	-0.301539	0.0145453	-0.41646	0.0300535	0.0607098	0.0667155	0.178872	-0.0180698	0.0421848	-0.0691812	-0.045673	-0.0322308	-0.295774	-0.0726404	-0.359587	0.0444825	0.0646794	0.040072	0.0880506	-0.023549	-1.25325	-0.0466925	-0.093637	-0.047131	-0.0784143	0.00248367	-0.187291	0.11401	-0.0219285	0.00271831	0.00816651	0.00236364	0.524137
0.1	0.210189	0.0987153	0.0166488	0.0286977	0.0678147	-0.034869	-0.0628878	0.00496899	0.915415	0.00643901	-3.10E-05	0.00125714	0.00578284	-0.141232	-0.0466931	-0.047349	-0.301415	0.0163488	-0.415819	0.0912342	0.0613892	0.057164	0.178603	-0.0439253	0.0407403	-0.183885	-0.0456594	-0.0437521	-0.296542	-0.0560248	-0.358612	0.137391	0.0652038	0.0634772	0.0876882	-0.0512793	-1.25419	-0.120802	-0.0941363	-0.0593798	-0.0784764	0.00216739	-0.185907	0.150401	-0.0219133	-0.00308306	0.00815432	-0.00971016	0.523101
0.11	0.211236	0.105472	0.0168527	0.0235077	0.0674909	-0.0182213	-0.0628406	0.00448776	0.91552	0.0140874	-1.84E-05	0.00120409	0.00416034	-0.170156	-0.0466228	-0.0341872	-0.301328	0.0191409	-0.414691	0.137776	0.0620865	0.084409	0.178027	-0.0735643	0.0387004	-0.215395	-0.0454195	-0.0278425	-0.296977	-0.0131279	-0.356944	0.196267	0.065986	0.0890821	0.0869946	-0.086113	-1.25556	-0.139945	-0.0945634	-0.0447792	-0.0786107	-0.00352576	-0.184367	0.157071	-0.0219518	-0.00694399	0.00814333	-0.00369615	0.52255
0.12	0.212255	0.0956389	0.0170339	0.0165089	0.0673754	0.00265039	-0.0627975	0.00428034	0.915687	0.0186192	-7.75E-06	0.00093862	0.00234281	-0.190533	-0.0463535	-0.0217589	-0.301169	0.0297845	-0.413009	0.198305	0.0629442	0.0807229	0.177163	-0.0978901	0.0365048	-0.230101	-0.0449264	-0.00661406	-0.297038	0.0175111	-0.354688	0.253656	0.0668553	0.0820808	0.0859965	-0.112564	-1.25699	-0.137814	-0.0947971	-0.0242717	-0.0788229	-0.0114806	-0.182781	0.155906	-0.0220275	-0.0102387	0.00816451	0.00181774	0.522458
0.13	0.213109	0.0741935	0.0171724	0.00745022	0.0674622	0.0189719	-0.062755	0.00430944	0.915882	0.0200681	6.81E-07	0.000777097	0.000441583	-0.194678	-0.0459145	-0.00764204	-0.300947	0.0300569	-0.410757	0.247607	0.0636547	0.0590873	0.176109	-0.112106	0.034318	-0.224017	-0.0442449	0.00869306	-0.296876	0.0318622	-0.351935	0.292368	0.067601	0.0662334	0.0848055	-0.125397	-1.25829	-0.118443	-0.0948392	-0.00569992	-0.0790884	-0.0168875	-0.181204	0.156466	-0.0221266	-0.0126048	0.00820375	-0.000421824	0.522674
0.14	0.21374	0.0524767	0.0172575	0.000143615	0.0676921	0.0287728	-0.0627127	0.00424465	0.916085	0.0203269	8.44E-06	0.00078523	-0.00138794	-0.183757	-0.0453716	0.00158946	-0.300786	0.0168124	-0.408158	0.26734	0.0641571	0.0399786	0.174959	-0.118424	0.0322921	-0.204166	-0.0434941	0.0157576	-0.296613	0.0372131	-0.348934	0.302487	0.0681867	0.0480644	0.083522	-0.130123	-1.25936	-0.0969749	-0.0947448	0.00663848	-0.0793753	-0.0201798	-0.179647	0.151356	-0.0222449	-0.0136529	0.0082504	0.00186218	0.523107
0.15	0.214155	0.0319298	0.0172921	-0.0052161	0.0679977	0.0311001	-0.0626703	0.00427706	0.916286	0.0197827	1.68E-05	0.000897934	-0.00303712	-0.161921	-0.0448146	0.00565612	-0.300783	-0.00108694	-0.405488	0.263215	0.0645308	0.0306015	0.173766	-0.119637	0.0305122	-0.17627	-0.0427912	0.0145902	-0.296316	0.0364199	-0.345947	0.292421	0.0686135	0.0363847	0.0822151	-0.130664	-1.2602	-0.0751366	-0.0945783	0.0116167	-0.0796607	-0.0208577	-0.178117	0.149912	-0.0223655	-0.0134991	0.00830104	0.00110641	0.523672
0.16	0.214371	0.0129179	0.0172847	-0.00831458	0.068306	0.027559	-0.0626276	0.00441419	0.91648	0.0187536	2.69E-05	0.00113365	-0.00443599	-0.134703	-0.0443122	0.00611411	-0.30094	-0.0166282	-0.402941	0.245399	0.0648136	0.0229512	0.17258	-0.116569	0.02901	-0.14565	-0.0422178	0.00669331	-0.296034	0.0317879	-0.343133	0.27046	0.0689276	0.0227147	0.0809355	-0.124312	-1.26083	-0.0534985	-0.0944092	0.0104631	-0.0799224	-0.0196945	-0.176619	0.147517	-0.0224977	-0.0143669	0.00834533	0.00204786	0.524333
0.17	0.214437	0.00410049	0.0172533	-0.00872697	0.0685636	0.0215184	-0.0625802	0.00520073	0.91666	0.0172498	3.95E-05	0.00138546	-0.00561302	-0.117632	-0.0439072	0.000658156	-0.301222	-0.029008	-0.400586	0.226619	0.0649925	0.0102579	0.171447	-0.110092	0.027728	-0.126137	-0.0418221	-0.00729242	-0.295817	0.021211	-0.340549	0.24721	0.0690947	0.0089139	0.0797314	-0.115665	-1.26127	-0.0407885	-0.0942938	0.00552776	-0.0801525	-0.017379	-0.175129	0.148226	-0.022626	-0.0134385	0.00839568	0.00230462	0.525003
0.18	0.214451	-0.00280373	0.0172167	-0.00695959	0.0687612	0.0159137	-0.0625232	0.00612753	0.916824	0.015517	5.43E-05	0.00155598	-0.00668521	-0.101514	-0.04361	-0.0061867	-0.30161	-0.0384464	-0.398415	0.205901	0.0650613	-0.000535761	0.170394	-0.0998067	0.026555	-0.107652	-0.041604	-0.0176957	-0.295738	0.00332122	-0.338204	0.220119	0.0691418	-0.00157994	0.0786235	-0.105346	-1.26163	-0.0301364	-0.0942414	-0.000390944	-0.080354	-0.0163884	-0.173684	0.141335	-0.0227504	-0.0132718	0.00845516	0.000998531	0.525709
0.19	0.214362	-0.0151926	0.017172	-0.00821575	0.0689046	0.0104405	-0.062459	0.00669088	0.91697	0.0137563	7.08E-05	0.00174576	-0.00756166	-0.0779001	-0.0433942	-0.00346147	-0.302059	-0.0426082	-0.39648	0.181148	0.0650275	-0.00651862	0.169442	-0.0904447	0.0255859	-0.0813038	-0.0415306	-0.0238639	-0.295839	-0.0152538	-0.33615	0.191037	0.0690954	-0.0104941	0.0776248	-0.0933147	-1.26185	-0.0138256	-0.0942475	-0.00408429	-0.0805241	-0.0133579	-0.17228	0.136897	-0.0228608	-0.0106848	0.00850094	0.00115174	0.526479
0.2	0.214169	-0.023449	0.0171149	-0.007993	0.0690047	0.00705727	-0.0623888	0.00733794	0.9171	0.0122075	8.86E-05	0.00177965	-0.0082263	-0.0591481	-0.0432168	-0.000617917	-0.302516	-0.0422999	-0.394786	0.157842	0.0649683	-0.00610512	0.16859	-0.08054	0.0248252	-0.0622205	-0.0415497	-0.0233151	-0.296096	-0.0288076	-0.334359	0.167124	0.0689584	-0.0143432	0.0767334	-0.0826351	-1.26193	-0.00295007	-0.0942992	-0.00693655	-0.0806593	-0.0115813	-0.170925	0.134457	-0.0229274	-0.0054763	0.0085418	0.000340467	0.527362
0.21	0.213891	-0.033418	0.0170637	-0.00489828	0.0690721	0.00435115	-0.0623132	0.00770214	0.917214	0.0105376	0.000105882	0.00165764	-0.008689	-0.0365548	-0.0430626	0.00330444	-0.302928	-0.0354542	-0.393331	0.132176	0.0649286	-0.0054089	0.167847	-0.0666353	0.0242626	-0.0425774	-0.0415672	-0.0110523	-0.296459	-0.0371997	-0.3328	0.144005	0.0688447	-0.0102463	0.0759467	-0.0738437	-1.26191	0.00868788	-0.0943913	-0.0109546	-0.0807777	-0.0128582	-0.169608	0.129545	-0.0229383	0.00108307	0.00855345	-0.00514823	0.52834
0.22	0.213471	-0.0495142	0.0170248	-0.00376376	0.0691211	0.00343339	-0.0622359	0.0077037	0.91731	0.00868858	0.000121665	0.00147697	-0.00886121	-0.00564969	-0.0429161	0.0132528	-0.303248	-0.025743	-0.392159	0.10219	0.0648779	-0.00572322	0.167242	-0.0534438	0.0239904	-0.0139348	-0.0415122	0.00682353	-0.296834	-0.0339907	-0.331496	0.11716	0.0687282	-0.0138916	0.0752741	-0.0607287	-1.26173	0.0266135	-0.0945154	-0.0118953	-0.0808921	-0.0140937	-0.168342	0.127599	-0.0228804	0.00874693	0.00853452	-0.00609996	0.529368
0.23	0.212923	-0.0590452	0.0169955	-0.00234955	0.0691612	0.0031147	-0.0621586	0.007822	0.917387	0.00682536	0.000135539	0.00125561	-0.00874382	0.0178307	-0.0427626	0.0209903	-0.303443	-0.0138607	-0.391284	0.073156	0.064848	-0.00266634	0.166779	-0.038757	0.0240105	0.00707925	-0.0413684	0.0229272	-0.297115	-0.0211126	-0.330456	0.0921733	0.0686056	-0.00886294	0.0747269	-0.0483429	-1.2614	0.0379621	-0.0946589	-0.0126424	-0.0810014	-0.0148271	-0.167074	0.127662	-0.0227482	0.0150466	0.00848875	-0.00943465	0.530358
0.24	0.212303	-0.0648245	0.0169892	0.0013422	0.0691883	0.00141042	-0.0620795	0.00797332	0.917445	0.00481688	0.000147345	0.00107213	-0.00841414	0.0372844	-0.042619	0.0242958	-0.303512	-0.00270677	-0.390686	0.0455403	0.0648196	-0.00430607	0.166467	-0.0223148	0.024241	0.0229148	-0.0411323	0.0367001	-0.297248	-0.00786705	-0.329652	0.0681316	0.068529	-0.00747051	0.0743038	-0.0353108	-1.26099	0.0464438	-0.0948286	-0.0160561	-0.0811133	-0.0163923	-0.165812	0.127843	-0.022556	0.0217846	0.00842569	-0.00949198	0.531303
0.25	0.21164	-0.0673704	0.0170104	0.00343678	0.0691925	0.000488456	-0.061999	0.00813577	0.917484	0.00299169	0.000157539	0.000942762	-0.00790059	0.0529126	-0.0425027	0.0269245	-0.303486	0.00333897	-0.390373	0.0178854	0.0647689	-0.00457906	0.166313	-0.00833327	0.0246472	0.0364488	-0.040835	0.0442386	-0.297263	0.000717909	-0.329096	0.0430428	0.068451	-0.00648015	0.0740161	-0.0221285	-1.26051	0.0513842	-0.0950341	-0.017966	-0.0812275	-0.0163572	-0.164561	0.125358	-0.0223071	0.0260985	0.00833195	-0.0131016	0.53218
0.26	0.21098	-0.0638095	0.0170479	0.00543904	0.0691946	0.000982377	-0.0619161	0.00842463	0.917505	0.00132669	0.000166948	0.000894682	-0.00727259	0.0606294	-0.0424163	0.0247864	-0.303421	0.00485406	-0.390322	-0.0067867	0.064742	-0.00292538	0.166295	0.00469714	0.0251736	0.0439886	-0.0405341	0.0450957	-0.297211	0.00422231	-0.328799	0.0181054	0.0683612	-0.0078916	0.0738617	-0.00938012	-1.26001	0.0496368	-0.0952519	-0.0188017	-0.0813367	-0.0158259	-0.163354	0.122273	-0.0220103	0.0308079	0.008205	-0.0171442	0.532998
0.27	0.210351	-0.0619023	0.0171085	0.00770232	0.0691937	0.00129769	-0.0618306	0.0086356	0.917509	-0.000412693	0.000175783	0.000862103	-0.00658014	0.0695532	-0.0423805	0.02165	-0.303345	0.00465599	-0.390506	-0.0302583	0.0647143	-0.0050336	0.16641	0.0190076	0.0257699	0.0534338	-0.0402586	0.0436814	-0.297151	0.00242749	-0.328745	-0.00706923	0.0682627	-0.0109131	0.0738371	0.00325442	-1.25951	0.0494086	-0.0954818	-0.0199396	-0.0814443	-0.0158976	-0.162188	0.116186	-0.0216771	0.033664	0.00806423	-0.0184031	0.533727
0.28	0.209766	-0.0545319	0.0172001	0.00932568	0.069192	0.00243091	-0.0617433	0.00886321	0.917498	-0.00184308	0.000184252	0.000839433	-0.00584886	0.0704406	-0.0424169	0.0157803	-0.303277	0.00260071	-0.39091	-0.0489278	0.0646329	-0.00816622	0.166658	0.0301382	0.0264156	0.0555922	-0.040024	0.0375168	-0.297121	-0.00111379	-0.328925	-0.0281891	0.0681403	-0.0127909	0.0739265	0.0145615	-1.25905	0.044123	-0.0957243	-0.0201511	-0.0815597	-0.0151323	-0.161031	0.113716	-0.0213213	0.0350269	0.00790114	-0.0183664	0.534333
0.29	0.209245	-0.049886	0.017309	0.00992338	0.0692015	0.00434913	-0.0616544	0.00886476	0.917473	-0.00313969	0.000192533	0.000824789	-0.00512121	0.0736695	-0.0425149	0.0108485	-0.303228	0.000362601	-0.391493	-0.0664677	0.0645378	-0.00802882	0.167014	0.0391684	0.0270676	0.0600871	-0.039855	0.0314497	-0.297117	-0.00317714	-0.329303	-0.0472547	0.0679983	-0.0162469	0.074123	0.0252448	-1.25863	0.0412534	-0.0959609	-0.0187868	-0.0816745	-0.0145299	-0.159894	0.115555	-0.0209684	0.0327408	0.0077369	-0.0169127	0.534843
0.3	0.208766	-0.0454134	0.0174349	0.0129506	0.0692301	0.00678265	-0.0615661	0.00882804	0.917435	-0.00424522	0.000200247	0.000709468	-0.00438246	0.0758689	-0.0426804	0.00202439	-0.303202	-0.00144314	-0.392232	-0.0803311	0.0644488	-0.00921234	0.167457	0.0486805	0.0277438	0.0616925	-0.0397409	0.0292543	-0.297136	-0.0054723	-0.329854	-0.0618973	0.0678262	-0.0176008	0.0744096	0.0322142	-1.25824	0.0373395	-0.0961818	-0.0182517	-0.0817952	-0.0166047	-0.158779	0.112037	-0.0206543	0.0271527	0.00758454	-0.0165249	0.535278
0.31	0.208332	-0.0420636	0.0175789	0.0135607	0.0692809	0.00884652	-0.0614788	0.00866231	0.917389	-0.00505515	0.000207007	0.000640979	-0.00365802	0.0771786	-0.0429142	-0.0035488	-0.303199	-0.00390436	-0.393089	-0.0904722	0.0643411	-0.0110877	0.167974	0.054582	0.0284179	0.0629327	-0.0396659	0.0253058	-0.297161	-0.00549452	-0.330525	-0.0712537	0.0676345	-0.0204312	0.0747646	0.0383872	-1.25789	0.0346136	-0.0963819	-0.0162112	-0.0819274	-0.0168664	-0.157695	0.108354	-0.020421	0.0170791	0.00744755	-0.0159642	0.535639
0.32	0.207934	-0.0371064	0.0177358	0.0149919	0.0693445	0.0100463	-0.0613933	0.00842652	0.917336	-0.00552267	0.000212935	0.000550526	-0.0029455	0.0754986	-0.0432034	-0.00964436	-0.303219	-0.00630686	-0.39403	-0.0972038	0.0642117	-0.01348	0.168549	0.0592765	0.0290785	0.0599128	-0.0396219	0.0221299	-0.297185	-0.00469056	-0.331264	-0.0757186	0.06741	-0.0230192	0.0751682	0.0414189	-1.25757	0.0296565	-0.0965651	-0.0153053	-0.0820671	-0.0173749	-0.156632	0.104862	-0.0203026	0.00459639	0.0073485	-0.0103489	0.535933
0.33	0.207602	-0.0281502	0.0179092	0.0159401	0.0694155	0.0111074	-0.0613099	0.00827158	0.91728	-0.00555265	0.000218138	0.000482101	-0.00229522	0.0670457	-0.0435388	-0.0157008	-0.303266	-0.00834485	-0.395013	-0.0983194	0.064065	-0.0138981	0.169152	0.0609236	0.0296697	0.0502727	-0.0395956	0.0171094	-0.297198	-0.00337505	-0.332021	-0.0747248	0.0671745	-0.0228371	0.075594	0.0431371	-1.25732	0.0201649	-0.0967349	-0.0141028	-0.0822164	-0.0168619	-0.155607	0.0988039	-0.0203296	-0.0121403	0.00731645	-0.00218468	0.536208
0.34	0.207362	-0.0199356	0.018095	0.0175566	0.0694938	0.0116039	-0.0612276	0.0081665	0.917225	-0.00527249	0.0002227	0.000434906	-0.00176222	0.056253	-0.0439023	-0.0220362	-0.30333	-0.00881381	-0.395969	-0.092405	0.063912	-0.0151059	0.169751	0.0591459	0.0301414	0.0387076	-0.0395822	0.0133978	-0.297205	-0.00287451	-0.332746	-0.0694245	0.0669418	-0.0223137	0.0760185	0.0420177	-1.25717	0.0110446	-0.0968855	-0.0136607	-0.0823709	-0.0169586	-0.154618	0.0992998	-0.0205287	-0.0296105	0.00734703	0.00617141	0.536467
0.35	0.207188	-0.014634	0.0183	0.0187573	0.0695643	0.0108045	-0.0611473	0.0079328	0.917174	-0.00488421	0.000226816	0.000402114	-0.00133525	0.0479625	-0.0442923	-0.0257303	-0.303396	-0.00873993	-0.396858	-0.0849208	0.063757	-0.0149406	0.170329	0.0563832	0.0305038	0.0290903	-0.0395577	0.0114999	-0.297223	-0.0044127	-0.333401	-0.0610877	0.0667311	-0.0193309	0.0764148	0.0384597	-1.25711	0.00442628	-0.0970344	-0.0141145	-0.0825371	-0.0168617	-0.153627	0.0973	-0.0209021	-0.0467597	0.00745107	0.0130922	0.536675
0.36	0.207057	-0.0121423	0.0184963	0.0178593	0.0696302	0.0102753	-0.0610698	0.0075487	0.917128	-0.00436313	0.000231119	0.000432804	-0.000987816	0.0416894	-0.0446645	-0.0255398	-0.303473	-0.00959502	-0.397664	-0.0766921	0.0636025	-0.0134467	0.170872	0.0527133	0.0307798	0.0232741	-0.0395398	0.00962792	-0.297256	-0.00530588	-0.333967	-0.0526997	0.066546	-0.0175743	0.0767795	0.0350429	-1.2571	0.000629555	-0.0971687	-0.0128859	-0.0826941	-0.0156582	-0.152648	0.0944924	-0.0214509	-0.0646788	0.00763526	0.0215931	0.536862
0.37	0.206949	-0.00914429	0.0186838	0.0164937	0.0696986	0.0104805	-0.0609962	0.00720712	0.917087	-0.00380912	0.000235534	0.000437962	-0.000697913	0.0349784	-0.0450194	-0.0253996	-0.303564	-0.010912	-0.398387	-0.0681049	0.0634619	-0.0119981	0.171371	0.0474755	0.031003	0.0172055	-0.0395159	0.0085364	-0.297302	-0.00601808	-0.334456	-0.044664	0.0663758	-0.0157356	0.0771078	0.0307471	-1.25712	-0.0039	-0.0972834	-0.0108268	-0.0828461	-0.0143873	-0.151697	0.0948139	-0.0221679	-0.0797371	0.00789762	0.0286825	0.537053
0.38	0.206863	-0.00888924	0.0188606	0.0157596	0.0697688	0.0099264	-0.0609262	0.00675376	0.917053	-0.00309197	0.000239825	0.000405879	-0.000464667	0.0310331	-0.0453528	-0.0244804	-0.303657	-0.00932446	-0.399021	-0.05912	0.0633572	-0.00798141	0.171817	0.0426392	0.0311771	0.0142754	-0.0394755	0.0104915	-0.297351	-0.00545329	-0.334868	-0.0374256	0.0662524	-0.00756805	0.0773918	0.0256384	-1.25719	-0.00621017	-0.0973792	-0.00993568	-0.0829934	-0.0139812	-0.150767	0.091793	-0.023026	-0.0923168	0.00822604	0.0341818	0.537259
0.39	0.206775	-0.00849783	0.019024	0.0142047	0.0698294	0.00841383	-0.0608602	0.00644027	0.917025	-0.00254156	0.000244	0.000423632	-0.000262255	0.0260585	-0.0456599	-0.0227013	-0.303732	-0.00735808	-0.399561	-0.048874	0.0632654	-0.00841197	0.172211	0.0363419	0.0313274	0.0105249	-0.0394128	0.0106398	-0.29739	-0.00443079	-0.335199	-0.0287674	0.0661641	-0.00981891	0.0776354	0.0223138	-1.25727	-0.00804867	-0.0974683	-0.00976833	-0.083133	-0.012708	-0.149847	0.0939765	-0.0239919	-0.100492	0.00862386	0.0396227	0.537472
0.4	0.206712	-0.00296242	0.0191604	0.011611	0.0698799	0.00674863	-0.060797	0.00633577	0.917003	-0.00174684	0.000248729	0.00049993	-0.00013289	0.0135845	-0.0459218	-0.021219	-0.303795	-0.00644229	-0.399983	-0.0350446	0.0632099	-0.00321078	0.172537	0.0289061	0.0314152	0.000846965	-0.0393518	0.00683281	-0.297417	-0.00282262	-0.335439	-0.0182419	0.0661024	-0.00307328	0.0778388	0.0179161	-1.25739	-0.0148802	-0.0975491	-0.00976903	-0.0832528	-0.00981663	-0.148914	0.0873056	-0.0250095	-0.103252	0.00905208	0.0392085	0.537692
0.41	0.206725	0.00562325	0.0192851	0.0102701	0.0699126	0.00491997	-0.0607333	0.00635951	0.916991	-0.000722415	0.000254207	0.000626192	-0.000146873	-0.00243823	-0.0461498	-0.0215151	-0.303856	-0.00673697	-0.400258	-0.0203705	0.0631609	-0.00140909	0.172796	0.0216671	0.0313689	-0.0128357	-0.0392828	0.00236113	-0.297444	-0.0016842	-0.335562	-0.00686775	0.0660808	0.00101496	0.0779879	0.0123134	-1.2576	-0.0252137	-0.0976409	-0.0113776	-0.0833642	-0.00747069	-0.148029	0.0869695	-0.0260049	-0.0968396	0.00948261	0.0397971	0.537965
0.42	0.206826	0.0147998	0.019387	0.00917259	0.0699297	0.0026754	-0.0606686	0.00657197	0.916988	7.30E-05	0.000261123	0.000761944	-0.000312795	-0.0189187	-0.046323	-0.0216579	-0.303931	-0.00652169	-0.40039	-0.00600473	0.0631567	-0.000740526	0.172981	0.0152858	0.0311755	-0.0276885	-0.0392251	-0.00271352	-0.297472	-0.00270726	-0.335571	0.00497167	0.0660995	0.00178576	0.0780889	0.00773956	-1.25791	-0.03565	-0.097743	-0.0143286	-0.0834576	-0.00529717	-0.147164	0.085236	-0.026894	-0.0809113	0.00988538	0.0348446	0.538276
0.43	0.20701	0.0222333	0.0194723	0.0078221	0.0699259	0.000468959	-0.060602	0.00670672	0.916993	0.000934216	0.000269669	0.000957847	-0.000623572	-0.0330706	-0.0464449	-0.0204749	-0.304002	-0.00540415	-0.400382	0.00709074	0.0631603	0.00229966	0.173093	0.0086905	0.0308377	-0.0402358	-0.0391733	-0.00708562	-0.297525	-0.00498903	-0.335466	0.0162246	0.0661578	0.00918596	0.0781352	0.00201058	-1.25832	-0.044058	-0.0978712	-0.0180214	-0.0835398	-0.00341212	-0.146328	0.080046	-0.0275811	-0.0571189	0.0102147	0.0273366	0.538626
0.44	0.207273	0.030752	0.019537	0.00494339	0.0699186	0.0013101	-0.0605338	0.0069719	0.917006	0.00167201	0.000279981	0.00111539	-0.00107144	-0.0491441	-0.0465093	-0.0187625	-0.304084	-0.00691243	-0.400247	0.0204164	0.0631828	0.00313325	0.173143	0.00199398	0.0303677	-0.0521043	-0.0391319	-0.0127077	-0.297591	-0.00420512	-0.335259	0.025004	0.0662215	0.00602792	0.0781413	-0.00121808	-1.25881	-0.0535491	-0.0980149	-0.0187574	-0.083612	-0.00148752	-0.14554	0.0771221	-0.0279966	-0.0265525	0.010453	0.0171051	0.53902
0.45	0.207613	0.0367007	0.0195819	0.00328778	0.0699319	0.00310663	-0.0604627	0.00722918	0.917026	0.00224448	0.0002918	0.00124492	-0.00165997	-0.0613645	-0.0465206	-0.0183625	-0.304184	-0.00777632	-0.399982	0.0317791	0.0632127	0.00193241	0.173139	-0.00290539	0.0297838	-0.060535	-0.0391006	-0.0152372	-0.29765	-0.00284175	-0.334976	0.03101	0.0662977	0.00912231	0.0781146	-0.00406708	-1.25939	-0.0603029	-0.0981582	-0.0198464	-0.083684	-0.00160158	-0.144791	0.0734197	-0.0280925	0.00647587	0.0105515	0.000351297	0.539445
0.46	0.207993	0.0394261	0.0196087	0.000530479	0.0699669	0.00471365	-0.06039	0.00729589	0.917051	0.00271007	0.000305154	0.00142712	-0.00233225	-0.068405	-0.046486	-0.0153747	-0.304295	-0.00848197	-0.399626	0.0393359	0.0632424	0.00428158	0.17309	-0.00800437	0.0291412	-0.0635508	-0.0390748	-0.0175698	-0.297693	-0.000782858	-0.334649	0.0339913	0.0663934	0.0113467	0.0780623	-0.00690868	-1.26002	-0.0631518	-0.0983062	-0.0206731	-0.0837609	-0.00145099	-0.144082	0.0687738	-0.0278423	0.0425136	0.0104921	-0.0155087	0.539922
0.47	0.208398	0.0411686	0.0196136	-0.00195072	0.0700243	0.00670976	-0.060316	0.0075205	0.917079	0.00289596	0.000320252	0.00159316	-0.00306001	-0.0741758	-0.0464073	-0.0129713	-0.304422	-0.0101235	-0.399201	0.0456008	0.0632854	0.00337532	0.173005	-0.0103473	0.0284664	-0.0654827	-0.0390622	-0.0194224	-0.297713	0.00241015	-0.334297	0.036169	0.0664905	0.00731081	0.077994	-0.00723427	-1.26067	-0.0654625	-0.0984608	-0.0213265	-0.0838416	-0.00191269	-0.143435	0.0637093	-0.0272322	0.0777913	0.0102774	-0.0295566	0.54047
0.48	0.208808	0.0392437	0.0196036	-0.00363631	0.0701036	0.00819025	-0.0602403	0.00753756	0.917108	0.00282896	0.000336905	0.00175545	-0.00381618	-0.0735699	-0.0462986	-0.0103439	-0.304566	-0.0118551	-0.398732	0.0469775	0.0633174	0.00203997	0.172904	-0.0103907	0.0277847	-0.0620009	-0.0390594	-0.0194927	-0.297703	0.00556083	-0.333936	0.0346145	0.0665723	0.00848327	0.0779252	-0.0061886	-1.26134	-0.0636494	-0.098626	-0.0227773	-0.083934	-0.00339388	-0.142849	0.0596694	-0.0262792	0.110932	0.0099318	-0.0430452	0.541063
0.49	0.209154	0.0288529	0.0195772	-0.00560846	0.0702007	0.00965724	-0.0601664	0.00720083	0.917135	0.00258523	0.000355398	0.00193151	-0.00448888	-0.0606121	-0.0461684	-0.00465381	-0.304724	-0.0135937	-0.398283	0.0423589	0.0633516	0.00520754	0.172802	-0.010886	0.0272029	-0.0463067	-0.0390723	-0.0164709	-0.297658	0.0078003	-0.333626	0.0266105	0.0666488	0.00789978	0.0778699	-0.00441635	-1.26194	-0.0535077	-0.0988064	-0.0233418	-0.0840389	-0.00573639	-0.142279	0.0567123	-0.0250183	0.138593	0.00944471	-0.0558609	0.54167
0.5	0.209371	0.0160687	0.0195325	-0.00680893	0.0703147	0.0102911	-0.060097	0.0067295	0.917159	0.00214944	0.000375601	0.00210057	-0.00498604	-0.0437235	-0.0460222	0.00111211	-0.304886	-0.0138736	-0.397898	0.0349507	0.0634072	0.00437311	0.172708	-0.00817061	0.026812	-0.0283737	-0.0391036	-0.0122606	-0.297587	0.00871256	-0.333404	0.0184067	0.0667401	0.00928437	0.0778341	-0.00290448	-1.26243	-0.0409891	-0.0990007	-0.0246449	-0.0841554	-0.00859301	-0.141735	0.0531847	-0.0235003	0.162552	0.00884314	-0.0669315	0.542304
0.51	0.209509	0.0146673	0.0194914	-0.00637453	0.0704268	0.0103491	-0.0600297	0.00679837	0.917178	0.00186932	0.000397263	0.00221574	-0.00536844	-0.0405958	-0.0458894	0.000860421	-0.305046	-0.0156959	-0.397573	0.0312152	0.0634371	0.00310253	0.172644	-0.00581497	0.0265325	-0.0257998	-0.0391397	-0.012958	-0.297516	0.00790653	-0.333237	0.0156572	0.0668208	0.00594388	0.0778141	-0.00193338	-1.26284	-0.0399295	-0.0992289	-0.0269916	-0.0842953	-0.0105157	-0.141196	0.0564723	-0.0217919	0.176913	0.00813377	-0.0770388	0.542923
0.52	0.209696	0.0245564	0.0194518	-0.0060434	0.0705455	0.0115044	-0.0599596	0.00724239	0.917198	0.00197669	0.000419654	0.0022461	-0.00580571	-0.0522156	-0.0457579	-0.00280099	-0.305237	-0.0189083	-0.397256	0.0330004	0.0634839	0.00639409	0.17258	-0.00681205	0.0261961	-0.0367534	-0.0391996	-0.0184058	-0.297451	0.0079087	-0.333078	0.0166253	0.066898	0.00983293	0.0777992	-0.00223275	-1.26331	-0.0509926	-0.0994661	-0.0281371	-0.0844489	-0.011065	-0.140616	0.0595445	-0.019985	0.182269	0.00736202	-0.0799457	0.543463
0.53	0.210003	0.037398	0.0194171	-0.00640356	0.0706869	0.0147465	-0.0598842	0.00781569	0.917219	0.00220684	0.000442209	0.00224697	-0.00640017	-0.0691716	-0.0456208	-0.00707815	-0.30548	-0.0247075	-0.396895	0.0387749	0.0635561	0.00688122	0.172505	-0.00797784	0.0257182	-0.0509551	-0.0392764	-0.0240585	-0.297379	0.0102045	-0.332905	0.0186093	0.0670054	0.0108894	0.0777795	-0.0023996	-1.26391	-0.0649037	-0.0996886	-0.0263632	-0.08462	-0.0115958	-0.140005	0.0639129	-0.0181776	0.17647	0.0065605	-0.0789645	0.543915
0.54	0.210441	0.0502144	0.0193901	-0.00620627	0.0708522	0.0165812	-0.0598033	0.00835682	0.917242	0.00238082	0.000464689	0.00224962	-0.00717339	-0.0858927	-0.0454759	-0.0110015	-0.305781	-0.0284265	-0.396476	0.0445209	0.0636143	0.00507538	0.17242	-0.00904392	0.025079	-0.0657454	-0.0393536	-0.028253	-0.297298	0.0112063	-0.332701	0.0220835	0.0671064	0.0101375	0.0777535	-0.00287478	-1.26465	-0.0784957	-0.0998871	-0.0251001	-0.0848152	-0.0123966	-0.139336	0.0723655	-0.0164999	0.155408	0.0057918	-0.0739772	0.544262
0.55	0.210999	0.0615649	0.0193671	-0.0057431	0.071036	0.0182277	-0.0597175	0.00877297	0.917268	0.00262224	0.000486875	0.00220295	-0.00810724	-0.100801	-0.0453138	-0.0144341	-0.306112	-0.0290045	-0.395999	0.0502361	0.0636788	0.00594362	0.172318	-0.0106957	0.0242917	-0.0802296	-0.039424	-0.0306872	-0.297201	0.014348	-0.332456	0.0270586	0.0672115	0.0116184	0.0777168	-0.00382914	-1.26552	-0.0907152	-0.100053	-0.0229199	-0.0850312	-0.0136801	-0.138574	0.0790955	-0.0151152	0.118994	0.00510779	-0.06279	0.5445
0.56	0.21166	0.0705627	0.0193511	-0.0054913	0.0712288	0.0185777	-0.0596276	0.00919681	0.917296	0.002987	0.000508742	0.00218692	-0.00917971	-0.112787	-0.0451382	-0.016372	-0.306444	-0.0274387	-0.39547	0.0550528	0.0637436	0.00658655	0.172203	-0.0130029	0.0233674	-0.0923697	-0.0394754	-0.0328376	-0.297076	0.0179151	-0.332157	0.0323241	0.0673159	0.0115306	0.0776707	-0.00524151	-1.26651	-0.101018	-0.10019	-0.0208707	-0.0852724	-0.0149128	-0.137794	0.0786328	-0.01414	0.073551	0.00459097	-0.0433556	0.544711
0.57	0.212393	0.0763681	0.0193368	-0.00517132	0.0714218	0.0186776	-0.0595343	0.00944824	0.917327	0.00320106	0.000530663	0.00220152	-0.0103466	-0.120484	-0.044943	-0.0171156	-0.306762	-0.026115	-0.394904	0.0579963	0.0638228	0.00731708	0.172074	-0.0134317	0.0223448	-0.100153	-0.0395131	-0.0336348	-0.296927	0.0204906	-0.331815	0.0358126	0.067426	0.0104699	0.077618	-0.00556801	-1.26757	-0.10784	-0.100296	-0.0181409	-0.0855345	-0.016511	-0.137022	0.0774034	-0.0136765	0.0183031	0.00427243	-0.0222326	0.544961
0.58	0.21317	0.0788662	0.0193278	-0.00442511	0.0716126	0.0176163	-0.059439	0.00959095	0.917359	0.00316387	0.000552752	0.00223418	-0.0115725	-0.123857	-0.0447357	-0.0171807	-0.307069	-0.0238564	-0.394309	0.0597113	0.0638942	0.00544302	0.171942	-0.0126933	0.0212632	-0.104079	-0.0395361	-0.0335995	-0.296762	0.0204558	-0.331447	0.037394	0.0675311	0.00955523	0.077563	-0.00568146	-1.26868	-0.111012	-0.10037	-0.0161093	-0.0858206	-0.0183133	-0.136259	0.0738297	-0.0137719	-0.0386331	0.00419249	0.00394818	0.545265
0.59	0.213957	0.078414	0.0193253	-0.00326467	0.0717778	0.014385	-0.0593427	0.00961246	0.91739	0.00311105	0.000575587	0.00233356	-0.0128027	-0.121846	-0.0445264	-0.016862	-0.307338	-0.0190949	-0.39372	0.0571646	0.0639292	0.00337812	0.171823	-0.011016	0.0201622	-0.104275	-0.0395527	-0.0341097	-0.296615	0.0174472	-0.331071	0.0374226	0.0676076	0.00632295	0.0775146	-0.00426193	-1.26981	-0.111112	-0.100435	-0.0158602	-0.0861255	-0.0198487	-0.135522	0.0705336	-0.014446	-0.0969736	0.00436711	0.0275878	0.545633
0.6	0.214732	0.0758722	0.0193275	-0.00169351	0.0719046	0.0102759	-0.0592471	0.00954403	0.91742	0.00283915	0.000599569	0.00246591	-0.0139962	-0.116145	-0.0443254	-0.0168978	-0.307555	-0.014208	-0.393172	0.0520411	0.0639623	0.00323497	0.171717	-0.0101128	0.0190704	-0.101388	-0.0395785	-0.0341652	-0.296507	0.012678	-0.330705	0.0353378	0.0676721	0.00674123	0.0774756	-0.00341345	-1.27093	-0.109363	-0.1005	-0.0165713	-0.0864444	-0.0213393	-0.1348	0.069772	-0.0156903	-0.152204	0.00478228	0.0507228	0.54606
0.61	0.21546	0.0687968	0.0193361	-0.000362058	0.0719855	0.00597762	-0.0591528	0.00927444	0.917446	0.00244182	0.000624895	0.00260974	-0.0151056	-0.104085	-0.0441446	-0.0152588	-0.307721	-0.00993955	-0.392688	0.0438063	0.0639918	0.0026495	0.171635	-0.00681558	0.0180324	-0.0927066	-0.0396153	-0.0329513	-0.296453	0.00594827	-0.330369	0.0310822	0.0677256	0.00517874	0.0774515	-0.00142309	-1.27202	-0.10369	-0.100578	-0.0173342	-0.0867758	-0.0229589	-0.134082	0.0700994	-0.0174576	-0.201247	0.00542778	0.0749864	0.546528
0.62	0.216084	0.0551795	0.0193448	0.00159583	0.072021	0.0010563	-0.0590628	0.00868826	0.917468	0.00190337	0.0006518	0.00277563	-0.0160452	-0.0828508	-0.0439854	-0.0122676	-0.307838	-0.00458679	-0.39231	0.0316492	0.0640299	0.0042667	0.171585	-0.00380154	0.0171325	-0.0757825	-0.0396679	-0.0279702	-0.296469	-0.0028753	-0.330097	0.0237961	0.0677827	0.00801238	0.0774452	-0.000470908	-1.27301	-0.0918329	-0.10067	-0.0190467	-0.0871137	-0.0254139	-0.133368	0.0687492	-0.0196777	-0.241948	0.00628155	0.0926807	0.547032
0.63	0.216538	0.0355093	0.0193664	0.00244369	0.0720021	-0.00313675	-0.0589797	0.00787108	0.917484	0.00124556	0.000680054	0.00289862	-0.0167298	-0.0543615	-0.0438727	-0.00664656	-0.307888	-0.000267554	-0.392065	0.017476	0.0640815	0.00620055	0.171576	0.000496196	0.0164512	-0.0512452	-0.0397119	-0.0207716	-0.296565	-0.00952294	-0.329902	0.0147584	0.0678775	0.0102769	0.0774519	0.00135118	-1.27386	-0.0741816	-0.100798	-0.019899	-0.0874683	-0.0276491	-0.132628	0.0735054	-0.0222473	-0.271002	0.00730748	0.108608	0.547559
0.64	0.216834	0.0265213	0.0193785	0.00196306	0.0719623	-0.00353962	-0.0589038	0.00747644	0.917493	0.000817059	0.000709432	0.00295124	-0.0171866	-0.0421341	-0.0437795	-0.00492366	-0.307913	-0.00163202	-0.391926	0.0123261	0.0641542	0.00751633	0.171593	0.00183356	0.0159801	-0.0393361	-0.0397706	-0.0187083	-0.296696	-0.0115598	-0.329786	0.0100349	0.0679576	0.007281	0.0774756	0.00264096	-1.27457	-0.0675306	-0.100927	-0.0177072	-0.0878189	-0.027927	-0.131834	0.0781731	-0.0250342	-0.286048	0.00846272	0.117198	0.548068
0.65	0.217113	0.0305487	0.0193811	-0.000826484	0.0719471	0.00122971	-0.0588292	0.00748758	0.917502	0.00101101	0.000738662	0.00289608	-0.0176331	-0.0498654	-0.0436954	-0.00650721	-0.307986	-0.00988116	-0.391783	0.0174655	0.0642355	0.00830896	0.171607	8.55E-05	0.0155428	-0.0412007	-0.03985	-0.0222316	-0.29681	-0.00671266	-0.329695	0.00840966	0.0680505	0.00966091	0.0775039	0.00270232	-1.27528	-0.0744404	-0.101011	-0.0113539	-0.0881584	-0.0254084	-0.130986	0.0840219	-0.027906	-0.287451	0.00968796	0.121473	0.548532
0.66	0.217449	0.0365216	0.0193671	-0.00456267	0.0719968	0.00816188	-0.0587538	0.00756726	0.917514	0.00128943	0.000767353	0.00284501	-0.0181881	-0.0617688	-0.0435969	-0.00762127	-0.308159	-0.020001	-0.391565	0.0265189	0.0643128	0.0065618	0.171598	-0.00231358	0.0150587	-0.0450876	-0.0399514	-0.0256526	-0.296864	0.000593682	-0.329615	0.00788713	0.0681556	0.0126018	0.0775298	0.00236068	-1.27608	-0.0830463	-0.101019	-0.0037425	-0.0884779	-0.0218935	-0.13009	0.0893309	-0.0307048	-0.270719	0.010906	0.116237	0.548953
0.67	0.217842	0.042173	0.0193242	-0.0101335	0.0721257	0.0152704	-0.0586778	0.00765441	0.917529	0.0016731	0.000795576	0.00282315	-0.0188589	-0.0741723	-0.0434584	-0.00553528	-0.308432	-0.0287487	-0.391248	0.0372679	0.0643927	0.0104389	0.171546	-0.00845317	0.0145281	-0.0481801	-0.0400765	-0.0296696	-0.296842	0.00861013	-0.329535	0.00819686	0.0682749	0.0120163	0.0775518	0.00186042	-1.27695	-0.0905238	-0.100947	0.00331148	-0.0887597	-0.0160648	-0.129119	0.0954564	-0.0332065	-0.228867	0.0120634	0.106035	0.549295
0.68	0.218279	0.0454342	0.0192447	-0.014567	0.0723338	0.0217893	-0.0586013	0.00761106	0.917547	0.00193905	0.000823722	0.00281779	-0.0196297	-0.0833772	-0.0432622	-0.00338329	-0.308782	-0.0344534	-0.390826	0.0464822	0.0644861	0.00790743	0.171453	-0.0112462	0.0139691	-0.0492397	-0.0402223	-0.030778	-0.296738	0.0168648	-0.329453	0.00786474	0.0683958	0.0122489	0.0775702	0.00177054	-1.27789	-0.0950683	-0.100808	0.00754522	-0.0889865	-0.0103569	-0.128129	0.0922962	-0.0352086	-0.170436	0.0130327	0.0811255	0.54962
0.69	0.218724	0.04497	0.019129	-0.020335	0.0726184	0.0287635	-0.0585253	0.00760982	0.917567	0.0019765	0.000852216	0.00288312	-0.0204495	-0.087871	-0.0430093	0.00181908	-0.309192	-0.0408045	-0.390325	0.0532316	0.064545	0.00417248	0.171334	-0.0130284	0.0134282	-0.0448652	-0.0403846	-0.0321946	-0.296539	0.0272203	-0.329386	0.00517155	0.0684946	0.00751459	0.0775979	0.00350463	-1.27883	-0.0953714	-0.100626	0.0118642	-0.0891497	-0.0031956	-0.127209	0.0844096	-0.0365431	-0.0973644	0.0137333	0.0525507	0.550025
0.7	0.219169	0.0443798	0.0189756	-0.0260618	0.0729851	0.036401	-0.0584501	0.00747133	0.917587	0.00206791	0.000881334	0.00294614	-0.021298	-0.0914595	-0.0426968	0.00689951	-0.309665	-0.0467912	-0.389764	0.0584211	0.0645759	0.00160888	0.171194	-0.0145067	0.0129266	-0.0388092	-0.0405731	-0.0335222	-0.296233	0.038307	-0.329361	-0.000301063	0.0685622	0.00757317	0.0776419	0.00559944	-1.27977	-0.0952638	-0.100404	0.0157871	-0.0892382	0.00476546	-0.126433	0.0689652	-0.0371046	-0.0156693	0.0141175	0.0181432	0.550547
0.71	0.219602	0.0434721	0.0187844	-0.0303802	0.0734387	0.0430599	-0.058376	0.00737677	0.917608	0.00194991	0.000911093	0.00300554	-0.0221583	-0.0936839	-0.0423318	0.00970355	-0.310198	-0.0519311	-0.389159	0.0621734	0.0645834	-0.00056568	0.171037	-0.0159437	0.0124835	-0.0328743	-0.0407988	-0.0352044	-0.295817	0.0474435	-0.329395	-0.00605399	0.0686057	0.00274726	0.0777105	0.00781215	-1.28069	-0.0944049	-0.100147	0.0175672	-0.0892423	0.012816	-0.125801	0.0597122	-0.0368252	0.0705951	0.0141395	-0.0184592	0.551157
0.72	0.220017	0.0420978	0.0185764	-0.0334658	0.0739551	0.0488772	-0.0583026	0.00736153	0.917627	0.00184855	0.000941421	0.00306848	-0.0230193	-0.0945217	-0.0419485	0.0113464	-0.310779	-0.0577178	-0.388528	0.0647841	0.0645611	-0.00430047	0.17088	-0.016102	0.0120898	-0.0281407	-0.0410513	-0.0371584	-0.295321	0.0553664	-0.329476	-0.00974897	0.0686093	-0.00130653	0.0778003	0.00995098	-1.28159	-0.0923393	-0.0998914	0.0179792	-0.0891687	0.0208376	-0.125276	0.0475542	-0.035696	0.153448	0.013792	-0.0545891	0.551816
0.73	0.220429	0.0405359	0.0183404	-0.0367286	0.0745375	0.0539025	-0.0582288	0.00730684	0.917644	0.00164688	0.00097235	0.00311297	-0.023894	-0.0941031	-0.0415375	0.0130427	-0.31143	-0.0644674	-0.387874	0.0649609	0.0645228	-0.00188749	0.170718	-0.0163168	0.0117244	-0.0220944	-0.0413589	-0.0406923	-0.294754	0.0595234	-0.3296	-0.0155704	0.0685982	0.000416587	0.0779193	0.0128892	-1.28248	-0.0902863	-0.0996245	0.018078	-0.0889984	0.0299578	-0.124873	0.0440921	-0.0337782	0.228733	0.0130899	-0.0883875	0.552502
0.74	0.22079	0.0330679	0.0180995	-0.0383205	0.0751636	0.0572757	-0.0581578	0.00691936	0.917659	0.00139279	0.00100356	0.00314054	-0.0247077	-0.0842091	-0.0411332	0.0154193	-0.312135	-0.0693232	-0.387248	0.0600845	0.0645301	0.00220834	0.170562	-0.0152883	0.0114532	-0.00892627	-0.0416951	-0.0398889	-0.294172	0.0580706	-0.3298	-0.0244625	0.0686197	0.00523667	0.0780573	0.0149771	-1.28332	-0.0819495	-0.0993741	0.0168143	-0.0887452	0.0381191	-0.1245	0.0370507	-0.0311642	0.291779	0.0120622	-0.118426	0.553171
0.75	0.221054	0.0203915	0.0178445	-0.0394179	0.0758131	0.0579759	-0.0580909	0.00637956	0.917671	0.000988852	0.00103508	0.0031465	-0.025381	-0.0662598	-0.0407278	0.0205664	-0.312865	-0.0705241	-0.386689	0.0507217	0.0645823	0.00808028	0.17042	-0.0130544	0.0113323	0.00845524	-0.0420664	-0.0371652	-0.293608	0.0551099	-0.330084	-0.0320802	0.0686833	0.0066766	0.0782165	0.0167338	-1.28407	-0.0685296	-0.0991482	0.0145239	-0.0883917	0.046932	-0.124194	0.0326373	-0.0279854	0.340999	0.0107571	-0.142264	0.553852
0.76	0.221151	0.00165195	0.0175917	-0.0383167	0.0764512	0.0555842	-0.0580313	0.00558172	0.917677	0.000423288	0.00106651	0.00312836	-0.0258076	-0.0387924	-0.0403435	0.0265699	-0.313566	-0.0663843	-0.386253	0.0366827	0.0646905	0.0129994	0.170307	-0.0102156	0.0114273	0.030724	-0.0424444	-0.0304228	-0.293067	0.0529282	-0.330441	-0.0382929	0.0687665	0.0086734	0.0783865	0.0168763	-1.28466	-0.0495591	-0.0989765	0.0100358	-0.0879418	0.0549295	-0.123947	0.0227548	-0.0244051	0.371315	0.00923808	-0.161575	0.554545
0.77	0.221117	-0.00337111	0.0173499	-0.0343685	0.0770687	0.0545803	-0.057977	0.0054221	0.91768	0.000198655	0.00109698	0.00288283	-0.026039	-0.0304435	-0.0399871	0.0239826	-0.314228	-0.0651844	-0.385913	0.0329824	0.0648246	0.0120402	0.170218	-0.00887924	0.0116672	0.0323463	-0.0428183	-0.0266346	-0.292525	0.0530802	-0.330813	-0.0343558	0.0688545	0.0101984	0.078553	0.015484	-1.28512	-0.0459062	-0.0988519	0.00634169	-0.087395	0.0624714	-0.123722	0.0272792	-0.0206247	0.38012	0.00760274	-0.166389	0.555157
0.78	0.221108	0.00443519	0.0171537	-0.0315007	0.0776884	0.058414	-0.0579223	0.00552118	0.917684	0.000756339	0.00112405	0.00251357	-0.0263108	-0.0407359	-0.0396831	0.0172612	-0.314917	-0.0718128	-0.385559	0.0384378	0.0649525	0.0146397	0.170127	-0.0100703	0.0118365	0.0191832	-0.0431495	-0.0272497	-0.29196	0.0585323	-0.331112	-0.0260253	0.0689641	0.011904	0.0786873	0.0112167	-1.28563	-0.0552735	-0.0987382	0.00875819	-0.0867785	0.0708024	-0.12341	0.0411687	-0.0168806	0.364759	0.00593243	-0.164481	0.555586
0.79	0.221186	0.0129045	0.0169927	-0.028691	0.0783494	0.0633434	-0.0578658	0.00570731	0.917695	0.00143847	0.00114688	0.0020377	-0.026719	-0.0530872	-0.0394029	0.0107221	-0.315682	-0.0775742	-0.385128	0.0471487	0.0650948	0.0134902	0.170007	-0.0146596	0.0118702	0.00425003	-0.0434391	-0.0256062	-0.29135	0.0625282	-0.331316	-0.0149287	0.0691102	0.0178614	0.0787711	0.00487974	-1.28624	-0.066105	-0.0985731	0.013746	-0.086091	0.0783425	-0.122947	0.0549881	-0.0133977	0.32705	0.00433762	-0.154107	0.555777
0.8	0.221338	0.0196632	0.0168612	-0.0276993	0.0790526	0.0682279	-0.0578079	0.00589014	0.917712	0.00196535	0.00116478	0.00151205	-0.0272531	-0.064188	-0.0391335	0.0072629	-0.316493	-0.0803634	-0.384612	0.05542	0.0652358	0.0132413	0.169856	-0.0161624	0.0117723	-0.00931625	-0.0436721	-0.0241307	-0.290712	0.065911	-0.331402	-0.00243608	0.0692744	0.0139152	0.078801	0.000945339	-1.28694	-0.0757398	-0.0983341	0.0221717	-0.0853332	0.0865102	-0.122335	0.0686628	-0.010446	0.259211	0.00289848	-0.132188	0.555742
0.81	0.221549	0.0238101	0.0167446	-0.026584	0.0797985	0.0718268	-0.0577492	0.00587406	0.917735	0.00251715	0.00117735	0.000979503	-0.0278848	-0.0711563	-0.0388544	0.00532261	-0.317322	-0.0799186	-0.38402	0.0618287	0.0653791	0.0150242	0.169674	-0.0191539	0.0115659	-0.0192259	-0.0438537	-0.0206187	-0.290045	0.0694374	-0.331372	0.00822745	0.0693961	0.0098645	0.0787902	-0.00327895	-1.28772	-0.0819047	-0.0979944	0.0313538	-0.084501	0.0936638	-0.121597	0.0772853	-0.00828641	0.168905	0.00175192	-0.0959106	0.555531
0.82	0.221788	0.0256562	0.0166723	-0.0221287	0.0805623	0.0737011	-0.0576909	0.00585811	0.917763	0.00288944	0.00118409	0.000395239	-0.0285671	-0.0730599	-0.0386061	0.000819647	-0.318141	-0.0788233	-0.383388	0.0642355	0.0655108	0.0106272	0.169482	-0.0195621	0.0112874	-0.0279292	-0.0439433	-0.0136787	-0.289349	0.0725123	-0.331239	0.0183595	0.069509	0.00950519	0.0787328	-0.00703805	-1.28855	-0.0856664	-0.0975751	0.0390405	-0.0836275	0.0976411	-0.120808	0.0787688	-0.00711955	0.0617757	0.00100368	-0.0519784	0.555301
0.83	0.222045	0.0270933	0.016637	-0.0183386	0.0813265	0.0735888	-0.0576327	0.00583815	0.917793	0.00314484	0.00118549	-0.000124446	-0.0292704	-0.0729434	-0.038383	-0.00229872	-0.318947	-0.0769669	-0.38275	0.0632157	0.0656037	0.00658938	0.169295	-0.0185735	0.010945	-0.035335	-0.0439631	-0.00919851	-0.288628	0.0743857	-0.331012	0.0269617	0.0695785	0.00411233	0.0786475	-0.00965293	-1.2894	-0.0879486	-0.0970751	0.0465371	-0.0827089	0.102128	-0.120048	0.075776	-0.00708689	-0.0557533	0.000723294	-0.00379201	0.555185
0.84	0.222317	0.0289886	0.0166475	-0.0117158	0.0820682	0.0715529	-0.0575752	0.00572923	0.917823	0.003038	0.00118166	-0.00064697	-0.0299733	-0.0701561	-0.0382069	-0.00897463	-0.319725	-0.073269	-0.382146	0.0570039	0.0656472	0.00117209	0.169134	-0.0140772	0.0105463	-0.042943	-0.0439205	-0.00436471	-0.287912	0.0728514	-0.330713	0.0325302	0.0695945	-0.00115269	0.0785435	-0.0108732	-1.29027	-0.0903792	-0.0965118	0.0510053	-0.0817574	0.104074	-0.119321	0.0683596	-0.00822947	-0.171399	0.000958306	0.0501631	0.55518
0.85	0.22261	0.0320302	0.0167129	-0.00706643	0.0827798	0.070244	-0.0575172	0.00588952	0.917852	0.00273637	0.00117289	-0.00110556	-0.0306692	-0.0682664	-0.0381028	-0.0150081	-0.320472	-0.0709532	-0.381618	0.0484141	0.0656487	-0.00115659	0.169017	-0.00924872	0.0100898	-0.0499078	-0.0438267	-0.00359571	-0.287223	0.0695211	-0.33037	0.0358615	0.0695665	-0.00346719	0.0784336	-0.0111258	-1.29115	-0.0962914	-0.0958982	0.0570168	-0.0807873	0.107019	-0.118668	0.0651858	-0.0104987	-0.279394	0.00169115	0.0988016	0.555276
0.86	0.222929	0.0320374	0.0168268	-0.0010109	0.0834635	0.0676926	-0.0574588	0.00568637	0.917879	0.00259949	0.00115957	-0.00155122	-0.0313582	-0.0615764	-0.0380732	-0.0217066	-0.32119	-0.0669255	-0.38118	0.038386	0.0656704	0.00731261	0.168932	-0.0079873	0.0095795	-0.0522959	-0.0437008	-0.000275302	-0.286593	0.0602611	-0.330006	0.0360259	0.0695389	-0.000590952	0.0783119	-0.0132894	-1.29208	-0.0983238	-0.0952335	0.0601941	-0.0798007	0.1081	-0.117992	0.0720438	-0.0137678	-0.371563	0.00288391	0.139382	0.555373
0.87	0.223193	0.0204858	0.0169871	0.00411207	0.0840988	0.0628648	-0.0574043	0.0051301	0.917901	0.00182477	0.00114238	-0.00186753	-0.0319272	-0.0398774	-0.0381248	-0.0230043	-0.321848	-0.0595768	-0.380871	0.0220076	0.0657697	0.0106045	0.168892	-0.000366176	0.00912521	-0.0413898	-0.0435386	0.00673632	-0.286077	0.0472723	-0.329655	0.0333108	0.0695624	0.0034824	0.0781827	-0.012699	-1.29298	-0.0887938	-0.0945508	0.0611712	-0.0788004	0.108683	-0.117254	0.0724797	-0.017857	-0.443525	0.00446153	0.171267	0.555502
0.88	0.223304	0.00325763	0.0171835	0.00967507	0.0846689	0.0566529	-0.0573572	0.00424839	0.917915	0.00110904	0.00112227	-0.00217359	-0.0322336	-0.00950338	-0.038256	-0.0220019	-0.32241	-0.0502655	-0.380754	0.00125298	0.0658974	0.0155505	0.168922	0.00616683	0.00885079	-0.0230356	-0.0433392	0.0172268	-0.285682	0.0350188	-0.329353	0.0281097	0.0696048	0.00537275	0.078059	-0.0132642	-1.29374	-0.0753189	-0.0938817	0.0592614	-0.0777857	0.10822	-0.116518	0.0787072	-0.0225543	-0.491615	0.00633983	0.198324	0.555734
0.89	0.223309	0.00213186	0.0174374	0.0196721	0.0851551	0.04921	-0.0573164	0.00409848	0.917925	0.001047	0.00109898	-0.00248563	-0.0323434	-0.000400344	-0.038489	-0.0317323	-0.322883	-0.0436737	-0.380801	-0.00841259	0.066084	0.0202686	0.168998	0.00991094	0.00867902	-0.0300394	-0.0430727	0.0243134	-0.285395	0.0250453	-0.329047	0.0362083	0.0696849	0.0100099	0.0779052	-0.0181291	-1.29445	-0.078494	-0.0932671	0.0511721	-0.0767784	0.105464	-0.115698	0.0810227	-0.0276041	-0.51506	0.00842393	0.213313	0.555993
0.9	0.223351	0.00773611	0.0178023	0.0334398	0.0855248	0.0386695	-0.0572749	0.00416896	0.917938	0.00139064	0.00107251	-0.00272389	-0.0324727	-0.000245378	-0.0388739	-0.0468275	-0.32329	-0.036754	-0.380909	-0.0127475	0.0662532	0.0191468	0.169116	0.0111455	0.00838159	-0.049184	-0.0426803	0.0320862	-0.285207	0.0162594	-0.328614	0.0513253	0.069833	0.018085	0.077687	-0.0254943	-1.29524	-0.0871185	-0.0927768	0.0349817	-0.0758375	0.0984666	-0.11481	0.0860093	-0.0327427	-0.510439	0.0106021	0.213476	0.556282
0.91	0.22344	0.00947645	0.0182664	0.0464383	0.0857414	0.0240357	-0.0572322	0.00429416	0.917953	0.00180397	0.00104539	-0.00263541	-0.0326261	0.00472241	-0.0393804	-0.0569472	-0.323604	-0.0248123	-0.381066	-0.018373	0.0664484	0.0189663	0.169243	0.01107	0.00791931	-0.0663928	-0.0421635	0.0403551	-0.285122	0.00433656	-0.328	0.0708267	0.0700739	0.0254176	0.0773862	-0.0330853	-1.29611	-0.0933978	-0.0924719	0.0124151	-0.0749815	0.0888903	-0.113952	0.090152	-0.0377066	-0.47741	0.012744	0.207419	0.556659
0.92	0.22352	0.00680133	0.0188294	0.0611261	0.0857757	0.00808536	-0.0571902	0.00421487	0.917973	0.00216002	0.00102044	-0.0023453	-0.0327301	0.014419	-0.0399965	-0.0662131	-0.323766	-0.00728248	-0.38128	-0.0235728	0.0666453	0.0166201	0.169381	0.0143006	0.00734519	-0.0806666	-0.0415069	0.0530311	-0.285188	-0.012116	-0.327185	0.0922378	0.0703276	0.0283671	0.0769979	-0.0425129	-1.29704	-0.0934683	-0.0924205	-0.0161786	-0.0742573	0.0728429	-0.112942	0.100512	-0.0421387	-0.405161	0.0147731	0.185976	0.556965
0.93	0.223575	0.00359184	0.0194756	0.0705795	0.0856417	-0.00536101	-0.0571483	0.00419072	0.917997	0.00278065	0.000999757	-0.00178106	-0.0327713	0.0227929	-0.0407008	-0.0697112	-0.32375	0.0104109	-0.381538	-0.0278178	0.066785	0.0133445	0.169544	0.0149841	0.00667739	-0.0919803	-0.0407156	0.0614174	-0.285412	-0.0267595	-0.326159	0.112996	0.0705899	0.027692	0.0765254	-0.0511252	-1.29797	-0.0926733	-0.0926474	-0.0435804	-0.0736996	0.0556022	-0.111914	0.101547	-0.0456491	-0.294224	0.0164803	0.142274	0.557287
0.94	0.223579	-0.00471034	0.0201797	0.0785245	0.0853646	-0.0169749	-0.0571079	0.00397719	0.918028	0.00319212	0.00098551	-0.00104519	-0.0327192	0.0359875	-0.0414608	-0.070668	-0.323553	0.0279575	-0.381841	-0.0322689	0.0669181	0.00937152	0.169714	0.0179539	0.00595686	-0.0955919	-0.0398113	0.0713465	-0.285783	-0.0408801	-0.324933	0.130813	0.0708779	0.0232469	0.075974	-0.0574495	-1.2989	-0.0844552	-0.0931589	-0.0720878	-0.0733381	0.0331825	-0.11091	0.0930434	-0.0479009	-0.155064	0.017697	0.0889712	0.557712
0.95	0.223493	-0.0136068	0.0209356	0.0859939	0.0849708	-0.0260707	-0.0570687	0.00384385	0.918062	0.00344564	0.000979322	-0.000167414	-0.0325379	0.0495795	-0.0422797	-0.0730192	-0.323192	0.0419385	-0.382189	-0.036939	0.066972	0.00228996	0.169911	0.0211978	0.00525236	-0.0962104	-0.0388054	0.0812904	-0.286279	-0.0530985	-0.323554	0.144097	0.0711093	0.0264561	0.0753565	-0.0634805	-1.29976	-0.0746803	-0.0939628	-0.101045	-0.0732236	0.00522283	-0.110047	0.0737704	-0.0486687	0.000521924	0.0183078	0.0211266	0.558338
0.96	0.223315	-0.0230074	0.0217261	0.089436	0.0844924	-0.031976	-0.0570304	0.00380568	0.918097	0.00346838	0.000982887	0.000913694	-0.0322313	0.0627078	-0.0431467	-0.0726361	-0.322716	0.0498098	-0.382585	-0.0426073	0.0669536	-0.00668618	0.170138	0.0253482	0.0045909	-0.0911463	-0.0377345	0.0861805	-0.28687	-0.0608704	-0.322075	0.150102	0.0713072	0.0135967	0.0747057	-0.0656822	-1.30053	-0.0638214	-0.0950469	-0.126633	-0.0733928	-0.0252167	-0.109408	0.0527689	-0.0478574	0.158344	0.0182278	-0.0456518	0.559204
0.97	0.223048	-0.0315639	0.0225361	0.0915978	0.0839566	-0.0362165	-0.0569915	0.00396569	0.91813	0.00306473	0.000997623	0.00206561	-0.0317999	0.0757954	-0.0440592	-0.0730256	-0.322175	0.053268	-0.383051	-0.0509409	0.066822	-0.0176454	0.17042	0.0308079	0.00400368	-0.0833247	-0.0366423	0.0885466	-0.287529	-0.067761	-0.320567	0.149522	0.071435	0.00989099	0.074056	-0.0631077	-1.3012	-0.0533404	-0.096391	-0.15051	-0.0738802	-0.0591614	-0.108968	0.0470653	-0.0455159	0.306205	0.0174757	-0.110822	0.56017
0.98	0.222693	-0.0418692	0.0233373	0.0900774	0.0833874	-0.0392263	-0.0569512	0.0040891	0.918159	0.00260261	0.00102455	0.00332226	-0.0312331	0.0910061	-0.0449966	-0.0694306	-0.321618	0.0529763	-0.383619	-0.0627263	0.0666321	-0.019116	0.170749	0.0355708	0.00352537	-0.0679003	-0.035588	0.086776	-0.288254	-0.074424	-0.31911	0.140626	0.0715021	0.00393469	0.0734305	-0.0604802	-1.30178	-0.0399973	-0.0979581	-0.170501	-0.0746987	-0.0937885	-0.10858	0.0444924	-0.0417939	0.432594	0.0160974	-0.168416	0.56106
0.99	0.222187	-0.0660957	0.0241102	0.0864946	0.0827938	-0.0424556	-0.0569117	0.00372263	0.91818	0.00135611	0.00106432	0.00464876	-0.0304405	0.123898	-0.0459445	-0.0586692	-0.321047	0.0546928	-0.384331	-0.0811897	0.0664579	-0.0159967	0.171128	0.0425824	0.00327007	-0.0322093	-0.0345978	0.0898838	-0.289055	-0.083589	-0.317789	0.121474	0.0715583	0.00623647	0.072851	-0.0539742	-1.3022	-0.0120744	-0.0997252	-0.187587	-0.0758584	-0.130435	-0.108245	0.0380899	-0.0369172	0.536845	0.014174	-0.215277	0.561879
1	0.221407	-0.0902829	0.0248236	0.0788628	0.082191	-0.0422333	-0.056877	0.00333649	0.918186	5.13E-05	0.00111747	0.00593124	-0.029258	0.154899	-0.0468763	-0.0449368	-0.320443	0.0531551	-0.385239	-0.0975272	0.0662653	-0.0205697	0.171581	0.0481756	0.00343171	0.00915663	-0.033701	0.0904118	-0.289925	-0.0894156	-0.316711	0.0949681	0.0715791	-0.00274395	0.0723554	-0.0457932	-1.30232	0.015423	-0.101653	-0.196842	-0.0773494	-0.16526	-0.10797	0.0350755	-0.0311545	0.610338	0.0118295	-0.251517	0.5626
1.01	0.220527	-0.0844297	0.025453	0.064999	0.0816662	-0.0314141	-0.0568398	0.00423882	0.918184	-0.000268325	0.00118154	0.00688274	-0.0279662	0.138683	-0.0477503	-0.0391536	-0.319917	0.0382872	-0.386181	-0.0869507	0.0660622	-0.0172223	0.172047	0.0439509	0.00382638	0.0188277	-0.0329357	0.0755307	-0.290772	-0.0802253	-0.315867	0.0749156	0.0715836	0.00538429	0.0719238	-0.0397479	-1.3023	0.0114396	-0.103611	-0.190679	-0.079151	-0.193026	-0.107684	0.0389582	-0.0248219	0.64994	0.0091996	-0.274173	0.563115
1.02	0.219765	-0.068985	0.0259551	0.047949	0.0812959	-0.0186084	-0.0567922	0.00529782	0.918184	0.000271549	0.0012544	0.00767435	-0.0269133	0.104835	-0.0484845	-0.0327409	-0.319562	0.0227865	-0.386937	-0.0620514	0.0659433	-0.00423886	0.172427	0.0305759	0.00419648	0.0175649	-0.0323464	0.0576109	-0.291481	-0.0626367	-0.315193	0.0600984	0.0716803	0.0155075	0.0715365	-0.035987	-1.30238	-0.000591386	-0.105461	-0.177754	-0.0812093	-0.215197	-0.107322	0.044958	-0.018277	0.652561	0.00640495	-0.28203	0.563406
1.03	0.219142	-0.0574503	0.0262902	0.0244227	0.0811022	-0.00431074	-0.0567345	0.00612618	0.918191	0.00113172	0.00133489	0.00840531	-0.0261668	0.0693104	-0.0490007	-0.016098	-0.319376	0.00647832	-0.387391	-0.0273215	0.0659417	0.00411332	0.172661	0.0145744	0.004517	0.0220822	-0.0319396	0.0383778	-0.291976	-0.0375534	-0.314656	0.0474111	0.0718482	0.0172524	0.0711899	-0.0337326	-1.30256	-0.00814586	-0.107128	-0.156158	-0.083461	-0.22952	-0.106909	0.0493807	-0.011876	0.622055	0.00362744	-0.270914	0.563558
1.04	0.218617	-0.0477103	0.0264017	-0.00321288	0.0811159	0.0119772	-0.0566697	0.006898	0.918208	0.00228236	0.00142251	0.00904818	-0.0257096	0.0295339	-0.0492021	0.00658371	-0.319375	-0.0105148	-0.387447	0.0174076	0.0660013	0.00604801	0.172717	-0.00362774	0.00484823	0.0290721	-0.0317442	0.018683	-0.292196	-0.00689085	-0.314249	0.0357262	0.0720435	0.0218916	0.0708935	-0.0271945	-1.30282	-0.0145559	-0.108528	-0.126291	-0.0858197	-0.236112	-0.106362	0.0515598	-0.00595276	0.555456	0.000996015	-0.250371	0.563532
1.05	0.218189	-0.0374082	0.0262656	-0.0360202	0.0813567	0.0297338	-0.0565973	0.00749213	0.918238	0.00374725	0.00151539	0.00951735	-0.0255685	-0.0129737	-0.0490409	0.0355273	-0.319561	-0.0291196	-0.387038	0.0651249	0.0660831	0.0151556	0.172576	-0.0264551	0.00518548	0.0384325	-0.0317662	-0.00548655	-0.292084	0.028368	-0.313951	0.0233701	0.072285	0.0226149	0.0706519	-0.0204448	-1.3031	-0.0228933	-0.109589	-0.0871989	-0.0882048	-0.231761	-0.105827	0.0568477	-0.000930451	0.439787	-0.00135961	-0.218418	0.563424
1.06	0.217847	-0.0277442	0.0258356	-0.069841	0.0818596	0.0509168	-0.0565203	0.00792381	0.918283	0.00530392	0.0016115	0.00964078	-0.0257389	-0.0572493	-0.0484574	0.0640407	-0.319967	-0.0513882	-0.386129	0.117617	0.0662597	0.0171397	0.172203	-0.049076	0.00556197	0.0500417	-0.0320617	-0.0297956	-0.291606	0.0657265	-0.313791	0.00853733	0.0725259	0.0255834	0.0704847	-0.0127916	-1.30342	-0.0295514	-0.110203	-0.0388036	-0.0905052	-0.220256	-0.105322	0.0413422	0.00269223	0.277749	-0.00323448	-0.154461	0.563326
1.07	0.217594	-0.0181359	0.0251142	-0.107829	0.0826757	0.078727	-0.0564392	0.00826322	0.918344	0.00677345	0.00170702	0.00940701	-0.0262507	-0.103889	-0.0474587	0.0943501	-0.320656	-0.0835072	-0.384682	0.172552	0.0664488	0.0210816	0.171597	-0.0730109	0.00598793	0.0655254	-0.0326434	-0.05915	-0.290728	0.108465	-0.313795	-0.0103444	0.0727598	0.0180669	0.0704048	-0.00223946	-1.30376	-0.0348625	-0.110265	0.0231745	-0.0926498	-0.199125	-0.104976	0.0266518	0.00449899	0.0798611	-0.0043799	-0.0708891	0.563421
1.08	0.217462	-0.0032185	0.0240964	-0.144603	0.0838905	0.116016	-0.0563539	0.00885575	0.918418	0.00790142	0.00179778	0.0086797	-0.0271649	-0.158211	-0.0460475	0.116913	-0.32174	-0.126273	-0.382665	0.230695	0.0666774	0.0206813	0.170748	-0.0956063	0.00645121	0.077047	-0.0335544	-0.090012	-0.289398	0.1536	-0.314004	-0.0325515	0.072905	0.0123784	0.0704331	0.00882944	-1.30414	-0.0478923	-0.109642	0.0964892	-0.0945563	-0.172236	-0.104837	0.00212473	0.00425286	-0.128534	-0.0046451	0.0202545	0.563774
1.09	0.217467	0.0101096	0.0228242	-0.173232	0.08555	0.151464	-0.0562629	0.00928695	0.918501	0.00866934	0.00187962	0.00764653	-0.0285066	-0.204122	-0.0442831	0.131641	-0.323281	-0.168217	-0.380098	0.279634	0.066882	0.017391	0.169694	-0.114146	0.0069431	0.0876926	-0.0347838	-0.115716	-0.28765	0.190424	-0.314452	-0.0562955	0.0729805	0.00484988	0.070577	0.019605	-1.30457	-0.0609029	-0.108272	0.165747	-0.0961757	-0.142741	-0.104852	-0.00337257	0.00195892	-0.326953	-0.00400852	0.108032	0.564242
1.1	0.217526	0.00828431	0.0213819	-0.192828	0.0875538	0.175507	-0.0561695	0.00930811	0.918589	0.00880984	0.00195068	0.00655237	-0.0300985	-0.220522	-0.0422806	0.145832	-0.325217	-0.203564	-0.377152	0.305979	0.0670478	0.0132915	0.168494	-0.124922	0.00752979	0.109819	-0.0362634	-0.132779	-0.285605	0.21096	-0.315139	-0.0803614	0.0729836	-0.00192564	0.0708311	0.0304745	-1.30499	-0.0582228	-0.106276	0.220895	-0.0974939	-0.112233	-0.104929	-0.00501569	-0.00220197	-0.500394	-0.00252247	0.186878	0.564722
1.11	0.217504	-0.00562595	0.0198453	-0.202767	0.0897676	0.188553	-0.0560779	0.0090129	0.918675	0.00810837	0.00201028	0.00539325	-0.0316771	-0.211031	-0.0401559	0.15696	-0.327464	-0.230926	-0.374052	0.311204	0.0671567	0.00622197	0.167227	-0.128156	0.0083305	0.13865	-0.0379183	-0.140369	-0.28342	0.217624	-0.316052	-0.102059	0.0729121	-0.0126362	0.0711818	0.0401097	-1.30528	-0.0416759	-0.103819	0.260776	-0.0984986	-0.0817177	-0.105002	-0.0104293	-0.00793819	-0.640351	-0.000301838	0.255472	0.565171
1.12	0.217263	-0.0377034	0.018263	-0.203463	0.0920548	0.187083	-0.0559914	0.00817466	0.918749	0.00670763	0.00205852	0.0042378	-0.0329659	-0.16563	-0.037996	0.169182	-0.329883	-0.238931	-0.371036	0.287761	0.067246	0.00879626	0.165968	-0.122811	0.00946644	0.181129	-0.0396937	-0.135281	-0.281221	0.210418	-0.317179	-0.122972	0.0727681	-0.0158397	0.0716239	0.0482542	-1.30529	-0.00714682	-0.101074	0.282045	-0.099163	-0.0513471	-0.105125	-0.0123567	-0.0148935	-0.744271	0.00249575	0.303209	0.565586
1.13	0.216713	-0.0599393	0.0167057	-0.194841	0.0942723	0.178817	-0.0559129	0.00783809	0.91881	0.00550687	0.00209467	0.00291338	-0.0337627	-0.12624	-0.0359151	0.169096	-0.332288	-0.236528	-0.368306	0.26034	0.0673412	0.00565623	0.164773	-0.115413	0.0109911	0.203408	-0.0414923	-0.12698	-0.279116	0.198856	-0.318468	-0.130715	0.0725888	-0.0159725	0.0721178	0.0500965	-1.30494	0.0175655	-0.0982269	0.290003	-0.099486	-0.0200999	-0.105228	-0.0179053	-0.0226968	-0.811028	0.00569198	0.334085	0.565891
1.14	0.216054	-0.0627595	0.0152468	-0.180492	0.0963784	0.169138	-0.0558319	0.00838622	0.918862	0.00496778	0.00211583	0.00135917	-0.0343393	-0.111014	-0.0339923	0.15636	-0.334657	-0.232528	-0.365794	0.242194	0.0674229	0.00741782	0.163648	-0.108336	0.0125884	0.195363	-0.0432287	-0.120288	-0.277106	0.189028	-0.319748	-0.123672	0.072435	-0.0133745	0.0726049	0.0467095	-1.30443	0.0238597	-0.0953576	0.290027	-0.0994758	0.0135787	-0.105294	-0.0127975	-0.0309805	-0.840679	0.0091499	0.352909	0.565988
1.15	0.215406	-0.061032	0.0139114	-0.163108	0.0983236	0.152266	-0.0557439	0.00911639	0.918913	0.00527074	0.00212163	-0.000153704	-0.0348405	-0.0997451	-0.032232	0.143304	-0.336934	-0.216321	-0.363458	0.22508	0.0675446	0.0173693	0.162566	-0.107905	0.0140683	0.17652	-0.0448552	-0.111546	-0.275219	0.174373	-0.320908	-0.107181	0.072325	-0.00660389	0.0730361	0.0389251	-1.3039	0.0257855	-0.0925436	0.278584	-0.0991071	0.05073	-0.105301	-0.00770385	-0.0393964	-0.837204	0.012719	0.355455	0.565855
1.16	0.214792	-0.0581525	0.0127253	-0.139417	0.100015	0.125632	-0.0556491	0.00979612	0.918968	0.00574003	0.00211336	-0.00147972	-0.0352815	-0.0880012	-0.0306337	0.128567	-0.338962	-0.183553	-0.361288	0.208833	0.0677867	0.0256146	0.161509	-0.103242	0.0153479	0.147604	-0.0463078	-0.0970554	-0.273515	0.152333	-0.321846	-0.078596	0.0722899	-0.000750598	0.0733697	0.0275711	-1.30338	0.0276168	-0.089917	0.251439	-0.098365	0.0876944	-0.105214	0.000382246	-0.0476019	-0.797927	0.0162376	0.343984	0.565464
1.17	0.214208	-0.0557498	0.0117192	-0.113318	0.101354	0.091875	-0.0555479	0.0104524	0.919029	0.00640257	0.00209317	-0.0025245	-0.0356416	-0.074546	-0.0292069	0.116179	-0.340607	-0.141628	-0.359283	0.191853	0.0680703	0.0292898	0.160501	-0.0965243	0.0163666	0.113045	-0.04752	-0.0808581	-0.272067	0.126389	-0.322443	-0.0400781	0.0723148	0.00330933	0.0735759	0.0140618	-1.30288	0.0305128	-0.0876274	0.211813	-0.0972507	0.125858	-0.105043	-0.00134533	-0.055146	-0.700331	0.0195921	0.320403	0.564831
1.18	0.21365	-0.0525506	0.0109083	-0.0843941	0.102282	0.0547846	-0.0554403	0.0111427	0.919096	0.00698868	0.0020633	-0.00339796	-0.0359052	-0.0602751	-0.0279518	0.102423	-0.341804	-0.0958295	-0.357458	0.172887	0.0683618	0.0265209	0.159572	-0.0872741	0.0170839	0.0744378	-0.0484595	-0.0622985	-0.270923	0.0942634	-0.322633	0.00154887	0.0723378	0.000646901	0.0736559	0.00227016	-1.30237	0.031866	-0.0857958	0.161179	-0.0957617	0.163373	-0.105033	-0.0301032	-0.0613802	-0.535965	0.0225381	0.263206	0.564204
1.19	0.213127	-0.0497524	0.0103103	-0.0533673	0.10278	0.0185447	-0.0553278	0.0113927	0.91917	0.00779408	0.00202588	-0.00406849	-0.0360654	-0.042881	-0.0268869	0.08636	-0.342534	-0.0506545	-0.355845	0.149886	0.0686445	0.0292682	0.158739	-0.0786558	0.0174924	0.0378808	-0.0491065	-0.0405262	-0.270149	0.0572506	-0.322425	0.0396461	0.0723316	-0.00213305	0.0736246	-0.0101423	-1.3019	0.0365488	-0.0845071	0.104063	-0.0939102	0.197862	-0.105332	-0.0592067	-0.0656939	-0.317332	0.0247253	0.175324	0.563818
1.2	0.212659	-0.0432665	0.00994291	-0.0245431	0.102902	-0.00855811	-0.0552116	0.0118199	0.91925	0.00804159	0.00198208	-0.00468516	-0.0361534	-0.030849	-0.0260416	0.0670648	-0.34285	-0.0139538	-0.354457	0.127085	0.0689128	0.0202143	0.158026	-0.064271	0.0175945	0.000952691	-0.0494513	-0.0211944	-0.26974	0.0248938	-0.321856	0.073342	0.0723157	-0.00294251	0.0734749	-0.0200094	-1.30146	0.0348853	-0.0837735	0.051474	-0.0917408	0.228215	-0.106102	-0.0985695	-0.0676777	-0.0736724	0.0259106	0.0707909	0.563848
1.21	0.21226	-0.0361469	0.00979828	0.00161073	0.102747	-0.0260962	-0.0550923	0.0121119	0.91933	0.00786493	0.00193196	-0.00533996	-0.0361953	-0.0191769	-0.0254328	0.0447899	-0.342834	0.0154974	-0.353316	0.100913	0.0690929	0.0172486	0.157459	-0.0478273	0.0174131	-0.032077	-0.0495203	-0.00322748	-0.269646	-0.00314173	-0.320978	0.101532	0.0722761	-0.00619714	0.0732247	-0.0285965	-1.30109	0.0323527	-0.0835227	0.00680035	-0.0893051	0.252028	-0.107259	-0.128714	-0.0672705	0.157918	0.026002	-0.0356267	0.564223
1.22	0.21193	-0.0311242	0.00989344	0.0322294	0.102386	-0.0406756	-0.0549694	0.0124715	0.919406	0.00719398	0.00187489	-0.00605795	-0.0362038	-0.00189159	-0.025121	0.0131611	-0.34254	0.0428941	-0.352456	0.0693975	0.0692229	0.00803215	0.157071	-0.0292324	0.0169696	-0.0635528	-0.0493084	0.0203072	-0.269851	-0.0351416	-0.31983	0.127274	0.0722085	-0.00465282	0.0728894	-0.0364573	-1.30081	0.0300538	-0.0837057	-0.038601	-0.0866986	0.26274	-0.10869	-0.14382	-0.0646663	0.364322	0.0250856	-0.126156	0.564785
1.23	0.211637	-0.0291869	0.010266	0.0654426	0.101811	-0.0562314	-0.0548439	0.0126134	0.919473	0.00627486	0.00181146	-0.00661966	-0.0361136	0.0256083	-0.0251989	-0.0227548	-0.341993	0.0653467	-0.35198	0.0243307	0.0692504	-0.000258966	0.156908	-0.00466594	0.0163111	-0.0907596	-0.0487844	0.0464056	-0.270402	-0.0685136	-0.318444	0.149239	0.0721674	-0.001108	0.0724752	-0.0461434	-1.30057	0.0284422	-0.0843505	-0.0863198	-0.0840464	0.261454	-0.110274	-0.146858	-0.0601749	0.534563	0.0233063	-0.208414	0.565405
1.24	0.211341	-0.0319084	0.0109386	0.100402	0.101011	-0.0718941	-0.0547172	0.0127199	0.919529	0.00510644	0.00174267	-0.00713982	-0.0358478	0.0621222	-0.025745	-0.063744	-0.341223	0.0874744	-0.351997	-0.0286167	0.0691753	-0.0143705	0.156997	0.0228001	0.0154999	-0.111146	-0.0479254	0.0770953	-0.271287	-0.100016	-0.316867	0.165614	0.0722024	0.00710914	0.0719771	-0.0538473	-1.30037	0.0311163	-0.0854754	-0.134582	-0.081474	0.247042	-0.111883	-0.143904	-0.054165	0.667752	0.0208141	-0.271318	0.565988
1.25	0.211014	-0.0362037	0.0118942	0.127861	0.0999981	-0.0860914	-0.0545892	0.0128809	0.919573	0.00361552	0.0016695	-0.00743261	-0.0353583	0.0999649	-0.0267835	-0.0978533	-0.34025	0.103357	-0.352562	-0.0846188	0.0690151	-0.0148845	0.157355	0.0484111	0.0145981	-0.124431	-0.0467443	0.101393	-0.272461	-0.126611	-0.315145	0.177612	0.0723207	0.0136047	0.0714077	-0.0590782	-1.30016	0.0348099	-0.0870572	-0.176465	-0.0790811	0.227223	-0.113514	-0.148395	-0.0470132	0.762576	0.0177658	-0.319305	0.566533
1.26	0.210583	-0.052341	0.0130676	0.15204	0.0987785	-0.103111	-0.0544623	0.0125576	0.919601	0.00197185	0.00159523	-0.00738602	-0.0345374	0.150997	-0.0282478	-0.122814	-0.339109	0.12007	-0.353708	-0.142831	0.0688572	-0.0153104	0.157959	0.0714713	0.0137263	-0.12157	-0.0453025	0.128573	-0.273912	-0.155361	-0.313337	0.18378	0.0725064	0.0223759	0.0707858	-0.0654622	-1.29988	0.0527049	-0.0890588	-0.217425	-0.0769221	0.198495	-0.115036	-0.135838	-0.0390906	0.818691	0.0143369	-0.351718	0.566957
1.27	0.210048	-0.05486	0.0144377	0.173099	0.0973693	-0.114557	-0.0543343	0.0132138	0.919614	0.000866463	0.00152187	-0.00722507	-0.0334287	0.173901	-0.0300898	-0.150382	-0.337826	0.129024	-0.355327	-0.175844	0.0686597	-0.0206928	0.158771	0.0880183	0.01289	-0.135524	-0.0436075	0.149088	-0.275606	-0.174368	-0.311434	0.19846	0.072772	0.0280879	0.0700896	-0.0743183	-1.29951	0.0557653	-0.0914419	-0.250634	-0.0750846	0.16233	-0.116427	-0.113018	-0.030827	0.830112	0.0106947	-0.363232	0.56719
1.28	0.209579	-0.0446588	0.0159703	0.187576	0.0958374	-0.12026	-0.0541974	0.0141536	0.919622	0.000914164	0.00145166	-0.00674437	-0.0323366	0.171443	-0.0322076	-0.173072	-0.336466	0.136521	-0.357157	-0.187685	0.0684434	-0.0149287	0.159698	0.0954847	0.0118758	-0.161618	-0.0417005	0.159907	-0.277431	-0.180206	-0.309358	0.216938	0.0730717	0.0317926	0.0693002	-0.0830388	-1.29922	0.0448019	-0.0941048	-0.273531	-0.0736345	0.122545	-0.117508	-0.0839325	-0.0226681	0.796278	0.00703974	-0.357311	0.566986
1.29	0.2092	-0.037523	0.0175859	0.194191	0.0942545	-0.121657	-0.0540513	0.0149535	0.919633	0.00145311	0.00138844	-0.00585736	-0.0313401	0.165691	-0.0344478	-0.183414	-0.33502	0.145818	-0.359045	-0.189587	0.0683522	-0.00207343	0.160677	0.100084	0.0106742	-0.180151	-0.0396662	0.166215	-0.279285	-0.179872	-0.307105	0.234422	0.0734085	0.0319526	0.0684237	-0.0932782	-1.29904	0.0353951	-0.0969286	-0.28647	-0.0726006	0.0788817	-0.118191	-0.0407241	-0.0150329	0.726934	0.00357163	-0.331564	0.566248
1.3	0.208855	-0.038352	0.0192581	0.19746	0.0926721	-0.117186	-0.0538987	0.0154413	0.91965	0.00188959	0.00133495	-0.00480086	-0.0303855	0.166283	-0.0367437	-0.185778	-0.333492	0.151598	-0.360944	-0.190271	0.0683774	0.00900377	0.161694	0.10355	0.00938008	-0.185203	-0.0375127	0.175689	-0.281116	-0.175711	-0.304706	0.243983	0.0737572	0.0298663	0.0674799	-0.0961099	-1.2989	0.0329271	-0.099842	-0.290287	-0.0720533	0.0275027	-0.11841	0.000315139	-0.00826038	0.619499	0.000425643	-0.294061	0.564947
1.31	0.208452	-0.0487518	0.0209518	0.195655	0.091162	-0.106776	-0.0537427	0.0156966	0.919669	0.00181382	0.00129274	-0.00362606	-0.0293677	0.176566	-0.0390349	-0.179884	-0.331933	0.150785	-0.362858	-0.193401	0.0684357	0.00335969	0.162759	0.109622	0.00815729	-0.172426	-0.0352741	0.185892	-0.282878	-0.167225	-0.302269	0.24203	0.0740405	0.0275058	0.0665169	-0.0961062	-1.29873	0.0444984	-0.102735	-0.282161	-0.0720405	-0.0291123	-0.118249	0.0280588	-0.002851	0.453654	-0.00226668	-0.236629	0.563296
1.32	0.207949	-0.0574351	0.0226107	0.184337	0.0898128	-0.0869595	-0.0535841	0.0160573	0.919682	0.000724689	0.00126278	-0.0023897	-0.0282302	0.182524	-0.0412555	-0.166607	-0.330433	0.138176	-0.364814	-0.198092	0.0683994	-0.00822964	0.1639	0.117068	0.00712437	-0.15011	-0.0330362	0.185742	-0.284497	-0.148188	-0.299922	0.225362	0.0742122	0.00786138	0.0656118	-0.0858634	-1.29843	0.0561463	-0.105466	-0.255964	-0.0725737	-0.0845448	-0.118042	0.00864868	0.000627091	0.235243	-0.0042485	-0.151875	0.561778
1.33	0.207375	-0.0611314	0.0241886	0.167997	0.0887325	-0.0581597	-0.0534204	0.0166222	0.919681	-0.000628961	0.00124434	-0.00130937	-0.0270231	0.180858	-0.0433643	-0.154332	-0.329105	0.115529	-0.366813	-0.201496	0.0682308	-0.0212324	0.165111	0.12296	0.00633157	-0.122191	-0.0308908	0.179868	-0.28588	-0.122614	-0.297827	0.191506	0.0742102	-0.010947	0.0648346	-0.0701833	-1.29799	0.0647224	-0.107873	-0.215631	-0.0736482	-0.138892	-0.118062	-0.0133529	0.0017688	-0.00845064	-0.00525156	-0.0479241	0.560703
1.34	0.206808	-0.0538417	0.0256398	0.144618	0.0879988	-0.0249509	-0.0532505	0.0173874	0.919668	-0.00191875	0.0012365	-0.000255692	-0.0258603	0.161924	-0.0453241	-0.141199	-0.32804	0.0851788	-0.368812	-0.196612	0.0679754	-0.0266332	0.166346	0.122927	0.00577354	-0.0967327	-0.0289293	0.162249	-0.286981	-0.0930983	-0.296127	0.14731	0.074129	-0.00574711	0.0642129	-0.0526909	-1.29748	0.0622228	-0.109832	-0.166057	-0.0752214	-0.184581	-0.118342	-0.0372861	0.000494127	-0.244085	-0.00516206	0.0631876	0.560151
1.35	0.206349	-0.0371066	0.0268983	0.114055	0.0876616	0.0108327	-0.0530717	0.0183749	0.919645	-0.00266397	0.00123926	0.000822136	-0.0249131	0.124167	-0.0470584	-0.125607	-0.327327	0.0471928	-0.370694	-0.17638	0.0676448	-0.0354947	0.16754	0.114336	0.00537823	-0.0754626	-0.0272645	0.13212	-0.287751	-0.0570842	-0.294906	0.097403	0.0740411	-0.0137984	0.0637923	-0.0316193	-1.29701	0.0504191	-0.111255	-0.109539	-0.0771969	-0.218185	-0.118747	-0.0407738	-0.00301588	-0.4518	-0.00403208	0.162878	0.559965
1.36	0.206088	-0.014367	0.0278889	0.0746747	0.0877529	0.0474252	-0.0528827	0.019374	0.919617	-0.00274686	0.00125269	0.00189684	-0.0243598	0.0689179	-0.0484618	-0.102746	-0.327046	0.00235229	-0.372273	-0.136531	0.067266	-0.0308766	0.1686	0.096748	0.00506723	-0.0559112	-0.0259997	0.0913502	-0.288127	-0.0153524	-0.294192	0.0460557	0.0739306	-0.00789501	0.0635841	-0.00954239	-1.29666	0.0307003	-0.112073	-0.0476104	-0.0794414	-0.235688	-0.119168	-0.0373264	-0.00841313	-0.620757	-0.00201094	0.239423	0.560043
1.37	0.206027	0.00374537	0.0285421	0.0315705	0.0882731	0.080231	-0.0526852	0.0200002	0.919592	-0.00220748	0.00127691	0.00292743	-0.0242656	0.0116494	-0.0494247	-0.0723823	-0.327249	-0.0435385	-0.373377	-0.0826761	0.0670563	-0.00927712	0.169454	0.0732538	0.00484696	-0.0305046	-0.0251977	0.0505095	-0.288084	0.025073	-0.293985	-0.00411483	0.0738819	-0.00164713	0.0635905	0.0100773	-1.29646	0.0143007	-0.112263	0.0126945	-0.0818081	-0.240117	-0.119504	-0.028132	-0.0152797	-0.745629	0.000709609	0.299829	0.560351
1.38	0.206092	0.0142687	0.0288176	-0.0173296	0.0892053	0.114738	-0.0524836	0.0202143	0.919574	-0.00131188	0.00131034	0.0037144	-0.0245834	-0.0428261	-0.0498828	-0.0332606	-0.327937	-0.0921161	-0.373895	-0.0195237	0.0670507	0.0127172	0.170047	0.0439873	0.00480215	0.00409402	-0.0248634	0.0103822	-0.287615	0.0709526	-0.294264	-0.0514524	0.0739105	0.00683695	0.0637866	0.0281774	-1.29632	0.00381937	-0.111831	0.077548	-0.0841674	-0.232367	-0.119726	-0.0170068	-0.0231925	-0.830894	0.00394495	0.344294	0.560913
1.39	0.206224	0.0197683	0.0286695	-0.0696897	0.0906248	0.158433	-0.0522821	0.0200434	0.919567	-0.00026187	0.00134967	0.0040511	-0.025278	-0.0955745	-0.0497747	0.00849657	-0.32916	-0.14571	-0.373754	0.048649	0.0672846	0.0349659	0.17034	0.0132313	0.00500823	0.0435574	-0.0250123	-0.0265245	-0.286616	0.129639	-0.295006	-0.0954964	0.0740046	0.0105767	0.0641618	0.0455682	-1.29621	-0.00293276	-0.110693	0.152582	-0.0864101	-0.217821	-0.119833	-0.0127441	-0.0317708	-0.878221	0.00753115	0.37073	0.561728
1.4	0.206393	0.0258524	0.0281081	-0.119399	0.0926097	0.206685	-0.0520834	0.0198232	0.919572	0.00121734	0.00138972	0.00384627	-0.0263414	-0.14932	-0.0491078	0.0462992	-0.330937	-0.198141	-0.372911	0.120139	0.0677782	0.0642404	0.170302	-0.0219671	0.00548015	0.0773511	-0.025609	-0.059974	-0.284988	0.19207	-0.296151	-0.130286	0.0741297	0.0172899	0.0646878	0.0576829	-1.29611	-0.0120089	-0.108773	0.229978	-0.0884819	-0.199039	-0.119764	0.00586037	-0.0406399	-0.888477	0.0113185	0.38529	0.562672
1.41	0.206639	0.0375532	0.0272167	-0.155666	0.0951272	0.246905	-0.0518853	0.0198605	0.919592	0.00292443	0.00142583	0.00336075	-0.0278284	-0.20498	-0.0479656	0.0708339	-0.333214	-0.240596	-0.371353	0.190255	0.0684651	0.0700768	0.169942	-0.0510288	0.0060884	0.0894582	-0.0265609	-0.0876397	-0.282771	0.245247	-0.297545	-0.144493	0.0743314	0.0244327	0.0652886	0.0601372	-1.29607	-0.0277792	-0.106136	0.291798	-0.0903772	-0.181222	-0.119395	0.045167	-0.0494159	-0.860457	0.0151439	0.374911	0.563444
1.42	0.20699	0.0469586	0.0260999	-0.17986	0.0980263	0.271688	-0.0516863	0.0198866	0.919632	0.00498615	0.00145698	0.00287718	-0.0297256	-0.249439	-0.0464521	0.0899929	-0.335875	-0.271573	-0.369137	0.250303	0.0691937	0.0742848	0.169278	-0.0810981	0.00667597	0.0891972	-0.027769	-0.110708	-0.280089	0.284831	-0.29899	-0.141431	0.0745872	0.0258675	0.0658965	0.0588939	-1.29613	-0.0422259	-0.10298	0.331673	-0.0921043	-0.162805	-0.118571	0.0926626	-0.0577118	-0.790089	0.0188502	0.354612	0.5637
1.43	0.207392	0.0482568	0.0248388	-0.193976	0.101132	0.282033	-0.0514879	0.0197276	0.919692	0.00699108	0.00148303	0.00236469	-0.031897	-0.276081	-0.0446557	0.10602	-0.338797	-0.291599	-0.366384	0.297546	0.06992	0.0665158	0.168354	-0.104322	0.00719687	0.0867843	-0.0291536	-0.126499	-0.277115	0.30415	-0.30034	-0.126971	0.0748315	0.0230586	0.0664679	0.054148	-1.29626	-0.0463005	-0.0995313	0.349712	-0.0936538	-0.143423	-0.117337	0.118156	-0.0649234	-0.645245	0.0222894	0.312545	0.563455
1.44	0.20776	0.0397902	0.0234726	-0.202884	0.104314	0.282784	-0.0512918	0.0194149	0.919769	0.00839987	0.00150425	0.00186835	-0.0341702	-0.284302	-0.0426326	0.122642	-0.341883	-0.30401	-0.363228	0.33106	0.0705539	0.0544452	0.167226	-0.121029	0.00769009	0.0911157	-0.0306704	-0.136608	-0.27401	0.311306	-0.301532	-0.111465	0.0750068	0.0123223	0.066998	0.0505064	-1.29636	-0.0365916	-0.0959795	0.352756	-0.0949824	-0.120635	-0.116028	0.111494	-0.0703447	-0.434824	0.0251156	0.229958	0.563081
1.45	0.20802	0.0252235	0.0220395	-0.206676	0.107475	0.274546	-0.0511001	0.0189594	0.919859	0.00918116	0.00152013	0.00130335	-0.0363847	-0.275778	-0.0404548	0.137719	-0.345042	-0.307175	-0.359826	0.345932	0.0710646	0.0428808	0.165958	-0.13023	0.00823471	0.101076	-0.0322708	-0.140953	-0.270878	0.308374	-0.302585	-0.100319	0.0750832	0.00164474	0.0674936	0.0497548	-1.29633	-0.0180858	-0.092478	0.34223	-0.0960522	-0.0940683	-0.114979	0.0727006	-0.0734328	-0.183897	0.0269688	0.123912	0.562917
1.46	0.208128	0.00931589	0.0205851	-0.200999	0.110499	0.254757	-0.0509124	0.0185972	0.919951	0.00926856	0.00152987	0.000626805	-0.0384068	-0.254499	-0.0382157	0.144556	-0.348157	-0.297437	-0.356369	0.342902	0.0714168	0.0259428	0.16464	-0.132059	0.00888188	0.110185	-0.0339041	-0.138179	-0.267842	0.291387	-0.30355	-0.0934547	0.0749822	-0.0189355	0.0679889	0.0485782	-1.29609	0.00382912	-0.0891832	0.315487	-0.096832	-0.0661481	-0.114464	0.0289679	-0.0739447	0.0760327	0.0276883	0.0106735	0.563156
1.47	0.208109	-0.000371321	0.019168	-0.189561	0.113245	0.221864	-0.0507275	0.0184514	0.920042	0.0089009	0.00153238	-0.000102428	-0.0401903	-0.232043	-0.0360176	0.146264	-0.351096	-0.275413	-0.353012	0.326919	0.0716708	0.0236293	0.163326	-0.12964	0.00958999	0.108983	-0.0355147	-0.136842	-0.265044	0.260656	-0.304446	-0.0853289	0.0747693	-0.0232913	0.0684729	0.049072	-1.29569	0.0225774	-0.086247	0.275306	-0.0972937	-0.0319723	-0.114412	-0.010945	-0.0719832	0.310646	0.0272705	-0.0945185	0.563715
1.48	0.208059	-6.06E-06	0.0178265	-0.166953	0.115568	0.174809	-0.0505403	0.0189696	0.920127	0.00820327	0.00152754	-0.00087448	-0.041786	-0.211663	-0.0339178	0.136093	-0.353732	-0.237257	-0.349866	0.299338	0.0719163	0.0226009	0.162065	-0.12064	0.0102051	0.0890218	-0.0370822	-0.132856	-0.262624	0.216695	-0.305234	-0.0716096	0.0745299	-0.0225985	0.0689521	0.0472244	-1.29518	0.0272422	-0.0838033	0.218346	-0.0973932	0.00380307	-0.114774	-0.0356312	-0.0678648	0.506145	0.0258427	-0.185321	0.564433
1.49	0.208038	0.00227521	0.0166475	-0.134089	0.117302	0.114062	-0.0503493	0.0192078	0.920209	0.00810528	0.00151486	-0.00161316	-0.0432012	-0.184011	-0.0320283	0.119415	-0.355897	-0.184319	-0.347059	0.260372	0.0722	0.0309142	0.160908	-0.10991	0.0106035	0.0605126	-0.0385123	-0.12224	-0.260711	0.161126	-0.305857	-0.0520652	0.0743716	-0.00758195	0.0693898	0.038706	-1.29471	0.0314361	-0.0820116	0.145892	-0.0971382	0.0394626	-0.115255	-0.0347035	-0.0620057	0.661177	0.0235872	-0.256003	0.565115
1.5	0.208058	0.00523058	0.0156622	-0.0997213	0.118332	0.045757	-0.0501553	0.0195554	0.920288	0.00753972	0.0014954	-0.00226222	-0.0443934	-0.153865	-0.0303824	0.104523	-0.357473	-0.121508	-0.344679	0.215247	0.0725789	0.0413881	0.15989	-0.0944962	0.0107266	0.0264404	-0.0397642	-0.111881	-0.259404	0.0962643	-0.306253	-0.0257382	0.0743761	0.00867047	0.0697595	0.0329359	-1.29427	0.0339555	-0.0809719	0.0676944	-0.0965071	0.0789557	-0.115749	-0.0316973	-0.054795	0.779558	0.0206949	-0.31199	0.565771
1.51	0.2081	0.00414719	0.0148827	-0.0638991	0.118614	-0.0211267	-0.0499577	0.0198927	0.92036	0.00690789	0.00146969	-0.00288697	-0.0453263	-0.118326	-0.0289917	0.0895741	-0.358377	-0.0548172	-0.342762	0.168726	0.0730598	0.0522695	0.159031	-0.0782716	0.0105619	-0.00489818	-0.0408011	-0.095669	-0.258817	0.0247013	-0.306371	0.0017916	0.0744978	0.0171614	0.0700582	0.0256024	-1.29388	0.0381112	-0.0807185	-0.00856245	-0.0954917	0.116484	-0.11614	-0.00921975	-0.0465695	0.861984	0.0172859	-0.362619	0.566357
1.52	0.208124	-0.000806105	0.0143215	-0.0282967	0.118197	-0.0833141	-0.049759	0.019778	0.920426	0.00661021	0.00143762	-0.00349921	-0.0459649	-0.0794384	-0.0278692	0.0757764	-0.358594	0.016338	-0.341302	0.123956	0.0736892	0.0731143	0.158319	-0.0658013	0.0101599	-0.0331166	-0.0415818	-0.0748478	-0.258928	-0.0439137	-0.306202	0.0334074	0.0747608	0.0363875	0.0702537	0.0116241	-1.29352	0.0439625	-0.0811954	-0.0793516	-0.0941265	0.14946	-0.116205	0.0232053	-0.037705	0.903723	0.013498	-0.391941	0.566782
1.53	0.208123	-0.00173501	0.0140121	0.0124493	0.117123	-0.137625	-0.0495601	0.020051	0.920492	0.00691836	0.00139899	-0.00426924	-0.0463358	-0.0492789	-0.0270483	0.0495887	-0.358079	0.0887427	-0.340245	0.0898032	0.074436	0.0673179	0.157746	-0.052075	0.0094966	-0.0732128	-0.0420412	-0.0470071	-0.259698	-0.101172	-0.30566	0.077151	0.0752216	0.0569708	0.0702818	-0.00951664	-1.29319	0.0413895	-0.0823622	-0.1454	-0.0924933	0.16951	-0.115937	0.050838	-0.0286577	0.895972	0.00952415	-0.401852	0.567141
1.54	0.20813	-0.00268968	0.0140003	0.0517253	0.115495	-0.179738	-0.0493576	0.0203948	0.920565	0.00780019	0.0013515	-0.00522605	-0.0465845	-0.0262078	-0.0266205	0.0130076	-0.35681	0.164674	-0.33946	0.0677766	0.0750458	0.0565812	0.157286	-0.0395431	0.00848246	-0.118492	-0.042099	-0.0159662	-0.260974	-0.143999	-0.304618	0.132776	0.0758804	0.0700734	0.0700814	-0.0329483	-1.29295	0.0370317	-0.0841237	-0.198544	-0.090734	0.176911	-0.115373	0.0806097	-0.0199586	0.834926	0.00559932	-0.384185	0.567554
1.55	0.20811	-0.00808723	0.0142633	0.082724	0.113428	-0.211519	-0.0491533	0.0204512	0.920649	0.00900304	0.00129472	-0.00609697	-0.0467324	-0.00199403	-0.0266143	-0.0199854	-0.354876	0.216997	-0.338882	0.0488776	0.0755973	0.0524142	0.156934	-0.0326172	0.0071398	-0.156564	-0.0417508	0.0123059	-0.262664	-0.183056	-0.302994	0.19144	0.076602	0.0731355	0.0696468	-0.0554012	-1.29277	0.0370125	-0.0863457	-0.237057	-0.0889486	0.176676	-0.114395	0.123873	-0.0120854	0.727765	0.00196109	-0.34644	0.567875
1.56	0.208023	-0.018089	0.0147409	0.107532	0.111048	-0.232821	-0.048949	0.0203532	0.920743	0.00994722	0.00123006	-0.00680934	-0.046752	0.025394	-0.0269802	-0.0479887	-0.352577	0.238855	-0.338497	0.0282047	0.0760474	0.0356612	0.156685	-0.0206764	0.00554669	-0.183775	-0.041049	0.0399925	-0.264749	-0.219218	-0.300808	0.243851	0.0773301	0.0685477	0.0690013	-0.0746371	-1.2926	0.0412414	-0.0888717	-0.260367	-0.08721	0.167	-0.113027	0.151575	-0.00566328	0.547448	-0.00123478	-0.2885	0.568026
1.57	0.207795	-0.0360349	0.0153821	0.123712	0.108471	-0.242841	-0.0487473	0.0200019	0.920846	0.0102563	0.00115923	-0.00734254	-0.0465508	0.0600304	-0.0276617	-0.0656756	-0.350154	0.242598	-0.338334	0.00425127	0.0763503	0.0233737	0.156539	-0.00822296	0.00386698	-0.189482	-0.040046	0.0657734	-0.267157	-0.246762	-0.298182	0.277366	0.0779855	0.0599053	0.0681949	-0.0867521	-1.29234	0.0556893	-0.0915482	-0.265993	-0.0855962	0.14943	-0.111478	0.151758	-0.00133643	0.311254	-0.00367012	-0.193558	0.568203
1.58	0.207386	-0.0540037	0.0161503	0.133854	0.105832	-0.239892	-0.048549	0.0196662	0.920945	0.00954133	0.00108362	-0.00776293	-0.0460822	0.0923926	-0.0286117	-0.0794867	-0.347734	0.237539	-0.338413	-0.0201464	0.0764321	-0.00515167	0.156542	0.00805451	0.00227217	-0.181334	-0.0388003	0.0885848	-0.269772	-0.261101	-0.295329	0.289072	0.0785171	0.0441453	0.0673023	-0.0905366	-1.29191	0.0728949	-0.0942112	-0.25478	-0.0841847	0.124636	-0.11004	0.135209	0.000444682	0.0446381	-0.00504505	-0.0795993	0.568614
1.59	0.206815	-0.0680305	0.016998	0.135361	0.103268	-0.224752	-0.0483529	0.019586	0.921033	0.00798862	0.00100438	-0.00806336	-0.0453759	0.117656	-0.0297646	-0.0878239	-0.345382	0.227218	-0.338741	-0.0452018	0.0762308	-0.0373296	0.156717	0.0266304	0.00086249	-0.162614	-0.0374054	0.102537	-0.272443	-0.259423	-0.292468	0.278976	0.0788775	0.0217936	0.0664156	-0.0836769	-1.2913	0.0875161	-0.0966982	-0.227873	-0.083016	0.0979762	-0.108789	0.119432	-0.000449344	-0.218547	-0.0052342	0.0405505	0.569207
1.6	0.206122	-0.077458	0.0178716	0.130465	0.100906	-0.199794	-0.0481574	0.0195961	0.921104	0.00600585	0.000922986	-0.00819001	-0.0444767	0.136609	-0.0310537	-0.0929653	-0.343153	0.211241	-0.339326	-0.0715906	0.0757189	-0.0611897	0.157072	0.0438816	-0.000285894	-0.135173	-0.0359723	0.108925	-0.275021	-0.245578	-0.289813	0.248869	0.0789674	-0.00190011	0.0656184	-0.0730422	-1.29053	0.0977767	-0.0988721	-0.190296	-0.0821044	0.070349	-0.107606	0.118571	-0.00383288	-0.452228	-0.00428527	0.145388	0.569741
1.61	0.20535	-0.0822548	0.018736	0.122305	0.0988407	-0.168006	-0.0479604	0.0198495	0.921153	0.00374002	0.000840466	-0.00829203	-0.04344	0.148833	-0.0324399	-0.098723	-0.341115	0.188144	-0.340174	-0.0972937	0.0750178	-0.0750162	0.157594	0.0610557	-0.00112691	-0.103335	-0.0345831	0.110748	-0.277403	-0.223193	-0.28754	0.203712	0.0788523	-0.0224845	0.0649707	-0.055433	-1.28965	0.102839	-0.100645	-0.147633	-0.0814572	0.0420904	-0.106397	0.126667	-0.00936877	-0.646953	-0.00234694	0.235383	0.570051
1.62	0.204551	-0.0847929	0.0195667	0.1097	0.0971338	-0.132207	-0.0477595	0.0203463	0.921179	0.00148917	0.000757644	-0.00822542	-0.0423419	0.155611	-0.0338895	-0.100773	-0.339349	0.157507	-0.341258	-0.119874	0.0742646	-0.0720366	0.158267	0.0754693	-0.00165485	-0.0672813	-0.0332979	0.107721	-0.279519	-0.196654	-0.285768	0.149442	0.0786075	-0.0235639	0.0645075	-0.0381416	-1.28869	0.104533	-0.101972	-0.101615	-0.081068	0.017048	-0.105114	0.137818	-0.0166325	-0.797977	0.000393959	0.304852	0.570099
1.63	0.203704	-0.0885768	0.0203156	0.0902065	0.0958059	-0.0972368	-0.0475555	0.0205449	0.921182	-0.000667923	0.000676441	-0.00796868	-0.0411539	0.161512	-0.0353331	-0.0921786	-0.337904	0.122577	-0.342565	-0.139653	0.0735914	-0.0592391	0.159057	0.0839119	-0.00180498	-0.025258	-0.0321737	0.0989499	-0.281351	-0.167218	-0.284567	0.0915442	0.0784352	-0.0137437	0.0642342	-0.01713	-1.28767	0.109584	-0.102843	-0.0554515	-0.0808842	1.77E-05	-0.103667	0.143959	-0.0251736	-0.903068	0.00376057	0.359022	0.569934
1.64	0.202835	-0.0871086	0.0209346	0.0697102	0.0948674	-0.0612283	-0.0473477	0.0211282	0.921166	-0.00249029	0.000598343	-0.00765521	-0.039934	0.154	-0.0366803	-0.0826362	-0.336837	0.0813415	-0.343999	-0.144323	0.0730661	-0.0449919	0.159917	0.0887631	-0.00160507	0.00953414	-0.031257	0.0890517	-0.282847	-0.131558	-0.283926	0.0379194	0.078258	-0.0172371	0.0641636	0.00258205	-1.28659	0.108669	-0.103259	-0.0107703	-0.0808364	-0.0125739	-0.102101	0.152619	-0.0345389	-0.964471	0.00754306	0.387475	0.569719
1.65	0.202045	-0.0708447	0.0214212	0.0478848	0.094326	-0.0255844	-0.0471318	0.0221827	0.921137	-0.00332585	0.000523566	-0.00728306	-0.0388752	0.120284	-0.0378722	-0.072978	-0.336208	0.0376637	-0.345369	-0.126901	0.0726864	-0.026809	0.160771	0.0830385	-0.0011998	0.023797	-0.0305285	0.0731542	-0.283944	-0.0887997	-0.283765	-0.00377848	0.0781074	-0.0129906	0.0642626	0.0169986	-1.28558	0.0933676	-0.103232	0.0311476	-0.0808834	-0.0174535	-0.100386	0.159751	-0.0442871	-0.981525	0.0115622	0.399204	0.569528
1.66	0.201455	-0.047998	0.0217642	0.0265765	0.0941598	0.00516987	-0.0469035	0.023356	0.921103	-0.0031104	0.000453594	-0.00667184	-0.0381782	0.0738964	-0.0388214	-0.0595561	-0.335988	0.0032688	-0.346489	-0.0961543	0.0724958	-0.00759012	0.161538	0.0696998	-0.000780547	0.0250907	-0.0299883	0.0547079	-0.284594	-0.0435403	-0.283963	-0.0338016	0.0779908	-0.00785587	0.0644939	0.0280946	-1.28473	0.0693897	-0.102802	0.0657675	-0.0809613	-0.0151389	-0.0985887	0.168492	-0.0539886	-0.956971	0.015645	0.395438	0.569432
1.67	0.201058	-0.0324836	0.0219562	0.00642486	0.0942917	0.0265718	-0.0466654	0.0242226	0.921076	-0.00239341	0.00039122	-0.00574354	-0.0378443	0.0330212	-0.0394564	-0.0372229	-0.336056	-0.0176574	-0.347262	-0.0586015	0.0725166	0.0107274	0.162149	0.0533211	-0.000394072	0.0286785	-0.0296198	0.0384267	-0.284813	-0.00449663	-0.284411	-0.0538311	0.07794	-0.00256529	0.0648159	0.0357612	-1.28408	0.0529081	-0.102066	0.0887293	-0.0810078	-0.0076684	-0.0966678	0.178851	-0.0632154	-0.882478	0.0196217	0.374428	0.569422
1.68	0.200779	-0.0224425	0.0220097	-0.00731518	0.0946105	0.0368175	-0.0464208	0.0246923	0.921057	-0.00152508	0.000339704	-0.00453366	-0.0377702	0.00113462	-0.039749	-0.0141171	-0.336285	-0.026468	-0.347668	-0.0232502	0.0726429	0.0133136	0.162618	0.0416552	-2.23E-05	0.0288393	-0.0293938	0.0265433	-0.284702	0.0229167	-0.285002	-0.0627174	0.0779227	-0.00342525	0.0652116	0.0429715	-1.28354	0.0433055	-0.101182	0.0931875	-0.0809861	0.000480451	-0.094664	0.176734	-0.0712711	-0.722303	0.0233298	0.33284	0.569493
1.69	0.200588	-0.01405	0.0219616	-0.0184993	0.0950302	0.0433911	-0.0461715	0.0251195	0.921047	-0.000588321	0.000300702	-0.00326285	-0.0379046	-0.026359	-0.0397403	0.00614741	-0.336565	-0.0280116	-0.347735	0.00893357	0.0727614	0.0140892	0.162969	0.0284608	0.000299317	0.0257011	-0.0292769	0.0137458	-0.284349	0.0442201	-0.285641	-0.0637162	0.0778618	-0.00663176	0.0656674	0.0475275	-1.28309	0.0363907	-0.100308	0.0870921	-0.0808876	0.00974843	-0.0928135	0.155063	-0.0773156	-0.483912	0.0263612	0.242153	0.569893
1.7	0.200462	-0.00928994	0.0218103	-0.0317304	0.095566	0.0569717	-0.0459188	0.0253325	0.921045	-0.000131663	0.000274003	-0.00217402	-0.0382075	-0.0471672	-0.0394648	0.0238706	-0.336895	-0.0376261	-0.347517	0.0326855	0.0729024	0.0144221	0.16322	0.020792	0.000572842	0.0286936	-0.0292949	-0.000601491	-0.28379	0.0659983	-0.286293	-0.0676405	0.077753	-0.0166397	0.0661831	0.0552747	-1.28267	0.0342707	-0.0994826	0.0842749	-0.080702	0.0176797	-0.0913747	0.11327	-0.0807168	-0.198946	0.0282979	0.120423	0.570846
1.71	0.200357	-0.00888172	0.0215724	-0.0426999	0.0963023	0.0780505	-0.0456658	0.0252318	0.921045	0.000114951	0.000256338	-0.00143194	-0.0386065	-0.0565483	-0.0390077	0.0334775	-0.337383	-0.0576091	-0.347129	0.0427988	0.0730419	0.013431	0.163418	0.0187635	0.00087927	0.0390129	-0.0294495	-0.0104548	-0.28302	0.0844589	-0.287017	-0.0777845	0.0775326	-0.0244278	0.0667696	0.0619623	-1.28226	0.036531	-0.0986593	0.0855847	-0.0804694	0.0186262	-0.0904288	0.0678265	-0.0812288	0.089695	0.0289603	-0.000969276	0.572355
1.72	0.200253	-0.00782122	0.0212935	-0.050597	0.0972839	0.10324	-0.0454143	0.0251012	0.921044	-0.000464214	0.000244097	-0.00105536	-0.0390505	-0.0607167	-0.0384868	0.0343641	-0.338109	-0.0843287	-0.346701	0.0413408	0.0731346	0.0056735	0.163626	0.0230601	0.00126414	0.0503808	-0.0297149	-0.0188066	-0.28208	0.100353	-0.28787	-0.0938874	0.0772168	-0.0378331	0.0674428	0.0714377	-1.28182	0.036604	-0.0978139	0.0902196	-0.0802628	0.0134504	-0.0899616	0.0462524	-0.0789909	0.348446	0.0283656	-0.120857	0.574251
1.73	0.200156	-0.00691153	0.0210088	-0.0538637	0.0985194	0.126371	-0.0451648	0.0248283	0.921035	-0.00153857	0.000233868	-0.00101016	-0.0395131	-0.0579334	-0.0379927	0.0277698	-0.339105	-0.110778	-0.346344	0.0288471	0.0731533	-0.00156076	0.163894	0.0313894	0.00174663	0.0622004	-0.0300754	-0.0237621	-0.28099	0.113851	-0.288912	-0.114535	0.0767994	-0.0446082	0.0682039	0.0822281	-1.28139	0.0360573	-0.096926	0.0931607	-0.0801352	0.00344038	-0.0896544	0.0384041	-0.0743786	0.56388	0.0266727	-0.220009	0.576095
1.74	0.20005	-0.0118013	0.0207445	-0.0540839	0.0999413	0.139227	-0.0449176	0.0244402	0.921012	-0.00293432	0.000223797	-0.000997157	-0.0399293	-0.0416667	-0.0375881	0.0226819	-0.340332	-0.129438	-0.346168	0.00307098	0.0730978	-0.00294118	0.164266	0.0423662	0.00234075	0.0801692	-0.0305164	-0.0268579	-0.279794	0.11932	-0.290173	-0.138371	0.0762708	-0.0529898	0.0690734	0.0907698	-1.28094	0.0395914	-0.0960386	0.0894002	-0.0801099	-0.00648406	-0.0894161	0.0505833	-0.0678524	0.731008	0.0240992	-0.29591	0.577712
1.75	0.199808	-0.0289218	0.0205057	-0.0488905	0.101404	0.135729	-0.0446784	0.0234899	0.920973	-0.0048607	0.000214361	-0.000922937	-0.0400556	-0.00339118	-0.0372931	0.0223572	-0.341665	-0.134116	-0.346335	-0.035918	0.0730617	-0.00626122	0.164769	0.0583218	0.00318696	0.106508	-0.0310215	-0.0230343	-0.278599	0.112016	-0.291676	-0.15972	0.0757324	-0.0526139	0.0700274	0.0984667	-1.28037	0.0559673	-0.095259	0.07284	-0.0801668	-0.0157035	-0.0890378	0.0658307	-0.0598918	0.851529	0.0208493	-0.354696	0.578974
1.76	0.199484	-0.0254711	0.0203314	-0.0374704	0.102763	0.122825	-0.0444448	0.0234137	0.920918	-0.00589147	0.000204627	-0.00109402	-0.0399392	0.00827194	-0.0371411	0.0106739	-0.342985	-0.129218	-0.346837	-0.0601211	0.0729778	-0.00593756	0.1654	0.0658044	0.00414927	0.0990351	-0.0315368	-0.023587	-0.277508	0.100098	-0.293303	-0.161524	0.0752163	-0.0455134	0.0710167	0.0962767	-1.27977	0.0510623	-0.0946951	0.0484881	-0.0802961	-0.0216672	-0.0884587	0.0848764	-0.0509556	0.925031	0.017115	-0.396452	0.57989
1.77	0.199306	-0.00306985	0.0202631	-0.0229371	0.103943	0.104727	-0.0442062	0.0243574	0.920858	-0.0057869	0.000191725	-0.00148643	-0.0399307	-0.0113642	-0.037137	-0.00923174	-0.344217	-0.115109	-0.347453	-0.0592884	0.0729695	0.0057211	0.166058	0.0636975	0.00485812	0.0584383	-0.0319997	-0.0279618	-0.276523	0.0919023	-0.294828	-0.140197	0.0748421	-0.0286824	0.0719393	0.0868469	-1.27935	0.0256923	-0.0943776	0.0216519	-0.0804891	-0.0236717	-0.0876468	0.103084	-0.0415263	0.949787	0.0130941	-0.412283	0.580488
1.78	0.199386	0.0222036	0.0202897	-0.00881626	0.104882	0.0793125	-0.0439581	0.02514	0.920808	-0.00401541	0.00017518	-0.00178312	-0.0402354	-0.0403134	-0.037217	-0.0254411	-0.345254	-0.0875682	-0.347975	-0.0427639	0.0730572	0.0189532	0.166647	0.0500864	0.00509443	0.00753681	-0.0323813	-0.0312867	-0.275644	0.0809608	-0.296053	-0.102293	0.0746301	-0.00671105	0.0727236	0.0659714	-1.27926	-0.00445915	-0.0943124	-0.00755539	-0.0807032	-0.0210002	-0.0865273	0.132961	-0.0321021	0.924698	0.00897949	-0.41484	0.580809
1.79	0.199678	0.0356402	0.0203896	0.00283532	0.105519	0.0483152	-0.0437035	0.0255776	0.920779	-0.0015076	0.000156062	-0.00198954	-0.0408308	-0.061372	-0.0373207	-0.0324314	-0.345973	-0.0500629	-0.348277	-0.0170062	0.0733141	0.0307054	0.167076	0.0345605	0.00485356	-0.0371906	-0.0326382	-0.0298492	-0.274916	0.0644373	-0.296836	-0.052858	0.0746915	0.0141966	0.0732879	0.0443668	-1.27945	-0.0248525	-0.0945196	-0.0367286	-0.0809046	-0.0156861	-0.0851453	0.164201	-0.0231404	0.859446	0.00499212	-0.386808	0.581035
1.8	0.200063	0.0393602	0.0205175	0.0111373	0.105811	0.0139246	-0.0434488	0.0253556	0.920778	0.00137776	0.000135586	-0.00212016	-0.0415893	-0.073542	-0.0373859	-0.0310917	-0.346294	-0.00858974	-0.348303	0.0120847	0.0736597	0.0370021	0.167324	0.014817	0.00423036	-0.0729851	-0.032762	-0.025291	-0.274414	0.0387948	-0.297087	0.00272344	0.0748957	0.0280806	0.0736273	0.0217456	-1.27981	-0.0363597	-0.0949963	-0.063781	-0.0810524	-0.00807505	-0.0834483	0.184567	-0.0150247	0.753213	0.00131731	-0.351832	0.581132
1.81	0.200411	0.028592	0.020653	0.0177192	0.105765	-0.0167805	-0.0431985	0.0246503	0.920804	0.0037515	0.00011359	-0.00230368	-0.0423725	-0.0704638	-0.0374026	-0.0258441	-0.346228	0.0264395	-0.348041	0.0392344	0.0740279	0.03327	0.167401	0.0014905	0.00337133	-0.0913358	-0.032734	-0.014421	-0.274172	0.0159348	-0.296799	0.0532589	0.075199	0.0291409	0.0737631	0.00492253	-1.28021	-0.0317935	-0.0956984	-0.081141	-0.0811465	-0.00421735	-0.081534	0.194404	-0.00835454	0.569094	-0.00194333	-0.296184	0.581225
1.82	0.200627	0.0120571	0.0207949	0.0232965	0.105426	-0.043499	-0.042957	0.0235801	0.920852	0.00575103	8.91E-05	-0.00260786	-0.043061	-0.0567986	-0.0374039	-0.0208892	-0.345848	0.0534333	-0.347551	0.0567066	0.0742979	0.0218645	0.167368	-0.00885901	0.00243328	-0.0963788	-0.0325552	-0.00194234	-0.274161	-0.00753552	-0.296065	0.0911942	0.0754984	0.0305438	0.0737355	-0.0102191	-1.28054	-0.0197174	-0.096534	-0.0890844	-0.0812182	-0.00406522	-0.0796232	0.184549	-0.00386575	0.320599	-0.00442142	-0.193922	0.581593
1.83	0.200674	-0.00484946	0.0209226	0.0254898	0.104839	-0.065054	-0.0427266	0.0225234	0.920916	0.00689848	6.12E-05	-0.00298643	-0.043578	-0.0400575	-0.0374079	-0.0162332	-0.345235	0.0712285	-0.346936	0.0653109	0.0744837	0.0127881	0.167252	-0.0134036	0.00151853	-0.0935578	-0.0322819	0.00521571	-0.274389	-0.0327801	-0.295014	0.116566	0.0757891	0.0256442	0.0735901	-0.018199	-1.28072	-0.00520725	-0.0974064	-0.086642	-0.0812757	-0.00465556	-0.0779293	0.156544	-0.00208566	0.0354462	-0.00576262	-0.0725079	0.582446
1.84	0.200576	-0.0166147	0.0210291	0.024242	0.104086	-0.0764209	-0.0425055	0.0217646	0.920987	0.00712397	2.88E-05	-0.00352432	-0.0439508	-0.0294675	-0.03744	-0.0150511	-0.344495	0.0778396	-0.34625	0.0717471	0.0745288	-0.00280834	0.167102	-0.0168557	0.000660416	-0.0878723	-0.0319697	0.00667736	-0.274853	-0.0540647	-0.293771	0.129215	0.07599	0.011742	0.0733867	-0.020591	-1.28076	0.00508535	-0.098208	-0.0717561	-0.0813349	-0.00564401	-0.0765031	0.13526	-0.00318745	-0.248712	-0.00582654	0.0567593	0.583724
1.85	0.200394	-0.0223893	0.0210982	0.0221038	0.103263	-0.0813268	-0.042291	0.0211664	0.921058	0.00703573	-9.48E-06	-0.0041317	-0.0442559	-0.0239889	-0.0375029	-0.0177588	-0.343724	0.0770903	-0.345517	0.0739159	0.0744812	-0.00516834	0.166934	-0.0172888	-0.000138453	-0.0810788	-0.0316819	0.00525398	-0.275522	-0.075132	-0.292471	0.12885	0.076069	0.00406769	0.0731772	-0.0205957	-1.28072	0.0088638	-0.0988318	-0.0519704	-0.0813953	-0.00700265	-0.0751546	0.140745	-0.00695544	-0.496057	-0.00464307	0.17411	0.585113
1.86	0.200167	-0.025354	0.021138	0.020184	0.102408	-0.0846705	-0.042082	0.0207346	0.921128	0.00678831	-5.35E-05	-0.00464216	-0.0445164	-0.0187918	-0.0376086	-0.0200061	-0.342989	0.0709178	-0.344794	0.0700702	0.0744624	0.00192436	0.166763	-0.0164266	-0.000865634	-0.0730521	-0.0314349	0.00244712	-0.276386	-0.0934142	-0.29122	0.120376	0.076107	0.00455457	0.072979	-0.0188327	-1.28066	0.00994343	-0.0992618	-0.0337953	-0.0814637	-0.00816853	-0.0736691	0.1525	-0.0129557	-0.693513	-0.00240711	0.26717	0.586384
1.87	0.199919	-0.0320344	0.021155	0.0186584	0.101521	-0.0891762	-0.041876	0.0204006	0.921193	0.00605369	-0.000101548	-0.0049199	-0.0447276	-0.00616797	-0.0377413	-0.0172721	-0.342319	0.066342	-0.344136	0.0581767	0.0745442	0.0137618	0.166608	-0.0128805	-0.00151795	-0.058255	-0.0312396	0.00144751	-0.277411	-0.108078	-0.290085	0.104633	0.0761876	0.0117321	0.0728124	-0.0135101	-1.28059	0.0121459	-0.099535	-0.020676	-0.0815408	-0.00925252	-0.07209	0.161836	-0.0206497	-0.836369	0.000642415	0.333442	0.587553
1.88	0.199514	-0.0522706	0.0211267	0.0130939	0.100584	-0.0941099	-0.0416774	0.019403	0.921249	0.00515592	-0.000150764	-0.00495321	-0.0446628	0.0248874	-0.0378584	-0.00102762	-0.341644	0.0672177	-0.343666	0.0374967	0.0747352	0.0243831	0.166502	-0.0101026	-0.00189374	-0.0224575	-0.031108	0.00391932	-0.278569	-0.118178	-0.289168	0.0792888	0.0763322	0.0166361	0.0727077	-0.00797173	-1.28038	0.0303076	-0.0997032	-0.00902089	-0.0816069	-0.00839858	-0.0703437	0.176802	-0.0295015	-0.928279	0.00425723	0.377011	0.588576
1.89	0.198957	-0.0614257	0.0210432	0.00745293	0.0996548	-0.0899763	-0.041485	0.0192218	0.921295	0.00406913	-0.000201329	-0.00518789	-0.0443476	0.0354731	-0.037922	0.00875092	-0.340976	0.0641114	-0.343334	0.0318262	0.0749808	0.0256902	0.16642	-0.00795067	-0.0019754	-0.000148166	-0.0310367	0.00532436	-0.279748	-0.113946	-0.28849	0.057899	0.0765053	0.016333	0.0726641	-0.00138387	-1.28004	0.0373817	-0.0997444	0.00686161	-0.0816557	-0.00846691	-0.068479	0.181153	-0.0390495	-0.976388	0.00822666	0.400685	0.589519
1.9	0.198362	-0.0598264	0.020926	0.00309386	0.0987995	-0.0826179	-0.041291	0.0196089	0.921333	0.00371084	-0.000254784	-0.00547111	-0.0439973	0.0293905	-0.037932	0.013007	-0.340326	0.0647853	-0.342993	0.037836	0.0752583	0.0307978	0.166336	-0.0111437	-0.00191518	0.00679562	-0.0309929	0.00583296	-0.280832	-0.102062	-0.287987	0.0448412	0.0766901	0.0236758	0.0726559	-0.000860308	-1.27968	0.0339867	-0.0996307	0.0210997	-0.0817056	-0.00825111	-0.066523	0.189032	-0.0488506	-0.981232	0.0123729	0.408735	0.590339
1.91	0.197828	-0.0491028	0.0207749	-0.00146365	0.0980144	-0.0777085	-0.0410911	0.0204338	0.921372	0.00418952	-0.000310395	-0.00564571	-0.0437589	0.00880083	-0.0378598	0.0158912	-0.339642	0.0707454	-0.342544	0.0542555	0.0756065	0.0394114	0.166182	-0.0221758	-0.00187315	-0.00316048	-0.0309676	0.00125212	-0.281789	-0.0891499	-0.287545	0.0471036	0.0769536	0.02971	0.0726302	-0.00678937	-1.2794	0.0208071	-0.099396	0.0292851	-0.0817421	-0.00494332	-0.0643871	0.210019	-0.058475	-0.942578	0.01652	0.399012	0.590877
1.92	0.197423	-0.0346756	0.0205952	-0.00553729	0.0972733	-0.0740684	-0.0408819	0.021428	0.921419	0.0052747	-0.00036748	-0.00571123	-0.0437488	-0.0192077	-0.0376894	0.017743	-0.338897	0.0769337	-0.34189	0.0779216	0.0760195	0.0411012	0.165913	-0.0333973	-0.00200118	-0.0235516	-0.0309414	-0.0044116	-0.282616	-0.0738122	-0.287013	0.0608191	0.0772892	0.0329966	0.0725467	-0.0115872	-1.27926	0.00285081	-0.099101	0.031819	-0.0817592	-0.000918489	-0.0619674	0.239432	-0.0674732	-0.85503	0.0205027	0.367722	0.590918
1.93	0.197132	-0.0267636	0.0203887	-0.00826152	0.0965746	-0.0703762	-0.0406643	0.0220453	0.92148	0.00674717	-0.000424478	-0.00563225	-0.0439672	-0.0399716	-0.0374141	0.0207102	-0.338121	0.0781896	-0.340994	0.101725	0.0764271	0.0399342	0.165533	-0.0441364	-0.0023207	-0.0396841	-0.0308978	-0.00559849	-0.283292	-0.058721	-0.286317	0.0785314	0.0776316	0.0354018	0.0723965	-0.0184002	-1.27927	-0.00694401	-0.0988009	0.02732	-0.0817607	0.000757664	-0.0592783	0.249253	-0.0751654	-0.681014	0.0241377	0.314195	0.590528
1.94	0.196879	-0.0274948	0.0201581	-0.011727	0.0959303	-0.0643722	-0.0404414	0.0224299	0.921552	0.00766501	-0.000479298	-0.00529984	-0.044321	-0.0498811	-0.0370358	0.0274331	-0.337386	0.0705556	-0.339875	0.120554	0.0767839	0.0281744	0.165075	-0.0485435	-0.00274651	-0.0438238	-0.0308314	-0.00501578	-0.283834	-0.047169	-0.28546	0.0913331	0.0779381	0.0258601	0.0722002	-0.0208113	-1.27933	-0.00633428	-0.0985624	0.0185387	-0.081756	0.000670966	-0.0567092	0.227005	-0.0807062	-0.428998	0.027021	0.216232	0.590176
1.95	0.19658	-0.0347933	0.0199087	-0.0156274	0.0953762	-0.0528623	-0.0402165	0.0224241	0.92163	0.00785846	-0.000530157	-0.00487267	-0.0446841	-0.0475636	-0.036578	0.0346534	-0.336768	0.0550083	-0.338626	0.126831	0.0769967	0.0112938	0.164597	-0.0460684	-0.00314064	-0.0339755	-0.0307583	-0.00286518	-0.284274	-0.037528	-0.28454	0.09032	0.0781237	0.00933838	0.0720128	-0.0166556	-1.27934	0.00211033	-0.0984205	0.0100572	-0.0817634	-0.00253221	-0.0546043	0.176586	-0.0834751	-0.132358	0.0287443	0.0910666	0.590233
1.96	0.196197	-0.0422285	0.0196397	-0.0205428	0.0949774	-0.0354393	-0.0399924	0.0224125	0.921707	0.00746222	-0.000577127	-0.00456675	-0.0449748	-0.0408425	-0.0360778	0.0385329	-0.336331	0.0358529	-0.337367	0.123639	0.077052	0.00163067	0.164147	-0.0426678	-0.00339305	-0.0176698	-0.0307178	-0.00298957	-0.284611	-0.0279299	-0.283693	0.0780266	0.0781543	-0.00148833	0.0718776	-0.010617	-1.27925	0.0116656	-0.0983451	0.00596686	-0.0818	-0.00747375	-0.0530661	0.138937	-0.083273	0.161819	0.0291224	-0.0398719	0.590767
1.97	0.195761	-0.043486	0.0193759	-0.0219305	0.0947584	-0.0181835	-0.0397682	0.0224648	0.921776	0.00623821	-0.0006219	-0.00440275	-0.0452038	-0.0355401	-0.0356074	0.033175	-0.336062	0.0205276	-0.336192	0.110821	0.0770451	-0.00435525	0.163762	-0.0328801	-0.00350686	-0.00694481	-0.0307195	-0.00450078	-0.284862	-0.0217982	-0.282997	0.0617265	0.0781227	-0.00476449	0.0718132	-0.0021536	-1.27909	0.0158855	-0.0983202	0.00128799	-0.081897	-0.0150949	-0.051887	0.11206	-0.080304	0.417536	0.0282116	-0.15757	0.591525
1.98	0.195351	-0.0384587	0.0191476	-0.0200448	0.094699	-0.00301837	-0.039541	0.0228829	0.921833	0.00517047	-0.00066619	-0.00445506	-0.0454425	-0.0333803	-0.0352371	0.0205544	-0.335943	0.00506035	-0.33517	0.0922748	0.0770009	-0.00338432	0.163489	-0.0213956	-0.00357441	-0.00381917	-0.0307614	-0.00710495	-0.285051	-0.0155232	-0.282464	0.0444125	0.0780682	-0.00598927	0.0718312	0.00580292	-1.27895	0.0106498	-0.0983484	-0.00470166	-0.0820801	-0.0241199	-0.0509424	0.109113	-0.0750185	0.624654	0.0262216	-0.252251	0.592345
1.99	0.194998	-0.0318165	0.0189625	-0.0180516	0.0947633	0.00779637	-0.0393102	0.0232441	0.92188	0.00415366	-0.000710676	-0.00446662	-0.0456964	-0.0307216	-0.0349865	0.00952452	-0.335987	-0.0118402	-0.334358	0.07028	0.077004	0.00480181	0.163322	-0.0120917	-0.00362935	-0.00241538	-0.030847	-0.0114624	-0.285183	-0.010617	-0.282112	0.0262559	0.0780054	-0.0045582	0.0719386	0.0147314	-1.27889	0.00313029	-0.0984335	-0.0111674	-0.0823498	-0.0312713	-0.0500368	0.111275	-0.067925	0.780239	0.0233698	-0.328279	0.593112
2	0.194702	-0.0278457	0.0188367	-0.013177	0.0948987	0.0128689	-0.0390762	0.0235146	0.921916	0.00313385	-0.000755786	-0.00452813	-0.0459458	-0.0233839	-0.0348668	-0.000681439	-0.336184	-0.0252084	-0.333777	0.0463534	0.0770779	0.0114554	0.163273	0.000114158	-0.00367966	-0.00061041	-0.0309457	-0.0113759	-0.285283	-0.00887622	-0.281929	0.010967	0.0780137	0.00765799	0.072112	0.0201809	-1.2789	-0.00255552	-0.0985961	-0.0209112	-0.0827079	-0.0384657	-0.0490777	0.120309	-0.0595155	0.889049	0.0198804	-0.380805	0.593845
2.01	0.194398	-0.0325014	0.0187483	-0.00968206	0.0950491	0.0123508	-0.0388404	0.0235495	0.92194	0.00186397	-0.000800614	-0.00445138	-0.0460914	-0.00602852	-0.0348306	-0.00155649	-0.336482	-0.0322174	-0.333441	0.0210167	0.077246	0.0227978	0.163336	0.0101275	-0.00366058	0.0105068	-0.03106	-0.00881938	-0.285382	-0.011514	-0.281901	-0.00481361	0.0781001	0.00991863	0.0723533	0.0258949	-1.27893	3.46E-05	-0.0988516	-0.0309497	-0.0831184	-0.0426201	-0.0480516	0.122539	-0.0502526	0.951825	0.0159571	-0.415801	0.594625
2.02	0.194057	-0.0326837	0.0187003	-0.00345415	0.0951635	0.00810709	-0.0386039	0.0238567	0.921955	0.00116213	-0.000844844	-0.00443774	-0.0461018	0.00114633	-0.0348519	-0.00465775	-0.336802	-0.0300702	-0.333308	0.00918213	0.0775184	0.0307186	0.163459	0.0130721	-0.00356273	0.00921583	-0.0311571	-0.00432217	-0.285512	-0.0132308	-0.281979	-0.00744465	0.0782431	0.0191958	0.0726108	0.0227869	-1.27896	-0.00268511	-0.0992162	-0.0421844	-0.0835636	-0.0456842	-0.0469012	0.135377	-0.0406204	0.963067	0.0117787	-0.428146	0.595442
2.03	0.193771	-0.0237429	0.0187008	0.00210609	0.095216	0.00149994	-0.0383617	0.0245834	0.921968	0.00158875	-0.000889469	-0.00448397	-0.0461595	-0.0104098	-0.0349002	-0.00880595	-0.337044	-0.0159388	-0.333189	0.0170151	0.0778345	0.0331188	0.163574	0.00835627	-0.00357046	-0.0110477	-0.0311972	-0.0033417	-0.285637	-0.0115503	-0.281987	0.00927967	0.0785	0.0314247	0.0728006	0.0128973	-1.27908	-0.0156466	-0.0996737	-0.0516552	-0.084028	-0.0447838	-0.045526	0.164149	-0.0311376	0.923302	0.00755826	-0.420554	0.596168
2.04	0.193588	-0.0128865	0.0187376	0.00533489	0.0951833	-0.0068198	-0.0381118	0.0253166	0.92199	0.00302617	-0.000934822	-0.00454659	-0.0463841	-0.0309544	-0.0349307	-0.010362	-0.337111	0.00456839	-0.332915	0.0390363	0.0781962	0.0406193	0.163602	-0.00399563	-0.00382067	-0.0394937	-0.0311572	-0.00414822	-0.285746	-0.00921192	-0.281744	0.0403054	0.0788359	0.0359564	0.0728697	0.000328378	-1.27936	-0.0320739	-0.100203	-0.0579987	-0.084488	-0.0406568	-0.0437373	0.205256	-0.0222834	0.839656	0.0035284	-0.390246	0.596572
2.05	0.193495	-0.00811918	0.0187934	0.00965853	0.0950588	-0.0154137	-0.0378562	0.0257304	0.92203	0.00502579	-0.000980849	-0.00466053	-0.0467966	-0.046069	-0.0349118	-0.0120107	-0.336974	0.0247561	-0.332398	0.0642073	0.0785926	0.037737	0.163511	-0.0148303	-0.00433632	-0.0644746	-0.0310252	0.000720917	-0.285848	-0.00758258	-0.281163	0.0756878	0.0792072	0.0392848	0.0728054	-0.0137661	-1.2798	-0.044227	-0.100772	-0.0612726	-0.0849298	-0.0384415	-0.0414672	0.249419	-0.014518	0.697488	-0.000136526	-0.348371	0.596587
2.06	0.1934	-0.0144873	0.0188502	0.0099989	0.094853	-0.0227504	-0.037599	0.0256698	0.92209	0.00673443	-0.00102828	-0.00485534	-0.0472898	-0.0478629	-0.0348401	-0.00732226	-0.336681	0.0363851	-0.33165	0.0840222	0.078983	0.0366518	0.163308	-0.0233978	-0.00500488	-0.0725692	-0.0307983	0.0070175	-0.285948	-0.00885135	-0.280252	0.104145	0.0796075	0.0379788	0.072616	-0.0234146	-1.2803	-0.0428476	-0.101317	-0.0551488	-0.085345	-0.0356899	-0.0388572	0.266568	-0.00860391	0.475324	-0.00324465	-0.272561	0.596424
2.07	0.193198	-0.0288586	0.0188856	0.00693144	0.094591	-0.0272518	-0.0373446	0.0251993	0.922162	0.00746783	-0.00107804	-0.00511944	-0.0477197	-0.038067	-0.0347263	0.000626118	-0.336318	0.0382362	-0.330747	0.0949044	0.0792547	0.0183388	0.163056	-0.0272451	-0.00565196	-0.0639623	-0.0305096	0.0125316	-0.286078	-0.0148169	-0.279127	0.117624	0.0799109	0.0231597	0.0723722	-0.0255474	-1.28072	-0.030495	-0.101757	-0.0387807	-0.0857297	-0.0331104	-0.0362472	0.249663	-0.00522749	0.196048	-0.00537044	-0.152861	0.596488
2.08	0.192819	-0.048452	0.0188932	0.00616787	0.0942922	-0.0309457	-0.0370956	0.0245946	0.922235	0.00722894	-0.00113122	-0.00551821	-0.0479718	-0.0160817	-0.0346066	0.0047404	-0.335961	0.0342023	-0.3298	0.0925153	0.0793663	6.49E-05	0.162805	-0.0226806	-0.00612575	-0.0425267	-0.0301951	0.0210785	-0.286291	-0.0245262	-0.277951	0.114098	0.0800614	0.00580004	0.0721273	-0.0224991	-1.28096	-0.0106481	-0.102032	-0.0196286	-0.0860853	-0.0334459	-0.0338495	0.230123	-0.00477547	-0.103735	-0.00622651	-0.0191801	0.596957
2.09	0.192257	-0.0647936	0.0188668	0.00180857	0.0939736	-0.0330343	-0.0368524	0.0241154	0.922302	0.00609447	-0.00118802	-0.00585672	-0.0479933	0.00650242	-0.0345101	0.0105179	-0.33566	0.0270786	-0.328932	0.0790611	0.0792785	-0.0187617	0.162612	-0.0150911	-0.00634838	-0.0161655	-0.0299111	0.021326	-0.286587	-0.0333073	-0.276891	0.0964306	0.0800194	-0.0154653	0.0719595	-0.0113889	-1.28099	0.00616486	-0.102105	0.00334575	-0.086402	-0.0298246	-0.0316388	0.218151	-0.00725424	-0.382165	-0.00575689	0.110062	0.597682
2.1	0.191551	-0.076066	0.0188204	0.00156505	0.0936316	-0.03585	-0.036613	0.0238497	0.922356	0.00464355	-0.00124859	-0.00623075	-0.0477885	0.0291082	-0.0344832	0.00823448	-0.335402	0.0228731	-0.328254	0.0559192	0.0790109	-0.0314173	0.162524	-0.00271317	-0.00631958	0.00818825	-0.0296866	0.0217994	-0.286981	-0.0451108	-0.276053	0.0698318	0.0797936	-0.0274938	0.0719026	0.000741474	-1.28086	0.0171417	-0.101992	0.0212185	-0.0866805	-0.0276851	-0.0294405	0.227196	-0.0123025	-0.617	-0.0040873	0.217377	0.598349
2.11	0.190772	-0.0801698	0.0187628	0.00019624	0.0932682	-0.0372097	-0.0363747	0.0238888	0.922395	0.00330978	-0.00131269	-0.00656171	-0.0474124	0.0445154	-0.0345486	0.00472497	-0.335182	0.0181534	-0.327823	0.0309914	0.0787178	-0.0262834	0.162546	0.00773263	-0.00609052	0.0267369	-0.0295436	0.0174099	-0.287475	-0.0546021	-0.275501	0.0408178	0.0794884	-0.0300508	0.0719699	0.0130369	-1.28064	0.0212309	-0.101718	0.0375404	-0.0869144	-0.0228174	-0.0270866	0.243703	-0.0194246	-0.796979	-0.0014406	0.301319	0.598797
2.12	0.189961	-0.0845626	0.0186947	-0.00112072	0.092889	-0.0400068	-0.0361345	0.0240714	0.922421	0.00186082	-0.00137989	-0.0068109	-0.0469175	0.0594831	-0.034699	0.00271851	-0.334991	0.0179938	-0.327633	0.00722479	0.0784891	-0.0154081	0.162666	0.0163513	-0.00571335	0.04414	-0.0294868	0.0134691	-0.288066	-0.0647367	-0.275227	0.0138397	0.0792432	-0.0205717	0.0721554	0.025583	-1.28039	0.0260134	-0.101308	0.0486646	-0.0870918	-0.0163237	-0.0245107	0.262865	-0.0280622	-0.92164	0.00193183	0.358864	0.599018
2.13	0.189054	-0.0989698	0.0185969	-0.00277885	0.0924776	-0.0441874	-0.0358935	0.0241015	0.922433	0.000439886	-0.00144849	-0.00692837	-0.0462117	0.0862338	-0.0348939	0.00745331	-0.334763	0.0228413	-0.327695	-0.0181638	0.0783854	-0.00681195	0.162873	0.024268	-0.00512011	0.0711541	-0.0295148	0.0152033	-0.288746	-0.0738307	-0.275217	-0.0112498	0.0790646	-0.0167636	0.0724556	0.0357086	-1.28003	0.0394622	-0.100816	0.0553722	-0.0871838	-0.00950515	-0.0217686	0.276506	-0.0376847	-0.997543	0.00578962	0.392738	0.599137
2.14	0.188042	-0.103004	0.018485	-0.00281085	0.0920473	-0.0433321	-0.0356507	0.0245792	0.922434	-0.000149929	-0.00151856	-0.00712921	-0.0453103	0.0951067	-0.0351244	0.00707811	-0.334503	0.0217928	-0.327951	-0.0289678	0.0783612	0.0046526	0.163142	0.0280195	-0.0043207	0.0823089	-0.0295812	0.0175642	-0.289467	-0.0726409	-0.275414	-0.026008	0.0789398	-0.00407286	0.0728198	0.0379662	-1.27956	0.0420843	-0.100268	0.0615242	-0.0872004	-0.00366271	-0.0189072	0.282205	-0.0478285	-1.02843	0.00993388	0.40839	0.599269
2.15	0.187045	-0.0976136	0.0183786	-0.00319059	0.0916431	-0.0400725	-0.0354005	0.0255078	0.922434	0.000205068	-0.00159054	-0.00724114	-0.0444292	0.0853154	-0.0353607	0.00677214	-0.334267	0.0202539	-0.328218	-0.0219897	0.0784973	0.0224033	0.163393	0.021058	-0.00349737	0.0770694	-0.0296424	0.01747	-0.290123	-0.0618851	-0.275692	-0.0269663	0.0789772	0.0115885	0.0731799	0.0330006	-1.27912	0.035667	-0.0996616	0.0659404	-0.087158	0.00327492	-0.0159489	0.278794	-0.0580542	-1.01527	0.014183	0.409375	0.599481
2.16	0.186104	-0.0920962	0.018282	-0.000836387	0.0912601	-0.0391062	-0.0351408	0.0264477	0.92244	0.00106064	-0.00166276	-0.00717644	-0.0436599	0.0722051	-0.0355511	0.00741842	-0.334013	0.026613	-0.328368	-0.00675039	0.0787591	0.0281933	0.163568	0.0132214	-0.0027586	0.0642659	-0.0296672	0.0208511	-0.290655	-0.0482957	-0.275916	-0.0150822	0.0791405	0.0210656	0.0734757	0.0244	-1.27875	0.0295101	-0.0990386	0.0629918	-0.0870587	0.00818392	-0.0129716	0.276211	-0.0679233	-0.958016	0.0183798	0.393154	0.599871
2.17	0.185227	-0.0842503	0.0182013	-0.000221264	0.0908798	-0.0387026	-0.0348718	0.0273655	0.922458	0.00239278	-0.00173319	-0.00687877	-0.0430342	0.052568	-0.0356622	0.0117829	-0.33367	0.0384579	-0.328324	0.0164207	0.0790465	0.0288598	0.163655	0.00329877	-0.00217175	0.0441742	-0.0296279	0.0209373	-0.291046	-0.0337649	-0.275961	0.00798667	0.0793703	0.0259916	0.0736807	0.0151121	-1.27846	0.0207034	-0.0984654	0.0545563	-0.0869133	0.0140645	-0.0100175	0.268504	-0.0768442	-0.819856	0.0223577	0.354005	0.600413
2.18	0.18442	-0.0787977	0.0181288	0.000381688	0.0905121	-0.0357748	-0.0345942	0.0280992	0.92249	0.00397548	-0.00179983	-0.00643759	-0.0425766	0.0348567	-0.0356671	0.0160155	-0.33322	0.0475554	-0.328039	0.0401711	0.0793296	0.0260908	0.163654	-0.0035235	-0.00178359	0.0246209	-0.0295259	0.0221254	-0.291311	-0.0222718	-0.275742	0.0350313	0.0796251	0.0263845	0.0737864	0.00642703	-1.27824	0.0161909	-0.0979987	0.0409323	-0.0867279	0.0174583	-0.00722949	0.245129	-0.0838826	-0.586998	0.0257727	0.275028	0.601234
2.19	0.183655	-0.0766451	0.018068	-0.00181949	0.0902033	-0.0266234	-0.034311	0.0284594	0.922535	0.00510947	-0.00186168	-0.00590217	-0.0422583	0.0218783	-0.0355853	0.0212637	-0.332737	0.0453017	-0.327532	0.0597924	0.0795641	0.0229721	0.163585	-0.0106932	-0.00154625	0.0144985	-0.0293634	0.0223753	-0.291477	-0.0135604	-0.275287	0.0535781	0.0798461	0.016801	0.0738212	0.000882035	-1.27807	0.0158168	-0.0976684	0.02809	-0.0865262	0.0193912	-0.0048903	0.196023	-0.0882372	-0.289215	0.0281152	0.150702	0.602576
2.2	0.18289	-0.0770978	0.0180139	-0.00200272	0.0900005	-0.0151159	-0.0340256	0.0285388	0.922588	0.00544758	-0.00191809	-0.00538148	-0.0420071	0.0177771	-0.0354463	0.021783	-0.332321	0.0348305	-0.326888	0.0669726	0.0797505	0.011511	0.163489	-0.00864061	-0.00135541	0.0123319	-0.0291673	0.0253453	-0.291585	-0.00931402	-0.274708	0.0601268	0.0799711	0.00781513	0.0738219	0.000150383	-1.27789	0.019534	-0.0974781	0.013281	-0.0863257	0.0172277	-0.00313306	0.14607	-0.0894913	0.0264249	0.029091	0.0127977	0.604499
2.21	0.182128	-0.075618	0.0179682	-0.00406631	0.0899181	-0.00314689	-0.0337399	0.0285614	0.92264	0.0048604	-0.00196936	-0.00487318	-0.0417734	0.0181298	-0.0352978	0.021598	-0.332041	0.0191062	-0.326248	0.0584767	0.0797992	-0.00237716	0.163448	0.00079398	-0.00115411	0.0158971	-0.0289695	0.0237393	-0.291657	-0.00596931	-0.274133	0.0527474	0.079988	-0.00568741	0.0738533	0.00714674	-1.27768	0.0210512	-0.097428	0.000207114	-0.0861392	0.0159932	-0.00194135	0.110978	-0.0876972	0.317272	0.028681	-0.115175	0.606834
2.22	0.181389	-0.0710521	0.0179335	-0.00388238	0.0899534	0.00875738	-0.0334546	0.0285325	0.922683	0.00352908	-0.0020163	-0.00453916	-0.041521	0.0214787	-0.0351808	0.016156	-0.331929	0.00152393	-0.325759	0.0381674	0.0797174	-0.0137719	0.163517	0.0140094	-0.000905635	0.0217066	-0.0288003	0.0224782	-0.291688	-0.00156677	-0.273697	0.0328436	0.0798556	-0.0190195	0.0739757	0.0180523	-1.27748	0.0198172	-0.097503	-0.0114888	-0.0859766	0.0125117	-0.000998811	0.102167	-0.0832505	0.558304	0.0270336	-0.225782	0.609118
2.23	0.18074	-0.0580334	0.0179313	-0.00140539	0.0900957	0.0190193	-0.0331675	0.0289356	0.922709	0.00155758	-0.00206066	-0.00434684	-0.041299	0.0182384	-0.0351447	0.00472413	-0.331987	-0.014467	-0.325497	0.0133737	0.0795482	-0.0201123	0.163739	0.0313933	-0.000648085	0.0200251	-0.0286641	0.0185372	-0.291675	0.00268009	-0.27349	0.00753564	0.0795939	-0.0333529	0.0742318	0.0334811	-1.27735	0.00838279	-0.0976871	-0.0225797	-0.0858577	0.00847605	-0.000159973	0.104195	-0.0766633	0.745789	0.0244003	-0.311832	0.611117
2.24	0.180216	-0.0485836	0.0179829	0.00307394	0.0903154	0.0242746	-0.0328768	0.0291157	0.922714	-0.000495378	-0.00210326	-0.00413058	-0.0411214	0.0242056	-0.0352214	-0.00509865	-0.332189	-0.0247649	-0.325521	-0.0206793	0.0793255	-0.018238	0.164147	0.0504948	-0.000395571	0.0247609	-0.0285521	0.017471	-0.291633	0.00348146	-0.273574	-0.0249024	0.0792477	-0.0339205	0.0746416	0.0483978	-1.27733	-9.48E-05	-0.0979761	-0.0350877	-0.0857985	0.00413979	0.000750562	0.116557	-0.0684736	0.880451	0.0210181	-0.373843	0.612671
2.25	0.179718	-0.0489321	0.0180714	0.00655985	0.0905309	0.0211437	-0.032587	0.028947	0.922699	-0.00250834	-0.00214309	-0.00384466	-0.0408028	0.044851	-0.0353914	-0.0066313	-0.33242	-0.0233275	-0.325941	-0.0616484	0.0791731	-0.0125375	0.164728	0.0654808	-2.50E-05	0.039006	-0.028476	0.0175936	-0.291616	-0.0011102	-0.273988	-0.055299	0.0789399	-0.0283314	0.0751904	0.0598215	-1.27735	0.000957527	-0.0984047	-0.050069	-0.0857696	0.00251118	0.00181171	0.135498	-0.0591762	0.966508	0.0171049	-0.420092	0.613813
2.26	0.179301	-0.0307744	0.0182085	0.0138426	0.09071	0.0198096	-0.0322939	0.0298275	0.922667	-0.00366847	-0.00218143	-0.00386115	-0.0404488	0.0337365	-0.0356558	-0.0214419	-0.332632	-0.0216364	-0.326655	-0.0759499	0.0790667	-0.00420213	0.165423	0.0705767	0.000338878	0.0218227	-0.0284137	0.0141171	-0.291626	-0.000884745	-0.274608	-0.0644759	0.0786948	-0.0190548	0.0758095	0.061665	-1.27745	-0.0179153	-0.0989641	-0.0617941	-0.0857701	0.000113582	0.00308198	0.151275	-0.0492652	1.00237	0.0128437	-0.444766	0.614559
2.27	0.179114	-0.00567448	0.0184112	0.0193966	0.0908675	0.0179256	-0.0319894	0.031111	0.922629	-0.00361095	-0.00222087	-0.00400158	-0.0403584	0.00398862	-0.0360046	-0.0373826	-0.332812	-0.0137486	-0.327389	-0.0673511	0.0790511	0.00346373	0.166123	0.0658391	0.000430352	-0.0117784	-0.0283217	0.00775967	-0.291618	0.00293158	-0.275221	-0.0538189	0.0785466	-0.00668712	0.0764128	0.0552548	-1.27781	-0.0450469	-0.0995938	-0.0690854	-0.0858087	0.000531863	0.00458916	0.169633	-0.0392685	0.985264	0.00846241	-0.442376	0.614976
2.28	0.179152	0.011781	0.0186468	0.023469	0.0909825	0.0126347	-0.0316732	0.0320899	0.922599	-0.0022999	-0.00226149	-0.00412844	-0.0405968	-0.0234563	-0.0363705	-0.0473853	-0.332892	-5.70E-05	-0.327961	-0.0457276	0.0791534	0.014862	0.166734	0.0557533	0.000175981	-0.0441373	-0.0281874	0.00527705	-0.291577	0.00694254	-0.275643	-0.0285049	0.0785662	0.0105353	0.0769047	0.0423921	-1.27844	-0.0663727	-0.100259	-0.0745571	-0.0858553	0.00169852	0.00636456	0.194909	-0.0296974	0.92075	0.00418501	-0.419989	0.615163
2.29	0.179326	0.0208142	0.018892	0.0224068	0.0910375	0.0070918	-0.0313497	0.0324596	0.922587	-7.31E-05	-0.00230277	-0.00410519	-0.0410907	-0.0457895	-0.0367039	-0.0465045	-0.332858	0.00984566	-0.328279	-0.0176598	0.0793328	0.0213317	0.167212	0.0396335	-0.00036482	-0.0683964	-0.0279856	0.00322376	-0.291494	0.0127837	-0.275774	0.00208945	0.0786907	0.0154223	0.0772632	0.0291782	-1.27924	-0.0806073	-0.100939	-0.0738237	-0.0858999	0.00549336	0.00840615	0.221057	-0.0209686	0.816279	0.000211816	-0.384498	0.615175
2.3	0.179536	0.020117	0.0191045	0.0178525	0.0910442	0.00243567	-0.0310249	0.0324451	0.922598	0.00191318	-0.0023438	-0.00410097	-0.0417284	-0.0584434	-0.0369392	-0.0379624	-0.33275	0.0158437	-0.328315	0.0100153	0.0795683	0.0252754	0.167529	0.0260399	-0.00107893	-0.0802391	-0.0277335	0.00316884	-0.291367	0.0170274	-0.275601	0.0307503	0.0788995	0.0228941	0.077485	0.0180847	-1.28013	-0.0844262	-0.101568	-0.064372	-0.0859156	0.0101232	0.010702	0.231208	-0.0136809	0.629072	-0.0033362	-0.327016	0.615057
2.31	0.179693	0.00986549	0.0192792	0.0170345	0.0910118	-0.00245331	-0.0307021	0.0319844	0.922623	0.00294869	-0.00238584	-0.00430918	-0.0423969	-0.0554601	-0.0370878	-0.0326672	-0.332582	0.0219674	-0.328111	0.0279517	0.0797225	0.00701597	0.167761	0.0195242	-0.00183592	-0.078575	-0.0274321	0.0107847	-0.291222	0.0149961	-0.275188	0.0483487	0.0790692	0.0100107	0.0776413	0.013477	-1.28098	-0.0768481	-0.102078	-0.0503896	-0.0859078	0.00923612	0.0129464	0.214944	-0.00865357	0.36782	-0.00610072	-0.224402	0.615152
2.32	0.179718	-0.00576131	0.019413	0.0123479	0.090945	-0.00577127	-0.0303863	0.0311429	0.922655	0.00317849	-0.00243017	-0.00458279	-0.042955	-0.0421162	-0.0371829	-0.0231212	-0.332377	0.0232704	-0.327792	0.0340854	0.0797591	-0.00156146	0.167948	0.0164281	-0.00248089	-0.0615577	-0.0271109	0.0140235	-0.291112	0.0106572	-0.274684	0.0500555	0.0791101	-0.00135463	0.0777811	0.0139263	-1.2817	-0.0607807	-0.102407	-0.0275971	-0.0858807	0.0101999	0.014974	0.184678	-0.00649502	0.0632878	-0.00766833	-0.0905497	0.615654
2.33	0.179569	-0.0239627	0.0195058	0.00902815	0.0908583	-0.00839654	-0.0300796	0.0302033	0.922684	0.00261979	-0.0024774	-0.00488045	-0.0433226	-0.0212409	-0.0372764	-0.0191987	-0.332159	0.0233844	-0.327465	0.0302816	0.0796194	-0.021985	0.168141	0.0211429	-0.00290959	-0.0368523	-0.0268255	0.0148863	-0.291048	0.00346899	-0.274228	0.0401796	0.0790037	-0.0197637	0.0779535	0.0210165	-1.28222	-0.0409506	-0.102513	-0.00269372	-0.0858346	0.0100879	0.0167192	0.165328	-0.00740179	-0.238786	-0.00786412	0.0489293	0.616583
2.34	0.179257	-0.038843	0.0195646	0.00633526	0.090748	-0.0109411	-0.029782	0.0293191	0.922707	0.00209033	-0.002528	-0.00523287	-0.0434932	-0.000875693	-0.0374262	-0.0205329	-0.331941	0.0206934	-0.327205	0.0206051	0.0793603	-0.0253403	0.168374	0.0257156	-0.00311471	-0.0133544	-0.0266255	0.0111156	-0.291078	-0.00869526	-0.273895	0.0254642	0.0787547	-0.0267358	0.078195	0.0278091	-1.28256	-0.0268419	-0.102394	0.0207378	-0.0857647	0.0109969	0.0183428	0.16541	-0.0111468	-0.500876	-0.00673736	0.169688	0.617669
2.35	0.178796	-0.0527085	0.0195845	0.00229252	0.0906212	-0.0130841	-0.0294931	0.0285343	0.922725	0.00158374	-0.0025819	-0.00553742	-0.0434688	0.0189953	-0.0376539	-0.021334	-0.331778	0.010611	-0.327057	0.00896977	0.0791513	-0.0140735	0.168636	0.027826	-0.00310232	0.0100296	-0.0265497	0.00386838	-0.291239	-0.0238739	-0.273719	0.0104331	0.0784791	-0.0247572	0.0785051	0.0338294	-1.28275	-0.014923	-0.102059	0.0424213	-0.0856576	0.0141302	0.0200367	0.17459	-0.0172578	-0.709867	-0.00450882	0.266932	0.618683
2.36	0.178192	-0.0714066	0.019563	-0.000930694	0.0904885	-0.0147411	-0.0292117	0.0276522	0.922739	0.00112232	-0.00263862	-0.00576713	-0.0432544	0.0443285	-0.0379443	-0.0185415	-0.331739	-0.0033048	-0.327018	-0.00285988	0.0790798	0.00258601	0.168916	0.029075	-0.00287985	0.0382959	-0.0266007	0.00162316	-0.291549	-0.0398358	-0.27369	-0.00544735	0.0782728	-0.0150156	0.0788662	0.0383901	-1.2828	0.000443894	-0.101528	0.0604954	-0.085503	0.0168738	0.0218455	0.185665	-0.0251538	-0.858537	-0.00142362	0.337325	0.619599
2.37	0.177332	-0.0992608	0.0194915	-0.00714617	0.0903374	-0.0166258	-0.0289413	0.0265215	0.922747	0.000445008	-0.00269634	-0.00579587	-0.0426826	0.0801727	-0.0382489	-0.00256186	-0.331812	-0.0160027	-0.327133	-0.0175824	0.0791875	0.0161565	0.16922	0.0303282	-0.00229962	0.0788314	-0.0267526	0.00339527	-0.292008	-0.0535017	-0.273841	-0.0238966	0.0781438	-0.0110225	0.0792788	0.0433277	-1.2826	0.0249216	-0.100856	0.0764926	-0.0852852	0.0223079	0.0237632	0.193157	-0.0342654	-0.955398	0.00225826	0.384138	0.620466
2.38	0.176259	-0.113433	0.0193737	-0.0108003	0.0902023	-0.0136361	-0.028679	0.0260919	0.92275	0.000348844	-0.00275499	-0.00594506	-0.0418313	0.0933129	-0.0385023	0.00916863	-0.332	-0.0261247	-0.32731	-0.0151542	0.0793618	0.0216241	0.169514	0.0266397	-0.00140972	0.100161	-0.026967	0.00685798	-0.292534	-0.054194	-0.274139	-0.0339301	0.078059	-0.00381697	0.0797089	0.0419561	-1.28221	0.0367667	-0.100044	0.0912674	-0.0849994	0.0267801	0.0257999	0.200987	-0.0440942	-1.00397	0.00629593	0.406606	0.621306
2.39	0.175099	-0.117138	0.0192368	-0.0129482	0.0901111	-0.00945455	-0.0284174	0.0262922	0.922754	0.000474152	-0.00281532	-0.00613181	-0.0409031	0.0903546	-0.0386728	0.0190219	-0.332225	-0.0235437	-0.327407	-0.0026639	0.0796296	0.0321829	0.169761	0.0209465	-0.000388476	0.104413	-0.0271792	0.0108413	-0.293001	-0.0439095	-0.274485	-0.0327358	0.0780656	0.00537732	0.080108	0.036581	-1.28174	0.037924	-0.0991083	0.102325	-0.0846646	0.0314002	0.0278648	0.197306	-0.0541756	-1.00856	0.010508	0.411589	0.622148
2.4	0.173967	-0.107808	0.019084	-0.0133888	0.090059	-0.00693636	-0.0281514	0.0270373	0.922763	0.0015936	-0.00287752	-0.0063339	-0.0400585	0.0698891	-0.0387173	0.0250067	-0.332364	-0.0077885	-0.327329	0.0199929	0.0800051	0.0437468	0.169896	0.00535032	0.000572313	0.0851925	-0.0273583	0.0117959	-0.293332	-0.0267539	-0.274733	-0.0128837	0.078162	0.0148183	0.0804192	0.024438	-1.28132	0.0257816	-0.0980822	0.106671	-0.0842762	0.0367047	0.0300468	0.21266	-0.0640499	-0.963803	0.0147325	0.401847	0.622834
2.41	0.172962	-0.0933442	0.0189543	-0.0106008	0.090022	-0.00514432	-0.0278761	0.0279458	0.922787	0.00344277	-0.00294205	-0.00655201	-0.0394475	0.0417545	-0.03866	0.0254806	-0.33232	0.0117699	-0.326989	0.0480745	0.0804583	0.0470774	0.169892	-0.00778725	0.00127458	0.0527567	-0.0274358	0.0142891	-0.293476	-0.00655954	-0.274703	0.0204603	0.0783422	0.0238721	0.0805873	0.00763053	-1.28105	0.00844118	-0.0970397	0.10432	-0.0838706	0.0390739	0.0324537	0.240831	-0.0732432	-0.870585	0.018761	0.367621	0.623162
2.42	0.172092	-0.0819995	0.0188508	-0.00881338	0.0899992	-0.00227601	-0.0275928	0.0286814	0.922831	0.00533067	-0.00300819	-0.00666462	-0.0390924	0.0172333	-0.0385036	0.0269734	-0.332121	0.0225841	-0.326365	0.0754845	0.0809342	0.0460646	0.169755	-0.0207888	0.00167034	0.0224508	-0.0273952	0.0173103	-0.293448	0.0094409	-0.274314	0.0563435	0.0786001	0.0259525	0.0805929	-0.00611347	-1.28098	-0.00523046	-0.0960348	0.0968887	-0.0834653	0.0393451	0.0350892	0.244138	-0.0810533	-0.687548	0.0224034	0.311842	0.623156
2.43	0.171305	-0.0766602	0.0187681	-0.00803614	0.0900235	0.00500413	-0.0273036	0.0290859	0.922893	0.00681468	-0.00307473	-0.00665984	-0.0389272	0.000665491	-0.038264	0.0285908	-0.331896	0.0194682	-0.32549	0.0979348	0.081388	0.0417696	0.169509	-0.0297693	0.00183852	0.00367211	-0.0272464	0.0219766	-0.293296	0.0192619	-0.273606	0.0828062	0.0788048	0.0162453	0.0804834	-0.0148824	-1.281	-0.0119649	-0.0951088	0.0867325	-0.0830836	0.0363992	0.0375777	0.220883	-0.0866183	-0.424626	0.0252527	0.209104	0.623227
2.44	0.170547	-0.0746617	0.0186955	-0.00931246	0.0901399	0.0151066	-0.0270121	0.0291708	0.922965	0.00740602	-0.00314043	-0.0064821	-0.0388699	-0.00794502	-0.0379608	0.0312978	-0.331752	0.00869674	-0.324446	0.108472	0.0817551	0.0295101	0.169217	-0.028296	0.00190285	-0.00303368	-0.0270259	0.0247846	-0.293073	0.0241925	-0.272707	0.0944521	0.0789228	0.00771414	0.0803043	-0.0194072	-1.28107	-0.0122216	-0.0942829	0.0755776	-0.0827393	0.0327145	0.0396518	0.1789	-0.089293	-0.117007	0.0268909	0.0787921	0.623678
2.45	0.169833	-0.0645226	0.0186363	-0.00850713	0.090352	0.0245685	-0.0267192	0.0295338	0.923037	0.00688621	-0.00320453	-0.00637428	-0.0388904	-0.0191696	-0.0376334	0.0269609	-0.33173	-0.00361127	-0.323356	0.107461	0.0820075	0.0207136	0.168952	-0.0237789	0.0019054	-0.0138789	-0.0267683	0.0243436	-0.292829	0.0248106	-0.27175	0.0949388	0.0789529	-0.00425637	0.080129	-0.0148772	-1.28116	-0.0198793	-0.093587	0.0609534	-0.0824417	0.0280077	0.0411903	0.12863	-0.0888927	0.186108	0.0271298	-0.0553561	0.624595
2.46	0.169296	-0.0392943	0.0186225	-0.00382239	0.0906349	0.029974	-0.026421	0.0301643	0.923102	0.00611591	-0.00326821	-0.00637213	-0.0390969	-0.0402721	-0.0373476	0.0133093	-0.331821	-0.0125331	-0.322334	0.0958219	0.0822172	0.0227665	0.168768	-0.0138506	0.00173686	-0.037405	-0.026475	0.020772	-0.2926	0.0225867	-0.270835	0.0869982	0.0789263	-0.000824349	0.0800028	-0.00867703	-1.28141	-0.0422409	-0.0930492	0.0417652	-0.0822115	0.0234614	0.0423301	0.117746	-0.085656	0.447639	0.026046	-0.176045	0.625684
2.47	0.169074	-0.00279884	0.0186584	0.00115229	0.0909433	0.0315046	-0.0261149	0.0311187	0.923158	0.00491345	-0.0033319	-0.00637298	-0.0395982	-0.0705495	-0.0371174	-0.00358925	-0.331998	-0.0182008	-0.321461	0.0783073	0.0824661	0.0265434	0.168689	-0.00107547	0.00127464	-0.0703116	-0.0261672	0.0115412	-0.292389	0.0224181	-0.270028	0.0736136	0.0789462	0.00432576	0.079958	0.00137119	-1.28198	-0.0755564	-0.0926846	0.021465	-0.0820389	0.0211566	0.0433786	0.116297	-0.0800494	0.658122	0.0238642	-0.272879	0.626637
2.48	0.169246	0.0373241	0.0187668	0.00997595	0.0912417	0.0304314	-0.0257976	0.0322611	0.9232	0.00354004	-0.00339654	-0.0065325	-0.0404736	-0.102112	-0.0369775	-0.0262592	-0.332222	-0.0191011	-0.320771	0.0582047	0.0827367	0.0288283	0.168741	0.0116498	0.000442969	-0.106503	-0.0258315	0.00504039	-0.292181	0.0230878	-0.269376	0.0559698	0.0790109	0.0100307	0.0800327	0.0133098	-1.28293	-0.115188	-0.0925014	-0.000225706	-0.0819387	0.0165846	0.0443975	0.127838	-0.0726147	0.8157	0.0208242	-0.346085	0.627398
2.49	0.169774	0.0642935	0.0189433	0.0153931	0.0915001	0.0251812	-0.0254712	0.032889	0.923227	0.00166752	-0.00346222	-0.00655628	-0.041649	-0.116096	-0.0369377	-0.0400676	-0.332439	-0.0135036	-0.32032	0.029252	0.0830612	0.0357284	0.168938	0.0278006	-0.000689078	-0.124928	-0.0254732	-0.000742665	-0.291987	0.0197779	-0.26893	0.0317646	0.0791431	0.0143171	0.0802436	0.0299979	-1.28425	-0.142453	-0.0924941	-0.0198294	-0.0819075	0.0143454	0.0455245	0.134221	-0.0638661	0.922436	0.0171597	-0.399026	0.627939
2.5	0.170477	0.0768891	0.0191568	0.0198848	0.0916796	0.0181765	-0.0251425	0.0329047	0.923234	-6.20E-05	-0.00352786	-0.006592	-0.0428701	-0.112663	-0.0369893	-0.0493469	-0.332573	-0.00534975	-0.320203	-0.0030873	0.0834088	0.0351671	0.169297	0.0409915	-0.00189569	-0.126546	-0.0251209	-0.00220349	-0.291859	0.0127917	-0.26875	0.00555784	0.079299	0.0188356	0.0805991	0.0409486	-1.28576	-0.156667	-0.0926622	-0.0365488	-0.0819203	0.011657	0.0467613	0.146131	-0.0542862	0.981555	0.0130755	-0.430487	0.628371
2.51	0.171314	0.091069	0.0194025	0.0255925	0.0917895	0.0107463	-0.0248117	0.0332606	0.923228	-0.00107805	-0.00359451	-0.00674653	-0.0441482	-0.119677	-0.0371429	-0.0641535	-0.332641	0.00256211	-0.320313	-0.0160216	0.083763	0.0378325	0.169744	0.0454646	-0.00316667	-0.138481	-0.0247808	-0.00535418	-0.291793	0.00637364	-0.268764	-0.00464304	0.0795117	0.0260435	0.0810256	0.0421468	-1.28744	-0.173284	-0.0929578	-0.0506057	-0.0819746	0.00846431	0.0481864	0.159978	-0.0443716	0.989689	0.0087594	-0.442813	0.628737
2.52	0.17229	0.10307	0.0196876	0.0309812	0.0917799	-0.00389631	-0.0244764	0.0337626	0.923216	-0.00106595	-0.00366202	-0.00674494	-0.045564	-0.130906	-0.0373996	-0.0760913	-0.332605	0.0161064	-0.320476	-0.0143973	0.0841364	0.0379568	0.170206	0.0427927	-0.00461389	-0.159142	-0.0244342	-0.0112478	-0.291812	-0.00389511	-0.268772	0.00606799	0.0798018	0.0305378	0.0814281	0.0361352	-1.28929	-0.190368	-0.0933967	-0.0676077	-0.082072	0.00690144	0.0498001	0.181281	-0.0346319	0.947147	0.00441945	-0.43602	0.62909
2.53	0.173369	0.111165	0.0200036	0.038422	0.0915981	-0.0208588	-0.0241376	0.0339857	0.923209	-0.000138054	-0.00372872	-0.00662997	-0.0471238	-0.142472	-0.0377189	-0.0867642	-0.33243	0.030654	-0.320557	-0.00148453	0.0845021	0.0326977	0.170597	0.0380534	-0.00628904	-0.183315	-0.0240632	-0.0122265	-0.291945	-0.0134892	-0.268593	0.030721	0.0801322	0.0361087	0.0817359	0.0253087	-1.29132	-0.205795	-0.0939937	-0.0847637	-0.0822095	0.00255253	0.0517803	0.221374	-0.02554	0.864506	0.000296823	-0.397492	0.629257
2.54	0.174482	0.106862	0.0203329	0.0400215	0.0912455	-0.0376828	-0.0237994	0.0334761	0.923216	0.00149209	-0.00379345	-0.0063371	-0.0487715	-0.142422	-0.0380533	-0.0844076	-0.332111	0.0464137	-0.320485	0.0139127	0.0847926	0.0269401	0.170899	0.0251916	-0.00814523	-0.192461	-0.0236544	-0.0129967	-0.292168	-0.0225839	-0.268154	0.0566153	0.0804749	0.0358039	0.0819358	0.0134542	-1.29347	-0.208316	-0.0947154	-0.0944941	-0.082393	-0.000194632	0.0541864	0.256882	-0.0175531	0.718078	-0.00346387	-0.359719	0.629204
2.55	0.175475	0.0860356	0.0206449	0.039913	0.0907353	-0.0514264	-0.0234695	0.0323064	0.923237	0.00254787	-0.00385545	-0.00610486	-0.0503112	-0.122823	-0.0383745	-0.0769509	-0.331632	0.061009	-0.32029	0.0233397	0.0849862	0.0097934	0.17112	0.0196107	-0.00998232	-0.179337	-0.0232226	-0.00765801	-0.292488	-0.0327976	-0.267494	0.0725431	0.0807885	0.0244608	0.0820486	0.0089337	-1.29558	-0.194086	-0.0954944	-0.094184	-0.0826212	-0.00691508	0.0568422	0.26581	-0.0114715	0.488643	-0.00665326	-0.278168	0.629181
2.56	0.176154	0.0438422	0.0209166	0.0340729	0.0901184	-0.0598017	-0.0231552	0.0303694	0.923263	0.00244767	-0.00391559	-0.00591484	-0.0515014	-0.0760719	-0.0387022	-0.0607929	-0.331025	0.0682663	-0.320064	0.0189504	0.0849564	-0.0154457	0.171333	0.0237012	-0.0115185	-0.132999	-0.0228031	-0.000709372	-0.292907	-0.0441229	-0.266757	0.071176	0.0809162	0.00156496	0.0821467	0.0111217	-1.29742	-0.156713	-0.0962259	-0.0797292	-0.0829082	-0.0151253	0.059406	0.242668	-0.00800327	0.201697	-0.0088029	-0.152558	0.629562
2.57	0.176332	-0.0122743	0.0211129	0.0266186	0.089453	-0.0637535	-0.0228646	0.027685	0.923284	0.00168368	-0.00397429	-0.00582583	-0.05208	-0.00813975	-0.0390602	-0.043176	-0.330368	0.0660681	-0.319954	0.000965908	0.0846903	-0.034934	0.171593	0.0297215	-0.0124565	-0.0626855	-0.0224718	0.00866708	-0.293443	-0.0593065	-0.266126	0.0525629	0.0808253	-0.0194818	0.0822852	0.0180274	-1.29879	-0.103715	-0.0968059	-0.0569117	-0.0832479	-0.0256341	0.0617289	0.221654	-0.0075492	-0.105608	-0.00963661	-0.0156876	0.630489
2.58	0.175958	-0.0635177	0.0212244	0.0196401	0.0887756	-0.0651756	-0.0226003	0.0252662	0.923295	0.000487095	-0.00403226	-0.00579237	-0.0519596	0.0565345	-0.0394832	-0.030766	-0.329744	0.056917	-0.320054	-0.022044	0.0842597	-0.049965	0.171921	0.0380479	-0.0126867	0.00584908	-0.022283	0.0137271	-0.294131	-0.0764373	-0.265724	0.026985	0.0805176	-0.0416221	0.0825059	0.0274363	-1.29961	-0.0566527	-0.0971822	-0.0319051	-0.0836342	-0.035841	0.0638513	0.214681	-0.0100682	-0.386707	-0.00911311	0.113003	0.631783
2.59	0.175143	-0.0995591	0.0212759	0.0139385	0.0881105	-0.0635184	-0.0223576	0.023349	0.923296	-0.000157081	-0.00409037	-0.00583429	-0.0512734	0.103554	-0.0400091	-0.025322	-0.329213	0.043448	-0.320375	-0.0408223	0.0837449	-0.0478387	0.172315	0.0415436	-0.0123229	0.0583255	-0.0222461	0.0136266	-0.294952	-0.0876808	-0.265578	0.00234626	0.080082	-0.041078	0.0827917	0.031794	-1.30002	-0.0253882	-0.0973442	-0.00734803	-0.084076	-0.0441553	0.0660072	0.226148	-0.0151601	-0.618692	-0.00738594	0.221374	0.633078
2.6	0.174031	-0.124019	0.0212721	0.00783991	0.0874838	-0.0597879	-0.0221305	0.0221192	0.923291	-0.000733429	-0.00414889	-0.00587463	-0.0502101	0.134041	-0.0406114	-0.0207688	-0.328811	0.0285315	-0.320851	-0.0529218	0.083301	-0.038458	0.17274	0.0438557	-0.0115355	0.0971728	-0.022369	0.00944639	-0.295842	-0.0932268	-0.265663	-0.0189946	0.0796706	-0.0397045	0.0831399	0.0378949	-1.30016	-0.00616676	-0.0972865	0.0156607	-0.0845562	-0.049291	0.068297	0.24327	-0.0222798	-0.792694	-0.00470642	0.299727	0.634233
2.61	0.17267	-0.154134	0.0212172	0.00145202	0.086895	-0.0593129	-0.0219157	0.0206834	0.923283	-0.00110892	-0.00420675	-0.00562096	-0.0488342	0.171019	-0.0412298	-0.00377851	-0.328543	0.0149076	-0.321427	-0.0646158	0.0830652	-0.00673693	0.17316	0.0417939	-0.0103853	0.141843	-0.0226233	0.0109763	-0.296779	-0.100324	-0.265954	-0.0401871	0.079335	-0.0263467	0.0835438	0.0434872	-1.30009	0.0198012	-0.0970445	0.0322509	-0.0850571	-0.0517517	0.0707695	0.251495	-0.0308469	-0.91017	-0.00133009	0.357603	0.635241
2.62	0.170957	-0.188276	0.0210852	-0.00609849	0.0863076	-0.0606219	-0.0217164	0.0193013	0.923268	-0.00166177	-0.00426068	-0.00521332	-0.0469702	0.210818	-0.0417454	0.0244023	-0.328357	0.00795074	-0.322135	-0.0743631	0.0830244	-0.00160713	0.173583	0.0416018	-0.0087383	0.189532	-0.0229867	0.0173378	-0.297788	-0.107246	-0.266462	-0.0587999	0.0790829	-0.0215353	0.0839999	0.0464645	-1.29968	0.0502401	-0.0966883	0.0446372	-0.0855294	-0.0507284	0.0733185	0.258079	-0.0403215	-0.977793	0.00249847	0.390009	0.636233
2.63	0.169007	-0.200671	0.0209045	-0.0110757	0.0857389	-0.0563852	-0.021526	0.0189577	0.923252	-0.00151603	-0.00431209	-0.0051035	-0.0448021	0.218232	-0.0421222	0.0437788	-0.328182	0.00964251	-0.322847	-0.0644978	0.083068	0.0134244	0.173973	0.0339097	-0.00676131	0.206746	-0.0233765	0.0230357	-0.298803	-0.101563	-0.267081	-0.0627286	0.0789157	-0.0100703	0.084454	0.0430955	-1.29905	0.0599226	-0.0962371	0.0569742	-0.0859721	-0.0483059	0.0759197	0.256116	-0.0502383	-1.00106	0.00656902	0.398824	0.637202
2.64	0.167002	-0.200989	0.0206849	-0.0158273	0.085233	-0.0505654	-0.0213357	0.0191901	0.92324	-0.000730357	-0.00436344	-0.00518156	-0.0426092	0.206811	-0.0423236	0.059343	-0.327931	0.0232904	-0.32339	-0.0423802	0.0832959	0.0313772	0.174258	0.021224	-0.00470367	0.204907	-0.0237363	0.0287989	-0.299696	-0.0854922	-0.267675	-0.0537303	0.0788791	0.0030172	0.0848453	0.0344973	-1.29838	0.0597985	-0.0956718	0.0670818	-0.0863713	-0.0432618	0.0784996	0.244247	-0.0601545	-0.978315	0.0107229	0.398787	0.638211
2.65	0.165045	-0.1915	0.0204428	-0.0178542	0.0847907	-0.0448071	-0.0211406	0.0198098	0.92324	0.000830003	-0.00441635	-0.00539375	-0.0405577	0.18155	-0.0423497	0.0679594	-0.327522	0.0405071	-0.323667	-0.0117803	0.0836344	0.0392011	0.17441	0.00705771	-0.00273699	0.184779	-0.024	0.0364565	-0.300393	-0.0623562	-0.268104	-0.0303772	0.0789636	0.0143956	0.0851266	0.0218218	-1.29777	0.049606	-0.0950262	0.0718547	-0.0867238	-0.0380694	0.0810369	0.240441	-0.0696006	-0.909342	0.0147788	0.378432	0.639212
2.66	0.163226	-0.173439	0.0201819	-0.0214101	0.0844103	-0.0385159	-0.0209378	0.0207578	0.923259	0.00287633	-0.00447141	-0.00560579	-0.0387863	0.143012	-0.0421987	0.0740556	-0.32698	0.0517591	-0.323594	0.0271877	0.0840508	0.0427388	0.174397	-0.0114051	-0.00101101	0.151939	-0.024135	0.039501	-0.300848	-0.0365499	-0.26825	0.00173866	0.0791411	0.0212656	0.0852733	0.00802962	-1.29729	0.0312494	-0.0943398	0.0720922	-0.0870219	-0.0301922	0.0836023	0.238904	-0.0779897	-0.760255	0.0185501	0.334075	0.640015
2.67	0.161589	-0.15529	0.0198912	-0.026365	0.0841058	-0.0302817	-0.0207256	0.0216591	0.923298	0.00479176	-0.00452787	-0.00565305	-0.0373738	0.103321	-0.041866	0.0794701	-0.326391	0.0520354	-0.323121	0.0670029	0.084501	0.0474353	0.174202	-0.0283613	0.000400765	0.119801	-0.0241563	0.0396085	-0.301062	-0.0130738	-0.268067	0.0335133	0.0793398	0.018705	0.0853012	-0.0020623	-1.29701	0.0144997	-0.0936589	0.0677508	-0.0872532	-0.0215134	0.0860386	0.213565	-0.0844184	-0.522387	0.0216928	0.248243	0.640748
2.68	0.160125	-0.137564	0.0195654	-0.0314127	0.0839042	-0.0195001	-0.0205047	0.0225157	0.923353	0.0061593	-0.00458374	-0.00548967	-0.0363076	0.0666746	-0.0413635	0.0837106	-0.325872	0.0408684	-0.322281	0.0991772	0.0849583	0.0424277	0.173874	-0.0370308	0.00152957	0.093044	-0.0241036	0.0367046	-0.301081	0.00277884	-0.267613	0.0553946	0.0794935	0.0126065	0.0852564	-0.00649354	-1.29687	-0.000354907	-0.0930283	0.0597004	-0.0874161	-0.0136604	0.0880559	0.166553	-0.0881321	-0.223594	0.0237349	0.121872	0.64168
2.69	0.158857	-0.114737	0.0192123	-0.0360226	0.0838254	-0.0072757	-0.0202754	0.0233384	0.923418	0.00665012	-0.00463745	-0.00524026	-0.0355684	0.0314529	-0.0407153	0.0863311	-0.325523	0.0224294	-0.321188	0.116762	0.0853595	0.0375118	0.173487	-0.0409215	0.00240336	0.0689983	-0.024022	0.0294257	-0.300987	0.0107743	-0.267016	0.0612847	0.0795715	0.0033492	0.0852016	-0.0040047	-1.2969	-0.017846	-0.0924755	0.0498665	-0.0875188	-0.00586663	0.0894774	0.117991	-0.0887768	0.0858958	0.0244147	-0.0105922	0.642938
2.7	0.157876	-0.0785788	0.0188511	-0.0365658	0.083877	0.00648829	-0.0200363	0.0246038	0.923483	0.00620594	-0.00468925	-0.00516967	-0.0352007	-0.0123122	-0.0399583	0.0786479	-0.325372	0.00564145	-0.319979	0.124031	0.08573	0.0324957	0.173088	-0.0403595	0.00298563	0.0355085	-0.0239414	0.0196818	-0.300838	0.0171254	-0.266425	0.0553226	0.0795858	0.000504021	0.0851899	0.00262481	-1.29717	-0.0477442	-0.092005	0.0396824	-0.087574	-7.49E-06	0.0904199	0.0853023	-0.0864674	0.363744	0.0237286	-0.138359	0.644311
2.71	0.157348	-0.0246245	0.0185325	-0.032073	0.0840709	0.02166	-0.019781	0.0266004	0.923539	0.00497442	-0.00474233	-0.005498	-0.0353725	-0.0706769	-0.0391836	0.0555127	-0.325368	-0.00289632	-0.318738	0.122953	0.0860444	0.0290442	0.172756	-0.0279131	0.00313304	-0.0143448	-0.0238488	0.00645988	-0.300614	0.0286538	-0.265942	0.0405938	0.0795949	0.00078744	0.0852762	0.0157937	-1.29784	-0.0966112	-0.0915953	0.030529	-0.0876162	0.00422771	0.0910707	0.0726223	-0.0816204	0.592484	0.0218734	-0.24091	0.645478
2.72	0.157401	0.0358253	0.0182798	-0.0273712	0.0843982	0.0343729	-0.0195049	0.0286494	0.923582	0.00354605	-0.00479949	-0.00595948	-0.0361986	-0.129963	-0.0384572	0.0284685	-0.32546	-0.0093481	-0.317562	0.110204	0.0863665	0.0339041	0.172543	-0.0141117	0.0027326	-0.0668194	-0.0237496	-0.010228	-0.300272	0.0418002	-0.265644	0.0177018	0.0796124	0.00401966	0.0855074	0.0308907	-1.29905	-0.151761	-0.0912217	0.0224292	-0.0876503	0.0108513	0.0916233	0.0688798	-0.0747625	0.767354	0.0190847	-0.3226	0.646245
2.73	0.158039	0.0899713	0.0180964	-0.0208954	0.0848154	0.0400219	-0.0192091	0.0304023	0.923609	0.00182445	-0.00486173	-0.00646005	-0.0376242	-0.17534	-0.0378171	0.00198136	-0.325642	-0.0147112	-0.316575	0.0840812	0.0867428	0.0421423	0.172477	0.00154382	0.00181226	-0.111072	-0.0236591	-0.0249406	-0.299829	0.0484393	-0.265607	-0.0109592	0.0796821	0.0122136	0.085904	0.047562	-1.30081	-0.200933	-0.0908893	0.0109933	-0.0876629	0.0180137	0.0921703	0.0654214	-0.066419	0.891388	0.0156094	-0.378088	0.646624
2.74	0.159132	0.12913	0.0179875	-0.0124879	0.085224	0.036353	-0.0188979	0.0317953	0.923616	-0.000348482	-0.00492821	-0.00686617	-0.0394314	-0.19818	-0.0373019	-0.0210099	-0.325857	-0.0142301	-0.31592	0.0474459	0.0871627	0.0411066	0.172595	0.0190537	0.000518315	-0.140619	-0.0235821	-0.0356159	-0.299394	0.0459024	-0.265875	-0.0407743	0.0797905	0.0128527	0.0864801	0.0641963	-1.30298	-0.236174	-0.0906666	-0.00553642	-0.0876427	0.0248778	0.0926961	0.0701087	-0.0570832	0.966441	0.0116469	-0.41493	0.64673
2.75	0.160597	0.164208	0.0179687	-0.000554466	0.0855556	0.0278351	-0.0185729	0.0332635	0.923601	-0.00251096	-0.00499886	-0.00726638	-0.0415247	-0.220015	-0.0369556	-0.0487416	-0.326059	-0.00931215	-0.315595	0.0194911	0.0875601	0.0365419	0.172882	0.0363787	-0.00109711	-0.173457	-0.0235114	-0.045037	-0.29899	0.0428877	-0.26639	-0.0592209	0.0799455	0.0185017	0.0871827	0.0750333	-1.30551	-0.267216	-0.0905918	-0.0243861	-0.0875943	0.0295272	0.0932881	0.0661104	-0.0472401	0.991818	0.00739197	-0.438811	0.646589
2.76	0.162376	0.189602	0.0180557	0.0111956	0.0857477	0.0118148	-0.0182338	0.0344513	0.92357	-0.00346383	-0.00507274	-0.00750426	-0.0438871	-0.234644	-0.0368013	-0.0716822	-0.326179	0.00369521	-0.315505	0.000147915	0.0879136	0.0372802	0.173295	0.0423634	-0.0030604	-0.204762	-0.0234293	-0.0543194	-0.298655	0.0325599	-0.267004	-0.0608659	0.0801286	0.0199966	0.0879453	0.0756567	-1.30832	-0.291169	-0.0906991	-0.0462966	-0.0875299	0.03468	0.0939113	0.076024	-0.0374151	0.964963	0.00304236	-0.432482	0.646304
2.77	0.164352	0.204513	0.0182183	0.0208614	0.0857452	-0.00690311	-0.0178859	0.0350778	0.923535	-0.00342609	-0.00514799	-0.00755333	-0.0464104	-0.243716	-0.0367901	-0.0874095	-0.326155	0.0202659	-0.315547	-0.00638037	0.0882855	0.0338204	0.173735	0.0431838	-0.00532235	-0.232216	-0.0233453	-0.0621264	-0.29845	0.0191631	-0.267552	-0.0465519	0.0803559	0.0244374	0.0886808	0.070679	-1.31135	-0.306786	-0.090999	-0.0660521	-0.0874326	0.0394251	0.0947564	0.094198	-0.0280976	0.893283	-0.0011447	-0.401495	0.645788
2.78	0.166406	0.20171	0.0184514	0.030201	0.0855512	-0.0230724	-0.0175339	0.0350826	0.923505	-0.00250841	-0.00522375	-0.00759231	-0.0490069	-0.236493	-0.0369062	-0.0982312	-0.32596	0.0377778	-0.315617	-0.00807969	0.0885616	0.0217944	0.174176	0.0438417	-0.00780737	-0.244247	-0.0232267	-0.060535	-0.298383	0.00538275	-0.267905	-0.0253695	0.0805835	0.0205344	0.0893391	0.0612983	-1.3145	-0.308318	-0.0914645	-0.0795513	-0.0873276	0.0392174	0.0958548	0.124833	-0.019715	0.772865	-0.00499742	-0.368807	0.645039
2.79	0.16833	0.177938	0.0187216	0.0334425	0.0852102	-0.0345216	-0.0171882	0.0339131	0.923484	-0.00190723	-0.00529969	-0.0076079	-0.0514456	-0.206624	-0.0371264	-0.0976323	-0.325602	0.0509635	-0.315713	-0.0124914	0.0886963	0.00640771	0.17462	0.0443233	-0.0102677	-0.229123	-0.0230783	-0.0548325	-0.298449	-0.00727573	-0.268073	-0.0100523	0.080758	0.0142096	0.0899118	0.0544043	-1.31757	-0.288325	-0.0920048	-0.0793093	-0.0872212	0.0380989	0.0972197	0.132154	-0.0129565	0.568382	-0.00838167	-0.306204	0.644158
2.8	0.16988	0.126305	0.0189947	0.0356948	0.0847645	-0.0443123	-0.0168592	0.0316694	0.923465	-0.00202606	-0.00537619	-0.00770076	-0.0534277	-0.142152	-0.0374575	-0.0915708	-0.325121	0.0597719	-0.315906	-0.0284732	0.0886175	-0.0233037	0.1751	0.0537197	-0.0123813	-0.178212	-0.022928	-0.0390322	-0.298648	-0.0241428	-0.268151	-0.00821125	0.0807505	-0.0144005	0.0904586	0.0550714	-1.3203	-0.2396	-0.0925209	-0.0702587	-0.0871224	0.0308404	0.0985617	0.123085	-0.00858449	0.298542	-0.0108719	-0.192187	0.643521
2.81	0.170804	0.0534251	0.0192598	0.0362863	0.0842194	-0.0546247	-0.0165573	0.0285817	0.923441	-0.00270348	-0.00545303	-0.00767232	-0.0546329	-0.0497189	-0.0379573	-0.0812727	-0.324552	0.0627652	-0.316314	-0.0557763	0.0882145	-0.0536489	0.175684	0.0654561	-0.0138141	-0.0991676	-0.0228077	-0.0203473	-0.299025	-0.0460365	-0.268269	-0.0171551	0.0804705	-0.0387147	0.0910104	0.0554241	-1.32242	-0.170557	-0.0929703	-0.0565841	-0.0870556	0.0202019	0.0996994	0.100658	-0.00710837	-0.00107505	-0.0121225	-0.0568978	0.643331
2.82	0.17094	-0.0294102	0.0195203	0.0374458	0.0835628	-0.0658711	-0.0162889	0.0250883	0.923411	-0.0031897	-0.0055295	-0.0076146	-0.0548505	0.0559801	-0.0386919	-0.07212	-0.323945	0.0590624	-0.317024	-0.0870943	0.0875682	-0.0708505	0.176366	0.0732478	-0.0143608	-0.00827311	-0.02275	-0.00106148	-0.29963	-0.0726105	-0.2685	-0.0291215	0.0799974	-0.052605	0.0915577	0.0535591	-1.32379	-0.0912221	-0.0933539	-0.0432935	-0.0870468	0.00669443	0.100662	0.102992	-0.00858575	-0.285938	-0.012037	0.0726706	0.643561
2.83	0.170297	-0.0998914	0.0197655	0.0368093	0.0827928	-0.0770057	-0.0160534	0.0222046	0.923376	-0.00375476	-0.00560483	-0.00745809	-0.0540977	0.145248	-0.0396645	-0.0648868	-0.323361	0.0504594	-0.318028	-0.113272	0.086821	-0.0749473	0.177116	0.078363	-0.0140519	0.0670791	-0.0228002	0.00856607	-0.300495	-0.101442	-0.268824	-0.0347033	0.0794215	-0.0614517	0.0920809	0.0522521	-1.32441	-0.0259543	-0.0936751	-0.0312434	-0.0870918	-0.00406535	0.101626	0.100761	-0.0127136	-0.529134	-0.0107312	0.183352	0.643937
2.84	0.169027	-0.156258	0.01999	0.0361536	0.0819251	-0.0855544	-0.0158433	0.0198832	0.923341	-0.00334571	-0.00567864	-0.00729506	-0.0525728	0.215722	-0.0408344	-0.0594404	-0.32284	0.0406004	-0.319254	-0.13129	0.0860927	-0.065277	0.177889	0.0763368	-0.0130893	0.124955	-0.0229723	0.0152859	-0.30162	-0.126372	-0.26917	-0.0339173	0.0788178	-0.0545407	0.0925579	0.0451705	-1.32445	0.0249366	-0.0939347	-0.0206027	-0.0871866	-0.014246	0.102696	0.116469	-0.0189897	-0.715411	-0.00841078	0.270098	0.644307
2.85	0.167213	-0.21335	0.0201811	0.0322155	0.0809869	-0.09396	-0.0156542	0.0177907	0.923309	-0.00308609	-0.00574994	-0.00687065	-0.0503878	0.283824	-0.0421152	-0.0397963	-0.322394	0.0298513	-0.320629	-0.146062	0.0855761	-0.0297748	0.178644	0.0756451	-0.0115752	0.18489	-0.0232482	0.023788	-0.302962	-0.149012	-0.269494	-0.0332504	0.0782941	-0.0494616	0.0929757	0.0399015	-1.32397	0.0771688	-0.094135	-0.0120139	-0.087325	-0.0219117	0.103869	0.126446	-0.026844	-0.845354	-0.00533266	0.334265	0.644662
2.86	0.164787	-0.271776	0.0203116	0.0277553	0.0799637	-0.102019	-0.0154883	0.0156329	0.92328	-0.0025886	-0.00581505	-0.00618435	-0.0474089	0.351242	-0.0433409	-0.00517576	-0.322022	0.0200719	-0.322157	-0.155112	0.0853404	-0.0187918	0.17937	0.0687628	-0.00938845	0.247543	-0.0235976	0.0404142	-0.304518	-0.17067	-0.269842	-0.0348879	0.0778532	-0.0390823	0.0933388	0.0329688	-1.32293	0.133416	-0.0943221	-0.00682279	-0.0874794	-0.0293099	0.10516	0.131919	-0.0357286	-0.923359	-0.00173677	0.372769	0.645048
2.87	0.161918	-0.302935	0.0204117	0.0267305	0.0789091	-0.101483	-0.0153361	0.0149815	0.923257	-0.00203073	-0.00587488	-0.00585977	-0.0439052	0.37671	-0.0444236	0.0198036	-0.321663	0.0246465	-0.323642	-0.139539	0.0851757	-0.0109688	0.180028	0.0623451	-0.00672499	0.275696	-0.0239177	0.059962	-0.306219	-0.179392	-0.270149	-0.026001	0.0775297	-0.0238186	0.0936129	0.0220738	-1.32144	0.163415	-0.0944851	0.000166299	-0.0876762	-0.0388239	0.106413	0.117149	-0.0451685	-0.956704	0.00215156	0.393453	0.645556
2.88	0.158826	-0.317142	0.0205032	0.0249755	0.0778998	-0.0941179	-0.0151866	0.0150254	0.923242	-0.000817578	-0.00593375	-0.00604005	-0.0402097	0.377578	-0.0453226	0.0401083	-0.321147	0.0478404	-0.324897	-0.11031	0.0851564	0.00945571	0.180563	0.0449485	-0.00382253	0.283002	-0.0240764	0.0887642	-0.307951	-0.179664	-0.270334	-0.00936865	0.0774543	0.00721258	0.0937636	0.00674149	-1.31971	0.178367	-0.0945793	0.0102366	-0.0879433	-0.0486873	0.10755	0.0991369	-0.0547085	-0.944553	0.00616495	0.395189	0.646168
2.89	0.155676	-0.313327	0.0205846	0.0194365	0.0769758	-0.0862462	-0.0150327	0.0159105	0.923243	0.00109954	-0.00599602	-0.00641986	-0.0365608	0.353204	-0.046012	0.0585879	-0.32036	0.0764416	-0.325815	-0.0710619	0.085317	0.0226196	0.180926	0.0252929	-0.000879198	0.265145	-0.0239433	0.113693	-0.309596	-0.15733	-0.270277	0.0235187	0.0775689	0.0171661	0.0937398	-0.012057	-1.31791	0.178033	-0.0945884	0.0185866	-0.0882908	-0.0539909	0.108587	0.0927652	-0.0638832	-0.88528	0.0101174	0.381646	0.64675
2.9	0.152655	-0.293959	0.0205998	0.0103732	0.0761266	-0.0818987	-0.0148662	0.0174383	0.923265	0.00361226	-0.00606089	-0.00656225	-0.0331992	0.308922	-0.0464085	0.0758458	-0.319319	0.0989912	-0.326303	-0.0266934	0.0856412	0.0403855	0.18107	0.00243167	0.00183676	0.227091	-0.0235603	0.124953	-0.310874	-0.108353	-0.269832	0.0663592	0.0777954	0.0269414	0.0935393	-0.0281925	-1.31619	0.162047	-0.0945334	0.0203784	-0.088666	-0.0540492	0.109574	0.0882178	-0.0722184	-0.769677	0.0138197	0.342334	0.64712
2.91	0.149851	-0.270483	0.02054	0.00201741	0.0753265	-0.0772012	-0.0146832	0.0191584	0.923315	0.00623006	-0.00612658	-0.00656426	-0.0302473	0.258255	-0.046516	0.0877933	-0.318135	0.106698	-0.326328	0.0220723	0.0860915	0.049713	0.18099	-0.0205219	0.00418734	0.18554	-0.022973	0.130571	-0.311656	-0.0615309	-0.268958	0.107075	0.0781065	0.0367283	0.0932032	-0.039511	-1.31464	0.144364	-0.0944871	0.0155724	-0.0890622	-0.0548382	0.110508	0.0758651	-0.0789598	-0.567847	0.0170386	0.278807	0.6472
2.92	0.147284	-0.244403	0.0204007	-0.00862509	0.0746154	-0.0660879	-0.0144824	0.0210104	0.923388	0.00825352	-0.00619131	-0.0063502	-0.0277581	0.20257	-0.0463505	0.098401	-0.316995	0.0954118	-0.325859	0.0712899	0.0866202	0.053401	0.180707	-0.036807	0.00617586	0.148406	-0.0222472	0.128244	-0.312086	-0.0371907	-0.26773	0.135967	0.0785033	0.0398074	0.0927706	-0.0464466	-1.31328	0.125989	-0.0944746	0.0116357	-0.0894807	-0.0547665	0.111163	0.0350989	-0.0833363	-0.300713	0.0193603	0.171088	0.647236
2.93	0.145023	-0.207506	0.0201659	-0.0215349	0.0740673	-0.0490718	-0.0142605	0.0234404	0.923477	0.00940358	-0.00625248	-0.00584511	-0.0258182	0.135321	-0.045892	0.108774	-0.316069	0.0710274	-0.324909	0.117339	0.0871858	0.0595803	0.180269	-0.0514207	0.00778312	0.110282	-0.0214984	0.11075	-0.31234	-0.0215795	-0.266304	0.14644	0.0788149	0.0255798	0.0923235	-0.0433901	-1.31212	0.0991367	-0.0944688	0.00976904	-0.0899083	-0.0520216	0.111296	-0.00858813	-0.0848686	-0.00605826	0.0204491	0.0427237	0.647436
2.94	0.14325	-0.143694	0.0198427	-0.0311313	0.0737142	-0.0296215	-0.014011	0.0266778	0.923572	0.00967299	-0.00630781	-0.00524553	-0.0246014	0.0435079	-0.0451242	0.110216	-0.315436	0.0446638	-0.323545	0.154963	0.0878194	0.0651896	0.179719	-0.060317	0.00886773	0.0514395	-0.0208456	0.0787178	-0.312465	-0.00690288	-0.264861	0.140436	0.0790878	0.0286794	0.0919339	-0.034272	-1.31136	0.0482205	-0.0944526	0.0070468	-0.0903332	-0.0475662	0.110937	-0.0495421	-0.0835392	0.267908	0.0202309	-0.0780419	0.6477
2.95	0.142278	-0.0473994	0.0194823	-0.0362383	0.0735802	-0.00658289	-0.0137231	0.0310866	0.923667	0.00913226	-0.00635837	-0.00495931	-0.0244299	-0.0793749	-0.0440784	0.0973782	-0.315091	0.0249983	-0.321841	0.185	0.0885199	0.0694961	0.179125	-0.0606729	0.00913333	-0.0363252	-0.0203205	0.0362686	-0.312442	0.0119576	-0.263542	0.121587	0.0794187	0.035115	0.0916646	-0.018355	-1.31127	-0.0353867	-0.0943969	0.00646995	-0.0907711	-0.0409534	0.11022	-0.0730446	-0.0796538	0.503427	0.0188452	-0.183629	0.647768
2.96	0.142364	0.0652883	0.0191427	-0.0345273	0.0736973	0.0207073	-0.0133871	0.0360477	0.923752	0.00781054	-0.00640989	-0.00544737	-0.0255723	-0.211846	-0.0428609	0.0618002	-0.314899	0.0253444	-0.319895	0.201248	0.0891458	0.0601415	0.178564	-0.0518361	0.00834922	-0.138027	-0.0198908	-0.00267245	-0.312205	0.0402525	-0.262464	0.091594	0.0798	0.0417892	0.0915782	0.00185853	-1.31211	-0.136833	-0.0942446	0.00999588	-0.0912411	-0.0364872	0.10929	-0.08205	-0.0736774	0.68587	0.0164936	-0.269522	0.647412
2.97	0.143549	0.169684	0.0188395	-0.0364524	0.0740802	0.0452075	-0.0130033	0.0406243	0.92382	0.00567294	-0.00646806	-0.00621215	-0.028022	-0.32564	-0.0416038	0.025754	-0.314758	0.0214254	-0.317893	0.195439	0.0898251	0.0739161	0.178125	-0.0371002	0.00652752	-0.224867	-0.0195576	-0.0453803	-0.311676	0.0728228	-0.261747	0.0505802	0.0801862	0.0363224	0.0917433	0.0306869	-1.31392	-0.229259	-0.0939387	0.0174368	-0.0917276	-0.0259588	0.108283	-0.0893219	-0.0661367	0.816364	0.013401	-0.333971	0.646623
2.98	0.145664	0.252291	0.0185435	-0.0377483	0.074664	0.0611207	-0.0125786	0.0442531	0.923864	0.00302335	-0.00653363	-0.00694315	-0.0314928	-0.40523	-0.0403751	-0.00806937	-0.314757	0.004078	-0.316068	0.169412	0.090586	0.0763413	0.177864	-0.018281	0.00386995	-0.287727	-0.0193988	-0.0853909	-0.310867	0.0988812	-0.261472	0.00470091	0.0805085	0.0290783	0.0922098	0.0617756	-1.31655	-0.300643	-0.0934974	0.0216498	-0.0921655	-0.0130482	0.107275	-0.0886876	-0.0575245	0.900404	0.00978011	-0.377338	0.645462
2.99	0.148512	0.31531	0.0182894	-0.0335588	0.0753711	0.0703441	-0.0121203	0.0472827	0.923881	0.000586933	-0.00660681	-0.00767993	-0.035721	-0.460938	-0.039284	-0.0445667	-0.315005	-0.0201093	-0.314522	0.140406	0.0913645	0.0770356	0.177788	-8.67E-05	0.000572798	-0.335014	-0.0194093	-0.117192	-0.309867	0.113253	-0.261633	-0.0358207	0.0807986	0.0318298	0.0929398	0.0823113	-1.31983	-0.354591	-0.0929797	0.0214308	-0.0925518	-0.00261772	0.106279	-0.0907656	-0.0483064	0.936719	0.00583655	-0.397067	0.644095
3	0.151897	0.361513	0.0180989	-0.0272782	0.0761368	0.0744109	-0.0116355	0.0495471	0.923876	-0.00153772	-0.00668676	-0.00827872	-0.0404963	-0.500003	-0.0383765	-0.077087	-0.315496	-0.0393512	-0.313235	0.118852	0.0921376	0.0775567	0.177861	0.011173	-0.00319764	-0.370789	-0.0195743	-0.143043	-0.30878	0.117761	-0.262156	-0.0664645	0.0811044	0.0313533	0.0938538	0.0980092	-1.32357	-0.395038	-0.092426	0.0197509	-0.0928717	0.00849234	0.105314	-0.093168	-0.03898	0.921616	0.00176634	-0.403849	0.642663
3.01	0.155662	0.391553	0.0179766	-0.0201601	0.0769065	0.0733745	-0.0111314	0.0511198	0.923854	-0.00264788	-0.00677199	-0.00875658	-0.0456692	-0.526093	-0.0376381	-0.102765	-0.316135	-0.0472162	-0.312111	0.107928	0.092887	0.0706435	0.17802	0.0179063	-0.00733904	-0.398719	-0.0198667	-0.162148	-0.307694	0.115627	-0.262901	-0.0799839	0.0813851	0.027101	0.0948812	0.104871	-1.32765	-0.423787	-0.0918604	0.0172532	-0.0931006	0.0208048	0.104458	-0.0746665	-0.030029	0.86089	-0.00223215	-0.389335	0.641193
3.02	0.159633	0.399139	0.0179196	-0.0145493	0.0776436	0.0694548	-0.0106172	0.0514702	0.923826	-0.00279938	-0.0068615	-0.00912319	-0.0510697	-0.529657	-0.0370436	-0.117755	-0.316807	-0.0447508	-0.31106	0.101996	0.0935194	0.0572592	0.178226	0.0209136	-0.0117205	-0.407015	-0.0202434	-0.172035	-0.306662	0.105647	-0.263722	-0.084139	0.0816039	0.0174318	0.0959493	0.107314	-1.33195	-0.433692	-0.0912893	0.0171706	-0.0932191	0.0342949	0.103886	-0.0397177	-0.0218764	0.761785	-0.0059489	-0.351557	0.639597
3.03	0.16354	0.377689	0.0179038	-0.0109185	0.0783301	0.0650182	-0.0101068	0.050312	0.923799	-0.00276124	-0.00695472	-0.00951021	-0.0563826	-0.499551	-0.0365799	-0.123253	-0.317426	-0.039174	-0.310087	0.090671	0.0939958	0.0355389	0.178469	0.0259142	-0.0160516	-0.384105	-0.0206847	-0.170441	-0.305734	0.0971562	-0.264581	-0.0887332	0.0816994	0.00557355	0.0970336	0.106734	-1.33622	-0.418215	-0.0906925	0.0234124	-0.093199	0.0469469	0.103631	-0.0171184	-0.015025	0.594672	-0.00924412	-0.301472	0.637968
3.04	0.167021	0.31295	0.0179059	-0.00874164	0.078956	0.0578916	-0.00961727	0.0473054	0.923769	-0.0033069	-0.00705177	-0.00990631	-0.0611622	-0.41638	-0.036287	-0.118795	-0.317961	-0.033466	-0.309291	0.0657612	0.0941758	-0.000767391	0.178777	0.0365671	-0.0199103	-0.312883	-0.0211858	-0.153765	-0.304882	0.0878041	-0.265515	-0.100041	0.0816458	-0.020013	0.0981264	0.11221	-1.34013	-0.360249	-0.0900346	0.0355317	-0.0930317	0.0553496	0.103551	-0.00910765	-0.0102074	0.360117	-0.0118499	-0.212515	0.636581
3.05	0.169627	0.203715	0.0179135	-0.00712357	0.0794801	0.0440224	-0.00916733	0.0424642	0.92373	-0.00450876	-0.00715222	-0.0101515	-0.0648458	-0.276144	-0.0362581	-0.105077	-0.318412	-0.0300447	-0.308832	0.0222674	0.0939613	-0.0399347	0.179218	0.053529	-0.0227763	-0.193349	-0.0217522	-0.124399	-0.304166	0.0648568	-0.26659	-0.115595	0.0812816	-0.0492964	0.0992626	0.114862	-1.34322	-0.258622	-0.089323	0.0481439	-0.092731	0.0591992	0.103457	-0.0199288	-0.00797729	0.0823514	-0.0133854	-0.0922052	0.635736
3.06	0.170986	0.0666644	0.0179248	-0.0012635	0.0798046	0.0186779	-0.00877137	0.0366159	0.923679	-0.00575574	-0.00725455	-0.0102907	-0.0669415	-0.0964766	-0.0365996	-0.0908785	-0.318768	-0.0266448	-0.308893	-0.036862	0.0933668	-0.0762486	0.179836	0.0711897	-0.0242533	-0.0484132	-0.02239	-0.0851572	-0.30376	0.0201905	-0.267816	-0.129308	0.080654	-0.0738982	0.10041	0.113927	-1.34514	-0.130295	-0.0886427	0.0506321	-0.0923162	0.0573729	0.103251	-0.0159497	-0.00853185	-0.19039	-0.0136792	0.035237	0.635524
3.07	0.170985	-0.063934	0.0179579	0.00656457	0.0798304	-0.0127235	-0.00843376	0.0309691	0.923616	-0.00641585	-0.00735774	-0.0103404	-0.067285	0.0776654	-0.0373884	-0.0806443	-0.319035	-0.0240504	-0.309555	-0.0963128	0.0924664	-0.0979076	0.180615	0.0862821	-0.0242673	0.0838188	-0.0230863	-0.0502126	-0.303829	-0.0335862	-0.26913	-0.132361	0.0798015	-0.0891261	0.10152	0.106654	-1.34578	-0.00863712	-0.0880998	0.0451138	-0.091813	0.0550315	0.103102	-0.00545746	-0.0116906	-0.434742	-0.0127867	0.142671	0.635723
3.08	0.169781	-0.173805	0.0180147	0.0139122	0.0795337	-0.043247	-0.00814832	0.026306	0.923553	-0.00621805	-0.00746118	-0.0103353	-0.0660641	0.224497	-0.0386055	-0.0737783	-0.319212	-0.0204594	-0.310773	-0.145891	0.0914377	-0.102447	0.181514	0.0952825	-0.0230481	0.189255	-0.0238451	-0.0237496	-0.30439	-0.0830994	-0.270418	-0.124539	0.0788917	-0.0902666	0.102516	0.0940664	-1.34532	0.0922208	-0.0877316	0.0367008	-0.0912315	0.0536318	0.103081	0.00949369	-0.0170572	-0.630066	-0.0108709	0.236251	0.636167
3.09	0.167535	-0.280031	0.0180861	0.0193618	0.0789182	-0.0773198	-0.00790649	0.0219442	0.923491	-0.00610762	-0.00756354	-0.00995722	-0.0634861	0.366074	-0.0401694	-0.0543218	-0.319263	-0.012074	-0.312455	-0.19307	0.0904586	-0.0682494	0.18248	0.0996231	-0.0208071	0.291209	-0.0246624	0.00214129	-0.305417	-0.134366	-0.271609	-0.116546	0.0779827	-0.0887203	0.10339	0.0830929	-1.34391	0.191968	-0.0875609	0.0215211	-0.0905794	0.0527747	0.103199	0.0206971	-0.0241012	-0.770609	-0.00814333	0.30372	0.636767
3.1	0.164223	-0.37943	0.0181321	0.024796	0.077912	-0.118979	-0.00770869	0.0179904	0.923431	-0.00584713	-0.0076566	-0.00865627	-0.0594283	0.498443	-0.0418262	-0.00749805	-0.319249	-0.0188003	-0.314624	-0.235498	0.0899851	-0.0484267	0.183498	0.102969	-0.0174942	0.385013	-0.0255552	0.0283838	-0.30696	-0.191072	-0.272738	-0.106954	0.0770919	-0.080318	0.104154	0.0704608	-1.34148	0.287797	-0.0876961	-0.00647992	-0.0898333	0.0522292	0.103407	0.0267771	-0.0322856	-0.858559	-0.00485457	0.348372	0.637493
3.11	0.160135	-0.438871	0.0182656	0.0462432	0.0765482	-0.142195	-0.00754125	0.0157342	0.923377	-0.00497933	-0.00774277	-0.00883252	-0.0542872	0.574445	-0.0434849	0.0128241	-0.319203	-0.0110997	-0.317046	-0.244246	0.0894253	-0.0508336	0.184531	0.101354	-0.0134376	0.422686	-0.0262269	0.0953199	-0.309161	-0.27046	-0.273678	-0.0788729	0.0767116	-0.0145929	0.104721	0.0433792	-1.33833	0.344208	-0.0881714	-0.0299405	-0.089122	0.0322695	0.103648	0.0230488	-0.0411241	-0.90152	-0.00122168	0.371213	0.638279
3.12	0.155615	-0.467818	0.0185541	0.0574417	0.0750151	-0.151534	-0.00738837	0.0150013	0.923333	-0.00378593	-0.00783446	-0.00946043	-0.0485997	0.602261	-0.0451124	0.0356074	-0.318867	0.0369037	-0.319422	-0.228513	0.0890052	-0.0300191	0.185505	0.0913759	-0.00899181	0.424545	-0.0263054	0.159307	-0.311953	-0.29871	-0.274252	-0.0334731	0.0765003	-0.0191952	0.105018	0.0162167	-1.33475	0.375135	-0.0888389	-0.0402282	-0.0885698	0.0155297	0.103801	0.00818318	-0.0501765	-0.901657	0.00256335	0.379434	0.639088
3.13	0.150923	-0.474455	0.0189098	0.0616774	0.0733669	-0.163173	-0.00723738	0.0154155	0.923302	-0.00205504	-0.00793048	-0.00963882	-0.0427225	0.599306	-0.0465465	0.06029	-0.317803	0.122391	-0.321582	-0.202308	0.0887924	-0.00949719	0.186353	0.0778105	-0.00450009	0.398803	-0.0258384	0.202318	-0.314633	-0.248902	-0.274292	0.0266427	0.0763986	-0.00208925	0.105052	-0.00996924	-1.33097	0.388709	-0.0896503	-0.0550823	-0.0881461	0.00210979	0.103789	-0.018849	-0.0590047	-0.855752	0.0063537	0.376726	0.639915
3.14	0.146252	-0.464481	0.0192883	0.0644335	0.0715935	-0.175482	-0.00707724	0.0167234	0.923295	0.00070864	-0.00802644	-0.00949392	-0.0369091	0.574374	-0.0477237	0.0778226	-0.315935	0.190095	-0.323443	-0.168564	0.0888029	0.0153287	0.187053	0.0594381	-0.000234713	0.355246	-0.0249453	0.228702	-0.316658	-0.180391	-0.273711	0.0888986	0.0764961	0.020462	0.10484	-0.0325844	-1.32714	0.386705	-0.0906458	-0.0757407	-0.0878608	-0.0138118	0.10358	-0.0368247	-0.0671668	-0.765503	0.00995199	0.346811	0.640639
3.15	0.141747	-0.442776	0.0196806	0.0657962	0.0697269	-0.180606	-0.00690122	0.0185605	0.923317	0.00385169	-0.00811981	-0.0091634	-0.0313801	0.531372	-0.0486557	0.0863124	-0.313596	0.216493	-0.324923	-0.125789	0.08905	0.0321994	0.187561	0.0404648	0.00363441	0.303976	-0.023725	0.242285	-0.318171	-0.148174	-0.272534	0.144539	0.0768129	0.0411543	0.104394	-0.0555453	-1.32341	0.373951	-0.0918391	-0.0957796	-0.0877593	-0.0342642	0.103214	-0.0546593	-0.0740611	-0.598866	0.0131752	0.296459	0.641079
3.16	0.137503	-0.414734	0.0200651	0.0610609	0.0678789	-0.171841	-0.00670518	0.0207652	0.923371	0.00670964	-0.00820873	-0.00862109	-0.0263205	0.473106	-0.0493495	0.0921558	-0.31121	0.206542	-0.325918	-0.0717505	0.0894634	0.048899	0.18785	0.017135	0.00703756	0.254936	-0.0222947	0.242139	-0.319567	-0.14865	-0.270856	0.188964	0.077264	0.0471762	0.103745	-0.0740768	-1.31986	0.356471	-0.093177	-0.106642	-0.0878785	-0.0560716	0.102588	-0.0864982	-0.0789203	-0.361982	0.0156756	0.207764	0.6413
3.17	0.13356	-0.376872	0.0204051	0.0519461	0.0661998	-0.14965	-0.00648403	0.0236007	0.923447	0.00852656	-0.00829193	-0.00803623	-0.0218525	0.399288	-0.0497855	0.0957847	-0.309062	0.177076	-0.326348	-0.0145509	0.0899835	0.0539941	0.187953	0.00209905	0.00998031	0.2043	-0.0207681	0.231935	-0.32103	-0.155139	-0.268803	0.220419	0.0777605	0.0487458	0.10296	-0.0834735	-1.31651	0.330994	-0.0945546	-0.108056	-0.0882357	-0.0789536	0.101555	-0.128772	-0.0811886	-0.085432	0.0170985	0.0911608	0.641446
3.18	0.130149	-0.303518	0.0206806	0.039168	0.0648172	-0.115752	-0.00622954	0.0275546	0.92354	0.00986596	-0.00836962	-0.00757135	-0.0182526	0.285764	-0.0499189	0.0948862	-0.307306	0.137787	-0.326206	0.0430499	0.0906012	0.0677321	0.187894	-0.0150989	0.0122729	0.124542	-0.0192049	0.208059	-0.322509	-0.147159	-0.26649	0.24124	0.078315	0.0610867	0.102109	-0.0868455	-1.31356	0.270842	-0.0958617	-0.0990855	-0.0888419	-0.0979222	0.100062	-0.163081	-0.0806986	0.184621	0.0172844	-0.02672	0.641496
3.19	0.127708	-0.180391	0.0209017	0.0300393	0.0638297	-0.0729179	-0.00592641	0.0333212	0.923643	0.0107588	-0.00844596	-0.00775068	-0.016022	0.117676	-0.0497153	0.0765831	-0.305999	0.102662	-0.325481	0.102079	0.0913143	0.0752338	0.187688	-0.0267357	0.0134981	-0.00426743	-0.0175631	0.17858	-0.32383	-0.115807	-0.264003	0.254987	0.0790141	0.0695131	0.101254	-0.0846559	-1.31143	0.160856	-0.0969773	-0.0837936	-0.0897083	-0.114994	0.0982193	-0.184237	-0.0776519	0.423938	0.0163166	-0.135584	0.641223
3.2	0.126691	-0.0211821	0.0210741	0.0182929	0.0632836	-0.0316666	-0.00555853	0.0404113	0.923753	0.011097	-0.0085231	-0.00766172	-0.0156643	-0.0879702	-0.0491377	0.0519939	-0.305054	0.0899894	-0.324182	0.156197	0.0921018	0.0700843	0.187386	-0.0337344	0.0132013	-0.162783	-0.0158766	0.117383	-0.324582	-0.0266348	-0.26144	0.255664	0.0795481	0.0457305	0.10047	-0.0717233	-1.31057	0.0176176	-0.0978119	-0.0673238	-0.0908069	-0.119821	0.0962321	-0.194103	-0.0724381	0.616409	0.0143414	-0.227575	0.640366
3.21	0.127283	0.135688	0.0211895	0.00970515	0.0631403	0.0051637	-0.00511811	0.0475087	0.923859	0.00997882	-0.00859923	-0.00756782	-0.0173537	-0.280668	-0.0482528	0.0133296	-0.304192	0.0980925	-0.322428	0.190389	0.092827	0.081252	0.187065	-0.0310471	0.0111882	-0.310617	-0.0143585	0.0423584	-0.324375	0.0675822	-0.258967	0.235217	0.0800522	0.0518962	0.0998787	-0.0455028	-1.31116	-0.121945	-0.0983556	-0.0525316	-0.0920678	-0.121226	0.0941798	-0.198028	-0.065534	0.760354	0.0115781	-0.296358	0.638933
3.22	0.129317	0.26896	0.0212766	0.00228822	0.0633648	0.0426017	-0.00461233	0.0535157	0.923949	0.00803003	-0.00867493	-0.00761808	-0.0208211	-0.43601	-0.0472505	-0.0310222	-0.303448	0.0759491	-0.320477	0.199665	0.0937077	0.0894088	0.186823	-0.0205924	0.00771074	-0.422051	-0.0131402	-0.0319648	-0.323477	0.11514	-0.256834	0.189573	0.0805788	0.051836	0.0995742	-0.0157294	-1.31303	-0.2412	-0.0986163	-0.0325176	-0.0934607	-0.120753	0.0920976	-0.196684	-0.0574454	0.854456	0.00824022	-0.343759	0.637028
3.23	0.132569	0.379158	0.0213571	-0.0029628	0.0639895	0.083772	-0.00405082	0.0585974	0.924018	0.0056176	-0.00875256	-0.00794958	-0.0257915	-0.564079	-0.0462816	-0.0795535	-0.30318	0.0206361	-0.318456	0.204913	0.0946135	0.0922416	0.186678	-0.011943	0.00307996	-0.505087	-0.0122805	-0.097017	-0.322281	0.134312	-0.255214	0.134351	0.0810837	0.0488374	0.0995694	0.0136608	-1.316	-0.340575	-0.0985329	-0.00477228	-0.0949571	-0.119551	0.0900564	-0.199328	-0.048654	0.899641	0.00453985	-0.368468	0.634785
3.24	0.13679	0.465983	0.0214166	-0.0143637	0.0650437	0.126244	-0.00344403	0.0625519	0.924062	0.00329594	-0.00883417	-0.00838952	-0.0319868	-0.66733	-0.0453778	-0.115412	-0.303581	-0.0427024	-0.316392	0.208999	0.095548	0.0951661	0.186611	-0.00694286	-0.00239333	-0.559553	-0.0117986	-0.156063	-0.320915	0.153213	-0.254169	0.075241	0.0815415	0.0431387	0.0998692	0.0441552	-1.31982	-0.419995	-0.0980313	0.0328451	-0.0964785	-0.108258	0.0880586	-0.196007	-0.0396474	0.895063	0.000670616	-0.380743	0.632384
3.25	0.141789	0.537387	0.0214159	-0.0262361	0.0665132	0.163655	-0.00280374	0.0654001	0.924086	0.00158977	-0.00892045	-0.00888196	-0.0391762	-0.754568	-0.0444795	-0.142077	-0.304606	-0.0952268	-0.314269	0.217513	0.0965427	0.102208	0.186565	-0.00727081	-0.0084823	-0.601599	-0.0116928	-0.205041	-0.319322	0.182222	-0.253684	0.0245349	0.0819471	0.0388717	0.100443	0.0684056	-1.32433	-0.488719	-0.0970678	0.0714385	-0.0979054	-0.0882849	0.0861542	-0.18573	-0.0309088	0.845222	-0.00316835	-0.371005	0.629967
3.26	0.147409	0.590202	0.0213612	-0.0382297	0.0683374	0.194478	-0.00213976	0.0671482	0.924097	0.000714855	-0.0090121	-0.0094216	-0.0471868	-0.823492	-0.0435513	-0.15876	-0.306111	-0.132758	-0.312026	0.231835	0.0975226	0.0924428	0.186498	-0.011351	-0.0150521	-0.62962	-0.0118938	-0.243539	-0.317386	0.222218	-0.253651	-0.0162514	0.0822817	0.029878	0.101245	0.0898992	-1.32942	-0.543429	-0.0956603	0.109263	-0.0991459	-0.0597626	0.0844411	-0.160714	-0.0228669	0.756903	-0.00678037	-0.339541	0.627547
3.27	0.153387	0.606547	0.0212528	-0.0455919	0.0704207	0.212459	-0.00146688	0.0670856	0.9241	-0.000164624	-0.0091088	-0.00987933	-0.0556993	-0.847431	-0.0425746	-0.166505	-0.30792	-0.154494	-0.309655	0.240177	0.0983983	0.0797769	0.186388	-0.012723	-0.0218439	-0.624771	-0.0123477	-0.262326	-0.315073	0.256381	-0.253986	-0.0513489	0.0825111	0.014437	0.102237	0.108356	-1.33488	-0.564538	-0.0938677	0.139234	-0.100109	-0.0291758	0.0830568	-0.130749	-0.01591	0.618882	-0.0100158	-0.300648	0.62513
3.28	0.159285	0.571971	0.0211062	-0.053464	0.0726437	0.220538	-0.000805774	0.0647048	0.924092	-0.00158943	-0.00920922	-0.010162	-0.0641537	-0.807981	-0.0416079	-0.159334	-0.309898	-0.169697	-0.307272	0.232673	0.0990662	0.0504393	0.186282	-0.00915595	-0.0283772	-0.564916	-0.0130135	-0.265336	-0.312473	0.277662	-0.254695	-0.092039	0.0825134	-0.0123996	0.103423	0.128146	-1.34028	-0.537174	-0.091781	0.168974	-0.100739	0.00426991	0.0819169	-0.108069	-0.0106892	0.412533	-0.012692	-0.226582	0.622969
3.29	0.164548	0.478242	0.0208903	-0.0621892	0.0749111	0.216877	-0.000181358	0.0597537	0.924067	-0.00344841	-0.00931176	-0.0103227	-0.0718425	-0.694264	-0.0407182	-0.138872	-0.311961	-0.178021	-0.305055	0.205518	0.0993839	0.0116824	0.186234	-0.00070807	-0.0340239	-0.440592	-0.0139391	-0.25294	-0.309797	0.260815	-0.255841	-0.139656	0.0822103	-0.0465694	0.104804	0.149657	-1.34509	-0.454178	-0.0894481	0.197112	-0.100956	0.0396749	0.0809345	-0.0942512	-0.0078101	0.154735	-0.0144542	-0.120022	0.621327
3.3	0.168576	0.328342	0.0205955	-0.0692615	0.0770967	0.203289	0.000380606	0.0524099	0.924025	-0.00485384	-0.00941551	-0.0104494	-0.0780033	-0.508537	-0.040051	-0.111424	-0.314023	-0.184999	-0.303225	0.157035	0.0993096	-0.0256532	0.186297	0.0147534	-0.0381118	-0.256599	-0.0151399	-0.222748	-0.307442	0.222476	-0.257488	-0.190539	0.081597	-0.0687768	0.106346	0.159918	-1.34878	-0.319046	-0.0869727	0.221647	-0.100718	0.0733975	0.0800394	-0.0843236	-0.00761034	-0.115254	-0.0150643	-0.00208525	0.620456
3.31	0.170941	0.151697	0.02021	-0.0741557	0.0791144	0.179204	0.000862992	0.0439978	0.92397	-0.00597656	-0.00952108	-0.010672	-0.0821025	-0.287373	-0.0397379	-0.083422	-0.316067	-0.191076	-0.301932	0.0985685	0.0988853	-0.0543419	0.18649	0.0249262	-0.0401828	-0.0493055	-0.016616	-0.182727	-0.305486	0.17158	-0.259628	-0.236112	0.0807974	-0.0861553	0.107975	0.165453	-1.35095	-0.159853	-0.084437	0.237268	-0.100001	0.107197	0.0792772	-0.0615198	-0.0100266	-0.36511	-0.0144986	0.114231	0.620316
3.32	0.171556	-0.0186871	0.0197396	-0.076879	0.0808368	0.141712	0.00126171	0.035904	0.923908	-0.00661047	-0.00962912	-0.0109139	-0.0840016	-0.069099	-0.0398544	-0.0575102	-0.31806	-0.190458	-0.301253	0.0353475	0.0982426	-0.0735286	0.186777	0.0356481	-0.0402093	0.140531	-0.0183153	-0.144389	-0.304085	0.106266	-0.262139	-0.262828	0.07986	-0.0974083	0.109611	0.163383	-1.35153	-0.00690955	-0.0819783	0.237575	-0.0987942	0.144645	0.0787459	-0.0332496	-0.0147541	-0.573278	-0.0128685	0.211675	0.620755
3.33	0.170518	-0.188515	0.019199	-0.0715136	0.0820935	0.083635	0.00158239	0.0280246	0.923841	-0.00679305	-0.00973905	-0.0110153	-0.0837579	0.158538	-0.0404173	-0.0315039	-0.31985	-0.164581	-0.301254	-0.0429035	0.0974112	-0.0889531	0.187186	0.0504563	-0.0384107	0.317252	-0.0201653	-0.0981006	-0.303366	0.0284347	-0.26482	-0.274055	0.0788156	-0.102778	0.1112	0.154376	-1.35061	0.147998	-0.0797895	0.211371	-0.097098	0.179305	0.0784518	-0.00299212	-0.0213052	-0.728729	-0.0103696	0.287506	0.621643
3.34	0.167777	-0.349023	0.0186066	-0.0619097	0.0826473	0.00220512	0.00182324	0.020593	0.923771	-0.00687639	-0.00984437	-0.00984675	-0.0811508	0.383083	-0.0413373	0.0232443	-0.321291	-0.150809	-0.302124	-0.128287	0.0968816	-0.0240938	0.187741	0.0602517	-0.0348007	0.473463	-0.0220898	-0.0567281	-0.303438	-0.0603734	-0.267561	-0.26856	0.0777324	-0.110709	0.112676	0.139533	-1.34815	0.297989	-0.0781565	0.155152	-0.0949334	0.214854	0.078405	0.0135165	-0.0291387	-0.83086	-0.00723092	0.334969	0.622868
3.35	0.163732	-0.454429	0.0180426	-0.0343543	0.08233	-0.0801597	0.00200431	0.0159317	0.923706	-0.00614767	-0.00993566	-0.00872874	-0.0766073	0.534263	-0.0423655	0.0625211	-0.322543	-0.13329	-0.303673	-0.176908	0.0964079	-0.0665676	0.188379	0.0687392	-0.0299998	0.546369	-0.0240029	-0.0109355	-0.304349	-0.151269	-0.270051	-0.226021	0.0766939	-0.056412	0.113926	0.108955	-1.34452	0.398696	-0.0773114	0.0805187	-0.0923739	0.234963	0.0785521	0.0239033	-0.0377559	-0.884619	-0.00369751	0.364574	0.62429
3.36	0.158806	-0.530192	0.0177401	0.00746206	0.0812686	-0.135626	0.00214489	0.0123717	0.92365	-0.00503823	-0.0100268	-0.00969365	-0.0707614	0.645187	-0.0435932	0.0749491	-0.323405	-0.0813998	-0.305584	-0.20411	0.0957507	-0.0580203	0.189074	0.0735	-0.0245077	0.574161	-0.0253141	0.0933117	-0.306354	-0.272414	-0.272016	-0.163516	0.0764542	-0.0218502	0.114801	0.064742	-1.34012	0.469763	-0.0772264	0.019202	-0.0897199	0.226648	0.0787417	0.0156404	-0.0466978	-0.897127	4.11E-05	0.37647	0.625836
3.37	0.153246	-0.581925	0.017713	0.033548	0.0796603	-0.182453	0.00225654	0.0101762	0.923606	-0.00351015	-0.0101293	-0.0106871	-0.0639752	0.720455	-0.0449719	0.0972604	-0.323417	0.0282163	-0.307713	-0.220567	0.0952008	-0.0444527	0.189804	0.0724642	-0.0185993	0.569163	-0.0257077	0.182379	-0.30922	-0.31055	-0.273219	-0.0724496	0.0762087	-0.0181382	0.115213	0.0170552	-1.33514	0.52298	-0.0777406	-0.0328797	-0.0871094	0.220181	0.0788304	-0.00270801	-0.0555399	-0.863764	0.00381769	0.374377	0.62744
3.38	0.147313	-0.608826	0.0178345	0.0554539	0.0775531	-0.230544	0.00235336	0.00932282	0.923584	-0.000772264	-0.0102385	-0.0110549	-0.0565713	0.763313	-0.046306	0.115205	-0.32206	0.173821	-0.309952	-0.226697	0.0948873	-0.018428	0.190482	0.0665727	-0.0126882	0.529249	-0.0253493	0.245688	-0.31198	-0.268887	-0.273391	0.0397007	0.0761056	-0.00428507	0.115161	-0.0258463	-1.32979	0.55573	-0.0788163	-0.0921086	-0.0845374	0.206959	0.0787634	-0.018253	-0.0638359	-0.788283	0.00746737	0.351599	0.628962
3.39	0.141235	-0.610537	0.0181674	0.0847374	0.0749636	-0.269387	0.00244757	0.0097463	0.923594	0.00299257	-0.0103494	-0.0110726	-0.0488738	0.772857	-0.0476518	0.111418	-0.319415	0.270865	-0.312195	-0.218114	0.0948063	0.00628411	0.191112	0.0558114	-0.00711656	0.459915	-0.0242891	0.29522	-0.314348	-0.236212	-0.272417	0.155025	0.0761961	0.0228107	0.11465	-0.0752554	-1.32427	0.563052	-0.0805226	-0.155232	-0.0821844	0.173682	0.078539	-0.0410752	-0.071085	-0.647142	0.0107898	0.312093	0.630233
3.4	0.135249	-0.596505	0.0187667	0.115257	0.0720341	-0.291613	0.00255099	0.0110183	0.923643	0.00678517	-0.0104585	-0.0106625	-0.0412678	0.756389	-0.0490565	0.0946974	-0.316117	0.306834	-0.314269	-0.195375	0.0949616	0.0211782	0.191634	0.0478798	-0.00215164	0.380215	-0.0226111	0.33086	-0.316608	-0.248519	-0.270326	0.259839	0.0765294	0.0443988	0.113664	-0.121791	-1.31882	0.557061	-0.0828147	-0.212672	-0.0802379	0.123422	0.0780415	-0.0730343	-0.0765263	-0.429616	0.0135306	0.235933	0.631221
3.41	0.129433	-0.57779	0.019647	0.140005	0.0689355	-0.295832	0.00267019	0.0128495	0.923726	0.00955606	-0.010561	-0.00975282	-0.0339268	0.727512	-0.0505297	0.0789347	-0.312685	0.299959	-0.316074	-0.165268	0.0952287	0.0320071	0.192072	0.0397757	0.00217719	0.30664	-0.0204256	0.353148	-0.319207	-0.290673	-0.267269	0.348182	0.077049	0.0532101	0.112253	-0.159467	-1.31348	0.548731	-0.085614	-0.258036	-0.0788531	0.0616495	0.0771153	-0.122407	-0.0795052	-0.157982	0.015295	0.12719	0.632053
3.42	0.123855	-0.545446	0.0207606	0.157203	0.0658773	-0.279712	0.00281018	0.0153306	0.923832	0.0113491	-0.010653	-0.00863017	-0.0269762	0.677996	-0.0520042	0.0645755	-0.309469	0.271369	-0.317566	-0.131803	0.095583	0.0421291	0.192443	0.0328786	0.00588307	0.231699	-0.0178709	0.362674	-0.322212	-0.319651	-0.263424	0.419838	0.0776373	0.0612136	0.110497	-0.190894	-1.30828	0.527726	-0.0887597	-0.285259	-0.0781289	-0.00823881	0.0756799	-0.164702	-0.0796967	0.121444	0.015851	0.00744898	0.632759
3.43	0.118789	-0.468321	0.0220488	0.165248	0.0630601	-0.24496	0.00298244	0.0196085	0.923953	0.0125809	-0.0107342	-0.00766873	-0.0207767	0.571204	-0.0533833	0.0460714	-0.306547	0.249937	-0.318682	-0.0885779	0.096047	0.0515495	0.192756	0.0274207	0.00874114	0.119233	-0.0150396	0.35178	-0.325383	-0.318316	-0.258908	0.48237	0.078335	0.0757857	0.108471	-0.212777	-1.30348	0.463632	-0.0920459	-0.292029	-0.0781284	-0.0775488	0.0738947	-0.188814	-0.0771998	0.378889	0.0151921	-0.110896	0.633112
3.44	0.114807	-0.328889	0.0234562	0.168145	0.0606843	-0.191386	0.00320915	0.0260355	0.924084	0.0135605	-0.0108087	-0.00734762	-0.0160371	0.390239	-0.0545555	0.0131598	-0.303879	0.232789	-0.319314	-0.0365153	0.0966057	0.0608389	0.193017	0.0229039	0.0102206	-0.0465899	-0.0119387	0.327703	-0.328398	-0.281054	-0.253836	0.529725	0.0791969	0.0916605	0.106272	-0.226729	-1.29963	0.337469	-0.0952216	-0.277684	-0.0788856	-0.144235	0.0719063	-0.192623	-0.0723256	0.593298	0.013448	-0.208472	0.632832
3.45	0.112442	-0.148682	0.024942	0.167734	0.0589172	-0.125095	0.00350841	0.0339095	0.924221	0.0137363	-0.010885	-0.00805933	-0.0134101	0.164503	-0.0555137	-0.04435	-0.301414	0.233328	-0.319424	0.0129349	0.0970657	0.042418	0.193251	0.0241922	0.00987693	-0.243419	-0.00851182	0.299612	-0.330864	-0.204899	-0.248383	0.558509	0.080237	0.112545	0.103988	-0.230108	-1.29725	0.17041	-0.0980452	-0.246395	-0.080419	-0.208305	0.0698618	-0.196942	-0.0655345	0.760793	0.0108289	-0.286005	0.631784
3.46	0.111884	0.0325624	0.0264656	0.158706	0.0577953	-0.0679384	0.00388614	0.0417645	0.924357	0.0130052	-0.0109698	-0.00857938	-0.0130979	-0.0545078	-0.0563714	-0.0995273	-0.299104	0.221888	-0.319138	0.0422444	0.097679	0.0754941	0.193519	0.0306544	0.00762384	-0.427674	-0.00474957	0.254852	-0.332449	-0.0992354	-0.24275	0.565542	0.0813996	0.0804846	0.101734	-0.216226	-1.29655	0.0049416	-0.100403	-0.215281	-0.0827102	-0.26036	0.0679032	-0.187564	-0.0573268	0.876892	0.00754146	-0.343344	0.629961
3.47	0.113142	0.214135	0.0278953	0.140449	0.0571299	-0.0345796	0.00434473	0.0500137	0.92448	0.0112875	-0.0110496	-0.00716029	-0.0150302	-0.273329	-0.0570455	-0.142556	-0.297138	0.189662	-0.318596	0.0677054	0.0984468	0.0786575	0.193862	0.0336775	0.00342335	-0.600403	-0.00112039	0.151768	-0.332794	0.0254052	-0.237135	0.553383	0.0821149	0.0819415	0.0996708	-0.192909	-1.2975	-0.157882	-0.102397	-0.199963	-0.0855727	-0.291393	0.0660323	-0.184651	-0.0481967	0.943469	0.00379235	-0.381893	0.627542
3.48	0.116124	0.376024	0.0291927	0.126088	0.0567853	-0.00230966	0.00488318	0.0574261	0.924582	0.00911804	-0.0111118	-0.00532809	-0.0190975	-0.470632	-0.0575308	-0.188048	-0.295717	0.13815	-0.317792	0.0950805	0.0992702	0.0891469	0.194227	0.0345295	-0.00261393	-0.736741	0.00199375	0.0457051	-0.332227	0.073017	-0.231813	0.505445	0.0830287	0.0917906	0.0979192	-0.158467	-1.3	-0.304594	-0.104114	-0.183461	-0.0888868	-0.320295	0.0642	-0.178079	-0.0386417	0.959422	-0.000207245	-0.398152	0.624721
3.49	0.120579	0.512754	0.0303777	0.104962	0.0568546	0.0475713	0.00548732	0.0631711	0.924664	0.00739722	-0.0111571	-0.00376943	-0.0250595	-0.646798	-0.0578844	-0.222867	-0.295006	0.0710865	-0.316677	0.131825	0.100208	0.0985899	0.194566	0.0273047	-0.0100351	-0.825643	0.00453036	-0.0492937	-0.331448	0.0790191	-0.22715	0.424023	0.0839684	0.0917939	0.09652	-0.121647	-1.30385	-0.432267	-0.105427	-0.141815	-0.0926112	-0.341049	0.0624655	-0.17483	-0.0291723	0.92514	-0.00426234	-0.39707	0.62169
3.5	0.126272	0.627496	0.0313615	0.0698094	0.0575261	0.111771	0.00614169	0.0673923	0.924732	0.00611635	-0.0111886	-0.00256137	-0.0327178	-0.809001	-0.0579948	-0.237666	-0.295088	0.00128432	-0.315126	0.181705	0.101211	0.103337	0.194802	0.0120102	-0.0184217	-0.878313	0.00641942	-0.139988	-0.330498	0.109268	-0.223379	0.329749	0.0848625	0.0831695	0.0955143	-0.0796815	-1.30884	-0.54176	-0.106064	-0.0742114	-0.0965844	-0.343115	0.060852	-0.159041	-0.0202672	0.847246	-0.00815053	-0.369895	0.618629
3.51	0.132978	0.717727	0.0320133	0.023467	0.0589215	0.180711	0.00683073	0.0701271	0.924786	0.00473045	-0.0112094	-0.00169897	-0.0418642	-0.950731	-0.0576857	-0.23372	-0.29595	-0.0664428	-0.313019	0.240313	0.102245	0.10161	0.194855	-0.00723499	-0.0274459	-0.898819	0.00756961	-0.223514	-0.329036	0.174248	-0.220581	0.230094	0.0856213	0.0650332	0.0949789	-0.0281358	-1.31476	-0.631896	-0.105805	0.0100065	-0.100561	-0.324702	0.0594116	-0.145678	-0.0123399	0.724283	-0.0116943	-0.33537	0.61565
3.52	0.140386	0.768065	0.032334	-0.0151141	0.0609896	0.233227	0.00753714	0.070677	0.924826	0.00331892	-0.0112235	-0.00115155	-0.0521357	-1.04064	-0.0569621	-0.225686	-0.297499	-0.123144	-0.310355	0.289435	0.103193	0.0885986	0.194716	-0.0262541	-0.036727	-0.880187	0.00804712	-0.279417	-0.326867	0.243418	-0.218792	0.127888	0.0861508	0.0416459	0.0949615	0.0229608	-1.32134	-0.684263	-0.104645	0.0842823	-0.104378	-0.299152	0.0581378	-0.126439	-0.00601191	0.527106	-0.0147493	-0.267287	0.612886
3.53	0.147997	0.75876	0.0323636	-0.0505533	0.0635025	0.260541	0.00823569	0.0686039	0.924848	0.000876257	-0.0112313	-0.000389224	-0.0628636	-1.05301	-0.0559177	-0.202106	-0.299564	-0.166897	-0.307299	0.317296	0.103948	0.057985	0.194431	-0.0336516	-0.0457053	-0.801252	0.00792138	-0.314467	-0.324085	0.294595	-0.218046	0.021551	0.0864133	0.0102604	0.0954694	0.0772876	-1.32809	-0.678227	-0.10277	0.143971	-0.107898	-0.263938	0.0569445	-0.127498	-0.00197143	0.267837	-0.0169481	-0.165396	0.610656
3.54	0.155167	0.680266	0.0321061	-0.0830009	0.0662284	0.267248	0.00889833	0.0633858	0.924843	-0.00200044	-0.01123	0.000717115	-0.0731853	-0.974837	-0.0546475	-0.162114	-0.301991	-0.203278	-0.304088	0.318346	0.104389	0.0273528	0.19407	-0.0376418	-0.0536704	-0.649007	0.00717988	-0.32838	-0.320939	0.317095	-0.218396	-0.0926731	0.0863322	-0.0252198	0.0965088	0.130528	-1.33438	-0.60582	-0.100385	0.192273	-0.110974	-0.221964	0.0556993	-0.125355	-0.000702341	-0.0193452	-0.0179885	-0.0415459	0.609213
3.55	0.1612	0.533868	0.0315288	-0.120112	0.0690184	0.264421	0.00949405	0.0553218	0.924811	-0.00420643	-0.0112161	0.00209592	-0.0821818	-0.812035	-0.0532329	-0.101142	-0.304691	-0.23947	-0.30099	0.296801	0.1045	-0.00639025	0.193682	-0.0406853	-0.0598401	-0.421131	0.00574976	-0.328877	-0.317728	0.313222	-0.219925	-0.21426	0.0858847	-0.0586325	0.0980678	0.180513	-1.33956	-0.472031	-0.0976325	0.23999	-0.113457	-0.170367	0.0544584	-0.115658	-0.00226081	-0.294309	-0.0177647	0.0808984	0.608619
3.56	0.165493	0.335433	0.0306115	-0.152448	0.0718274	0.259673	0.00999729	0.0450876	0.924762	-0.00520906	-0.0111893	0.00314949	-0.0891031	-0.58537	-0.0517887	-0.039348	-0.307626	-0.274975	-0.298184	0.26222	0.104262	-0.0418882	0.193279	-0.0412932	-0.0635226	-0.138307	0.00360671	-0.304768	-0.314705	0.284437	-0.222701	-0.341333	0.08516	-0.0779088	0.100099	0.223348	-1.34312	-0.292364	-0.0945726	0.287825	-0.115249	-0.118926	0.0533863	-0.0789697	-0.00643022	-0.534795	-0.016366	0.197841	0.608783
3.57	0.167725	0.12681	0.0293658	-0.187721	0.0746463	0.253581	0.0103943	0.0344599	0.924707	-0.00559393	-0.0111542	0.00377894	-0.0935941	-0.350499	-0.0504479	0.0225519	-0.310774	-0.306872	-0.295701	0.232934	0.103731	-0.065599	0.192814	-0.0499095	-0.0643548	0.151327	0.000812771	-0.278547	-0.312063	0.240615	-0.22671	-0.457132	0.0843187	-0.0835745	0.102483	0.25118	-1.34476	-0.106752	-0.0912364	0.336747	-0.116286	-0.0552367	0.0526141	-0.0506128	-0.0127796	-0.728891	-0.0139277	0.290437	0.609599
3.58	0.167793	-0.100856	0.027721	-0.227364	0.0774077	0.231307	0.0106831	0.0231447	0.924649	-0.00612402	-0.0111144	0.00411603	-0.0955308	-0.0873429	-0.0491974	0.0968558	-0.314005	-0.314112	-0.293552	0.188228	0.103037	-0.076935	0.192224	-0.0613667	-0.0622857	0.454527	-0.00262117	-0.244893	-0.30994	0.178438	-0.231796	-0.558572	0.0834162	-0.0906045	0.105105	0.271153	-1.3444	0.100779	-0.0876763	0.374296	-0.116411	0.0249355	0.0521745	-0.0204975	-0.0208093	-0.86943	-0.010709	0.352724	0.610933
3.59	0.165727	-0.284096	0.0256587	-0.2619	0.0799023	0.188253	0.0108652	0.0138678	0.924587	-0.00608009	-0.0110732	0.00431992	-0.09485	0.12654	-0.0480459	0.168565	-0.317098	-0.321597	-0.291866	0.15219	0.102326	-0.0211926	0.191531	-0.079344	-0.0574676	0.684344	-0.00659414	-0.226365	-0.308463	0.115159	-0.237703	-0.612627	0.0823831	-0.108115	0.107876	0.28026	-1.34206	0.269909	-0.0840941	0.386355	-0.115495	0.122316	0.0520992	0.0113691	-0.0299949	-0.960161	-0.00695167	0.39599	0.612635
3.6	0.162215	-0.399546	0.0232096	-0.281198	0.0818988	0.120279	0.0109712	0.00760946	0.924531	-0.00486309	-0.0110247	0.00540776	-0.0923026	0.260492	-0.0466499	0.253664	-0.32037	-0.349267	-0.290405	0.139961	0.102299	-0.0281669	0.190638	-0.0970531	-0.0509628	0.809025	-0.0110347	-0.223499	-0.307498	0.0672	-0.24386	-0.611272	0.0812384	-0.111542	0.110645	0.270708	-1.33837	0.377075	-0.0807204	0.359421	-0.113424	0.23059	0.0523391	0.0440765	-0.0398527	-1.00427	-0.00285026	0.416077	0.614445
3.61	0.157785	-0.476111	0.0205832	-0.268586	0.0831092	0.0366947	0.0110231	0.00302676	0.924492	-0.0033805	-0.0109661	0.00605181	-0.0884422	0.355259	-0.0448941	0.313752	-0.323564	-0.31544	-0.289003	0.140999	0.10197	-0.0352986	0.189542	-0.114919	-0.0436099	0.859224	-0.015619	-0.197954	-0.306901	0.036419	-0.249781	-0.568253	0.0801616	-0.0972947	0.113191	0.240148	-1.33386	0.450522	-0.0779111	0.296389	-0.110259	0.323798	0.0528913	0.0596443	-0.0499305	-1.00401	0.00139871	0.422712	0.616161
3.62	0.152711	-0.534248	0.0180817	-0.236752	0.0835038	-0.0344288	0.0110363	-0.000374935	0.924466	-0.00205178	-0.0109077	0.00551732	-0.0836435	0.432082	-0.0430325	0.342029	-0.326099	-0.224276	-0.287571	0.144384	0.101605	-0.0424871	0.188355	-0.120271	-0.0358781	0.868426	-0.0199079	-0.152088	-0.306503	0.0133036	-0.255127	-0.496541	0.0792554	-0.0785746	0.115389	0.197888	-1.32879	0.507719	-0.0758141	0.230045	-0.106277	0.392205	0.0535392	0.0591356	-0.0597815	-0.959622	0.00563085	0.411282	0.617769
3.63	0.147115	-0.585072	0.0158377	-0.197094	0.0831993	-0.0884226	0.0110177	-0.0034336	0.924451	-0.000927405	-0.01086	0.00362593	-0.0780725	0.508429	-0.041247	0.350352	-0.327477	-0.0953825	-0.286164	0.133106	0.101211	-0.0424836	0.187159	-0.114374	-0.0279946	0.858639	-0.0236499	-0.0761195	-0.306464	-0.0550922	-0.25966	-0.40846	0.078762	-0.00232099	0.117154	0.153404	-1.32325	0.558852	-0.0743912	0.170547	-0.101688	0.438364	0.0541242	0.0458304	-0.0689759	-0.867029	0.00967284	0.388156	0.619267
3.64	0.141093	-0.617096	0.0139176	-0.162024	0.0824145	-0.119907	0.0109678	-0.0063084	0.924451	0.000861671	-0.0108388	0.000592572	-0.0718062	0.571275	-0.0396699	0.35107	-0.327547	0.0261367	-0.284969	0.103538	0.100828	-0.0351373	0.186057	-0.101241	-0.0200203	0.826126	-0.0264731	0.016793	-0.307262	-0.135571	-0.263257	-0.307097	0.0786579	-0.0227716	0.118465	0.10642	-1.31734	0.593125	-0.0734946	0.125422	-0.0967034	0.4701	0.0545026	0.0079757	-0.0768202	-0.68717	0.0133438	0.334637	0.620653
3.65	0.134902	-0.619541	0.0122734	-0.132259	0.0813002	-0.146167	0.0108967	-0.00762945	0.924469	0.00273977	-0.0108467	-0.00208803	-0.065086	0.605579	-0.038255	0.345382	-0.326573	0.108931	-0.284129	0.0628356	0.100564	-0.0175947	0.185088	-0.0899236	-0.0122905	0.755711	-0.0283781	0.0846683	-0.308501	-0.143623	-0.265737	-0.186653	0.0783963	-0.0252168	0.119295	0.0594651	-1.31125	0.601243	-0.0730419	0.0764319	-0.0914249	0.493974	0.0543648	-0.0511821	-0.0824517	-0.42711	0.0162249	0.237152	0.622096
3.66	0.128788	-0.604888	0.0109492	-0.0892936	0.0798557	-0.174977	0.0108173	-0.00807863	0.924507	0.0045265	-0.0108793	-0.0043921	-0.0581597	0.629683	-0.0370797	0.315699	-0.324963	0.155247	-0.283767	0.00924932	0.10045	-0.00854486	0.184313	-0.0639194	-0.00517764	0.661448	-0.0294493	0.143655	-0.309628	-0.124611	-0.266988	-0.0646233	0.078174	-0.0186494	0.119656	0.0132228	-1.30521	0.595927	-0.0731318	0.00952077	-0.0860226	0.493324	0.0535982	-0.108654	-0.0852314	-0.12145	0.0178984	0.106822	0.623601
3.67	0.12292	-0.569295	0.0101083	-0.0304216	0.0780669	-0.199628	0.0107392	-0.0072993	0.924557	0.00546231	-0.010933	-0.00628588	-0.0512368	0.631174	-0.0363502	0.259664	-0.323069	0.167235	-0.283924	-0.0385986	0.100438	0.00363653	0.18381	-0.0346663	0.00109475	0.542373	-0.0296709	0.195794	-0.310714	-0.137628	-0.267054	0.0507018	0.0780081	-0.0132233	0.11958	-0.0292337	-1.29939	0.56879	-0.0739022	-0.0669696	-0.0807855	0.463907	0.0521938	-0.159937	-0.0849601	0.175365	0.0181982	-0.0226371	0.625058
3.68	0.117504	-0.511452	0.00988481	0.0352001	0.0759923	-0.21597	0.0106752	-0.0052499	0.924614	0.00609341	-0.0110027	-0.00749748	-0.0446071	0.605596	-0.03616	0.196463	-0.32118	0.162456	-0.284527	-0.0803899	0.100563	0.0224122	0.183622	-0.00340528	0.00628595	0.401415	-0.029048	0.236273	-0.312154	-0.183149	-0.265996	0.16031	0.0779819	0.00897457	0.119051	-0.076373	-1.294	0.519653	-0.0753811	-0.142418	-0.0759914	0.412636	0.0503973	-0.186384	-0.0818831	0.439954	0.0172162	-0.138897	0.626194
3.69	0.112874	-0.410471	0.0103337	0.105076	0.0737284	-0.221316	0.0106419	-0.0011133	0.924676	0.00643979	-0.0110822	-0.00836004	-0.0386715	0.527407	-0.0364379	0.124324	-0.319319	0.170568	-0.285489	-0.110318	0.100841	0.0364978	0.18375	0.0281443	0.0100375	0.215707	-0.027613	0.264573	-0.31414	-0.233117	-0.263861	0.266465	0.0782118	0.0356363	0.118076	-0.118977	-1.28936	0.425449	-0.0775116	-0.211949	-0.0718511	0.343186	0.0483612	-0.197615	-0.0763931	0.656029	0.015142	-0.240432	0.626805
3.7	0.109487	-0.265474	0.0114789	0.174277	0.0714106	-0.20994	0.0106592	0.00482637	0.924742	0.00667038	-0.0111704	-0.00954757	-0.0339826	0.396701	-0.0370953	0.0360782	-0.31729	0.213573	-0.286708	-0.133554	0.101205	0.00337602	0.184186	0.0615913	0.0118953	-0.010791	-0.0253177	0.288543	-0.316582	-0.258663	-0.260687	0.366633	0.0787652	0.0721541	0.116672	-0.161362	-1.28594	0.286129	-0.0801622	-0.264925	-0.068555	0.258577	0.0462562	-0.199753	-0.0689901	0.822177	0.0121849	-0.317935	0.626725
3.71	0.107702	-0.0966501	0.0133225	0.233658	0.0692632	-0.174295	0.0107423	0.0117598	0.924807	0.00618779	-0.0112791	-0.0123064	-0.0310375	0.240105	-0.0383354	-0.0873848	-0.314554	0.306284	-0.288193	-0.166563	0.100977	-0.00530919	0.18501	0.100999	0.0115921	-0.248491	-0.0220258	0.315444	-0.319127	-0.243216	-0.256589	0.449104	0.0797183	0.112608	0.114894	-0.192453	-1.28408	0.124006	-0.0830781	-0.286007	-0.0663061	0.162242	0.0441915	-0.197051	-0.060169	0.938136	0.00857392	-0.375058	0.625914
3.72	0.107541	0.0581684	0.0156379	0.25923	0.0674986	-0.125403	0.010892	0.0180145	0.924861	0.00441042	-0.0114168	-0.0151958	-0.0298448	0.101411	-0.0401852	-0.186731	-0.311324	0.312212	-0.290152	-0.226153	0.101216	0.0440279	0.18624	0.1408	0.00930814	-0.44157	-0.0178614	0.328081	-0.321415	-0.202177	-0.251826	0.499743	0.081028	0.144391	0.112894	-0.206596	-1.28376	-0.020054	-0.0859251	-0.273147	-0.0650887	0.0785947	0.0421578	-0.196006	-0.0504174	1.00664	0.00451328	-0.412776	0.624466
3.73	0.108917	0.212211	0.0181342	0.264887	0.0661834	-0.0872256	0.0111051	0.0247012	0.924893	0.00186989	-0.0115779	-0.0165673	-0.0302685	-0.0462273	-0.0424295	-0.264057	-0.308495	0.256628	-0.292677	-0.275192	0.101708	0.0590539	0.18781	0.170858	0.00527234	-0.619085	-0.0131808	0.294008	-0.323127	-0.117465	-0.246647	0.534444	0.0821291	0.0654767	0.110839	-0.203336	-1.28484	-0.157901	-0.0884948	-0.257738	-0.0647468	0.0101086	0.0401281	-0.204509	-0.040226	1.02484	0.000184761	-0.430991	0.622497
3.74	0.111771	0.351029	0.0207256	0.276601	0.0651026	-0.0724674	0.0113858	0.0312743	0.924897	-0.000868342	-0.0117408	-0.0157659	-0.0322904	-0.185164	-0.044926	-0.334642	-0.306238	0.216057	-0.295589	-0.301939	0.10228	0.0609175	0.189661	0.193663	-0.0005235	-0.774366	-0.00847289	0.229557	-0.323903	-0.0338687	-0.241209	0.549273	0.0828717	0.0806548	0.108832	-0.196481	-1.2872	-0.27853	-0.0909501	-0.265328	-0.0651989	-0.0602592	0.0380445	-0.212266	-0.0300815	0.994847	-0.00420709	-0.430113	0.620068
3.75	0.115876	0.461028	0.0234781	0.290443	0.0641434	-0.051242	0.0117254	0.0363895	0.924879	-0.00261404	-0.0118906	-0.0140913	-0.0357415	-0.304511	-0.047683	-0.39505	-0.304403	0.177723	-0.298645	-0.303999	0.10281	0.0521904	0.191699	0.208526	-0.00778262	-0.881236	-0.00394325	0.167873	-0.324138	-0.0113755	-0.235798	0.527051	0.0837526	0.0886125	0.106926	-0.183869	-1.29067	-0.374069	-0.0934081	-0.26512	-0.0665056	-0.137543	0.0360042	-0.206801	-0.0204666	0.920702	-0.00843656	-0.401765	0.61713
3.76	0.120936	0.543957	0.0263694	0.294107	0.0635002	-0.00564637	0.0121077	0.0397995	0.924846	-0.00375846	-0.0120229	-0.0123355	-0.0404095	-0.408427	-0.0506131	-0.436678	-0.303142	0.12378	-0.301601	-0.283921	0.10313	0.0202776	0.193852	0.216369	-0.0159858	-0.938305	0.000321986	0.116	-0.324263	-0.0105367	-0.230776	0.475452	0.0845872	0.0734506	0.105179	-0.165907	-1.29498	-0.447182	-0.0956464	-0.233565	-0.0686904	-0.214235	0.0340561	-0.200292	-0.0117862	0.798314	-0.0123156	-0.365654	0.613722
3.77	0.1267	0.604128	0.0292524	0.279591	0.0633555	0.0484326	0.012517	0.0417447	0.924802	-0.00511549	-0.0121375	-0.010674	-0.0460885	-0.496987	-0.0535217	-0.454276	-0.302396	0.0856221	-0.304296	-0.254775	0.103176	-0.00104788	0.196042	0.218296	-0.0247175	-0.958934	0.00420167	0.0643876	-0.324297	0.00421519	-0.226331	0.413352	0.0852612	0.0547329	0.103636	-0.141093	-1.29988	-0.499206	-0.0973754	-0.177502	-0.0716198	-0.274938	0.0321726	-0.19841	-0.00474385	0.593357	-0.0157031	-0.300981	0.61001
3.78	0.132899	0.631221	0.0319763	0.249091	0.0637711	0.103112	0.0129368	0.0419126	0.924745	-0.00662571	-0.0122365	-0.0092052	-0.052499	-0.553392	-0.0562714	-0.450337	-0.302093	0.0447652	-0.306682	-0.223863	0.102979	-0.0293024	0.19821	0.214568	-0.0336045	-0.934666	0.0076047	0.0178627	-0.324033	0.0405927	-0.222553	0.341513	0.0856397	0.0137371	0.102401	-0.103228	-1.30512	-0.519577	-0.0984083	-0.104734	-0.0751126	-0.319876	0.0302261	-0.204769	-8.48E-05	0.323081	-0.0181926	-0.189796	0.606333
3.79	0.139149	0.616532	0.0344662	0.217604	0.0646947	0.144453	0.013347	0.0398052	0.92467	-0.00825951	-0.0123217	-0.00777193	-0.0591947	-0.559132	-0.0588614	-0.438343	-0.302245	0.00170032	-0.308788	-0.199972	0.102527	-0.046611	0.200321	0.206476	-0.0421659	-0.863689	0.0105056	-0.0117284	-0.323355	0.0797964	-0.219524	0.263198	0.0856239	-0.017512	0.101536	-0.0665422	-1.31033	-0.502206	-0.0987179	-0.0381825	-0.0790264	-0.357673	0.0281654	-0.210729	0.00171778	0.0296324	-0.0194389	-0.0588616	0.602984
3.8	0.144983	0.549069	0.0366537	0.179656	0.0659707	0.166326	0.0137248	0.0352884	0.924581	-0.00927175	-0.0123897	-0.0057512	-0.0655948	-0.502346	-0.0613043	-0.406333	-0.302826	-0.0403208	-0.310699	-0.186298	0.102014	-0.0477015	0.202326	0.194269	-0.0498731	-0.7342	0.0128211	-0.0349938	-0.322311	0.10781	-0.217299	0.181504	0.0853369	-0.037765	0.10103	-0.0351322	-1.3151	-0.438768	-0.0984288	0.0158587	-0.0831998	-0.382077	0.026048	-0.201113	0.000670618	-0.243013	-0.019387	0.0647154	0.60015
3.81	0.149874	0.431949	0.038487	0.141272	0.0674081	0.168451	0.0140451	0.0285145	0.924487	-0.00932673	-0.0124342	-0.00301569	-0.07104	-0.387319	-0.0636286	-0.360165	-0.303763	-0.0775979	-0.312494	-0.175643	0.101483	-0.051797	0.204161	0.173829	-0.0561553	-0.554296	0.0144602	-0.0493969	-0.321088	0.115942	-0.2159	0.0996974	0.0848989	-0.0500749	0.100819	-0.00698139	-1.31898	-0.334337	-0.0977438	0.0518462	-0.087484	-0.398091	0.0240563	-0.17888	-0.00292615	-0.476065	-0.018169	0.177025	0.597947
3.82	0.153399	0.279954	0.0399512	0.10473	0.0688254	0.1545	0.0142904	0.0204177	0.924398	-0.00806745	-0.0124486	0.000158211	-0.0750384	-0.235247	-0.0658801	-0.306864	-0.30494	-0.104726	-0.314163	-0.159263	0.100882	-0.0588692	0.205791	0.149576	-0.0606016	-0.343785	0.0153878	-0.0537352	-0.319932	0.0991007	-0.215271	0.0263498	0.0843849	-0.0497129	0.100839	0.0119212	-1.32163	-0.201424	-0.0968856	0.0711567	-0.0917792	-0.407769	0.0223829	-0.133448	-0.00861773	-0.6596	-0.015961	0.265043	0.596398
3.83	0.155319	0.113881	0.0409868	0.053505	0.0701787	0.147948	0.0144515	0.0118541	0.924328	-0.00615898	-0.0124315	0.00323753	-0.0773674	-0.0813326	-0.0680286	-0.238383	-0.306292	-0.136715	-0.315569	-0.121741	0.10025	-0.0633813	0.207058	0.105501	-0.0629585	-0.112258	0.0155721	-0.0623574	-0.319014	0.0790979	-0.21537	-0.0476569	0.0839108	-0.0468304	0.101022	0.0289696	-1.32286	-0.0584969	-0.0959177	0.104134	-0.0959552	-0.398946	0.0211367	-0.0952651	-0.0159263	-0.796714	-0.0129778	0.332118	0.595566
3.84	0.155545	-0.0580846	0.0414156	-0.0159494	0.0716469	0.157073	0.014527	0.00314143	0.924277	-0.00413038	-0.0123861	0.00572379	-0.0780457	0.0658025	-0.069888	-0.154925	-0.307897	-0.176068	-0.316499	-0.0681572	0.0995118	-0.0753441	0.207842	0.0533736	-0.0630746	0.136855	0.0148855	-0.0736868	-0.318291	0.0658609	-0.216237	-0.128466	0.0833767	-0.0597056	0.101406	0.0505326	-1.32257	0.0904462	-0.0946258	0.161289	-0.0997768	-0.368166	0.0202713	-0.0604147	-0.0243797	-0.887894	-0.00943042	0.377495	0.595488
3.85	0.153934	-0.247547	0.0410852	-0.0994524	0.0732855	0.151113	0.0145093	-0.0066147	0.924246	-0.00180961	-0.0123099	0.0097808	-0.0768457	0.233788	-0.0711126	0.00307857	-0.310058	-0.275862	-0.316925	-0.0210673	0.0998083	0.0797169	0.20801	-0.0150545	-0.060671	0.417736	0.013257	-0.0861229	-0.317769	0.043996	-0.21801	-0.225584	0.0827334	-0.0663172	0.102026	0.0745195	-1.32061	0.261256	-0.09293	0.210244	-0.103003	-0.309817	0.0197909	-0.0280236	-0.0335268	-0.935528	-0.00552516	0.402739	0.596143
3.86	0.150736	-0.366513	0.0400129	-0.152988	0.0748371	0.119277	0.014408	-0.0130639	0.924245	0.00183508	-0.0121916	0.0137082	-0.073919	0.316043	-0.0712755	0.136604	-0.312884	-0.316105	-0.316743	0.0637568	0.0999753	-0.0142666	0.207578	-0.0771303	-0.056069	0.590043	0.0107809	-0.0943779	-0.317483	0.0248701	-0.220579	-0.27783	0.0820641	-0.057161	0.102819	0.0794952	-1.31719	0.364215	-0.0910999	0.217866	-0.105472	-0.247619	0.0195819	-0.0023798	-0.0429403	-0.939879	-0.00144013	0.411812	0.597377
3.87	0.146677	-0.429237	0.0384827	-0.183177	0.076069	0.0785111	0.014258	-0.0165804	0.924281	0.00548301	-0.0120404	0.0162731	-0.0702346	0.32815	-0.0705058	0.230247	-0.315658	-0.27999	-0.315526	0.179945	0.100026	0.00864583	0.206455	-0.141717	-0.0503259	0.670428	0.00789649	-0.092912	-0.317307	0.0232027	-0.223417	-0.284061	0.0816699	-0.0237182	0.103545	0.068825	-1.31302	0.418164	-0.0894106	0.204317	-0.107263	-0.185956	0.0197179	0.0303402	-0.0521802	-0.900465	0.00265828	0.403087	0.59875
3.88	0.142142	-0.468649	0.0366031	-0.214284	0.0769309	0.0391275	0.0140792	-0.0190734	0.924353	0.00861158	-0.0118701	0.0175616	-0.0663036	0.317497	-0.068939	0.310583	-0.317829	-0.207517	-0.313161	0.290343	0.100067	-0.00190793	0.20475	-0.199568	-0.0440091	0.715251	0.00486254	-0.0872544	-0.317102	0.023205	-0.226195	-0.268088	0.0815232	0.0044003	0.104185	0.0574817	-1.30843	0.45469	-0.0879198	0.191653	-0.108364	-0.114308	0.0201638	0.0521587	-0.0608551	-0.825618	0.00658128	0.377328	0.59999
3.89	0.137269	-0.498057	0.0343354	-0.250197	0.0774692	0.00570347	0.0138775	-0.0211935	0.924456	0.0118658	-0.0116932	0.0176658	-0.0622278	0.305455	-0.0666031	0.385725	-0.319259	-0.135909	-0.309804	0.377035	0.100109	-0.000310084	0.202482	-0.249296	-0.0372913	0.745941	0.00182129	-0.0725768	-0.316945	0.0137869	-0.228753	-0.241407	0.0816144	0.00877044	0.104714	0.0475122	-1.30352	0.48534	-0.0865652	0.184316	-0.108691	-0.0358743	0.0208262	0.0609604	-0.0684321	-0.678019	0.0101958	0.333234	0.600989
3.9	0.132197	-0.510106	0.0316524	-0.289262	0.077753	-0.0199458	0.0136577	-0.0225804	0.92459	0.014843	-0.0115186	0.0171682	-0.0580921	0.282	-0.0635438	0.452126	-0.320076	-0.0855866	-0.305679	0.445405	0.100195	0.0064094	0.199728	-0.296961	-0.0303403	0.757906	-0.00118175	-0.0676086	-0.31679	0.021007	-0.231011	-0.209772	0.0816881	0.00913179	0.105143	0.0380427	-1.29837	0.502377	-0.085294	0.1801	-0.108193	0.0480512	0.0214503	0.041407	-0.0741752	-0.461575	0.0131864	0.250219	0.601885
3.91	0.127104	-0.504641	0.0285602	-0.324198	0.0778689	-0.035167	0.0134282	-0.0232598	0.92475	0.0170933	-0.0113513	0.016192	-0.0540666	0.244035	-0.0598246	0.50179	-0.32055	-0.0631796	-0.300923	0.503816	0.100393	0.0217571	0.196521	-0.338019	-0.0233634	0.752918	-0.00420494	-0.0717288	-0.316468	0.0400679	-0.232975	-0.184242	0.0817297	0.00356939	0.105539	0.0382585	-1.29314	0.505813	-0.0840536	0.178327	-0.106848	0.13019	0.0217564	0.00510604	-0.0774893	-0.197054	0.0151753	0.13816	0.602847
3.92	0.122168	-0.479167	0.025197	-0.340277	0.0778982	-0.0426538	0.0131973	-0.0228109	0.924928	0.0185055	-0.0111964	0.014707	-0.050374	0.189061	-0.0556334	0.521537	-0.320963	-0.0637838	-0.295608	0.558392	0.100751	0.0386184	0.192982	-0.367089	-0.016556	0.722154	-0.00719449	-0.0720343	-0.315968	0.0492158	-0.234712	-0.162823	0.0818146	0.0204723	0.105916	0.0334413	-1.28797	0.488036	-0.0828339	0.1714	-0.104763	0.198618	0.0215937	-0.0344352	-0.0780941	0.0725631	0.0159611	0.0189645	0.603932
3.93	0.117614	-0.4276	0.0217718	-0.332665	0.0778153	-0.0594757	0.0129766	-0.0210616	0.925118	0.0193368	-0.0110565	0.0134195	-0.0472783	0.113501	-0.0511766	0.514625	-0.32146	-0.064816	-0.289761	0.609707	0.101353	0.0654904	0.189184	-0.38831	-0.0102328	0.649237	-0.0100543	-0.0809025	-0.315427	0.0479802	-0.236201	-0.13207	0.082023	0.0203251	0.106212	0.0242132	-1.28313	0.444766	-0.0817276	0.141854	-0.102091	0.253117	0.0210765	-0.055584	-0.0761215	0.317975	0.0155632	-0.0899861	0.604967
3.94	0.113719	-0.346815	0.0185156	-0.303853	0.0774523	-0.0879203	0.0127812	-0.0177373	0.925313	0.0195263	-0.0109256	0.0127907	-0.0450428	0.016973	-0.0466219	0.488448	-0.321916	-0.0456489	-0.283459	0.648349	0.10217	0.0813534	0.185253	-0.393657	-0.00486999	0.530434	-0.0127633	-0.104622	-0.314928	0.034175	-0.237312	-0.0889574	0.0823507	0.0508205	0.106407	0.0137455	-1.2789	0.372443	-0.0809855	0.089097	-0.0990057	0.293672	0.0203933	-0.0657157	-0.0718861	0.523069	0.0141224	-0.184467	0.605732
3.95	0.110822	-0.229815	0.0155714	-0.263997	0.0767758	-0.110345	0.0126258	-0.0131841	0.925509	0.0195046	-0.0108012	0.0119511	-0.0439754	-0.108312	-0.0420272	0.447695	-0.322153	-0.00928146	-0.276844	0.669361	0.103184	0.106941	0.181312	-0.387756	-0.00093484	0.369456	-0.0153	-0.131945	-0.31474	-0.0108304	-0.23797	-0.043638	0.0830495	0.0887989	0.106473	-0.00139864	-1.27565	0.26491	-0.0806806	0.0358531	-0.0956511	0.32163	0.0196823	-0.0663444	-0.0658302	0.682452	0.0118229	-0.260604	0.606167
3.96	0.109253	-0.0828976	0.0130531	-0.21776	0.0758936	-0.118603	0.0125213	-0.00765481	0.9257	0.0186455	-0.0106887	0.010456	-0.0443405	-0.251886	-0.0374536	0.397722	-0.322062	0.0300759	-0.270153	0.662949	0.10453	0.153522	0.1775	-0.37264	0.00125162	0.179765	-0.0175023	-0.151101	-0.315024	-0.0495336	-0.238219	-0.00686886	0.0840325	0.106312	0.106451	-0.00663897	-1.27368	0.124062	-0.0807314	-0.00694075	-0.0921985	0.336428	0.0189023	-0.073153	-0.0584061	0.796036	0.00886642	-0.318042	0.606344
3.97	0.109226	0.0767348	0.0109786	-0.170025	0.074903	-0.12332	0.0124733	-0.0019135	0.925878	0.016606	-0.0105924	0.00862331	-0.0462138	-0.392312	-0.0328627	0.347366	-0.321631	0.0767197	-0.263712	0.620163	0.106372	0.162097	0.173945	-0.334477	0.0015247	-0.0214002	-0.0192726	-0.16498	-0.315593	-0.061292	-0.238126	0.0261226	0.0851516	0.115157	0.106374	-0.0105106	-1.27321	-0.0265662	-0.0810311	-0.0451112	-0.0887445	0.342825	0.0180992	-0.0734124	-0.0500565	0.867349	0.00543604	-0.357437	0.606257
3.98	0.110834	0.241973	0.00946023	-0.107871	0.0738714	-0.113607	0.0124854	0.00437221	0.926027	0.012849	-0.0105263	0.00432646	-0.0496664	-0.523272	-0.0286797	0.21898	-0.320378	0.196116	-0.257847	0.548256	0.107407	0.0896501	0.170885	-0.273184	-0.000214683	-0.238383	-0.0204212	-0.160542	-0.316133	-0.0350214	-0.237672	0.066312	0.0863253	0.11809	0.106255	-0.0153731	-1.27431	-0.183193	-0.0815301	-0.0720299	-0.0854893	0.322744	0.017295	-0.0795552	-0.0412146	0.893221	0.00172455	-0.377398	0.605918
3.99	0.114028	0.3911	0.00855065	-0.0546098	0.0728826	-0.105141	0.012559	0.0100719	0.926133	0.00848115	-0.0105063	-0.000135133	-0.0546759	-0.621821	-0.0254793	0.079325	-0.318244	0.237811	-0.252885	0.43877	0.108601	0.127805	0.16853	-0.198978	-0.00394926	-0.434434	-0.0209104	-0.169264	-0.316428	-0.013708	-0.236817	0.103741	0.0874858	0.109626	0.106115	-0.0129119	-1.27692	-0.324493	-0.0821372	-0.0920122	-0.0826027	0.299583	0.0165336	-0.0656519	-0.0323534	0.87175	-0.00210056	-0.380426	0.605284
4	0.118585	0.514211	0.00808241	-0.0146907	0.0718882	-0.103827	0.0126815	0.0141383	0.9262	0.00506196	-0.0105252	-0.00351159	-0.0608256	-0.680827	-0.0232233	-0.0317714	-0.31624	0.185125	-0.249178	0.30173	0.109871	0.121748	0.166898	-0.132404	-0.00941219	-0.591118	-0.0210207	-0.189873	-0.31668	-0.0157871	-0.235649	0.128232	0.0884767	0.0887552	0.106015	-0.00962312	-1.28084	-0.442362	-0.0828295	-0.110037	-0.0800218	0.279465	0.0160504	-0.0341817	-0.023919	0.808577	-0.00582695	-0.360228	0.6042
4.01	0.124221	0.605681	0.00800602	0.0248406	0.0708696	-0.0989902	0.0128363	0.0165152	0.926236	0.00199754	-0.0105742	-0.00616362	-0.0676775	-0.702306	-0.0218172	-0.123548	-0.314854	0.127163	-0.246888	0.156743	0.111055	0.104506	0.165947	-0.0583096	-0.01622	-0.704975	-0.0208561	-0.199813	-0.31702	-0.0231951	-0.234315	0.13562	0.0892731	0.0718058	0.105941	-0.00625958	-1.28583	-0.533796	-0.0836072	-0.122246	-0.0777778	0.250025	0.0159549	0.00560266	-0.0163064	0.704053	-0.00927255	-0.326531	0.602671
4.02	0.130597	0.662414	0.00833191	0.0648294	0.0699024	-0.0822451	0.0130058	0.0171377	0.926237	-0.00201556	-0.0106468	-0.00833625	-0.0748187	-0.688307	-0.0211997	-0.198872	-0.313914	0.0955786	-0.246038	0.0146519	0.111945	0.0666259	0.16575	0.0197162	-0.0238866	-0.770503	-0.0204266	-0.193224	-0.31742	-0.0238498	-0.233019	0.120043	0.0898766	0.0458086	0.10594	0.00640818	-1.29157	-0.592362	-0.0843878	-0.118341	-0.0759513	0.209665	0.0162134	0.0283209	-0.0101076	0.525429	-0.012308	-0.273724	0.600851
4.03	0.137358	0.683041	0.00908406	0.10463	0.0691137	-0.052108	0.0131725	0.015987	0.926192	-0.0073039	-0.0107404	-0.0103475	-0.081866	-0.638417	-0.0213454	-0.261045	-0.313206	0.0772505	-0.246593	-0.124299	0.11227	-0.00435279	0.166372	0.105326	-0.0318793	-0.78515	-0.0197053	-0.166968	-0.317794	-0.0172817	-0.232004	0.0792789	0.0901778	0.0131009	0.106102	0.0280302	-1.29771	-0.616249	-0.085018	-0.0961788	-0.074624	0.159159	0.0165947	0.0328508	-0.00600275	0.287626	-0.0145892	-0.178955	0.5991
4.04	0.144113	0.661247	0.0102627	0.144707	0.0685821	-0.0215915	0.0133184	0.0128673	0.92609	-0.0133195	-0.0108529	-0.0120639	-0.0884009	-0.542476	-0.0222429	-0.311917	-0.312634	0.0675161	-0.248523	-0.262854	0.111862	-0.0737922	0.16782	0.189034	-0.0396441	-0.746658	-0.01869	-0.122491	-0.318097	-0.0147435	-0.231495	0.0212381	0.0900643	-0.0312347	0.106526	0.053391	-1.30386	-0.597342	-0.0853848	-0.0692347	-0.0738384	0.101369	0.0169431	0.0272351	-0.00444884	0.0222467	-0.0157955	-0.0628145	0.597669
4.05	0.150418	0.59097	0.0118803	0.185062	0.0682237	-0.00425464	0.0134233	0.00776893	0.925926	-0.0192791	-0.0109796	-0.013125	-0.0939091	-0.390371	-0.0239702	-0.352834	-0.3121	0.0644487	-0.251872	-0.407012	0.11067	-0.148388	0.170136	0.272299	-0.0466329	-0.65437	-0.0173753	-0.0640188	-0.318408	-0.0240657	-0.231618	-0.0458096	0.0895658	-0.066142	0.107203	0.0795063	-1.3096	-0.53427	-0.0855686	-0.0536274	-0.0736296	0.0381872	0.0171566	0.0244477	-0.00552066	-0.231664	-0.0158214	0.054808	0.596725
4.06	0.155781	0.47378	0.0138773	0.216995	0.0678912	-0.00334893	0.0134665	0.000539855	0.925709	-0.0237471	-0.0111126	-0.0133272	-0.0978185	-0.18685	-0.026569	-0.377689	-0.311552	0.0654954	-0.256671	-0.553002	0.108836	-0.19851	0.173217	0.343579	-0.0523141	-0.512637	-0.0158527	-0.00451662	-0.318847	-0.0467051	-0.232391	-0.107717	0.0887635	-0.0903102	0.10808	0.0958459	-1.31449	-0.430356	-0.0857237	-0.0507755	-0.0739814	-0.0231475	0.0173769	0.0324176	-0.00896974	-0.450596	-0.0147483	0.156915	0.596192
4.07	0.159737	0.312287	0.0161124	0.236283	0.0674594	-0.0140191	0.0134283	-0.00839811	0.925459	-0.0258155	-0.0112427	-0.0125695	-0.0996037	0.0601817	-0.0299941	-0.381154	-0.311006	0.0532156	-0.262903	-0.692036	0.106683	-0.208344	0.176921	0.393742	-0.0562331	-0.325726	-0.0142981	0.0527382	-0.319533	-0.0819988	-0.233729	-0.157536	0.0877978	-0.0961906	0.109055	0.0987442	-1.31812	-0.28926	-0.0859796	-0.0561098	-0.0748224	-0.0815456	0.0177299	0.0608866	-0.0143823	-0.622562	-0.0127515	0.238762	0.596061
4.08	0.161977	0.135398	0.0184652	0.249914	0.0668054	-0.0422165	0.0132964	-0.0179312	0.9252	-0.0258345	-0.0113614	-0.011055	-0.098954	0.314525	-0.0341631	-0.373945	-0.310468	0.0513205	-0.270419	-0.808806	0.104586	-0.199215	0.180973	0.422742	-0.058147	-0.135353	-0.0128248	0.106196	-0.320648	-0.139019	-0.235435	-0.17906	0.0868642	-0.0857602	0.109954	0.0807572	-1.32028	-0.132301	-0.0864789	-0.0796798	-0.0760991	-0.137453	0.0184527	0.0930893	-0.0212674	-0.744407	-0.0100419	0.299142	0.596263
4.09	0.162501	-0.0342457	0.020885	0.258375	0.0657928	-0.0805591	0.0130735	-0.0266109	0.924942	-0.0257238	-0.0114612	-0.0087666	-0.0959723	0.543865	-0.0389752	-0.356963	-0.309819	0.058689	-0.278929	-0.889868	0.1025	-0.196881	0.185273	0.434214	-0.0581994	0.03761	-0.011444	0.150491	-0.322346	-0.19986	-0.237235	-0.180248	0.0859746	-0.0931716	0.11069	0.0670984	-1.32095	0.0166843	-0.0874029	-0.115744	-0.0778029	-0.190624	0.0194549	0.119483	-0.029124	-0.81863	-0.00682828	0.33584	0.596911
4.1	0.161331	-0.205464	0.0232885	0.259008	0.0643961	-0.114763	0.0127652	-0.0349944	0.924685	-0.02595	-0.0115351	-0.00597101	-0.0907938	0.757869	-0.0442274	-0.325996	-0.308946	0.0712047	-0.2881	-0.940574	0.100463	-0.19641	0.189611	0.435778	-0.0564569	0.215822	-0.0102061	0.194427	-0.324576	-0.247411	-0.239032	-0.182885	0.0850049	-0.101587	0.111274	0.0538731	-1.32013	0.171376	-0.0888075	-0.148364	-0.0799002	-0.243062	0.0206821	0.131087	-0.0375246	-0.853175	-0.003329	0.355037	0.597996
4.11	0.158603	-0.33887	0.0256202	0.250392	0.0627609	-0.130289	0.0123809	-0.0414217	0.924423	-0.0261284	-0.0115805	-0.00308436	-0.0837543	0.900371	-0.0497404	-0.297342	-0.307877	0.0754079	-0.297524	-0.935045	0.0983831	-0.197985	0.193897	0.419182	-0.0530239	0.358079	-0.00914554	0.219831	-0.32716	-0.271955	-0.240859	-0.182871	0.0839087	-0.120646	0.111724	0.040608	-1.31789	0.293301	-0.0905767	-0.164232	-0.0823832	-0.291002	0.0220024	0.136572	-0.0460625	-0.847518	0.000311776	0.359989	0.599504
4.12	0.154752	-0.435536	0.0278621	0.244287	0.061106	-0.12111	0.0119409	-0.0465163	0.924165	-0.0251512	-0.0116021	-0.0016377	-0.0756203	0.981933	-0.0553821	-0.288802	-0.306678	0.0756923	-0.306646	-0.885919	0.0963014	-0.192988	0.197938	0.388171	-0.0483341	0.461901	-0.00816241	0.279976	-0.330039	-0.322552	-0.242677	-0.180954	0.0831524	-0.0335716	0.112029	0.0185901	-1.31463	0.380742	-0.0925075	-0.161249	-0.0852665	-0.347038	0.0233436	0.131108	-0.0543533	-0.804435	0.0039382	0.349294	0.60131
4.13	0.150074	-0.501507	0.0299554	0.211232	0.0595873	-0.119796	0.011452	-0.0510457	0.923926	-0.0222646	-0.0116052	0.00149271	-0.0667933	1.01414	-0.0607915	-0.198477	-0.305744	0.00251512	-0.31514	-0.81093	0.0954636	-0.0312894	0.201491	0.324356	-0.0425595	0.540744	-0.00691087	0.324698	-0.333497	-0.35907	-0.244448	-0.169436	0.0826579	-0.0641226	0.112121	0.000655312	-1.31062	0.442088	-0.0944398	-0.15742	-0.0885187	-0.371562	0.024652	0.124765	-0.061991	-0.711123	0.00739673	0.324698	0.603269
4.14	0.144953	-0.52422	0.0316671	0.175786	0.0580422	-0.136802	0.0109273	-0.0535133	0.923724	-0.018033	-0.0115681	0.00593536	-0.0576151	0.985204	-0.0651641	-0.0886712	-0.305306	-0.0110415	-0.322759	-0.706382	0.0945009	-0.114912	0.204454	0.267308	-0.0361973	0.562204	-0.00558512	0.342423	-0.336725	-0.284262	-0.245973	-0.131398	0.0820121	-0.0589831	0.112032	-0.0167504	-1.30618	0.466865	-0.0964939	-0.175886	-0.0918499	-0.379605	0.025874	0.104298	-0.0683042	-0.541255	0.0104901	0.271627	0.605237
4.15	0.139805	-0.511679	0.033059	0.145629	0.0564008	-0.143891	0.0103879	-0.0540964	0.923566	-0.0137315	-0.0114881	0.00996008	-0.0486927	0.902294	-0.0684336	-0.00519141	-0.304395	0.0868451	-0.329151	-0.568342	0.0935993	-0.0635088	0.206783	0.203663	-0.0298326	0.54156	-0.0041706	0.34297	-0.33902	-0.180342	-0.247049	-0.0844427	0.0815374	-0.0359861	0.111768	-0.0350823	-1.30169	0.461478	-0.0987828	-0.192275	-0.0952447	-0.386159	0.0267798	0.0624135	-0.07259	-0.309362	0.012849	0.182392	0.60727
4.16	0.134897	-0.478691	0.0341161	0.102273	0.0549028	-0.119304	0.00984853	-0.0536812	0.923449	-0.00956493	-0.0113712	0.013359	-0.0405296	0.783218	-0.0706724	0.0642861	-0.302454	0.176199	-0.334066	-0.414231	0.0930107	-0.0409626	0.208526	0.142742	-0.023756	0.514688	-0.00280001	0.316282	-0.340333	-0.0927111	-0.247721	-0.0533559	0.0812573	-0.0229204	0.111368	-0.0436124	-1.29738	0.438242	-0.101076	-0.175801	-0.0986732	-0.3839	0.0271795	0.0131274	-0.0743791	-0.0477536	0.0141555	0.0696229	0.609373
4.17	0.130357	-0.435765	0.0347384	0.0471791	0.0538445	-0.070332	0.0093158	-0.0527909	0.923375	-0.00535985	-0.0112228	0.0162029	-0.033382	0.64939	-0.071887	0.125692	-0.300115	0.172926	-0.337446	-0.262684	0.0927291	-0.01482	0.209644	0.0799525	-0.0180316	0.492608	-0.00170814	0.269554	-0.34097	-0.0419019	-0.248177	-0.0402853	0.0810455	-0.017708	0.110915	-0.0465039	-1.29334	0.402522	-0.103044	-0.130832	-0.102048	-0.371794	0.0270481	-0.0355336	-0.0735777	0.204334	0.0142966	-0.0402929	0.611416
4.18	0.126261	-0.385208	0.0348447	-0.0157436	0.0534368	-0.00589267	0.00879445	-0.0514641	0.923344	-0.000828049	-0.0110499	0.0181827	-0.0273844	0.507492	-0.0721325	0.177657	-0.298306	0.0939807	-0.339353	-0.119497	0.0926708	0.00772061	0.210118	0.0138342	-0.0126724	0.473569	-0.0010561	0.211942	-0.34124	-0.014127	-0.248582	-0.0422494	0.0809194	-0.00612912	0.110443	-0.0474425	-1.28966	0.355913	-0.104419	-0.0643163	-0.105271	-0.347949	0.0265497	-0.054307	-0.0704167	0.422316	0.0133586	-0.137649	0.613119
4.19	0.122708	-0.318764	0.0344044	-0.080922	0.0538035	0.0686657	0.00829009	-0.0492103	0.923357	0.00343158	-0.0108624	0.0191914	-0.0226849	0.346099	-0.0714922	0.218618	-0.29758	-0.0186627	-0.339826	0.0262767	0.0929133	0.0427259	0.209921	-0.0580583	-0.00773547	0.441228	-0.000886763	0.149289	-0.341225	0.0204572	-0.249039	-0.0487991	0.0809518	0.0141916	0.109974	-0.0463005	-1.28644	0.290132	-0.105006	0.0174177	-0.108241	-0.310937	0.025908	-0.0594202	-0.0653003	0.595231	0.0115077	-0.220086	0.614252
4.2	0.119911	-0.227119	0.0334128	-0.143029	0.0549961	0.142213	0.0078137	-0.0457897	0.923411	0.00736945	-0.0106685	0.0194755	-0.0195427	0.158896	-0.0699727	0.254524	-0.298123	-0.131401	-0.338844	0.169449	0.09357	0.0819197	0.209026	-0.123636	-0.00343961	0.379617	-0.00116497	0.0865676	-0.340753	0.0759975	-0.249551	-0.0521671	0.081274	0.0523043	0.109527	-0.0438515	-1.28391	0.198847	-0.104672	0.101594	-0.110832	-0.258445	0.0253097	-0.0513585	-0.0586885	0.72128	0.00894046	-0.281521	0.614679
4.21	0.118233	-0.087265	0.0319717	-0.184513	0.0568641	0.185833	0.00738272	-0.0399493	0.923504	0.0110804	-0.0104735	0.019796	-0.0183078	-0.0723499	-0.0675897	0.272118	-0.299744	-0.197971	-0.336442	0.311856	0.0946237	0.120608	0.20749	-0.18652	-0.000243817	0.246246	-0.00171573	0.0136704	-0.339647	0.156014	-0.249999	-0.0333477	0.0818416	0.0336411	0.10908	-0.045628	-1.28244	0.0621344	-0.103524	0.149996	-0.112963	-0.195151	0.024796	-0.0398516	-0.0510202	0.80567	0.00587134	-0.324216	0.614421
4.22	0.118132	0.0793702	0.0302417	-0.203511	0.0589537	0.182121	0.00702151	-0.032159	0.92363	0.0139988	-0.0102673	0.0215486	-0.0193804	-0.319866	-0.0643569	0.279164	-0.301845	-0.199016	-0.332646	0.44481	0.0959672	0.139241	0.205342	-0.243702	0.00110198	0.0655141	-0.00261137	-0.0928152	-0.337498	0.270145	-0.250163	-0.000588642	0.0822303	0.0585809	0.10862	-0.0466127	-1.28244	-0.0944061	-0.102006	0.143979	-0.114545	-0.122308	0.0243417	-0.0459152	-0.0427131	0.849021	0.00245963	-0.351733	0.613583
4.23	0.119644	0.228639	0.0284136	-0.203506	0.0608837	0.156399	0.00673745	-0.0249126	0.923781	0.0161321	-0.010042	0.0234511	-0.0226549	-0.52975	-0.0604207	0.276954	-0.303898	-0.168672	-0.327651	0.55029	0.0974925	0.156673	0.20272	-0.282654	0.000440788	-0.100559	-0.00387674	-0.185336	-0.33442	0.333431	-0.250054	0.0196828	0.0830662	0.10377	0.108136	-0.0508191	-1.28394	-0.230596	-0.100536	0.112428	-0.115576	-0.0546885	0.0238147	-0.0550151	-0.0342057	0.845418	-0.00113399	-0.359907	0.612365
4.24	0.122495	0.347195	0.026553	-0.205705	0.0625467	0.130544	0.00651896	-0.0188399	0.923951	0.017804	-0.00979937	0.0248245	-0.0276904	-0.69496	-0.055906	0.277169	-0.305718	-0.130435	-0.321731	0.631809	0.0992355	0.146213	0.199701	-0.320185	-0.00188112	-0.230836	-0.00547338	-0.265192	-0.33121	0.299431	-0.249797	0.032556	0.0842241	0.121461	0.10763	-0.0517849	-1.28667	-0.335677	-0.0992225	0.0880989	-0.116041	0.0150091	0.023188	-0.0823232	-0.0259584	0.796897	-0.00470431	-0.347328	0.61098
4.25	0.126399	0.435101	0.0246851	-0.201855	0.064046	0.122501	0.00635717	-0.0137844	0.924135	0.0188687	-0.00955495	0.0237607	-0.0341784	-0.815199	-0.0512024	0.223561	-0.306949	-0.0494446	-0.315119	0.687153	0.100287	0.103076	0.196393	-0.340898	-0.00552683	-0.333354	-0.00731679	-0.315676	-0.328492	0.252007	-0.2494	0.047249	0.0854143	0.114613	0.107122	-0.0535805	-1.29032	-0.411791	-0.0979398	0.0850036	-0.115969	0.0694282	0.0223771	-0.0893263	-0.0183939	0.708716	-0.00805334	-0.318674	0.609537
4.26	0.13102	0.490149	0.0228049	-0.210983	0.065515	0.119094	0.00623819	-0.0102732	0.924325	0.0190488	-0.00932598	0.022074	-0.0417492	-0.887344	-0.0467436	0.172376	-0.307688	-0.0378346	-0.308116	0.70958	0.101642	0.136736	0.192911	-0.358218	-0.0101061	-0.395628	-0.00935272	-0.364252	-0.32614	0.227694	-0.248863	0.0599607	0.0865375	0.105973	0.106608	-0.0506565	-1.29457	-0.455498	-0.0965233	0.0995377	-0.115396	0.128952	0.0215075	-0.0944216	-0.0119783	0.561083	-0.011038	-0.275027	0.607976
4.27	0.13605	0.51924	0.0208311	-0.213091	0.0668911	0.0976541	0.00614668	-0.0081648	0.924515	0.0188906	-0.00911216	0.020716	-0.0499105	-0.91455	-0.0425621	0.129017	-0.308602	-0.0735404	-0.301046	0.702068	0.10301	0.11485	0.189304	-0.360128	-0.0152622	-0.433957	-0.0116524	-0.395983	-0.324057	0.199213	-0.248216	0.0706254	0.0874924	0.0822749	0.106141	-0.045465	-1.2991	-0.474068	-0.0949784	0.0998806	-0.114256	0.183084	0.0205986	-0.101066	-0.00736755	0.350575	-0.0134269	-0.196534	0.60635
4.28	0.141289	0.530168	0.0188554	-0.204696	0.067974	0.059976	0.00607156	-0.00706619	0.924703	0.0184896	-0.00890965	0.0198372	-0.0582877	-0.910526	-0.0387009	0.0967969	-0.309831	-0.0992289	-0.294133	0.6797	0.104114	0.0924558	0.185703	-0.359527	-0.0207817	-0.456841	-0.014086	-0.411688	-0.322309	0.163083	-0.247473	0.0781094	0.0881914	0.0561463	0.10574	-0.0378909	-1.30373	-0.474359	-0.0935101	0.0844343	-0.112615	0.229765	0.0196245	-0.101226	-0.00507939	0.0997986	-0.0148821	-0.0892819	0.604759
4.29	0.146543	0.516259	0.0169785	-0.183042	0.0686289	0.0140721	0.00600045	-0.00740885	0.924881	0.0169454	-0.00871411	0.0193231	-0.0665598	-0.869498	-0.035178	0.0698587	-0.311127	-0.0926173	-0.287507	0.642578	0.104916	0.0517362	0.182188	-0.3409	-0.0264459	-0.456494	-0.0165369	-0.40671	-0.320983	0.112575	-0.246676	0.0801219	0.0886268	0.029027	0.105392	-0.0321819	-1.30831	-0.450477	-0.0922741	0.0575341	-0.11056	0.263356	0.0186235	-0.103905	-0.00534551	-0.153875	-0.0152228	0.0234716	0.603298
4.3	0.151462	0.459736	0.0152944	-0.156577	0.0687948	-0.0278922	0.00591758	-0.00953603	0.925038	0.0141632	-0.00852239	0.0190303	-0.0742407	-0.772155	-0.0320742	0.0540442	-0.312187	-0.0683309	-0.281353	0.584667	0.105255	0.00390244	0.178915	-0.309878	-0.0318427	-0.406484	-0.018912	-0.382519	-0.320247	0.0591814	-0.245915	0.0676481	0.0887703	-0.000359766	0.105104	-0.0227156	-1.31251	-0.389796	-0.0913779	0.0335842	-0.108199	0.284494	0.017586	-0.093978	-0.00805843	-0.387265	-0.0144688	0.12693	0.602067
4.31	0.155572	0.351427	0.0137923	-0.136566	0.0686276	-0.0479926	0.00580219	-0.0140413	0.925164	0.0110255	-0.00833409	0.0185703	-0.080726	-0.610875	-0.0294276	0.0540735	-0.312981	-0.0516254	-0.275891	0.50155	0.105102	-0.0418938	0.176018	-0.264133	-0.036344	-0.287008	-0.0212513	-0.341143	-0.319933	0.0214866	-0.245391	0.0320557	0.0886319	-0.0252895	0.104931	-0.0106737	-1.3159	-0.285745	-0.0906958	0.0337456	-0.1056	0.295566	0.0166593	-0.0775968	-0.0129278	-0.582221	-0.0127296	0.218965	0.601019
4.32	0.158289	0.186098	0.0124248	-0.124519	0.0683178	-0.0537636	0.00562733	-0.0211708	0.925259	0.00809681	-0.00815223	0.0176737	-0.0852591	-0.374584	-0.0273092	0.0698374	-0.313545	-0.0365877	-0.271427	0.385634	0.104585	-0.0677112	0.173556	-0.220221	-0.0391661	-0.0950094	-0.0235976	-0.279361	-0.320004	-0.0236689	-0.245328	-0.020941	0.0883041	-0.0370473	0.104874	-0.0017176	-1.31797	-0.133193	-0.0900599	0.0520343	-0.102801	0.300681	0.0159294	-0.0523277	-0.0195283	-0.732109	-0.0101664	0.292649	0.600256
4.33	0.159359	0.0333337	0.01117	-0.115008	0.0680191	-0.0420855	0.00538044	-0.0279171	0.925331	0.00652109	-0.00798423	0.0157876	-0.08752	-0.156054	-0.0258239	0.0711539	-0.313971	-0.0408058	-0.268129	0.276147	0.103856	-0.0793961	0.171526	-0.182423	-0.0399922	0.0773624	-0.025939	-0.220029	-0.320442	-0.0570758	-0.245729	-0.055818	0.0878998	-0.0452101	0.104853	-0.00320568	-1.31853	0.0019376	-0.0893297	0.0841116	-0.0998311	0.304189	0.0154957	-0.0216098	-0.0274094	-0.836661	-0.00699223	0.340638	0.599811
4.34	0.159073	-0.0871566	0.0100355	-0.103467	0.0678751	-0.0226144	0.00507404	-0.033196	0.925392	0.0057789	-0.00783853	0.0132873	-0.0879356	0.0218214	-0.0249932	0.0603703	-0.314489	-0.062356	-0.265852	0.178397	0.103113	-0.0740687	0.169849	-0.148702	-0.0392454	0.202366	-0.0282226	-0.165667	-0.321078	-0.0737739	-0.246335	-0.0634512	0.0874279	-0.0477755	0.10475	-0.0170656	-1.31789	0.102437	-0.0883732	0.117308	-0.0967135	0.307819	0.0153588	0.00401875	-0.0361199	-0.897929	-0.00341714	0.372282	0.599628
4.35	0.157694	-0.185732	0.00908276	-0.0838968	0.06788	-0.00734738	0.0047183	-0.0377495	0.925446	0.00496873	-0.00771876	0.0106913	-0.0868057	0.177822	-0.0247982	0.0478433	-0.315216	-0.0895324	-0.264549	0.0810711	0.102383	-0.0783035	0.168543	-0.107639	-0.0373014	0.29294	-0.0303007	-0.105107	-0.321808	-0.0829576	-0.24693	-0.0543716	0.0869534	-0.0459252	0.104498	-0.0333397	-1.31633	0.183543	-0.0872299	0.137605	-0.0934935	0.30837	0.0155314	0.0305875	-0.0452288	-0.916764	0.000404699	0.387412	0.599661
4.36	0.155421	-0.267171	0.00839417	-0.0515291	0.0679531	-0.00376727	0.00432194	-0.0413697	0.925488	0.00353036	-0.00762354	0.00849907	-0.0843151	0.317687	-0.025164	0.0392982	-0.316179	-0.113976	-0.264199	-0.0128791	0.10158	-0.0751749	0.167635	-0.0694906	-0.0344382	0.353202	-0.0319983	-0.0329221	-0.322593	-0.0951022	-0.247372	-0.0322655	0.0865265	-0.0379945	0.104056	-0.0549826	-1.31402	0.251777	-0.0860392	0.135546	-0.0902339	0.30208	0.0159482	0.0468043	-0.0543257	-0.895347	0.00429053	0.382163	0.599893
4.37	0.152377	-0.339274	0.00808733	-0.00444393	0.0678579	-0.0274712	0.00389149	-0.0445741	0.925515	0.00157825	-0.00754314	0.00779055	-0.0804901	0.454287	-0.0259335	0.0551714	-0.317336	-0.132331	-0.264812	-0.109777	0.101002	-0.0699536	0.167136	-0.0235896	-0.0308554	0.392414	-0.0331105	0.0505649	-0.323565	-0.123709	-0.247547	-0.00269815	0.0862034	-0.0302028	0.10339	-0.0760782	-1.31107	0.316379	-0.0851249	0.0939108	-0.087026	0.287664	0.016517	0.0508297	-0.0629933	-0.832083	0.00807221	0.367398	0.600283
4.38	0.148697	-0.394076	0.00826658	0.0528632	0.0674225	-0.049691	0.00343225	-0.0471808	0.925521	-0.000371849	-0.00746824	0.00707162	-0.0754102	0.569892	-0.026964	0.0648357	-0.318424	-0.103253	-0.266358	-0.196021	0.100003	-0.116708	0.16713	0.0220416	-0.0267162	0.410368	-0.0334421	0.153281	-0.324802	-0.149706	-0.247425	0.0259588	0.0860537	0.00282682	0.102524	-0.0965553	-1.30758	0.367739	-0.0847564	0.0407853	-0.0839924	0.25753	0.0170805	0.0405701	-0.0707094	-0.700237	0.0116061	0.328131	0.600865
4.39	0.144591	-0.425121	0.00895852	0.0983091	0.0667988	-0.0505609	0.00295125	-0.0487874	0.925506	-0.00242873	-0.00740282	0.00601032	-0.0693906	0.647947	-0.0282477	0.069226	-0.318894	-0.0179956	-0.268687	-0.268225	0.0987713	-0.132467	0.167592	0.0731941	-0.0221607	0.411827	-0.0328327	0.248502	-0.326162	-0.145954	-0.247043	0.0501133	0.0860976	0.000707667	0.101471	-0.111165	-1.30371	0.398866	-0.0848581	0.00536847	-0.0812584	0.224934	0.0173865	0.00462691	-0.0767426	-0.49539	0.014581	0.255148	0.601762
4.4	0.14029	-0.432829	0.00999326	0.123166	0.0661889	-0.0403554	0.00245904	-0.0494742	0.925473	-0.00422486	-0.00734675	0.00522513	-0.0627721	0.693102	-0.0296586	0.0743385	-0.318441	0.0654476	-0.271703	-0.335195	0.0974479	-0.124955	0.168502	0.112977	-0.017398	0.399713	-0.0314805	0.309973	-0.327301	-0.109736	-0.246438	0.0711861	0.086081	-0.00535507	0.100322	-0.116391	-1.29965	0.412365	-0.0852382	-0.0170482	-0.0787861	0.199312	0.0172277	-0.0480755	-0.0804387	-0.235639	0.016635	0.153479	0.603075
4.41	0.136025	-0.417185	0.0112774	0.145093	0.0656593	-0.0286462	0.00196518	-0.0490871	0.925423	-0.00557958	-0.00729803	0.00454698	-0.0558617	0.710789	-0.0312142	0.0587754	-0.317324	0.104341	-0.275389	-0.399971	0.0961958	-0.118441	0.169813	0.149107	-0.0126855	0.365483	-0.0295728	0.350419	-0.328062	-0.0726458	-0.24563	0.0901839	0.086019	-0.009662	0.0991411	-0.117024	-1.29556	0.403194	-0.0858519	-0.0422252	-0.0765986	0.167476	0.016494	-0.0956932	-0.0814207	0.0411631	0.0175195	0.0356695	0.604747
4.42	0.132005	-0.385848	0.0128082	0.170385	0.0652087	-0.0208025	0.00147901	-0.0480206	0.925362	-0.00668873	-0.00725516	0.00406469	-0.0489618	0.710879	-0.0330361	0.0218606	-0.316105	0.0918485	-0.279701	-0.461753	0.0950157	-0.119457	0.171484	0.187037	-0.0082696	0.316068	-0.0272118	0.378989	-0.328567	-0.0575001	-0.244653	0.104818	0.0859554	-0.00411374	0.0979474	-0.120199	-1.29168	0.379742	-0.0867262	-0.0746863	-0.0747963	0.124911	0.0153618	-0.119709	-0.0797282	0.297657	0.01719	-0.0817317	0.606478
4.43	0.128381	-0.334052	0.0145861	0.193764	0.0647739	-0.0205351	0.00100839	-0.0458171	0.925286	-0.00864639	-0.00721503	0.00405261	-0.0422858	0.685538	-0.0352163	-0.0238672	-0.31508	0.0670306	-0.284606	-0.517238	0.0938178	-0.10654	0.173519	0.220743	-0.00433061	0.246678	-0.0244842	0.388272	-0.329075	-0.0671639	-0.243548	0.115836	0.0859697	0.000719493	0.096765	-0.112981	-1.28815	0.33844	-0.0879263	-0.113808	-0.0734653	0.0786451	0.0140417	-0.127581	-0.0756242	0.520465	0.0157748	-0.181409	0.607957
4.44	0.125489	-0.238515	0.0166033	0.219507	0.0642814	-0.027352	0.000569273	-0.0416958	0.925188	-0.0110638	-0.00717213	0.00464339	-0.0362514	0.606743	-0.0377126	-0.0790079	-0.314299	0.0480887	-0.289995	-0.557572	0.0927973	-0.096837	0.175873	0.250941	-0.00125957	0.132177	-0.0214746	0.376505	-0.329761	-0.0839536	-0.242344	0.124597	0.0860103	0.00582958	0.0956647	-0.105451	-1.28525	0.255433	-0.0895074	-0.160869	-0.0726673	0.0289436	0.0126889	-0.123449	-0.0695063	0.699388	0.013445	-0.262248	0.608933
4.45	0.123762	-0.105939	0.0188609	0.240371	0.0636826	-0.034054	0.000179772	-0.0360947	0.925064	-0.013779	-0.00712021	0.00582965	-0.0313859	0.480293	-0.0404152	-0.131421	-0.313628	0.0519219	-0.295721	-0.585346	0.0918154	-0.0888085	0.178531	0.278245	0.000487992	-0.0101707	-0.0182449	0.344017	-0.330592	-0.0862076	-0.241114	0.116332	0.0861484	0.0182043	0.0946965	-0.0850149	-1.28342	0.136755	-0.0914878	-0.204508	-0.0724607	-0.0192521	0.0114096	-0.114466	-0.0618165	0.833565	0.0103891	-0.326623	0.609252
4.46	0.123429	0.0397725	0.0212463	0.246268	0.0630624	-0.026227	-0.000151976	-0.03015	0.92491	-0.0169536	-0.00705471	0.00720107	-0.0279684	0.330219	-0.043117	-0.172803	-0.312843	0.0777825	-0.301685	-0.603356	0.0908959	-0.0873816	0.181449	0.303412	0.000806336	-0.143304	-0.0149563	0.296567	-0.331361	-0.0634422	-0.24013	0.077412	0.0863079	0.00998578	0.0940101	-0.0530191	-1.28285	0.00633535	-0.0937025	-0.223596	-0.0728131	-0.061233	0.0102314	-0.108118	-0.0530214	0.91943	0.00679719	-0.372756	0.608942
4.47	0.124627	0.199454	0.0236296	0.235462	0.0626535	0.00646132	-0.000421477	-0.0236366	0.924727	-0.0197032	-0.0069768	0.0083525	-0.02628	0.144368	-0.0456882	-0.214	-0.311912	0.0924798	-0.307676	-0.589432	0.0900586	-0.0652374	0.184522	0.309845	-0.000298184	-0.272133	-0.0117845	0.228788	-0.331752	-0.00883103	-0.239647	0.0185704	0.086411	0.0102169	0.0936656	-0.0162902	-1.28366	-0.137192	-0.0958216	-0.207365	-0.0736775	-0.095563	0.00917034	-0.101467	-0.0436144	0.954341	0.00287182	-0.398053	0.608095
4.48	0.1274	0.352262	0.0259079	0.217483	0.0626159	0.0429941	-0.000625553	-0.0173161	0.924517	-0.022102	-0.00688712	0.00960389	-0.0265415	-0.0462731	-0.0480678	-0.255322	-0.310939	0.101732	-0.313409	-0.554535	0.089505	-0.0360845	0.187623	0.30918	-0.00281823	-0.388061	-0.00891388	0.149778	-0.331557	0.0526036	-0.239785	-0.0462673	0.0864803	0.00372887	0.0937123	0.0243893	-1.2859	-0.275122	-0.0975964	-0.178984	-0.0749905	-0.123818	0.00818425	-0.0978635	-0.0341005	0.940292	-0.00118272	-0.401534	0.606826
4.49	0.131573	0.478274	0.0280463	0.196909	0.0629293	0.0732529	-0.000771891	-0.012253	0.924288	-0.0233444	-0.00678399	0.0111072	-0.0286335	-0.210998	-0.0502744	-0.288943	-0.310061	0.0903606	-0.31875	-0.512289	0.0891956	-0.0166279	0.19068	0.298211	-0.0065645	-0.473598	-0.00645294	0.0714503	-0.330806	0.099553	-0.240591	-0.114462	0.0864923	0.000644149	0.0941593	0.0634291	-1.28938	-0.390528	-0.0989882	-0.150247	-0.0766979	-0.147464	0.00724893	-0.0893573	-0.0249441	0.883716	-0.00515056	-0.382715	0.605242
4.5	0.13683	0.56986	0.0299999	0.173818	0.0635242	0.095765	-0.000876241	-0.00883781	0.924052	-0.023835	-0.00666417	0.0128918	-0.0322145	-0.34091	-0.0522844	-0.30925	-0.309481	0.0614844	-0.323635	-0.465066	0.0890033	-0.0131686	0.193601	0.287494	-0.0112036	-0.524035	-0.0044967	-0.000826653	-0.329673	0.128851	-0.242065	-0.17962	0.0864756	-0.00208243	0.0949692	0.0978715	-1.29383	-0.474495	-0.100013	-0.122561	-0.0787143	-0.166095	0.00641689	-0.0782749	-0.0165332	0.789994	-0.00884257	-0.350594	0.603435
4.51	0.142842	0.634292	0.0317304	0.144133	0.0643374	0.113818	-0.000955595	-0.00713458	0.923814	-0.0238806	-0.00652603	0.0147405	-0.0369201	-0.443396	-0.0540648	-0.312884	-0.309279	0.0276412	-0.328025	-0.412709	0.0888188	-0.0117024	0.196371	0.265852	-0.0163983	-0.54568	-0.00309428	-0.0702706	-0.328294	0.149571	-0.244168	-0.239989	0.0864153	-0.00840401	0.0960999	0.128943	-1.29899	-0.531641	-0.10068	-0.0894669	-0.0809465	-0.174958	0.00579161	-0.0718888	-0.00936297	0.628659	-0.0121548	-0.304505	0.601473
4.52	0.149379	0.675706	0.0331609	0.108156	0.0653697	0.13185	-0.00102262	-0.006568	0.923573	-0.024316	-0.00637008	0.0163922	-0.0424962	-0.523526	-0.0555311	-0.303593	-0.309479	-0.0064981	-0.331875	-0.358146	0.0886135	-0.0221723	0.198928	0.244475	-0.0219081	-0.543156	-0.00231399	-0.134977	-0.326713	0.169365	-0.246854	-0.297226	0.0862179	-0.0302461	0.0975469	0.160146	-1.30458	-0.569984	-0.100903	-0.0453492	-0.0832636	-0.174809	0.00508249	-0.081109	-0.00416035	0.400158	-0.0147975	-0.216485	0.599732
4.53	0.156186	0.690201	0.0342632	0.0717523	0.066626	0.1497	-0.00109209	-0.00762078	0.923327	-0.0248309	-0.00619873	0.017829	-0.0486518	-0.57342	-0.056669	-0.287412	-0.31006	-0.0406423	-0.335182	-0.304303	0.0882296	-0.0460253	0.201265	0.22261	-0.027444	-0.511861	-0.00215432	-0.187333	-0.324927	0.189589	-0.25011	-0.354247	0.0857842	-0.051377	0.0992947	0.188284	-1.31038	-0.584969	-0.100616	0.00565132	-0.0855785	-0.170476	0.0042591	-0.0874422	-0.00151101	0.122884	-0.0164027	-0.0998477	0.598357
4.54	0.162957	0.667457	0.0350209	0.0311272	0.0680969	0.16417	-0.00118141	-0.0105546	0.923078	-0.0249493	-0.0060139	0.0191774	-0.0550337	-0.580902	-0.0574999	-0.258877	-0.310991	-0.0721412	-0.33796	-0.254683	0.0876339	-0.0621096	0.203351	0.197346	-0.0326634	-0.440751	-0.00261768	-0.230532	-0.322958	0.205568	-0.253931	-0.410423	0.0851459	-0.0715899	0.101309	0.21411	-1.31616	-0.566803	-0.0997879	0.0595545	-0.0878035	-0.158921	0.00341025	-0.0842264	-0.0016658	-0.153167	-0.0167748	0.0240123	0.597438
4.55	0.169238	0.591933	0.0353989	-0.0122206	0.0697608	0.17576	-0.00130979	-0.0155544	0.922829	-0.0248216	-0.00581563	0.0204932	-0.0611055	-0.528	-0.0580694	-0.219275	-0.312213	-0.102972	-0.340275	-0.21264	0.086893	-0.0815214	0.205171	0.170944	-0.0370648	-0.314197	-0.00373705	-0.258257	-0.320877	0.210342	-0.258313	-0.466266	0.0843219	-0.085465	0.103537	0.230998	-1.32148	-0.503739	-0.0984458	0.114338	-0.0898479	-0.14355	0.00262045	-0.0632891	-0.00447511	-0.405776	-0.0159353	0.141068	0.597021
4.56	0.174514	0.471096	0.0353592	-0.0591171	0.0716095	0.187404	-0.00149851	-0.0224342	0.922584	-0.0241031	-0.00560527	0.0215135	-0.0662777	-0.424442	-0.0584611	-0.17342	-0.313711	-0.138255	-0.342192	-0.174	0.0859121	-0.106949	0.206695	0.13658	-0.0400917	-0.141952	-0.00554229	-0.273107	-0.318803	0.206069	-0.263233	-0.516654	0.0834232	-0.0877216	0.105905	0.241686	-1.3259	-0.401774	-0.0966131	0.171671	-0.0916141	-0.122703	0.00204106	-0.0361192	-0.00960344	-0.613804	-0.0140288	0.238502	0.597098
4.57	0.178454	0.328633	0.0348856	-0.106334	0.0736544	0.194778	-0.00176003	-0.0299159	0.922351	-0.0224282	-0.00538646	0.0224698	-0.0701952	-0.296799	-0.0587725	-0.119976	-0.315535	-0.192036	-0.343726	-0.13635	0.084859	-0.0450506	0.207851	0.0934165	-0.0414241	0.0445014	-0.00801692	-0.281004	-0.316796	0.192541	-0.268585	-0.551337	0.0825226	-0.0857053	0.108326	0.241662	-1.32915	-0.281736	-0.0943054	0.224894	-0.0930233	-0.0945056	0.00175755	-0.00646221	-0.0165557	-0.769681	-0.0112379	0.314267	0.597697
4.58	0.180879	0.165644	0.033959	-0.147612	0.0756792	0.165343	-0.00210003	-0.038259	0.922139	-0.0199576	-0.0051491	0.0252258	-0.0725013	-0.134557	-0.0587502	-0.0116678	-0.318065	-0.283364	-0.344958	-0.11655	0.0848684	-0.0220522	0.208572	0.0531149	-0.0409619	0.241376	-0.0111431	-0.282025	-0.315146	0.133165	-0.274199	-0.571266	0.0816671	-0.0794032	0.110695	0.231353	-1.33107	-0.139972	-0.0917733	0.238558	-0.0939453	-0.0525251	0.00177437	0.0223602	-0.0248173	-0.87453	-0.00781209	0.365666	0.598817
4.59	0.18161	-0.00183922	0.032627	-0.170489	0.0773793	0.119921	-0.00252589	-0.0464773	0.92195	-0.0177496	-0.00488113	0.0281806	-0.0727625	0.0389971	-0.0581421	0.103866	-0.321161	-0.319005	-0.346051	-0.099168	0.0843023	-0.0653748	0.208911	0.0196218	-0.0385726	0.42652	-0.0147859	-0.259652	-0.314043	0.0826799	-0.279957	-0.575314	0.0808775	-0.0725098	0.112912	0.210823	-1.33149	0.00630622	-0.0893812	0.226404	-0.0943078	-0.0146153	0.00200455	0.0349223	-0.0338988	-0.934908	-0.00399139	0.394122	0.600457
4.6	0.180956	-0.113234	0.0310896	-0.174939	0.0786572	0.0757511	-0.00301847	-0.0515772	0.921788	-0.0145792	-0.00459026	0.0297816	-0.0714206	0.138193	-0.057085	0.173979	-0.324147	-0.284145	-0.346794	-0.0446477	0.0836993	-0.0570795	0.208898	-0.0227754	-0.0347811	0.519297	-0.0186381	-0.238519	-0.313315	0.0505155	-0.285503	-0.527064	0.080198	-0.0596928	0.114823	0.172329	-1.33069	0.101838	-0.087287	0.203579	-0.0942078	0.0198554	0.0024182	0.0555053	-0.0433678	-0.952722	6.35E-05	0.410037	0.602373
4.61	0.179373	-0.197279	0.0294509	-0.176376	0.0795021	0.0307473	-0.00355306	-0.0552187	0.921663	-0.0103401	-0.00428778	0.0306156	-0.0691502	0.204092	-0.0557233	0.226777	-0.326532	-0.21491	-0.346913	0.0194616	0.0831947	-0.0488979	0.208425	-0.067734	-0.0303175	0.56451	-0.0225105	-0.221481	-0.312835	0.0254167	-0.290382	-0.44468	0.079593	-0.0519663	0.116321	0.124548	-1.32912	0.173674	-0.0855216	0.175352	-0.0936825	0.0575405	0.00304055	0.0681572	-0.0528135	-0.928265	0.00418365	0.407763	0.604288
4.62	0.176978	-0.280087	0.0277387	-0.173296	0.0799027	-0.0104554	-0.00412258	-0.0587789	0.921586	-0.00452395	-0.00398222	0.0301343	-0.0660854	0.275032	-0.0541275	0.269367	-0.32815	-0.144609	-0.346439	0.0734807	0.0827545	-0.038129	0.207502	-0.115649	-0.0254148	0.594366	-0.0262063	-0.169353	-0.312747	-0.044185	-0.294306	-0.337917	0.0794608	0.0267647	0.117269	0.0627199	-1.32688	0.243339	-0.0841234	0.145649	-0.0927538	0.087306	0.00385355	0.0842424	-0.0617961	-0.862419	0.00819596	0.383079	0.606009
4.63	0.173776	-0.357591	0.0260017	-0.170808	0.0799296	-0.0453256	-0.00472735	-0.062019	0.921576	0.00249226	-0.00368816	0.0287089	-0.0622173	0.341398	-0.0524011	0.307595	-0.329101	-0.0873881	-0.34546	0.123352	0.0824642	-0.0258348	0.206121	-0.160741	-0.0200846	0.606218	-0.0293062	-0.0938003	-0.313428	-0.110818	-0.297042	-0.205212	0.0796563	0.0112153	0.117549	-0.00753059	-1.32399	0.309088	-0.0830657	0.117126	-0.0915253	0.110715	0.00484892	0.0932217	-0.0698135	-0.72896	0.0119266	0.345125	0.607416
4.64	0.169891	-0.418607	0.0242239	-0.165427	0.0795622	-0.089869	-0.00535844	-0.0639516	0.921637	0.00972352	-0.00340694	0.0276495	-0.0576932	0.387817	-0.0505103	0.340582	-0.329456	-0.0288496	-0.343954	0.179536	0.0823264	-0.00927252	0.204258	-0.209535	-0.0145761	0.586173	-0.0317331	-0.0300435	-0.314382	-0.104865	-0.298323	-0.048414	0.0798251	0.0214014	0.117115	-0.0770639	-1.32054	0.364259	-0.0824221	0.0694756	-0.0900244	0.131038	0.00578817	0.0686012	-0.0760766	-0.513763	0.0151106	0.271103	0.608639
4.65	0.165479	-0.464321	0.0224914	-0.143881	0.0786789	-0.143183	-0.00600238	-0.0646573	0.921769	0.0164049	-0.00313351	0.027122	-0.0527243	0.419339	-0.0485163	0.354286	-0.329207	0.0278662	-0.341854	0.239046	0.0822879	-0.00569264	0.201955	-0.246744	-0.00919841	0.540056	-0.0334843	0.028786	-0.315144	-0.0874033	-0.297998	0.1127	0.0800778	0.0289462	0.116013	-0.14383	-1.31665	0.410033	-0.0824152	-0.00246029	-0.0883529	0.136085	0.00635883	0.0200076	-0.0798705	-0.239333	0.0173166	0.158691	0.609913
4.66	0.160728	-0.486217	0.0209677	-0.109282	0.0772128	-0.19361	-0.00664664	-0.0638801	0.921964	0.0226326	-0.00286337	0.026969	-0.0475398	0.427567	-0.0465619	0.348294	-0.328456	0.0695361	-0.339172	0.297575	0.0822851	-0.00388106	0.199326	-0.277888	-0.00419993	0.469277	-0.0345298	0.0777517	-0.31595	-0.115865	-0.296111	0.263318	0.0805046	0.052753	0.114242	-0.210255	-1.31245	0.432611	-0.0832245	-0.0844281	-0.0866942	0.12527	0.0063173	-0.0312014	-0.0808081	0.0498976	0.0182646	0.0319122	0.61131
4.67	0.155937	-0.474596	0.0197307	-0.0740074	0.0752528	-0.229488	-0.00727549	-0.0616297	0.922221	0.0286228	-0.00259358	0.0269853	-0.0425054	0.397498	-0.044689	0.328509	-0.327342	0.108453	-0.335896	0.357493	0.0823705	0.014559	0.19638	-0.308819	0.000103009	0.370289	-0.034959	0.104367	-0.317248	-0.175058	-0.29277	0.403249	0.0812411	0.0877796	0.111789	-0.277563	-1.30824	0.423813	-0.0848076	-0.156215	-0.0851803	0.106138	0.00581251	-0.0568859	-0.0789737	0.313523	0.0179396	-0.0848833	0.612531
4.68	0.151399	-0.438148	0.0187982	-0.041814	0.0729879	-0.242149	-0.00787452	-0.0579697	0.922534	0.0336383	-0.0023246	0.0267503	-0.0379942	0.337383	-0.0429059	0.29681	-0.325859	0.148736	-0.332017	0.417602	0.0826676	0.0315323	0.193153	-0.333663	0.00343454	0.255815	-0.0348796	0.117596	-0.319152	-0.224633	-0.288105	0.526477	0.0823119	0.117263	0.10872	-0.333259	-1.30431	0.390789	-0.0869777	-0.205701	-0.083916	0.0774922	0.00509257	-0.0727207	-0.0747106	0.533818	0.0165035	-0.188142	0.61328
4.69	0.147298	-0.390401	0.0181641	-0.015489	0.07067	-0.231962	-0.00843327	-0.0536969	0.92289	0.0374466	-0.00206012	0.0260762	-0.0342407	0.266465	-0.0412306	0.259789	-0.324051	0.178635	-0.327581	0.467605	0.083141	0.0546989	0.18972	-0.351539	0.00571855	0.145662	-0.0343418	0.129001	-0.321475	-0.25225	-0.28233	0.624623	0.0836615	0.146818	0.105158	-0.379138	-1.3008	0.346542	-0.0894718	-0.229638	-0.0830092	0.0405826	0.00423622	-0.0776381	-0.0684934	0.703838	0.0141522	-0.267655	0.613492
4.7	0.143683	-0.340257	0.0177938	0.00546609	0.0684864	-0.20964	-0.00894646	-0.0489069	0.923276	0.0394372	-0.00180416	0.0250253	-0.0312848	0.195879	-0.0396761	0.221646	-0.322064	0.192163	-0.32271	0.503805	0.0838467	0.0715574	0.186164	-0.357218	0.00704552	0.0445922	-0.033358	0.143378	-0.324016	-0.262236	-0.275673	0.704592	0.0853298	0.175389	0.101181	-0.415564	-1.29774	0.300221	-0.0920748	-0.237124	-0.0825355	-0.00217579	0.00332831	-0.0789799	-0.0608092	0.826225	0.0111011	-0.326174	0.613177
4.71	0.140588	-0.282649	0.0176547	0.0223051	0.0665147	-0.185328	-0.00940947	-0.0435572	0.923673	0.0398694	-0.00156045	0.023729	-0.0291199	0.122471	-0.0382578	0.184117	-0.320064	0.189492	-0.317553	0.525581	0.0847148	0.0934705	0.182591	-0.357253	0.00749167	-0.0551195	-0.0319083	0.158652	-0.326616	-0.256877	-0.268302	0.768712	0.0872814	0.202802	0.0968775	-0.445216	-1.29515	0.248755	-0.0946708	-0.237978	-0.0825403	-0.0463132	0.00244594	-0.0792685	-0.0521076	0.907404	0.00756034	-0.36944	0.612347
4.72	0.138194	-0.195301	0.0176869	0.0338712	0.0647052	-0.174716	-0.00981282	-0.0368403	0.924071	0.0396329	-0.00132665	0.0231789	-0.0278733	0.0213922	-0.0368999	0.151821	-0.31816	0.181695	-0.312243	0.536325	0.0858416	0.121748	0.179045	-0.354011	0.00690192	-0.180894	-0.0300837	0.142008	-0.329042	-0.217849	-0.260326	0.826133	0.0892809	0.191852	0.0923197	-0.464859	-1.2932	0.173676	-0.0972561	-0.247149	-0.0829977	-0.0804663	0.00165181	-0.0690127	-0.0428186	0.943403	0.00369939	-0.394766	0.611085
4.73	0.136893	-0.065446	0.0178619	0.0511597	0.0629246	-0.172784	-0.0101393	-0.0281869	0.924462	0.0385219	-0.00109534	0.0230149	-0.0279286	-0.124255	-0.0355108	0.103506	-0.31635	0.186832	-0.306828	0.546484	0.0871428	0.113298	0.175563	-0.342752	0.00481823	-0.348327	-0.0280782	0.101235	-0.331027	-0.168544	-0.251826	0.871981	0.0913282	0.205445	0.0876273	-0.47367	-1.29222	0.0586505	-0.0999116	-0.265967	-0.0838627	-0.112732	0.000929687	-0.0610137	-0.0334158	0.929111	-0.000313276	-0.400032	0.609414
4.74	0.137055	0.0939395	0.0182169	0.0643366	0.0611888	-0.157954	-0.0103745	-0.0187494	0.924839	0.036721	-0.000867731	0.0224565	-0.0297174	-0.301747	-0.0341693	0.0410886	-0.314431	0.207428	-0.301324	0.553022	0.0883291	0.119758	0.172217	-0.325239	0.000901846	-0.530265	-0.0259311	0.0475931	-0.332623	-0.131916	-0.242981	0.891312	0.0934701	0.210621	0.0828947	-0.469833	-1.29258	-0.0847407	-0.102584	-0.267862	-0.0851759	-0.14151	0.000385119	-0.0486501	-0.0244038	0.866508	-0.00425559	-0.380063	0.60725
4.75	0.138842	0.255836	0.0186563	0.0620358	0.0596911	-0.123537	-0.0105161	-0.00976095	0.925193	0.0335724	-0.000646713	0.0216983	-0.0334084	-0.479329	-0.0328292	-0.0118094	-0.31248	0.201925	-0.295828	0.543085	0.0895746	0.117175	0.169092	-0.298289	-0.0048172	-0.683937	-0.0237736	-0.0132742	-0.33393	-0.100328	-0.234164	0.864271	0.0955648	0.196143	0.0783097	-0.443176	-1.2944	-0.231001	-0.104999	-0.240153	-0.0868773	-0.160196	8.74E-05	-0.0216724	-0.0162245	0.76038	-0.00790267	-0.345415	0.604509
4.76	0.142176	0.403663	0.0190751	0.0499406	0.058627	-0.0737075	-0.0105737	-0.00199737	0.925505	0.0285489	-0.000434001	0.0208109	-0.0388356	-0.633488	-0.0314321	-0.0536958	-0.310812	0.161589	-0.290551	0.508331	0.0907563	0.107927	0.166293	-0.258956	-0.0119715	-0.791915	-0.0217505	-0.0729734	-0.334889	-0.0562073	-0.225883	0.784338	0.0974133	0.161122	0.0741315	-0.389467	-1.29758	-0.362721	-0.10688	-0.187029	-0.0888784	-0.171951	2.68E-05	-0.00445968	-0.00945904	0.578943	-0.011128	-0.29305	0.601303
4.77	0.146865	0.527393	0.0194168	0.0338055	0.058108	-0.0193631	-0.0105616	0.00409358	0.925758	0.0217715	-0.000230572	0.0198739	-0.0456727	-0.748786	-0.0299796	-0.0873348	-0.309684	0.106047	-0.285765	0.444465	0.0917538	0.0831229	0.163958	-0.205121	-0.0200941	-0.848626	-0.0199993	-0.127969	-0.335353	-0.00219824	-0.218654	0.654878	0.0988448	0.112868	0.0706167	-0.311477	-1.30191	-0.468607	-0.108036	-0.120113	-0.0910885	-0.177351	4.83E-05	-0.00501551	-0.00484966	0.333962	-0.0136011	-0.195772	0.597965
4.78	0.152621	0.618213	0.0197029	0.0220751	0.0581321	0.0321246	-0.010498	0.00828169	0.925934	0.0132611	-3.64E-05	0.0190335	-0.0534694	-0.813147	-0.0285738	-0.117623	-0.309146	0.0447353	-0.281769	0.350863	0.0924638	0.0505433	0.162229	-0.136097	-0.028658	-0.851419	-0.0186008	-0.170397	-0.335268	0.0531576	-0.212942	0.482036	0.0997904	0.0718039	0.0679544	-0.216217	-1.30709	-0.542323	-0.108424	-0.0514965	-0.0934426	-0.180688	-5.50E-05	-0.0208629	-0.0029137	0.0505461	-0.0149675	-0.0752972	0.594888
4.79	0.159104	0.674526	0.0199897	0.0207974	0.0586261	0.0716801	-0.0104023	0.0104978	0.926021	0.00416457	0.00015115	0.0185373	-0.061713	-0.822918	-0.0273364	-0.147449	-0.309221	-0.0116148	-0.278844	0.230015	0.0927653	0.00903267	0.161216	-0.0626735	-0.0371342	-0.807447	-0.0176081	-0.196785	-0.334659	0.0963891	-0.209135	0.277096	0.100254	0.0170703	0.0663289	-0.107755	-1.31279	-0.58453	-0.108109	0.00431303	-0.0958856	-0.184456	-0.00037276	-0.0351968	-0.00379866	-0.225877	-0.0150886	0.0492467	0.592272
4.8	0.165974	0.697614	0.0203573	0.0252133	0.0594297	0.0970363	-0.0102951	0.0106456	0.926017	-0.00496415	0.000336089	0.0185263	-0.0698889	-0.78409	-0.0264057	-0.170686	-0.309776	-0.0537406	-0.277247	0.0882408	0.0926264	-0.0371469	0.160998	0.0193949	-0.0450644	-0.72317	-0.0170177	-0.211309	-0.333692	0.123177	-0.207469	0.0556163	0.100246	-0.0193175	0.0657982	0.00350207	-1.31872	-0.597837	-0.107279	0.0455756	-0.0983729	-0.183875	-0.000781309	-0.0361095	-0.00732091	-0.473457	-0.0140246	0.161815	0.590062
4.81	0.172909	0.688254	0.0207964	0.0262543	0.0604355	0.115665	-0.0101951	0.00909182	0.925927	-0.0130334	0.000522519	0.0187916	-0.0775595	-0.707648	-0.0258089	-0.181535	-0.310683	-0.0871252	-0.277101	-0.0574915	0.0920614	-0.0717513	0.161577	0.0951252	-0.0520674	-0.604355	-0.0168743	-0.218542	-0.332499	0.138424	-0.208021	-0.163759	0.099899	-0.044567	0.06634	0.10416	-1.3246	-0.583325	-0.106053	0.0824781	-0.100797	-0.174196	-0.00113206	-0.0227973	-0.0130984	-0.674878	-0.0119143	0.257347	0.588205
4.82	0.17957	0.641288	0.0212436	0.0188065	0.0616211	0.134024	-0.0101186	0.00588935	0.925759	-0.0203078	0.000712246	0.0191503	-0.0843601	-0.597745	-0.0255203	-0.17715	-0.311881	-0.11829	-0.278363	-0.191714	0.0911402	-0.104283	0.162876	0.161903	-0.0578043	-0.45098	-0.017217	-0.217641	-0.331165	0.147442	-0.210695	-0.36717	0.0993065	-0.0669154	0.0678672	0.197104	-1.33013	-0.536919	-0.104463	0.123341	-0.103027	-0.154028	-0.00135802	-0.00343173	-0.0206466	-0.826527	-0.0089632	0.329887	0.586742
4.83	0.185489	0.534611	0.0216141	0.00139825	0.0630285	0.155701	-0.0100859	0.000151184	0.925524	-0.0267368	0.000905392	0.0195129	-0.0898348	-0.430561	-0.0254974	-0.149875	-0.313385	-0.153954	-0.280894	-0.314926	0.0899582	-0.123436	0.164765	0.216927	-0.0618205	-0.240028	-0.0180665	-0.199303	-0.329719	0.152054	-0.215309	-0.552871	0.0985133	-0.0917448	0.0702473	0.276847	-1.3349	-0.435267	-0.102481	0.173311	-0.104928	-0.126732	-0.00135521	0.0162208	-0.0294684	-0.929787	-0.00539685	0.37975	0.585714
4.84	0.189918	0.350252	0.0218287	-0.0217222	0.0646773	0.176082	-0.0101275	-0.00877815	0.925226	-0.0325715	0.00110315	0.0200488	-0.0931573	-0.178867	-0.02573	-0.0970938	-0.315184	-0.189509	-0.284679	-0.440758	0.0885598	-0.146561	0.16717	0.264354	-0.063338	0.0471452	-0.019425	-0.154078	-0.328226	0.15269	-0.221721	-0.724801	0.097381	-0.126986	0.0733618	0.342924	-1.33821	-0.262796	-0.10012	0.227287	-0.10639	-0.097847	-0.00118315	0.029297	-0.0390924	-0.987835	-0.00143242	0.408154	0.585327
4.85	0.192475	0.176286	0.0218565	-0.0432495	0.0665556	0.19282	-0.0102582	-0.0170201	0.92488	-0.0361491	0.00130521	0.0203001	-0.0939871	0.0414675	-0.0262446	-0.0560794	-0.317301	-0.229553	-0.289535	-0.521422	0.0869633	-0.157839	0.169949	0.287401	-0.062098	0.29277	-0.0212679	-0.118051	-0.326683	0.148781	-0.229581	-0.835378	0.0959746	-0.142283	0.0769906	0.376859	-1.33974	-0.10294	-0.097423	0.274837	-0.107341	-0.0606031	-0.000790357	0.0467427	-0.0490959	-1.00619	0.00275744	0.422475	0.585573
4.86	0.193479	0.0395936	0.0217307	-0.0589305	0.0685839	0.19816	-0.0104633	-0.0237214	0.924511	-0.0373272	0.00150859	0.0203791	-0.0929171	0.202741	-0.0270481	-0.0306424	-0.319718	-0.255814	-0.294947	-0.556342	0.0853217	-0.164291	0.172833	0.290593	-0.0587908	0.465162	-0.0234955	-0.0951644	-0.325168	0.139013	-0.23821	-0.881434	0.0944913	-0.144301	0.0808005	0.381908	-1.33982	0.0196532	-0.0944843	0.305025	-0.107726	-0.0126919	-0.000156473	0.0649926	-0.0590843	-0.984967	0.00701325	0.420866	0.586314
4.87	0.193266	-0.0705695	0.0214594	-0.0720601	0.0706266	0.190723	-0.0107303	-0.0295428	0.92414	-0.036845	0.00171275	0.0204081	-0.0904534	0.324723	-0.0280692	-0.00829931	-0.322237	-0.257722	-0.300558	-0.564344	0.0835494	-0.179379	0.175667	0.280313	-0.0540569	0.586209	-0.0260099	-0.0795439	-0.323682	0.135981	-0.247054	-0.882476	0.0930151	-0.143345	0.0845667	0.37031	-1.33878	0.118206	-0.091448	0.31848	-0.107466	0.0466541	0.000668456	0.0790944	-0.0686586	-0.92101	0.011185	0.402363	0.587429
4.88	0.192039	-0.163531	0.0210528	-0.0806523	0.0725662	0.171994	-0.0110532	-0.0348898	0.923776	-0.0360945	0.0019166	0.0203769	-0.086875	0.424734	-0.0292483	0.0107602	-0.324641	-0.240165	-0.306188	-0.561025	0.0816094	-0.200824	0.178393	0.26917	-0.0482838	0.673255	-0.0286976	-0.0636437	-0.322148	0.138596	-0.25576	-0.855825	0.0915085	-0.149702	0.0881844	0.35251	-1.33683	0.205191	-0.0884585	0.313406	-0.106498	0.112076	0.00156293	0.0675423	-0.0771951	-0.77321	0.0151001	0.36201	0.588915
4.89	0.189966	-0.24126	0.0205598	-0.0795898	0.0742619	0.140857	-0.0114251	-0.0394117	0.923418	-0.0353891	0.00212027	0.020376	-0.0823871	0.508798	-0.0305975	0.0192523	-0.326744	-0.205408	-0.311752	-0.553065	0.0794228	-0.230083	0.181011	0.261266	-0.0417742	0.730165	-0.0314321	-0.0442942	-0.320588	0.133236	-0.264099	-0.811224	0.0899368	-0.157635	0.0916057	0.332795	-1.33407	0.281435	-0.0857312	0.284063	-0.104816	0.176263	0.00211732	0.0206029	-0.0838133	-0.539662	0.0183827	0.277458	0.590995
4.9	0.187179	-0.309767	0.0200133	-0.0773343	0.0755781	0.0930349	-0.0118421	-0.0439275	0.92307	-0.0342623	0.00232928	0.0218052	-0.0770847	0.585981	-0.032027	0.0610891	-0.328599	-0.211804	-0.317242	-0.547055	0.0775663	-0.134258	0.183501	0.242068	-0.0347329	0.775886	-0.0341603	-0.0338583	-0.319132	0.105448	-0.271971	-0.763551	0.088325	-0.157819	0.0948058	0.308906	-1.33062	0.355493	-0.0834761	0.230559	-0.102424	0.245283	0.00211426	-0.0386147	-0.0878066	-0.252579	0.0205795	0.158635	0.593715
4.91	0.183812	-0.357015	0.0194115	-0.0668989	0.0763499	0.036693	-0.0123008	-0.0476617	0.922735	-0.0324136	0.00255929	0.0241597	-0.0709747	0.638768	-0.0331656	0.116348	-0.330594	-0.217551	-0.322659	-0.533092	0.0758397	-0.196884	0.185839	0.227264	-0.0273577	0.79115	-0.0369246	-0.0281644	-0.318041	0.059584	-0.279324	-0.705067	0.0867143	-0.15654	0.0977398	0.278219	-1.32658	0.4103	-0.0819165	0.15909	-0.0993062	0.30875	0.00143308	-0.0943577	-0.0888628	0.0402559	0.0214559	0.0283797	0.596956
4.92	0.180099	-0.380919	0.0188992	-0.0403566	0.076568	-0.00931355	-0.0127902	-0.0500084	0.922421	-0.0302885	0.00280961	0.0257352	-0.0643711	0.66165	-0.0340472	0.141215	-0.332274	-0.149928	-0.327849	-0.502253	0.0738662	-0.189479	0.188009	0.212245	-0.0199979	0.76484	-0.0395635	-0.0132732	-0.317376	0.0192409	-0.285985	-0.62421	0.0851475	-0.151309	0.100306	0.236283	-1.32219	0.440006	-0.0811155	0.0870761	-0.0956384	0.349935	0.000222105	-0.134229	-0.0871542	0.300468	0.0210591	-0.0841908	0.600317
4.93	0.17626	-0.384202	0.0185895	-0.0126043	0.0763669	-0.0392646	-0.0132968	-0.0511342	0.922132	-0.0273699	0.00307187	0.0266195	-0.0576373	0.658593	-0.0348328	0.146309	-0.332952	-0.0303556	-0.332689	-0.466333	0.0720083	-0.174792	0.190052	0.203012	-0.0130088	0.704433	-0.0419466	-0.00434535	-0.317047	-0.0104046	-0.291721	-0.519096	0.0836551	-0.141941	0.102433	0.189823	-1.31769	0.448327	-0.0809596	0.0291692	-0.0916221	0.377502	-0.00125912	-0.141351	-0.0830589	0.516453	0.0195841	-0.182185	0.603362
4.94	0.172515	-0.364071	0.0185338	0.021507	0.0758943	-0.0500472	-0.0138081	-0.0509557	0.921879	-0.0230755	0.0033387	0.0262355	-0.0510678	0.632948	-0.0356242	0.125104	-0.332585	0.0432852	-0.337175	-0.43282	0.0704335	-0.131829	0.191971	0.185009	-0.00674438	0.60609	-0.0439769	0.0227598	-0.317066	-0.0603492	-0.296274	-0.389004	0.082537	-0.0342512	0.104036	0.127284	-1.3133	0.425553	-0.0812966	-0.0140656	-0.0874247	0.383589	-0.00284314	-0.151572	-0.07704	0.685479	0.0172175	-0.261034	0.605891
4.95	0.169015	-0.336936	0.018879	0.0650631	0.0753656	-0.0426242	-0.0143167	-0.0506871	0.921677	-0.0173299	0.00359015	0.0240001	-0.0448562	0.607928	-0.0366655	0.0821434	-0.331865	0.0518752	-0.341398	-0.412953	0.0693776	-0.0774022	0.193718	0.169284	-0.00132604	0.489873	-0.0451013	0.104294	-0.317872	-0.142097	-0.29945	-0.243771	0.0824661	-0.00422358	0.104936	0.0531915	-1.30922	0.391701	-0.0819285	-0.0426055	-0.0833538	0.361863	-0.00442889	-0.140686	-0.0695398	0.812257	0.014172	-0.321714	0.607839
4.96	0.165833	-0.300665	0.0196313	0.103163	0.0748112	-0.0449072	-0.0148173	-0.0492207	0.921532	-0.0118555	0.00382111	0.0223671	-0.0390668	0.569167	-0.0379695	0.0472449	-0.331153	0.0509882	-0.345414	-0.387685	0.0687848	-0.0338004	0.195303	0.147471	0.00314833	0.3569	-0.0451025	0.173763	-0.319177	-0.146013	-0.301086	-0.0826681	0.0825451	0.0275998	0.105105	-0.0184929	-1.30554	0.351662	-0.0828077	-0.0764956	-0.0795513	0.336183	-0.0059214	-0.132121	-0.0609727	0.898567	0.0106278	-0.366197	0.609244
4.97	0.163042	-0.25857	0.0207727	0.147234	0.0740702	-0.0660553	-0.0152968	-0.0463866	0.921438	-0.00703754	0.00404135	0.0218282	-0.0338084	0.517719	-0.0394627	0.0105209	-0.330344	0.0723198	-0.349109	-0.347141	0.0686334	0.00331155	0.196671	0.125599	0.00650239	0.212816	-0.0440817	0.22789	-0.320275	-0.101794	-0.301099	0.0791929	0.0830398	0.0676662	0.104588	-0.0845636	-1.30232	0.308943	-0.0840843	-0.130234	-0.0760943	0.299525	-0.00725277	-0.120464	-0.0517536	0.940019	0.00675038	-0.39386	0.610083
4.98	0.16072	-0.20967	0.022331	0.194097	0.0729953	-0.0959255	-0.0157418	-0.0425554	0.92139	-0.00234549	0.00426108	0.022286	-0.0292426	0.450939	-0.041119	-0.0270118	-0.329272	0.105154	-0.352301	-0.289723	0.0687406	0.0214821	0.197828	0.102163	0.00861313	0.0676237	-0.042155	0.267995	-0.321071	-0.0832521	-0.299558	0.225449	0.083877	0.10013	0.103447	-0.146824	-1.29959	0.259794	-0.0859072	-0.192494	-0.0731006	0.251731	-0.00840524	-0.100646	-0.0423594	0.932807	0.00270818	-0.400337	0.610332
4.99	0.158914	-0.155403	0.0242547	0.228399	0.0715755	-0.121578	-0.0161454	-0.0380481	0.921392	0.00274058	0.00448988	0.0235669	-0.0254663	0.369239	-0.0428302	-0.0521179	-0.327872	0.144931	-0.354865	-0.221778	0.0690113	0.0330784	0.198716	0.073096	0.00950232	-0.0662527	-0.0395116	0.285437	-0.321966	-0.10876	-0.29667	0.348532	0.085086	0.133701	0.101706	-0.201495	-1.29741	0.204741	-0.0882599	-0.242916	-0.0706415	0.202032	-0.00928337	-0.0727686	-0.0332563	0.881613	-0.00127427	-0.386138	0.609969
5	0.157745	-0.083899	0.0264223	0.247907	0.0699247	-0.133328	-0.0165	-0.0327472	0.921446	0.00803728	0.00473244	0.0249269	-0.0226578	0.262995	-0.0444605	-0.0748669	-0.326057	0.194141	-0.356735	-0.152506	0.0693596	0.0408977	0.199318	0.0448213	0.00914786	-0.199507	-0.0363695	0.284339	-0.323267	-0.147562	-0.292665	0.449104	0.0865988	0.163629	0.0994478	-0.249763	-1.29588	0.132006	-0.0909674	-0.271069	-0.068746	0.150841	-0.0098227	-0.0369315	-0.02483	0.796688	-0.00499774	-0.355982	0.608939
[truncated: 2,459 more columns]
