# Supplementary material for: Analysis of abnormal posture in patients with Parkinson's disease using a computational model considering muscle tones
Source: Front Comput Neurosci. 2023 Oct 5;17:1218707. doi: 10.3389/fncom.2023.1218707 (PMC10585043; doi:10.3389/fncom.2023.1218707)
Supplement: Supplementary file 4 [file Data_Sheet_4.ZIP › result_simulation_sub1-2/Sub1_uff8.002265.sto]

221126_sub1_uff8.002265_2/1180_999999.999_2.959
version=1
nRows=501
nColumns=2537
inDegrees=no
endheader
time	pelvis_tilt	pelvis_tilt_u	pelvis_list	pelvis_list_u	pelvis_rotation	pelvis_rotation_u	pelvis_tx	pelvis_tx_u	pelvis_ty	pelvis_ty_u	pelvis_tz	pelvis_tz_u	hip_flexion_r	hip_flexion_r_u	hip_adduction_r	hip_adduction_r_u	hip_rotation_r	hip_rotation_r_u	knee_angle_r	knee_angle_r_u	subtalar_angle_1_r	subtalar_angle_1_r_u	ankle_angle_r	ankle_angle_r_u	hip_flexion_l	hip_flexion_l_u	hip_adduction_l	hip_adduction_l_u	hip_rotation_l	hip_rotation_l_u	knee_angle_l	knee_angle_l_u	subtalar_angle_1_l	subtalar_angle_1_l_u	ankle_angle_l	ankle_angle_l_u	lumbar_extension	lumbar_extension_u	lumbar_bending	lumbar_bending_u	lumbar_rotation	lumbar_rotation_u	neck_extension	neck_extension_u	roll	roll_u	yaw	yaw_u	neck_extension_2
0	0.2207	0	0.0123539	0	0.063816	0	-0.063201	0	0.916027	0	0	0	-0.0065991	0	-0.0549453	0	-0.334995	0	-0.432592	0	0.0672459	0	0.190198	0	0.026858	0	-0.046108	0	-0.32507	0	-0.362763	0	0.0595617	0	0.0997838	0	-1.24064	0	-0.0843337	0	-0.07974	0	-0.00616737	0	-0.0571825	0	0.0162544	0	0.864946
0.01	0.218192	0.0199452	0.0122946	0.159361	0.0643206	0.11931	-0.0629565	0.0208265	0.91564	-0.0441398	-4.31E-05	-0.00514313	-0.00642652	-0.273878	-0.0550946	-0.349501	-0.334334	0.0213773	-0.425959	0.66422	0.0927778	-1.83029	0.184164	0.139072	0.02824	-0.17724	-0.0456093	0.148423	-0.322598	0.467378	-0.359844	0.20613	0.0777788	-1.26257	0.0997595	-0.434206	-1.23655	0.0440251	-0.0839294	0.00201307	-0.0798372	-0.180479	-0.00527814	0.0386655	-0.0569355	-0.0468152	0.0169232	0.034952	0.860786
0.02	0.21788	-0.0887217	0.0147348	0.200325	0.0648229	0.0758375	-0.0627596	0.0160185	0.915054	-0.0662639	-5.06E-05	0.00308382	-0.00983728	-0.190445	-0.0570633	-0.146559	-0.337087	-0.432722	-0.419431	0.600668	0.076886	-0.450863	0.186474	0.186657	0.028328	0.137469	-0.0432476	0.273679	-0.319586	-0.0148538	-0.359625	-0.354137	0.0621133	0.611211	0.0968601	0.547194	-1.2355	0.184666	-0.0846318	-0.065824	-0.0819715	-0.182091	-0.00524416	-0.0170381	-0.0573033	-0.0219382	0.0170819	0.0081974	0.859855
0.03	0.217658	0.0768361	0.0152389	-0.0650681	0.0644274	-0.12175	-0.0626848	0.0017014	0.914633	-0.018519	2.81E-05	0.0105664	-0.0103298	0.00591859	-0.0563639	0.18829	-0.339911	-0.0499493	-0.417616	-0.217749	0.074132	0.0326548	0.187503	0.0754001	0.030562	0.213878	-0.0436203	-0.196336	-0.320868	-0.158407	-0.364272	-0.497318	0.0640625	-0.651962	0.0987258	-0.0366668	-1.23471	-0.0499669	-0.085299	-0.0591555	-0.0818461	0.172858	-0.00535534	-0.000981953	-0.0576062	-0.0377248	0.0173414	0.0362622	0.860065
0.04	0.219245	0.207475	0.0142214	-0.0432309	0.0632968	-0.117529	-0.0626645	0.00347343	0.914536	-0.00501792	9.84E-05	0.00247863	-0.00990764	-0.0175544	-0.0550908	0.0232831	-0.338332	0.322301	-0.421291	-0.422063	0.0768198	0.3112	0.188109	0.0531527	0.0309516	-0.00276231	-0.0458856	-0.156716	-0.321807	0.00681712	-0.368987	-0.371509	0.0651903	0.186654	0.100229	0.07231	-1.23617	-0.200784	-0.0857566	-0.061718	-0.0800321	0.163144	-0.00533999	-0.00264752	-0.0580033	-0.0398687	0.0176663	0.0259738	0.861039
0.05	0.221108	0.137795	0.0138078	-0.0190157	0.0625594	-0.04602	-0.0626175	0.00541236	0.914463	-0.0114818	8.86E-05	-0.00327884	-0.0101776	0.00582766	-0.0555116	-0.0831576	-0.334735	0.322591	-0.425125	-0.326016	0.0791889	0.175153	0.188874	0.0947179	0.0302833	-0.0369681	-0.0466709	-0.0419906	-0.320905	0.142259	-0.371777	-0.201251	0.0656552	0.0326575	0.101006	0.103312	-1.23798	-0.125432	-0.0860119	-0.0106951	-0.0789599	0.0914971	-0.00545745	-0.0188581	-0.0583707	-0.0325617	0.0179463	0.03098	0.86217
0.06	0.221874	0.0203711	0.0135537	-0.0189596	0.0623676	-0.0109715	-0.0625635	0.00516283	0.914309	-0.0180576	5.33E-05	-0.00310034	-0.010169	0.0459747	-0.0563255	-0.0640491	-0.333029	0.0104425	-0.427584	-0.170132	0.0800239	-0.0191288	0.189866	0.0954338	0.0302258	0.0332324	-0.0467564	0.0145134	-0.319705	0.0680517	-0.373266	-0.112212	0.065076	-0.121732	0.102019	0.10005	-1.23857	-0.000955823	-0.0858759	0.0181114	-0.0782948	0.0543519	-0.00564351	-0.0148369	-0.0586725	-0.0268083	0.0182045	0.0225924	0.863333
0.07	0.221748	-0.0320298	0.013425	-0.00349585	0.0622952	-0.0127936	-0.0625191	0.00353466	0.914135	-0.0151076	3.40E-05	-0.000603348	-0.00983064	0.0555169	-0.0569891	-0.0396208	-0.33396	-0.156843	-0.428686	-0.0665316	0.0791551	-0.117798	0.190703	0.0678095	0.0308811	0.0812471	-0.0467186	0.0231875	-0.319614	-0.0399576	-0.374334	-0.110454	0.0639166	-0.0968727	0.102955	0.0825553	-1.23828	0.0420523	-0.0857836	0.00112375	-0.0778457	0.0352188	-0.0056999	-0.000448604	-0.0589188	-0.0220227	0.0184253	0.0236439	0.86439
0.08	0.221458	-0.0189746	0.0133631	-0.00213666	0.0620953	-0.0286477	-0.0624922	0.00197812	0.914027	-0.00634064	4.22E-05	0.00208516	-0.00947407	0.0326619	-0.0573766	-0.0107777	-0.335223	-0.0741468	-0.429158	-0.0357989	0.0783302	-0.0340369	0.191209	0.0334604	0.0316742	0.074393	-0.0469532	-0.0226286	-0.320012	-0.0303581	-0.375491	-0.114973	0.0633812	-0.0104593	0.103639	0.0533931	-1.23799	0.012326	-0.0859053	-0.0187159	-0.0774314	0.0454505	-0.00557578	0.0156849	-0.0591318	-0.0218949	0.0186461	0.0201926	0.8654
0.09	0.222359	0.293294	0.0133333	0.0281337	0.0616921	-0.0551267	-0.0624209	0.0170397	0.914029	0.0120692	6.69E-05	0.00226517	-0.0109376	-0.455232	-0.0573624	-0.13341	-0.335259	0.0920288	-0.428176	0.319578	0.0774992	-0.275179	0.190597	-0.1347	0.0302949	-0.472702	-0.0474106	-0.18103	-0.320105	0.0279551	-0.375039	0.311056	0.0626665	-0.244114	0.10313	-0.138689	-1.23902	-0.308514	-0.0862076	-0.0722991	-0.0769224	0.077315	-0.00514389	0.0708643	-0.0593571	-0.0264242	0.0188525	0.0129432	0.866028
0.1	0.22641	0.423595	0.013639	0.0485132	0.0610274	-0.0532629	-0.0622046	0.0214723	0.914279	0.0359559	8.73E-05	0.00205029	-0.017587	-0.703959	-0.0568129	-0.149323	-0.334158	0.18469	-0.423395	0.564667	0.0753282	-0.0311242	0.188956	-0.199221	0.0230876	-0.764098	-0.0471455	-0.175051	-0.3198	0.0864168	-0.370054	0.597386	0.0617834	0.217952	0.101648	-0.159148	-1.24347	-0.474288	-0.086785	-0.0935727	-0.0764978	0.0781137	-0.00441468	0.0570817	-0.0595835	-0.0205518	0.0190355	0.0139714	0.866453
0.11	0.229972	0.278558	0.0138943	0.0194293	0.0605196	-0.0329173	-0.0620307	0.0134542	0.914721	0.0505551	0.000110629	0.00249272	-0.0239304	-0.560553	-0.0556221	-0.0397319	-0.332564	0.181505	-0.4176	0.586941	0.0757528	0.0935531	0.1865	-0.283641	0.0160711	-0.613089	-0.0461925	-0.0900094	-0.319264	0.079124	-0.363808	0.642866	0.0635468	0.0558492	0.0993384	-0.286307	-1.2478	-0.36481	-0.0872437	-0.058682	-0.0761351	0.0713342	-0.0039279	0.0429758	-0.0597603	-0.0179332	0.0191995	0.0135962	0.868212
0.12	0.232054	0.147982	0.0138599	-0.0128763	0.0603189	-0.00958098	-0.06192	0.00967043	0.915249	0.0533885	0.000132359	0.00174059	-0.0286269	-0.445009	-0.0540305	0.0199364	-0.331505	0.084091	-0.411616	0.618496	0.0767476	0.0228822	0.183396	-0.330441	0.0107673	-0.480057	-0.0450605	-0.0359345	-0.318957	0.033179	-0.357274	0.672132	0.0646062	0.0769764	0.0964227	-0.314583	-1.25084	-0.244344	-0.0873649	-0.0157354	-0.0757127	0.0648834	-0.00341965	0.0595959	-0.0599058	-0.0127582	0.0193447	0.00747655	0.870602
0.13	0.233083	0.061083	0.013656	-0.0264853	0.060337	0.00261575	-0.0618251	0.00945242	0.915763	0.048753	0.000145633	0.0010038	-0.0324353	-0.377302	-0.0524517	0.0302031	-0.331214	0.0170786	-0.405242	0.649614	0.0760783	-0.102919	0.18011	-0.316906	0.00653822	-0.391794	-0.0439188	-0.0136916	-0.31893	0.00970046	-0.350474	0.675703	0.0645422	-0.0151697	0.09326	-0.299547	-1.25282	-0.1502	-0.0872579	0.00570733	-0.0752923	0.0535689	-0.00268799	0.0872042	-0.0599792	-0.00405899	0.0194514	0.0011257	0.872724
0.14	0.233361	0.000649274	0.0133736	-0.034738	0.0604763	0.0111449	-0.0617314	0.00920126	0.916219	0.0426596	0.000153763	0.000689658	-0.0355632	-0.305064	-0.0510406	0.0321054	-0.331494	-0.0388642	-0.398838	0.619085	0.0753514	-0.0512838	0.17704	-0.294872	0.00324441	-0.295553	-0.0429275	-0.00891252	-0.3191	-0.0140464	-0.344006	0.608601	0.0646171	0.00835112	0.0903739	-0.274447	-1.25394	-0.0809506	-0.0870452	0.0196184	-0.0749102	0.0431257	-0.00170255	0.116261	-0.05993	0.0103852	0.0195046	-0.00580704	0.87427
0.15	0.2332	-0.0276083	0.0130298	-0.0435435	0.0607111	0.0186631	-0.0616412	0.00888783	0.916621	0.0378197	0.00015979	0.000521656	-0.038021	-0.237995	-0.0498663	0.030291	-0.332254	-0.0862526	-0.393066	0.530448	0.0752236	0.0236648	0.174229	-0.266196	0.000812082	-0.210538	-0.0422803	-0.0233804	-0.31946	-0.0350731	-0.33845	0.501914	0.0649187	0.0600381	0.0877847	-0.239012	-1.25454	-0.0469112	-0.0867431	0.0320955	-0.0745632	0.0375919	-0.000449244	0.139075	-0.0597256	0.0257859	0.0194836	-0.0137662	0.875187
0.16	0.232859	-0.0378731	0.0126406	-0.0475012	0.0610509	0.0319522	-0.0615514	0.00917905	0.916974	0.0324641	0.000163164	6.27E-05	-0.0399183	-0.183673	-0.0489344	0.0211862	-0.333397	-0.122994	-0.388262	0.4312	0.075808	0.0724866	0.171732	-0.230003	-0.000977676	-0.148732	-0.042016	-0.0377396	-0.319922	-0.0384334	-0.333943	0.401994	0.0655761	0.0583057	0.0855552	-0.206012	-1.25489	-0.0303194	-0.0863312	0.0466672	-0.0742654	0.0264237	0.0010295	0.161603	-0.0593684	0.0398512	0.0193766	-0.0245885	0.87554
0.17	0.232448	-0.0413226	0.0122777	-0.048453	0.0616135	0.0643145	-0.0614559	0.0100262	0.917268	0.0263123	0.000159057	-0.00100614	-0.0414076	-0.145423	-0.0482575	0.00842429	-0.334892	-0.1625	-0.38438	0.348685	0.0766047	0.0863836	0.169632	-0.189238	-0.00228374	-0.10351	-0.0419964	-0.0381305	-0.320286	-0.0202104	-0.330359	0.31793	0.0661454	0.054316	0.0836878	-0.168072	-1.25509	-0.0207777	-0.0857125	0.0762367	-0.0741263	0.00221423	0.00268789	0.169843	-0.0588878	0.0499839	0.0192057	-0.0280196	0.875425
0.18	0.231983	-0.0538159	0.0120103	-0.0506748	0.0626221	0.123146	-0.0613521	0.010523	0.917499	0.0199289	0.000141179	-0.00265933	-0.0426021	-0.104531	-0.0477997	0.00205573	-0.336806	-0.208037	-0.381251	0.275776	0.077755	0.141368	0.168016	-0.136715	-0.00311754	-0.0460349	-0.042029	-0.0164851	-0.320317	0.0260491	-0.327614	0.229799	0.0669228	0.0934023	0.0822903	-0.120323	-1.25516	-0.00507753	-0.0846901	0.130368	-0.0743022	-0.0384356	0.00439391	0.172804	-0.0583481	0.0503943	0.0190089	-0.0294555	0.87505
0.19	0.231341	-0.0687303	0.0118506	-0.0561432	0.064289	0.194999	-0.0612456	0.0108084	0.917667	0.0138935	0.00010501	-0.00465359	-0.0433776	-0.0637513	-0.0474999	0.00236108	-0.339111	-0.245521	-0.378846	0.205664	0.0791267	0.129035	0.166873	-0.0902919	-0.00328273	0.0113283	-0.0420197	0.00911445	-0.319735	0.0921723	-0.325698	0.15335	0.0674248	0.0172615	0.0811665	-0.0942292	-1.25498	0.0109666	-0.0830536	0.199184	-0.0749039	-0.0858809	0.00607137	0.169486	-0.0578411	0.0433529	0.0188277	-0.0272508	0.874604
0.2	0.230578	-0.0777431	0.011825	-0.05291	0.0666444	0.259147	-0.0611356	0.0111996	0.917778	0.00842023	4.76E-05	-0.00682745	-0.0437835	-0.0218035	-0.0473353	-0.00125006	-0.341742	-0.273953	-0.377172	0.126996	0.0804756	0.136872	0.166233	-0.0396784	-0.0028909	0.0524067	-0.0418913	0.041616	-0.318513	0.147921	-0.324517	0.086126	0.0679397	0.0638649	0.0805142	-0.0483287	-1.25465	0.02007	-0.080763	0.257559	-0.0759866	-0.138006	0.00773731	0.166618	-0.0574204	0.0342084	0.0186933	-0.0207798	0.874121
0.21	0.229737	-0.0821942	0.0120229	-0.0361967	0.0694868	0.299269	-0.0610217	0.0116997	0.917838	0.00361196	-3.02E-05	-0.008709	-0.0437751	0.0271537	-0.0474022	-0.0125518	-0.344555	-0.286076	-0.376363	0.0348552	0.0818677	0.143508	0.166093	0.0100604	-0.00207209	0.0792166	-0.0415599	0.0719766	-0.316753	0.195003	-0.323962	0.0255285	0.0684932	0.0671359	0.0802081	-0.007663	-1.2542	0.0249393	-0.0780354	0.288617	-0.0775891	-0.188713	0.00937314	0.160466	-0.0571131	0.0220372	0.0185993	-0.0151538	0.873644
0.22	0.228906	-0.0740401	0.0124772	-0.0146868	0.0725531	0.314312	-0.0608996	0.0127769	0.917852	-0.000706388	-0.000125186	-0.0102259	-0.0434051	0.0637301	-0.0477522	-0.0281679	-0.347405	-0.284372	-0.37646	-0.0520316	0.0832889	0.135977	0.166413	0.0489217	-0.00102291	0.0846596	-0.0410472	0.0873685	-0.314562	0.231492	-0.323963	-0.0230938	0.0692	0.0686159	0.0802874	0.0215511	-1.25374	0.0199739	-0.0751202	0.296827	-0.0796393	-0.224943	0.0109255	0.152739	-0.0569445	0.00543039	0.0185479	-0.0127467	0.873216
0.23	0.228175	-0.0646593	0.0131608	0.0113022	0.0755897	0.304547	-0.0607656	0.0140322	0.917824	-0.00487288	-0.000234031	-0.011546	-0.0427729	0.0970984	-0.0483706	-0.0457194	-0.35014	-0.266857	-0.377388	-0.13027	0.0845363	0.111218	0.167096	0.0860727	5.42E-05	0.080528	-0.0404231	0.0983886	-0.312154	0.234144	-0.324386	-0.0601014	0.0697969	0.0416634	0.0806042	0.0393407	-1.25333	0.0156321	-0.0722294	0.282745	-0.0819757	-0.246332	0.0123977	0.140301	-0.0569441	-0.0124375	0.0185401	-0.00742321	0.872857
0.24	0.227508	-0.0622418	0.0140384	0.033184	0.0783768	0.275442	-0.0606204	0.0148574	0.917755	-0.00898631	-0.000355307	-0.012695	-0.0418658	0.133947	-0.0492424	-0.054699	-0.352625	-0.23826	-0.379047	-0.198866	0.0854352	0.0656972	0.168124	0.117187	0.00114516	0.0834291	-0.0396911	0.108436	-0.309934	0.194816	-0.325138	-0.0918815	0.0698386	-0.039926	0.0809623	0.0356876	-1.25294	0.0204236	-0.0695483	0.256672	-0.0844385	-0.249152	0.0137473	0.129344	-0.0571427	-0.0322692	0.0186119	0.00544463	0.872613
0.25	0.226839	-0.0650662	0.0150201	0.0482087	0.0807506	0.228395	-0.060469	0.0153149	0.917645	-0.0128791	-0.000488017	-0.0137886	-0.0406301	0.170244	-0.0503001	-0.0543399	-0.35475	-0.197682	-0.38134	-0.256517	0.0858773	0.0376942	0.169452	0.145599	0.00233978	0.0957075	-0.0388591	0.120603	-0.308247	0.131244	-0.32622	-0.127724	0.0691968	-0.0751537	0.0813084	0.0438001	-1.25248	0.0305089	-0.0671907	0.220509	-0.0868357	-0.231622	0.014954	0.114006	-0.0575533	-0.0537158	0.0187848	0.0156314	0.872515
0.26	0.226141	-0.0684476	0.0159914	0.0613088	0.0825261	0.15583	-0.0603151	0.0154324	0.917501	-0.0158205	-0.000629704	-0.0144824	-0.0390609	0.201987	-0.0514412	-0.0498032	-0.35634	-0.129871	-0.38414	-0.299746	0.086185	0.0214002	0.171006	0.163411	0.00369102	0.106467	-0.0379695	0.1296	-0.307209	0.0653656	-0.327654	-0.157024	0.0681353	-0.143531	0.0817257	0.0337558	-1.25193	0.0434055	-0.0652853	0.163702	-0.0889446	-0.193612	0.0160649	0.106494	-0.058168	-0.0716482	0.0190278	0.0215416	0.872517
0.27	0.22541	-0.0739063	0.0168717	0.0702775	0.0834425	0.0601695	-0.0601611	0.0153382	0.91733	-0.0181087	-0.000775524	-0.0146401	-0.0371761	0.23053	-0.0526086	-0.0392488	-0.357105	-0.0411951	-0.387314	-0.330553	0.0862342	-0.00571098	0.172711	0.174703	0.00517162	0.118903	-0.0370666	0.131588	-0.306831	0.00209973	-0.329422	-0.192464	0.0669649	-0.0906487	0.0824118	0.0881538	-1.2513	0.0603311	-0.0640592	0.0891205	-0.0905545	-0.135685	0.0171134	0.0956191	-0.0589274	-0.0834652	0.0193394	0.0268246	0.872628
0.28	0.224667	-0.0741385	0.0176224	0.0783951	0.0833806	-0.0377945	-0.0600092	0.0150663	0.917143	-0.018964	-0.000921384	-0.0145314	-0.0350555	0.24643	-0.053792	-0.0360679	-0.356968	0.0460632	-0.390717	-0.344854	0.0860638	-0.0279661	0.17448	0.17573	0.0067101	0.120572	-0.0362093	0.123689	-0.306994	-0.0468128	-0.331448	-0.210166	0.065926	-0.104094	0.083367	0.103676	-1.2506	0.0694134	-0.0636251	0.0106365	-0.0915509	-0.0723635	0.0180818	0.0897097	-0.0597802	-0.0907439	0.0196871	0.0286605	0.872875
0.29	0.223946	-0.0736302	0.0182225	0.0818834	0.0823933	-0.125056	-0.0598603	0.0146504	0.916954	-0.0188018	-0.0010655	-0.014255	-0.0328439	0.250818	-0.0550007	-0.0364933	-0.355984	0.122774	-0.39416	-0.340279	0.0856445	-0.0495571	0.176212	0.168957	0.00819075	0.115782	-0.0354566	0.108429	-0.30767	-0.0996062	-0.33357	-0.21158	0.0649669	-0.0947277	0.0844759	0.114345	-1.24991	0.0751331	-0.0639406	-0.0582298	-0.091914	-0.0101647	0.0190137	0.0881186	-0.06068	-0.092659	0.0200617	0.0335357	0.873237
0.3	0.22323	-0.0756137	0.018643	0.0773688	0.0806589	-0.190973	-0.0597173	0.0138546	0.916771	-0.0176505	-0.0012056	-0.0137259	-0.0306173	0.246409	-0.0561813	-0.0311931	-0.354365	0.174117	-0.39747	-0.318324	0.0850836	-0.0674693	0.177833	0.152935	0.00958518	0.113334	-0.0348777	0.086796	-0.308878	-0.151423	-0.335658	-0.203692	0.064041	-0.0910574	0.0856686	0.121157	-1.24921	0.0798921	-0.0648456	-0.106843	-0.0916733	0.0471798	0.0198945	0.0876639	-0.0615819	-0.0905224	0.0204489	0.0322848	0.873712
0.31	0.222528	-0.0729677	0.0189085	0.0730803	0.078395	-0.234652	-0.0595831	0.0129696	0.916604	-0.0156162	-0.0013397	-0.0130597	-0.028484	0.228266	-0.0572967	-0.0288827	-0.352302	0.2105	-0.40047	-0.279343	0.0842673	-0.0830404	0.17927	0.133543	0.0108453	0.102041	-0.0344771	0.0653588	-0.310577	-0.194236	-0.337603	-0.184022	0.0631284	-0.0850216	0.0868612	0.117277	-1.24856	0.0760354	-0.0661663	-0.140144	-0.0909272	0.0923418	0.0208138	0.0921539	-0.0624212	-0.0804336	0.0208087	0.0273779	0.874221
0.32	0.221869	-0.0668656	0.019039	0.0642405	0.0758387	-0.254485	-0.0594587	0.0118557	0.91646	-0.0129407	-0.00146605	-0.0122222	-0.0265445	0.200461	-0.0582766	-0.0216378	-0.349995	0.225413	-0.403032	-0.233015	0.083496	-0.0732881	0.180495	0.11047	0.0119237	0.0883985	-0.0342555	0.0421791	-0.312627	-0.221055	-0.339325	-0.159536	0.0623814	-0.0667453	0.0879991	0.107901	-1.24799	0.0652359	-0.0677065	-0.153103	-0.0897794	0.128244	0.0217689	0.0946306	-0.0631363	-0.0653259	0.0211367	0.0246274	0.874739
0.33	0.221305	-0.0552648	0.0190616	0.0633345	0.0731437	-0.28399	-0.0593441	0.0110125	0.916345	-0.00991132	-0.00158298	-0.0108953	-0.0248783	0.17024	-0.0590802	-0.0152898	-0.347563	0.257273	-0.405111	-0.187621	0.0827778	-0.0746601	0.181473	0.0855385	0.0127415	0.0573406	-0.0341982	0.0181901	-0.314943	-0.261829	-0.340746	-0.118846	0.0617718	-0.0542837	0.0890033	0.0913697	-1.24757	0.0474855	-0.0693476	-0.181403	-0.0883104	0.163932	0.0227307	0.0985385	-0.0636553	-0.0407349	0.0214033	0.0141055	0.875269
0.34	0.220868	-0.0455794	0.0190172	0.051676	0.070213	-0.271996	-0.0592409	0.00955911	0.916262	-0.00687522	-0.00168682	-0.0101403	-0.0234749	0.133818	-0.0597077	-0.00708898	-0.344875	0.244481	-0.406742	-0.135468	0.0819878	-0.0695579	0.1822	0.0605075	0.0131993	0.0410341	-0.0342579	0.00219361	-0.317575	-0.249504	-0.341768	-0.0903703	0.0613692	-0.0259187	0.0898486	0.0771469	-1.24734	0.0295717	-0.0712164	-0.169084	-0.0865133	0.185787	0.0237452	0.105133	-0.0639462	-0.0222364	0.0215585	0.00481123	0.875755
0.35	0.220482	-0.0405179	0.0189033	0.0375322	0.067684	-0.229077	-0.059152	0.00821638	0.916206	-0.00444105	-0.00178761	-0.00996446	-0.0223959	0.0995007	-0.0601487	-0.0029722	-0.342561	0.210918	-0.407822	-0.0839628	0.0813194	-0.0676991	0.182694	0.0403025	0.0135492	0.0300053	-0.0343644	-0.0014292	-0.319882	-0.220182	-0.342525	-0.0591976	0.0611969	-0.0140939	0.0905287	0.0600764	-1.24725	0.0140309	-0.0727079	-0.129208	-0.084641	0.187641	0.0247736	0.103462	-0.0640349	-0.000817932	0.0216426	-0.0017165	0.876252
0.36	0.220151	-0.034292	0.0187763	0.0315093	0.0655353	-0.196089	-0.0590762	0.00697489	0.916174	-0.00198373	-0.0018858	-0.00966551	-0.0216002	0.072433	-0.0604635	-0.00256993	-0.340489	0.192627	-0.408451	-0.0443641	0.0807161	-0.0500174	0.183003	0.0230925	0.0137333	0.010579	-0.0344445	-0.00238338	-0.322012	-0.205536	-0.342928	-0.0216898	0.0610481	-0.0125446	0.0910312	0.0405682	-1.24729	-0.00203946	-0.0738694	-0.103162	-0.0827798	0.184925	0.025803	0.104713	-0.0639149	0.0210222	0.0216401	-0.0124484	0.876763
0.37	0.219874	-0.0280942	0.0186646	0.0265844	0.0637161	-0.164015	-0.0590132	0.00563964	0.916166	0.000503747	-0.00198056	-0.0093147	-0.0210296	0.0512389	-0.0606864	-0.00224836	-0.338654	0.165391	-0.408737	-0.015862	0.0803751	-0.0173851	0.183141	0.00659998	0.0137433	-0.00566473	-0.0344781	-0.0027799	-0.323945	-0.179507	-0.342982	0.00933898	0.0609953	0.00165084	0.0913509	0.023082	-1.24745	-0.0179916	-0.0747653	-0.0785116	-0.0809676	0.179462	0.0268244	0.100085	-0.063577	0.0415183	0.021541	-0.0216247	0.877268
0.38	0.219643	-0.0233215	0.0185783	0.0225302	0.0622119	-0.133738	-0.0589631	0.00444972	0.916182	0.00243665	-0.00207234	-0.00908021	-0.0206331	0.034664	-0.0608545	-0.00412815	-0.337126	0.135607	-0.40878	0.00633292	0.0803262	0.00488722	0.183133	-0.00695048	0.0136189	-0.019052	-0.0344657	-0.00263936	-0.325595	-0.150167	-0.34275	0.0360516	0.0610727	0.0114501	0.091499	0.00707471	-1.24775	-0.0307427	-0.075411	-0.055375	-0.079231	0.171991	0.0278436	0.10266	-0.0630441	0.0593147	0.0213572	-0.028596	0.877773
0.39	0.219452	-0.0201363	0.0185266	0.0200972	0.0609979	-0.10615	-0.0589238	0.00344702	0.916214	0.00374271	-0.00216224	-0.00890268	-0.020393	0.0217836	-0.0610071	-0.00842983	-0.335884	0.110756	-0.40862	0.0241237	0.0804677	0.0281682	0.183009	-0.0164175	0.013385	-0.0282226	-0.0344036	-0.000723694	-0.326978	-0.125846	-0.342289	0.0555707	0.0612487	0.0219761	0.0915006	-0.0065506	-1.24814	-0.0403195	-0.0758298	-0.0344684	-0.0775887	0.162695	0.0288603	0.10331	-0.0623559	0.0734263	0.0211098	-0.0335462	0.878233
0.4	0.219289	-0.0162173	0.0185	0.0162712	0.060047	-0.0809941	-0.0588934	0.00266617	0.916255	0.00450144	-0.0022509	-0.00883694	-0.0202792	0.0097378	-0.0611543	-0.0120606	-0.334896	0.0858164	-0.40831	0.0371545	0.0808549	0.0466824	0.182811	-0.0225658	0.0130785	-0.0354671	-0.0343096	-0.000942066	-0.328142	-0.105388	-0.34166	0.0694797	0.0614588	0.019911	0.091392	-0.0154093	-1.24861	-0.0494381	-0.0760356	-0.0139294	-0.0760365	0.154665	0.0298766	0.103802	-0.0615506	0.0825264	0.020814	-0.0378269	0.87862
0.41	0.219154	-0.0125447	0.0184828	0.0121221	0.0593353	-0.0593113	-0.0588702	0.00202838	0.916303	0.0050333	-0.00233936	-0.00887656	-0.0202703	0.000704173	-0.0612947	-0.0148683	-0.334161	0.0618151	-0.407895	0.0450536	0.0813706	0.0541586	0.18256	-0.0273084	0.0127234	-0.0397867	-0.034204	-0.0015067	-0.329122	-0.0886517	-0.340922	0.0782557	0.0616401	0.0154409	0.0912034	-0.0230491	-1.24915	-0.0574122	-0.0760364	0.0048534	-0.0745642	0.147513	0.0309134	0.105351	-0.0606766	0.087389	0.0204928	-0.0385359	0.878901
0.42	0.219091	-0.00112795	0.0184786	0.0103207	0.058822	-0.0418244	-0.0588513	0.00184181	0.916357	0.00577092	-0.00242855	-0.00898751	-0.0204059	-0.017835	-0.0614379	-0.0222235	-0.333652	0.0426321	-0.407388	0.0567961	0.0818702	0.0459193	0.182253	-0.0336826	0.0122705	-0.0557787	-0.0340832	-0.00441416	-0.329946	-0.0727374	-0.340081	0.0912049	0.0617232	0.00236164	0.0909258	-0.0330604	-1.24979	-0.0725026	-0.0758621	0.019402	-0.0731693	0.140687	0.0319758	0.109426	-0.0597833	0.0862439	0.0201582	-0.0421024	0.879069
0.43	0.219134	0.0069601	0.0184934	0.00859676	0.0584663	-0.027444	-0.0588338	0.00162633	0.916418	0.00650729	-0.0025192	-0.00917866	-0.0207316	-0.0321342	-0.0615794	-0.0255913	-0.33333	0.0268087	-0.40676	0.0678138	0.0823891	0.0540871	0.181886	-0.0398206	0.0116616	-0.0678228	-0.0339277	-0.00416795	-0.330622	-0.0583661	-0.339107	0.102514	0.0617975	0.00750338	0.0905757	-0.0390442	-1.25056	-0.0845152	-0.0755452	0.0321169	-0.0718499	0.134451	0.0330664	0.109915	-0.0589115	0.0820333	0.0198172	-0.0384081	0.879128
0.44	0.219239	0.013835	0.018528	0.00733452	0.0582379	-0.0158265	-0.0588188	0.00141568	0.916487	0.00728548	-0.00261202	-0.00939122	-0.0211809	-0.0452022	-0.06171	-0.0276622	-0.333154	0.0140147	-0.406024	0.0797249	0.0829152	0.0486244	0.181462	-0.0466739	0.0109598	-0.0795378	-0.0337181	-0.00307388	-0.331175	-0.0472526	-0.338021	0.115281	0.0618549	0.00240353	0.0901437	-0.046851	-1.25143	-0.0952873	-0.0751081	0.0432248	-0.070604	0.128685	0.0341808	0.114272	-0.0581168	0.0711889	0.0195096	-0.0337532	0.87912
0.45	0.219422	0.0220764	0.0185774	0.00764592	0.0581133	-0.00649912	-0.0588041	0.00146602	0.916565	0.00821915	-0.00270742	-0.00969898	-0.0217886	-0.0620686	-0.0618119	-0.0310185	-0.333096	0.0046579	-0.405141	0.0967442	0.0833904	0.0467661	0.180965	-0.0530963	0.0101195	-0.0960627	-0.0334545	-0.0015904	-0.331627	-0.0372969	-0.33678	0.132786	0.0618676	0.00117295	0.0896211	-0.056535	-1.25242	-0.107459	-0.0745611	0.0522511	-0.0694207	0.122803	0.0353295	0.116364	-0.0574678	0.0536046	0.0192599	-0.0290941	0.879074
0.46	0.219664	0.0252147	0.0186364	0.00725086	0.058077	0.000896083	-0.0587894	0.00142027	0.916652	0.00928535	-0.00280601	-0.0100388	-0.0225336	-0.0722025	-0.0618745	-0.030782	-0.33314	-0.00221448	-0.404098	0.111108	0.0838608	0.0473381	0.180401	-0.0603762	0.0091577	-0.106388	-0.0331362	0.00130882	-0.331986	-0.0293099	-0.335376	0.148377	0.0618905	0.00484375	0.0890206	-0.0648005	-1.25349	-0.115261	-0.0739106	0.0607899	-0.068292	0.1177	0.036493	0.119787	-0.0570054	0.0341391	0.0190837	-0.0198623	0.879002
0.47	0.21991	0.0232443	0.0187301	0.0112827	0.0580739	0.00130618	-0.0587761	0.00124068	0.916749	0.0100764	-0.00290812	-0.0103502	-0.0233283	-0.0727698	-0.0619338	-0.0317677	-0.333218	-0.00268738	-0.402943	0.119712	0.0843607	0.0504018	0.179781	-0.0638854	0.00812757	-0.114575	-0.0327282	0.00832515	-0.332307	-0.0293778	-0.333808	0.16597	0.0619597	0.00685878	0.088329	-0.0732695	-1.2546	-0.116271	-0.0732184	0.0610362	-0.0672345	0.110384	0.0376597	0.117032	-0.0567375	0.0151136	0.0190008	-0.0115629	0.878964
0.48	0.220114	0.0167998	0.0188759	0.0189297	0.0580354	-0.00333702	-0.0587642	0.00113702	0.916853	0.0106073	-0.00301303	-0.0106042	-0.0240913	-0.064629	-0.0620212	-0.0343147	-0.33328	0.000241404	-0.401729	0.122926	0.0848705	0.0499398	0.179127	-0.0673728	0.00706067	-0.120281	-0.0322149	0.0187346	-0.332655	-0.0328467	-0.332059	0.183881	0.06209	0.0167395	0.0875481	-0.082006	-1.25571	-0.112863	-0.0725614	0.054546	-0.066263	0.0999574	0.038799	0.110358	-0.0566506	-0.00209584	0.018995	-0.00315573	0.878995
0.49	0.220235	0.00700059	0.0190834	0.0280952	0.0579069	-0.0132803	-0.0587538	0.000971569	0.916961	0.0109679	-0.00311959	-0.0106952	-0.0247427	-0.0485328	-0.0621635	-0.0362402	-0.333283	0.00786285	-0.400528	0.117424	0.0853746	0.0486404	0.178468	-0.066156	0.00599696	-0.121665	-0.0315963	0.0292811	-0.333061	-0.041257	-0.330151	0.19793	0.0622985	0.0220809	0.086708	-0.0864576	-1.25675	-0.10393	-0.0720028	0.0421558	-0.0653966	0.0875649	0.0398897	0.109991	-0.0567211	-0.015774	0.0190617	0.00449219	0.879103
0.5	0.22026	-0.00255261	0.0193582	0.0365681	0.0576561	-0.0239374	-0.058744	0.000971652	0.917072	0.0110973	-0.00322685	-0.0107304	-0.0252391	-0.0310203	-0.0623844	-0.0379964	-0.333195	0.0168544	-0.399403	0.108165	0.0858691	0.0490676	0.177818	-0.0642135	0.00496367	-0.120746	-0.0308807	0.0382345	-0.333566	-0.0529321	-0.328123	0.207262	0.0625494	0.0275326	0.0858108	-0.0909422	-1.25772	-0.0940771	-0.0715831	0.0288866	-0.0646599	0.0732589	0.0409398	0.0967894	-0.0569176	-0.0270917	0.0191868	0.00959671	0.879246
0.51	0.220183	-0.0137198	0.0196951	0.0449548	0.0572764	-0.035687	-0.0587338	0.00111404	0.917181	0.0106866	-0.00333389	-0.0106356	-0.0255586	-0.010006	-0.0626878	-0.0394087	-0.332985	0.0286702	-0.398394	0.0940154	0.0863638	0.049155	0.177212	-0.0581499	0.00399202	-0.115238	-0.0300847	0.0474223	-0.334201	-0.0669888	-0.326037	0.210404	0.0628761	0.0350452	0.0848923	-0.0921905	-1.25858	-0.0807063	-0.0713146	0.0138135	-0.0640765	0.0560206	0.041906	0.0895016	-0.057206	-0.0338234	0.0193553	0.0131197	0.879446
0.52	0.219998	-0.0257376	0.020081	0.0535362	0.0567596	-0.0482823	-0.0587213	0.00136898	0.917285	0.00999681	-0.00343907	-0.0104133	-0.0256747	0.0138212	-0.0630678	-0.0406788	-0.332639	0.0421691	-0.397545	0.0755843	0.0868545	0.0466355	0.176672	-0.0495316	0.00311432	-0.106407	-0.0292302	0.0573182	-0.334972	-0.0809397	-0.323944	0.208137	0.063251	0.037919	0.0839801	-0.0913725	-1.25931	-0.0655196	-0.0712113	-0.00306896	-0.0636662	0.0352703	0.0427684	0.0811034	-0.0575488	-0.0366746	0.0195569	0.0160062	0.879669
0.53	0.219707	-0.0344457	0.0205161	0.0594113	0.0561073	-0.0598553	-0.0587053	0.00189472	0.91738	0.00912076	-0.00354145	-0.0100481	-0.0255825	0.0325168	-0.0635318	-0.0410191	-0.332158	0.0517889	-0.396884	0.0578179	0.08727	0.0354987	0.176215	-0.0418381	0.00234854	-0.0990607	-0.0283234	0.0627598	-0.33587	-0.0930828	-0.321891	0.203637	0.0636116	0.0327956	0.0830794	-0.0891744	-1.25991	-0.0519482	-0.0712828	-0.0185289	-0.0634647	0.0132286	0.0435248	0.0696566	-0.0578984	-0.0350531	0.0197673	0.0167696	0.879874
0.54	0.219352	-0.0393876	0.020981	0.0660005	0.0553259	-0.0727286	-0.0586823	0.00275352	0.917468	0.00827194	-0.00363954	-0.00957163	-0.0253389	0.0472096	-0.0640583	-0.0435225	-0.331566	0.0650392	-0.396398	0.0406127	0.0875904	0.0275562	0.175839	-0.0337422	0.00164503	-0.0959636	-0.0273947	0.0667582	-0.336894	-0.107529	-0.319879	0.199609	0.0639113	0.024109	0.0822053	-0.0859229	-1.26039	-0.0409161	-0.0715248	-0.0367068	-0.0634891	-0.0121339	0.0441933	0.062925	-0.058206	-0.0287165	0.0199806	0.0162143	0.879987
0.55	0.218954	-0.0443824	0.0214854	0.0733119	0.0544003	-0.0858067	-0.0586504	0.00364131	0.917547	0.00744659	-0.00373212	-0.00894359	-0.0249675	0.0622465	-0.0646569	-0.0462028	-0.330815	0.0808514	-0.39608	0.0224235	0.0878757	0.027625	0.175547	-0.0225559	0.000983646	-0.0926187	-0.0264317	0.072543	-0.33807	-0.122581	-0.317912	0.193891	0.0641337	0.0251274	0.0813557	-0.0822561	-1.26078	-0.0289308	-0.0719668	-0.0565977	-0.0637789	-0.0414668	0.0447966	0.0538421	-0.0584302	-0.018048	0.0201692	0.0135175	0.879968
0.56	0.218495	-0.0511031	0.0220133	0.0745794	0.0533535	-0.0949554	-0.0586098	0.0045031	0.917618	0.006732	-0.00381797	-0.00820159	-0.0244466	0.0768768	-0.0653055	-0.0423479	-0.32992	0.0899281	-0.395943	0.00551658	0.0881395	0.0269681	0.175344	-0.0162894	0.000407199	-0.0823294	-0.025446	0.0744886	-0.339367	-0.131729	-0.316027	0.18334	0.0643584	0.0193542	0.0805565	-0.0769255	-1.26104	-0.0153055	-0.0725904	-0.0704397	-0.0643561	-0.0703445	0.0452812	0.0451686	-0.0585288	-0.003591	0.0203214	0.00935242	0.87985
0.57	0.217965	-0.0583682	0.0225351	0.0749458	0.0522294	-0.101303	-0.0585606	0.00536447	0.91768	0.00572389	-0.00389595	-0.00737006	-0.023772	0.0911593	-0.0659645	-0.0382919	-0.328942	0.09632	-0.395972	-0.0105378	0.0884065	0.0278106	0.175226	-0.00876378	-3.88E-05	-0.067625	-0.0244748	0.077417	-0.340749	-0.140602	-0.314279	0.166315	0.0645457	0.016488	0.0798268	-0.0705426	-1.26116	0.000256469	-0.0733519	-0.0820248	-0.0652285	-0.101871	0.0456995	0.0413186	-0.0584735	0.0134373	0.0204064	0.00267121	0.879554
0.58	0.217375	-0.0643284	0.0230318	0.0713741	0.0510693	-0.102968	-0.0585024	0.00629081	0.917731	0.00453365	-0.0039653	-0.00650939	-0.0229726	0.100497	-0.0666085	-0.0320545	-0.3279	0.10064	-0.396144	-0.0230585	0.0887244	0.031324	0.175185	0.000542431	-0.000332217	-0.0502911	-0.0235423	0.0778955	-0.342185	-0.14338	-0.312727	0.144342	0.0647581	0.0210481	0.0791913	-0.0580402	-1.26114	0.0150825	-0.0742096	-0.0876954	-0.0664019	-0.132728	0.0460628	0.0351698	-0.0582296	0.033605	0.0204105	-0.00542083	0.879092
0.59	0.216749	-0.0654203	0.0234687	0.0621207	0.0499258	-0.101051	-0.0584339	0.00742498	0.917771	0.0033555	-0.00402596	-0.0056006	-0.0221022	0.100924	-0.0671976	-0.0228704	-0.326821	0.101924	-0.39642	-0.0317088	0.088996	0.0257862	0.175227	0.0074548	-0.00047611	-0.0338437	-0.0226932	0.0710668	-0.343607	-0.139128	-0.311411	0.11891	0.064966	0.0199233	0.0786816	-0.0437872	-1.26099	0.0251039	-0.0750993	-0.0868881	-0.0678565	-0.159485	0.0463627	0.0299072	-0.0577895	0.0523843	0.0203402	-0.0133666	0.878451
0.6	0.216134	-0.0618346	0.0238175	0.0524786	0.048831	-0.097206	-0.0583542	0.00859206	0.9178	0.00250935	-0.00407776	-0.00476046	-0.021228	0.0944194	-0.0676973	-0.0161251	-0.32574	0.100679	-0.396766	-0.0358873	0.0892408	0.0208745	0.175321	0.0100853	-0.000498039	-0.0204283	-0.0219679	0.0627805	-0.344971	-0.13178	-0.310364	0.0910588	0.065134	0.00809832	0.0783018	-0.0322127	-1.26077	0.0306971	-0.075975	-0.0839222	-0.0695643	-0.184767	0.0466467	0.0258683	-0.0571805	0.0676124	0.0201869	-0.0193218	0.877618
0.61	0.215594	-0.0515707	0.024076	0.0405582	0.0477999	-0.0927945	-0.0582615	0.00998826	0.917822	0.00184524	-0.00412138	-0.0039407	-0.0204615	0.0762387	-0.0681031	-0.0101158	-0.324682	0.098629	-0.397109	-0.0320682	0.0893913	0.0119932	0.175428	0.0111317	-0.00047054	-0.0135424	-0.0213779	0.0488529	-0.346245	-0.121833	-0.309589	0.0647711	0.0651497	0.00219222	0.0780264	-0.0208328	-1.26055	0.0281711	-0.0768136	-0.0786052	-0.0715044	-0.205075	0.0468633	0.0188058	-0.0564407	0.0783275	0.0199711	-0.0246829	0.876667
0.62	0.215158	-0.0394985	0.0242153	0.02705	0.0468393	-0.0891181	-0.0581546	0.0114079	0.917838	0.00149024	-0.00415687	-0.00315936	-0.019866	0.0522095	-0.0683746	-0.00310439	-0.32367	0.0943203	-0.397375	-0.0201757	0.0894621	0.00138585	0.175532	0.00900842	-0.000438201	-0.0103543	-0.0209553	0.0313315	-0.3474	-0.109023	-0.309056	0.0438305	0.065118	-0.0140691	0.0778603	-0.0134519	-1.26034	0.0230389	-0.0775862	-0.0722245	-0.0736212	-0.220045	0.0470288	0.0176505	-0.0556202	0.0835934	0.0197155	-0.0297521	0.875618
0.63	0.214865	-0.0239174	0.0242095	0.0106336	0.0459485	-0.0853298	-0.0580335	0.012744	0.917854	0.00176972	-0.00418438	-0.00237156	-0.0195219	0.0193877	-0.0684689	0.00629608	-0.322739	0.0871178	-0.397474	0.00108377	0.0894502	-0.00279381	0.175584	0.00180477	-0.000483285	-0.0134298	-0.0207327	0.00870158	-0.348418	-0.0955185	-0.308694	0.0306343	0.0649481	-0.0198789	0.0777784	-0.00478018	-1.26021	0.013578	-0.0782719	-0.0630938	-0.0758524	-0.228121	0.0471927	0.0196673	-0.0547688	0.0856299	0.0194319	-0.0298006	0.874488
0.64	0.214724	-0.00889439	0.0240458	-0.00895298	0.0451405	-0.0789382	-0.0579001	0.0139205	0.917876	0.0026092	-0.00420476	-0.00171768	-0.0194713	-0.0171968	-0.0683581	0.0190693	-0.321919	0.0766837	-0.397324	0.0303091	0.0894205	-0.00352583	0.175543	-0.0111754	-0.000644582	-0.0177018	-0.0207104	-0.0158754	-0.349293	-0.0784327	-0.30843	0.023134	0.0647096	-0.0270851	0.0777593	0.00103618	-1.26019	0.00168545	-0.0788421	-0.0489925	-0.0781459	-0.229739	0.047354	0.0206792	-0.0539306	0.081197	0.0191444	-0.0281823	0.873344
0.65	0.214739	0.0085708	0.0237039	-0.0276284	0.0444454	-0.0709885	-0.0577556	0.0149401	0.917909	0.00408881	-0.00421909	-0.00118248	-0.0197568	-0.0594654	-0.0680031	0.0296467	-0.321224	0.066497	-0.39684	0.0678383	0.089376	-0.00741696	0.175357	-0.0276986	-0.000952405	-0.027659	-0.0208978	-0.0394218	-0.349997	-0.0607913	-0.308205	0.0226565	0.0644207	-0.0277072	0.0777835	0.00392072	-1.26029	-0.0152776	-0.0792476	-0.0333245	-0.0804393	-0.227158	0.0475382	0.0194772	-0.0531596	0.0707408	0.0188677	-0.0288116	0.872228
0.66	0.214908	0.0223269	0.0231978	-0.0484927	0.0438802	-0.0605195	-0.057602	0.0157695	0.917958	0.00577206	-0.00422871	-0.000725003	-0.0204093	-0.102722	-0.0674056	0.0442477	-0.320667	0.0533566	-0.39594	0.113317	0.0892944	-0.00933094	0.174994	-0.0461964	-0.00141811	-0.0341715	-0.0212644	-0.0628969	-0.350515	-0.0403229	-0.30797	0.0249545	0.0641662	-0.0251312	0.077823	0.00453878	-1.26054	-0.0309927	-0.0794672	-0.0132517	-0.0826959	-0.218241	0.0477665	0.0247352	-0.0525126	0.0563011	0.0186247	-0.022184	0.871202
0.67	0.215203	0.0337272	0.0224979	-0.0710926	0.0434778	-0.0484003	-0.0574418	0.016181	0.918025	0.00772787	-0.00423384	-0.00031664	-0.0214247	-0.144153	-0.0665122	0.0620193	-0.320289	0.0356181	-0.394565	0.160876	0.0892374	-0.000637295	0.174428	-0.0683515	-0.00201685	-0.0368805	-0.0218434	-0.0865752	-0.350819	-0.0187658	-0.30771	0.026879	0.0639361	-0.0193579	0.0778691	0.0056538	-1.26093	-0.0460816	-0.0794479	0.0103639	-0.084836	-0.202506	0.0480362	0.0366545	-0.0520411	0.0365888	0.0184486	-0.0161893	0.870317
0.68	0.215595	0.0429192	0.0216038	-0.0922232	0.0432405	-0.0364105	-0.0572793	0.0163178	0.918112	0.00953053	-0.00423568	-9.19E-05	-0.022754	-0.181614	-0.0653238	0.0787074	-0.320117	0.0164716	-0.392731	0.206122	0.0893296	0.0144252	0.173636	-0.0895512	-0.00270382	-0.0378168	-0.0226328	-0.107472	-0.350924	-0.000812471	-0.307433	0.0287464	0.0637744	-0.0122967	0.0779088	0.00306356	-1.26145	-0.0605069	-0.079177	0.0339154	-0.0867987	-0.181913	0.0483919	0.0379267	-0.0517815	0.0140292	0.0183447	-0.00901315	0.869595
0.69	0.216075	0.0512469	0.0205548	-0.106575	0.0431357	-0.0305606	-0.0571153	0.0164652	0.918215	0.0109685	-0.00423595	3.29E-05	-0.0243792	-0.21326	-0.0638956	0.0896488	-0.320129	0.00296343	-0.390461	0.245946	0.0895054	0.0221175	0.172641	-0.107443	-0.00348648	-0.042886	-0.0235842	-0.123403	-0.350892	0.00838929	-0.307118	0.0345573	0.0637516	0.00447711	0.0779329	0.001773	-1.2621	-0.0749512	-0.0786945	0.0487294	-0.0885547	-0.159271	0.0488179	0.0467163	-0.0517436	-0.00777937	0.0183293	0.00136493	0.869067
0.7	0.216596	0.0522459	0.0194077	-0.113547	0.0430648	-0.0337831	-0.0569515	0.0162869	0.91833	0.0118751	-0.00423468	0.000245679	-0.0261878	-0.227476	-0.0623034	0.0986849	-0.320256	-0.00510826	-0.387863	0.27105	0.0897896	0.0315999	0.171492	-0.120138	-0.00433289	-0.042881	-0.0246398	-0.132467	-0.350818	0.0091494	-0.306752	0.0386207	0.0638355	0.0138398	0.0779458	-0.000570933	-1.26283	-0.0813001	-0.0781178	0.0516067	-0.0900912	-0.136172	0.0493463	0.0583079	-0.0519179	-0.028793	0.018395	0.00499197	0.868711
0.71	0.217127	0.0529222	0.0182041	-0.115768	0.0429408	-0.0431071	-0.0567905	0.0159464	0.918452	0.0124096	-0.0042311	0.00049277	-0.0280654	-0.233518	-0.06061	0.104832	-0.32044	-0.0069702	-0.385082	0.283419	0.0901444	0.038549	0.170236	-0.129228	-0.00521353	-0.0443774	-0.0257682	-0.139795	-0.350768	0.00437176	-0.306349	0.0421881	0.0640488	0.0244154	0.0779414	-0.00182375	-1.26363	-0.086775	-0.077551	0.0459888	-0.0913963	-0.112164	0.0499513	0.0645596	-0.0522802	-0.0442885	0.0185304	0.0139999	0.86858
0.72	0.217645	0.0487077	0.0169849	-0.112113	0.0427098	-0.0543454	-0.0566327	0.0155702	0.918576	0.0123574	-0.00422523	0.000671789	-0.0299293	-0.226615	-0.0588796	0.106198	-0.320605	-0.00379264	-0.382241	0.282885	0.0905652	0.042742	0.168926	-0.130524	-0.00611316	-0.0430865	-0.0269296	-0.139202	-0.350794	-0.00594009	-0.30591	0.0449814	0.0643443	0.0354486	0.0779207	-0.00182647	-1.26447	-0.0869849	-0.0770677	0.0349736	-0.0924775	-0.0913716	0.0506393	0.0704457	-0.052779	-0.0565496	0.0187251	0.0179384	0.86866
0.73	0.218105	0.0397791	0.0157833	-0.108498	0.0423747	-0.0620522	-0.0564801	0.0149375	0.918697	0.0117576	-0.00421775	0.000789269	-0.031677	-0.208902	-0.0571733	0.108515	-0.320725	-0.00105171	-0.379471	0.269709	0.0910401	0.0514418	0.167631	-0.127686	-0.0069623	-0.0334341	-0.0280838	-0.135199	-0.350931	-0.0169799	-0.305473	0.0408584	0.0647143	0.0361281	0.077906	-2.57E-05	-1.2653	-0.0825147	-0.0766861	0.0267956	-0.0933547	-0.0714085	0.0513761	0.0757057	-0.0533726	-0.0638633	0.0189602	0.0223654	0.868993
0.74	0.218459	0.0292914	0.0146107	-0.102489	0.0419842	-0.0642412	-0.0563343	0.0142611	0.91881	0.0108456	-0.00420978	0.000738286	-0.0332189	-0.186009	-0.0555262	0.105387	-0.320808	0.00136689	-0.376875	0.249414	0.0915378	0.0447957	0.166384	-0.120956	-0.0076687	-0.0202677	-0.0292257	-0.126451	-0.351167	-0.0269763	-0.305108	0.0317437	0.0650332	0.0279525	0.0779109	0.00135076	-1.26607	-0.0762603	-0.0763691	0.0218002	-0.0940382	-0.0545579	0.0521561	0.079719	-0.0540221	-0.0679454	0.0192289	0.0233589	0.869571
0.75	0.21873	0.0238224	0.0135054	-0.0946639	0.0415793	-0.0626195	-0.0561943	0.0137496	0.918913	0.00978238	-0.00420308	0.000565234	-0.0345821	-0.167326	-0.0540036	0.0963614	-0.320858	0.00337809	-0.374489	0.227148	0.0919288	0.0334956	0.165226	-0.111192	-0.00824901	-0.0135427	-0.0303229	-0.118333	-0.351489	-0.0343705	-0.304834	0.0234419	0.0652147	0.00971142	0.0779412	0.00351026	-1.2668	-0.0744575	-0.0760946	0.0183739	-0.0945576	-0.0389368	0.0529707	0.0810773	-0.0546976	-0.0687496	0.0195019	0.0212152	0.870399
0.76	0.218955	0.0195513	0.0125028	-0.0826642	0.0411729	-0.0603947	-0.0560591	0.0133238	0.919005	0.00847491	-0.00419884	0.000269654	-0.0357951	-0.146211	-0.0526551	0.0824517	-0.320885	0.00356641	-0.372354	0.198968	0.0922678	0.0255601	0.164182	-0.0965816	-0.00874995	-0.0102069	-0.0313423	-0.106602	-0.351885	-0.0418554	-0.304637	0.0164894	0.0652905	0.00497432	0.0779887	0.00518956	-1.26754	-0.0739565	-0.0758647	0.0127468	-0.0949334	-0.0256889	0.0538088	0.0805185	-0.0553652	-0.0670273	0.0197719	0.0230853	0.87146
0.77	0.219123	0.0136156	0.0116399	-0.0671714	0.0407521	-0.0596022	-0.0559277	0.0129107	0.919083	0.00712158	-0.00419767	-3.01E-05	-0.0368253	-0.120424	-0.0515233	0.0674793	-0.320904	0.0024239	-0.370519	0.167348	0.092431	0.0117516	0.163277	-0.0830313	-0.00918141	-0.00987459	-0.0322402	-0.0917203	-0.352359	-0.0507291	-0.30448	0.0157135	0.0652939	-0.00651747	0.0780388	0.00409305	-1.26825	-0.0716111	-0.0757108	0.00369656	-0.095186	-0.0139968	0.054655	0.0859559	-0.0559848	-0.0605201	0.0200302	0.0201909	0.872734
0.78	0.219233	0.00703564	0.0109375	-0.0494588	0.0402958	-0.0599038	-0.0558013	0.0123411	0.919148	0.00593604	-0.00419956	-0.000344175	-0.0376469	-0.0920993	-0.0506129	0.0532743	-0.320924	0.00217585	-0.369017	0.133122	0.0925305	0.00882396	0.162527	-0.0662472	-0.00957323	-0.0122365	-0.0329853	-0.0740821	-0.352932	-0.0612185	-0.304304	0.019867	0.0651959	-0.0103136	0.0780783	0.00340335	-1.26896	-0.0685319	-0.0756627	-0.00798267	-0.0953217	-0.00312987	0.0555584	0.0911909	-0.0565212	-0.049953	0.0202595	0.0141397	0.874167
0.79	0.219272	0.000251942	0.0104056	-0.0331871	0.0398031	-0.0590471	-0.0556813	0.0116761	0.919202	0.00489212	-0.00420454	-0.000654134	-0.038236	-0.0643252	-0.049914	0.0424585	-0.320924	0.00500419	-0.367853	0.100352	0.0926268	0.00809503	0.161938	-0.0519244	-0.00992718	-0.0157547	-0.0335518	-0.057051	-0.353599	-0.0693969	-0.304071	0.0279293	0.0650932	-0.0122677	0.0781051	0.00103032	-1.26964	-0.0658247	-0.0757303	-0.0181331	-0.0953453	0.00877694	0.0565142	0.0947023	-0.0569306	-0.0357414	0.0204364	0.00873753	0.875746
0.8	0.219244	-0.00813287	0.0100468	-0.0151265	0.039294	-0.0554664	-0.0555679	0.0109287	0.919246	0.00387685	-0.00421316	-0.00107234	-0.0386033	-0.0354268	-0.0494163	0.0297453	-0.320865	0.0106466	-0.367008	0.0688246	0.092693	0.00563946	0.161512	-0.0336598	-0.0102566	-0.0183291	-0.0339237	-0.0350858	-0.354329	-0.0739128	-0.303744	0.0365882	0.0649469	-0.0143594	0.078097	-0.00204554	-1.27031	-0.0622244	-0.0758972	-0.0270379	-0.0952623	0.0179144	0.0575018	0.102833	-0.0571915	-0.0206859	0.0205417	0.000429638	0.877452
0.81	0.219128	-0.0160935	0.00985906	-0.000281996	0.0388057	-0.0475698	-0.0554632	0.0100248	0.91928	0.00309255	-0.00422606	-0.00152925	-0.0387294	-0.00805316	-0.0491126	0.0196535	-0.320752	0.013245	-0.366477	0.038149	0.0927451	0.00642331	0.161243	-0.0207942	-0.0105132	-0.0173299	-0.0340962	-0.014783	-0.355065	-0.0708609	-0.303354	0.0403429	0.0648086	-0.013238	0.0780592	-0.00517003	-1.27094	-0.0600162	-0.0761287	-0.0306181	-0.0950813	0.0277718	0.0585574	0.109002	-0.0573016	-0.00502973	0.0205736	-0.00547423	0.87923
0.82	0.218939	-0.0215934	0.00983182	0.0131499	0.0383747	-0.037711	-0.0553675	0.00911983	0.919307	0.00226311	-0.00424368	-0.002006	-0.0386414	0.0158704	-0.0489915	0.0089013	-0.320609	0.014982	-0.366249	0.00849643	0.0928376	0.0114863	0.161111	-0.00651978	-0.010691	-0.0173992	-0.034086	0.00347898	-0.355747	-0.0636709	-0.302939	0.0424945	0.0647042	-0.00773102	0.0779927	-0.00735703	-1.27157	-0.0598206	-0.0763846	-0.031772	-0.0948038	0.0377144	0.0597102	0.119259	-0.0572647	0.00820349	0.0205446	-0.0115062	0.88102
0.83	0.218703	-0.0262024	0.00995322	0.0256467	0.0380134	-0.0272774	-0.0552805	0.00829107	0.919325	0.00126422	-0.00426621	-0.00249736	-0.0383775	0.0370815	-0.0490494	-0.0030583	-0.320434	0.0168767	-0.366307	-0.0187874	0.0929194	0.00549542	0.161121	0.00835326	-0.0108095	-0.0167698	-0.03391	0.0205876	-0.35635	-0.0556135	-0.302509	0.042613	0.0646375	-0.00595241	0.0779068	-0.00916632	-1.2722	-0.0602138	-0.0766481	-0.0318975	-0.0944287	0.0472531	0.0609489	0.130598	-0.0570974	0.0194631	0.0204547	-0.0202927	0.882768
0.84	0.218432	-0.0286629	0.010201	0.0352398	0.0377381	-0.0159473	-0.0552018	0.00744947	0.919332	0.00017058	-0.00429361	-0.00298733	-0.0379701	0.0543855	-0.0492697	-0.0139876	-0.320252	0.0150608	-0.366625	-0.0441517	0.092987	0.0033709	0.161268	0.021559	-0.0108689	-0.015716	-0.0335989	0.0343449	-0.356863	-0.0474034	-0.302094	0.0397161	0.0645912	-0.00320262	0.0778215	-0.00829762	-1.27284	-0.063118	-0.0768941	-0.0295835	-0.0939485	0.0580681	0.0622789	0.141757	-0.0568228	0.0296489	0.020315	-0.0249822	0.884388
0.85	0.218128	-0.0323422	0.0105525	0.0418567	0.037555	-0.00490282	-0.0551323	0.00643871	0.919328	-0.000912272	-0.00432558	-0.00341142	-0.037428	0.0713051	-0.0496348	-0.0218861	-0.320095	0.0101525	-0.367187	-0.067502	0.0929835	0.00250893	0.161539	0.0334215	-0.0108493	-0.00983216	-0.0331829	0.0455611	-0.357297	-0.0398845	-0.301732	0.032296	0.0645776	0.00154632	0.0777509	-0.00594621	-1.2735	-0.0638074	-0.0771066	-0.0254574	-0.0933555	0.0702412	0.0637397	0.153019	-0.0564593	0.0364387	0.0201404	-0.0278352	0.885803
0.86	0.21779	-0.0355938	0.0109805	0.0448119	0.0374681	0.00666408	-0.0550728	0.00539312	0.919313	-0.00219573	-0.00436178	-0.00382056	-0.0367588	0.0859387	-0.0501185	-0.0272645	-0.319994	0.00326945	-0.367973	-0.0890174	0.0930216	0.00384018	0.161932	0.0439367	-0.0107292	-0.000534329	-0.0326979	0.0531365	-0.357648	-0.0304677	-0.301463	0.0196077	0.0645983	-0.000683326	0.0777188	0.000293546	-1.27416	-0.0649723	-0.0772694	-0.0184575	-0.0926364	0.084216	0.065315	0.165975	-0.0560408	0.040823	0.0199418	-0.0296081	0.886991
0.87	0.217402	-0.0419132	0.011463	0.0487319	0.0374857	0.0176299	-0.0550248	0.00416815	0.919285	-0.00346924	-0.0044022	-0.00430082	-0.0359472	0.104996	-0.0507066	-0.0338168	-0.319949	-0.00295423	-0.368985	-0.1126	0.0930909	0.00925008	0.162439	0.0557641	-0.0104565	0.0153892	-0.0321739	0.0645438	-0.357907	-0.0228773	-0.301357	0.000490865	0.0645987	0.00332715	0.0777471	0.00550835	-1.27481	-0.0640352	-0.0773632	-0.0120597	-0.0917845	0.0962028	0.0669867	0.173861	-0.0555865	0.0427438	0.0197285	-0.0322247	0.887916
0.88	0.216957	-0.0475674	0.0119824	0.0484986	0.0376091	0.0283819	-0.0549897	0.00283283	0.919244	-0.00476308	-0.00444733	-0.0047344	-0.0349873	0.120733	-0.0513879	-0.0362978	-0.319975	-0.0113639	-0.370214	-0.1324	0.0931741	0.00820161	0.163047	0.0656228	-0.00999416	0.0337476	-0.0316299	0.0712126	-0.358073	-0.0140633	-0.30146	-0.021769	0.0646105	0.00184936	0.0778451	0.013872	-1.27545	-0.0618114	-0.0773735	-0.00278094	-0.0907929	0.110898	0.0687919	0.182796	-0.0551182	0.0434681	0.0195036	-0.0317846	0.888561
0.89	0.21647	-0.0503018	0.0125242	0.0469498	0.0378303	0.0378964	-0.054967	0.00167203	0.91919	-0.00590628	-0.00449697	-0.00516747	-0.0339182	0.130256	-0.0521426	-0.0384559	-0.320067	-0.0189564	-0.37161	-0.146257	0.0932379	0.00561219	0.163741	0.0732623	-0.00936028	0.0485064	-0.031083	0.0750563	-0.358143	-0.00471571	-0.301776	-0.0417142	0.0646259	0.00242037	0.0780201	0.0200187	-1.27609	-0.0631277	-0.0772993	0.00657244	-0.0896568	0.126562	0.07068	0.189167	-0.0546517	0.041481	0.0192865	-0.0325463	0.888971
0.9	0.215976	-0.0480179	0.0130704	0.0462652	0.0381378	0.0454219	-0.0549555	0.00061041	0.919126	-0.00680807	-0.00455094	-0.00563957	-0.0328009	0.132184	-0.0529444	-0.0430704	-0.320222	-0.0244408	-0.373118	-0.154139	0.0932842	0.00516387	0.164502	0.0779009	-0.00860493	0.0555297	-0.0305512	0.077318	-0.358117	0.00494072	-0.302279	-0.0580039	0.06462	-0.000444887	0.0782652	0.0270031	-1.27675	-0.06896	-0.0771372	0.01403	-0.088366	0.141773	0.072647	0.200786	-0.0542228	0.0357844	0.0190784	-0.0288687	0.88918
0.91	0.215501	-0.0457327	0.0136081	0.0431042	0.0385232	0.0522939	-0.0549538	-0.000315454	0.919051	-0.00787289	-0.00460923	-0.00605351	-0.0316909	0.130737	-0.0537694	-0.0444742	-0.32044	-0.0303884	-0.374676	-0.157051	0.0932899	-0.00253609	0.16531	0.0818513	-0.00777648	0.063214	-0.030042	0.0770252	-0.357989	0.0151964	-0.302939	-0.0733852	0.064593	-0.00278576	0.0785849	0.0350696	-1.27747	-0.0758386	-0.0768851	0.0229603	-0.0869179	0.158146	0.0746184	0.200004	-0.0538756	0.0259606	0.0189056	-0.0258109	0.889244
0.92	0.215057	-0.0413078	0.0141325	0.0397197	0.0389696	0.057007	-0.0549621	-0.00134106	0.918971	-0.00813366	-0.00467182	-0.00646631	-0.0306086	0.126064	-0.0546047	-0.0452397	-0.320709	-0.0352311	-0.376252	-0.157218	0.0932374	-0.00501291	0.166139	0.0809513	-0.0068938	0.0667933	-0.0295531	0.0754971	-0.357769	0.0237451	-0.303732	-0.0842554	0.0645651	-0.0027446	0.0789553	0.0380154	-1.27825	-0.0850386	-0.0765501	0.0304981	-0.0853173	0.174439	0.0766255	0.201229	-0.0536412	0.0139945	0.0187813	-0.0202307	0.889184
0.93	0.214655	-0.0370817	0.0146325	0.0385171	0.0394487	0.0570066	-0.0549798	-0.00224477	0.918888	-0.00819787	-0.00473849	-0.00685704	-0.0295765	0.121175	-0.0554272	-0.0469872	-0.321006	-0.034911	-0.377811	-0.154219	0.0932054	-0.00311752	0.166956	0.0801811	-0.00600089	0.0659905	-0.0290881	0.0745721	-0.357488	0.0271364	-0.304605	-0.0882965	0.064514	-0.00633749	0.0793473	0.038642	-1.27913	-0.0936339	-0.0761516	0.0328405	-0.0835644	0.188464	0.0786266	0.198541	-0.0535265	0.00186936	0.0187193	-0.0138543	0.889052
0.94	0.214295	-0.0343042	0.015133	0.0405352	0.0399051	0.0526738	-0.0550063	-0.00309516	0.918806	-0.0081931	-0.00480891	-0.00721015	-0.028598	0.118598	-0.0562645	-0.0502581	-0.321282	-0.0312163	-0.379331	-0.150685	0.0931518	-0.00478067	0.167764	0.0791848	-0.00514199	0.0612005	-0.0286078	0.0763478	-0.357188	0.0274409	-0.305473	-0.0844549	0.0644183	-0.0121442	0.0797237	0.0357548	-1.28009	-0.101063	-0.075754	0.029279	-0.0816979	0.198252	0.0805963	0.192878	-0.0535168	-0.00640822	0.0187163	-0.00862425	0.888912
0.95	0.213952	-0.0330698	0.0156514	0.0441942	0.0402914	0.0443244	-0.0550415	-0.00395515	0.918725	-0.00793123	-0.00488214	-0.00741014	-0.027634	0.118896	-0.0571327	-0.0533752	-0.321511	-0.0265225	-0.380825	-0.148266	0.0930947	-0.00719216	0.168554	0.0767197	-0.00432714	0.054431	-0.0280851	0.0779211	-0.356911	0.0215315	-0.306274	-0.0749588	0.0642893	-0.0131523	0.0800627	0.031066	-1.28112	-0.106329	-0.0754161	0.0209719	-0.0797613	0.204076	0.0825144	0.186838	-0.0535891	-0.0145032	0.018756	-0.00442063	0.888804
0.96	0.213644	-0.0282096	0.0162019	0.0512382	0.0405733	0.034268	-0.055084	-0.00454886	0.918648	-0.00748822	-0.00495686	-0.00751299	-0.0267061	0.115324	-0.0580446	-0.0605285	-0.321681	-0.0188695	-0.382281	-0.143521	0.0929634	-0.0153237	0.169309	0.0733219	-0.00361809	0.0384306	-0.0275042	0.0802528	-0.356719	0.0125596	-0.306937	-0.057842	0.0641819	-0.0109124	0.0803378	0.0244535	-1.28224	-0.116285	-0.0751825	0.00800782	-0.0778028	0.203327	0.0843549	0.178879	-0.0537162	-0.0163641	0.0188327	0.00209792	0.888743
0.97	0.213395	-0.0205931	0.0167958	0.0588038	0.0407405	0.0231003	-0.055132	-0.00500078	0.918577	-0.00663865	-0.00503146	-0.00739484	-0.0258511	0.106894	-0.0590004	-0.068071	-0.321754	-0.00556014	-0.38367	-0.134214	0.092755	-0.0223969	0.170017	0.0682712	-0.00307121	0.0171164	-0.0268556	0.0801576	-0.356623	0.00320081	-0.307411	-0.0358898	0.0640956	-0.00395736	0.080531	0.0147564	-1.28347	-0.128471	-0.0750779	-0.00737364	-0.0758818	0.197522	0.086139	0.174718	-0.0538634	-0.0180346	0.0189364	-0.000356143	0.888695
0.98	0.21323	-0.0119986	0.0174488	0.0670095	0.040779	0.0119559	-0.0551835	-0.00525777	0.918515	-0.00565596	-0.0051039	-0.00703618	-0.0251125	0.0961793	-0.0600049	-0.0757129	-0.321694	0.0076414	-0.384954	-0.123168	0.0924845	-0.0271079	0.170674	0.06299	-0.00274427	-0.00741621	-0.0261257	0.0790226	-0.35662	-0.00435076	-0.307642	-0.00985697	0.0640338	-0.0055929	0.0806181	0.00257848	-1.28483	-0.142479	-0.0751332	-0.0244544	-0.0740661	0.185202	0.0878559	0.168192	-0.0540075	-0.0157345	0.0190389	0.00112769	0.888664
0.99	0.213148	-0.00340911	0.0181535	0.0749105	0.0406815	-0.00131242	-0.0552382	-0.00553407	0.918467	-0.00408097	-0.00517167	-0.00646033	-0.0244903	0.0852666	-0.0610375	-0.0817343	-0.321521	0.0181108	-0.386123	-0.11074	0.0922694	-0.0158778	0.171258	0.0543407	-0.00265858	-0.0349223	-0.0253213	0.0767358	-0.356716	-0.0152322	-0.307584	0.0224182	0.0640346	0.00446559	0.0805637	-0.0124543	-1.28636	-0.155159	-0.0753652	-0.044576	-0.0724121	0.167285	0.0895957	0.164953	-0.0540981	-0.0078782	0.0191477	0.00247707	0.88862
1	0.213166	0.00598889	0.0189149	0.0838688	0.0404336	-0.0148895	-0.0552933	-0.00552264	0.918434	-0.00240686	-0.00523288	-0.00574722	-0.0240144	0.0723981	-0.0621051	-0.0902313	-0.321259	0.0283168	-0.387157	-0.095786	0.0921136	-0.0157703	0.171755	0.0446155	-0.00286485	-0.0658097	-0.024434	0.074899	-0.356942	-0.0288041	-0.30718	0.0589472	0.0640277	-0.000654772	0.0803536	-0.0296378	-1.28804	-0.170066	-0.0758052	-0.0671831	-0.0709893	0.141646	0.0912111	0.159618	-0.0541042	0.00277719	0.0192311	-0.00367945	0.888655
1.01	0.213268	0.0125812	0.0197199	0.0902621	0.040031	-0.0290316	-0.0553485	-0.00552798	0.918419	-0.000517505	-0.00528548	-0.00476272	-0.0236763	0.0600456	-0.0631927	-0.0944506	-0.320888	0.0408902	-0.388029	-0.0780528	0.0919712	-0.0114262	0.172148	0.0339689	-0.00336546	-0.0955191	-0.0234648	0.071914	-0.357325	-0.0444796	-0.306381	0.100766	0.0640946	0.00862851	0.0799585	-0.0490605	-1.28986	-0.181645	-0.0764668	-0.0900492	-0.0698573	0.111111	0.0927906	0.153344	-0.0539701	0.0181556	0.0192814	-0.00479908	0.888691
1.02	0.213405	0.0120372	0.0205468	0.0933011	0.0394987	-0.0392804	-0.0554038	-0.00558748	0.918424	0.00144442	-0.00532749	-0.00362964	-0.023438	0.0533446	-0.0642686	-0.0941232	-0.320413	0.0499735	-0.388713	-0.0588229	0.091883	-0.00409043	0.172433	0.0214189	-0.00410794	-0.114784	-0.0224278	0.070554	-0.357855	-0.0573682	-0.305178	0.138501	0.06419	0.0115939	0.0793927	-0.0636237	-1.29178	-0.185838	-0.077335	-0.108811	-0.0690709	0.0747201	0.0942987	0.149231	-0.053664	0.037605	0.0192597	-0.014705	0.888766
1.03	0.213519	0.00820047	0.0213696	0.0929159	0.0388906	-0.0441223	-0.0554603	-0.0056353	0.918447	0.00320026	-0.0053575	-0.00235904	-0.023244	0.048091	-0.0653048	-0.0903802	-0.319901	0.0492546	-0.389202	-0.0389801	0.0919043	0.00554282	0.172597	0.0114338	-0.00498902	-0.125153	-0.0213485	0.0696751	-0.3585	-0.0673025	-0.303632	0.16917	0.0643489	0.0202697	0.0786695	-0.079141	-1.29371	-0.186959	-0.0783617	-0.122138	-0.0686795	0.0329972	0.0957443	0.142476	-0.0531482	0.0599483	0.0191674	-0.0196566	0.888863
1.04	0.213578	0.0010716	0.0221699	0.0907193	0.038251	-0.0466431	-0.0555174	-0.00574095	0.918486	0.00469945	-0.00537423	-0.000958477	-0.0230668	0.0469008	-0.0662805	-0.0840683	-0.319386	0.0516373	-0.389502	-0.0216354	0.0919784	0.0108431	0.172663	0.00169287	-0.00592805	-0.126413	-0.0202545	0.0694667	-0.359226	-0.0739852	-0.301828	0.189294	0.0645937	0.0294931	0.0778218	-0.0896208	-1.29564	-0.182724	-0.0795083	-0.132995	-0.0687267	-0.0127875	0.0971528	0.138141	-0.0524128	0.0816709	0.0189964	-0.0281193	0.888935
1.05	0.213569	-0.00587273	0.0229327	0.086004	0.0376	-0.0481812	-0.0555747	-0.00567623	0.918538	0.00554313	-0.00537609	0.000608785	-0.0228779	0.0454963	-0.0671791	-0.0749986	-0.318839	0.0543629	-0.389644	-0.0074207	0.0921416	0.0199375	0.172641	-0.00517569	-0.00685801	-0.122436	-0.0191788	0.0664523	-0.359999	-0.0773566	-0.299872	0.200102	0.0649377	0.0368229	0.0768937	-0.095575	-1.29753	-0.176749	-0.0807559	-0.142036	-0.0692406	-0.0602968	0.098516	0.134499	-0.0514694	0.101812	0.0187379	-0.0365256	0.88895
1.06	0.21352	-0.00728569	0.0236468	0.080736	0.036945	-0.0495201	-0.0556295	-0.00525835	0.918597	0.00612234	-0.00536181	0.00225864	-0.0227013	0.0392826	-0.06799	-0.0674122	-0.318272	0.0556571	-0.389656	0.00435337	0.0923133	0.0147995	0.172557	-0.0116287	-0.00777639	-0.120745	-0.0181525	0.0602476	-0.360794	-0.0782927	-0.297842	0.20443	0.0653034	0.0349349	0.0759123	-0.0993759	-1.29939	-0.174961	-0.082096	-0.150844	-0.0702406	-0.109258	0.0998199	0.132104	-0.0503462	0.117419	0.0184031	-0.0445786	0.888881
1.07	0.213474	-0.0042124	0.0242901	0.0725406	0.0362937	-0.0499522	-0.0556794	-0.00465384	0.918659	0.00641468	-0.00533036	0.00401362	-0.0225723	0.0283723	-0.0686918	-0.0584391	-0.31771	0.0541341	-0.389569	0.0130654	0.0924316	0.0085323	0.172422	-0.015634	-0.00870184	-0.118854	-0.0172152	0.0495697	-0.361583	-0.0765723	-0.295805	0.202091	0.0656509	0.0338965	0.0749149	-0.100371	-1.30126	-0.177162	-0.0835112	-0.157152	-0.0717259	-0.157001	0.101085	0.126609	-0.049082	0.129225	0.0180116	-0.0468964	0.888678
1.08	0.213492	0.0045368	0.0248524	0.0618	0.0356654	-0.0485052	-0.0557213	-0.0036561	0.918725	0.00684559	-0.00528188	0.00571483	-0.0225707	0.00735054	-0.0692766	-0.0502675	-0.317176	0.0518687	-0.389367	0.0287327	0.0924547	-0.00171345	0.172227	-0.024158	-0.00968029	-0.121866	-0.0163851	0.0345101	-0.362347	-0.0730448	-0.293795	0.199554	0.065903	0.0206646	0.0739067	-0.100516	-1.30317	-0.184203	-0.0849714	-0.160055	-0.0736936	-0.202389	0.102328	0.126067	-0.0477357	0.134237	0.0175858	-0.0500735	0.888302
1.09	0.213596	0.0140771	0.0252838	0.0454802	0.0350939	-0.0436666	-0.0557527	-0.00256781	0.918796	0.00731909	-0.0052164	0.00737543	-0.0227626	-0.0209326	-0.0696807	-0.0378825	-0.31669	0.0466007	-0.388967	0.0532387	0.0923952	-0.0102595	0.171942	-0.0332389	-0.0107329	-0.12305	-0.0157107	0.0156694	-0.363071	-0.0664738	-0.291818	0.195795	0.06611	0.0125216	0.0729161	-0.0981479	-1.30517	-0.190742	-0.0864165	-0.155885	-0.0760932	-0.242188	0.103568	0.120275	-0.0463791	0.131009	0.0171366	-0.0497094	0.887757
1.1	0.213799	0.0242166	0.0255476	0.0232853	0.0346403	-0.0325831	-0.0557726	-0.00145102	0.918874	0.00838265	-0.00513515	0.00886714	-0.0232247	-0.0574188	-0.0698562	-0.0221487	-0.316316	0.0333603	-0.38826	0.0902966	0.0922228	-0.0228221	0.171536	-0.0498545	-0.0118581	-0.121067	-0.0152231	-0.00574027	-0.363698	-0.0537313	-0.289885	0.190485	0.0661339	0.000847905	0.0719216	-0.0983833	-1.30724	-0.19936	-0.0877614	-0.141882	-0.07887	-0.275004	0.10475	0.116611	-0.0451015	0.118672	0.0167105	-0.0455963	0.887145
1.11	0.214094	0.033062	0.0255739	-0.00693906	0.0343724	-0.0179843	-0.0557812	-0.000245052	0.918965	0.00994128	-0.00503911	0.0102792	-0.0240073	-0.100585	-0.0697062	0.00197103	-0.316128	0.0147181	-0.387118	0.139129	0.0920146	-0.016549	0.170925	-0.0731956	-0.0130291	-0.114878	-0.0149829	-0.0321261	-0.364171	-0.0354557	-0.288009	0.18558	0.0661734	0.00543677	0.0709407	-0.0975765	-1.30939	-0.207826	-0.088901	-0.118655	-0.08192	-0.296082	0.105864	0.106411	-0.0439847	0.0994684	0.0163418	-0.0373351	0.886495
1.12	0.214443	0.036032	0.0253143	-0.0420025	0.034334	-0.000510879	-0.0557791	0.000661078	0.919073	0.0116922	-0.00492993	0.0115224	-0.025113	-0.142771	-0.0691661	0.0318623	-0.316167	-0.00787561	-0.38545	0.195201	0.0918662	-0.0176259	0.170081	-0.0957118	-0.0141899	-0.0983514	-0.0150294	-0.0587744	-0.364419	-0.0104974	-0.286202	0.17611	0.0662326	0.00581009	0.0699905	-0.0926304	-1.31157	-0.210149	-0.0897594	-0.0883954	-0.0851357	-0.306943	0.106894	0.0990739	-0.0430977	0.0733386	0.0160652	-0.0284282	0.88584
1.13	0.214811	0.0376248	0.0247487	-0.0778071	0.0345394	0.0165995	-0.0557681	0.00142822	0.9192	0.0139147	-0.00480922	0.0125969	-0.0265284	-0.184361	-0.0682089	0.0633087	-0.316471	-0.0344318	-0.383202	0.254292	0.0917299	-0.00872755	0.168974	-0.124964	-0.0152793	-0.07796	-0.0153841	-0.0852299	-0.36441	0.0161519	-0.284503	0.162871	0.0663242	0.0136863	0.0690843	-0.0883813	-1.31376	-0.211677	-0.0903013	-0.0564189	-0.0884171	-0.308004	0.107832	0.0941423	-0.0424974	0.0424769	0.0158791	-0.0156489	0.885213
1.14	0.215174	0.0370308	0.0238597	-0.116927	0.0349906	0.0338386	-0.0557494	0.002338	0.919349	0.0157141	-0.00467878	0.0134817	-0.0282296	-0.225859	-0.0668079	0.0992502	-0.317075	-0.0640502	-0.380351	0.315401	0.0917103	0.00303212	0.167575	-0.153877	-0.0162478	-0.0525328	-0.0160754	-0.115113	-0.364123	0.0448417	-0.282962	0.144928	0.0665212	0.0228985	0.0682402	-0.0787526	-1.31592	-0.210015	-0.0905017	-0.0207486	-0.0916477	-0.296052	0.108729	0.0822272	-0.0422161	0.0102438	0.0158202	-0.00208074	0.884591
1.15	0.21552	0.0351653	0.0226262	-0.154723	0.0357045	0.0533404	-0.0557217	0.00328493	0.919513	0.0168314	-0.00454045	0.0141214	-0.0302054	-0.265398	-0.0649356	0.133468	-0.318001	-0.0950621	-0.376897	0.374782	0.0918086	0.0123775	0.165899	-0.178587	-0.0170639	-0.0227937	-0.0171454	-0.143045	-0.363533	0.0758349	-0.281634	0.120151	0.066804	0.0298397	0.067504	-0.0670794	-1.31803	-0.207456	-0.0903237	0.0182156	-0.094701	-0.274736	0.109495	0.0683112	-0.0422809	-0.025427	0.0158881	0.0100144	0.884029
1.16	0.215819	0.0281784	0.0210644	-0.19214	0.036698	0.07414	-0.0556853	0.00393801	0.919686	0.0176346	-0.00439746	0.0144288	-0.0323958	-0.293436	-0.0626161	0.169554	-0.319247	-0.127159	-0.372903	0.422145	0.0920357	0.0305697	0.16399	-0.201434	-0.0176505	0.0178901	-0.0185942	-0.168238	-0.362625	0.107456	-0.280611	0.0831663	0.0671136	0.0318514	0.0669037	-0.051602	-1.32003	-0.199796	-0.0897396	0.0601069	-0.0974734	-0.242405	0.11017	0.0653822	-0.0427039	-0.0615344	0.0160862	0.0242838	0.883432
1.17	0.216028	0.0201319	0.0192042	-0.224644	0.0379823	0.0968068	-0.0556427	0.00461339	0.919863	0.0176365	-0.00425321	0.0143565	-0.0346981	-0.314578	-0.0598957	0.200123	-0.320826	-0.159344	-0.368486	0.459395	0.0924552	0.0462947	0.161882	-0.215991	-0.017905	0.0611508	-0.020409	-0.18848	-0.361401	0.137574	-0.280003	0.0391212	0.0674467	0.0336084	0.0664747	-0.0349059	-1.32189	-0.190796	-0.0887345	0.102708	-0.0998684	-0.202392	0.110765	0.0515001	-0.043478	-0.0955205	0.0164228	0.0376262	0.882785
1.18	0.216161	0.0130424	0.0170887	-0.253681	0.039549	0.118116	-0.0555932	0.00528646	0.920039	0.0172978	-0.00411134	0.0139451	-0.0370809	-0.329688	-0.0568342	0.228076	-0.322715	-0.190353	-0.363748	0.485011	0.093025	0.0672802	0.15963	-0.228521	-0.0178287	0.10398	-0.0225628	-0.207391	-0.359886	0.163948	-0.279857	-0.00985377	0.0678191	0.0415393	0.0662447	-0.0111534	-1.32362	-0.181217	-0.0873155	0.143786	-0.101796	-0.152088	0.111336	0.0479362	-0.0445803	-0.126844	0.01688	0.0489082	0.882017
1.19	0.216221	0.00517268	0.0147855	-0.271939	0.041359	0.135516	-0.0555367	0.00605211	0.920206	0.0160967	-0.00397544	0.013163	-0.0394736	-0.333046	-0.0535204	0.246272	-0.324893	-0.217161	-0.358842	0.493632	0.0938555	0.09261	0.15732	-0.230224	-0.0174146	0.142512	-0.0249911	-0.216972	-0.358126	0.184383	-0.280207	-0.0580876	0.0683012	0.05177	0.0662349	0.00942175	-1.32521	-0.17091	-0.085531	0.176748	-0.103186	-0.0979386	0.111862	0.0467482	-0.0459632	-0.151029	0.01744	0.0586829	0.881118
1.2	0.216224	0.00255081	0.0123835	-0.280439	0.0433416	0.147772	-0.0554718	0.00701979	0.92036	0.0145178	-0.00384926	0.0119978	-0.0418221	-0.332273	-0.050079	0.252699	-0.327281	-0.234635	-0.353921	0.488924	0.094777	0.0818924	0.155009	-0.228465	-0.0167137	0.167497	-0.0275997	-0.2221	-0.356183	0.199195	-0.281009	-0.0988118	0.0687666	0.0409251	0.0664157	0.0265226	-1.3267	-0.164566	-0.0834705	0.200738	-0.103998	-0.0392115	0.112388	0.0435486	-0.0475517	-0.168097	0.0180901	0.0673804	0.880045
1.21	0.216241	0.00600578	0.00997729	-0.276231	0.0454208	0.153947	-0.0553953	0.00826493	0.920497	0.0129795	-0.0037366	0.0104616	-0.0441484	-0.328372	-0.0466436	0.245175	-0.3298	-0.245098	-0.349107	0.472547	0.0955677	0.0790025	0.152753	-0.221132	-0.0158698	0.174351	-0.0302799	-0.219633	-0.354126	0.205308	-0.282153	-0.126753	0.0690806	0.0244498	0.0667454	0.0383515	-1.32813	-0.165007	-0.0812318	0.212592	-0.104209	0.020111	0.11286	0.0426117	-0.0492748	-0.178305	0.0187806	0.0681073	0.878819
1.22	0.21632	0.0137051	0.00767742	-0.261146	0.0475052	0.153882	-0.0553061	0.00962251	0.920619	0.0113757	-0.00364081	0.00864807	-0.0464534	-0.320658	-0.0433506	0.226539	-0.332379	-0.248214	-0.344509	0.446252	0.0963367	0.0669727	0.150599	-0.205845	-0.0150216	0.162706	-0.0328896	-0.210693	-0.352049	0.2039	-0.283488	-0.136196	0.0692585	0.00812476	0.0671604	0.0444399	-1.32957	-0.170206	-0.0789365	0.212792	-0.103827	0.0794332	0.1133	0.0376152	-0.0510565	-0.178574	0.0194856	0.0685806	0.877455
1.23	0.216466	0.0169435	0.0055676	-0.234941	0.0495189	0.147279	-0.055204	0.0107129	0.920727	0.0103077	-0.00356427	0.00665062	-0.0487015	-0.299825	-0.040304	0.200715	-0.334937	-0.243434	-0.340209	0.410784	0.0969232	0.0527566	0.148571	-0.192182	-0.0142773	0.142955	-0.0353131	-0.190606	-0.350026	0.192636	-0.284831	-0.129369	0.0692579	-0.00481345	0.0676013	0.042546	-1.33106	-0.170825	-0.0766877	0.201227	-0.102864	0.135078	0.113744	0.0417045	-0.052805	-0.171532	0.0201831	0.0646953	0.875936
1.24	0.216626	0.0159987	0.00374966	-0.196755	0.0513154	0.123567	-0.0550927	0.0114926	0.920825	0.00929624	-0.00350692	0.00487526	-0.050758	-0.263493	-0.037617	0.171568	-0.337355	-0.222407	-0.336338	0.361909	0.0974561	0.0432464	0.146733	-0.171745	-0.0136727	0.113734	-0.0374143	-0.162818	-0.348227	0.160084	-0.286019	-0.105449	0.0691577	-0.00960936	0.0679959	0.0350744	-1.33256	-0.165837	-0.0746729	0.167023	-0.101361	0.188555	0.11418	0.0371378	-0.0544185	-0.151596	0.0208291	0.0592563	0.87435
1.25	0.216757	0.00957075	0.00228543	-0.15216	0.0527903	0.101954	-0.0549747	0.0119916	0.920912	0.00809622	-0.00346727	0.00304919	-0.0525202	-0.215731	-0.0353582	0.137806	-0.339542	-0.202323	-0.332991	0.305116	0.0977607	0.019423	0.145104	-0.147461	-0.0132434	0.0838377	-0.039112	-0.125764	-0.346765	0.128408	-0.286926	-0.0749023	0.0690074	-0.0217295	0.0683067	0.0259662	-1.33403	-0.15758	-0.073033	0.129949	-0.0993581	0.232069	0.114508	0.0284605	-0.0558009	-0.124349	0.0213828	0.0491274	0.87283
1.26	0.216785	-0.00348143	0.00124058	-0.0999068	0.0539434	0.0777274	-0.0548543	0.012063	0.920987	0.00684221	-0.00344548	0.00133906	-0.0538596	-0.151329	-0.0336147	0.100261	-0.341474	-0.17313	-0.330289	0.233158	0.097837	0.00351954	0.143758	-0.114689	-0.0129354	0.0550507	-0.0403198	-0.0794308	-0.345655	0.0899042	-0.287492	-0.0375946	0.0687994	-0.0208704	0.0684884	0.0104384	-1.33542	-0.141733	-0.0718068	0.0852763	-0.0969734	0.262493	0.11476	0.0170021	-0.0568735	-0.0895729	0.0218064	0.0328349	0.871391
1.27	0.216669	-0.0200348	0.000669756	-0.0445124	0.0547219	0.0490699	-0.0547346	0.0118591	0.921048	0.00520802	-0.00343959	-0.000134078	-0.0546631	-0.0752527	-0.0324676	0.0613909	-0.343035	-0.131521	-0.328383	0.146748	0.0978361	-0.00945489	0.142778	-0.0765481	-0.0127392	0.0264436	-0.040983	-0.0318872	-0.34495	0.0487786	-0.287668	0.00309868	0.0685971	-0.021505	0.068513	-0.00396675	-1.33668	-0.121045	-0.0710856	0.0331915	-0.094329	0.282441	0.114876	0.00387774	-0.0575674	-0.05049	0.0220776	0.0198554	0.870103
1.28	0.216409	-0.0317183	0.000601134	0.0150692	0.0550931	0.0210633	-0.0546169	0.0116979	0.921091	0.00343573	-0.0034474	-0.00139044	-0.0548937	-0.000213645	-0.0319832	0.0142023	-0.344126	-0.0851159	-0.327379	0.0540241	0.0976067	-0.0293514	0.14221	-0.0329673	-0.0126857	-0.00949359	-0.0410813	0.0170035	-0.344656	0.0100742	-0.287418	0.0461155	0.0683671	-0.0223136	0.068392	-0.0197318	-1.3378	-0.106605	-0.0709313	-0.0233214	-0.0915495	0.287029	0.114826	-0.0124963	-0.0578553	-0.00722911	0.0221833	0.00175314	0.868979
1.29	0.21603	-0.0432738	0.00104761	0.0734116	0.0550694	-0.00661986	-0.0545015	0.0113957	0.921117	0.00200236	-0.00346631	-0.00232597	-0.0545704	0.0743596	-0.0321964	-0.0332709	-0.344732	-0.0376068	-0.327316	-0.039082	0.0972946	-0.0304352	0.142106	0.0115561	-0.0128016	-0.0455425	-0.0406071	0.0642716	-0.344751	-0.0287744	-0.286737	0.0904459	0.0681777	-0.0136351	0.0681156	-0.036956	-1.33883	-0.0913418	-0.0713605	-0.0812683	-0.0887812	0.278867	0.114682	-0.0175818	-0.0577067	0.0363236	0.0221181	-0.0141637	0.867949
1.3	0.21554	-0.0549765	0.00197969	0.125259	0.0546583	-0.0335736	-0.0543883	0.0112443	0.92113	0.000582922	-0.00349236	-0.00281891	-0.0537249	0.143041	-0.0330799	-0.075203	-0.344838	0.0100861	-0.328154	-0.124413	0.0970226	-0.0286035	0.142447	0.0538804	-0.0131088	-0.0804617	-0.0395945	0.104594	-0.345238	-0.065804	-0.285592	0.138255	0.0680946	-0.00450691	0.0676581	-0.0541436	-1.33977	-0.0755308	-0.0723777	-0.137464	-0.0861374	0.261459	0.114468	-0.0244692	-0.0571372	0.0769542	0.0218889	-0.0300393	0.866962
1.31	0.214934	-0.0683895	0.00334687	0.172594	0.0538918	-0.0572121	-0.0542763	0.011119	0.92113	-0.00043971	-0.00352112	-0.00286093	-0.0524046	0.206102	-0.0345718	-0.113727	-0.344472	0.0527376	-0.329786	-0.197484	0.0966902	-0.0305884	0.143203	0.0915223	-0.0136055	-0.111498	-0.0380933	0.143358	-0.346093	-0.100925	-0.283962	0.18551	0.0680652	-0.000587407	0.0670301	-0.0714702	-1.3406	-0.0594451	-0.07396	-0.190408	-0.0837278	0.231391	0.114181	-0.0227705	-0.0561752	0.116164	0.0214976	-0.0425042	0.866014
1.32	0.214182	-0.0832571	0.00509727	0.213367	0.0528182	-0.0765263	-0.0541669	0.0107946	0.921123	-0.0010422	-0.00354861	-0.00258129	-0.0506234	0.263891	-0.0365982	-0.146444	-0.34368	0.0910867	-0.332098	-0.260422	0.0964432	-0.0217172	0.144305	0.125359	-0.0142228	-0.135151	-0.0361461	0.180109	-0.347294	-0.133449	-0.281878	0.228445	0.0681144	0.0109679	0.0662281	-0.0889008	-1.34129	-0.0425674	-0.0760616	-0.237865	-0.0816619	0.190759	0.113895	-0.028321	-0.0548495	0.148709	0.0209833	-0.0566829	0.865044
1.33	0.213254	-0.103782	0.0071553	0.242843	0.0515237	-0.0884781	-0.0540609	0.0104422	0.92111	-0.00149009	-0.00357168	-0.00195722	-0.0484037	0.317776	-0.0390589	-0.167155	-0.342532	0.120915	-0.33497	-0.310575	0.0962638	-0.0120847	0.145699	0.151476	-0.0148613	-0.142473	-0.0338271	0.211877	-0.348783	-0.159211	-0.279429	0.259279	0.0682975	0.0246253	0.0652753	-0.101224	-1.34182	-0.0201535	-0.0785881	-0.27347	-0.0800227	0.143465	0.113597	-0.0271624	-0.0532352	0.174487	0.0203345	-0.0672024	0.864077
1.34	0.21212	-0.12527	0.00944469	0.263429	0.0500918	-0.0938409	-0.0539581	0.0100982	0.921092	-0.0020818	-0.00358728	-0.00112799	-0.045766	0.364865	-0.0418502	-0.180505	-0.34111	0.141534	-0.338293	-0.35197	0.0962051	0.0024771	0.147338	0.175071	-0.0154157	-0.138357	-0.0312155	0.239786	-0.350494	-0.178356	-0.276724	0.277578	0.0686216	0.0408166	0.0642176	-0.108157	-1.34214	0.00434275	-0.0814426	-0.298901	-0.0788788	0.0896862	0.113311	-0.0231983	-0.0513945	0.192821	0.0196082	-0.0734065	0.863078
1.35	0.210803	-0.140443	0.0118843	0.273592	0.048612	-0.0915798	-0.0538573	0.0101102	0.921067	-0.0030043	-0.00359378	-0.000166621	-0.0427779	0.396917	-0.0448693	-0.188003	-0.339498	0.153171	-0.341977	-0.382124	0.0962431	0.00283122	0.149171	0.188377	-0.0158178	-0.129747	-0.0284033	0.258668	-0.352344	-0.186445	-0.273911	0.282149	0.0690747	0.0460309	0.0631107	-0.11206	-1.34225	0.0224547	-0.0845103	-0.312206	-0.0782716	0.0334745	0.113006	-0.0279079	-0.0494279	0.200285	0.0188381	-0.0769864	0.862065
1.36	0.209383	-0.146332	0.0143923	0.274005	0.0471842	-0.0814294	-0.0537539	0.010621	0.921032	-0.00387711	-0.00359033	0.00086698	-0.0395994	0.407815	-0.0480101	-0.191543	-0.337795	0.155572	-0.345886	-0.396096	0.0961869	-0.0132501	0.151122	0.197782	-0.0160871	-0.121697	-0.0254884	0.267325	-0.354207	-0.181533	-0.271096	0.277678	0.0694924	0.0375077	0.0619822	-0.110476	-1.34222	0.0331754	-0.0876606	-0.312757	-0.0782185	-0.0228009	0.112697	-0.0275237	-0.0474372	0.197729	0.0180648	-0.0719337	0.860979
1.37	0.207949	-0.143832	0.0168709	0.261967	0.0459107	-0.0638334	-0.0536441	0.0113492	0.92099	-0.0046133	-0.00357614	0.0019541	-0.0364143	0.396916	-0.0511362	-0.187014	-0.336112	0.147595	-0.349842	-0.391566	0.0959619	-0.0300627	0.153122	0.198635	-0.0162559	-0.111138	-0.022585	0.263905	-0.355958	-0.166549	-0.268385	0.262239	0.0698085	0.0217852	0.0608933	-0.105078	-1.34211	0.0367127	-0.090749	-0.299253	-0.0786959	-0.0740022	0.112362	-0.0319105	-0.0455252	0.183708	0.0173162	-0.0707725	0.859838
1.38	0.206587	-0.131529	0.0192248	0.238974	0.0448897	-0.0379625	-0.0535246	0.0125343	0.920942	-0.00474534	-0.00355139	0.00298381	-0.0334226	0.360509	-0.0541139	-0.177411	-0.334579	0.125864	-0.353633	-0.36286	0.095552	-0.0469381	0.155074	0.188818	-0.0163624	-0.1023	-0.0197996	0.2491	-0.357515	-0.144224	-0.265861	0.240251	0.0699323	0.00249388	0.059861	-0.0995392	-1.34201	0.0302468	-0.0936299	-0.27139	-0.0796552	-0.118615	0.111956	-0.043547	-0.0438093	0.159108	0.016622	-0.0604251	0.858714
1.39	0.205386	-0.110944	0.0213713	0.207309	0.0442094	-0.00664761	-0.0533924	0.0138847	0.920897	-0.00398871	-0.0035166	0.00393577	-0.0308389	0.302541	-0.0568212	-0.163567	-0.333334	0.0930444	-0.357021	-0.312135	0.0950234	-0.0510311	0.156875	0.168046	-0.016461	-0.0957837	-0.0172242	0.225077	-0.358814	-0.113976	-0.263583	0.21434	0.0698359	-0.0153626	0.058877	-0.0971375	-1.34198	0.0141424	-0.0961692	-0.232577	-0.0810302	-0.154904	0.111407	-0.0596643	-0.0423922	0.125181	0.0160571	-0.0477174	0.857754
1.4	0.204373	-0.0938634	0.0232137	0.164551	0.0439332	0.0274853	-0.0532478	0.0149577	0.920862	-0.00295904	-0.00347269	0.00480005	-0.0287704	0.2398	-0.0591323	-0.138147	-0.332474	0.0543129	-0.359837	-0.250928	0.094537	-0.0453975	0.158452	0.146352	-0.0165411	-0.07698	-0.0149594	0.193669	-0.359765	-0.0751193	-0.261613	0.17972	0.0697406	-0.0107493	0.0579946	-0.0835663	-1.34207	0.0012675	-0.0982493	-0.182903	-0.0827122	-0.178646	0.110678	-0.0785313	-0.0413542	0.0832402	0.0156423	-0.0313135	0.857045
1.41	0.203495	-0.0835862	0.0246734	0.114016	0.0440945	0.063231	-0.0530947	0.0154537	0.920837	-0.00190543	-0.003421	0.00549698	-0.0271906	0.18131	-0.0609618	-0.103259	-0.332057	0.0089506	-0.362011	-0.185769	0.094135	-0.0253582	0.159756	0.113117	-0.0164975	-0.0419967	-0.013097	0.158507	-0.360291	-0.0301077	-0.260041	0.13292	0.0696346	-0.00832403	0.0572636	-0.0629883	-1.3422	-0.00434282	-0.0997867	-0.125055	-0.0845798	-0.190289	0.109765	-0.0920704	-0.0407544	0.0390882	0.0153992	-0.013653	0.856656
1.42	0.202677	-0.0778602	0.0256961	0.0607844	0.0447122	0.0996175	-0.052939	0.0156313	0.920821	-0.00134542	-0.00336363	0.00593425	-0.0260121	0.127778	-0.0622687	-0.0665208	-0.33213	-0.040344	-0.363553	-0.12385	0.0939387	-0.0213835	0.160773	0.0892406	-0.0161875	0.00524825	-0.0117132	0.122173	-0.36036	0.0169947	-0.258992	0.0743975	0.0695888	-0.00267787	0.0567478	-0.0386357	-1.34233	-0.00513335	-0.100722	-0.0624459	-0.0865114	-0.191661	0.108743	-0.107154	-0.0406078	-0.00640978	0.0153459	0.0092099	0.856562
1.43	0.20188	-0.0769345	0.026253	0.00339934	0.0458108	0.137317	-0.0527826	0.0155261	0.920807	-0.001525	-0.00330271	0.00623871	-0.0251821	0.0816331	-0.0630401	-0.0234964	-0.332756	-0.093268	-0.364498	-0.0684724	0.0936421	-0.0374722	0.161544	0.0647317	-0.0154983	0.0680749	-0.0108803	0.0814493	-0.35993	0.0676347	-0.258627	-0.00340774	0.0695728	-0.00252419	0.0565363	-0.00249031	-1.34239	-0.00124886	-0.101001	0.00617069	-0.088388	-0.179776	0.107604	-0.113096	-0.0409167	-0.0515522	0.0154688	0.0257801	0.856713
1.44	0.201104	-0.0680216	0.0263338	-0.049802	0.0473816	0.173751	-0.0526281	0.0155028	0.920788	-0.00247949	-0.00323971	0.00631702	-0.0246608	0.029183	-0.063269	0.0129155	-0.333871	-0.135609	-0.364912	-0.0148316	0.09315	-0.0588199	0.162081	0.0442888	-0.0143702	0.12555	-0.0106594	0.0382498	-0.358971	0.123272	-0.259093	-0.0897278	0.0695172	-0.00919714	0.0566879	0.0345748	-1.34236	-0.00455879	-0.100604	0.073134	-0.0900851	-0.158238	0.106452	-0.119511	-0.0416557	-0.0920257	0.015773	0.0427578	0.856993
1.45	0.200471	-0.0463275	0.0259843	-0.0993218	0.0494107	0.210768	-0.0524717	0.0158239	0.920759	-0.00327911	-0.00317694	0.00616874	-0.0245984	-0.036906	-0.0629915	0.0427476	-0.335432	-0.178734	-0.364771	0.040954	0.0925288	-0.0628613	0.162426	0.0253827	-0.0129367	0.167567	-0.0110398	-0.00929057	-0.357403	0.189703	-0.26042	-0.173967	0.0693707	-0.0202914	0.0572195	0.0711136	-1.34238	-0.0213908	-0.0995371	0.139848	-0.0915159	-0.125948	0.105278	-0.118618	-0.0427877	-0.129819	0.0162284	0.0559186	0.857329
1.46	0.200061	-0.0217997	0.0252273	-0.160856	0.0521297	0.312629	-0.0523116	0.0160783	0.920723	-0.00372479	-0.00312172	0.00441802	-0.0251313	-0.117629	-0.0622228	0.0653223	-0.337716	-0.290802	-0.364037	0.107147	0.0919611	-0.0443872	0.162571	0.00221092	-0.0112545	0.217911	-0.0119938	-0.048929	-0.354924	0.321214	-0.262615	-0.267393	0.0691523	-0.0223751	0.058131	0.109969	-1.34253	-0.0494603	-0.0975558	0.273045	-0.0926486	-0.102824	0.104163	-0.105013	-0.0442856	-0.166727	0.0168287	0.0731829	0.85762
1.47	0.199847	-0.000195465	0.0241095	-0.236382	0.0565971	0.533433	-0.0521528	0.0155803	0.920686	-0.00380078	-0.0030979	-1.35E-05	-0.0264461	-0.209179	-0.0610188	0.0719834	-0.341714	-0.502306	-0.36259	0.17899	0.0916846	-0.0090111	0.162505	-0.0156428	-0.00909564	0.287287	-0.0134168	-0.0657364	-0.350626	0.541116	-0.265814	-0.370929	0.0689406	-0.0202862	0.0594059	0.142503	-1.34284	-0.0891232	-0.0935981	0.52375	-0.0937718	-0.12306	0.103189	-0.0917256	-0.0461655	-0.204509	0.017614	0.0928924	0.857845
1.48	0.199784	0.0204697	0.022757	-0.302745	0.0636135	0.782044	-0.0520006	0.0148872	0.920646	-0.00403041	-0.00312495	-0.00540665	-0.0285713	-0.289109	-0.0594969	0.069483	-0.34797	-0.715304	-0.360496	0.232097	0.0918112	0.029259	0.162269	-0.0282839	-0.00635863	0.340329	-0.0151666	-0.0763401	-0.344069	0.753926	-0.269946	-0.446128	0.0686919	-0.0307649	0.0609257	0.159367	-1.34331	-0.133776	-0.08688	0.798083	-0.0952745	-0.170963	0.102361	-0.0776441	-0.0483675	-0.229499	0.018577	0.10529	0.858063
1.49	0.199876	0.0381196	0.0213492	-0.333497	0.0728432	0.9527	-0.0518545	0.0143806	0.920604	-0.00446026	-0.0032038	-0.0101607	-0.0313162	-0.336707	-0.0577986	0.060441	-0.356073	-0.860365	-0.358018	0.255793	0.0922007	0.0459325	0.161956	-0.0341222	-0.00332434	0.352293	-0.0170783	-0.0814861	-0.33572	0.89198	-0.274568	-0.469227	0.0683153	-0.0470419	0.0625376	0.161362	-1.34397	-0.170623	-0.0777565	0.986643	-0.0972869	-0.217468	0.101682	-0.0666356	-0.0507067	-0.233355	0.0196162	0.105344	0.85832
1.5	0.200116	0.0513215	0.0200546	-0.312442	0.0829999	0.940582	-0.0517114	0.0141761	0.920557	-0.0047018	-0.00331977	-0.0123569	-0.0343167	-0.335616	-0.0560545	0.0573071	-0.365051	-0.862485	-0.355472	0.241945	0.0927246	0.0562	0.161621	-0.0332893	-0.000405801	0.310896	-0.0189622	-0.0860112	-0.326631	0.875739	-0.279139	-0.433453	0.0677773	-0.0576899	0.0641191	0.153186	-1.34479	-0.187774	-0.0675315	0.985365	-0.0995956	-0.218835	0.101096	-0.0619623	-0.0529463	-0.207852	0.0206077	0.0955066	0.858721
1.51	0.200512	0.0632688	0.0189204	-0.278267	0.0922741	0.826853	-0.051572	0.013691	0.92051	-0.00443443	-0.00344771	-0.0132508	-0.037159	-0.321531	-0.0542837	0.0674521	-0.373559	-0.805556	-0.353138	0.227196	0.0932836	0.0520621	0.161273	-0.0386799	0.0020002	0.258272	-0.0207178	-0.0920222	-0.318182	0.806348	-0.283241	-0.389028	0.0671609	-0.0679724	0.065603	0.143389	-1.34576	-0.195828	-0.0580042	0.886459	-0.10161	-0.167644	0.100504	-0.0624102	-0.0549039	-0.179064	0.0214392	0.0783054	0.859366
1.52	0.201052	0.0734822	0.0178885	-0.238058	0.100166	0.670123	-0.0514382	0.0130595	0.92047	-0.00361908	-0.00358375	-0.0138905	-0.0398224	-0.305702	-0.0524718	0.0730394	-0.381269	-0.694671	-0.350899	0.222329	0.0937603	0.0386332	0.160865	-0.0470228	0.00391827	0.203557	-0.0223	-0.0907152	-0.310523	0.70884	-0.286914	-0.344496	0.0664309	-0.0738198	0.0669887	0.132428	-1.34688	-0.19754	-0.0496468	0.745551	-0.102981	-0.0892096	0.0999071	-0.0636367	-0.0565386	-0.145363	0.0221122	0.0639396	0.860238
1.53	0.201711	0.0772527	0.0169072	-0.196004	0.106222	0.47183	-0.0513106	0.012356	0.920439	-0.00266561	-0.0037233	-0.0139374	-0.0422616	-0.277851	-0.0506672	0.0784636	-0.387509	-0.520743	-0.348726	0.212681	0.0941376	0.0365795	0.16038	-0.0527551	0.00531883	0.150625	-0.0237085	-0.0929203	-0.304091	0.564461	-0.290113	-0.295709	0.0657512	-0.0650534	0.0682935	0.126379	-1.34814	-0.187857	-0.0429054	0.564647	-0.103429	0.0138859	0.0992841	-0.070446	-0.0578118	-0.10574	0.0226335	0.0489839	0.861361
1.54	0.202388	0.0702788	0.0159259	-0.152464	0.110138	0.253649	-0.0511918	0.0113728	0.920417	-0.00182738	-0.00386115	-0.0135319	-0.0443227	-0.230331	-0.0489559	0.0801722	-0.391846	-0.324779	-0.346716	0.188465	0.0944835	0.0286535	0.159833	-0.0571775	0.0062726	0.107319	-0.0249908	-0.0952657	-0.299285	0.38744	-0.292831	-0.246768	0.0652148	-0.0426907	0.0695269	0.118965	-1.34944	-0.164835	-0.0380969	0.361769	-0.102783	0.125412	0.0985742	-0.0813366	-0.0586624	-0.0599848	0.0229872	0.0302248	0.86279
1.55	0.203019	0.0605363	0.0149825	-0.0934047	0.111751	0.0236655	-0.0510819	0.0106587	0.920403	-0.00103062	-0.00399241	-0.0126518	-0.0458969	-0.168152	-0.0475079	0.0624861	-0.394164	-0.124554	-0.345022	0.149174	0.0946915	0.0110037	0.159256	-0.0570205	0.00677873	0.0526496	-0.0261271	-0.0892157	-0.296444	0.174783	-0.295001	-0.183463	0.0648094	-0.0376417	0.0706605	0.104926	-1.35071	-0.139443	-0.0354521	0.134846	-0.101073	0.219991	0.0977133	-0.0931437	-0.0590235	-0.0077373	0.0231392	0.00832363	0.864533
1.56	0.203549	0.040619	0.0142728	-0.010885	0.110973	-0.202182	-0.0509787	0.00992208	0.920397	-8.19E-05	-0.00411261	-0.0112989	-0.0468997	-0.0802675	-0.0466138	0.0232968	-0.394493	0.0653231	-0.343813	0.0902166	0.0947155	-0.00954575	0.158752	-0.0433988	0.00675233	-0.0120015	-0.0269154	-0.0588542	-0.295791	-0.0428659	-0.296421	-0.0979475	0.0645465	-0.0123175	0.0715912	0.0791545	-1.35193	-0.105461	-0.03519	-0.107598	-0.0986247	0.26936	0.0967729	-0.0962399	-0.0588196	0.0526417	0.0230654	-0.0120898	0.86644
1.57	0.20384	0.00641385	0.0139943	0.0956147	0.107688	-0.483653	-0.0508831	0.00930629	0.920402	0.00113563	-0.00421147	-0.00759094	-0.0470657	0.0515055	-0.0464975	-0.00876947	-0.392783	0.309355	-0.343359	-0.00914939	0.0945894	-0.0135364	0.158437	-0.0178911	0.00617562	-0.0918819	-0.0271552	-0.0259698	-0.297514	-0.335786	-0.296843	0.0244358	0.0646633	0.0383681	0.0721901	0.0392532	-1.353	-0.0537343	-0.0375767	-0.421086	-0.0958716	0.293095	0.0957671	-0.100066	-0.0579616	0.127835	0.0227464	-0.0404234	0.86848
1.58	0.20385	-0.0208373	0.0141579	0.220633	0.100502	-0.903362	-0.0507911	0.00905409	0.920421	0.00233508	-0.00424845	0.000163405	-0.0458717	0.207458	-0.0471232	-0.0156362	-0.387696	0.679137	-0.344168	-0.144737	0.0944282	-0.0176926	0.1584	0.00765704	0.00464344	-0.20977	-0.0269422	-0.0262414	-0.303154	-0.760543	-0.295756	0.183883	0.0652725	0.084045	0.0723737	0.000164067	-1.35385	0.00548437	-0.0440994	-0.879896	-0.0926799	0.35137	0.0947062	-0.108769	-0.0562892	0.206542	0.022069	-0.0809716	0.870554
1.59	0.203679	-0.0427228	0.0145721	0.264633	0.0901491	-1.05156	-0.0507033	0.00841441	0.920449	0.00319907	-0.00422279	0.00417367	-0.0436083	0.283851	-0.0482687	-0.0286649	-0.379971	0.806747	-0.346023	-0.212185	0.0942075	-0.0225376	0.158584	0.0280556	0.00236253	-0.239266	-0.0264305	-0.0104516	-0.31169	-0.884896	-0.293527	0.242903	0.0662369	0.106764	0.0722763	-0.0185122	-1.35453	0.0384484	-0.0540548	-1.05796	-0.0891332	0.348749	0.0936651	-0.0905136	-0.0539921	0.252176	0.0210848	-0.0972194	0.872409
1.6	0.203288	-0.0675681	0.0150965	0.257917	0.0796856	-0.948051	-0.0506228	0.00759736	0.920478	0.0022765	-0.00417649	0.00471464	-0.0409527	0.315748	-0.049738	-0.0518741	-0.371812	0.781121	-0.348319	-0.245672	0.0941113	0.00295873	0.158989	0.0553358	0.000264394	-0.201343	-0.0256583	0.0310115	-0.320444	-0.843846	-0.291111	0.233525	0.0673284	0.107582	0.0720427	-0.0298414	-1.35496	0.0554204	-0.0644076	-0.985306	-0.0860976	0.247196	0.0927872	-0.0709871	-0.0513992	0.266053	0.0200252	-0.103521	0.873762
1.61	0.202631	-0.087074	0.0158439	0.255479	0.0707509	-0.788267	-0.0505479	0.0076527	0.92049	-2.77E-06	-0.00412874	0.00525211	-0.0381091	0.343866	-0.0515243	-0.0776361	-0.364221	0.723677	-0.350965	-0.289929	0.0942094	0.0125887	0.159706	0.0910967	-0.00127802	-0.172253	-0.0245802	0.0707716	-0.328635	-0.804484	-0.288836	0.230065	0.0682606	0.0754351	0.0716937	-0.0430619	-1.35511	0.0663691	-0.0735871	-0.865396	-0.0844393	0.0840433	0.0921254	-0.0541137	-0.0487204	0.273791	0.0189634	-0.105245	0.874497
1.62	0.201881	-0.0849404	0.0169528	0.273307	0.0629662	-0.69506	-0.0504652	0.00898537	0.920479	-0.00213256	-0.00406564	0.00753316	-0.0350928	0.362478	-0.0536192	-0.0993439	-0.356921	0.694302	-0.354139	-0.342067	0.0941766	-0.0145635	0.160805	0.125454	-0.00273553	-0.19581	-0.0232217	0.0864344	-0.336698	-0.792273	-0.286368	0.264361	0.0689035	0.0487437	0.0711676	-0.060644	-1.35515	0.064986	-0.0820161	-0.817103	-0.0844337	-0.0808224	0.0916302	-0.0393334	-0.0459607	0.278153	0.0178626	-0.111135	0.874552
1.63	0.201236	-0.0657002	0.0184277	0.293657	0.0559954	-0.612496	-0.0503651	0.0110923	0.920453	-0.00271234	-0.00397879	0.00980124	-0.0321012	0.351911	-0.0559311	-0.1281	-0.350053	0.647785	-0.357715	-0.367209	0.0938924	-0.0380121	0.162182	0.14529	-0.00447498	-0.241631	-0.0216189	0.0982971	-0.344398	-0.733843	-0.283515	0.305495	0.0691858	0.0112773	0.0704654	-0.0815951	-1.35526	0.0461774	-0.0900149	-0.778644	-0.0860792	-0.244502	0.0912567	-0.0284163	-0.0432115	0.270855	0.0167322	-0.109823	0.873934
1.64	0.200821	-0.0415725	0.0202096	0.296907	0.0498183	-0.523961	-0.0502428	0.0133371	0.920429	-0.00166893	-0.00387051	0.0118096	-0.0294266	0.312695	-0.0583838	-0.147479	-0.343693	0.588228	-0.361353	-0.353614	0.0934462	-0.0506353	0.163678	0.148786	-0.00661252	-0.282241	-0.0197621	0.102055	-0.351342	-0.641387	-0.280262	0.340736	0.0692445	-0.00614297	0.0695481	-0.10284	-1.35559	0.0197813	-0.097552	-0.722952	-0.0893083	-0.390158	0.090898	-0.0316842	-0.0406168	0.247013	0.0156512	-0.101584	0.872813
1.65	0.200603	-0.0239798	0.022059	0.266246	0.0446147	-0.417766	-0.0501002	0.0151746	0.920423	0.000627027	-0.00374416	0.0133524	-0.027233	0.249657	-0.0607115	-0.140167	-0.338067	0.505919	-0.364649	-0.297464	0.0928875	-0.0579136	0.165099	0.130199	-0.00899929	-0.294556	-0.0178378	0.089169	-0.357247	-0.527548	-0.276722	0.362864	0.0690816	-0.0274653	0.068415	-0.122817	-1.35612	-0.000492297	-0.104335	-0.629444	-0.0938554	-0.501514	0.0905573	-0.0332438	-0.0383401	0.206032	0.0146815	-0.0883186	0.87131
1.66	0.20054	-0.00651897	0.023642	0.190039	0.0407291	-0.271168	-0.0499398	0.0169012	0.920446	0.00418579	-0.00360663	0.0139178	-0.025741	0.144657	-0.0625554	-0.104873	-0.333515	0.375664	-0.367116	-0.184583	0.0922997	-0.0632296	0.166182	0.0825458	-0.0114503	-0.276836	-0.0161435	0.0510355	-0.361848	-0.376063	-0.273043	0.366414	0.068605	-0.0765305	0.0671041	-0.136018	-1.35677	-0.024884	-0.109865	-0.469845	-0.0993062	-0.565344	0.0900762	-0.052568	-0.0365935	0.140252	0.0138822	-0.0664312	0.869759
1.67	0.200572	-0.00276652	0.0245806	0.0714983	0.0387275	-0.0797952	-0.0497658	0.0175653	0.92051	0.00865499	-0.00347045	0.0130433	-0.0252298	0.0182977	-0.063509	-0.0394921	-0.330612	0.193368	-0.368183	-0.0260327	0.0917411	-0.0319197	0.166698	0.0185698	-0.0136809	-0.207414	-0.015035	0.00261375	-0.364749	-0.198486	-0.2695	0.332573	0.0676676	-0.085295	0.0657475	-0.129838	-1.35748	-0.0399938	-0.113387	-0.239128	-0.105122	-0.576227	0.0894211	-0.078713	-0.0356192	0.0539044	0.0133626	-0.0328134	0.868345
1.68	0.200414	-0.0306391	0.0247556	-0.0355246	0.0388293	0.0990797	-0.0495951	0.0164133	0.920617	0.0124419	-0.00334924	0.0111217	-0.0254974	-0.0631806	-0.0634709	0.0256491	-0.329615	0.0152989	-0.36767	0.120377	0.0918268	0.0377892	0.166553	-0.0413698	-0.0151018	-0.0897114	-0.0145654	-0.0114466	-0.365986	-0.0518976	-0.266525	0.258432	0.0670679	-0.0389339	0.0645158	-0.116692	-1.35798	-0.0272967	-0.114573	-0.0161735	-0.110889	-0.563873	0.0885374	-0.10176	-0.0355411	-0.0352502	0.0132131	0.0120522	0.86722
1.69	0.199932	-0.0505396	0.024326	-0.114319	0.040599	0.219119	-0.049436	0.0156646	0.920753	0.0145706	-0.00324719	0.00941221	-0.0262156	-0.126698	-0.062675	0.0746754	-0.330275	-0.132302	-0.36586	0.236189	0.0923257	0.0563777	0.165874	-0.0926191	-0.0154866	0.00982265	-0.0146003	-0.0273334	-0.365889	0.0730031	-0.264378	0.175175	0.0668207	-0.0185722	0.0634552	-0.094969	-1.35811	-0.0177939	-0.113852	0.144145	-0.116379	-0.526287	0.087452	-0.116631	-0.0363281	-0.117399	0.0134296	0.0408745	0.86628
1.7	0.199459	-0.0229173	0.0234021	-0.177458	0.043391	0.286345	-0.0492737	0.0170594	0.920906	0.0161164	-0.00315965	0.00810419	-0.0275726	-0.230712	-0.0612475	0.106139	-0.332235	-0.237021	-0.362944	0.347219	0.0928836	0.0499731	0.164705	-0.142979	-0.0153935	0.039736	-0.0151869	-0.0827019	-0.364472	0.212239	-0.262948	0.115714	0.066577	-0.0304156	0.0626314	-0.0695152	-1.35816	-0.0469269	-0.111841	0.249585	-0.121307	-0.45064	0.0862542	-0.122045	-0.0378872	-0.190621	0.0139616	0.0723588	0.865226
1.71	0.199401	0.0232708	0.0219742	-0.240077	0.0468848	0.340875	-0.0490926	0.0190678	0.921075	0.0176033	-0.00308601	0.00646763	-0.0299676	-0.353648	-0.059141	0.136573	-0.335177	-0.3192	-0.358902	0.457595	0.0933978	0.0531124	0.163061	-0.18492	-0.0154328	0.0469532	-0.016446	-0.15183	-0.361675	0.337195	-0.262063	0.0596994	0.0663416	-0.0142488	0.0620869	-0.0372111	-1.3585	-0.0932757	-0.108796	0.345884	-0.125317	-0.340021	0.0850418	-0.122703	-0.0401613	-0.258203	0.0147607	0.0968342	0.863909
1.72	0.199641	0.0359579	0.0200546	-0.299985	0.051005	0.397484	-0.0488977	0.0197134	0.921256	0.0186269	-0.00303216	0.00403916	-0.03318	-0.429629	-0.0563495	0.178768	-0.338924	-0.399887	-0.353859	0.547991	0.0941105	0.0873034	0.160985	-0.228927	-0.0154211	0.0963776	-0.0183285	-0.194552	-0.357922	0.417466	-0.261813	-0.0129503	0.0663831	0.0197695	0.0618588	-0.00796821	-1.35902	-0.107607	-0.104765	0.44821	-0.128141	-0.213688	0.0838423	-0.125218	-0.0430579	-0.316212	0.0158043	0.122901	0.862394
1.73	0.19989	0.0333466	0.0177069	-0.380182	0.0564356	0.610949	-0.0486999	0.0196961	0.921443	0.0186799	-0.0030186	-0.00215586	-0.0369639	-0.513251	-0.0529689	0.199628	-0.344095	-0.624493	-0.347862	0.653938	0.0951413	0.114836	0.158523	-0.261001	-0.0147912	0.195216	-0.020703	-0.199904	-0.3528	0.63477	-0.262482	-0.127295	0.0667434	0.0474424	0.061977	0.0306522	-1.35946	-0.130807	-0.0990697	0.706689	-0.129844	-0.130917	0.0825932	-0.128121	-0.0465607	-0.380151	0.0171157	0.152363	0.860832
1.74	0.20005	0.0281456	0.0151285	-0.458327	0.0649198	0.94998	-0.0485053	0.0193451	0.921625	0.0175109	-0.00308572	-0.0113548	-0.0415313	-0.597371	-0.049227	0.190341	-0.352107	-0.923027	-0.340795	0.751012	0.0964926	0.141079	0.155798	-0.279469	-0.0130626	0.302163	-0.023331	-0.176999	-0.344967	0.918427	-0.26439	-0.244936	0.0672594	0.0482403	0.0624233	0.0550835	-1.35978	-0.169807	-0.0900022	1.0819	-0.131082	-0.11703	0.081422	-0.119454	-0.0506654	-0.431931	0.0187205	0.178728	0.859142
1.75	0.200223	0.0430881	0.0126064	-0.459192	0.075918	1.05372	-0.0483062	0.0206253	0.921795	0.0167546	-0.00322982	-0.0167133	-0.0466706	-0.628248	-0.045357	0.175708	-0.362079	-0.981099	-0.333118	0.770309	0.0977891	0.106038	0.152948	-0.292552	-0.0107304	0.293595	-0.0260306	-0.182091	-0.335272	0.966828	-0.266999	-0.256052	0.0675579	0.0182093	0.0629901	0.0552432	-1.36008	-0.198163	-0.0781561	1.20452	-0.132116	-0.0727714	0.0803392	-0.119002	-0.0550576	-0.435554	0.0205028	0.182234	0.857292
1.76	0.200715	0.0821539	0.0103642	-0.405983	0.0867633	0.958555	-0.0480881	0.0229782	0.921964	0.0173126	-0.00341153	-0.0193634	-0.0520187	-0.641947	-0.0415225	0.155786	-0.371897	-0.925487	-0.325445	0.760297	0.0987041	0.0647186	0.149954	-0.301828	-0.00899081	0.195639	-0.028629	-0.194297	-0.325865	0.893012	-0.269298	-0.196614	0.0676272	-0.00444517	0.063463	0.0371867	-1.36064	-0.224634	-0.0662433	1.11725	-0.132435	0.0242682	0.0792787	-0.111225	-0.0593218	-0.408324	0.0221852	0.164975	0.855269
1.77	0.201646	0.11919	0.00844752	-0.335318	0.0959366	0.747636	-0.0478466	0.0252194	0.922142	0.0184665	-0.00361195	-0.0205291	-0.0574448	-0.638263	-0.0377701	0.146438	-0.380794	-0.796775	-0.317904	0.745731	0.0991995	0.0487952	0.146828	-0.314111	-0.0083328	0.0749564	-0.0309277	-0.198749	-0.317579	0.749869	-0.270843	-0.11044	0.0674899	-0.0236337	0.0637372	0.016892	-1.36158	-0.234333	-0.0557948	0.915265	-0.131557	0.170479	0.0782574	-0.109749	-0.0631985	-0.359757	0.0236804	0.144935	0.853057
1.78	0.202921	0.144534	0.00674229	-0.269329	0.102605	0.488956	-0.0475861	0.0268238	0.922333	0.0195922	-0.00382063	-0.0212305	-0.0627374	-0.619405	-0.0340662	0.14349	-0.387993	-0.596951	-0.310535	0.730429	0.0997415	0.0540223	0.143624	-0.325677	-0.00876369	-0.0330448	-0.0328714	-0.197469	-0.310977	0.572595	-0.271507	-0.0250719	0.0672514	-0.0200976	0.0638108	0.000660172	-1.36283	-0.225935	-0.0476273	0.671374	-0.129025	0.353702	0.0772195	-0.115548	-0.0665237	-0.298407	0.0249496	0.11933	0.850771
1.79	0.204403	0.154467	0.00510367	-0.221035	0.106694	0.254699	-0.0473139	0.0274243	0.922533	0.0203893	-0.00403879	-0.022554	-0.0677921	-0.586767	-0.0304772	0.134684	-0.393044	-0.384998	-0.303372	0.704112	0.100372	0.0627452	0.140392	-0.323151	-0.0100441	-0.104652	-0.034501	-0.190419	-0.306136	0.40904	-0.271428	0.0353514	0.067043	-0.0200148	0.063781	-0.00480969	-1.36427	-0.206009	-0.0418063	0.456696	-0.124577	0.548637	0.0761032	-0.125781	-0.0691894	-0.227029	0.025938	0.0943912	0.84862
1.8	0.205924	0.149742	0.00346083	-0.183702	0.108711	0.0840484	-0.0470404	0.0271128	0.922737	0.0202593	-0.00427514	-0.0248488	-0.0725226	-0.538258	-0.0271664	0.110418	-0.396177	-0.225284	-0.296535	0.661631	0.101163	0.0899084	0.137197	-0.312595	-0.011775	-0.140126	-0.0358607	-0.171122	-0.302822	0.268395	-0.270899	0.0682508	0.0668004	-0.0270576	0.0637187	-0.00809788	-1.36575	-0.1831	-0.0378517	0.302029	-0.118251	0.723205	0.0748605	-0.129845	-0.0711155	-0.151085	0.0266457	0.0648891	0.846757
1.81	0.207374	0.137476	0.00192257	-0.127382	0.109199	-0.0578486	-0.0467719	0.0266893	0.922935	0.0192906	-0.00453599	-0.0271197	-0.0768526	-0.465407	-0.024383	0.0613302	-0.397919	-0.0939383	-0.290237	0.590833	0.10214	0.0909163	0.134159	-0.285194	-0.0137447	-0.17974	-0.0368894	-0.135744	-0.300951	0.106276	-0.270039	0.111534	0.0664562	-0.0366807	0.0635951	-0.019699	-1.3672	-0.160263	-0.0353084	0.158525	-0.110372	0.852167	0.0735673	-0.131481	-0.0722627	-0.0681366	0.0270356	0.0338335	0.8452
1.82	0.208561	0.0926079	0.000901699	0.0228892	0.107366	-0.397694	-0.0465075	0.0260489	0.923121	0.0177948	-0.00480119	-0.0246294	-0.080275	-0.272529	-0.0226489	-0.00698644	-0.397607	0.22125	-0.285064	0.421455	0.102818	0.0397007	0.131561	-0.220513	-0.0161568	-0.270752	-0.0372397	-0.0705318	-0.301633	-0.276767	-0.268398	0.232701	0.0661707	-0.0101443	0.0632332	-0.0558842	-1.36849	-0.0894207	-0.0351756	-0.221307	-0.101424	0.946358	0.0722326	-0.135902	-0.0724222	0.0488316	0.0270708	-0.0108692	0.844
1.83	0.209077	0.00480564	0.000749045	0.207239	0.100855	-0.846433	-0.0462599	0.0231596	0.923285	0.0145421	-0.00501478	-0.018463	-0.0815594	0.0220647	-0.0224808	-0.059472	-0.393391	0.580921	-0.282125	0.168436	0.10288	-0.0195201	0.129813	-0.121798	-0.0192496	-0.340671	-0.0365809	0.0161376	-0.306884	-0.699562	-0.265326	0.366017	0.0665847	0.090602	0.0624802	-0.0868473	-1.36925	0.0329446	-0.040057	-0.7293	-0.09156	1.01835	0.0708034	-0.146385	-0.0713657	0.164349	0.0265806	-0.0642147	0.843295
1.84	0.208657	-0.0875586	0.00135393	0.297586	0.0911576	-0.972251	-0.0460458	0.0197042	0.923408	0.0102056	-0.00518585	-0.0164726	-0.0805008	0.260286	-0.0237939	-0.101172	-0.386998	0.662792	-0.28161	-0.0583384	0.102673	-0.00988157	0.12911	-0.0203763	-0.0221786	-0.304743	-0.0349531	0.112728	-0.314668	-0.79987	-0.261425	0.400612	0.0678003	0.147983	0.0615454	-0.0993244	-1.36914	0.126798	-0.0485546	-0.907059	-0.0814367	0.987395	0.0692844	-0.141698	-0.0693341	0.243864	0.025677	-0.0901689	0.843063
1.85	0.207487	-0.143534	0.00253575	0.332169	0.0813982	-0.858695	-0.0458591	0.0180262	0.923489	0.00608912	-0.00535461	-0.0176714	-0.0777633	0.418391	-0.0262422	-0.15104	-0.380327	0.643396	-0.283263	-0.266895	0.102894	0.0460359	0.129433	0.0831909	-0.0243664	-0.261691	-0.0326025	0.194987	-0.322707	-0.779661	-0.257373	0.408512	0.0693656	0.150852	0.0604887	-0.112744	-1.36833	0.166842	-0.0575593	-0.847447	-0.072128	0.847898	0.0678275	-0.139281	-0.0666449	0.29641	0.024575	-0.106889	0.843137
1.86	0.205933	-0.170486	0.00436436	0.363978	0.0732483	-0.675139	-0.0456774	0.0185673	0.92353	0.00187266	-0.00554044	-0.0190296	-0.0740021	0.532657	-0.029668	-0.205882	-0.374081	0.59736	-0.286905	-0.460991	0.103432	0.0614146	0.130761	0.179444	-0.0260374	-0.257302	-0.0295828	0.266088	-0.330245	-0.729155	-0.253171	0.439962	0.0707313	0.12577	0.0592432	-0.137691	-1.36713	0.177234	-0.0654603	-0.72789	-0.0646347	0.632301	0.0663269	-0.145442	-0.0635117	0.337686	0.0233075	-0.126891	0.843549
1.87	0.204176	-0.18739	0.00692691	0.416134	0.0664672	-0.553945	-0.0454842	0.0202279	0.923528	-0.00213771	-0.00572906	-0.0185569	-0.0693771	0.634841	-0.0339436	-0.256682	-0.367934	0.604653	-0.292418	-0.633016	0.103885	0.0305816	0.133025	0.269132	-0.0276257	-0.288197	-0.025877	0.33112	-0.337429	-0.692891	-0.248484	0.497277	0.0718765	0.0996372	0.0577464	-0.161928	-1.36573	0.189855	-0.072556	-0.67758	-0.0593767	0.397254	0.0647605	-0.15391	-0.0599916	0.370765	0.0218722	-0.139765	0.844384
1.88	0.202292	-0.199786	0.0102558	0.472491	0.0606448	-0.456911	-0.0452699	0.0227081	0.923488	-0.00571793	-0.00590899	-0.0173346	-0.0640916	0.708536	-0.0389795	-0.308681	-0.361689	0.604219	-0.299386	-0.751573	0.104096	0.0132417	0.136125	0.345338	-0.0292984	-0.323868	-0.0214209	0.399272	-0.344072	-0.627266	-0.243238	0.54796	0.0727276	0.0791232	0.0560148	-0.182409	-1.36417	0.200096	-0.0792755	-0.651177	-0.0564991	0.152536	0.0630492	-0.169289	-0.0562137	0.389422	0.0203133	-0.148552	0.845766
1.89	0.200303	-0.207837	0.0143098	0.52781	0.055497	-0.396969	-0.0450283	0.0256747	0.923418	-0.00794648	-0.00607255	-0.015203	-0.0583657	0.757429	-0.0446842	-0.358869	-0.355439	0.597842	-0.307304	-0.82301	0.104063	-0.0210897	0.139885	0.396039	-0.0310427	-0.361807	-0.0162074	0.460017	-0.350102	-0.578261	-0.237522	0.593855	0.0734822	0.0708198	0.0540528	-0.209622	-1.36247	0.208879	-0.0858901	-0.657333	-0.0560516	-0.0901552	0.0612202	-0.176846	-0.0523352	0.391521	0.0187346	-0.147968	0.847654
1.9	0.198386	-0.183319	0.0189225	0.56006	0.0506775	-0.366393	-0.0447512	0.0300848	0.923335	-0.0080865	-0.00620947	-0.0120671	-0.0525733	0.737815	-0.0508599	-0.397755	-0.349263	0.576757	-0.315657	-0.832711	0.103701	-0.0513479	0.143982	0.41077	-0.0330966	-0.432007	-0.0104044	0.47559	-0.355773	-0.550471	-0.231285	0.656252	0.0741389	0.053565	0.0517875	-0.24711	-1.36083	0.188302	-0.092683	-0.677839	-0.057927	-0.30703	0.0594283	-0.168746	-0.0485019	0.378245	0.0171937	-0.140731	0.849915
1.91	0.197029	-0.0992519	0.02363	0.521524	0.0462544	-0.305508	-0.0444177	0.0368941	0.923267	-0.00473561	-0.0063136	-0.00884899	-0.0476382	0.577974	-0.0569349	-0.401157	-0.34355	0.5015	-0.323565	-0.725576	0.103008	-0.0769879	0.147911	0.360774	-0.0360925	-0.544496	-0.00451066	0.403071	-0.361006	-0.48142	-0.224282	0.744333	0.0743053	-0.0367867	0.04906	-0.297308	-1.3597	0.110737	-0.0994018	-0.631967	-0.0617164	-0.459309	0.0577689	-0.147098	-0.0449083	0.339968	0.0157448	-0.130375	0.852401
1.92	0.196627	-0.00691043	0.027772	0.416007	0.0428877	-0.187347	-0.0440137	0.0434591	0.923249	0.00144414	-0.00639039	-0.00668609	-0.0446169	0.337821	-0.0620788	-0.35823	-0.338955	0.378929	-0.329822	-0.515365	0.102277	-0.0550472	0.151107	0.26804	-0.040412	-0.627972	0.000844622	0.294273	-0.365251	-0.365187	-0.216421	0.817204	0.0736727	-0.0669734	0.0458723	-0.327614	-1.35944	0.020346	-0.105103	-0.493177	-0.0667784	-0.551914	0.0562931	-0.135298	-0.0418361	0.275027	0.0144688	-0.10859	0.855076
1.93	0.196849	0.0315875	0.0310798	0.313395	0.0409197	-0.0745378	-0.0435608	0.0467131	0.923301	0.00907972	-0.00645008	-0.00531579	-0.043454	0.149955	-0.0659743	-0.299873	-0.335642	0.273053	-0.333836	-0.288049	0.101931	-0.0197776	0.153301	0.169299	-0.0454252	-0.636118	0.0055519	0.233513	-0.368406	-0.278085	-0.208046	0.851321	0.0730038	-0.0571901	0.0424141	-0.361331	-1.35979	-0.0229419	-0.109293	-0.353334	-0.0727399	-0.632399	0.0549814	-0.122824	-0.0394836	0.197571	0.0135036	-0.0718561	0.858128
1.94	0.19725	0.0393374	0.0336327	0.2245	0.0400511	-0.00457873	-0.0430852	0.048211	0.923427	0.016088	-0.00649542	-0.0036892	-0.0436109	0.00908543	-0.0687418	-0.233485	-0.33338	0.182897	-0.335626	-0.0732938	0.101777	-0.0153346	0.154499	0.0704265	-0.0504731	-0.60758	0.00978219	0.19213	-0.370861	-0.223208	-0.199474	0.860827	0.0727041	-0.0117642	0.0386862	-0.379974	-1.36033	-0.0354802	-0.112252	-0.253586	-0.0794556	-0.696067	0.0537987	-0.106169	-0.0379326	0.116373	0.0128984	-0.0407321	0.861578
1.95	0.197674	0.0447584	0.0354648	0.140348	0.0398338	0.0308092	-0.0425983	0.0491657	0.923617	0.0211153	-0.00652248	-0.00164533	-0.0447714	-0.115073	-0.0704693	-0.16535	-0.332089	0.0917077	-0.33538	0.119724	0.101528	-0.0366118	0.154759	-0.0171134	-0.055363	-0.569312	0.0134839	0.136084	-0.372724	-0.157587	-0.190903	0.848633	0.0726672	0.0104342	0.0348402	-0.378769	-1.36091	-0.0413954	-0.114395	-0.183283	-0.0867071	-0.733843	0.0528155	-0.0903525	-0.0371617	0.0400063	0.0126323	-0.0063585	0.865186
1.96	0.198113	0.0448243	0.0364524	0.0425616	0.0400918	0.0600574	-0.0421046	0.0494578	0.923844	0.0236814	-0.0065278	0.000502739	-0.0467945	-0.224742	-0.0710787	-0.081549	-0.331721	0.0122329	-0.333324	0.28616	0.101073	-0.052828	0.154196	-0.089585	-0.0600059	-0.498792	0.0163471	0.0572439	-0.373848	-0.079809	-0.182657	0.79186	0.0730113	0.0559768	0.0312008	-0.342179	-1.36143	-0.035942	-0.115813	-0.10623	-0.0941316	-0.734682	0.0520857	-0.0653628	-0.0371468	-0.0334542	0.0126891	0.0244119	0.868596
1.97	0.198506	0.0441159	0.03649	-0.0839541	0.0410896	0.178463	-0.0416113	0.049247	0.924087	0.024705	-0.00651781	0.000579267	-0.049552	-0.345315	-0.0705117	0.00599219	-0.33237	-0.141948	-0.329685	0.448752	0.100649	-0.0292585	0.152915	-0.163321	-0.0640846	-0.377269	0.0180863	-0.0318242	-0.373983	0.0783185	-0.175294	0.665462	0.0736709	0.0669651	0.028023	-0.28636	-1.36179	-0.0351848	-0.116167	0.0722919	-0.101423	-0.719838	0.0516296	-0.0294422	-0.0378873	-0.118076	0.0130449	0.0536309	0.871515
1.98	0.198949	0.0787236	0.0355568	-0.268128	0.0452363	0.65239	-0.0411207	0.048729	0.924341	0.0263396	-0.00654261	-0.00667587	-0.0537369	-0.574509	-0.0687244	0.050404	-0.336202	-0.607285	-0.324065	0.68205	0.100693	0.0443632	0.150844	-0.250959	-0.0670769	-0.201678	0.0184703	-0.110899	-0.371003	0.545856	-0.169739	0.43398	0.0740195	0.00893324	0.0254989	-0.215247	-1.36212	-0.110094	-0.112974	0.610097	-0.108909	-0.787872	0.0515281	0.0187366	-0.039615	-0.22961	0.0138143	0.102406	0.873685
1.99	0.199632	0.123602	0.0339635	-0.42098	0.0551677	1.19377	-0.0406378	0.0478006	0.924615	0.0285684	-0.00665828	-0.0159824	-0.0601149	-0.799256	-0.065843	0.0661708	-0.345157	-1.05153	-0.316096	0.892713	0.101581	0.121463	0.14797	-0.319734	-0.0687353	-0.0538326	0.0175444	-0.178573	-0.363133	0.967786	-0.166575	0.215027	0.0739613	-0.0139712	0.0236974	-0.147136	-1.36271	-0.21534	-0.103591	1.20106	-0.117473	-0.909889	0.051953	0.0587404	-0.0424314	-0.328539	0.0150848	0.143723	0.874914
2	0.200473	0.123407	0.0321537	-0.477662	0.069143	1.41644	-0.0401664	0.046256	0.924908	0.0296536	-0.00684701	-0.0210091	-0.0678634	-0.875025	-0.0621846	0.0966189	-0.357128	-1.20747	-0.306558	0.992582	0.103206	0.196677	0.144537	-0.361226	-0.0695128	0.0426947	0.0156572	-0.224794	-0.35281	1.04685	-0.165129	0.0829997	0.0741754	0.0738069	0.0225322	-0.0795584	-1.36349	-0.253857	-0.0897971	1.46435	-0.126981	-0.956877	0.0526927	0.0757648	-0.0459916	-0.379966	0.0166752	0.163978	0.875514
2.01	0.201004	0.0710899	0.0302533	-0.452442	0.0833049	1.22091	-0.0397123	0.0444254	0.9252	0.0288662	-0.0070567	-0.020244	-0.0752896	-0.793142	-0.0580391	0.156099	-0.369165	-1.07075	-0.296603	0.985014	0.105407	0.220393	0.140835	-0.384685	-0.0695608	0.108473	0.0131741	-0.245158	-0.34278	0.949217	-0.164649	0.0202314	0.0751636	0.135267	0.0218703	-0.0429244	-1.36389	-0.191012	-0.0754276	1.3163	-0.136187	-0.846553	0.0534855	0.0631199	-0.0498055	-0.382871	0.0183357	0.157492	0.875917
2.02	0.201211	0.041699	0.0280733	-0.429807	0.0946507	0.911478	-0.0392724	0.0437749	0.92548	0.0271575	-0.00725286	-0.0191973	-0.0816986	-0.735967	-0.0535476	0.20829	-0.379372	-0.899222	-0.28675	0.992629	0.107556	0.190439	0.136868	-0.416342	-0.0691681	0.149261	0.0103509	-0.259997	-0.333542	0.897122	-0.164781	-0.0479311	0.0765968	0.118401	0.0217272	0.00958045	-1.36378	-0.128461	-0.0633854	1.06997	-0.1436	-0.626277	0.054084	0.0482576	-0.0536077	-0.377259	0.0199176	0.15504	0.876396
2.03	0.201348	0.030964	0.0254285	-0.420674	0.10284	0.585442	-0.0388338	0.044037	0.925744	0.0256174	-0.00744179	-0.0184802	-0.0875547	-0.715075	-0.0487053	0.255759	-0.387668	-0.693093	-0.276646	1.02908	0.109435	0.169604	0.132486	-0.456645	-0.0684721	0.181229	0.00730137	-0.276979	-0.325174	0.762508	-0.165643	-0.126621	0.0774275	0.0617056	0.022065	0.060727	-1.36341	-0.0724102	-0.0539194	0.814616	-0.148502	-0.348269	0.0545489	0.0262376	-0.0573171	-0.364836	0.0214629	0.150219	0.876965
2.04	0.201485	0.0203071	0.0221368	-0.421226	0.10782	0.261755	-0.0383894	0.044844	0.925994	0.0244881	-0.00762017	-0.0172189	-0.0930242	-0.699745	-0.0433812	0.308702	-0.393677	-0.456377	-0.266146	1.06878	0.111039	0.143856	0.127711	-0.494563	-0.0674946	0.218947	0.00389102	-0.30599	-0.318493	0.572372	-0.167329	-0.209435	0.0778137	1.88E-06	0.022955	0.112144	-1.36281	-0.0141179	-0.0470523	0.562438	-0.150411	-0.0404741	0.0547879	0.000914292	-0.0608499	-0.341449	0.0229354	0.140598	0.877796
2.05	0.201586	0.00989506	0.0182742	-0.414988	0.1098	-0.0168713	-0.0379365	0.0458662	0.926232	0.0233263	-0.00778753	-0.0163001	-0.0981398	-0.68407	-0.0377003	0.342961	-0.397348	-0.243646	-0.255275	1.10351	0.112527	0.138668	0.122577	-0.526975	-0.0662388	0.249126	0.000153222	-0.328424	-0.313795	0.350347	-0.169804	-0.281744	0.0776561	-0.0296164	0.0243735	0.16956	-1.362	0.0383996	-0.0426509	0.341499	-0.149294	0.253272	0.0547924	-0.0152388	-0.0641155	-0.309445	0.0242605	0.124883	0.878931
2.06	0.201702	0.0189769	0.0140691	-0.391042	0.109421	-0.209558	-0.0374699	0.0478006	0.926464	0.022973	-0.00795018	-0.0164624	-0.103099	-0.689236	-0.0318936	0.334966	-0.39915	-0.094107	-0.24408	1.13796	0.113805	0.100374	0.117115	-0.562415	-0.0649132	0.232134	-0.00380147	-0.342722	-0.31146	0.124356	-0.172811	-0.306123	0.0771533	-0.0716757	0.0261697	0.184203	-1.3611	0.0581749	-0.04021	0.179359	-0.145463	0.495489	0.0546132	-0.0310188	-0.0670001	-0.26278	0.0254239	0.108467	0.880342
2.07	0.202123	0.0606026	0.00994598	-0.329396	0.107452	-0.336203	-0.0369745	0.0514508	0.926696	0.0237763	-0.00812039	-0.0176579	-0.108432	-0.724067	-0.0263061	0.272771	-0.399681	0.018967	-0.232496	1.17434	0.114583	0.0542158	0.111335	-0.581596	-0.0642374	0.116714	-0.00761168	-0.333572	-0.311188	-0.0691372	-0.175571	-0.226186	0.0762713	-0.0877629	0.0278865	0.152725	-1.36047	0.0324076	-0.0391585	0.0455624	-0.139577	0.662804	0.0542862	-0.039061	-0.0693105	-0.193418	0.0263808	0.0836584	0.881945
2.08	0.202799	0.0545517	0.00646903	-0.201612	0.104037	-0.507782	-0.0364443	0.054395	0.926938	0.0242438	-0.00830009	-0.0173238	-0.114029	-0.65278	-0.0214499	0.191194	-0.398923	0.195558	-0.220825	1.13581	0.115226	0.0736919	0.105596	-0.548764	-0.064752	-0.0324871	-0.0106001	-0.258528	-0.312965	-0.323517	-0.177	-0.0392445	0.0755451	-0.0415021	0.0290568	0.0766596	-1.36017	0.0552645	-0.0396269	-0.169503	-0.132492	0.747294	0.0538145	-0.0616816	-0.070799	-0.0937445	0.0270204	0.0473231	0.883784
2.09	0.203096	-0.00684067	0.00390241	-0.0359585	0.0971349	-0.941001	-0.0358974	0.0543445	0.927178	0.0235707	-0.00844046	-0.0106728	-0.118348	-0.421131	-0.0177858	0.162583	-0.394957	0.591973	-0.210358	0.948701	0.115718	0.00237385	0.100412	-0.483061	-0.0665581	-0.190253	-0.0123057	-0.183243	-0.318726	-0.798738	-0.175983	0.234843	0.075535	0.042783	0.0293008	-0.0195988	-1.3596	0.167954	-0.0438792	-0.648056	-0.124341	0.885918	0.0530177	-0.0918183	-0.0710995	0.0291833	0.0271298	-0.0144606	0.886136
2.1	0.202678	-0.080904	0.00178138	0.00656593	0.0871011	-1.03935	-0.035366	0.0517435	0.927406	0.0221059	-0.00853419	-0.0093644	-0.120691	-0.238605	-0.0150006	0.171081	-0.388666	0.614649	-0.201813	0.765718	0.115955	0.0548426	0.0958801	-0.411792	-0.0689924	-0.198604	-0.0131055	-0.123839	-0.327405	-0.863348	-0.172871	0.360341	0.0761075	0.0552529	0.0288733	-0.0595151	-1.35835	0.249607	-0.0515143	-0.766273	-0.114882	0.975453	0.0520532	-0.0867582	-0.0704333	0.104457	0.0267155	-0.0482489	0.888722
2.11	0.201611	-0.133113	-9.03E-05	0.00879127	0.0776529	-0.864595	-0.0348618	0.0490593	0.927621	0.0206973	-0.00864418	-0.0130314	-0.121693	-0.104266	-0.0128831	0.138539	-0.383165	0.487845	-0.195095	0.569791	0.11685	0.132834	0.0921514	-0.316349	-0.0709731	-0.152397	-0.0134083	-0.058178	-0.335485	-0.745532	-0.169099	0.384378	0.0765836	0.0448541	0.0281557	-0.083744	-1.35649	0.274515	-0.0587998	-0.623269	-0.105071	0.946683	0.0512531	-0.0600452	-0.0691583	0.151122	0.0261102	-0.062109	0.890932
2.12	0.200045	-0.175706	-0.00140589	0.0304721	0.0703408	-0.616194	-0.0343849	0.0465249	0.927815	0.0176677	-0.00879707	-0.0175477	-0.121574	0.0391861	-0.0117286	0.0798359	-0.378863	0.377052	-0.19058	0.332649	0.118573	0.190404	0.0896482	-0.185926	-0.0722264	-0.10408	-0.0131894	0.0177779	-0.34236	-0.625305	-0.165304	0.374863	0.0771088	0.0607187	0.0272074	-0.106596	-1.35422	0.287021	-0.0643146	-0.427692	-0.0960006	0.825964	0.0507902	-0.027338	-0.0674762	0.187763	0.0253739	-0.0799144	0.892386
2.13	0.198166	-0.195514	-0.00186085	0.0795739	0.0654379	-0.36807	-0.033926	0.045427	0.927968	0.0128432	-0.00899315	-0.0215071	-0.12045	0.166263	-0.0117001	0.0072806	-0.375494	0.300844	-0.188417	0.101036	0.120154	0.115556	0.0882896	-0.0858495	-0.0729471	-0.0978471	-0.0123211	0.0992916	-0.347952	-0.490654	-0.161563	0.37808	0.077749	0.0651087	0.0260506	-0.126929	-1.35169	0.283359	-0.0679129	-0.2499	-0.0884344	0.645833	0.0506239	0.00673573	-0.0654342	0.220883	0.0244749	-0.0977273	0.892913
2.14	0.196175	-0.200843	-0.00125498	0.155984	0.0625594	-0.1956	-0.0334713	0.04562	0.928067	0.00678539	-0.00922191	-0.0238129	-0.118427	0.294528	-0.0128064	-0.0632648	-0.37269	0.264851	-0.188599	-0.140217	0.120862	0.0162424	0.0880372	0.0331414	-0.0735373	-0.139197	-0.0105837	0.185791	-0.352281	-0.388265	-0.157632	0.415555	0.0784131	0.0653892	0.0246733	-0.148463	-1.34906	0.27863	-0.0700613	-0.156181	-0.0828026	0.447199	0.0507079	0.0239938	-0.0630493	0.255761	0.023449	-0.111889	0.892403
2.15	0.194147	-0.207384	0.000414001	0.245366	0.0606395	-0.127546	-0.0330127	0.0460161	0.928102	8.95E-05	-0.00946381	-0.0244429	-0.115355	0.443751	-0.0150282	-0.12666	-0.370064	0.252522	-0.191326	-0.410997	0.120764	0.0310639	0.0892034	0.223323	-0.0743375	-0.197651	-0.00784087	0.273785	-0.355892	-0.333721	-0.153189	0.470291	0.079133	0.079931	0.023085	-0.165634	-1.34637	0.290203	-0.0718309	-0.162709	-0.0790628	0.26527	0.0509754	0.0386035	-0.0603401	0.283749	0.0222706	-0.125653	0.890841
2.16	0.191974	-0.22797	0.00293897	0.304843	0.0590107	-0.0997778	-0.032553	0.0458208	0.928075	-0.0051969	-0.00970964	-0.0245779	-0.111031	0.597694	-0.0183324	-0.172159	-0.367513	0.241224	-0.19674	-0.666671	0.121127	0.0243386	0.0921481	0.355455	-0.0752135	-0.214914	-0.00419608	0.339898	-0.35894	-0.275624	-0.14834	0.493255	0.0800495	0.0955604	0.0214156	-0.1666	-1.34345	0.319589	-0.0738189	-0.188114	-0.0769886	0.114959	0.0513432	0.0454007	-0.0573881	0.302448	0.0209802	-0.135175	0.888358
2.17	0.18974	-0.207623	0.0058558	0.311841	0.0575456	-0.0705585	-0.0320912	0.0471222	0.92801	-0.00736424	-0.00995531	-0.0246401	-0.105709	0.657164	-0.0223735	-0.197906	-0.365148	0.19972	-0.204413	-0.843694	0.121265	0.00576558	0.0961355	0.428371	-0.0761118	-0.248397	-0.000145728	0.339386	-0.361428	-0.215726	-0.143325	0.513336	0.0807106	0.0276778	0.0196845	-0.181811	-1.34039	0.309991	-0.0759798	-0.183751	-0.0761576	0.0162063	0.0517849	0.0500239	-0.0543557	0.296598	0.0196397	-0.137274	0.885108
2.18	0.18798	-0.150205	0.00865399	0.269838	0.0566282	-0.00225111	-0.0316027	0.0503983	0.927936	-0.00730027	-0.0102052	-0.0254237	-0.100557	0.596257	-0.0265021	-0.203433	-0.363384	0.132311	-0.213136	-0.885065	0.121472	0.0532909	0.100522	0.442675	-0.0776074	-0.301759	0.00377344	0.289912	-0.363133	-0.124272	-0.138039	0.539213	0.0806237	-0.0302735	0.0178398	-0.182773	-1.33766	0.261305	-0.0777048	-0.114372	-0.0760595	-0.0350752	0.0522165	0.0509891	-0.0515251	0.264372	0.0183328	-0.127333	0.881182
2.19	0.186553	-0.145927	0.0112068	0.248694	0.0563928	0.0417898	-0.0310909	0.0515211	0.927861	-0.00762508	-0.0104622	-0.025754	-0.0958401	0.57975	-0.0304591	-0.203681	-0.362048	0.116188	-0.221995	-0.883799	0.122211	0.0819299	0.105019	0.448326	-0.0794185	-0.290594	0.00749347	0.287394	-0.364029	-0.0691826	-0.132679	0.524809	0.0803879	-0.0164708	0.0160861	-0.168452	-1.33514	0.264489	-0.0787727	-0.0724349	-0.0764794	-0.0923605	0.0525905	0.0365399	-0.0491001	0.216705	0.0171833	-0.105107	0.876836
2.2	0.184997	-0.163963	0.0138138	0.270275	0.056314	0.0322007	-0.0305744	0.0518746	0.927778	-0.00909032	-0.0107159	-0.0247179	-0.0910829	0.595674	-0.0345281	-0.22307	-0.360675	0.128576	-0.230774	-0.866939	0.122764	0.0249371	0.109575	0.455778	-0.080908	-0.260998	0.0113113	0.319871	-0.364736	-0.0823254	-0.127627	0.48141	0.0802732	-0.00578124	0.0144454	-0.157489	-1.33243	0.291386	-0.0798084	-0.101017	-0.0775657	-0.168779	0.0527226	-0.00713139	-0.0472054	0.161993	0.0162608	-0.0802099	0.872549
2.21	0.183355	-0.160796	0.0166395	0.296717	0.0559348	-0.00572414	-0.0300511	0.0529096	0.927678	-0.0110905	-0.0109523	-0.0223568	-0.0863665	0.580375	-0.0388078	-0.243965	-0.359168	0.137361	-0.23925	-0.823316	0.122497	-0.0670343	0.114138	0.450423	-0.0820864	-0.246579	0.0152974	0.334997	-0.365712	-0.116823	-0.123104	0.420492	0.0801981	-0.0104559	0.0129317	-0.141942	-1.32955	0.301497	-0.0813349	-0.159804	-0.0793865	-0.238611	0.0524406	-0.0476885	-0.0458608	0.107431	0.0155884	-0.0531479	0.868576
2.22	0.181886	-0.131921	0.0195583	0.302992	0.0551162	-0.0483148	-0.0295145	0.0544461	0.927556	-0.0132655	-0.0111608	-0.0193069	-0.0820424	0.521683	-0.0430811	-0.2509	-0.357574	0.147182	-0.247177	-0.757477	0.121447	-0.125548	0.118621	0.436997	-0.0831876	-0.243325	0.0192466	0.318743	-0.367003	-0.142403	-0.119257	0.347203	0.0799653	-0.045128	0.0116549	-0.110986	-1.32673	0.288417	-0.0834493	-0.213673	-0.0818084	-0.288846	0.0517012	-0.0977006	-0.0450627	0.0550013	0.0151614	-0.0265768	0.865026
2.23	0.1808	-0.0888447	0.0223181	0.274425	0.053968	-0.0733637	-0.0289637	0.0555754	0.927418	-0.0141082	-0.0113385	-0.0162688	-0.0784099	0.430663	-0.0470377	-0.231735	-0.355875	0.158188	-0.25436	-0.676607	0.120098	-0.130778	0.122876	0.407589	-0.0843504	-0.232022	0.022888	0.271565	-0.36843	-0.143169	-0.116198	0.261486	0.0793276	-0.0724732	0.0107334	-0.0690176	-1.32415	0.259634	-0.0859445	-0.23287	-0.0846233	-0.312207	0.0505009	-0.13824	-0.0448003	0.00116543	0.0149468	-0.00512415	0.862028
2.24	0.180128	-0.0525033	0.0245822	0.209299	0.052811	-0.0673895	-0.0284079	0.0553336	0.927278	-0.0138381	-0.0114876	-0.0136827	-0.0755483	0.334337	-0.0503134	-0.182016	-0.354148	0.155177	-0.260712	-0.59416	0.118952	-0.0928929	0.126762	0.367152	-0.0854725	-0.186409	0.0258577	0.200791	-0.369711	-0.1155	-0.114094	0.155531	0.0785752	-0.0840999	0.0103225	-0.0109815	-1.32187	0.23413	-0.088359	-0.201951	-0.0875399	-0.308649	0.0489384	-0.178438	-0.0450727	-0.0517857	0.0149539	0.0215039	0.85968
2.25	0.179715	-0.0393329	0.0261924	0.138192	0.0519796	-0.0354694	-0.0278628	0.0533552	0.927145	-0.0127178	-0.0116153	-0.0119623	-0.0732943	0.266998	-0.052794	-0.127987	-0.352582	0.130746	-0.266291	-0.525361	0.118264	-0.0469088	0.13018	0.320456	-0.0862283	-0.100385	0.0279764	0.143488	-0.370666	-0.0804303	-0.113173	0.0234417	0.0776905	-0.0896467	0.0105415	0.0567131	-1.31974	0.221929	-0.0902796	-0.140196	-0.0903939	-0.300208	0.0470387	-0.195331	-0.0458849	-0.104576	0.0152083	0.0452025	0.858048
2.26	0.179266	-0.0565128	0.0272252	0.0824686	0.0516283	0.00152668	-0.0273483	0.049378	0.927022	-0.0123735	-0.0117274	-0.010415	-0.0712612	0.248477	-0.0546324	-0.0804306	-0.351339	0.0963554	-0.2713	-0.480393	0.117822	-0.0498183	0.133215	0.289313	-0.0861344	0.0266473	0.0292914	0.113435	-0.371329	-0.0538717	-0.113739	-0.14091	0.0770401	-0.0334808	0.0114822	0.134366	-1.31756	0.237103	-0.0915585	-0.0783758	-0.093174	-0.297475	0.0450742	-0.202838	-0.0471951	-0.14911	0.0156787	0.0658559	0.856979
2.27	0.178492	-0.10074	0.0279165	0.0583756	0.0516374	0.0220641	-0.0268789	0.0443008	0.926892	-0.0139614	-0.011822	-0.0083985	-0.069024	0.280005	-0.0561251	-0.049388	-0.350381	0.0718133	-0.275977	-0.459419	0.117023	-0.115961	0.136069	0.282405	-0.0847693	0.181034	0.0299695	0.116904	-0.37183	-0.0391073	-0.116089	-0.333341	0.0769235	0.00278259	0.0132541	0.218463	-1.31506	0.278842	-0.0923977	-0.0466579	-0.095966	-0.309001	0.0431049	-0.199356	-0.0488839	-0.18084	0.0163364	0.0827333	0.856423
2.28	0.177301	-0.129894	0.0285005	0.0503161	0.0518148	0.0342507	-0.0264589	0.0400011	0.926737	-0.0171984	-0.0118936	-0.00586453	-0.066409	0.296045	-0.0575199	-0.0355701	-0.349618	0.0486713	-0.280456	-0.432676	0.115318	-0.225544	0.138926	0.295054	-0.0819847	0.313611	0.0301836	0.121571	-0.372213	-0.0157849	-0.120404	-0.526094	0.076942	-0.00403773	0.0158395	0.296502	-1.31216	0.306496	-0.0930755	-0.0316076	-0.0988493	-0.318997	0.0412029	-0.183187	-0.0508179	-0.198538	0.017115	0.0910935	0.856252
2.29	0.176029	-0.116928	0.0289954	0.0318978	0.0521943	0.0609341	-0.0260723	0.0375477	0.926547	-0.0206684	-0.0119393	-0.00335567	-0.0639434	0.240492	-0.058743	-0.0263776	-0.349188	0.00594647	-0.284425	-0.35664	0.112732	-0.269188	0.141791	0.281346	-0.0782532	0.39304	0.029922	0.09793	-0.372223	0.0423586	-0.126509	-0.688979	0.0767611	-0.0353534	0.0191977	0.370182	-1.30916	0.294103	-0.0935448	0.00179817	-0.101709	-0.305237	0.0395008	-0.165423	-0.0528938	-0.209152	0.0179524	0.093758	0.856202
2.3	0.174982	-0.0889843	0.0292831	-0.0073153	0.0529757	0.105407	-0.0257061	0.0354406	0.926327	-0.0228046	-0.0119626	-0.00140142	-0.0621562	0.152943	-0.05959	-0.00635745	-0.349288	-0.0481149	-0.287501	-0.261335	0.11016	-0.226926	0.144455	0.249895	-0.0740295	0.454193	0.029111	0.0548629	-0.371505	0.128982	-0.134108	-0.826664	0.0762412	-0.0720205	0.0232701	0.437618	-1.30636	0.262405	-0.0935278	0.0646715	-0.104307	-0.260407	0.0380047	-0.13593	-0.0550347	-0.21399	0.0188115	0.0914261	0.856193
2.31	0.174199	-0.0612953	0.0291328	-0.0707395	0.0543361	0.155677	-0.0253658	0.0325422	0.926102	-0.0217684	-0.0119696	-0.000115104	-0.0610845	0.0698567	-0.0598451	0.0323897	-0.349972	-0.10035	-0.289699	-0.186394	0.108394	-0.115151	0.146701	0.201734	-0.0694218	0.514729	0.0275749	-0.00794986	-0.369908	0.21344	-0.142965	-0.938171	0.0754949	-0.0766753	0.0279179	0.484837	-1.30381	0.222246	-0.0927202	0.149058	-0.106288	-0.179028	0.0367576	-0.110404	-0.0571853	-0.209962	0.0196797	0.0925303	0.856283
2.32	0.17365	-0.0373636	0.028418	-0.13185	0.056212	0.183783	-0.0250583	0.0290145	0.925902	-0.0179912	-0.0119664	0.000702566	-0.0605513	0.00774899	-0.0594863	0.0681408	-0.35115	-0.139406	-0.291288	-0.136797	0.107813	-0.00150918	0.148402	0.139971	-0.0645489	0.554165	0.0252512	-0.072685	-0.367633	0.260764	-0.152706	-0.999209	0.0748038	-0.0678407	0.0328647	0.499374	-1.30156	0.184903	-0.0910982	0.215262	-0.10738	-0.0796253	0.0359015	-0.0730059	-0.0592595	-0.200637	0.0205314	0.0896523	0.856425
2.33	0.173324	-0.0175074	0.0272172	-0.172348	0.0583055	0.181952	-0.0247845	0.0258433	0.925742	-0.014125	-0.011957	0.00116486	-0.0604424	-0.0402593	-0.0586832	0.0871994	-0.352676	-0.164221	-0.292418	-0.0918958	0.108031	0.0383268	0.149539	0.0904293	-0.059694	0.555129	0.0223298	-0.120952	-0.365073	0.269405	-0.162736	-0.995016	0.074064	-0.0715836	0.0378233	0.483048	-1.29962	0.153724	-0.0889598	0.244482	-0.107503	0.018636	0.0353299	-0.0437902	-0.0611911	-0.181179	0.0213405	0.0809189	0.856719
2.34	0.173164	-0.0056924	0.0256926	-0.194935	0.0603232	0.160806	-0.0245401	0.0230967	0.925611	-0.0123144	-0.0119427	0.00168054	-0.0606937	-0.0805994	-0.0575949	0.0987223	-0.354407	-0.17704	-0.293036	-0.032586	0.108431	0.0417512	0.150235	0.0482868	-0.0551056	0.52928	0.0190985	-0.153582	-0.362504	0.263569	-0.17245	-0.94065	0.0733629	-0.0746726	0.0425521	0.459194	-1.29792	0.137238	-0.0866555	0.246698	-0.106702	0.109889	0.0350121	-0.0269128	-0.062871	-0.150269	0.022069	0.0684169	0.857046
2.35	0.173097	-8.94E-05	0.0239947	-0.199521	0.0621095	0.132056	-0.0243219	0.0205146	0.92549	-0.0119401	-0.0119237	0.00211767	-0.0612687	-0.113315	-0.0563205	0.100455	-0.356223	-0.179199	-0.293011	0.0329282	0.108782	0.0314728	0.150576	0.0218345	-0.0509125	0.488352	0.015794	-0.16619	-0.360022	0.247318	-0.181473	-0.861104	0.0725652	-0.0805619	0.0470243	0.430421	-1.29634	0.130909	-0.0844102	0.231639	-0.105075	0.187118	0.0348028	-0.0247549	-0.0641668	-0.106354	0.0226587	0.0507495	0.857438
2.36	0.173085	0.00441517	0.0222287	-0.200788	0.0636328	0.108861	-0.0241305	0.0177299	0.925372	-0.011694	-0.0119002	0.00259203	-0.062101	-0.13925	-0.0549159	0.105097	-0.358065	-0.180189	-0.292379	0.0875356	0.109141	0.0438564	0.150698	-4.32E-05	-0.0471268	0.449722	0.0125478	-0.175716	-0.357658	0.23942	-0.189702	-0.786399	0.0718288	-0.0656315	0.0511948	0.403171	-1.29484	0.124162	-0.0823124	0.218098	-0.102722	0.257313	0.0345348	-0.0397856	-0.0649866	-0.0567739	0.0230703	0.0336574	0.858011
2.37	0.173102	0.00504366	0.0203977	-0.206711	0.0649829	0.0954405	-0.0239697	0.0143403	0.92526	-0.010584	-0.0118718	0.00306859	-0.0630714	-0.149591	-0.0533552	0.119489	-0.359926	-0.181698	-0.291325	0.114666	0.10965	0.0563637	0.150619	-0.0158698	-0.0436575	0.427571	0.00931861	-0.187479	-0.355319	0.235354	-0.197274	-0.730943	0.0712228	-0.0523312	0.0551181	0.378951	-1.2934	0.119651	-0.0802889	0.214941	-0.0996932	0.324191	0.0340896	-0.0521578	-0.0653319	-0.0110162	0.0232856	0.0153313	0.8589
2.38	0.173154	0.0115864	0.0185026	-0.211143	0.0662507	0.09087	-0.0238444	0.0107847	0.925162	-0.00926084	-0.0118395	0.00334004	-0.0640514	-0.15407	-0.051649	0.131269	-0.361793	-0.181677	-0.290131	0.117918	0.110237	0.0636372	0.150393	-0.0314344	-0.0404186	0.405691	0.00606118	-0.200497	-0.353024	0.229503	-0.204355	-0.687119	0.0707816	-0.0377943	0.0587782	0.354113	-1.29205	0.107794	-0.0782577	0.217327	-0.0960468	0.382908	0.033453	-0.083996	-0.0652474	0.0294801	0.0233172	-0.00250038	0.860196
2.39	0.17327	0.0162225	0.0165887	-0.206464	0.0675096	0.0916279	-0.0237541	0.0072531	0.925073	-0.00865114	-0.0118059	0.00333114	-0.0649773	-0.143276	-0.0498647	0.133684	-0.363632	-0.176522	-0.28903	0.0967515	0.110903	0.0648605	0.150074	-0.0319496	-0.0373902	0.38766	0.00278249	-0.203226	-0.350804	0.217385	-0.211064	-0.654813	0.0703521	-0.0520333	0.0622225	0.332948	-1.29082	0.0976799	-0.0761745	0.219001	-0.0918896	0.425762	0.0325627	-0.0910757	-0.0647839	0.0647767	0.0231924	-0.0111593	0.861915
2.4	0.173429	0.0170989	0.0147876	-0.190951	0.0687691	0.0938329	-0.0236995	0.00363457	0.924983	-0.00963581	-0.0117734	0.00316292	-0.0657425	-0.115186	-0.0481757	0.127976	-0.365394	-0.168618	-0.288253	0.0523223	0.111492	0.0547161	0.149851	-0.012368	-0.0345171	0.371986	-0.000388161	-0.193815	-0.348689	0.206648	-0.217481	-0.63008	0.0697144	-0.0676361	0.065478	0.317756	-1.28968	0.0907854	-0.0740914	0.215123	-0.0874094	0.451178	0.0315362	-0.0987275	-0.0639981	0.0958225	0.0229388	-0.0263896	0.863888
2.41	0.173559	0.0109502	0.0131886	-0.164479	0.0699988	0.0926119	-0.0236827	-0.000255974	0.924874	-0.0124705	-0.0117429	0.00292515	-0.0661648	-0.0653987	-0.0467033	0.115283	-0.367045	-0.156382	-0.288039	-0.0148666	0.111941	0.0280272	0.149874	0.0200082	-0.0316901	0.36391	-0.00337082	-0.172326	-0.346703	0.187087	-0.223701	-0.616103	0.0690272	-0.0719009	0.0686154	0.308895	-1.28858	0.0922851	-0.0720845	0.20137	-0.0827601	0.459616	0.0305203	-0.0950576	-0.0629366	0.12024	0.0225606	-0.0372346	0.86592
2.42	0.173591	-0.00267581	0.0118933	-0.130802	0.0711521	0.0900916	-0.0237062	-0.00448821	0.924731	-0.0162966	-0.0117149	0.00270044	-0.0660764	0.00424479	-0.045594	0.098906	-0.368523	-0.14017	-0.288615	-0.10363	0.111951	-0.031449	0.150317	0.0689423	-0.0287994	0.365869	-0.00607983	-0.141679	-0.344934	0.163508	-0.229833	-0.613831	0.0682653	-0.0747442	0.0716922	0.307632	-1.28747	0.101195	-0.0702524	0.181764	-0.078109	0.453381	0.0296542	-0.0766497	-0.0616518	0.139478	0.0220786	-0.0461992	0.867877
2.43	0.173474	-0.0195154	0.010974	-0.0829185	0.0721804	0.0776878	-0.0237717	-0.00870787	0.924546	-0.0205792	-0.0116884	0.00263132	-0.0653518	0.0881048	-0.044951	0.0715776	-0.369766	-0.112554	-0.290147	-0.205464	0.111374	-0.0640826	0.151282	0.122523	-0.0257657	0.365571	-0.00845953	-0.0991546	-0.343447	0.126331	-0.23596	-0.612621	0.0675672	-0.0616665	0.074741	0.301082	-1.2863	0.112713	-0.0686835	0.144043	-0.0735994	0.428702	0.0289913	-0.052244	-0.0602008	0.152476	0.0215238	-0.0547635	0.869717
2.44	0.173209	-0.0311574	0.0105324	-0.0296212	0.0729316	0.0532647	-0.0238784	-0.0125873	0.92432	-0.0245206	-0.0116612	0.00283406	-0.0639302	0.173454	-0.0449107	0.0380013	-0.370667	-0.080041	-0.292759	-0.317131	0.110651	-0.0802275	0.152827	0.181179	-0.0226391	0.352091	-0.0104084	-0.0580912	-0.342376	0.0814127	-0.24203	-0.601143	0.0669638	-0.0555176	0.0777145	0.292564	-1.28508	0.11634	-0.067584	0.090498	-0.0693996	0.39274	0.0285441	-0.0339363	-0.0586408	0.160038	0.0209282	-0.0600143	0.871449
2.45	0.17284	-0.0425187	0.0105697	0.0240141	0.0732994	0.0183076	-0.0240231	-0.0163838	0.924059	-0.0273713	-0.0116308	0.00332538	-0.0618292	0.262293	-0.045504	0.00419615	-0.371182	-0.0390397	-0.296511	-0.434279	0.109787	-0.0901421	0.154909	0.234679	-0.0195425	0.332143	-0.0119136	-0.0179836	-0.341771	0.031043	-0.247922	-0.577452	0.0664776	-0.0374931	0.0805653	0.276085	-1.28387	0.1179	-0.0670741	0.0254097	-0.065613	0.346864	0.0283013	-0.00332995	-0.0570422	0.160133	0.0202989	-0.063288	0.873047
2.46	0.172355	-0.0548732	0.0110445	0.0720321	0.0731881	-0.023615	-0.0242057	-0.0200472	0.923775	-0.0293282	-0.0115936	0.00415657	-0.0590026	0.350507	-0.0467184	-0.0250494	-0.371188	0.0124353	-0.301446	-0.549389	0.108821	-0.102142	0.157493	0.278722	-0.0165213	0.308811	-0.0129894	0.0167632	-0.341701	-0.0224532	-0.25351	-0.540865	0.0661587	-0.0256877	0.083214	0.252988	-1.28269	0.121413	-0.0672526	-0.045095	-0.0623254	0.293316	0.0283693	0.0227726	-0.0554551	0.156473	0.0196664	-0.0633061	0.874409
2.47	0.171747	-0.0683482	0.0118988	0.115459	0.0726048	-0.0607571	-0.0244227	-0.0232566	0.923473	-0.0312353	-0.0115471	0.00518925	-0.0555058	0.427977	-0.0485024	-0.0536477	-0.370616	0.0671166	-0.307436	-0.645244	0.107612	-0.118985	0.160488	0.32225	-0.0136191	0.283345	-0.013661	0.051154	-0.342119	-0.0678793	-0.258676	-0.494877	0.0658832	-0.0263278	0.085639	0.231878	-1.2815	0.127049	-0.0681133	-0.110977	-0.0596305	0.227467	0.0287061	0.0426075	-0.053921	0.148813	0.019049	-0.0642561	0.875511
2.48	0.170966	-0.0905438	0.0130934	0.152756	0.0716206	-0.0911367	-0.0246699	-0.0262115	0.923151	-0.0331661	-0.0114891	0.00647406	-0.0513948	0.501849	-0.050791	-0.0758158	-0.36952	0.109388	-0.314273	-0.719733	0.10651	-0.0994083	0.163863	0.352871	-0.0107905	0.268719	-0.0139338	0.0874458	-0.342979	-0.110752	-0.26337	-0.448076	0.0655761	-0.0334739	0.0878496	0.210582	-1.28023	0.144542	-0.0695987	-0.169379	-0.0576437	0.150488	0.0292319	0.0617711	-0.0524757	0.138324	0.018458	-0.0600348	0.876301
2.49	0.169965	-0.11068	0.0145756	0.182872	0.0703133	-0.115103	-0.024945	-0.0287137	0.922811	-0.034606	-0.0114168	0.00803888	-0.0467157	0.561062	-0.0535062	-0.0939669	-0.368017	0.140763	-0.321763	-0.774323	0.105491	-0.0901713	0.16752	0.374463	-0.00795695	0.257125	-0.0138489	0.117884	-0.344253	-0.150134	-0.267621	-0.405093	0.0651822	-0.0455007	0.0898539	0.18988	-1.27879	0.161992	-0.0716353	-0.219581	-0.0564525	0.066529	0.0298509	0.0681822	-0.0511439	0.125498	0.017907	-0.0582938	0.876748
2.5	0.168847	-0.114475	0.0162939	0.205232	0.0687649	-0.130233	-0.0252407	-0.0303037	0.922463	-0.034759	-0.0113282	0.00971377	-0.0416965	0.586213	-0.0565496	-0.11272	-0.366222	0.160837	-0.329662	-0.799619	0.104684	-0.0581213	0.171338	0.38142	-0.00521605	0.230715	-0.0134663	0.135758	-0.345869	-0.177449	-0.271431	-0.359119	0.0646489	-0.0605051	0.0916359	0.166229	-1.27727	0.165635	-0.0741322	-0.258613	-0.0561163	-0.0202968	0.0304841	0.0649617	-0.0499541	0.109974	0.0173952	-0.0503983	0.876801
2.51	0.167794	-0.0986448	0.0181664	0.218115	0.067094	-0.133929	-0.0255473	-0.0308434	0.922122	-0.0333373	-0.0112226	0.0113596	-0.0366905	0.570651	-0.0597707	-0.132069	-0.364263	0.168452	-0.337646	-0.790638	0.10429	-0.0159703	0.17513	0.371226	-0.00277288	0.185357	-0.0128711	0.1401	-0.347675	-0.186154	-0.274754	-0.307055	0.0639968	-0.0680183	0.0931675	0.139623	-1.27583	0.150519	-0.0769382	-0.282424	-0.0566422	-0.10633	0.0310596	0.049457	-0.0489332	0.0914592	0.0169661	-0.0398	0.876477
2.52	0.166985	-0.0686162	0.0201207	0.220741	0.0654489	-0.124678	-0.0258543	-0.0304615	0.921801	-0.0307287	-0.011101	0.0129531	-0.0320771	0.518027	-0.0630239	-0.147615	-0.362331	0.162987	-0.345342	-0.743575	0.104195	0.00333467	0.178743	0.34568	-0.000835108	0.126138	-0.0121132	0.133835	-0.349475	-0.1778	-0.277513	-0.246217	0.0633122	-0.0684723	0.0944036	0.107771	-1.27463	0.121082	-0.0798749	-0.288761	-0.0580306	-0.189227	0.0314373	0.0284793	-0.048122	0.0691364	0.0166156	-0.0335314	0.875874
2.53	0.166492	-0.0365041	0.0220699	0.214512	0.0639191	-0.111211	-0.0261557	-0.0298087	0.92151	-0.0271519	-0.0109637	0.0144767	-0.0280787	0.447434	-0.0661447	-0.154368	-0.360428	0.165671	-0.352427	-0.67031	0.104272	0.0149121	0.182036	0.31085	0.000505532	0.0660804	-0.0112409	0.123368	-0.351183	-0.166001	-0.279634	-0.180327	0.0626329	-0.0670866	0.0953211	0.0751269	-1.27373	0.0915951	-0.08281	-0.285583	-0.0602305	-0.265434	0.0316254	0.00875609	-0.0475401	0.0462737	0.0163656	-0.0209857	0.875019
2.54	0.166329	-0.00218529	0.0239503	0.19857	0.0625789	-0.0898406	-0.02645	-0.0290238	0.921258	-0.0231154	-0.0108119	0.0158946	-0.0248175	0.361843	-0.0690168	-0.152185	-0.358587	0.156925	-0.358675	-0.57716	0.104359	0.00803611	0.184961	0.269393	0.00125546	0.00935844	-0.0102737	0.108812	-0.352726	-0.14347	-0.281108	-0.117108	0.061967	-0.0655869	0.0959113	0.0437815	-1.27315	0.058992	-0.085635	-0.269073	-0.0631858	-0.333292	0.0315892	-0.0140211	-0.0471945	0.0238354	0.0162121	-0.0101247	0.874016
2.55	0.166519	0.0336553	0.0256748	0.174047	0.0615271	-0.0595428	-0.026736	-0.0282884	0.921049	-0.0186002	-0.010648	0.0168504	-0.0224015	0.265345	-0.0715176	-0.144589	-0.356935	0.137965	-0.363914	-0.470674	0.104359	0.000160403	0.187428	0.222194	0.00144717	-0.0415902	-0.00923967	0.0981939	-0.354043	-0.118089	-0.281981	-0.0602617	0.0614314	-0.0477214	0.0961994	0.0144865	-1.27291	0.0229437	-0.0882042	-0.23807	-0.0668037	-0.391786	0.0313201	-0.0253599	-0.0470753	0.00166943	0.0161512	0.000915387	0.872891
2.56	0.167061	0.0705175	0.0271453	0.13724	0.0608371	-0.0278061	-0.0270164	-0.0278245	0.920887	-0.0137002	-0.0104752	0.0177168	-0.0208664	0.162956	-0.0735367	-0.125573	-0.355568	0.112055	-0.368067	-0.361212	0.104373	0.00583781	0.1894	0.170125	0.00116691	-0.0812055	-0.00819045	0.0773478	-0.355037	-0.076847	-0.282352	-0.0174604	0.0609958	-0.0337019	0.0962244	-0.00686516	-1.27303	-0.0137614	-0.0903839	-0.197319	-0.0709484	-0.432327	0.0310337	-0.0298231	-0.0471655	-0.0177922	0.0161843	0.00873439	0.871511
2.57	0.16797	0.109479	0.0282723	0.0930876	0.0605206	0.0029861	-0.0272929	-0.0274337	0.920773	-0.00938289	-0.0102933	0.0186729	-0.0202324	0.0565864	-0.0749947	-0.101441	-0.354546	0.081924	-0.371125	-0.251894	0.104365	-0.00605917	0.190842	0.117187	0.000476984	-0.109219	-0.00727129	0.0431592	-0.355549	-0.0227625	-0.282396	0.00467363	0.0608136	-0.0060254	0.0960782	-0.0194674	-1.27351	-0.0549366	-0.0921082	-0.151987	-0.0754527	-0.455816	0.0306885	-0.0373486	-0.0474417	-0.0356572	0.0162968	0.0165922	0.870029
2.58	0.169264	0.151719	0.0289994	0.0468295	0.0605775	0.0322017	-0.0275649	-0.0269431	0.920697	-0.00573038	-0.0101017	0.0196296	-0.0205296	-0.0558961	-0.0758477	-0.0783866	-0.353917	0.0477302	-0.373076	-0.138379	0.104224	-0.0204679	0.191757	0.064559	-0.000568193	-0.131496	-0.00664115	-0.00148275	-0.35552	0.0295801	-0.28232	0.0097058	0.0608459	0.0120425	0.0958517	-0.0244877	-1.27437	-0.100322	-0.0933346	-0.105178	-0.080152	-0.463957	0.0303632	-0.0246881	-0.0478856	-0.0522854	0.0164866	0.0227755	0.868342
2.59	0.17099	0.196818	0.0293003	-0.000744769	0.0609922	0.059311	-0.0278316	-0.0264261	0.920657	-0.00238021	-0.00990056	0.0206019	-0.0218503	-0.176955	-0.0760751	-0.0564962	-0.353696	0.0177005	-0.373839	-0.0129907	0.103607	-0.115153	0.192132	0.0118116	-0.00199229	-0.152749	-0.0064096	-0.0544726	-0.355001	0.0758623	-0.282235	0.00770279	0.0610543	0.0278491	0.0955996	-0.0256298	-1.27569	-0.146978	-0.0940407	-0.0577951	-0.0848823	-0.455685	0.0302514	-0.00392675	-0.0484818	-0.0664036	0.0167364	0.0284608	0.866401
2.6	0.173171	0.241699	0.0291777	-0.0483783	0.0617417	0.0840272	-0.028092	-0.025718	0.920647	0.000317793	-0.00968917	0.0216843	-0.0242734	-0.3028	-0.0756573	-0.032245	-0.353835	-0.00863992	-0.373286	0.120585	0.101908	-0.223208	0.191986	-0.0349903	-0.00381426	-0.17166	-0.00662662	-0.111202	-0.354049	0.115592	-0.282192	0.000579399	0.0613911	0.0390684	0.0953613	-0.0215593	-1.27748	-0.198254	-0.0942339	-0.0115852	-0.0894935	-0.431588	0.0302782	0.00805072	-0.0492052	-0.0785492	0.0170439	0.0330438	0.864402
2.61	0.175721	0.271721	0.0286251	-0.106008	0.0629583	0.151125	-0.0283491	-0.0258615	0.920664	0.00339658	-0.00947004	0.0218821	-0.0277401	-0.419307	-0.0745704	-0.00269788	-0.354473	-0.0830887	-0.371384	0.257064	0.099269	-0.280207	0.191343	-0.0890283	-0.00586964	-0.157915	-0.00731225	-0.156773	-0.352603	0.190658	-0.282313	-0.0293764	0.0618499	0.0516028	0.09518	-0.0147193	-1.27968	-0.242401	-0.0937694	0.0793411	-0.0938858	-0.409105	0.0304733	0.0318015	-0.0500604	-0.0946081	0.0173813	0.0347799	0.862411
2.62	0.178441	0.281377	0.0275981	-0.183828	0.065429	0.311206	-0.0286131	-0.0271384	0.920711	0.00605782	-0.0092579	0.0201777	-0.0321536	-0.523971	-0.0727872	0.0287432	-0.356424	-0.252832	-0.368118	0.387685	0.096759	-0.230754	0.19012	-0.145275	-0.0077084	-0.0989437	-0.00850314	-0.188591	-0.350004	0.33603	-0.282877	-0.0836093	0.0623914	0.055728	0.0950872	-0.00589915	-1.28214	-0.27855	-0.091853	0.267149	-0.0981952	-0.413492	0.0308601	0.0457395	-0.0511015	-0.115922	0.0177985	0.0437908	0.860549
2.63	0.181098	0.269967	0.0261393	-0.259506	0.0698479	0.503905	-0.0288947	-0.0293139	0.920785	0.00856346	-0.00906972	0.0174102	-0.0372796	-0.591347	-0.0704227	0.0561768	-0.360304	-0.448223	-0.363705	0.483993	0.0947774	-0.150598	0.188392	-0.194184	-0.00895237	-0.0200126	-0.0101672	-0.208489	-0.345906	0.485151	-0.283993	-0.134426	0.0629353	0.0524396	0.09505	-0.00427899	-1.28467	-0.300509	-0.0878005	0.486897	-0.102688	-0.441038	0.0313931	0.0622871	-0.0523597	-0.136954	0.0183212	0.0552591	0.858989
2.64	0.183529	0.245774	0.0243668	-0.309373	0.0760856	0.644497	-0.0291985	-0.0313828	0.920879	0.0102332	-0.00890861	0.0149432	-0.0427312	-0.614988	-0.0676438	0.0751383	-0.365962	-0.595557	-0.358533	0.539868	0.093788	-0.0672718	0.186241	-0.229642	-0.00955115	0.0450302	-0.0122647	-0.225452	-0.340444	0.598932	-0.285498	-0.160314	0.0634145	0.0461692	0.0950306	-0.00149048	-1.2871	-0.306363	-0.0817554	0.649466	-0.107447	-0.467796	0.0320434	0.0635559	-0.0537921	-0.149469	0.0189291	0.0592854	0.857841
2.65	0.18564	0.209765	0.0224586	-0.316476	0.0831317	0.634093	-0.029521	-0.0330553	0.920987	0.0112885	-0.00876288	0.0148196	-0.0480517	-0.581304	-0.0646699	0.100941	-0.37252	-0.618749	-0.353023	0.54976	0.0933804	-0.00800744	0.183824	-0.24989	-0.00968443	0.081274	-0.0146838	-0.242667	-0.334344	0.592476	-0.28711	-0.153682	0.0638976	0.050882	0.0950016	-0.00513015	-1.28933	-0.283857	-0.0747538	0.657541	-0.112282	-0.450849	0.0327298	0.0649877	-0.0552632	-0.144002	0.0195386	0.0534686	0.857143
2.66	0.187443	0.180682	0.0204684	-0.312059	0.0895282	0.544794	-0.0298581	-0.0342465	0.921103	0.0119254	-0.0086091	0.0159008	-0.052833	-0.544948	-0.0614704	0.144759	-0.378969	-0.606215	-0.347484	0.558483	0.0936092	0.0291713	0.181203	-0.273085	-0.00963684	0.101102	-0.0173768	-0.262914	-0.328627	0.550039	-0.2886	-0.144636	0.0644098	0.0485113	0.094942	-0.00651744	-1.2913	-0.255928	-0.0682281	0.59099	-0.116636	-0.386277	0.0333613	0.0539694	-0.0566447	-0.133588	0.0200774	0.0473145	0.856902
2.67	0.189059	0.165778	0.0183572	-0.302329	0.0948896	0.423042	-0.0302027	-0.0344983	0.921228	0.0130613	-0.00844572	0.0167132	-0.0571807	-0.524788	-0.0579572	0.181979	-0.385009	-0.538852	-0.341808	0.577394	0.0941087	0.0729809	0.178352	-0.297845	-0.00953084	0.0990566	-0.0202642	-0.276897	-0.323479	0.470745	-0.28998	-0.128285	0.0648455	0.0376772	0.0948599	-0.0105296	-1.29309	-0.236517	-0.0625178	0.494642	-0.120166	-0.290998	0.0338891	0.0389095	-0.0578996	-0.120175	0.0205635	0.0414677	0.857094
2.68	0.190593	0.154935	0.0161134	-0.288348	0.098869	0.270207	-0.0305471	-0.0343303	0.921367	0.0148025	-0.00827594	0.0171676	-0.0612055	-0.503106	-0.0541907	0.210372	-0.39005	-0.419376	-0.335963	0.590761	0.0951767	0.128427	0.175271	-0.320011	-0.00955384	0.0820882	-0.0232255	-0.285966	-0.319348	0.351969	-0.291122	-0.0974267	0.0652064	0.0363308	0.0947086	-0.0205182	-1.29481	-0.214866	-0.0579382	0.369979	-0.122588	-0.168721	0.0342291	0.0242138	-0.0590106	-0.103597	0.0209777	0.0364595	0.857796
2.69	0.192039	0.139575	0.0136996	-0.273993	0.101264	0.107661	-0.030889	-0.03406	0.921525	0.016575	-0.00810369	0.0171726	-0.0648749	-0.470648	-0.0502584	0.232722	-0.393775	-0.285509	-0.330035	0.592936	0.0967729	0.175553	0.171982	-0.335887	-0.00976924	0.0633342	-0.0262096	-0.290429	-0.316464	0.225108	-0.2919	-0.0567883	0.0655579	0.0329843	0.0944621	-0.0290469	-1.29645	-0.185541	-0.0546694	0.237213	-0.12367	-0.0298477	0.0344218	0.005478	-0.0599558	-0.0870855	0.0213248	0.0294865	0.858988
2.7	0.193355	0.125954	0.0111775	-0.249506	0.102061	-0.0452703	-0.0312273	-0.0335672	0.921698	0.0181971	-0.00793441	0.0165876	-0.0681421	-0.431564	-0.0463438	0.235374	-0.39615	-0.158643	-0.324162	0.580783	0.0986705	0.189764	0.16858	-0.347533	-0.0101902	0.0343692	-0.0291014	-0.283327	-0.31486	0.0972183	-0.292234	-0.00795834	0.0658705	0.0314191	0.0941152	-0.0414158	-1.29794	-0.159845	-0.0527586	0.10605	-0.12337	0.10387	0.0343874	-0.0073645	-0.0607395	-0.0695793	0.0215978	0.0247361	0.860714
2.71	0.194567	0.114199	0.00869874	-0.207131	0.101388	-0.181569	-0.0315597	-0.0328717	0.921887	0.0194801	-0.00777365	0.015597	-0.0710415	-0.382676	-0.0426712	0.21538	-0.397285	-0.0422837	-0.318487	0.551366	0.100629	0.192783	0.165112	-0.343808	-0.0109108	-0.00904663	-0.0317446	-0.260985	-0.314581	-0.0413356	-0.292025	0.0516567	0.0662118	0.039238	0.0936025	-0.061674	-1.29937	-0.137344	-0.0521549	-0.0229013	-0.121827	0.215752	0.0342967	-0.010906	-0.0613474	-0.0507498	0.0217967	0.0167388	0.862782
2.72	0.195638	0.0933381	0.0064728	-0.125154	0.0989325	-0.421507	-0.0318837	-0.0319662	0.922083	0.0196753	-0.007614	0.0171324	-0.0733737	-0.279076	-0.039477	0.196967	-0.396866	0.177459	-0.313339	0.465325	0.102598	0.190456	0.161794	-0.317196	-0.0120774	-0.0801371	-0.0339783	-0.237823	-0.316149	-0.297361	-0.291091	0.142876	0.0667323	0.0665999	0.0928662	-0.0855019	-1.30071	-0.094176	-0.0532812	-0.269551	-0.119149	0.343213	0.0341775	-0.00721116	-0.0616884	-0.0127684	0.0218854	0.000402801	0.865076
2.73	0.196451	0.0605887	0.00462688	-0.0184269	0.0931769	-0.75929	-0.0322026	-0.0320723	0.922276	0.0186114	-0.00742039	0.0213409	-0.0744752	-0.122533	-0.0369129	0.192431	-0.393607	0.454977	-0.309402	0.324959	0.104368	0.149777	0.158848	-0.271895	-0.0139538	-0.152416	-0.0357624	-0.215455	-0.320897	-0.609049	-0.289149	0.233287	0.0675859	0.105408	0.091923	-0.0996578	-1.30184	-0.0255445	-0.0577424	-0.62285	-0.114969	0.500944	0.0340887	-0.00354772	-0.0615861	0.0297453	0.0217625	-0.0218054	0.867473
2.74	0.196876	0.0189453	0.00312183	0.0317938	0.0850395	-0.848172	-0.0325278	-0.0329159	0.922446	0.01513	-0.00720241	0.0214236	-0.0743319	-0.00874367	-0.0349797	0.170303	-0.388653	0.504785	-0.30673	0.219053	0.105578	0.0897159	0.156324	-0.228078	-0.0159898	-0.136121	-0.0371005	-0.163548	-0.327562	-0.673013	-0.28675	0.233034	0.0687607	0.118972	0.0909392	-0.0954575	-1.30261	0.0229575	-0.0646922	-0.72872	-0.109526	0.579744	0.0340932	0.0103464	-0.0611712	0.0491903	0.0214835	-0.0291305	0.869819
2.75	0.196928	-0.00893675	0.00194017	0.0410539	0.0771531	-0.718999	-0.0328594	-0.0332345	0.922578	0.0109805	-0.00700414	0.0179045	-0.0735319	0.0523828	-0.0336969	0.125408	-0.383682	0.473744	-0.304992	0.132048	0.106288	0.0545726	0.154354	-0.16472	-0.0174901	-0.0893054	-0.0380009	-0.105275	-0.334073	-0.605378	-0.284603	0.194715	0.0697961	0.0885565	0.0900043	-0.0914407	-1.30304	0.0339428	-0.0715667	-0.623173	-0.103755	0.566744	0.034339	0.0297288	-0.060663	0.0505348	0.0212206	-0.0247888	0.871862
2.76	0.196763	-0.0245652	0.00115326	0.0479908	0.0710654	-0.511689	-0.033189	-0.032594	0.922665	0.00665918	-0.00684707	0.0137444	-0.0724626	0.100315	-0.0330362	0.0761229	-0.379353	0.386552	-0.304147	0.032229	0.10681	0.0458998	0.153023	-0.102091	-0.0184072	-0.0570876	-0.0385065	-0.0508222	-0.339609	-0.501877	-0.282823	0.16775	0.0704675	0.0426647	0.0891099	-0.0902049	-1.30328	0.0229522	-0.0768948	-0.450809	-0.0984581	0.489951	0.0347635	0.0536741	-0.0601547	0.0519635	0.0209792	-0.0302067	0.873532
2.77	0.196489	-0.028737	0.000958013	0.0911639	0.0666135	-0.378703	-0.0335102	-0.0315657	0.922714	0.00324694	-0.00672268	0.0113704	-0.0710451	0.16497	-0.0330694	0.0222252	-0.375711	0.33418	-0.304447	-0.0916518	0.107092	0.00729575	0.15232	-0.0391434	-0.0190826	-0.0761771	-0.0385195	0.00203181	-0.344371	-0.445321	-0.281089	0.184639	0.0707662	0.0199699	0.0881455	-0.103612	-1.30349	0.0104932	-0.0809288	-0.367316	-0.0940292	0.39864	0.0354112	0.0744304	-0.0595725	0.0618287	0.020715	-0.033017	0.874772
2.78	0.196221	-0.0257408	0.00148338	0.146117	0.0631677	-0.279538	-0.0338183	-0.0300417	0.922734	0.000888268	-0.00661734	0.00975578	-0.0692661	0.218942	-0.0338291	-0.0328854	-0.372575	0.282012	-0.30592	-0.19594	0.106912	-0.0429921	0.152228	0.0177413	-0.0198982	-0.119027	-0.0379157	0.0563184	-0.348505	-0.372369	-0.279062	0.221534	0.0708909	0.0067837	0.0870115	-0.122228	-1.30379	-0.00562533	-0.084346	-0.321072	-0.0905432	0.30368	0.0362287	0.0893827	-0.0588987	0.067634	0.0203818	-0.0426948	0.875555
2.79	0.195963	-0.0271928	0.00272081	0.198406	0.0605143	-0.194384	-0.0341107	-0.0284957	0.922731	-0.00129489	-0.00652693	0.00835728	-0.0672309	0.261651	-0.0352614	-0.0855469	-0.369871	0.247644	-0.30827	-0.268225	0.106251	-0.0848826	0.152689	0.0758529	-0.0209135	-0.158427	-0.0366307	0.115004	-0.35188	-0.296713	-0.276638	0.260701	0.070939	0.00519744	0.0856952	-0.139406	-1.30419	-0.0144209	-0.0873507	-0.284699	-0.0880119	0.21029	0.0371916	0.0956857	-0.0581881	0.0698421	0.0200113	-0.041901	0.875887
2.8	0.195641	-0.0390827	0.00454711	0.230508	0.0585671	-0.116624	-0.0343887	-0.0271899	0.922708	-0.00327172	-0.00644922	0.00722405	-0.0649882	0.297095	-0.0372488	-0.119387	-0.36744	0.220472	-0.311207	-0.314929	0.105262	-0.108216	0.153678	0.121029	-0.0219909	-0.170978	-0.034725	0.164412	-0.354563	-0.232875	-0.273889	0.284039	0.0710638	0.0194501	0.0842464	-0.148511	-1.30455	-0.0117818	-0.0899788	-0.24199	-0.0863523	0.132411	0.0381591	0.0968159	-0.0574814	0.0665552	0.0196539	-0.0397569	0.875895
2.81	0.195204	-0.0475279	0.00667023	0.222701	0.0573984	-0.025251	-0.0346555	-0.0261726	0.922669	-0.00418181	-0.00638272	0.00599114	-0.0625965	0.30272	-0.0395052	-0.125564	-0.365394	0.163038	-0.314477	-0.330905	0.104201	-0.102014	0.155003	0.137563	-0.0229211	-0.154838	-0.0324868	0.183483	-0.356582	-0.159423	-0.271039	0.279415	0.0712817	0.0197863	0.082747	-0.149606	-1.30482	-0.012613	-0.0920333	-0.162315	-0.0853161	0.0872478	0.0390849	0.0938228	-0.0568742	0.0494799	0.0193226	-0.0366509	0.875699
2.82	0.194752	-0.0416502	0.00870972	0.17994	0.0573077	0.087386	-0.0349115	-0.0250173	0.922628	-0.00384343	-0.00633187	0.00401756	-0.0603618	0.263021	-0.0416507	-0.117568	-0.364106	0.0724803	-0.317709	-0.307924	0.10325	-0.0788265	0.156382	0.133711	-0.0236015	-0.1239	-0.0303122	0.177166	-0.357733	-0.0667098	-0.268383	0.247669	0.0714163	0.00339045	0.0812965	-0.141631	-1.30508	-0.0277403	-0.0930366	-0.040107	-0.0845353	0.0765978	0.0399898	0.0852781	-0.0564947	0.0218545	0.0190456	-0.0270698	0.875391
2.83	0.194355	-0.0372367	0.0105429	0.14422	0.0583399	0.178257	-0.035157	-0.0241814	0.922594	-0.00320467	-0.00630408	0.00154342	-0.0585203	0.224016	-0.0436034	-0.119453	-0.36379	-0.0218091	-0.32061	-0.273448	0.102791	-0.0155396	0.157644	0.122547	-0.0239664	-0.0873104	-0.0282764	0.183022	-0.358012	0.00853935	-0.266138	0.200274	0.0714059	0.00517578	0.0799418	-0.129352	-1.30541	-0.0397942	-0.0928473	0.0632197	-0.0837956	0.0775182	0.0408231	0.0781877	-0.0564117	-0.00761457	0.0189119	-0.0109768	0.875147
2.84	0.193876	-0.0576212	0.0122476	0.129202	0.0600401	0.210091	-0.0353984	-0.0242687	0.922557	-0.004183	-0.0062983	-0.000218021	-0.0568335	0.236345	-0.0455194	-0.118987	-0.364282	-0.0835466	-0.323295	-0.27041	0.102824	0.0207915	0.158882	0.124079	-0.0238469	-0.0303464	-0.0262527	0.206463	-0.357662	0.0566119	-0.264433	0.139897	0.0716058	0.0184777	0.0787681	-0.107727	-1.30565	-0.0226462	-0.0919152	0.106213	-0.0830143	0.0833132	0.041503	0.0583656	-0.0566077	-0.0336651	0.0189168	-0.000386804	0.875111
2.85	0.193165	-0.0752772	0.0139128	0.131685	0.0617631	0.186161	-0.0356423	-0.024307	0.922506	-0.00621248	-0.0063053	-0.00100184	-0.0548915	0.266446	-0.0475512	-0.122662	-0.365153	-0.104945	-0.326103	-0.291067	0.102991	0.0043867	0.160172	0.132675	-0.0231398	0.0125225	-0.0241984	0.222208	-0.356972	0.0732927	-0.263337	0.0827925	0.0717291	0.00570479	0.0778063	-0.0856702	-1.30566	-0.00120506	-0.0909007	0.0901656	-0.0821417	0.093844	0.0420391	0.049644	-0.0570164	-0.0508284	0.0190213	0.0128335	0.875297
2.86	0.192435	-0.0638184	0.0154941	0.123356	0.063154	0.148482	-0.0358799	-0.023108	0.922433	-0.008271	-0.00631624	-0.00116725	-0.0528571	0.256957	-0.0496344	-0.120009	-0.36614	-0.110947	-0.329067	-0.298749	0.10287	-0.0226389	0.161515	0.134948	-0.0222184	0.0230316	-0.0222693	0.199973	-0.356204	0.0748618	-0.262733	0.0388061	0.0716894	-0.0137132	0.0770543	-0.0623499	-1.30562	-0.00385707	-0.0901279	0.0668638	-0.0810693	0.121413	0.0424995	0.0399513	-0.0575831	-0.0644828	0.0192029	0.0182913	0.875613
2.87	0.191893	-0.0416638	0.0168606	0.0997401	0.0642718	0.127369	-0.0361038	-0.0217292	0.922342	-0.00982311	-0.00632913	-0.00149459	-0.0510247	0.22176	-0.0515649	-0.107162	-0.367163	-0.111922	-0.332007	-0.28714	0.102612	-0.0251294	0.162826	0.12754	-0.0213382	0.0330996	-0.02066	0.163061	-0.35545	0.0724291	-0.262583	-0.0111125	0.0714181	-0.0390729	0.0765832	-0.0309765	-1.3057	-0.0197174	-0.0894799	0.0666133	-0.0796874	0.156684	0.0428169	0.0247007	-0.0582834	-0.0765773	0.0194398	0.0244913	0.876054
2.88	0.19153	-0.0287284	0.0179282	0.0656853	0.0653539	0.12933	-0.0363174	-0.0211819	0.922239	-0.0106371	-0.00634746	-0.0022145	-0.0494683	0.186005	-0.0532042	-0.0835124	-0.368219	-0.116579	-0.334761	-0.261941	0.102376	-0.0139584	0.164058	0.11523	-0.0203766	0.0658083	-0.019434	0.132901	-0.35471	0.0734445	-0.263009	-0.0754354	0.071108	-0.02132	0.0764127	-0.00220116	-1.3059	-0.0291112	-0.0886853	0.0936715	-0.0779668	0.192193	0.0430146	0.0159466	-0.059112	-0.0899861	0.019746	0.0328395	0.876665
2.89	0.19126	-0.0226556	0.0186364	0.0267053	0.0666033	0.143409	-0.0365281	-0.0210411	0.922128	-0.0116067	-0.00637413	-0.00317053	-0.0481508	0.151332	-0.0544489	-0.0541233	-0.369356	-0.124316	-0.337218	-0.229528	0.10232	0.00554282	0.165161	0.103843	-0.0191499	0.110295	-0.0186343	0.104218	-0.353893	0.0872404	-0.264108	-0.144055	0.0708696	-0.0286029	0.0765529	0.0309157	-1.30615	-0.0342755	-0.0875193	0.135206	-0.07588	0.228308	0.0431186	0.000100925	-0.0600587	-0.0990299	0.0201041	0.0374956	0.877407
2.9	0.190968	-0.0307279	0.0190381	-0.00274478	0.0681079	0.172899	-0.03674	-0.0214449	0.922007	-0.012766	-0.00641268	-0.00470584	-0.0469674	0.136751	-0.0553588	-0.0334632	-0.370637	-0.1509	-0.339373	-0.203207	0.102442	0.0171014	0.166182	0.0991231	-0.0175039	0.167993	-0.0181926	0.096619	-0.352853	0.121214	-0.26592	-0.217146	0.0706234	-0.0166488	0.0770188	0.0610683	-1.30634	-0.0275245	-0.0859167	0.185754	-0.073503	0.244639	0.0431573	0.00126131	-0.0610617	-0.102361	0.0205001	0.0424114	0.87822
2.91	0.190599	-0.0325524	0.0193125	-0.0148767	0.0700754	0.223077	-0.0369553	-0.0214477	0.921872	-0.0139839	-0.00647039	-0.00685044	-0.0458823	0.121081	-0.0561462	-0.0381427	-0.372336	-0.199894	-0.341289	-0.181488	0.102523	-0.0033936	0.167194	0.0987489	-0.0153857	0.202241	-0.017913	0.101448	-0.351318	0.177001	-0.268399	-0.269767	0.070428	-0.0258769	0.0777327	0.077247	-1.30647	-0.029899	-0.0837411	0.244393	-0.0711468	0.223809	0.04322	0.0102066	-0.0620609	-0.0963317	0.0209512	0.0472892	0.878973
2.92	0.19029	-0.0208436	0.0196441	-0.00476181	0.0724215	0.241538	-0.0371662	-0.0206534	0.921728	-0.0147581	-0.00654787	-0.00847856	-0.0450188	0.10553	-0.0569939	-0.0576319	-0.37439	-0.211996	-0.343029	-0.171373	0.102413	-0.0218371	0.168194	0.102202	-0.0131883	0.185471	-0.0176323	0.102727	-0.349365	0.197829	-0.271145	-0.270075	0.0701646	-0.0304578	0.0785248	0.0779747	-1.30667	-0.0445831	-0.081143	0.260598	-0.069118	0.182745	0.0433365	0.0114367	-0.062937	-0.0769079	0.0213984	0.0377033	0.879575
2.93	0.19008	-0.0140224	0.0201291	0.014172	0.0746747	0.213108	-0.0373697	-0.0200276	0.921581	-0.0145	-0.00663641	-0.00907614	-0.0442618	0.111187	-0.0579807	-0.0671653	-0.376343	-0.183259	-0.344778	-0.182558	0.102129	-0.0311938	0.169238	0.106898	-0.0112605	0.151497	-0.0172506	0.0995558	-0.347441	0.17545	-0.273695	-0.236702	0.069853	-0.0277763	0.0792775	0.0721631	-1.307	-0.0535465	-0.0786392	0.228701	-0.0675194	0.144136	0.0434941	0.0161779	-0.0635423	-0.0423482	0.0217434	0.0277627	0.880026
2.94	0.189921	-0.0113093	0.0206758	0.0237453	0.0764883	0.161261	-0.0375684	-0.0197474	0.921442	-0.0132829	-0.0067273	-0.00905579	-0.0434118	0.123058	-0.0590076	-0.0602179	-0.377905	-0.136087	-0.346678	-0.197975	0.101737	-0.049407	0.170285	0.10193	-0.00966063	0.122429	-0.0168338	0.0876648	-0.345847	0.137726	-0.275867	-0.197433	0.069657	-0.0119523	0.079958	0.0634454	-1.30742	-0.0577527	-0.0765537	0.180004	-0.0662341	0.121134	0.0436739	0.0266784	-0.0637884	-0.00605117	0.0219435	0.0117779	0.880324
2.95	0.189798	-0.0092978	0.0212045	0.0325789	0.0777356	0.103029	-0.0377639	-0.0193339	0.921315	-0.0119173	-0.0068172	-0.00887655	-0.0424564	0.128634	-0.0600149	-0.0559762	-0.378923	-0.0779415	-0.348676	-0.199132	0.101062	-0.0761386	0.171275	0.0957133	-0.00835915	0.0966709	-0.0164158	0.0801004	-0.344647	0.0970412	-0.277659	-0.162793	0.0695228	-0.0121279	0.0805386	0.0529507	-1.3079	-0.060255	-0.0749915	0.124568	-0.0651594	0.101639	0.043977	0.0440489	-0.0636581	0.030439	0.0219905	-0.00469314	0.880331
2.96	0.189704	-0.00788498	0.0217112	0.0432893	0.0783775	0.0412175	-0.0379555	-0.0189114	0.9212	-0.0110085	-0.00690318	-0.0082769	-0.0414676	0.12854	-0.0610029	-0.0550425	-0.379357	-0.0198927	-0.350606	-0.186364	0.100249	-0.0904671	0.172175	0.0864863	-0.00729665	0.0744958	-0.0159716	0.0762189	-0.343886	0.0513944	-0.279149	-0.135992	0.0694207	-0.00820782	0.0810391	0.0470774	-1.30845	-0.0601448	-0.074008	0.0630389	-0.0642874	0.0800116	0.0444083	0.0496888	-0.0631548	0.067569	0.0218903	-0.021355	0.880036
2.97	0.189622	-0.00917181	0.0222238	0.0601904	0.0783521	-0.0286098	-0.0381414	-0.018335	0.921092	-0.010568	-0.00698056	-0.00709533	-0.0404695	0.133219	-0.062006	-0.0585267	-0.379204	0.0385991	-0.352395	-0.1742	0.0992638	-0.0979614	0.173013	0.0826191	-0.0064357	0.0543527	-0.0154789	0.0760769	-0.343632	-0.0050219	-0.280395	-0.113202	0.0692986	-0.0229545	0.0814718	0.038006	-1.30901	-0.0580749	-0.0736974	-0.0116081	-0.063666	0.0503829	0.0448602	0.0557086	-0.0622963	0.102669	0.0216633	-0.0312165	0.879423
2.98	0.189525	-0.0133836	0.02277	0.077793	0.0775599	-0.107598	-0.0383236	-0.0180646	0.920991	-0.00963952	-0.00704272	-0.00525981	-0.0393666	0.151127	-0.0630665	-0.0580471	-0.378472	0.0943264	-0.354155	-0.18134	0.0984188	-0.0651848	0.173822	0.0795726	-0.00574772	0.0364349	-0.0149295	0.0736401	-0.344015	-0.0757371	-0.281412	-0.0892579	0.0690855	-0.0126106	0.081814	0.0316572	-1.30959	-0.0517329	-0.0741977	-0.0974475	-0.063375	0.0144624	0.0454478	0.0594002	-0.0610887	0.136154	0.0213113	-0.0451794	0.878372
2.99	0.189419	-0.0152621	0.0233597	0.0999383	0.0759292	-0.189897	-0.0385023	-0.0175929	0.920901	-0.00840178	-0.00708434	-0.00301795	-0.0380723	0.175627	-0.0642298	-0.0638128	-0.377151	0.154642	-0.356069	-0.203649	0.0978594	-0.0547932	0.174612	0.0793067	-0.00528043	0.00949205	-0.0143304	0.0709353	-0.345139	-0.148817	-0.282145	-0.0559162	0.0690014	-0.0039635	0.0820688	0.0200585	-1.31017	-0.0484104	-0.0756092	-0.191856	-0.0635111	-0.0354158	0.0460439	0.064972	-0.0595578	0.167566	0.0208247	-0.0590088	0.877015
3	0.189327	-0.0115318	0.023999	0.1153	0.0735	-0.259475	-0.0386745	-0.0166392	0.920822	-0.0074008	-0.00710178	-0.000433885	-0.0365972	0.186647	-0.0655135	-0.0666477	-0.375216	0.211286	-0.358194	-0.217663	0.0972639	-0.0542629	0.175392	0.0764084	-0.00511106	-0.0254769	-0.013683	0.059446	-0.346944	-0.210621	-0.282491	-0.0107521	0.0689814	-0.00539349	0.0821909	0.00478975	-1.3108	-0.0476387	-0.0779225	-0.274072	-0.0642017	-0.0942754	0.0466803	0.0671428	-0.0577319	0.193269	0.0202368	-0.0654887	0.875329
3.01	0.189383	0.0113906	0.0246309	0.122461	0.0704928	-0.301636	-0.0388318	-0.0146551	0.920757	-0.00566379	-0.00709281	0.00214549	-0.0352137	0.157352	-0.0667977	-0.0748953	-0.372811	0.245689	-0.360307	-0.199092	0.0967519	-0.0498773	0.176093	0.063488	-0.00544071	-0.0838628	-0.0130548	0.0369762	-0.349302	-0.257587	-0.282296	0.0507507	0.0687645	-0.0390579	0.0821372	-0.0151317	-1.31156	-0.0673044	-0.0809204	-0.329601	-0.0655255	-0.161592	0.0472762	0.053377	-0.0556961	0.209889	0.019554	-0.0761063	0.873396
3.02	0.189705	0.035842	0.0252434	0.121097	0.0672045	-0.317911	-0.0389668	-0.0125272	0.920714	-0.00258811	-0.00705885	0.00467606	-0.0342464	0.10973	-0.0680024	-0.0783736	-0.370181	0.267009	-0.362086	-0.154874	0.0962551	-0.0460289	0.176629	0.0433378	-0.00642117	-0.141136	-0.0124309	0.0140103	-0.352054	-0.287852	-0.281453	0.11602	0.0682913	-0.0489686	0.0818539	-0.0404538	-1.31257	-0.0918939	-0.084317	-0.358813	-0.0675888	-0.235312	0.0477498	0.0494048	-0.0535488	0.216343	0.0188074	-0.0785376	0.871307
3.03	0.190216	0.0485018	0.0257983	0.11328	0.0638433	-0.318766	-0.0390844	-0.0110277	0.920709	0.00143211	-0.00699895	0.00731221	-0.0336896	0.066591	-0.0690221	-0.0699709	-0.36739	0.281937	-0.363363	-0.0994072	0.0958821	-0.0273476	0.176925	0.0165988	-0.00791778	-0.180188	-0.0118222	-0.00397012	-0.355036	-0.302493	-0.27998	0.177087	0.0678839	-0.0317152	0.0812955	-0.0690118	-1.31383	-0.10572	-0.0879029	-0.371038	-0.0704354	-0.312232	0.0481992	0.0423334	-0.0513973	0.210682	0.018047	-0.0752302	0.869121
3.04	0.190831	0.0566918	0.0262677	0.101204	0.0605575	-0.306403	-0.0391874	-0.00957686	0.920742	0.0052466	-0.00691302	0.00986768	-0.0335081	0.0213468	-0.0697831	-0.0570594	-0.364536	0.283208	-0.364028	-0.0340741	0.0957104	-0.00725066	0.176935	-0.0126273	-0.00979273	-0.209173	-0.0112421	-0.0193977	-0.358085	-0.30055	-0.277926	0.230884	0.0676676	-0.0149855	0.0804723	-0.0937197	-1.31521	-0.118278	-0.0915267	-0.368712	-0.0740765	-0.389608	0.0485044	0.028768	-0.0493694	0.19213	0.0173214	-0.0697983	0.867009
3.05	0.191492	0.0588238	0.0266044	0.0808986	0.0574771	-0.283284	-0.0392772	-0.00838892	0.920813	0.00878431	-0.00680205	0.0122769	-0.0336746	-0.0216166	-0.070218	-0.0354986	-0.361768	0.269644	-0.364037	0.0320626	0.0957296	0.00847125	0.17666	-0.0412562	-0.0119149	-0.221077	-0.0107376	-0.035328	-0.361053	-0.28617	-0.275399	0.270989	0.0676391	0.00780593	0.0794246	-0.11543	-1.31669	-0.123072	-0.0950345	-0.350542	-0.0784684	-0.459987	0.0487284	0.0220845	-0.0475842	0.163085	0.0166873	-0.0582061	0.864948
3.06	0.192166	0.0621224	0.0267387	0.0486883	0.0547346	-0.247605	-0.039355	-0.00711614	0.920916	0.0116254	-0.00666874	0.0143141	-0.0341727	-0.070523	-0.0702593	-0.00715843	-0.359242	0.240502	-0.363385	0.0990394	0.0958679	0.0189901	0.176091	-0.07255	-0.0141524	-0.220895	-0.0103888	-0.0589832	-0.363793	-0.254977	-0.272555	0.295058	0.0677531	0.01151	0.0782002	-0.128898	-1.31821	-0.128461	-0.0982539	-0.312399	-0.0835052	-0.515723	0.0488622	0.00992248	-0.0461536	0.120923	0.0161721	-0.0451594	0.863
3.07	0.192886	0.070159	0.026592	0.00691091	0.0524767	-0.198832	-0.0394181	-0.00548999	0.921042	0.0139086	-0.00651766	0.0158041	-0.0350896	-0.131574	-0.0698404	0.0226447	-0.357102	0.198103	-0.362031	0.172325	0.0960738	0.0224253	0.175212	-0.103697	-0.0164564	-0.213947	-0.0102973	-0.0895995	-0.366138	-0.206667	-0.269548	0.303547	0.0678446	0.0029129	0.0768813	-0.135166	-1.31977	-0.138559	-0.100983	-0.254592	-0.0890306	-0.554405	0.0488439	0.000874871	-0.0451687	0.0734363	0.0158426	-0.0239307	0.861207
3.08	0.193675	0.079012	0.0260933	-0.0442531	0.0508479	-0.13739	-0.0394659	-0.00399539	0.921193	0.016019	-0.00635448	0.016727	-0.0365027	-0.20003	-0.068897	0.0570269	-0.355491	0.140636	-0.359914	0.252379	0.0963665	0.0325902	0.173989	-0.140695	-0.0187557	-0.194553	-0.0105522	-0.124283	-0.367921	-0.141933	-0.266544	0.294543	0.0679119	0.00604742	0.0755312	-0.133387	-1.32141	-0.149377	-0.103019	-0.177024	-0.0948499	-0.57206	0.0487626	-0.0183178	-0.0447182	0.0168262	0.0157019	-0.00131913	0.859558
3.09	0.19452	0.0848773	0.0251816	-0.102222	0.0499877	-0.0652974	-0.0394984	-0.00250717	0.921365	0.0181948	-0.00618497	0.0170767	-0.0384544	-0.271971	-0.0673649	0.095494	-0.354566	0.0696424	-0.356953	0.340554	0.0967799	0.04444	0.172386	-0.178612	-0.0209355	-0.160463	-0.0112396	-0.160904	-0.368987	-0.0650404	-0.263719	0.267776	0.0679604	0.00420434	0.0742303	-0.123745	-1.32308	-0.159959	-0.104169	-0.0824725	-0.100737	-0.567014	0.0485397	-0.0261295	-0.0448496	-0.042868	0.0157781	0.0185438	0.858124
3.1	0.195363	0.0817267	0.0238296	-0.162823	0.0499766	0.0106242	-0.0395171	-0.00130411	0.921556	0.0200366	-0.00601463	0.0169202	-0.0409176	-0.336123	-0.0652113	0.138866	-0.354429	-0.0111166	-0.35309	0.430905	0.0973543	0.0707652	0.170384	-0.219022	-0.022837	-0.105808	-0.0124088	-0.194017	-0.369257	0.0151031	-0.261261	0.219973	0.0681397	0.0297159	0.0730713	-0.105281	-1.32472	-0.163334	-0.104312	0.0208223	-0.106459	-0.538938	0.0482076	-0.0396321	-0.0455765	-0.101513	0.0160798	0.0442541	0.856902
3.11	0.196094	0.0687241	0.0220235	-0.228164	0.0508704	0.103163	-0.0395256	-0.00041909	0.921762	0.0211924	-0.00584876	0.015967	-0.0437624	-0.391844	-0.0624219	0.186201	-0.355199	-0.116886	-0.348341	0.519438	0.0981638	0.0878556	0.168005	-0.256642	-0.0242217	-0.0265846	-0.0141086	-0.222406	-0.368688	0.11118	-0.259405	0.147538	0.0685285	0.0481527	0.0721449	-0.0791251	-1.32623	-0.158703	-0.103357	0.146029	-0.111778	-0.492035	0.0477832	-0.0479128	-0.0468822	-0.158787	0.0166079	0.0667147	0.855928
3.12	0.19669	0.0623319	0.0197643	-0.306864	0.0532149	0.28549	-0.0395247	0.000729274	0.921978	0.021615	-0.00570369	0.0125624	-0.0470802	-0.471816	-0.0590024	0.218707	-0.357451	-0.306178	-0.342633	0.62309	0.099192	0.113509	0.165241	-0.293073	-0.0248687	0.0682892	-0.016363	-0.241631	-0.366759	0.290147	-0.258418	0.0476771	0.0690573	0.055182	0.0715054	-0.0482046	-1.3276	-0.172046	-0.100721	0.363137	-0.116629	-0.455487	0.0473455	-0.0530283	-0.0487822	-0.218821	0.0173785	0.0919567	0.855197
3.13	0.197199	0.0554365	0.0171849	-0.374875	0.0578492	0.521403	-0.0395107	0.00197111	0.922193	0.0212629	-0.00560417	0.00718981	-0.0510699	-0.543601	-0.0550863	0.230388	-0.361848	-0.5224	-0.335931	0.709561	0.100526	0.146989	0.162167	-0.317349	-0.0246458	0.162602	-0.019052	-0.240683	-0.362792	0.49651	-0.258488	-0.0568544	0.0695874	0.0503495	0.0711722	-0.0209344	-1.32885	-0.196105	-0.0955712	0.627275	-0.121238	-0.445914	0.0468578	-0.0564137	-0.0512563	-0.272554	0.0184045	0.117318	0.854744
3.14	0.197588	0.0439349	0.0145556	-0.403691	0.0647038	0.704593	-0.0394835	0.00347486	0.922399	0.0198279	-0.00556018	0.00173582	-0.0555117	-0.573907	-0.0509451	0.226416	-0.368161	-0.681127	-0.32858	0.751602	0.102106	0.15827	0.158956	-0.322915	-0.0236282	0.223493	-0.0219226	-0.225078	-0.357106	0.619592	-0.259444	-0.124296	0.0700347	0.0349576	0.0710485	-0.00635117	-1.32999	-0.211532	-0.0880185	0.828149	-0.125807	-0.44451	0.0463085	-0.0647104	-0.0541859	-0.309478	0.0196397	0.131411	0.854681
3.15	0.197887	0.0383222	0.0120673	-0.387318	0.0725943	0.718089	-0.0394371	0.00573532	0.922591	0.0187056	-0.00555952	-0.00136238	-0.0600023	-0.559976	-0.0467607	0.227253	-0.375397	-0.702897	-0.32108	0.741076	0.103652	0.140397	0.155727	-0.324447	-0.022283	0.219078	-0.0248068	-0.222521	-0.350778	0.625626	-0.260744	-0.125864	0.0702937	0.021439	0.0710106	-0.00214839	-1.33102	-0.21083	-0.0792581	0.855992	-0.130124	-0.392517	0.0457065	-0.0668536	-0.0573452	-0.318206	0.0209538	0.134844	0.855035
3.16	0.198205	0.0429593	0.00981073	-0.351026	0.0801851	0.673357	-0.0393667	0.00839964	0.922772	0.0178561	-0.00558913	-0.00460203	-0.0643119	-0.543121	-0.0426587	0.213677	-0.382645	-0.701338	-0.313759	0.723743	0.104992	0.122644	0.152496	-0.323042	-0.0211108	0.182355	-0.0275232	-0.205594	-0.344442	0.630953	-0.261918	-0.105539	0.0704525	0.00995933	0.0709908	-0.00412336	-1.33201	-0.212915	-0.0706136	0.82299	-0.133744	-0.312914	0.045002	-0.0784536	-0.0605474	-0.316573	0.0222495	0.13031	0.855826
3.17	0.198618	0.051478	0.00780307	-0.30768	0.0869691	0.566256	-0.0392688	0.0111517	0.92295	0.0177757	-0.00565033	-0.00754288	-0.0684739	-0.520328	-0.0387364	0.19816	-0.389524	-0.625119	-0.306643	0.699178	0.106194	0.106263	0.149261	-0.320843	-0.0203075	0.126232	-0.0299087	-0.189213	-0.338344	0.570405	-0.262785	-0.0649941	0.0704858	-0.00310408	0.070917	-0.0123814	-1.33306	-0.207973	-0.0625682	0.731789	-0.13638	-0.195026	0.0442647	-0.0811474	-0.0636739	-0.302789	0.0234968	0.125476	0.856967
3.18	0.199134	0.0597856	0.00598579	-0.259158	0.0923217	0.404459	-0.0391431	0.0139986	0.923129	0.018084	-0.00573818	-0.00992055	-0.0724149	-0.488814	-0.0350573	0.179103	-0.395246	-0.482591	-0.299817	0.667635	0.107151	0.0812871	0.146054	-0.317055	-0.0200254	0.0590106	-0.03194	-0.176241	-0.333217	0.446097	-0.263171	-0.0106765	0.0703818	-0.0192767	0.0707424	-0.0233355	-1.33415	-0.194131	-0.0557198	0.58827	-0.137656	-0.0429669	0.043506	-0.0873496	-0.0666036	-0.277049	0.0246491	0.114098	0.858408
3.19	0.199742	0.0656432	0.00430082	-0.211231	0.0958462	0.218718	-0.0389902	0.0165085	0.923313	0.0187124	-0.00584746	-0.0118729	-0.0760981	-0.450971	-0.0316847	0.15754	-0.399398	-0.323678	-0.293325	0.631974	0.107878	0.0621084	0.142875	-0.315767	-0.0203343	-0.0065969	-0.0336413	-0.165975	-0.329498	0.298641	-0.263	0.0451917	0.070099	-0.0359951	0.0704516	-0.0351254	-1.33528	-0.173684	-0.0504632	0.420865	-0.137289	0.130573	0.0427091	-0.0862344	-0.0692092	-0.238881	0.0256513	0.0951219	0.860111
3.2	0.200421	0.0723529	0.00271923	-0.163406	0.0974797	0.0425496	-0.0388134	0.0187679	0.923503	0.0194402	-0.00597551	-0.0137484	-0.0795173	-0.414495	-0.0286775	0.127396	-0.402005	-0.181119	-0.287199	0.595521	0.108483	0.0498179	0.139726	-0.311861	-0.0212228	-0.0738293	-0.0350309	-0.153599	-0.327274	0.153978	-0.262265	0.104145	0.0696545	-0.052746	0.0700457	-0.0477519	-1.33644	-0.15638	-0.0468912	0.257656	-0.135164	0.303768	0.0418979	-0.0802627	-0.0713945	-0.191939	0.0264491	0.0748854	0.862
3.21	0.201201	0.0826965	0.00130794	-0.110071	0.0974198	-0.108879	-0.0386146	0.0208714	0.923701	0.0201822	-0.00612271	-0.0155904	-0.0827701	-0.38054	-0.0261385	0.0854947	-0.403287	-0.0581347	-0.281437	0.55605	0.108964	0.0487405	0.136656	-0.29804	-0.0227572	-0.152604	-0.0360375	-0.135188	-0.326468	0.0154981	-0.260875	0.176591	0.069093	-0.0520111	0.0694716	-0.0664283	-1.3377	-0.147621	-0.0448779	0.107998	-0.131404	0.456939	0.041148	-0.0706335	-0.0730701	-0.136668	0.027033	0.053984	0.863947
3.22	0.202034	0.0786973	0.000183252	-0.00983528	0.095262	-0.412947	-0.0383954	0.0228368	0.923906	0.0207315	-0.00627407	-0.0135302	-0.0856462	-0.279116	-0.0241945	0.0493345	-0.40279	0.22541	-0.276291	0.456046	0.109443	0.0335304	0.133797	-0.263653	-0.02511	-0.267951	-0.0365735	-0.117918	-0.327706	-0.300644	-0.258551	0.302037	0.0686797	-0.0195373	0.0686477	-0.0996155	-1.33906	-0.106933	-0.0449271	-0.209509	-0.126086	0.629826	0.0405124	-0.0614792	-0.0740774	-0.0550919	0.0273409	0.0135008	0.865878
3.23	0.202716	0.052709	-0.000540169	0.118567	0.0888266	-0.84401	-0.0381653	0.0227752	0.924111	0.0199869	-0.00638024	-0.00815893	-0.0872836	-0.108425	-0.0231064	0.0227309	-0.398535	0.589686	-0.272546	0.298426	0.109602	0.00489269	0.131361	-0.215888	-0.0286127	-0.379149	-0.0365245	-0.092744	-0.333044	-0.697061	-0.25479	0.433262	0.0688068	0.0410346	0.0675176	-0.122927	-1.3403	-0.0299537	-0.049343	-0.664724	-0.118789	0.832134	0.039918	-0.0558827	-0.0741804	0.0316479	0.0272118	-0.0293787	0.867774
3.24	0.202982	0.000876233	-0.000939294	0.16828	0.0794489	-0.955617	-0.0379449	0.0212101	0.924299	0.0174774	-0.00645429	-0.00735183	-0.0876064	0.0218213	-0.0228748	-0.00455208	-0.392184	0.643599	-0.270176	0.183171	0.109635	0.00217379	0.129469	-0.158145	-0.0323875	-0.359451	-0.0358796	-0.0336169	-0.340709	-0.769382	-0.250308	0.447735	0.0694948	0.085182	0.0662574	-0.126815	-1.34115	0.0288437	-0.0568792	-0.798451	-0.109895	0.936546	0.0394625	-0.0319416	-0.0735862	0.0860866	0.0267722	-0.0488133	0.86942
3.25	0.202779	-0.037019	-0.00105475	0.181597	0.0701875	-0.837967	-0.0377384	0.0202296	0.924458	0.0144765	-0.00653693	-0.00947011	-0.0871013	0.10158	-0.0233349	-0.0453504	-0.386032	0.57526	-0.268827	0.0879782	0.109647	0.00462066	0.128132	-0.104173	-0.0355652	-0.315751	-0.0347722	0.0289378	-0.348308	-0.719779	-0.24591	0.433791	0.0702834	0.072628	0.0649699	-0.134978	-1.34155	0.0472532	-0.0645583	-0.715371	-0.100508	0.927135	0.039256	0.00110278	-0.0725412	0.121977	0.0262251	-0.0610521	0.870554
3.26	0.202275	-0.062871	-0.000692043	0.195524	0.0626763	-0.608316	-0.0375372	0.0201998	0.924589	0.0117273	-0.00664676	-0.012573	-0.0861486	0.160461	-0.024462	-0.0954089	-0.380799	0.462574	-0.268429	-0.00831026	0.109746	0.0113814	0.127402	-0.0394315	-0.0381874	-0.290231	-0.0331639	0.0966712	-0.35507	-0.605807	-0.241571	0.438243	0.0710269	0.0762964	0.06355	-0.151852	-1.3417	0.042529	-0.0708708	-0.537308	-0.0917061	0.819013	0.039312	0.0152714	-0.0711766	0.149961	0.0255795	-0.0713171	0.871111
3.27	0.201527	-0.0865904	0.000385727	0.23874	0.0572141	-0.435015	-0.0373323	0.0207946	0.924695	0.00950889	-0.00678121	-0.0139699	-0.0847425	0.24146	-0.0263078	-0.141997	-0.376396	0.425689	-0.269101	-0.129932	0.109857	0.0114675	0.12737	0.0351539	-0.0404881	-0.304066	-0.0309074	0.163761	-0.360783	-0.531465	-0.236972	0.487793	0.0718504	0.0919099	0.061884	-0.183147	-1.34168	0.0445698	-0.0756317	-0.427795	-0.0842445	0.672258	0.0394616	0.0238837	-0.069501	0.184332	0.024792	-0.0869449	0.871262
3.28	0.200531	-0.113861	0.00222902	0.2888	0.0530243	-0.316895	-0.0371207	0.0215475	0.924779	0.0074467	-0.0069231	-0.0143379	-0.0826611	0.331628	-0.0288583	-0.179441	-0.372135	0.4115	-0.271023	-0.251807	0.109966	0.0190464	0.128098	0.106251	-0.0427434	-0.326214	-0.0279488	0.228914	-0.365844	-0.463539	-0.231774	0.549292	0.0729275	0.120624	0.0598967	-0.212245	-1.34147	0.0604883	-0.0796406	-0.371463	-0.0782602	0.5214	0.0396155	0.0157238	-0.0675001	0.214365	0.0238605	-0.100404	0.87121
3.29	0.199231	-0.149164	0.00473791	0.328781	0.049795	-0.220241	-0.0369004	0.0224875	0.924842	0.0052836	-0.00706767	-0.0145252	-0.0798566	0.420517	-0.0320423	-0.209709	-0.368117	0.371623	-0.274097	-0.358658	0.110228	0.030202	0.129548	0.175305	-0.0448736	-0.327998	-0.0243211	0.293687	-0.370137	-0.385071	-0.22604	0.591621	0.0742315	0.135266	0.0576843	-0.228788	-1.34099	0.0899803	-0.0831714	-0.327189	-0.0737598	0.372325	0.0396595	0.00137328	-0.0652616	0.231659	0.0228278	-0.104343	0.871199
3.3	0.197623	-0.170628	0.00774514	0.354924	0.0473255	-0.148422	-0.0366686	0.0241571	0.924886	0.00359061	-0.00721271	-0.0144238	-0.0764111	0.479366	-0.0357649	-0.238607	-0.364542	0.31665	-0.278123	-0.437534	0.110491	0.0167478	0.131554	0.219281	-0.0467664	-0.33118	-0.0201525	0.339854	-0.373705	-0.32066	-0.219981	0.618722	0.0756064	0.132892	0.0553228	-0.243865	-1.3402	0.110127	-0.0863543	-0.29713	-0.0706708	0.235241	0.0394867	-0.0285181	-0.0629228	0.235432	0.0217448	-0.107926	0.871495
3.31	0.19597	-0.154973	0.010966	0.338081	0.0455432	-0.0698931	-0.0364113	0.0276612	0.92492	0.00343583	-0.00735585	-0.0142796	-0.0728415	0.450935	-0.0397408	-0.248288	-0.361647	0.230368	-0.282612	-0.443196	0.110488	-0.00983979	0.133815	0.224417	-0.0486791	-0.352464	-0.015742	0.330794	-0.376571	-0.237392	-0.213657	0.644472	0.0766743	0.0660658	0.0527867	-0.259515	-1.33933	0.0975641	-0.0891397	-0.236509	-0.0687731	0.136351	0.0390969	-0.0420441	-0.060643	0.218732	0.0206599	-0.104191	0.872133
3.32	0.194588	-0.127689	0.0139812	0.281168	0.0447539	0.0337281	-0.0361135	0.0316756	0.924958	0.00429242	-0.0075003	-0.0146852	-0.0698916	0.362121	-0.0434367	-0.230956	-0.359739	0.124611	-0.286755	-0.377531	0.11042	0.00925301	0.13599	0.202055	-0.0508694	-0.357636	-0.0115127	0.296258	-0.378442	-0.130627	-0.20715	0.649057	0.0771728	0.0529633	0.050182	-0.253592	-1.33863	0.07232	-0.0910314	-0.127041	-0.0676732	0.0742132	0.03852	-0.0646163	-0.0586144	0.186651	0.019671	-0.0861155	0.873111
3.33	0.193374	-0.11455	0.0166538	0.239529	0.0450133	0.110326	-0.0357809	0.034799	0.925008	0.00592592	-0.00764999	-0.0151778	-0.067652	0.286319	-0.046658	-0.218739	-0.358822	0.0500252	-0.290102	-0.291081	0.110659	0.030411	0.137849	0.16864	-0.0530537	-0.345277	-0.0075325	0.285851	-0.379374	-0.0636624	-0.200729	0.634396	0.0776759	0.0477227	0.0476259	-0.254826	-1.33802	0.060422	-0.091879	-0.0456508	-0.0671713	0.0136949	0.0377627	-0.0781794	-0.0569641	0.146479	0.0188677	-0.0651975	0.874498
3.34	0.192297	-0.0962975	0.0191704	0.227593	0.0457834	0.127876	-0.0354166	0.0381092	0.925078	0.00810178	-0.00780057	-0.0147088	-0.0660622	0.218139	-0.0496079	-0.222514	-0.358426	0.0180769	-0.292576	-0.203488	0.110835	0.00121559	0.139374	0.132362	-0.0552296	-0.35518	-0.00358986	0.282678	-0.379895	-0.0428964	-0.19445	0.624583	0.0782719	0.0674826	0.045088	-0.258641	-1.33752	0.044371	-0.09225	-0.0315423	-0.0673091	-0.049528	0.0369177	-0.0901178	-0.0557213	0.106563	0.0182756	-0.0426944	0.876214
3.35	0.19141	-0.0787591	0.0215791	0.216687	0.046512	0.102573	-0.0350194	0.0413204	0.925167	0.00959068	-0.00793996	-0.0130685	-0.0650744	0.158145	-0.0523212	-0.214568	-0.358292	-6.39E-06	-0.294221	-0.125459	0.110588	-0.0451635	0.140563	0.0990739	-0.0575773	-0.367909	0.000291257	0.261677	-0.380288	-0.0379396	-0.188227	0.619957	0.0789108	0.0589475	0.0424307	-0.269713	-1.33715	0.0335844	-0.092697	-0.0559279	-0.0680367	-0.100777	0.0360142	-0.0876762	-0.054853	0.0704393	0.0178801	-0.0253857	0.87817
3.36	0.190691	-0.064036	0.0237408	0.185868	0.0469625	0.0698469	-0.0345929	0.0438816	0.925267	0.0102896	-0.00806092	-0.0111354	-0.0645808	0.0987003	-0.0546663	-0.185723	-0.358314	-0.00879465	-0.295111	-0.0535223	0.110043	-0.0566356	0.1414	0.0686911	-0.0600925	-0.363009	0.00391141	0.220464	-0.380678	-0.0414477	-0.182101	0.602464	0.0794393	0.0447376	0.0397598	-0.26335	-1.33688	0.0306537	-0.0933956	-0.0754219	-0.0692019	-0.133873	0.0351351	-0.0857497	-0.0543371	0.0361947	0.0176405	-0.013473	0.880192
3.37	0.19008	-0.0577473	0.0254257	0.130133	0.0472576	0.055476	-0.034145	0.045609	0.92537	0.0102864	-0.00816353	-0.00945863	-0.0644843	0.0437667	-0.0564325	-0.135329	-0.358446	-0.019959	-0.295325	0.00988616	0.109534	-0.0398896	0.14194	0.0398095	-0.0625777	-0.323096	0.00700533	0.167591	-0.381088	-0.0431356	-0.176289	0.554536	0.0798182	0.0294675	0.0372163	-0.236905	-1.3366	0.0353328	-0.0941366	-0.0629127	-0.0706105	-0.150463	0.0342587	-0.083835	-0.0541571	0.00300125	0.0175668	0.00758428	0.882205
3.38	0.189521	-0.0524974	0.0264973	0.0664109	0.0476224	0.0598811	-0.0336842	0.0464582	0.925474	0.010309	-0.00825222	-0.00838874	-0.0647077	-0.00878994	-0.0575116	-0.0830689	-0.358738	-0.0370865	-0.294946	0.0648653	0.109322	0.00015347	0.142165	0.00730219	-0.0647817	-0.261599	0.00940974	0.116169	-0.381482	-0.0377961	-0.171107	0.476712	0.0799448	0.00103216	0.034965	-0.210008	-1.33625	0.0396327	-0.0946302	-0.0273484	-0.0721367	-0.161079	0.0334814	-0.0671572	-0.0543075	-0.0291061	0.017665	0.0216818	0.884
3.39	0.188996	-0.0475468	0.0269343	-0.0113566	0.0483944	0.133905	-0.0332168	0.0469503	0.925575	0.0099649	-0.00833489	-0.00867221	-0.0652644	-0.0734947	-0.0578968	-0.0328551	-0.359426	-0.119019	-0.29401	0.12733	0.109464	0.027685	0.14211	-0.0204292	-0.0664692	-0.167772	0.0110524	0.0668299	-0.381568	0.0432499	-0.166927	0.349776	0.0799375	-0.0102696	0.0331383	-0.153427	-1.33583	0.039774	-0.094515	0.0809563	-0.073762	-0.180921	0.0329335	-0.0443753	-0.054787	-0.0662595	0.0179145	0.0358998	0.885303
3.4	0.188465	-0.0504374	0.0268581	-0.0973464	0.0509406	0.387677	-0.0327495	0.0461465	0.925669	0.00858801	-0.00843794	-0.0123918	-0.0664105	-0.150827	-0.0576648	-0.00794806	-0.361796	-0.358808	-0.292329	0.204682	0.110074	0.0896661	0.141776	-0.041968	-0.0671836	-0.0188743	0.0119305	0.0510192	-0.379985	0.287726	-0.164384	0.148124	0.0797749	-0.0143617	0.0319518	-0.0777656	-1.33534	0.0314143	-0.0924543	0.359236	-0.0759392	-0.279374	0.0326379	-0.0120294	-0.0556675	-0.108403	0.0183742	0.0602934	0.885995
3.41	0.187712	-0.0733394	0.0266317	-0.14422	0.0564464	0.67254	-0.0322971	0.044297	0.925739	0.0050835	-0.00858428	-0.0166359	-0.0680095	-0.173965	-0.0571266	-0.00730677	-0.366684	-0.58212	-0.290087	0.230271	0.111085	0.102635	0.141445	-0.0205819	-0.0663732	0.143407	0.0122353	0.0677828	-0.375916	0.508565	-0.164032	-0.0730934	0.0796667	-0.00295627	0.0315738	0.00485462	-1.33463	0.0352222	-0.0873779	0.648578	-0.0794806	-0.446946	0.0326411	0.0139786	-0.0569146	-0.138008	0.019072	0.0756858	0.885957
3.42	0.18666	-0.0929986	0.0265986	-0.14639	0.0642536	0.836743	-0.031863	0.0426852	0.925767	0.000625162	-0.00876408	-0.0190719	-0.0695644	-0.1464	-0.0566328	-0.0150582	-0.373221	-0.692003	-0.287947	0.188027	0.112062	0.0946774	0.141446	0.0177985	-0.0641908	0.255213	0.0121855	0.0808479	-0.370235	0.618011	-0.165698	-0.247537	0.0797705	0.003336	0.0320395	0.0763088	-1.33362	0.043418	-0.0800326	0.808526	-0.0846945	-0.60708	0.032897	0.0292761	-0.0583445	-0.145264	0.0198827	0.0808991	0.885145
3.43	0.185479	-0.0929466	0.0267977	-0.140026	0.073046	0.879178	-0.0314399	0.0420134	0.925752	-0.00357901	-0.00896198	-0.0203784	-0.0708354	-0.114423	-0.0563114	-0.016949	-0.380475	-0.734254	-0.286407	0.116892	0.112984	0.0861606	0.141831	0.0542341	-0.0612217	0.312415	0.0118904	0.0741929	-0.36381	0.665561	-0.168821	-0.368246	0.0797106	-0.0136532	0.0331131	0.133944	-1.33243	0.0423544	-0.071688	0.858434	-0.0912274	-0.704838	0.033325	0.0497456	-0.0597722	-0.139848	0.0206739	0.0730146	0.883543
3.44	0.184396	-0.0736887	0.0269756	-0.13184	0.081322	0.735772	-0.0310176	0.0424992	0.9257	-0.00655658	-0.00916128	-0.0194297	-0.0717543	-0.0838463	-0.0560267	0.00257926	-0.387408	-0.630317	-0.285658	0.0363824	0.113793	0.0768445	0.142503	0.0739456	-0.0580679	0.309322	0.0113202	0.0372023	-0.357476	0.609309	-0.172808	-0.421628	0.0795064	-0.0248575	0.0346774	0.176534	-1.33122	0.0392561	-0.0636842	0.743024	-0.098203	-0.689346	0.0338869	0.0561972	-0.0610644	-0.12309	0.0213722	0.0592498	0.881177
3.45	0.183624	-0.045276	0.0268013	-0.148296	0.0880344	0.576272	-0.0305898	0.0430481	0.925627	-0.0075961	-0.00935361	-0.019176	-0.0724888	-0.0918561	-0.0555379	0.0301869	-0.393268	-0.533028	-0.285483	0.00579416	0.114618	0.0897271	0.143224	0.0661183	-0.0551478	0.3031	0.0103903	-0.0056652	-0.351447	0.602046	-0.177255	-0.466493	0.0790667	-0.0662912	0.0366842	0.220869	-1.33017	0.0308083	-0.056893	0.62882	-0.104669	-0.611494	0.0345076	0.0610474	-0.0622426	-0.11557	0.0219674	0.0530686	0.87816
3.46	0.183167	-0.0203564	0.02616	-0.163486	0.0931404	0.400621	-0.0301562	0.0437085	0.925551	-0.00731605	-0.00954461	-0.0188981	-0.0732794	-0.116068	-0.0547504	0.054979	-0.398059	-0.411274	-0.285376	0.0222963	0.115517	0.0898877	0.143768	0.0373349	-0.0524339	0.290639	0.00914769	-0.0431557	-0.345675	0.542255	-0.182076	-0.493658	0.0783068	-0.0801233	0.0390531	0.2528	-1.3293	0.0248643	-0.0512964	0.499163	-0.110226	-0.505286	0.0350965	0.0518047	-0.0633545	-0.109891	0.0225189	0.050788	0.87472
3.47	0.182968	-0.00440524	0.0250722	-0.168187	0.0964685	0.212937	-0.0297157	0.0444016	0.925484	-0.00589969	-0.00972935	-0.0179408	-0.0742198	-0.143266	-0.0536257	0.0772221	-0.40151	-0.26706	-0.284923	0.0718119	0.116348	0.0711502	0.144	0.00676889	-0.0499922	0.270268	0.00762013	-0.0780243	-0.340943	0.398155	-0.187044	-0.495327	0.0775431	-0.0805271	0.0416901	0.269158	-1.32857	0.0263742	-0.0470845	0.350776	-0.114653	-0.387809	0.0355499	0.039773	-0.0644194	-0.103178	0.0230438	0.0490045	0.87109
3.48	0.182933	0.0059677	0.0236956	-0.150597	0.0978953	0.014651	-0.029269	0.045058	0.925437	-0.00344576	-0.00990159	-0.0163661	-0.0753076	-0.164847	-0.0522607	0.0858339	-0.403455	-0.106765	-0.283875	0.13943	0.116893	0.0383386	0.143869	-0.034557	-0.0479092	0.226975	0.00593117	-0.101253	-0.337928	0.201773	-0.191861	-0.457575	0.0767069	-0.0834776	0.0443736	0.259117	-1.32796	0.0350015	-0.0444716	0.176851	-0.117943	-0.277434	0.035878	0.0164992	-0.0653553	-0.0812993	0.0235259	0.0436734	0.867408
3.49	0.183062	0.0139173	0.0222502	-0.106222	0.0972358	-0.197817	-0.0288114	0.0463032	0.925415	-0.000752267	-0.0100541	-0.0140156	-0.0765833	-0.176442	-0.0508311	0.0763598	-0.403701	0.0719529	-0.282127	0.207339	0.116959	-0.0175411	0.143394	-0.0607659	-0.0464963	0.145365	0.00430135	-0.108832	-0.336915	0.00575957	-0.196009	-0.364418	0.0760028	-0.0654726	0.0468522	0.231982	-1.32749	0.0457901	-0.0437729	-0.0301677	-0.120222	-0.186299	0.0358888	-0.0200554	-0.0659805	-0.0421265	0.0239179	0.0331101	0.863961
3.5	0.183202	-0.0023359	0.0208962	-0.0639362	0.0944875	-0.383443	-0.0283462	0.0465204	0.92542	0.00166732	-0.0101814	-0.0114196	-0.0778294	-0.152355	-0.0494819	0.0791784	-0.402244	0.224293	-0.279816	0.248165	0.116649	-0.0327744	0.142693	-0.076802	-0.0458133	0.0798374	0.00295037	-0.101106	-0.33769	-0.152617	-0.199076	-0.249735	0.0755625	-0.0203792	0.0489812	0.196791	-1.32705	0.0782423	-0.045117	-0.216636	-0.1217	-0.115215	0.0355028	-0.0596754	-0.066182	0.00406693	0.0241314	0.0184266	0.861058
3.51	0.183109	-0.036581	0.0195603	-0.0199989	0.0897059	-0.648053	-0.0278833	0.0460387	0.925449	0.00418446	-0.0102755	-0.00650573	-0.0785535	-0.0672528	-0.0481839	0.109088	-0.399033	0.470671	-0.277408	0.214176	0.116406	-0.0161831	0.141855	-0.0860897	-0.0456447	0.0200452	0.00182299	-0.106556	-0.340307	-0.423122	-0.200944	-0.114326	0.0755322	0.0227109	0.0507569	0.155117	-1.32641	0.137615	-0.0484891	-0.478911	-0.122395	-0.012952	0.0346459	-0.107511	-0.0658869	0.064187	0.0241396	-0.00795483	0.858958
3.52	0.18282	-0.0494087	0.0180423	0.00927505	0.0814649	-0.992102	-0.0274264	0.0452854	0.925504	0.00664738	-0.010304	0.000204394	-0.0782049	0.0204135	-0.0469069	0.152541	-0.392554	0.778756	-0.275717	0.132159	0.116259	-0.0115841	0.140971	-0.0919863	-0.046282	-0.0519804	0.000700241	-0.149299	-0.346557	-0.782905	-0.201365	0.0124202	0.0759764	0.0577785	0.0521364	0.123553	-1.32556	0.189478	-0.0552791	-0.810898	-0.121606	0.160281	0.0333392	-0.142146	-0.0649844	0.116459	0.0238146	-0.0382636	0.857695
3.53	0.18247	-0.0571213	0.0160999	-0.0260516	0.0712507	-1.04081	-0.02698	0.043911	0.925577	0.00766151	-0.0102882	0.00225173	-0.0772805	0.0344743	-0.0454656	0.180411	-0.384465	0.796016	-0.274561	0.106852	0.116301	0.0172384	0.139943	-0.107952	-0.0473087	-0.0302111	-0.000699835	-0.178882	-0.35481	-0.82843	-0.201139	0.0150336	0.076553	0.0494519	0.0533776	0.129662	-1.32461	0.204976	-0.0639645	-0.846385	-0.119339	0.264511	0.0317405	-0.163052	-0.0637347	0.136577	0.0233032	-0.0421813	0.857073
3.54	0.181968	-0.0750779	0.0138937	-0.0572615	0.0616986	-0.897595	-0.0265494	0.0421652	0.925649	0.00637382	-0.0102677	0.00164597	-0.0762867	0.0376169	-0.043914	0.177253	-0.376892	0.701455	-0.273532	0.0981125	0.116306	-0.0364152	0.138863	-0.0999926	-0.0479163	0.037774	-0.00236493	-0.168725	-0.362745	-0.74942	-0.201264	-0.0449359	0.0768895	0.0264292	0.0547328	0.140067	-1.32349	0.206902	-0.0720311	-0.713773	-0.116546	0.262414	0.0299791	-0.174903	-0.0624	0.137232	0.0227982	-0.0360012	0.856929
3.55	0.181143	-0.110478	0.0118604	-0.0619259	0.0540582	-0.669736	-0.026138	0.0400422	0.925696	0.00275787	-0.0102572	0.000382646	-0.0751994	0.0663699	-0.0425204	0.158109	-0.370535	0.552187	-0.272646	0.0744193	0.115638	-0.0932752	0.138027	-0.0588303	-0.0476868	0.125828	-0.00405379	-0.125628	-0.369629	-0.619235	-0.202123	-0.12755	0.0771119	0.01912	0.0562207	0.155828	-1.32209	0.217238	-0.0784286	-0.519571	-0.114182	0.17809	0.0281997	-0.174696	-0.0610988	0.130881	0.0223377	-0.034061	0.857109
3.56	0.179909	-0.146541	0.0103391	-0.0425087	0.0487379	-0.445017	-0.0257472	0.0381268	0.9257	-0.00201383	-0.0102599	-0.000708345	-0.0738452	0.117837	-0.0415124	0.127601	-0.365727	0.411451	-0.272136	0.0186322	0.114406	-0.152539	0.137712	-2.39E-05	-0.0465062	0.197742	-0.00556432	-0.0710733	-0.375078	-0.481346	-0.203781	-0.19852	0.0772131	0.00575688	0.057858	0.170421	-1.32035	0.227973	-0.0828809	-0.339693	-0.112855	0.0608743	0.0264396	-0.170993	-0.0598601	0.125463	0.0219028	-0.0333955	0.857554
3.57	0.178362	-0.165667	0.00940756	-0.0172648	0.0451881	-0.293277	-0.0253743	0.0365598	0.925658	-0.00608204	-0.0102683	-0.000965175	-0.0720486	0.17579	-0.0409689	0.103404	-0.361971	0.325869	-0.272385	-0.0724731	0.112992	-0.114533	0.138029	0.0650198	-0.0446647	0.233336	-0.00683104	-0.0335921	-0.379385	-0.380109	-0.205989	-0.240392	0.077205	-0.0044948	0.0595986	0.177079	-1.31836	0.229423	-0.0859338	-0.226205	-0.112549	-0.0258103	0.0247083	-0.167222	-0.0586768	0.116935	0.0214741	-0.0330432	0.858248
3.58	0.176705	-0.166193	0.00885181	-0.0184475	0.0429731	-0.164592	-0.0250158	0.0351971	0.925584	-0.00829507	-0.0102811	-0.00172531	-0.0698673	0.211203	-0.0407476	0.0931772	-0.359108	0.2247	-0.27359	-0.167684	0.112196	-0.0421428	0.138894	0.106994	-0.0424873	0.254098	-0.0079922	-0.0245421	-0.382579	-0.257666	-0.208545	-0.269014	0.0770481	-0.0278494	0.0614069	0.183135	-1.31631	0.214175	-0.0878911	-0.115437	-0.11287	-0.0659311	0.0230658	-0.151017	-0.0576455	0.0948413	0.0210492	-0.0303674	0.859103
3.59	0.175101	-0.153355	0.00841204	-0.034313	0.0419755	-0.048551	-0.0246702	0.0340548	0.925496	-0.00921423	-0.0103063	-0.003455	-0.0675026	0.221488	-0.0406895	0.08159	-0.357331	0.111117	-0.275667	-0.24288	0.112171	0.0342279	0.140074	0.124884	-0.0401704	0.262473	-0.00919719	-0.026845	-0.384496	-0.128934	-0.211331	-0.287871	0.0766038	-0.0577699	0.0632682	0.186857	-1.31436	0.186298	-0.0887114	-0.00356864	-0.113407	-0.0711469	0.0215742	-0.145282	-0.0568919	0.0603792	0.0207021	-0.0215138	0.860115
3.6	0.173703	-0.125131	0.00795056	-0.0634756	0.0421438	0.0658064	-0.0243325	0.0336438	0.925404	-0.00904871	-0.0103524	-0.00589397	-0.0652846	0.18839	-0.0407032	0.0706961	-0.356712	-0.00570865	-0.278275	-0.268292	0.11273	0.0741747	0.141372	0.127033	-0.0378936	0.255898	-0.010502	-0.0447731	-0.385118	-0.00192077	-0.214261	-0.297968	0.0758265	-0.098663	0.0651536	0.189961	-1.31266	0.142256	-0.0883362	0.118265	-0.113844	-0.0416041	0.0202369	-0.12429	-0.0565494	0.0115808	0.0204788	-0.00668957	0.861197
3.61	0.172519	-0.114872	0.0074097	-0.0821981	0.0434224	0.161042	-0.0240008	0.0324937	0.925316	-0.00876313	-0.0104245	-0.0084984	-0.063431	0.163914	-0.0406808	0.061465	-0.35721	-0.102325	-0.280931	-0.261257	0.113742	0.123224	0.142643	0.120901	-0.0356734	0.264819	-0.0119094	-0.0433522	-0.384561	0.101951	-0.217296	-0.311383	0.0748318	-0.0929355	0.0670428	0.186633	-1.31121	0.117159	-0.0867505	0.222436	-0.113914	0.00215694	0.0190357	-0.118955	-0.0567192	-0.0408473	0.0204274	0.00990907	0.8623
3.62	0.171357	-0.113199	0.00692762	-0.0781399	0.0454412	0.21285	-0.0236825	0.0311523	0.925228	-0.00860124	-0.0105202	-0.0105367	-0.0617516	0.153426	-0.0407297	0.0448383	-0.358471	-0.156846	-0.283462	-0.24413	0.114952	0.118179	0.143889	0.121841	-0.033316	0.268532	-0.0132558	-0.0287925	-0.383165	0.164662	-0.220461	-0.320177	0.0738866	-0.0935279	0.068902	0.183096	-1.3098	0.104439	-0.0843521	0.277304	-0.113529	0.051998	0.0179089	-0.108668	-0.0573909	-0.0883025	0.02058	0.0323502	0.863392
3.63	0.170247	-0.104674	0.00661069	-0.0627949	0.0477579	0.228245	-0.0233784	0.0296641	0.925144	-0.00816601	-0.0106331	-0.0119589	-0.0602262	0.146868	-0.0409208	0.0278102	-0.360131	-0.183466	-0.285841	-0.236458	0.116171	0.1304	0.145123	0.121763	-0.0309497	0.257761	-0.0144386	-0.0152498	-0.381291	0.200981	-0.22368	-0.325	0.0730054	-0.0789898	0.0707031	0.17628	-1.3085	0.0899333	-0.0816085	0.292624	-0.112615	0.11127	0.0169298	-0.0949453	-0.05849	-0.125275	0.020912	0.0476064	0.864274
3.64	0.169265	-0.0860361	0.0064289	-0.0481765	0.0500089	0.197332	-0.0230886	0.0283905	0.925063	-0.00809847	-0.0107565	-0.0125163	-0.0587737	0.145221	-0.0412119	0.0208149	-0.361864	-0.162611	-0.288272	-0.253942	0.117539	0.141876	0.146367	0.123415	-0.0287113	0.23018	-0.0154963	-0.0185502	-0.379209	0.197424	-0.226914	-0.318257	0.0723178	-0.0623325	0.072442	0.170894	-1.30736	0.0718265	-0.0788718	0.26492	-0.11103	0.192404	0.0160794	-0.0793314	-0.0598934	-0.14888	0.0213653	0.0502085	0.864776
3.65	0.16854	-0.0569456	0.00631657	-0.0337785	0.0517261	0.139419	-0.0228099	0.0273099	0.924981	-0.00854822	-0.0108827	-0.0127581	-0.0573836	0.138738	-0.0415633	0.0132751	-0.363193	-0.116945	-0.290947	-0.280079	0.118936	0.142291	0.147657	0.127866	-0.0268743	0.185359	-0.0164772	-0.0284377	-0.37734	0.173877	-0.229998	-0.300328	0.0716431	-0.0717648	0.0741438	0.167315	-1.30649	0.0498139	-0.0765863	0.211007	-0.10857	0.286998	0.015407	-0.0641881	-0.0614671	-0.161838	0.0218661	0.0553712	0.864748
3.66	0.16808	-0.0336645	0.00619511	-0.0327483	0.0529754	0.107995	-0.0225431	0.0259648	0.924889	-0.0098037	-0.0110131	-0.013397	-0.0560753	0.130413	-0.0419226	0.0114607	-0.364188	-0.096426	-0.29387	-0.302595	0.120312	0.130942	0.148987	0.132448	-0.0254026	0.159887	-0.0174214	-0.0378801	-0.375597	0.171609	-0.232966	-0.297216	0.070842	-0.0848284	0.0758698	0.175899	-1.30587	0.0316093	-0.074676	0.186668	-0.105182	0.3788	0.0148431	-0.0573901	-0.0631461	-0.170333	0.0223897	0.0565817	0.864202
3.67	0.167887	-0.00208298	0.00605787	-0.0288994	0.0540505	0.102628	-0.0222895	0.0248359	0.924786	-0.0106474	-0.0111517	-0.0143736	-0.0549431	0.105002	-0.0423026	-0.00479169	-0.365063	-0.0886371	-0.296955	-0.309921	0.121514	0.114102	0.150368	0.135909	-0.0242035	0.127688	-0.0183356	-0.0437371	-0.373876	0.166831	-0.235933	-0.296559	0.0699527	-0.0930847	0.0776477	0.177221	-1.3055	0.000291344	-0.0728721	0.181207	-0.100984	0.451665	0.0143148	-0.0520813	-0.0648762	-0.171697	0.022922	0.0570656	0.863207
3.68	0.168063	0.0391642	0.00599236	-0.0194677	0.0551432	0.112251	-0.0220451	0.0241025	0.924679	-0.0105569	-0.0113005	-0.015342	-0.0542343	0.0576795	-0.0427692	-0.0330757	-0.365885	-0.0810658	-0.299987	-0.29109	0.122466	0.0660744	0.151747	0.134597	-0.0234084	0.0764861	-0.0191506	-0.0496945	-0.372239	0.158584	-0.238831	-0.280411	0.0690031	-0.093639	0.0793758	0.166391	-1.30553	-0.0437461	-0.0710415	0.182923	-0.0961819	0.506226	0.0138297	-0.0533827	-0.0665665	-0.162151	0.0234537	0.0553561	0.861825
3.69	0.168663	0.0828615	0.00608042	-0.000810184	0.0563365	0.126019	-0.0218062	0.023787	0.924576	-0.0100239	-0.0114574	-0.0159983	-0.0541626	-0.00692655	-0.0433338	-0.0691527	-0.366629	-0.06811	-0.302656	-0.236444	0.122571	-0.0552081	0.153075	0.130532	-0.0231911	0.00494084	-0.0197774	-0.049508	-0.370682	0.153342	-0.241434	-0.235981	0.0680427	-0.0974202	0.0809371	0.144483	-1.30605	-0.0933284	-0.0691599	0.180714	-0.0909591	0.54189	0.013327	-0.0601052	-0.0681044	-0.142498	0.0239216	0.0450766	0.860242
3.7	0.169683	0.119421	0.00645668	0.0353817	0.0576039	0.135111	-0.021568	0.023779	0.924479	-0.00958657	-0.0116188	-0.0161646	-0.0549053	-0.0798088	-0.044029	-0.114492	-0.367277	-0.0568898	-0.304555	-0.139384	0.121254	-0.199655	0.154338	0.12798	-0.023706	-0.08278	-0.0200287	-0.0301582	-0.369231	0.139395	-0.243427	-0.160708	0.0670946	-0.0875531	0.0822066	0.110078	-1.30706	-0.137738	-0.0673291	0.162981	-0.0855324	0.552773	0.012771	-0.0591401	-0.0694022	-0.111916	0.024296	0.0373493	0.858636
3.71	0.170923	0.125225	0.00729991	0.0919695	0.0588351	0.134568	-0.0213328	0.0231385	0.92438	-0.0105178	-0.0117786	-0.0156686	-0.0563856	-0.125047	-0.0449464	-0.163424	-0.367907	-0.0579163	-0.305361	-0.0207437	0.118696	-0.305366	0.155611	0.132241	-0.0248479	-0.153119	-0.0196554	0.02233	-0.36793	0.123726	-0.244607	-0.0776854	0.0663257	-0.0632733	0.0831217	0.0749921	-1.3084	-0.151366	-0.0657596	0.124388	-0.0801717	0.532067	0.0121591	-0.0692642	-0.0703447	-0.071879	0.0245459	0.0215741	0.85719
3.72	0.17207	0.101823	0.00876214	0.16069	0.0599157	0.125734	-0.0211088	0.0216148	0.924264	-0.012945	-0.0119296	-0.0143517	-0.0583092	-0.136938	-0.0462154	-0.210636	-0.368611	-0.064031	-0.304962	0.0990885	0.115028	-0.430112	0.156975	0.150232	-0.0262733	-0.192292	-0.0184744	0.0977598	-0.366826	0.0989264	-0.245015	-0.00931583	0.0658573	-0.0309259	0.0837119	0.046335	-1.30977	-0.134191	-0.0646599	0.0703681	-0.0751636	0.484034	0.0114457	-0.0799544	-0.0708508	-0.0252513	0.0246285	0.00411161	0.856135
3.73	0.172903	0.0657844	0.0108979	0.233626	0.0606828	0.0967362	-0.0209027	0.0195979	0.924116	-0.0169988	-0.0120613	-0.0118172	-0.060385	-0.128065	-0.0478881	-0.250091	-0.369295	-0.0508592	-0.303417	0.20763	0.110036	-0.567583	0.158555	0.178029	-0.0276642	-0.207636	-0.0164728	0.175328	-0.366086	0.0519441	-0.244869	0.0317591	0.0656869	-0.00413041	0.0840839	0.0310574	-1.31094	-0.1016	-0.0642436	-0.00641035	-0.0706908	0.424033	0.0105921	-0.0963684	-0.070877	0.0240849	0.0245275	-0.0115451	0.855602
3.74	0.173426	0.0504974	0.013483	0.237206	0.0610013	0.0511188	-0.0207206	0.0163682	0.92394	-0.0151788	-0.0121619	-0.00806418	-0.0623647	-0.102009	-0.0497617	-0.216444	-0.369734	-0.00807667	-0.30113	0.205527	0.104332	-0.491351	0.16005	0.125533	-0.0288949	-0.19549	-0.0139898	0.166018	-0.365845	-0.000156216	-0.244475	0.0412875	0.0657363	0.0149201	0.0843449	0.0208122	-1.31188	-0.095459	-0.0645833	-0.0633345	-0.0666543	0.419319	0.0095827	-0.103007	-0.0704248	0.0700396	0.0242407	-0.0288582	0.855626
3.75	0.174094	0.0851728	0.0154396	0.160825	0.0608448	-0.0169732	-0.0205801	0.0118233	0.923861	-0.000184742	-0.0122261	-0.00531591	-0.0636845	-0.0399063	-0.0510997	-0.145272	-0.36944	0.0833178	-0.300122	-0.0186388	0.100461	-0.293448	0.161001	0.0815524	-0.0303273	-0.206846	-0.012264	0.0652016	-0.366149	-0.0585741	-0.243929	0.0778654	0.0662534	0.100413	0.0843136	-0.0343217	-1.31318	-0.158772	-0.0652733	-0.097175	-0.0622254	0.472853	0.00854009	-0.101495	-0.0695156	0.117922	0.0238168	-0.04366	0.856456
3.76	0.175059	0.0966139	0.0168867	0.165045	0.0600344	-0.0921731	-0.020477	0.00921606	0.92391	0.00786984	-0.0122761	-0.00473022	-0.0642295	0.0459159	-0.0525889	-0.18348	-0.368248	0.152323	-0.301324	-0.197653	0.0981809	-0.17152	0.161755	0.0808316	-0.0323067	-0.268243	-0.0108228	0.0800867	-0.36707	-0.120648	-0.242675	0.180057	0.0676452	0.163296	0.0836329	-0.0989131	-1.31505	-0.188863	-0.0665242	-0.182111	-0.0577759	0.425315	0.00752172	-0.0932994	-0.0681041	0.17007	0.0232285	-0.0588211	0.858079
3.77	0.175925	0.0673893	0.0184501	0.195217	0.0584669	-0.159364	-0.0203871	0.00911314	0.923982	0.00524067	-0.0123151	-0.00262317	-0.064235	0.104582	-0.054816	-0.225286	-0.366575	0.176083	-0.303565	-0.230316	0.096744	-0.11424	0.162618	0.0969455	-0.0346703	-0.317196	-0.00875477	0.131875	-0.368567	-0.172785	-0.240246	0.305157	0.0691669	0.123458	0.0824342	-0.134659	-1.31694	-0.157147	-0.0687393	-0.278717	-0.0541344	0.32646	0.00658211	-0.0851424	-0.0661737	0.218991	0.0224411	-0.083976	0.860089
3.78	0.176446	0.028791	0.0201174	0.207185	0.0562803	-0.20976	-0.0202909	0.0100842	0.924009	0.000502941	-0.0123212	0.00167787	-0.0639699	0.123549	-0.0573659	-0.227324	-0.364776	0.180101	-0.305628	-0.179261	0.0959956	-0.0290539	0.163593	0.0982295	-0.037217	-0.336784	-0.00621019	0.154349	-0.370556	-0.222692	-0.236667	0.403779	0.0700202	0.0505061	0.0810266	-0.146215	-1.31843	-0.110318	-0.0718521	-0.355482	-0.0514952	0.221302	0.00570932	-0.0764207	-0.0638038	0.257327	0.0214843	-0.0955628	0.862182
3.79	0.176616	-0.00119379	0.0217474	0.203132	0.0536691	-0.243802	-0.0201882	0.0103476	0.924011	0.00124354	-0.0122783	0.00698395	-0.0635441	0.12998	-0.0598579	-0.206645	-0.362942	0.180757	-0.307142	-0.129248	0.0961478	0.0626828	0.164484	0.0758202	-0.0397685	-0.33132	-0.00354879	0.151369	-0.373064	-0.274176	-0.232326	0.457267	0.0703968	0.0323942	0.0794417	-0.172933	-1.31955	-0.0809305	-0.0756556	-0.411716	-0.0499053	0.112627	0.00500111	-0.0576754	-0.0611117	0.282021	0.0204225	-0.106591	0.864286
3.8	0.176592	-0.0126577	0.0232285	0.18583	0.0508384	-0.2575	-0.0200858	0.010163	0.924052	0.00754676	-0.0121814	0.0123622	-0.0630248	0.122076	-0.0621118	-0.177574	-0.361133	0.172661	-0.30826	-0.0952082	0.0971895	0.142292	0.165056	0.031808	-0.0422745	-0.319454	-0.00104805	0.12733	-0.375986	-0.302947	-0.227633	0.479967	0.0708805	0.0658473	0.0775503	-0.208876	-1.32054	-0.0808945	-0.0799097	-0.443296	-0.0494123	0.00128517	0.00451038	-0.0247614	-0.0581932	0.302832	0.0192887	-0.11456	0.86638
3.81	0.176529	-0.0138994	0.0244785	0.157138	0.0480254	-0.248704	-0.0199834	0.010405	0.924163	0.0142687	-0.0120326	0.0172769	-0.0625781	0.0924186	-0.0640024	-0.143163	-0.359441	0.159222	-0.308998	-0.0492752	0.0989074	0.196786	0.165168	-0.0140549	-0.0448074	-0.311436	0.00113703	0.0916342	-0.379008	-0.295983	-0.222736	0.500564	0.0717725	0.102671	0.0752908	-0.242513	-1.32163	-0.0901607	-0.0843374	-0.447319	-0.0500511	-0.111065	0.00442419	0.0257456	-0.0550889	0.317592	0.0180944	-0.123149	0.868188
3.82	0.176469	-0.0117191	0.0254447	0.121311	0.0454649	-0.218484	-0.0198745	0.0115523	0.924324	0.017333	-0.0118379	0.0215398	-0.0623794	0.0424862	-0.0654138	-0.105498	-0.35791	0.144058	-0.309153	0.0197333	0.100991	0.20977	0.16484	-0.0513966	-0.0474187	-0.308361	0.00297019	0.0547487	-0.381812	-0.263828	-0.217598	0.526975	0.0728982	0.106267	0.0727599	-0.257845	-1.3228	-0.0967964	-0.0886674	-0.425395	-0.0518285	-0.223235	0.00485097	0.0736668	-0.0518647	0.324065	0.0168406	-0.131831	0.869396
3.83	0.176403	-0.0134185	0.0261263	0.0926994	0.0433028	-0.185195	-0.0197524	0.0129236	0.924501	0.0176761	-0.0116039	0.0251629	-0.062504	-0.000709868	-0.0662977	-0.0720707	-0.356531	0.136225	-0.308615	0.0845658	0.102938	0.171162	0.164224	-0.0731809	-0.0501022	-0.304981	0.00450182	0.0335169	-0.384285	-0.236695	-0.212196	0.552755	0.0738571	0.0864178	0.0701035	-0.270153	-1.32397	-0.092388	-0.0927258	-0.401085	-0.0547399	-0.340353	0.00575744	0.116686	-0.0486309	0.318283	0.0155798	-0.126913	0.869899
3.84	0.176325	-0.00965693	0.026674	0.0827808	0.041414	-0.169282	-0.0196159	0.0143985	0.924675	0.0171591	-0.0113352	0.0285826	-0.0628808	-0.0337647	-0.0668252	-0.0546829	-0.355172	0.139895	-0.307526	0.130273	0.104262	0.09117	0.163484	-0.0772709	-0.0528601	-0.316686	0.00593884	0.0250278	-0.386585	-0.227159	-0.206531	0.579444	0.0744386	0.0282417	0.0673444	-0.280271	-1.32511	-0.0902529	-0.0966607	-0.399624	-0.0588786	-0.465974	0.00698961	0.127151	-0.0455409	0.292255	0.0143985	-0.116812	0.8698
3.85	0.176333	0.00413253	0.0271532	0.0679885	0.0396856	-0.151754	-0.0194653	0.0157209	0.924846	0.0171019	-0.0110328	0.0318993	-0.0635356	-0.0755202	-0.0670771	-0.0347973	-0.353855	0.12805	-0.306019	0.17085	0.104892	0.0391669	0.162644	-0.0896428	-0.0557779	-0.327315	0.0073312	0.00673015	-0.388746	-0.204759	-0.200671	0.588789	0.0747085	0.031542	0.0645116	-0.281853	-1.32628	-0.0987297	-0.100576	-0.391395	-0.0642587	-0.582324	0.00822522	0.126006	-0.0428232	0.244598	0.0133795	-0.097779	0.869383
3.86	0.176538	0.0304799	0.0274014	0.0262401	0.0382639	-0.11462	-0.0193018	0.016956	0.925021	0.018107	-0.0106984	0.0349031	-0.0646199	-0.146812	-0.066869	0.0016085	-0.352799	0.0941047	-0.304048	0.226702	0.10521	0.0312478	0.161626	-0.115226	-0.0588769	-0.326804	0.00843638	-0.0415131	-0.390547	-0.155665	-0.194824	0.576257	0.0751275	0.0529782	0.0617222	-0.272481	-1.32762	-0.119158	-0.10423	-0.348283	-0.0706756	-0.668642	0.00945571	0.122167	-0.0406576	0.182904	0.0125938	-0.071138	0.868613
3.87	0.176968	0.0483552	0.02723	-0.0322968	0.0374243	-0.054213	-0.019128	0.0176112	0.92521	0.0195731	-0.0103378	0.0371104	-0.0662875	-0.224883	-0.0659993	0.0482007	-0.352222	0.0425311	-0.301413	0.303044	0.105674	0.0556016	0.160282	-0.15511	-0.0620329	-0.294469	0.0090071	-0.093049	-0.391744	-0.0887139	-0.189251	0.53404	0.075828	0.0833602	0.0590798	-0.253681	-1.32913	-0.134146	-0.107244	-0.271067	-0.0778521	-0.73059	0.0106175	0.116579	-0.0391565	0.113104	0.0120918	-0.0393822	0.8675
3.88	0.177498	0.0556053	0.0265639	-0.101228	0.0373854	0.037152	-0.0189501	0.0179832	0.925411	0.0205225	-0.00995922	0.0382766	-0.0685361	-0.310035	-0.0644044	0.0971673	-0.35225	-0.0319507	-0.2979	0.405831	0.106028	-0.00440279	0.158512	-0.197551	-0.0649496	-0.232737	0.00894298	-0.141241	-0.392208	0.00522278	-0.184231	0.464292	0.0767595	0.0949052	0.0566695	-0.223286	-1.3307	-0.142548	-0.109336	-0.155911	-0.0855483	-0.773761	0.0116605	0.0964964	-0.0383829	0.0359893	0.0118855	-0.00919405	0.866125
3.89	0.178004	0.0545438	0.0254088	-0.195351	0.0392245	0.328687	-0.0187696	0.0180189	0.92562	0.0210525	-0.00958742	0.0351929	-0.0716223	-0.440994	-0.0620452	0.127689	-0.353857	-0.289344	-0.293044	0.576038	0.10546	-0.108241	0.156253	-0.252396	-0.0671944	-0.115262	0.00819318	-0.163268	-0.390928	0.285673	-0.180171	0.337144	0.0776935	0.0883794	0.054618	-0.182802	-1.33222	-0.162854	-0.109399	0.16012	-0.0938412	-0.866235	0.0125467	0.0792741	-0.0384819	-0.0613323	0.0120415	0.037274	0.864658
3.9	0.178384	0.0461994	0.0239986	-0.285898	0.0451365	0.789891	-0.0185916	0.0174058	0.925829	0.020832	-0.00926795	0.0284939	-0.0760307	-0.58619	-0.059016	0.130753	-0.358935	-0.672867	-0.286287	0.766723	0.10411	-0.155551	0.153473	-0.295652	-0.0682101	0.0300525	0.00685539	-0.156499	-0.386092	0.671068	-0.177606	0.178837	0.0783369	0.0451207	0.0530146	-0.141427	-1.33366	-0.203298	-0.105276	0.635582	-0.103462	-1.03483	0.0131762	0.0552282	-0.0396168	-0.16603	0.0126777	0.0842019	0.863379
3.91	0.178487	0.0165958	0.0226757	-0.332138	0.0554266	1.15714	-0.0184246	0.0158358	0.926033	0.0197564	-0.00901291	0.0229605	-0.0814352	-0.649012	-0.0555519	0.137695	-0.367587	-0.97486	-0.277965	0.875967	0.102701	-0.127879	0.150367	-0.315473	-0.0678853	0.158458	0.00511516	-0.142051	-0.377996	0.923262	-0.17649	0.0512751	0.0788528	0.056804	0.051746	-0.109538	-1.33492	-0.225282	-0.0967038	1.01146	-0.114797	-1.19797	0.0135293	0.0139862	-0.0417433	-0.256618	0.0137512	0.124369	0.862563
3.92	0.178112	-0.040713	0.0215621	-0.337011	0.0683294	1.29102	-0.0182794	0.0131972	0.926221	0.0179445	-0.00879837	0.0206842	-0.0867724	-0.593576	-0.0518086	0.178204	-0.378574	-1.12974	-0.269145	0.863444	0.101966	-0.0115176	0.14718	-0.311376	-0.066355	0.274047	0.00306893	-0.125563	-0.368088	1.01337	-0.176512	-0.0501099	0.0795282	0.0771388	0.0508569	-0.0666762	-1.33575	-0.202108	-0.0853936	1.16609	-0.127329	-1.27179	0.013547	-0.0107305	-0.0447315	-0.339619	0.0151443	0.153785	0.862478
3.93	0.177177	-0.0883086	0.0204632	-0.323216	0.0806727	1.09214	-0.0181625	0.0103654	0.926392	0.0162707	-0.00857871	0.0230777	-0.0908127	-0.465909	-0.047782	0.268813	-0.38956	-1.02807	-0.261102	0.748261	0.102573	0.109735	0.14414	-0.301699	-0.0639542	0.341098	0.000735655	-0.145529	-0.358811	0.864166	-0.177307	-0.11562	0.0804406	0.0991561	0.0503702	-0.0262265	-1.336	-0.144146	-0.0743288	1.01963	-0.139605	-1.15769	0.0135396	0.00396202	-0.048487	-0.418288	0.016798	0.179473	0.862887
3.94	0.176053	-0.0877828	0.0189936	-0.326283	0.0909572	0.874099	-0.0180636	0.00989736	0.926545	0.0143517	-0.00834505	0.0232821	-0.0936568	-0.410538	-0.0433557	0.31861	-0.399391	-0.896021	-0.254066	0.669363	0.104055	0.169131	0.141157	-0.300285	-0.0611147	0.370461	-0.00201235	-0.171901	-0.350388	0.827251	-0.178867	-0.192107	0.0811983	0.0511453	0.0502981	0.0127028	-1.33593	-0.125012	-0.0647607	0.869865	-0.150235	-0.958837	0.0137756	0.034241	-0.0531218	-0.50869	0.0188011	0.218651	0.863469
3.95	0.175187	-0.0525762	0.0171306	-0.313661	0.0988136	0.597673	-0.0179572	0.0116728	0.92668	0.0126295	-0.00811671	0.0223655	-0.0961171	-0.401817	-0.0388542	0.310746	-0.407374	-0.668104	-0.247621	0.629658	0.106058	0.21609	0.138138	-0.309892	-0.0583809	0.332148	-0.00493276	-0.193894	-0.342448	0.737641	-0.181005	-0.227188	0.0814694	-0.000872015	0.0506099	0.0492926	-1.33597	-0.123549	-0.0569624	0.660149	-0.158606	-0.705665	0.0144531	0.0772413	-0.0586098	-0.588016	0.0211989	0.251824	0.864044
3.96	0.174795	-0.0110755	0.0148879	-0.29779	0.103683	0.280698	-0.0178265	0.0144949	0.926804	0.0124622	-0.00789569	0.0219973	-0.0986505	-0.414349	-0.034467	0.293152	-0.412841	-0.407802	-0.241378	0.627162	0.108278	0.211477	0.134953	-0.333331	-0.0562685	0.261302	-0.00789953	-0.226878	-0.336085	0.516171	-0.183261	-0.217211	0.0812431	-0.0406271	0.0512202	0.0689056	-1.33632	-0.11784	-0.0514765	0.408585	-0.164223	-0.409085	0.0155916	0.114592	-0.0647483	-0.640139	0.0238845	0.270019	0.864709
3.97	0.174843	0.0261418	0.0122674	-0.278586	0.105445	-0.0161222	-0.0176655	0.0176679	0.926936	0.0143008	-0.00767499	0.0221568	-0.101402	-0.441961	-0.0301381	0.276747	-0.415848	-0.184468	-0.234965	0.663787	0.110338	0.190882	0.131441	-0.374068	-0.054993	0.173895	-0.0109295	-0.261475	-0.332234	0.254997	-0.185221	-0.166606	0.0807529	-0.0589004	0.0519314	0.0677832	-1.33698	-0.111467	-0.048483	0.165797	-0.166826	-0.107746	0.0170435	0.143772	-0.0712286	-0.655935	0.0267071	0.273818	0.865712
3.98	0.175348	0.0734969	0.00945317	-0.243039	0.104539	-0.248257	-0.0174713	0.0212103	0.927099	0.0189007	-0.00745394	0.0220053	-0.104641	-0.498502	-0.0258777	0.239992	-0.416901	-0.0173408	-0.227969	0.741445	0.112221	0.180293	0.127423	-0.431832	-0.0548338	0.0413085	-0.0138703	-0.283166	-0.33084	0.0326564	-0.186377	-0.0522631	0.0801167	-0.0576677	0.0524255	0.0253007	-1.33806	-0.127659	-0.0477086	-0.0402211	-0.166608	0.154772	0.0187324	0.165165	-0.0776056	-0.619793	0.0295002	0.254858	0.867169
3.99	0.176346	0.119489	0.00669808	-0.198852	0.101665	-0.398064	-0.0172413	0.024666	0.927315	0.0245391	-0.00723583	0.0215251	-0.108614	-0.562038	-0.0217255	0.199121	-0.416565	0.0935025	-0.220108	0.829922	0.114227	0.220525	0.122812	-0.491107	-0.0561413	-0.120452	-0.0164675	-0.290582	-0.331466	-0.151855	-0.186054	0.124622	0.079766	-0.0140338	0.052333	-0.0505881	-1.33967	-0.158465	-0.048666	-0.189052	-0.164045	0.363558	0.0204418	0.143467	-0.0833365	-0.530797	0.0320038	0.213073	0.869298
4	0.177659	0.133267	0.004168	-0.134573	0.0973407	-0.600545	-0.0169806	0.0272295	0.927586	0.0295999	-0.00701754	0.0233899	-0.113048	-0.54693	-0.017707	0.18177	-0.415042	0.292609	-0.211622	0.84068	0.116789	0.263876	0.117756	-0.507838	-0.0589598	-0.28668	-0.0185549	-0.28852	-0.334168	-0.437292	-0.18374	0.355638	0.0799203	0.0410172	0.0513806	-0.142162	-1.34168	-0.149349	-0.0510272	-0.402273	-0.159591	0.560362	0.0219446	0.127641	-0.0879967	-0.398424	0.0339577	0.14861	0.872193
4.01	0.179015	0.1299	0.00184117	-0.0635026	0.0896682	-0.948977	-0.0167066	0.0270889	0.927901	0.0327195	-0.00675506	0.0283408	-0.116843	-0.447031	-0.0140218	0.189487	-0.410286	0.61592	-0.203709	0.743462	0.11925	0.221747	0.112662	-0.505701	-0.0634809	-0.44245	-0.0200724	-0.292812	-0.34077	-0.804038	-0.178906	0.585988	0.0807402	0.114496	0.049499	-0.223977	-1.34382	-0.0954603	-0.0567876	-0.757392	-0.152761	0.822321	0.0231973	0.102909	-0.0911925	-0.255948	0.0351632	0.0727511	0.875633
4.02	0.180241	0.117195	-0.000487325	-0.0626572	0.0802365	-0.936658	-0.0164449	0.0252379	0.928229	0.0325507	-0.00647478	0.0267002	-0.119933	-0.397797	-0.0106522	0.175182	-0.404217	0.564673	-0.196669	0.670145	0.121356	0.192105	0.107626	-0.493642	-0.0687498	-0.464042	-0.0211765	-0.266219	-0.348981	-0.77451	-0.172603	0.656676	0.0817714	0.0756255	0.0471041	-0.251441	-1.34583	-0.0891389	-0.0643809	-0.753629	-0.143738	0.984837	0.0242741	0.100415	-0.0931398	-0.144535	0.0357813	0.0332776	0.879107
4.03	0.181444	0.130728	-0.00267194	-0.072087	0.0721003	-0.726276	-0.0162005	0.0238234	0.92855	0.0313308	-0.00623161	0.0217347	-0.122957	-0.395056	-0.00770262	0.127034	-0.399326	0.419158	-0.190331	0.599611	0.123178	0.173612	0.102822	-0.463706	-0.0740031	-0.476537	-0.0219177	-0.236431	-0.356162	-0.637208	-0.16591	0.683986	0.0824157	0.0561963	0.0444238	-0.28366	-1.34785	-0.13813	-0.0708531	-0.571354	-0.13366	1.04388	0.0253846	0.109136	-0.0940722	-0.0503235	0.0360253	-0.00705424	0.882058
4.04	0.182859	0.155352	-0.00444093	-0.0664935	0.0663911	-0.455706	-0.0159661	0.0229902	0.928855	0.0298541	-0.00604214	0.0160923	-0.126264	-0.4024	-0.0052554	0.0685852	-0.39583	0.288421	-0.184708	0.524975	0.124946	0.181599	0.0983985	-0.415951	-0.0794065	-0.512695	-0.0222537	-0.204028	-0.361879	-0.476522	-0.158868	0.728359	0.082992	0.0580795	0.0413978	-0.322345	-1.35016	-0.206014	-0.0751912	-0.344393	-0.1234	1.03256	0.0265251	0.117552	-0.0940634	0.0431196	0.0358726	-0.0474656	0.884286
4.05	0.18448	0.167993	-0.00558342	-0.0473016	0.0634012	-0.175965	-0.0157422	0.0216865	0.929146	0.0283605	-0.00591012	0.0103181	-0.12979	-0.391029	-0.00333719	0.016633	-0.39351	0.180654	-0.179859	0.443758	0.126904	0.210824	0.0945337	-0.35006	-0.0850305	-0.550019	-0.0220586	-0.157181	-0.365844	-0.288887	-0.151295	0.788525	0.0836894	0.0802595	0.0379411	-0.367739	-1.35279	-0.262897	-0.0771755	-0.113536	-0.113524	0.977789	0.0277136	0.124255	-0.0931325	0.133189	0.0352983	-0.0883918	0.885784
4.06	0.186105	0.150551	-0.0060006	-0.0167819	0.0629787	0.0674911	-0.0155363	0.0192479	0.92942	0.0259663	-0.00583453	0.00491757	-0.133197	-0.33136	-0.00196516	-0.021936	-0.392246	0.0723838	-0.175906	0.339861	0.129332	0.274131	0.0914081	-0.267329	-0.0907124	-0.562725	-0.0212302	-0.0916879	-0.367945	-0.113011	-0.143101	0.846911	0.0847273	0.127257	0.0340202	-0.410312	-1.35558	-0.284619	-0.0769792	0.0824752	-0.104322	0.903622	0.0291193	0.172826	-0.091197	0.251359	0.0343043	-0.140564	0.886371
4.07	0.187306	0.0773706	-0.00568357	0.0281135	0.0644439	0.213698	-0.0153647	0.0145361	0.929657	0.0211381	-0.00580654	0.000923406	-0.135729	-0.169022	-0.00127287	-0.0418434	-0.392014	-0.0227192	-0.173314	0.163946	0.13238	0.3271	0.0893023	-0.148889	-0.0959592	-0.509932	-0.0197307	-6.66E-05	-0.3686	-0.0109617	-0.13449	0.863475	0.086377	0.199694	0.0298077	-0.421579	-1.35812	-0.241191	-0.0752814	0.186744	-0.0958345	0.833538	0.0313389	0.306077	-0.0878605	0.405495	0.0326879	-0.226715	0.885303
4.08	0.187532	-0.0322055	-0.00470278	0.0768504	0.0668045	0.275686	-0.0152525	0.0080285	0.929835	0.0141945	-0.00581233	-0.00197447	-0.136356	0.0721419	-0.00151439	-0.0538943	-0.392776	-0.133668	-0.172894	-0.0820939	0.135643	0.299332	0.0885354	-0.0142048	-0.0999673	-0.388772	-0.0176203	0.102228	-0.368521	0.0358496	-0.126109	0.804314	0.0886393	0.234379	0.0256966	-0.395631	-1.35988	-0.151485	-0.073053	0.214277	-0.0879243	0.77723	0.0351068	0.483187	-0.0828418	0.573315	0.0302442	-0.325558	0.881894
4.09	0.186974	-0.0618044	-0.00323846	0.104644	0.0694765	0.304221	-0.0151918	0.00514609	0.929947	0.00855028	-0.00584513	-0.00462835	-0.13521	0.201143	-0.00274352	-0.0875698	-0.394676	-0.242713	-0.174785	-0.274398	0.138043	0.191924	0.0889434	0.0823157	-0.102814	-0.340524	-0.0151453	0.138945	-0.368029	0.0778266	-0.118385	0.745077	0.0907888	0.185449	0.0218121	-0.374614	-1.36103	-0.132137	-0.0707988	0.219064	-0.0803744	0.757973	0.0407064	0.660214	-0.076226	0.70778	0.0269959	-0.409037	0.876103
4.1	0.186508	-0.0337078	-0.00163192	0.100844	0.0724323	0.332819	-0.0151399	0.00525767	0.930015	0.0055238	-0.00590595	-0.00752752	-0.133672	0.213879	-0.00448188	-0.112427	-0.397413	-0.289512	-0.178054	-0.37059	0.139845	0.187489	0.0900646	0.135319	-0.105539	-0.343839	-0.0126725	0.129558	-0.366917	0.151926	-0.111164	0.696973	0.0923009	0.132934	0.0181947	-0.345425	-1.36236	-0.166841	-0.0683783	0.241117	-0.0728046	0.775236	0.0478154	0.780884	-0.0684961	0.794592	0.0231561	-0.457304	0.868744
4.11	0.186171	-0.0428978	1.40E-05	0.116455	0.0754519	0.309136	-0.01509	0.00446614	0.930063	0.00423988	-0.00599248	-0.00949822	-0.131976	0.268824	-0.00651083	-0.129408	-0.400104	-0.236815	-0.182168	-0.452917	0.141792	0.194775	0.0916816	0.182274	-0.108134	-0.312519	-0.0101773	0.158308	-0.365216	0.181076	-0.104502	0.63377	0.09371	0.148053	0.0148739	-0.320734	-1.3639	-0.164555	-0.0659489	0.208008	-0.0651246	0.776106	0.05584	0.845063	-0.0601009	0.845289	0.0189791	-0.477552	0.861291
4.12	0.18551	-0.0951784	0.00189113	0.17054	0.0778091	0.213022	-0.015052	0.00304093	0.930098	0.00240777	-0.00608967	-0.0096427	-0.129544	0.38904	-0.00908152	-0.154953	-0.401959	-0.134543	-0.187149	-0.545154	0.143494	0.132077	0.0938238	0.245939	-0.110128	-0.256143	-0.00737496	0.22863	-0.363618	0.130082	-0.0985047	0.565652	0.0952347	0.149955	0.0117811	-0.297324	-1.36524	-0.115935	-0.064322	0.0875326	-0.0576208	0.734979	0.0642632	0.859865	-0.051342	0.873444	0.0146596	-0.47796	0.855109
4.13	0.184177	-0.172774	0.00417572	0.24075	0.078868	0.07538	-0.0150287	0.0017887	0.930102	-0.00206098	-0.00617889	-0.00794865	-0.125933	0.53881	-0.0124325	-0.178549	-0.40276	-0.0350105	-0.193041	-0.630344	0.144214	0.00780299	0.0966291	0.314573	-0.111223	-0.182379	-0.0040642	0.312607	-0.362775	0.0348212	-0.0932018	0.493904	0.0968326	0.158424	0.00895649	-0.262583	-1.36601	-0.0345883	-0.0642331	-0.0828625	-0.0506839	0.65633	0.0726693	0.836245	-0.0425032	0.867796	0.010332	-0.465112	0.851004
4.14	0.182041	-0.254044	0.006896	0.309428	0.0783941	-0.0678464	-0.0150144	0.00122405	0.930047	-0.00917919	-0.00624455	-0.00500412	-0.121047	0.679481	-0.0165618	-0.196271	-0.40258	0.0550937	-0.199683	-0.692279	0.143527	-0.142039	0.100169	0.385699	-0.111296	-0.100805	-0.000251062	0.392776	-0.362979	-0.0785227	-0.088663	0.410732	0.0983653	0.151517	0.00658742	-0.20256	-1.36597	0.0583824	-0.0659641	-0.260461	-0.04465	0.545807	0.0807708	0.792348	-0.03395	0.81972	0.00618068	-0.425598	0.849204
4.15	0.179226	-0.303817	0.0100003	0.367064	0.0764882	-0.189818	-0.0149997	0.00200178	0.929917	-0.0167129	-0.00627691	-0.0014301	-0.115145	0.762923	-0.0213018	-0.215134	-0.401474	0.141691	-0.206773	-0.71429	0.141144	-0.339637	0.104399	0.44656	-0.110426	-0.0429878	0.00394918	0.44821	-0.364375	-0.200749	-0.0849891	0.327833	0.0996718	0.0694025	0.00483096	-0.164535	-1.36515	0.1269	-0.069405	-0.413353	-0.0397922	0.411697	0.0882604	0.704088	-0.0262544	0.698727	0.00242916	-0.363432	0.849715
4.16	0.176193	-0.302169	0.0134029	0.402197	0.073518	-0.26583	-0.0149686	0.00440116	0.929716	-0.0234344	-0.00627356	0.00212954	-0.108988	0.748027	-0.0263529	-0.232271	-0.399497	0.223934	-0.213733	-0.663548	0.136511	-0.586284	0.109076	0.482316	-0.109075	-0.0256683	0.00839285	0.473082	-0.366953	-0.308139	-0.0820539	0.255706	0.0992458	-0.148131	0.00303221	-0.185893	-1.36391	0.148779	-0.0741308	-0.510865	-0.0363211	0.264144	0.0946947	0.580363	-0.0201377	0.517002	-0.000570837	-0.263661	0.852577
4.17	0.173383	-0.266169	0.0169303	0.413352	0.0699931	-0.302298	-0.0149093	0.00760888	0.92945	-0.0294966	-0.00623244	0.00625436	-0.103406	0.648452	-0.0312419	-0.235701	-0.396675	0.30784	-0.219772	-0.532278	0.129447	-0.803505	0.113952	0.493419	-0.107581	-0.0242319	0.0128955	0.470727	-0.370441	-0.379919	-0.0799715	0.159206	0.0972114	-0.194172	0.00146396	-0.103877	-1.36263	0.139633	-0.0795485	-0.559039	-0.0343401	0.11084	0.0998483	0.455091	-0.0160311	0.304748	-0.00254664	-0.150593	0.85749
4.18	0.171051	-0.216002	0.020573	0.442946	0.0661142	-0.338397	-0.0148149	0.0112562	0.929132	-0.0335695	-0.00614608	0.0110275	-0.0989942	0.512594	-0.0357506	-0.263394	-0.393059	0.382095	-0.224172	-0.341712	0.120811	-0.905041	0.11877	0.475449	-0.106282	-0.0683286	0.0174071	0.47025	-0.374447	-0.410965	-0.0786635	0.111905	0.0952705	-0.180357	0.000688689	-0.0553843	-1.36155	0.112747	-0.0854441	-0.616339	-0.0340225	-0.0720724	0.103842	0.346631	-0.0140469	0.100598	-0.0034883	-0.0494532	0.86394
4.19	0.169221	-0.168275	0.0245534	0.488634	0.0617549	-0.387559	-0.0146857	0.0146933	0.928785	-0.0355859	-0.00600879	0.0166204	-0.0959862	0.367363	-0.0400726	-0.306253	-0.388843	0.434519	-0.226471	-0.110613	0.111244	-1.00492	0.123294	0.438184	-0.105493	-0.144777	0.0222176	0.479433	-0.378655	-0.426461	-0.0775363	0.123112	0.0939278	-0.0856792	0.000188562	-0.0450917	-1.3608	0.0821741	-0.0920256	-0.695681	-0.0357033	-0.277912	0.106834	0.256378	-0.0139203	-0.0671474	-0.00350444	0.034164	0.871576
4.2	0.168045	-0.0721023	0.0285704	0.410195	0.0569097	-0.42682	-0.0145222	0.0175444	0.928453	-0.0252971	-0.00580935	0.0236301	-0.0945712	0.160912	-0.0438378	-0.234672	-0.384247	0.475668	-0.226426	0.0782875	0.101595	-0.784879	0.126706	0.232288	-0.105635	-0.233825	0.0270174	0.336004	-0.382968	-0.430971	-0.0760081	0.187493	0.0933697	-0.00654246	-0.000417435	-0.0824664	-1.36055	-0.00249131	-0.0992188	-0.707458	-0.0391973	-0.376156	0.109087	0.201136	-0.0152872	-0.196977	-0.00277099	0.106369	0.879976
4.21	0.168234	0.0701959	0.030643	0.176178	0.0521021	-0.454664	-0.0143459	0.0172129	0.928364	0.00756652	-0.00553974	0.0295649	-0.0945808	-0.0276029	-0.04531	-0.0637086	-0.379175	0.537682	-0.225777	0.0351043	0.0960782	-0.329212	0.127869	0.027213	-0.107488	-0.307852	0.0296578	0.043976	-0.387174	-0.42518	-0.0736557	0.290588	0.0942838	0.198729	-0.00173406	-0.191372	-1.36169	-0.163058	-0.105815	-0.631961	-0.0428615	-0.353238	0.110956	0.179047	-0.0177163	-0.279143	-0.00143173	0.151463	0.889202
4.22	0.169376	0.112848	0.031058	0.0852865	0.0472538	-0.481961	-0.0141808	0.0159519	0.928548	0.025497	-0.00522742	0.032894	-0.0953619	-0.0961908	-0.0454975	-0.0402802	-0.373788	0.526777	-0.225501	0.0460195	0.0943912	-0.0467362	0.12745	-0.0981518	-0.110631	-0.354176	0.0308506	-0.0394151	-0.391392	-0.44056	-0.07018	0.398568	0.0972696	0.380418	-0.00423986	-0.298676	-1.36399	-0.215974	-0.112012	-0.631236	-0.0472104	-0.484367	0.112768	0.177959	-0.0207714	-0.326071	0.000198125	0.169015	0.898837
4.23	0.170604	0.100353	0.0308134	0.0300656	0.0424752	-0.456697	-0.0140209	0.0161687	0.928815	0.0261174	-0.00487767	0.0371676	-0.0966997	-0.17312	-0.0453071	-0.0189187	-0.369102	0.409033	-0.224379	0.195447	0.0946983	0.0987014	0.126044	-0.17856	-0.114076	-0.334604	0.0316451	-0.0756898	-0.395767	-0.453489	-0.0659254	0.439969	0.101402	0.416596	-0.00737566	-0.314319	-1.36637	-0.189484	-0.118115	-0.60185	-0.053168	-0.653416	0.114713	0.219064	-0.024183	-0.355552	0.00197543	0.177102	0.907692
4.24	0.17175	0.110158	0.0300362	-0.0510066	0.0383723	-0.363919	-0.0138519	0.0180266	0.929049	0.0204801	-0.00448337	0.0414939	-0.0989445	-0.325876	-0.0443937	0.0341397	-0.36585	0.259097	-0.221344	0.420068	0.0961859	0.171132	0.123923	-0.250571	-0.117427	-0.302461	0.0318799	-0.149697	-0.400113	-0.424585	-0.0615383	0.434127	0.105319	0.347615	-0.0103624	-0.272389	-1.36849	-0.174803	-0.123573	-0.494626	-0.0606558	-0.78454	0.117237	0.289818	-0.0278283	-0.373905	0.00387159	0.185491	0.914594
4.25	0.173107	0.150248	0.0284957	-0.20113	0.0365433	0.0330035	-0.0136569	0.0206161	0.929225	0.014873	-0.00406891	0.0396941	-0.102888	-0.584174	-0.0421317	0.106528	-0.365037	-0.130536	-0.215722	0.711431	0.0980382	0.200819	0.120985	-0.339997	-0.120744	-0.228323	0.0310893	-0.250987	-0.40299	-0.0946788	-0.0574421	0.367739	0.108049	0.181647	-0.0127288	-0.194547	-1.3706	-0.2114	-0.126661	-0.0657228	-0.0694642	-0.946351	0.120593	0.38176	-0.0317006	-0.406133	0.00589922	0.204987	0.918934
4.26	0.174586	0.158953	0.0263439	-0.365605	0.0409444	0.77334	-0.0134537	0.0192837	0.929349	0.0101398	-0.00371663	0.0301705	-0.10903	-0.812997	-0.0382736	0.170735	-0.36971	-0.74753	-0.20723	0.959359	0.100393	0.257167	0.11719	-0.406899	-0.123255	-0.0699221	0.0290793	-0.302781	-0.400903	0.487106	-0.0543851	0.245478	0.108723	-0.0429091	-0.0143226	-0.123311	-1.37277	-0.265935	-0.12338	0.69829	-0.0806176	-1.2487	0.1249	0.477965	-0.03589	-0.431407	0.00816065	0.218156	0.920661
4.27	0.175844	0.154293	0.0241331	-0.445552	0.0521676	1.2853	-0.013275	0.0169138	0.929429	0.00610865	-0.00345793	0.0223724	-0.116365	-0.899821	-0.0332805	0.218578	-0.379431	-1.07672	-0.197138	1.0293	0.103058	0.252177	0.113028	-0.413819	-0.124679	-0.00675613	0.0262606	-0.329223	-0.394281	0.770877	-0.0520582	0.253232	0.107518	-0.178989	-0.0155278	-0.123719	-1.3748	-0.316417	-0.113195	1.22121	-0.0948834	-1.53498	0.130005	0.536788	-0.0400896	-0.409137	0.0104817	0.200699	0.920169
4.28	0.17723	0.197491	0.0219899	-0.478196	0.0665589	1.42791	-0.0131069	0.0171812	0.929478	0.00411469	-0.0032584	0.0177391	-0.124063	-0.957032	-0.0275972	0.25272	-0.390982	-1.17395	-0.186871	1.02121	0.105593	0.258156	0.108836	-0.429959	-0.126474	-0.111668	0.0231782	-0.379352	-0.385614	0.96523	-0.0487588	0.422456	0.105379	-0.237872	-0.0170052	-0.187884	-1.37691	-0.386127	-0.099649	1.38893	-0.111179	-1.65034	0.135626	0.570354	-0.043846	-0.351241	0.0125167	0.156748	0.917914
4.29	0.179258	0.258717	0.0198915	-0.435464	0.0811707	1.32744	-0.0129275	0.0186449	0.92954	0.00963133	-0.00310143	0.014181	-0.132211	-0.985635	-0.0216085	0.211938	-0.403067	-1.16933	-0.176712	1.00257	0.108556	0.342167	0.104378	-0.465098	-0.12986	-0.306057	0.0203571	-0.378718	-0.374919	1.11571	-0.0434313	0.641068	0.103536	-0.0993815	-0.0193861	-0.294331	-1.37957	-0.464671	-0.085536	1.30086	-0.128027	-1.65671	0.141338	0.555726	-0.0468905	-0.268447	0.0141453	0.11688	0.914655
4.3	0.181584	0.235459	0.0180831	-0.360759	0.0930269	0.951963	-0.012752	0.0157895	0.929684	0.0190665	-0.00295416	0.0152715	-0.139935	-0.860718	-0.0160944	0.202098	-0.413633	-0.930707	-0.167155	0.91429	0.112598	0.451795	0.0996025	-0.503739	-0.134662	-0.405691	0.0183722	-0.342041	-0.364606	0.925751	-0.0360995	0.790238	0.103833	0.142129	-0.022805	-0.37218	-1.38258	-0.426782	-0.0738628	0.951728	-0.144219	-1.51423	0.146758	0.513159	-0.0490145	-0.183022	0.0153419	0.0734606	0.911499
4.31	0.18347	0.174006	0.0159011	-0.396927	0.101633	0.670694	-0.0126161	0.0115262	0.929918	0.0278169	-0.0027986	0.0156956	-0.14631	-0.756313	-0.0106727	0.281546	-0.422243	-0.775994	-0.158291	0.865936	0.117792	0.571441	0.0942176	-0.586634	-0.139437	-0.337679	0.0164015	-0.378389	-0.356263	0.714765	-0.0281157	0.792161	0.105552	0.179246	-0.0266773	-0.392874	-1.38513	-0.348246	-0.0649451	0.751869	-0.158289	-1.24271	0.151657	0.466464	-0.0504504	-0.12176	0.0161829	0.0487961	0.909246
4.32	0.184966	0.149493	0.0125687	-0.481515	0.107745	0.405395	-0.0125128	0.0095879	0.930235	0.035503	-0.00264274	0.0153109	-0.151636	-0.721345	-0.00462461	0.375197	-0.429136	-0.582944	-0.149763	0.84328	0.124062	0.664755	0.0879031	-0.6816	-0.14373	-0.274311	0.0134717	-0.470059	-0.350277	0.471935	-0.020288	0.773882	0.107049	0.113924	-0.0306882	-0.399788	-1.38718	-0.292882	-0.0577828	0.591002	-0.169048	-0.874879	0.156075	0.41758	-0.0513654	-0.0758518	0.0167823	0.0270651	0.908046
4.33	0.186414	0.148921	0.00799932	-0.535683	0.111216	0.0999828	-0.0124169	0.00983463	0.93062	0.0411102	-0.00249227	0.0148568	-0.156394	-0.697528	0.00204868	0.431003	-0.433685	-0.31383	-0.141466	0.811124	0.131167	0.733741	0.0807063	-0.748217	-0.147982	-0.269994	0.00959445	-0.541301	-0.34675	0.219129	-0.0124973	0.789251	0.107811	0.062517	-0.0347559	-0.410595	-1.38899	-0.244249	-0.0525003	0.375173	-0.175939	-0.484828	0.159981	0.36375	-0.0518105	-0.0267501	0.0171599	0.00749906	0.907888
4.34	0.187913	0.154954	0.00255698	-0.538882	0.111601	-0.2239	-0.0123122	0.0113362	0.931046	0.0434795	-0.00234366	0.0148633	-0.160677	-0.657576	0.00890206	0.441627	-0.435335	-0.0263472	-0.133593	0.762882	0.138664	0.745858	0.0730075	-0.783129	-0.152603	-0.320752	0.00530656	-0.571949	-0.345828	-0.0401973	-0.00433478	0.851163	0.108431	0.0744621	-0.0390076	-0.441552	-1.39068	-0.190136	-0.0497081	0.111654	-0.179025	-0.124303	0.163376	0.316095	-0.0517773	0.0228583	0.0172953	-0.0147172	0.908729
4.35	0.189522	0.166843	-0.0032717	-0.50494	0.109003	-0.488847	-0.012184	0.0143767	0.931477	0.0421672	-0.00219658	0.0144634	-0.164657	-0.619126	0.0154935	0.415142	-0.434414	0.182095	-0.126202	0.712865	0.146273	0.774932	0.0651677	-0.769496	-0.15799	-0.41266	0.00116101	-0.569569	-0.34741	-0.272897	0.00466234	0.947369	0.109626	0.187158	-0.0435475	-0.45782	-1.39235	-0.145596	-0.0495315	-0.124425	-0.178813	0.170579	0.166379	0.285418	-0.0512759	0.065924	0.0172224	-0.0303548	0.910328
4.36	0.191078	0.14155	-0.00908228	-0.457624	0.104278	-0.637634	-0.0120298	0.0160818	0.931874	0.0365587	-0.00205743	0.0131769	-0.16824	-0.528988	0.021561	0.388292	-0.431993	0.269638	-0.119477	0.622173	0.154286	0.798283	0.0577103	-0.702977	-0.164008	-0.45116	-0.00252138	-0.528601	-0.351277	-0.497934	0.0145131	1.01039	0.112211	0.310039	-0.0482334	-0.470557	-1.39386	-0.0829342	-0.0513302	-0.263389	-0.176067	0.38073	0.169124	0.268873	-0.0503998	0.0984192	0.0169645	-0.0479776	0.912444
4.37	0.192102	0.0684348	-0.0146218	-0.399662	0.0984294	-0.767798	-0.0118673	0.0162305	0.932199	0.0282099	-0.0019329	0.0128558	-0.170779	-0.355198	0.0269336	0.382615	-0.42906	0.355709	-0.113939	0.461208	0.161957	0.722736	0.0511324	-0.586979	-0.169831	-0.422301	-0.00563563	-0.454264	-0.357328	-0.751389	0.0247069	1.02772	0.115585	0.37673	-0.0529037	-0.451526	-1.39477	0.0219981	-0.0542531	-0.389402	-0.171508	0.549641	0.171705	0.255213	-0.0492432	0.13066	0.0165417	-0.0635477	0.914976
4.38	0.192218	-0.0146502	-0.02004	-0.351748	0.089875	-1.08478	-0.0117148	0.0139466	0.932437	0.0197748	-0.00178161	0.0168962	-0.171225	-0.116548	0.0315221	0.422421	-0.424054	0.601549	-0.110588	0.224695	0.168457	0.610249	0.0459272	-0.459996	-0.175126	-0.371567	-0.00815625	-0.400105	-0.366906	-1.09827	0.0350238	1.00898	0.120082	0.525269	-0.0570175	-0.339153	-1.39468	0.17834	-0.0599011	-0.684036	-0.164691	0.817875	0.174151	0.244558	-0.0477842	0.140084	0.0158997	-0.0847388	0.917867
4.39	0.191515	-0.071924	-0.0256789	-0.364195	0.0796839	-1.0803	-0.0115891	0.0111817	0.93261	0.0159287	-0.00161417	0.0154862	-0.169745	0.0242963	0.0358043	0.47139	-0.418648	0.415512	-0.109027	0.0876684	0.173614	0.354411	0.0415943	-0.413777	-0.179464	-0.258505	-0.0106598	-0.374429	-0.377939	-1.05537	0.0446119	0.907865	0.125039	0.393976	-0.0600843	-0.309692	-1.39365	0.234684	-0.0671132	-0.664076	-0.155273	1.02984	0.176672	0.269697	-0.0465129	0.101117	0.0152302	-0.069082	0.920725
4.4	0.19039	-0.0997603	-0.0310131	-0.329692	0.0706292	-0.883009	-0.0114891	0.00893202	0.932763	0.0144744	-0.00148763	0.00938089	-0.167113	0.139345	0.0397373	0.446783	-0.416515	0.0444952	-0.109026	-0.0973467	0.175944	0.138011	0.037752	-0.329608	-0.182723	-0.176371	-0.0129859	-0.293947	-0.387816	-0.914461	0.0530981	0.78204	0.128366	0.328066	-0.0631345	-0.281687	-1.39227	0.214118	-0.0732376	-0.495987	-0.144398	1.1059	0.179604	0.322881	-0.0457396	0.0433747	0.0148236	-0.0415141	0.922959
4.41	0.189045	-0.126502	-0.0352491	-0.231369	0.0636961	-0.6337	-0.011409	0.00713976	0.932898	0.0122201	-0.00143172	0.00163617	-0.163614	0.279757	0.0425436	0.338442	-0.417164	-0.0881858	-0.111171	-0.339475	0.176483	-0.0163961	0.035171	-0.164874	-0.184993	-0.12111	-0.0146069	-0.170631	-0.396271	-0.761886	0.0602543	0.648465	0.131999	0.398488	-0.0656872	-0.225858	-1.39089	0.181792	-0.0775063	-0.311551	-0.133325	1.07132	0.183104	0.374959	-0.0455364	-0.0116311	0.0146778	-0.0214013	0.924182
4.42	0.187456	-0.153113	-0.0378374	-0.106908	0.0591241	-0.354861	-0.0113428	0.00641743	0.933002	0.00822694	-0.00145609	-0.00644258	-0.159344	0.404248	0.0435397	0.184694	-0.417488	0.105251	-0.115761	-0.552453	0.175892	-0.0425316	0.0345794	0.056676	-0.186312	-0.0884631	-0.015133	-0.033467	-0.402816	-0.526949	0.0661554	0.534752	0.136293	0.452517	-0.0677713	-0.179768	-1.38949	0.148726	-0.0798609	-0.115377	-0.122988	0.9684	0.187099	0.415987	-0.0458314	-0.0587954	0.0147294	-0.00469362	0.924342
4.43	0.18578	-0.168006	-0.0388004	-0.0154606	0.0571436	-0.0779565	-0.0112749	0.00705305	0.933063	0.00409058	-0.00155212	-0.0120901	-0.154922	0.44822	0.0429053	0.0720877	-0.415587	0.275128	-0.121595	-0.600374	0.175475	-0.0699337	0.0359695	0.204886	-0.187004	-0.0743079	-0.0146704	0.0571086	-0.406671	-0.246612	0.0711249	0.463194	0.141051	0.499229	-0.0694485	-0.14211	-1.38821	0.114392	-0.0801288	0.0870762	-0.11372	0.869415	0.191488	0.454152	-0.0465582	-0.0977921	0.014958	0.00991408	0.923499
4.44	0.18397	-0.199255	-0.0385153	0.0610619	0.0574045	0.124092	-0.0112032	0.00720387	0.93308	-0.000781106	-0.00168775	-0.0146409	-0.150495	0.482768	0.0414124	0.0164132	-0.413044	0.247141	-0.127592	-0.591525	0.174382	-0.153573	0.0385765	0.295138	-0.18725	-0.0650537	-0.0134967	0.139754	-0.407982	-0.0313611	0.0756349	0.44612	0.146116	0.507744	-0.0708623	-0.133873	-1.38693	0.116106	-0.0786232	0.226685	-0.10535	0.787064	0.19611	0.464655	-0.0476189	-0.125124	0.0153384	0.0217182	0.921872
4.45	0.181872	-0.231081	-0.0372155	0.135928	0.0589936	0.217635	-0.0111292	0.00773713	0.933043	-0.00675873	-0.00183785	-0.01508	-0.145967	0.506205	0.0393678	-0.028239	-0.411575	0.0771523	-0.133301	-0.542211	0.172209	-0.289893	0.0417598	0.331148	-0.187209	-0.0881515	-0.0115483	0.219436	-0.407692	0.0710101	0.0802692	0.489693	0.151115	0.499126	-0.0722974	-0.150329	-1.38539	0.140071	-0.0762113	0.26802	-0.0976651	0.731529	0.200712	0.456217	-0.0488689	-0.136285	0.015805	0.0264663	0.919845
4.46	0.1795	-0.251538	-0.0351706	0.187882	0.0609781	0.242573	-0.0110493	0.00852073	0.932944	-0.0130714	-0.00198473	-0.0142136	-0.141506	0.489753	0.0369425	-0.0565666	-0.411638	-0.0440365	-0.138273	-0.437773	0.168606	-0.414739	0.0452558	0.352709	-0.187198	-0.130531	-0.00883588	0.269559	-0.406739	0.117356	0.0855209	0.566057	0.156167	0.497587	-0.0739429	-0.172012	-1.38357	0.171613	-0.0737385	0.25856	-0.0903291	0.716936	0.205311	0.44597	-0.0502097	-0.147456	0.0163271	0.0315254	0.917505
4.47	0.177101	-0.237694	-0.0327498	0.216234	0.0630643	0.247024	-0.0109532	0.0108488	0.932782	-0.019276	-0.00212327	-0.0135659	-0.137673	0.398796	0.0345196	-0.0850435	-0.412543	-0.0963772	-0.141828	-0.26522	0.163976	-0.500012	0.0487984	0.346685	-0.187644	-0.215128	-0.00560716	0.290569	-0.405344	0.155051	0.0917566	0.687516	0.160332	0.310714	-0.0762004	-0.275551	-1.38161	0.173166	-0.0713655	0.241286	-0.0829374	0.733039	0.209691	0.423808	-0.0516452	-0.150935	0.0168789	0.0347602	0.915071
4.48	0.174896	-0.217737	-0.0300366	0.260719	0.0648566	0.186478	-0.0108319	0.013355	0.932554	-0.0266076	-0.00225263	-0.0119797	-0.134893	0.307734	0.032165	-0.125542	-0.413502	-0.061095	-0.143559	-0.0866706	0.15901	-0.467335	0.0522219	0.340435	-0.18889	-0.316573	-0.00173738	0.326869	-0.404002	0.0907386	0.0992408	0.802374	0.163095	0.302597	-0.0793099	-0.30739	-1.3797	0.17944	-0.0694493	0.154849	-0.0754201	0.738812	0.213843	0.398286	-0.0530229	-0.13508	0.017477	0.0348705	0.912563
4.49	0.172716	-0.230799	-0.0268855	0.339529	0.0655825	0.0594147	-0.0106921	0.0141101	0.932248	-0.0346065	-0.0023581	-0.00904313	-0.132814	0.297736	0.0295878	-0.180254	-0.413761	0.0195595	-0.143784	0.0270651	0.154497	-0.435554	0.0557351	0.365857	-0.190778	-0.392215	0.00297769	0.400847	-0.403865	-0.071996	0.107781	0.899118	0.166869	0.434067	-0.0824951	-0.315451	-1.37766	0.221655	-0.0688354	-0.0114042	-0.0680338	0.702193	0.217656	0.364653	-0.0541149	-0.0924768	0.0180089	0.0288213	0.910152
4.5	0.170159	-0.280919	-0.0231417	0.417706	0.0648567	-0.0700708	-0.0105591	0.0123148	0.931865	-0.041813	-0.00243308	-0.00596263	-0.130626	0.36481	0.026412	-0.219191	-0.413353	0.066221	-0.143301	0.0604411	0.149983	-0.476099	0.0596736	0.421681	-0.192725	-0.405575	0.00871119	0.497847	-0.40543	-0.232445	0.117073	0.949946	0.171088	0.388579	-0.0859189	-0.360721	-1.37514	0.295534	-0.0699978	-0.181828	-0.0611732	0.633601	0.221024	0.314273	-0.0547231	-0.037662	0.0183601	0.00343044	0.908178
4.51	0.167091	-0.321061	-0.0189884	0.462107	0.0629031	-0.171986	-0.0104488	0.0100071	0.931415	-0.0479476	-0.00247808	-0.00303558	-0.127885	0.428044	0.0227395	-0.230924	-0.412649	0.0875863	-0.142697	0.0582579	0.144566	-0.606392	0.0641072	0.463495	-0.194246	-0.38148	0.0151636	0.560532	-0.40823	-0.316052	0.126545	0.933512	0.174141	0.203976	-0.0897925	-0.390738	-1.372	0.355568	-0.0726964	-0.316317	-0.054971	0.560856	0.223814	0.245521	-0.0547146	0.0308225	0.0184602	-0.0197699	0.906987
4.52	0.16377	-0.326723	-0.0146641	0.485831	0.0599821	-0.261527	-0.0103563	0.00873406	0.930907	-0.053706	-0.00249332	-5.02E-06	-0.124747	0.4534	0.0188247	-0.236643	-0.411673	0.126534	-0.142187	0.044347	0.137705	-0.756017	0.0689419	0.507186	-0.195341	-0.359854	0.0219011	0.583084	-0.411463	-0.326029	0.135569	0.867507	0.175062	-0.011746	-0.0937944	-0.396004	-1.36846	0.384212	-0.0766408	-0.434733	-0.0494964	0.478292	0.225955	0.186296	-0.0539723	0.110106	0.018272	-0.0425737	0.906673
4.53	0.160575	-0.298859	-0.0102807	0.499994	0.0561849	-0.344192	-0.0102686	0.0089702	0.93034	-0.0595794	-0.00247786	0.00310621	-0.121607	0.436635	0.014819	-0.246798	-0.410164	0.188342	-0.141776	0.0401053	0.129465	-0.879232	0.0741159	0.529826	-0.196273	-0.355155	0.0286643	0.576673	-0.414642	-0.312117	0.143783	0.773466	0.17401	-0.187209	-0.0976589	-0.365149	-1.36484	0.380207	-0.0817303	-0.545486	-0.0449122	0.378687	0.227482	0.128327	-0.0524424	0.189433	0.0177735	-0.0718218	0.907119
4.54	0.157757	-0.255956	-0.00592215	0.502213	0.0516573	-0.407552	-0.0101745	0.00988787	0.929717	-0.0649531	-0.00243181	0.00603338	-0.118776	0.394449	0.0108608	-0.253437	-0.407986	0.254009	-0.141378	0.0436199	0.120129	-0.969709	0.0795633	0.55341	-0.197231	-0.353436	0.0352647	0.551151	-0.417615	-0.285615	0.150983	0.66746	0.171264	-0.351891	-0.101149	-0.323127	-1.36138	0.361569	-0.0878	-0.63253	-0.0413954	0.263424	0.228546	0.0915778	-0.0501796	0.258638	0.0169754	-0.0960853	0.9081
4.55	0.155553	-0.149289	-0.00201703	0.334316	0.0467427	-0.425356	-0.0100703	0.0106432	0.929078	-0.0539842	-0.00235562	0.00995175	-0.116447	0.259331	0.00745198	-0.110286	-0.40517	0.313354	-0.140978	0.00186327	0.111141	-0.655849	0.0843084	0.338876	-0.198402	-0.320066	0.0411443	0.322457	-0.420232	-0.233739	0.157096	0.547148	0.167188	-0.424104	-0.104123	-0.267363	-1.3583	0.264621	-0.0943651	-0.599257	-0.0387911	0.275525	0.2293	0.077692	-0.0472735	0.318074	0.0159499	-0.112396	0.909505
4.56	0.15493	-0.00427384	-0.00124257	0.0246994	0.0422445	-0.465951	-0.0099752	0.00733732	0.928777	-0.00692459	-0.00223178	0.0138551	-0.114645	0.176828	0.00704369	0.107114	-0.40134	0.477658	-0.142466	-0.332662	0.107991	-0.00580507	0.0867927	0.19558	-0.200522	-0.232515	0.0431273	-0.046173	-0.422354	-0.260823	0.161809	0.403113	0.164735	-0.0027465	-0.106573	-0.240007	-1.35694	0.068175	-0.0997483	-0.522967	-0.0350847	0.372982	0.230101	0.0946878	-0.0436992	0.39746	0.0147865	-0.132725	0.912166
4.57	0.154831	-0.0270073	-0.00165022	0.0896646	0.0370098	-0.567839	-0.00993372	0.00136659	0.928861	0.0196751	-0.00209096	0.0141487	-0.111819	0.393553	0.00649975	-0.0125994	-0.395895	0.572121	-0.147571	-0.652638	0.10951	0.233672	0.0887491	0.198043	-0.202407	-0.164131	0.04374	0.0383569	-0.425972	-0.473439	0.165205	0.277227	0.166739	0.368776	-0.109459	-0.322311	-1.3567	0.0371116	-0.105764	-0.681029	-0.0325125	0.101679	0.231123	0.119391	-0.0393528	0.463802	0.0132576	-0.175606	0.916288
4.58	0.15441	-0.0454301	-0.00105596	0.19543	0.0312423	-0.527474	-0.0099307	0.000154177	0.929109	0.0274472	-0.00194933	0.0141797	-0.1079	0.488586	0.00396477	-0.144738	-0.390782	0.430579	-0.154677	-0.728028	0.111707	0.188149	0.0907768	0.200437	-0.203248	-0.117785	0.0452321	0.148482	-0.431065	-0.508812	0.167329	0.146058	0.170609	0.347522	-0.113069	-0.379999	-1.35658	0.0296489	-0.112935	-0.721692	-0.0331699	-0.228819	0.232492	0.162538	-0.0345441	0.486478	0.0114425	-0.191538	0.920645
4.59	0.154163	0.00514054	0.000364513	0.225473	0.0263774	-0.384026	-0.00991315	0.00394226	0.929369	0.0231369	-0.00180523	0.0147551	-0.104428	0.385627	0.000608871	-0.203902	-0.387311	0.283052	-0.16152	-0.62132	0.113152	0.101589	0.0927422	0.189006	-0.203582	-0.107941	0.0471071	0.150499	-0.435539	-0.381514	0.16803	0.0010023	0.173671	0.274249	-0.116451	-0.279042	-1.35672	-0.0163391	-0.119723	-0.624763	-0.036822	-0.486204	0.234274	0.204326	-0.0297258	0.46685	0.00962519	-0.180696	0.924174
4.6	0.154639	0.0919738	0.00210294	0.217645	0.0229796	-0.236644	-0.00984394	0.0101166	0.929553	0.0132926	-0.0016531	0.0156758	-0.102519	0.196481	-0.00251128	-0.224713	-0.38472	0.249943	-0.1669	-0.450946	0.11369	0.00557343	0.0946027	0.180044	-0.20419	-0.154386	0.0488113	0.102122	-0.438704	-0.265759	0.167602	-0.0708978	0.176056	0.219837	-0.118887	-0.191932	-1.35743	-0.082326	-0.125323	-0.498909	-0.0427905	-0.680288	0.236394	0.225275	-0.0252872	0.412604	0.00796431	-0.160228	0.926503
4.61	0.155989	0.174126	0.00385001	0.169007	0.0212576	0.00580645	-0.00971145	0.0162188	0.92964	0.00445451	-0.00149905	0.0138465	-0.102487	-0.0178141	-0.00492662	-0.218086	-0.382467	0.13998	-0.170494	-0.258971	0.113352	-0.0548567	0.0963237	0.155828	-0.205577	-0.208192	0.0502389	0.0340471	-0.440707	-0.106438	0.166887	-0.0667534	0.178256	0.215113	-0.120502	-0.125312	-1.35879	-0.152375	-0.129337	-0.25667	-0.0505902	-0.854377	0.238768	0.250987	-0.0215525	0.320055	0.00658384	-0.120546	0.92778
4.62	0.157967	0.215268	0.00550158	0.0548634	0.0243341	0.727229	-0.00953135	0.0188198	0.929659	0.000111634	-0.001414	0.00150919	-0.104569	-0.254221	-0.00637956	-0.207264	-0.383722	-0.45342	-0.171911	-0.0279694	0.113048	0.0106134	0.0976392	0.105695	-0.207312	-0.154093	0.0510242	-0.0345843	-0.439428	0.380067	0.166191	-0.0719495	0.180037	0.147406	-0.121495	-0.0734073	-1.36072	-0.241587	-0.128504	0.475702	-0.0608101	-1.16851	0.241404	0.276273	-0.0190405	0.175514	0.00576019	-0.0500703	0.928325
4.63	0.16003	0.209897	0.00738565	-0.0180787	0.0354549	1.4578	-0.00935182	0.0166166	0.929652	-0.00114407	-0.00147765	-0.0135452	-0.10834	-0.363381	-0.00706024	-0.208408	-0.391337	-0.998501	-0.171504	0.0733104	0.113538	0.0786509	0.0986069	0.095087	-0.20856	-0.110289	0.0511798	-0.0265487	-0.433757	0.640958	0.165802	0.0318091	0.181812	0.253287	-0.122152	-0.0800378	-1.36294	-0.31839	-0.119542	1.21048	-0.0747298	-1.54863	0.244319	0.298253	-0.0179279	0.0530577	0.00564664	0.0108799	0.928583
4.64	0.161962	0.211551	0.00990152	0.0215207	0.0513089	1.66972	-0.00919639	0.014737	0.929647	0.000251553	-0.00166516	-0.022968	-0.112467	-0.326621	-0.00783894	-0.265982	-0.402475	-1.17929	-0.171029	0.0033174	0.114375	0.0775781	0.0996807	0.121269	-0.209972	-0.250352	0.0520425	0.0736311	-0.428408	0.347491	0.167578	0.352946	0.185894	0.565661	-0.123659	-0.242565	-1.36526	-0.371225	-0.105743	1.41728	-0.0919155	-1.81267	0.24752	0.328344	-0.0177771	-0.0194245	0.00594734	0.035726	0.928785
4.65	0.164111	0.259778	0.0130473	0.0621383	0.0673285	1.57382	-0.00904851	0.0150079	0.929661	0.00242037	-0.00192101	-0.027528	-0.116573	-0.322583	-0.00938187	-0.327603	-0.414571	-1.2262	-0.171388	-0.056973	0.114707	-0.0304087	0.100967	0.118869	-0.21289	-0.488612	0.0546297	0.133666	-0.426977	-0.0754501	0.173098	0.740138	0.192635	0.777044	-0.127503	-0.481799	-1.36788	-0.433572	-0.0915858	1.3362	-0.110976	-1.91485	0.250894	0.347266	-0.0182719	-0.088035	0.0064457	0.052938	0.928917
4.66	0.166499	0.227276	0.0157051	-0.0539461	0.0821618	1.41477	-0.00891107	0.0100773	0.929685	0.00167469	-0.0021934	-0.0245636	-0.120801	-0.32665	-0.0105536	-0.181803	-0.426898	-1.19349	-0.171811	-0.0288586	0.113852	-0.11871	0.10187	0.0612593	-0.21694	-0.381341	0.0576318	0.060805	-0.428912	-0.330414	0.180952	0.681839	0.200842	0.747286	-0.132158	-0.338976	-1.37059	-0.386636	-0.0780825	1.26908	-0.129958	-1.79003	0.254447	0.365202	-0.019542	-0.164693	0.00718797	0.0818501	0.928898
4.67	0.168242	0.180695	0.0164511	-0.231869	0.095177	1.16278	-0.00885898	0.00147929	0.929691	-0.000458079	-0.00239775	-0.0165681	-0.124082	-0.353634	-0.00982061	0.0281812	-0.438091	-1.02339	-0.171743	0.0525864	0.113038	-0.0100389	0.101964	-0.041439	-0.218849	-0.0637271	0.0584893	-0.0683928	-0.432349	-0.361205	0.185717	0.292676	0.204462	0.0497262	-0.13495	-0.17162	-1.37228	-0.301378	-0.0656144	1.14238	-0.146578	-1.49081	0.258055	0.356905	-0.0215902	-0.251779	0.00818789	0.108597	0.928853
4.68	0.170087	0.22509	0.0150509	-0.381089	0.105444	0.79618	-0.00885793	-0.000716153	0.929673	-0.00296818	-0.00252785	-0.00963088	-0.127366	-0.469627	-0.0071105	0.171515	-0.446997	-0.736519	-0.170693	0.149347	0.113895	0.181541	0.101086	-0.136565	-0.219453	0.0353745	0.0571886	-0.212742	-0.436586	-0.536444	0.187644	0.135435	0.204337	-0.0737339	-0.135272	0.0579257	-1.37356	-0.277084	-0.0549781	0.901672	-0.159635	-1.09563	0.26161	0.352358	-0.0245388	-0.344376	0.00950723	0.139322	0.928604
4.69	0.172395	0.246487	0.0117434	-0.487692	0.111984	0.377364	-0.00887349	-0.00256096	0.929633	-0.00508634	-0.00259312	-0.00341441	-0.130868	-0.51736	-0.00285065	0.289308	-0.452775	-0.4169	-0.168948	0.188521	0.116475	0.312145	0.0993861	-0.206266	-0.220117	0.0662889	0.054594	-0.30429	-0.443433	-0.836991	0.18889	0.1219	0.202346	-0.31932	-0.134495	0.0870603	-1.37481	-0.218505	-0.0471449	0.59841	-0.168526	-0.667155	0.265161	0.350024	-0.0283485	-0.419612	0.0111695	0.170948	0.928134
4.7	0.174833	0.251134	0.00685888	-0.558076	0.114579	-0.0197164	-0.0089105	-0.00461762	0.929573	-0.00677411	-0.00259595	0.0026875	-0.134045	-0.527093	0.00247028	0.378348	-0.45544	-0.131825	-0.166983	0.207745	0.119802	0.336235	0.097086	-0.263575	-0.220849	0.085329	0.0512464	-0.360962	-0.453035	-1.06397	0.190194	0.137334	0.197803	-0.61109	-0.13359	0.0665404	-1.37583	-0.144961	-0.04249	0.293736	-0.173106	-0.247037	0.268724	0.345432	-0.0327327	-0.461513	0.0130802	0.188816	0.92763
4.71	0.177488	0.27962	0.000910688	-0.577816	0.113868	-0.319783	-0.00896127	-0.00545304	0.929501	-0.00758026	-0.00254264	0.00807349	-0.13724	-0.568912	0.00842464	0.400873	-0.455707	0.0726113	-0.164608	0.264696	0.123178	0.323591	0.094159	-0.317942	-0.221846	0.0657747	0.0474838	-0.395899	-0.464193	-1.17	0.191602	0.137896	0.190427	-0.834024	-0.13303	0.0316059	-1.3768	-0.113481	-0.0406372	0.0383125	-0.173829	0.0951937	0.272221	0.340156	-0.0373439	-0.462602	0.0151001	0.185876	0.927168
4.72	0.180304	0.276767	-0.00543669	-0.544681	0.110392	-0.581315	-0.00902339	-0.00728056	0.92942	-0.00877604	-0.00243162	0.0141965	-0.140592	-0.553454	0.0144883	0.396095	-0.453947	0.265855	-0.161728	0.299467	0.126381	0.313377	0.0908322	-0.339713	-0.223092	0.0626648	0.0437303	-0.380465	-0.476261	-1.24435	0.192884	0.106545	0.181352	-0.965483	-0.132759	0.0158509	-1.37785	-0.058696	-0.0413883	-0.21604	-0.171592	0.350577	0.275727	0.346638	-0.0417631	-0.428556	0.0170482	0.172383	0.926662
4.73	0.182832	0.234547	-0.0119266	-0.540022	0.104763	-0.724456	-0.00911129	-0.0104363	0.929316	-0.0124151	-0.00226239	0.0190107	-0.143536	-0.499391	0.0204631	0.429916	-0.450638	0.351148	-0.158717	0.298775	0.1295	0.303095	0.0874765	-0.334816	-0.224028	0.129888	0.0400081	-0.372968	-0.488696	-1.22356	0.193625	0.0346847	0.171388	-1.02236	-0.132121	0.0969846	-1.37856	0.0141786	-0.0443229	-0.347761	-0.166985	0.572561	0.279238	0.344858	-0.0457625	-0.38454	0.0187942	0.146397	0.926227
4.74	0.184756	0.176041	-0.0187817	-0.556876	0.0980872	-0.908399	-0.00922841	-0.0130631	0.929167	-0.0175316	-0.00205124	0.0244527	-0.145648	-0.405102	0.0266506	0.50528	-0.446685	0.504401	-0.155933	0.233162	0.132428	0.24734	0.0842255	-0.307918	-0.224298	0.199935	0.0358446	-0.387349	-0.500867	-1.27386	0.193752	0.00449708	0.160805	-1.11031	-0.130659	0.147743	-1.37861	0.115325	-0.0482843	-0.503943	-0.160073	0.83591	0.282786	0.338324	-0.0492031	-0.305751	0.020285	0.112822	0.925911
4.75	0.186267	0.186884	-0.0261167	-0.519865	0.0887914	-1.14947	-0.00936853	-0.0141321	0.928977	-0.0181022	-0.00177652	0.0291876	-0.146749	-0.351724	0.032914	0.489404	-0.440417	0.697709	-0.154055	0.15658	0.134373	0.161289	0.0812855	-0.286258	-0.224568	0.147374	0.0314308	-0.402905	-0.513706	-1.20427	0.193869	0.0274985	0.147614	-1.44141	-0.130388	-0.11237	-1.37811	0.153731	-0.0548275	-0.751816	-0.150213	1.09765	0.286177	0.330224	-0.0518007	-0.230973	0.0213558	0.0690337	0.925864
4.76	0.188158	0.248891	-0.0326457	-0.358576	0.078274	-1.11504	-0.00950345	-0.0131223	0.928868	-0.00116425	-0.00149329	0.0266841	-0.148309	-0.352557	0.0379503	0.277293	-0.4335	0.645264	-0.152538	0.152543	0.136056	0.185399	0.0783543	-0.300492	-0.225918	-0.0253645	0.0278188	-0.348122	-0.524325	-0.946155	0.194309	0.0585005	0.136919	-0.710303	-0.131211	-0.0991005	-1.37822	0.0475141	-0.0629411	-0.823855	-0.138909	1.13038	0.289584	0.338261	-0.0537106	-0.167901	0.0220844	0.043378	0.926105
4.77	0.190129	0.184898	-0.0372765	-0.219005	0.0690479	-0.840662	-0.00965203	-0.0176395	0.928963	0.0189096	-0.00125263	0.0213022	-0.15027	-0.236351	0.0410045	0.142226	-0.42767	0.516676	-0.15107	0.132049	0.138362	0.252537	0.0750184	-0.342261	-0.22775	-0.0204131	0.0255375	-0.223543	-0.532627	-0.72182	0.194808	0.0209951	0.131987	-0.323775	-0.132609	-0.173489	-1.37909	0.0026876	-0.0704748	-0.65544	-0.128068	1.04154	0.293068	0.344917	-0.0550107	-0.104582	0.0226126	0.0255795	0.927208
4.78	0.191013	0.0375759	-0.0402683	-0.139235	0.0629123	-0.473506	-0.00986291	-0.0242802	0.929211	0.0287118	-0.00106842	0.0155185	-0.151046	-0.0450322	0.0427375	0.113725	-0.422967	0.414425	-0.150046	0.065284	0.140873	0.228264	0.0716879	-0.302911	-0.22815	0.112387	0.0239721	-0.0878926	-0.538557	-0.456626	0.194649	-0.053414	0.130015	-0.0693259	-0.134358	-0.160367	-1.37951	0.0444032	-0.0755809	-0.364025	-0.118275	0.917033	0.29654	0.347499	-0.0555929	-0.0238272	0.0229032	-0.0081857	0.929469
4.79	0.190644	-0.0796696	-0.0417844	-0.0495076	0.0601656	-0.133932	-0.0101273	-0.02795	0.929501	0.027581	-0.000941141	0.0100992	-0.150249	0.129132	0.0434047	0.0651623	-0.41949	0.284377	-0.149879	-0.0346723	0.142691	0.129955	0.0691613	-0.187431	-0.226936	0.186158	0.0229345	0.0317374	-0.541675	-0.161678	0.19389	-0.0927739	0.130678	0.201463	-0.13563	-0.0881979	-1.37908	0.0909046	-0.0779306	-0.10663	-0.109849	0.756564	0.300006	0.343819	-0.0552856	0.0703857	0.0228193	-0.0492418	0.932392
4.8	0.189438	-0.155195	-0.0417278	0.0632784	0.0601646	0.114922	-0.0104137	-0.0290844	0.929737	0.0187074	-0.00086139	0.00627263	-0.148262	0.277377	0.0428213	-0.0121627	-0.417375	0.164316	-0.1508	-0.151198	0.143373	0.00388604	0.0680848	-0.0240414	-0.224844	0.18579	0.0227027	0.142573	-0.541969	0.0964283	0.192919	-0.0977672	0.133856	0.429029	-0.136111	-0.00411174	-1.37798	0.133292	-0.0782136	0.0529527	-0.103061	0.587799	0.303434	0.341198	-0.0540356	0.16186	0.0223037	-0.0898595	0.93541
4.81	0.187681	-0.206325	-0.0401906	0.176156	0.0618231	0.254705	-0.0107068	-0.029565	0.929864	0.00666635	-0.000808188	0.00458931	-0.145306	0.407347	0.0409906	-0.0836159	-0.416337	0.0611781	-0.152919	-0.270024	0.142774	-0.131811	0.0686592	0.132513	-0.22239	0.150803	0.0234781	0.242152	-0.54014	0.273465	0.192005	-0.082046	0.138869	0.538313	-0.135827	0.0478311	-1.37633	0.179981	-0.0774854	0.11309	-0.0977388	0.456657	0.306804	0.342137	-0.051984	0.229254	0.0214118	-0.120981	0.938191
4.82	0.185535	-0.238104	-0.0373798	0.287237	0.0642502	0.311259	-0.0110033	-0.0296462	0.929871	-0.00499662	-0.000764277	0.00451459	-0.141559	0.512759	0.0380266	-0.157467	-0.416425	-0.0487339	-0.156124	-0.367332	0.14056	-0.298472	0.0707933	0.290417	-0.219853	0.0927461	0.0253032	0.328123	-0.536688	0.432058	0.191282	-0.0605404	0.143908	0.492547	-0.13545	0.03376	-1.37421	0.219562	-0.0765543	0.0981895	-0.0935255	0.35754	0.310122	0.340269	-0.0493796	0.274652	0.0202787	-0.136827	0.940635
4.83	0.183157	-0.250072	-0.0334443	0.395633	0.0666601	0.299709	-0.0112999	-0.0295944	0.929775	-0.0134581	-0.000713174	0.00583539	-0.137297	0.584251	0.0339825	-0.237399	-0.41751	-0.129324	-0.160126	-0.422861	0.137023	-0.389495	0.0742489	0.392528	-0.217517	0.0169237	0.0281484	0.394267	-0.531766	0.555602	0.190803	-0.0328962	0.149484	0.629326	-0.134866	0.0795989	-1.3718	0.245767	-0.0761448	0.0221713	-0.0901602	0.283797	0.313533	0.349535	-0.046457	0.292896	0.0190091	-0.146737	0.942668
4.84	0.180711	-0.252133	-0.0286286	0.475099	0.0686386	0.261358	-0.0115952	-0.0296032	0.929614	-0.017812	-0.000644202	0.00800272	-0.132895	0.61471	0.0290762	-0.297827	-0.419087	-0.148842	-0.164415	-0.426899	0.132883	-0.427766	0.0785295	0.453021	-0.215576	-0.0468836	0.0317916	0.426859	-0.525954	0.612074	0.190552	-0.00986614	0.157008	0.810025	-0.133639	0.123185	-1.36929	0.258463	-0.0765778	-0.0633574	-0.0873502	0.24487	0.317025	0.364834	-0.0434461	0.293224	0.0176939	-0.144709	0.944442
4.85	0.178184	-0.264829	-0.0232506	0.523867	0.0701484	0.228061	-0.0118961	-0.0308252	0.929431	-0.0184005	-0.000553711	0.0101695	-0.128503	0.631597	0.023636	-0.331531	-0.420699	-0.148601	-0.168541	-0.395386	0.128463	-0.467409	0.0831472	0.470145	-0.213952	-0.0739384	0.0359214	0.450205	-0.519473	0.697911	0.19058	0.00869461	0.164566	0.733638	-0.132909	0.0671763	-1.36673	0.27342	-0.0777695	-0.126541	-0.0848087	0.227428	0.320668	0.37147	-0.0405284	0.276908	0.0164427	-0.137431	0.946128
4.86	0.175373	-0.307888	-0.0175589	0.564556	0.0711765	0.166687	-0.0122169	-0.0336751	0.929247	-0.0185086	-0.000437802	0.013152	-0.123917	0.686894	0.0179015	-0.339796	-0.422136	-0.111913	-0.172368	-0.378483	0.12349	-0.500223	0.0878565	0.48247	-0.212238	-0.0566504	0.0403113	0.490825	-0.512306	0.730738	0.190669	0.0101816	0.172063	0.76427	-0.132329	0.0530708	-1.36392	0.319594	-0.0796448	-0.209336	-0.0823734	0.211231	0.32442	0.386789	-0.0377894	0.258667	0.015294	-0.12236	0.947903
4.87	0.172012	-0.357945	-0.0114763	0.630897	0.0713299	0.0724696	-0.0125703	-0.0368223	0.929057	-0.0194604	-0.00028973	0.0164387	-0.118644	0.780578	0.0116773	-0.369307	-0.423011	-0.0480841	-0.176289	-0.407498	0.118409	-0.51464	0.0928724	0.527068	-0.210084	-0.0467069	0.0451435	0.561675	-0.505224	0.702867	0.190758	0.0151461	0.179619	0.706446	-0.131992	-0.0096983	-1.36062	0.375711	-0.0826276	-0.335054	-0.0802143	0.163053	0.328309	0.396462	-0.0352451	0.236962	0.0142349	-0.115646	0.949741
4.88	0.168368	-0.361995	-0.00489682	0.689791	0.0704853	-0.0134002	-0.0129467	-0.0381857	0.928856	-0.0207275	-0.000109258	0.0197203	-0.112911	0.818933	0.00479023	-0.413738	-0.423262	0.00604539	-0.180468	-0.422981	0.112967	-0.564929	0.0982163	0.543288	-0.207769	-0.0715313	0.0505556	0.601389	-0.498274	0.71789	0.190903	0.0145262	0.185873	0.538998	-0.13252	-0.0784526	-1.35707	0.390226	-0.0868822	-0.452689	-0.0785738	0.106488	0.332279	0.403421	-0.0330041	0.197194	0.0133085	-0.0947585	0.951469
4.89	0.164873	-0.332944	0.00194208	0.704176	0.068854	-0.077624	-0.0133299	-0.0383354	0.928638	-0.0234041	0.000105422	0.0232168	-0.10725	0.794599	-0.00240083	-0.424898	-0.422953	0.058097	-0.184695	-0.415458	0.106959	-0.626067	0.103707	0.550632	-0.205661	-0.0916253	0.0562167	0.586508	-0.490908	0.785898	0.190973	-0.00235822	0.189999	0.261891	-0.133739	-0.140125	-1.3536	0.380446	-0.0921154	-0.528613	-0.0773957	0.0719568	0.336268	0.392079	-0.0312442	0.142448	0.0126134	-0.0672094	0.952961
4.9	0.161885	-0.247821	0.00834938	0.575453	0.0667809	-0.118349	-0.0137111	-0.0381195	0.928403	-0.019523	0.000355832	0.0271722	-0.102	0.686319	-0.00904206	-0.309954	-0.42208	0.113789	-0.188859	-0.446325	0.101264	-0.416886	0.108661	0.42419	-0.203958	-0.069975	0.0613123	0.414007	-0.482729	0.86292	0.190735	-0.0472549	0.191262	0.0200802	-0.135175	-0.130244	-1.35041	0.315958	-0.0977293	-0.512742	-0.0762006	0.151682	0.340041	0.370843	-0.0300733	0.0833763	0.0122167	-0.0337205	0.954349
4.91	0.160104	-0.121217	0.012474	0.326274	0.064668	-0.174614	-0.0140981	-0.0395935	0.92831	0.000871634	0.000645671	0.0301263	-0.0971386	0.585963	-0.0134583	-0.124967	-0.42037	0.226317	-0.194354	-0.666622	0.0991158	-0.0164016	0.112331	0.326605	-0.203153	-0.019521	0.0637683	0.124373	-0.474111	0.846285	0.190016	-0.0883989	0.190874	-0.0742782	-0.136599	-0.157015	-1.34825	0.192991	-0.102632	-0.44894	-0.0735093	0.321741	0.343806	0.379701	-0.0294338	0.0381575	0.0121509	-0.00888014	0.956012
4.92	0.159213	-0.0751182	0.0148214	0.238191	0.062154	-0.240311	-0.0145046	-0.0415145	0.928377	0.00960228	0.000946057	0.0295833	-0.0921514	0.607131	-0.0168438	-0.105429	-0.417555	0.300386	-0.202092	-0.85525	0.100231	0.197492	0.115479	0.305549	-0.202844	0.0116086	0.0644459	0.051615	-0.466296	0.70686	0.18896	-0.120123	0.190094	-0.0863115	-0.138326	-0.177327	-1.34691	0.154127	-0.107302	-0.466661	-0.0700394	0.320977	0.347569	0.369346	-0.0291859	0.0037171	0.0122434	0.00493915	0.958198
4.93	0.158606	-0.0537817	0.0166305	0.207062	0.0593711	-0.239121	-0.0149183	-0.0407148	0.928457	0.00484432	0.00123374	0.0278924	-0.0870905	0.58507	-0.0203409	-0.122117	-0.414646	0.246759	-0.210894	-0.876763	0.102208	0.176105	0.118554	0.303518	-0.20243	0.0270698	0.0648096	0.0502786	-0.460004	0.568056	0.187633	-0.14179	0.188575	-0.23314	-0.140161	-0.175085	-1.34568	0.154217	-0.112025	-0.446788	-0.0670456	0.248553	0.351181	0.356358	-0.0292798	-0.0317325	0.012479	0.0217224	0.96055
4.94	0.158292	-0.01417	0.0181376	0.163484	0.0569604	-0.184168	-0.0153115	-0.0376242	0.92845	-0.00707398	0.00150405	0.0261869	-0.0826649	0.47483	-0.0235854	-0.111298	-0.412514	0.16467	-0.219228	-0.777541	0.103417	0.0695663	0.121628	0.307346	-0.202012	0.0198694	0.0650849	0.0319371	-0.454811	0.483373	0.186167	-0.146083	0.185198	-0.44405	-0.141723	-0.130556	-1.34441	0.150662	-0.11623	-0.369361	-0.0647699	0.180332	0.354694	0.346373	-0.0297309	-0.0662025	0.0128769	0.036157	0.962555
4.95	0.158432	0.0396946	0.0192073	0.0947298	0.0552998	-0.106568	-0.0156687	-0.0338141	0.92831	-0.020847	0.00175762	0.0244706	-0.0793531	0.322206	-0.0260324	-0.0671159	-0.411041	0.117388	-0.22634	-0.644607	0.103581	-0.0234394	0.124744	0.308696	-0.20185	0.00160889	0.0651442	-0.0134211	-0.450317	0.41808	0.184744	-0.133153	0.179705	-0.653464	-0.142674	-0.0641999	-1.34315	0.138422	-0.119478	-0.256639	-0.0630668	0.136182	0.358131	0.332022	-0.0304797	-0.0923109	0.0134184	0.0496854	0.964059
4.96	0.159176	0.108534	0.0195607	-0.011326	0.0546545	-0.00553729	-0.0159894	-0.0305186	0.928042	-0.0320356	0.00199102	0.02204	-0.0772979	0.153148	-0.0272774	0.00759109	-0.410026	0.0710057	-0.232218	-0.538069	0.103036	-0.0707083	0.127844	0.303658	-0.202154	-0.0179781	0.0647163	-0.0961869	-0.446388	0.366445	0.183532	-0.105434	0.172094	-0.865937	-0.142948	-0.00403347	-1.34202	0.106429	-0.121378	-0.100722	-0.0616342	0.130054	0.361423	0.325792	-0.0314723	-0.113697	0.0140667	0.0603708	0.965209
4.97	0.160617	0.180848	0.0188845	-0.147902	0.0553248	0.128856	-0.016284	-0.0286511	0.927684	-0.0388272	0.0021936	0.0180069	-0.0764296	-0.00559572	-0.0270894	0.096085	-0.409688	-0.025218	-0.237256	-0.476859	0.102351	-0.0499644	0.130745	0.272538	-0.203007	-0.0246557	0.0634833	-0.201086	-0.442898	0.328743	0.182645	-0.0722231	0.162509	-1.04083	-0.142668	0.0448805	-1.34118	0.0606433	-0.121479	0.104997	-0.0601273	0.151484	0.36472	0.330648	-0.0326447	-0.130837	0.0147892	0.0649773	0.966097
4.98	0.162706	0.246863	0.0171005	-0.314032	0.0586359	0.538377	-0.0165684	-0.028635	0.927278	-0.042009	0.00232782	0.00726259	-0.0767582	-0.18259	-0.0255538	0.147709	-0.411554	-0.415319	-0.24171	-0.408223	0.102218	0.0402797	0.133294	0.233056	-0.204154	0.0235085	0.0611986	-0.307273	-0.439026	0.469856	0.181897	-0.0851307	0.151956	-1.02282	-0.141534	0.177642	-1.34072	-0.013135	-0.118394	0.584612	-0.0587425	0.0844584	0.36815	0.351176	-0.0340553	-0.164508	0.0156081	0.0789222	0.966864
4.99	0.165155	0.257568	0.0148079	-0.416396	0.0678945	1.21768	-0.0168702	-0.0325668	0.926851	-0.0432868	0.00231426	-0.0104429	-0.0784585	-0.276555	-0.0233089	0.10945	-0.418805	-1.01568	-0.245505	-0.371965	0.103144	0.138166	0.135596	0.234612	-0.204925	0.104937	0.0580036	-0.304646	-0.433164	0.664281	0.181041	-0.0739823	0.142373	-0.868407	-0.139233	0.24913	-1.34066	-0.0770751	-0.108982	1.28779	-0.0591227	-0.195587	0.371909	0.399171	-0.0357818	-0.18701	0.0166424	0.0960683	0.967579
5	0.167379	0.247643	0.0133623	-0.317221	0.0830072	1.6268	-0.0172264	-0.0375859	0.926422	-0.0396448	0.00213077	-0.0247835	-0.0805176	-0.209556	-0.0218543	-0.0560515	-0.430845	-1.2952	-0.249535	-0.44748	0.104125	0.0121124	0.138229	0.286351	-0.204969	0.0267491	0.0554969	-0.135054	-0.426847	0.575532	0.180851	0.048214	0.133392	-1.29162	-0.138221	-0.32661	-1.3407	-0.136804	-0.0937637	1.64166	-0.0629496	-0.576547	0.376143	0.434744	-0.0374713	-0.157826	0.0177197	0.0779504	0.968434
[truncated: 2,487 more columns]
