# Supplementary material for: Analysis of abnormal posture in patients with Parkinson's disease using a computational model considering muscle tones
Source: Front Comput Neurosci. 2023 Oct 5;17:1218707. doi: 10.3389/fncom.2023.1218707 (PMC10585043; doi:10.3389/fncom.2023.1218707)
Supplement: Supplementary file 4 [file Data_Sheet_4.ZIP › result_simulation_sub1-2/Sub2_uff2.132384.sto]

221209_sub2_uff2.132384_4/0490_0.084_0.040
version=1
nRows=501
nColumns=2537
inDegrees=no
endheader
time	pelvis_tilt	pelvis_tilt_u	pelvis_list	pelvis_list_u	pelvis_rotation	pelvis_rotation_u	pelvis_tx	pelvis_tx_u	pelvis_ty	pelvis_ty_u	pelvis_tz	pelvis_tz_u	hip_flexion_r	hip_flexion_r_u	hip_adduction_r	hip_adduction_r_u	hip_rotation_r	hip_rotation_r_u	knee_angle_r	knee_angle_r_u	subtalar_angle_1_r	subtalar_angle_1_r_u	ankle_angle_r	ankle_angle_r_u	hip_flexion_l	hip_flexion_l_u	hip_adduction_l	hip_adduction_l_u	hip_rotation_l	hip_rotation_l_u	knee_angle_l	knee_angle_l_u	subtalar_angle_1_l	subtalar_angle_1_l_u	ankle_angle_l	ankle_angle_l_u	lumbar_extension	lumbar_extension_u	lumbar_bending	lumbar_bending_u	lumbar_rotation	lumbar_rotation_u	neck_extension	neck_extension_u	roll	roll_u	yaw	yaw_u	neck_extension_2
0	0.213114	0	-0.0849418	0	-0.176313	0	-0.0654282	0	0.805373	0	0	0	0.137389	0	-0.00685204	0	-0.062882	0	-0.610994	0	0.130037	0	0.224829	0	-0.111891	0	-0.0681428	0	-0.353301	0	-0.293226	0	0.0902566	0	0.16544	0	-0.842132	0	-0.00422713	0	0.0133788	0	-0.358354	0	0.0577289	0	-0.0961405	0	0.493882
0.01	0.213556	0.0739661	-0.0856721	-0.0939645	-0.175534	0.0606334	-0.0653767	-0.00776544	0.805438	-0.000635407	2.59E-05	0.00214129	0.136188	-0.0694319	-0.00433241	0.419763	-0.0610287	0.514053	-0.609732	-0.0403676	0.127922	-0.0852735	0.224645	-0.0293815	-0.11226	0.0261695	-0.0676695	0.199661	-0.348627	0.748367	-0.292091	-0.0638096	0.0824879	-0.859849	0.16158	-0.415404	-0.842821	-0.151765	-0.00319998	0.0983378	0.0132957	-0.00429519	-0.356135	0.0172481	0.0574579	-0.00861099	-0.0965	-0.0324832	0.493362
0.02	0.213365	-0.00395099	-0.0862271	-0.0607056	-0.174748	0.0434666	-0.0654577	-0.00518641	0.805378	-0.00683746	5.73E-05	0.00640663	0.136822	-0.0236989	0.00065787	0.525904	-0.0530472	1.01071	-0.610169	0.0169904	0.129057	0.0320732	0.225281	0.119637	-0.109681	0.0973534	-0.065134	0.274077	-0.341793	0.554756	-0.293871	-0.140226	0.0796589	0.0342729	0.161426	0.0662113	-0.84298	-0.0185233	-0.00227159	0.058297	0.0132742	0.0209367	-0.356257	-0.00396159	0.0574403	0.00727322	-0.0969383	-0.0548884	0.494418
0.03	0.213806	0.043401	-0.0866763	-0.0377323	-0.174126	0.0806018	-0.0654826	-0.000997619	0.805326	-0.00406305	0.000148852	0.00860355	0.136135	-0.0907011	0.00539276	0.338974	-0.0439333	0.551676	-0.609696	0.036532	0.129284	-0.0248905	0.226412	0.0680005	-0.109045	0.0168892	-0.0641775	0.0069245	-0.338453	0.0999026	-0.294901	-0.0965922	0.0789804	0.0193997	0.161962	0.0436474	-0.843536	-0.0513552	-0.00182529	0.0454914	0.0134327	-0.0163252	-0.356478	-0.0478356	0.0574559	-0.0126105	-0.0974443	-0.0455024	0.494743
0.04	0.214129	0.0123134	-0.0865162	0.0195608	-0.17318	0.0961491	-0.0654841	0.00064682	0.805294	-0.00241993	0.000194938	0.000524114	0.135835	0.00538521	0.00685892	-0.0234678	-0.0420774	-0.0653424	-0.609826	-0.0520973	0.128807	0.0629456	0.226817	0.0148178	-0.10887	0.0286011	-0.0645586	-0.058731	-0.338767	-0.116105	-0.295805	-0.0754171	0.0796649	0.0525207	0.162217	0.0129471	-0.84376	-0.00390401	-0.00143809	0.0331837	0.013075	-0.0333804	-0.357095	-0.0574457	0.0573174	-0.0246383	-0.0978249	-0.0389397	0.495182
0.05	0.2143	0.0102159	-0.0861119	0.0196677	-0.172377	0.0756752	-0.0654695	0.00211594	0.805273	-0.0021355	0.000167621	-0.00527983	0.135947	0.0180525	0.00564328	-0.184398	-0.0438216	-0.252698	-0.610468	-0.0655794	0.130151	0.105414	0.226932	0.00274363	-0.108938	0.00580382	-0.0652814	-0.0724469	-0.339984	-0.0975564	-0.29635	-0.0364668	0.0797418	-0.0229227	0.162294	0.00634365	-0.843765	-0.0015866	-0.00105766	0.0442258	0.0129773	0.0158925	-0.357614	-0.0395588	0.0571143	-0.024143	-0.0981488	-0.0310848	0.49544
0.06	0.21445	0.0101613	-0.085827	0.0105604	-0.171773	0.055138	-0.0654463	0.00231827	0.80525	-0.0025271	0.000102756	-0.00718973	0.135983	0.00587294	0.00367908	-0.190082	-0.0466548	-0.288061	-0.610997	-0.0407846	0.130422	-0.0162207	0.226958	0.00182755	-0.109109	-0.00151661	-0.0658003	-0.031138	-0.340408	0.0166415	-0.29663	-0.0248243	0.0794086	-0.040393	0.162399	0.0159317	-0.843779	-0.00341579	-0.000588173	0.0476671	0.0133198	0.0472916	-0.357959	-0.0241665	0.0569383	-0.0171644	-0.0984091	-0.0267383	0.495665
0.07	0.214592	0.0105714	-0.085662	0.00152309	-0.171316	0.0418712	-0.0654272	0.00141722	0.805226	-0.00215709	3.15E-05	-0.00673253	0.135907	-0.00406173	0.00207841	-0.122595	-0.0491048	-0.188845	-0.611295	-0.0227303	0.130273	-0.00930956	0.227018	0.00893001	-0.109122	0.00368926	-0.0658504	0.0167827	-0.339855	0.0792988	-0.296904	-0.0317461	0.079016	-0.0327776	0.162563	0.0171052	-0.843836	-0.0078856	-0.000121297	0.0459074	0.0138311	0.0522999	-0.358171	-0.0172461	0.0568038	-0.0130508	-0.0986099	-0.0166765	0.495917
0.08	0.21473	0.00949441	-0.0856111	-0.00626975	-0.170939	0.0338115	-0.0654174	0.000608783	0.805207	-0.00169362	-2.65E-05	-0.00473733	0.135788	-0.0093537	0.00129715	-0.0363883	-0.0503768	-0.0701853	-0.61145	-0.011129	0.13017	-0.0108514	0.22712	0.0114576	-0.108976	0.00863666	-0.0656149	0.0321437	-0.339046	0.0739103	-0.297237	-0.0345775	0.0787878	-0.0152639	0.162736	0.0187517	-0.84393	-0.00925843	0.000318832	0.0408198	0.014319	0.0436927	-0.358334	-0.0161166	0.056701	-0.0101584	-0.0987563	-0.0157835	0.496172
0.09	0.214729	-0.0290562	-0.0855974	-0.00102041	-0.170607	0.029431	-0.0654085	0.00135262	0.80519	-0.00151027	-6.34E-05	-0.00275768	0.135751	0.0192975	0.00123218	0.0179534	-0.050667	0.00396356	-0.611403	0.0136486	0.129642	-0.105489	0.226997	-0.00660075	-0.10876	0.0250002	-0.0653603	0.0350243	-0.338365	0.0568099	-0.297356	0.0127718	0.078297	-0.0802113	0.162626	-0.0105621	-0.843808	0.0555735	0.0007009	0.0336735	0.0146731	0.0290568	-0.358766	-0.0893031	0.0566368	-0.0142941	-0.098905	-0.0197056	0.496696
0.1	0.21441	-0.0145204	-0.0855009	0.0101729	-0.170418	0.00901694	-0.0653886	0.0027818	0.805197	0.00351377	-8.43E-05	-0.00155152	0.135983	-0.00178879	0.00150561	0.0297886	-0.05036	0.0594408	-0.611207	0.0291417	0.129071	-0.00259603	0.226961	-0.00248008	-0.108523	-0.0291241	-0.0650774	0.0256878	-0.337971	0.021169	-0.296955	0.0777808	0.0781537	0.0590014	0.162464	-0.0331773	-0.843071	0.0623952	0.000922632	0.00459112	0.014961	0.0318346	-0.359769	-0.0911561	0.0565859	-0.0136986	-0.0990682	-0.022647	0.497346
0.11	0.214576	0.0353147	-0.0854177	-0.00166971	-0.170337	0.0224536	-0.0653541	0.00390971	0.805258	0.00825635	-0.000100475	-0.00198875	0.135549	-0.0784768	0.00173263	0.0101553	-0.049783	0.0203948	-0.610746	0.0643395	0.129234	0.0265046	0.22685	-0.0186467	-0.109248	-0.111681	-0.0647193	-0.00349439	-0.337786	0.0344457	-0.295818	0.138219	0.0791256	0.11636	0.161967	-0.0626404	-0.842748	0.0116178	0.000955862	0.0148314	0.0152465	0.0169064	-0.360492	-0.054522	0.0565047	-0.0177771	-0.0992271	-0.0145494	0.497677
0.12	0.215011	0.0448237	-0.0854161	-0.00303302	-0.170042	0.0226669	-0.0653128	0.00433839	0.805349	0.00951681	-0.000123393	-0.00236798	0.134616	-0.100089	0.00175997	-0.015996	-0.0499425	-0.0287107	-0.609974	0.0848115	0.129449	0.0205627	0.226582	-0.0303179	-0.110476	-0.144695	-0.0643802	-0.00771436	-0.337553	0.0156401	-0.294235	0.182829	0.0802947	0.114131	0.161234	-0.0842882	-0.842687	0.00549633	0.00116439	0.0116319	0.0153571	0.0137507	-0.36091	-0.029945	0.0564169	-0.00675701	-0.0993216	-0.013811	0.49799
0.13	0.215512	0.0507799	-0.0854254	-0.00975339	-0.169856	0.0202366	-0.0652692	0.00425897	0.805447	0.00984852	-0.000146227	-0.00222364	0.133543	-0.11405	0.0015901	-0.026581	-0.0503631	-0.0648682	-0.609074	0.0969802	0.129675	0.0160033	0.226264	-0.0351629	-0.112013	-0.165969	-0.0639559	-0.0138869	-0.337558	0.013174	-0.292213	0.213426	0.0814165	0.105006	0.160345	-0.0917284	-0.842663	-0.00203646	0.00124266	0.0106728	0.0155374	0.0172503	-0.36101	0.00718595	0.0564024	0.00157383	-0.0994465	-0.0108637	0.498253
0.14	0.216051	0.0511174	-0.0854989	-0.0138737	-0.169617	0.0207794	-0.0652307	0.00328731	0.805548	0.0103511	-0.000165431	-0.00145012	0.132354	-0.117325	0.0013707	-0.0257899	-0.051022	-0.0576383	-0.608061	0.102919	0.129814	0.0171939	0.225884	-0.038994	-0.113625	-0.162205	-0.0635355	-0.0129748	-0.337488	0.0189984	-0.290083	0.210732	0.0823884	0.092622	0.159412	-0.0993203	-0.842716	-0.00600277	0.00133938	0.00646954	0.0156902	0.0147812	-0.360794	0.0355928	0.0564433	0.00948427	-0.0995653	-0.0110329	0.498582
0.15	0.216554	0.0452899	-0.0856239	-0.0213687	-0.169375	0.0214879	-0.0652027	0.00234545	0.805652	0.01021	-0.000172891	1.93E-05	0.131191	-0.113752	0.00126126	-0.00699535	-0.0514857	-0.0378899	-0.607012	0.105663	0.129997	0.0146515	0.225483	-0.0411741	-0.11513	-0.145872	-0.0631756	-0.0203892	-0.337356	0.0272356	-0.288062	0.196704	0.0833274	0.0895418	0.158492	-0.0923776	-0.842771	-0.004058	0.00139721	0.00605232	0.0158301	0.0124727	-0.360349	0.0514433	0.0565245	0.0146586	-0.0996934	-0.00963689	0.498933
0.16	0.217004	0.0416896	-0.0857924	-0.0221727	-0.169112	0.0226473	-0.0651834	0.00159894	0.805753	0.00990144	-0.000164828	0.00158492	0.130076	-0.111497	0.0013226	0.00574787	-0.0517963	-0.0261296	-0.605941	0.108621	0.130105	0.00523848	0.225072	-0.0409154	-0.116537	-0.138559	-0.0629193	-0.024437	-0.337154	0.0295945	-0.286127	0.19237	0.0842139	0.0815148	0.15761	-0.0877672	-0.842801	-0.00176733	0.00142936	8.27E-05	0.0159169	0.00460723	-0.359733	0.0647595	0.0566276	0.0175003	-0.0998011	-0.00710912	0.499269
0.17	0.217428	0.0375536	-0.0859655	-0.0250386	-0.168831	0.0245362	-0.06517	0.000995602	0.805852	0.00981263	-0.000141881	0.00297104	0.128988	-0.106727	0.00148102	0.0150805	-0.0520408	-0.0248573	-0.604859	0.107235	0.130134	0.000623515	0.224663	-0.0413146	-0.117907	-0.130648	-0.0627287	-0.0313916	-0.336964	0.025346	-0.284215	0.189185	0.0850198	0.0828113	0.156726	-0.0895205	-0.842814	-0.000428332	0.00141548	-0.00125961	0.0159288	-0.000211401	-0.359024	0.0754703	0.0567264	0.0170394	-0.0998999	-0.00488733	0.499603
0.18	0.21783	0.0403378	-0.0861209	-0.0198322	-0.16855	0.0246353	-0.065163	0.000409041	0.805951	0.0100064	-0.000105716	0.00425922	0.127942	-0.107318	0.00165242	0.00930786	-0.0522865	-0.0278301	-0.603796	0.106161	0.130142	-0.00165272	0.22425	-0.042405	-0.119222	-0.129248	-0.0625774	-0.0301602	-0.336815	0.0231021	-0.282367	0.182225	0.0858513	0.0807238	0.155855	-0.0931119	-0.842827	-0.00566362	0.00133451	-0.0124561	0.015894	-0.00693031	-0.358229	0.0826768	0.0568279	0.0184143	-0.1	-0.00591377	0.499923
0.19	0.218246	0.034447	-0.0862682	-0.0240635	-0.168211	0.034871	-0.0651622	-0.000265431	0.80605	0.00955207	-5.72E-05	0.00542868	0.126882	-0.102942	0.00179765	0.00955352	-0.0526603	-0.0471099	-0.602733	0.105412	0.130103	-0.00512431	0.223824	-0.04253	-0.120485	-0.112121	-0.0624729	-0.0332136	-0.336606	0.034343	-0.280628	0.165716	0.0867171	0.0795149	0.155009	-0.0838571	-0.842885	-0.00291251	0.00123202	-0.00677711	0.0157573	-0.018994	-0.357346	0.0863644	0.0569186	0.0172535	-0.100091	-0.0037633	0.500224
0.2	0.218535	0.0179572	-0.0864486	-0.0253067	-0.167818	0.0295085	-0.0651684	-0.00108637	0.806141	0.00845708	3.70E-06	0.00679869	0.125978	-0.0792236	0.00198429	0.0169571	-0.0531548	-0.0467519	-0.60172	0.0955002	0.130066	-0.00573627	0.2234	-0.0418194	-0.121517	-0.0838415	-0.0624704	-0.0318925	-0.336342	0.0272469	-0.27906	0.146637	0.0874024	0.055521	0.154225	-0.0735283	-0.842823	0.0141811	0.00117361	-0.0104221	0.0155849	-0.0119394	-0.356455	0.0951658	0.0570124	0.0208616	-0.100187	-0.00575465	0.500528
0.21	0.218713	0.011481	-0.0866631	-0.0323121	-0.167476	0.0306012	-0.065183	-0.00189883	0.806222	0.00768345	7.83E-05	0.00806632	0.125237	-0.0724968	0.00223913	0.0258219	-0.0536428	-0.0538485	-0.600778	0.0934018	0.129985	-0.0104491	0.222982	-0.0400749	-0.122318	-0.0593927	-0.0625503	-0.0359977	-0.336108	0.0322402	-0.277719	0.118116	0.0877777	0.0185816	0.153527	-0.0644847	-0.842667	0.0167513	0.00108353	-0.00541243	0.0155099	-0.00516584	-0.355482	0.100363	0.0571135	0.0190818	-0.100295	-0.004304	0.500782
0.22	0.218821	0.00532436	-0.086931	-0.0355838	-0.167089	0.031765	-0.0652071	-0.00285925	0.806292	0.00654416	0.000165176	0.00932178	0.124594	-0.0620072	0.00257533	0.0331825	-0.0541979	-0.0551739	-0.599887	0.0853459	0.129897	-0.00961921	0.222579	-0.0375424	-0.122859	-0.0321313	-0.0627541	-0.0380164	-0.335793	0.0348098	-0.276723	0.0827119	0.0877362	-0.0287267	0.15294	-0.0552457	-0.842481	0.0185822	0.00105145	-0.00384743	0.0154693	-0.0022263	-0.354401	0.110274	0.0572086	0.021062	-0.100395	-0.00457479	0.50103
0.23	0.218884	0.00130668	-0.0872326	-0.0409523	-0.166694	0.032245	-0.0652405	-0.00382144	0.806348	0.00480524	0.000264478	0.01052	0.124057	-0.0515689	0.00298505	0.0429003	-0.0547541	-0.0563666	-0.599099	0.072716	0.129757	-0.0165355	0.222224	-0.0334954	-0.123188	-0.00911939	-0.0630785	-0.0464074	-0.335475	0.0338264	-0.276054	0.0500662	0.0873143	-0.0512736	0.152453	-0.0366364	-0.842292	0.0178611	0.00103084	-0.000501596	0.0154647	0.00133359	-0.353199	0.123558	0.057313	0.0240274	-0.100499	-0.00281548	0.501275
0.24	0.21892	-0.000955207	-0.0875549	-0.0402089	-0.166281	0.0335463	-0.0652832	-0.00473505	0.806387	0.00296146	0.00037456	0.0114505	0.123625	-0.0398172	0.00344313	0.043944	-0.055319	-0.0564706	-0.598449	0.0566537	0.129583	-0.0184834	0.22193	-0.0254846	-0.123338	0.0109625	-0.0635334	-0.0497803	-0.33514	0.033803	-0.275707	0.0185466	0.0866891	-0.0700367	0.152141	-0.0250679	-0.842121	0.0155272	0.00101931	-0.00230194	0.015464	-0.000555678	-0.351886	0.132389	0.0574343	0.0261479	-0.100598	-0.00321316	0.501558
0.25	0.218939	-0.00287346	-0.0878659	-0.039306	-0.165853	0.0362672	-0.0653355	-0.00565586	0.806408	0.00145057	0.000492486	0.0120832	0.123311	-0.0287242	0.00389472	0.0428194	-0.0558987	-0.0599151	-0.597968	0.0405171	0.129406	-0.0194176	0.221708	-0.0192116	-0.123308	0.0313499	-0.0640864	-0.052983	-0.334794	0.0349455	-0.275696	-0.0153522	0.085984	-0.0736238	0.152004	-0.00772107	-0.841979	0.0123755	0.000997602	-0.00196297	0.015443	-0.0031441	-0.350494	0.139328	0.0575579	0.0261712	-0.10071	-0.00398021	0.501897
0.26	0.21894	-0.00457619	-0.0881524	-0.0369343	-0.165404	0.0384897	-0.0653969	-0.00648726	0.806415	-0.000135996	0.000615107	0.0124049	0.123113	-0.0173599	0.00431295	0.0398175	-0.056512	-0.0620003	-0.597649	0.0253351	0.129217	-0.0184265	0.221553	-0.0128235	-0.123081	0.052698	-0.0647169	-0.0522864	-0.334429	0.0361122	-0.276039	-0.0520965	0.0852965	-0.0643809	0.152038	0.0120077	-0.841863	0.00968024	0.000974539	-0.00219224	0.0153991	-0.0046243	-0.349083	0.137794	0.0576784	0.0255743	-0.100825	-0.00437881	0.502316
0.27	0.218928	-0.00700201	-0.0884091	-0.0345541	-0.164935	0.0415737	-0.0654658	-0.00726632	0.806408	-0.00121043	0.00073956	0.0124708	0.123011	-0.00634793	0.00469116	0.0364022	-0.0571402	-0.0641311	-0.597468	0.0115852	0.129035	-0.0178791	0.221457	-0.00712891	-0.122662	0.0725987	-0.0653997	-0.0498598	-0.334017	0.0417937	-0.276723	-0.0851686	0.084707	-0.0503984	0.152214	0.0262974	-0.841774	0.00903667	0.000955878	-0.000392888	0.0153396	-0.00619355	-0.347696	0.134865	0.0577876	0.0240912	-0.100947	-0.00231173	0.502798
0.28	0.218887	-0.010472	-0.0886236	-0.0248895	-0.164484	0.0327188	-0.0655412	-0.00780341	0.806389	-0.00263155	0.000863847	0.0123197	0.123034	0.0111891	0.00502169	0.0299361	-0.057751	-0.0544119	-0.597433	-0.0070619	0.128844	-0.0192362	0.221425	-0.000538495	-0.122064	0.0854687	-0.0660943	-0.0390668	-0.333639	-0.00133465	-0.277688	-0.105686	0.0842447	-0.0384758	0.152514	0.032336	-0.84168	0.0113031	0.000918777	-0.0105772	0.0152933	-0.000588981	-0.346374	0.123435	0.057891	0.0218535	-0.101059	-0.00341798	0.503333
0.29	0.218799	-0.0121666	-0.0887887	-0.0245788	-0.164124	0.0332709	-0.0656217	-0.00819723	0.806357	-0.00372844	0.000984475	0.0117634	0.123221	0.0194717	0.0053067	0.029211	-0.0582933	-0.0559432	-0.597567	-0.0185237	0.128661	-0.0179285	0.221445	0.0049612	-0.121316	0.0979115	-0.0667567	-0.0385536	-0.333724	-0.00124714	-0.278846	-0.126251	0.0838325	-0.0359092	0.15289	0.0452703	-0.841559	0.00946164	0.000833833	-0.00358043	0.0152952	-0.00166603	-0.345129	0.122319	0.0579466	0.0149103	-0.10115	0.00182735	0.503898
0.3	0.21873	-0.00809096	-0.0889298	-0.0176403	-0.163776	0.0271363	-0.0657049	-0.00840008	0.806315	-0.00450525	0.00109877	0.011102	0.123452	0.024129	0.00554954	0.0226182	-0.058808	-0.0462901	-0.59781	-0.0303298	0.128499	-0.0170312	0.221519	0.0116629	-0.120508	0.0970695	-0.0674038	-0.0302591	-0.333463	0.0380147	-0.280161	-0.136743	0.0835713	-0.0181068	0.153379	0.0521189	-0.841492	0.00371928	0.000779433	-0.00814815	0.0152766	-0.00118415	-0.34393	0.116519	0.0579662	0.01236	-0.101197	0.00268294	0.504494
0.31	0.218687	-0.00572856	-0.0890424	-0.0160408	-0.163501	0.0224507	-0.065789	-0.00834679	0.806266	-0.00526301	0.00120624	0.0103856	0.123723	0.0270354	0.00576209	0.0223354	-0.0592378	-0.0398585	-0.598153	-0.0378882	0.128316	-0.0167947	0.221631	0.0125723	-0.119684	0.0970906	-0.0680003	-0.0286547	-0.332998	0.0380674	-0.281568	-0.144254	0.0834129	-0.0155435	0.153931	0.0582349	-0.841472	0.000404844	0.000709743	-0.00555461	0.0152831	0.00132209	-0.342839	0.0988137	0.0579617	0.00850968	-0.101233	0.00326263	0.505146
0.32	0.218661	-0.00320868	-0.0891439	-0.0131644	-0.163272	0.0175276	-0.0658707	-0.00788578	0.806211	-0.00571051	0.00130669	0.00972438	0.124011	0.0277541	0.00595882	0.019733	-0.0595977	-0.0317367	-0.598554	-0.0428594	0.128151	-0.0161615	0.221773	0.0163823	-0.11887	0.0932289	-0.0685845	-0.0285435	-0.332658	0.0189866	-0.283018	-0.144842	0.0832768	-0.0101875	0.154515	0.0590955	-0.84147	-0.000633587	0.000661098	-0.00483461	0.0153034	0.00246256	-0.341912	0.0845458	0.0579427	0.00617011	-0.101253	0.00237259	0.505831
0.33	0.218661	-0.000384773	-0.0892274	-0.0107609	-0.163092	0.0141354	-0.0659471	-0.00737498	0.806155	-0.00567336	0.00140011	0.0089574	0.124289	0.0256252	0.00612283	0.0158929	-0.0598942	-0.0275713	-0.598987	-0.0437818	0.127982	-0.0160553	0.221934	0.0165383	-0.118102	0.0886944	-0.0691486	-0.0274309	-0.332465	0.0114765	-0.284467	-0.144856	0.0831994	-0.00484424	0.155105	0.0586137	-0.841482	-0.00080732	0.000620143	-0.00328325	0.015328	0.0021821	-0.34117	0.0631917	0.0579185	0.0039847	-0.101271	0.00152094	0.506535
0.34	0.218689	0.00278505	-0.0893008	-0.00930277	-0.162952	0.00946576	-0.0660169	-0.00658338	0.806099	-0.0054301	0.00148584	0.00819419	0.12454	0.0226899	0.00625535	0.0134124	-0.0601473	-0.0224474	-0.59943	-0.0441163	0.127831	-0.0153883	0.222104	0.0173838	-0.117387	0.0804431	-0.0696786	-0.025713	-0.332301	0.011208	-0.285894	-0.139274	0.0831775	0.00120522	0.155688	0.0580565	-0.841498	-0.000143826	0.000595603	-0.00196527	0.0153543	0.00320573	-0.340615	0.0442593	0.0578972	0.00282546	-0.101289	0.00108146	0.507231
0.35	0.21875	0.00700762	-0.0893755	-0.00962462	-0.162865	0.00431893	-0.0660779	-0.00562127	0.806045	-0.0051911	0.00156382	0.00742745	0.124746	0.0167954	0.0063695	0.0126848	-0.0603489	-0.0174207	-0.599864	-0.0415462	0.12768	-0.0150203	0.222273	0.0156289	-0.116769	0.0685075	-0.0701581	-0.0251718	-0.332159	0.00858549	-0.287228	-0.128164	0.0831873	0.00224609	0.15625	0.0548598	-0.841517	-0.000605755	0.000582187	5.07E-05	0.0153913	0.00465357	-0.340239	0.028293	0.0578853	0.00217213	-0.101303	0.000331317	0.50792
0.36	0.218835	0.010501	-0.0894599	-0.00883203	-0.162833	-0.00162052	-0.0661291	-0.00459359	0.805995	-0.00483801	0.00163465	0.00673981	0.124903	0.0108818	0.00647894	0.0113546	-0.0604929	-0.0116417	-0.600267	-0.0376385	0.127544	-0.0128404	0.222438	0.0134996	-0.116247	0.0567935	-0.0705909	-0.0233735	-0.332072	0.00179474	-0.288454	-0.11667	0.0831979	0.0019662	0.156781	0.0501304	-0.841519	-0.000339262	0.000579623	-0.000298768	0.01544	0.00532562	-0.340039	0.0114683	0.0578864	0.00159614	-0.101318	-0.00105549	0.508576
0.37	0.218943	0.0114304	-0.0895667	-0.0116894	-0.162839	-0.00439794	-0.06617	-0.00360589	0.805948	-0.00441895	0.00169871	0.00608512	0.125002	0.00614559	0.00660089	0.0141738	-0.0606052	-0.00980158	-0.60063	-0.0338549	0.127421	-0.011426	0.222585	0.0140042	-0.11582	0.0502208	-0.0709936	-0.0251141	-0.332033	0.000150193	-0.289575	-0.108562	0.0832402	0.00400186	0.157281	0.0502005	-0.841511	0.00241829	0.000603372	0.00472188	0.0154871	0.00411615	-0.339984	-0.00145343	0.057898	0.000864185	-0.101326	-0.000144124	0.509192
0.38	0.219074	0.0152049	-0.089695	-0.0118267	-0.162883	-0.0107768	-0.066201	-0.00266986	0.805907	-0.00392038	0.00175696	0.00557917	0.125043	-9.62E-05	0.00674274	0.0155233	-0.0606729	-0.00319741	-0.600949	-0.0296181	0.127324	-0.00897727	0.222712	0.0115393	-0.11548	0.0384688	-0.0713729	-0.02544	-0.332031	-0.00541666	-0.290603	-0.0965722	0.0832759	0.00590303	0.157747	0.0440739	-0.841494	0.002282	0.000645086	0.00349936	0.0155236	0.00428697	-0.340016	-0.00646655	0.0579255	0.0037789	-0.101337	-0.00169984	0.509759
0.39	0.21923	0.0188443	-0.0898358	-0.0128756	-0.162984	-0.0141862	-0.0662221	-0.00158495	0.805869	-0.00350054	0.0018099	0.00500677	0.125025	-0.00747891	0.00690049	0.0167326	-0.0606807	0.000161255	-0.601225	-0.024561	0.127225	-0.0100662	0.222832	0.0102816	-0.115258	0.0258756	-0.0717169	-0.0269965	-0.332092	-0.00962164	-0.291497	-0.0827188	0.0833292	0.00423995	0.158174	0.0405503	-0.841471	0.00136194	0.000679572	0.00505328	0.0155542	0.00200844	-0.340119	-0.0140799	0.0579696	0.00341887	-0.101355	-0.00226231	0.510289
0.4	0.219413	0.0209198	-0.0899912	-0.0113877	-0.163119	-0.0195288	-0.0662334	-0.000682632	0.805838	-0.00287474	0.00185726	0.00444953	0.124942	-0.0116451	0.0070747	0.0166525	-0.0606437	0.00791296	-0.601447	-0.0207742	0.127148	-0.00542639	0.222933	0.0100408	-0.115152	0.0135908	-0.0720294	-0.0254055	-0.332216	-0.0167963	-0.292248	-0.0670748	0.083368	0.00550242	0.158549	0.0340667	-0.841452	0.00268765	0.000725421	0.00334201	0.0155628	0.00048034	-0.340246	-0.0126507	0.0580276	0.00559643	-0.101372	-0.00261797	0.51076
0.41	0.219617	0.0232489	-0.0901497	-0.011152	-0.163308	-0.024163	-0.0662357	0.000222162	0.805811	-0.00227065	0.00189899	0.00388633	0.124812	-0.0169511	0.00725484	0.0171577	-0.0605362	0.0130963	-0.601632	-0.0158284	0.127093	-0.00461731	0.223017	0.00759543	-0.115167	0.00105534	-0.0722949	-0.0253817	-0.332404	-0.0205556	-0.292838	-0.0505476	0.0834181	0.00380241	0.158867	0.0277939	-0.841434	0.00224172	0.000760316	0.00340663	0.0155625	-0.000413041	-0.340368	-0.0124436	0.0580948	0.00560483	-0.101397	-0.00245768	0.511173
0.42	0.219844	0.0259143	-0.0903017	-0.00965995	-0.163543	-0.0287054	-0.066229	0.00111169	0.805791	-0.00175977	0.00193486	0.00329717	0.124625	-0.022257	0.00742401	0.0161215	-0.0603781	0.0178193	-0.601768	-0.0114234	0.12704	-0.00435524	0.223091	0.00646745	-0.115311	-0.0138917	-0.0725007	-0.0243858	-0.332638	-0.0252011	-0.293246	-0.0311269	0.0834578	0.00371162	0.159114	0.0214244	-0.841426	0.000665569	0.000784055	0.0025808	0.0155468	-0.00122782	-0.340465	-0.00621852	0.0581676	0.0071757	-0.101421	-0.00364012	0.511534
0.43	0.220092	0.0281334	-0.0904502	-0.00588468	-0.16383	-0.0344816	-0.0662143	0.00181584	0.805776	-0.00112337	0.00196474	0.00266569	0.124393	-0.0254604	0.00758944	0.0131585	-0.060162	0.0256437	-0.601864	-0.008096	0.127023	-0.000262547	0.223144	0.00656454	-0.115585	-0.0273391	-0.072651	-0.0208787	-0.332955	-0.0404332	-0.293469	-0.0130433	0.0834865	0.00301229	0.159295	0.0120086	-0.841433	-0.000305683	0.000799066	-0.000681646	0.0155286	-0.00167213	-0.340495	-0.00105537	0.0582509	0.00817792	-0.101457	-0.00397268	0.511828
0.44	0.22034	0.0295397	-0.0905765	-0.00351701	-0.164189	-0.0397465	-0.0661929	0.0024542	0.805768	-0.000417777	0.00198814	0.00197954	0.124148	-0.028218	0.00773379	0.0119591	-0.0598687	0.0312988	-0.601932	-0.00384387	0.127013	-0.00144502	0.223186	0.00207156	-0.115959	-0.0393928	-0.0727326	-0.019641	-0.33352	-0.0577532	-0.293517	0.00389144	0.0835024	0.00101952	0.159392	0.00611764	-0.841444	-0.00219324	0.000787927	-0.000714099	0.0155132	-0.00194129	-0.340438	0.00925349	0.0583267	0.0071419	-0.101491	-0.00292248	0.512065
0.45	0.220594	0.0286928	-0.0906903	-0.000325875	-0.164594	-0.0446447	-0.0661655	0.00292037	0.805766	-0.000228144	0.00200421	0.00123747	0.123878	-0.0269792	0.00786395	0.0103805	-0.0595227	0.0384146	-0.601965	-0.0026323	0.127005	1.71E-05	0.223214	0.00160346	-0.116435	-0.0476035	-0.0727606	-0.0155854	-0.334076	-0.0470107	-0.293399	0.0180772	0.0835434	0.0035746	0.159435	0.00232163	-0.841477	-0.00269919	0.000785829	-0.000730738	0.015487	-0.00262692	-0.340267	0.0198875	0.058396	0.00895668	-0.10152	-0.00196166	0.512257
0.46	0.220826	0.0262804	-0.0907698	0.00437746	-0.16507	-0.0508936	-0.0661343	0.00327	0.805765	6.97E-05	0.00201273	0.000487391	0.123643	-0.0220787	0.00796347	0.00776418	-0.0590917	0.045777	-0.602001	-0.00430079	0.127011	0.000105469	0.223239	0.00347098	-0.11695	-0.0522443	-0.0727066	-0.00925594	-0.334585	-0.0490461	-0.293161	0.028559	0.0835597	-0.000491976	0.159431	-0.00202574	-0.841505	-0.00231864	0.00076183	-0.00264216	0.0154598	-0.00196758	-0.339978	0.0346231	0.0584692	0.0113676	-0.101543	-0.000525873	0.512413
0.47	0.221038	0.0248191	-0.0908223	0.0072068	-0.165603	-0.0541565	-0.0661004	0.00351774	0.805767	0.000326772	0.00201374	-0.000265052	0.123441	-0.0193576	0.00803732	0.00601906	-0.058604	0.0502147	-0.602044	-0.00342749	0.127019	0.0020645	0.223256	0.000649744	-0.117487	-0.05509	-0.0725912	-0.00599834	-0.335157	-0.057324	-0.292841	0.0349397	0.083549	2.67E-05	0.15939	-0.00441074	-0.841541	-0.0033355	0.000732245	-0.00109928	0.0154342	-0.00267333	-0.339558	0.0469559	0.058544	0.0120402	-0.101578	-0.00192507	0.512542
0.48	0.221221	0.0222523	-0.0908564	0.011785	-0.166183	-0.0601353	-0.0660643	0.00372617	0.805771	0.000299009	0.00200779	-0.000944814	0.123276	-0.0134802	0.00809552	0.00356601	-0.0580565	0.058533	-0.602088	-0.00621418	0.127034	0.00237748	0.223272	0.00196528	-0.118034	-0.057658	-0.0724431	-0.0016169	-0.335814	-0.0658042	-0.292457	0.0423756	0.0835521	-0.00232518	0.159323	-0.00832671	-0.841577	-0.00335685	0.000712658	-0.00314093	0.0154115	-0.00153678	-0.339019	0.0583987	0.0586235	0.0145287	-0.101631	-0.003863	0.512651
0.49	0.221373	0.0185763	-0.0908608	0.0152214	-0.16682	-0.0633372	-0.0660264	0.00371979	0.805774	0.000440081	0.0019949	-0.00165089	0.123166	-0.00715336	0.00812275	0.000988536	-0.0574464	0.0623042	-0.602155	-0.0077842	0.127059	0.0042333	0.223288	0.0010121	-0.118581	-0.056606	-0.072248	0.00314496	-0.336528	-0.0692577	-0.292011	0.0459362	0.0835215	-0.0019916	0.159232	-0.0101179	-0.841612	-0.00254306	0.000683294	-0.0021713	0.0153961	-0.00186481	-0.338378	0.0663226	0.0587136	0.0158284	-0.101705	-0.00453063	0.512749
0.5	0.221479	0.0146068	-0.0908417	0.0181849	-0.167492	-0.0666848	-0.0659886	0.00374362	0.805777	0.000252441	0.00197497	-0.00232577	0.123125	-0.000496111	0.00812712	-0.000721916	-0.0568029	0.0656231	-0.602244	-0.0103061	0.127093	0.00187966	0.223306	0.0017472	-0.119087	-0.0529406	-0.0720194	0.00698597	-0.337271	-0.0726847	-0.291551	0.0454087	0.0834811	-0.00692663	0.159137	-0.00962722	-0.841636	-0.00155086	0.000667175	-0.00142754	0.015378	-0.00138035	-0.337641	0.0764786	0.058816	0.0189334	-0.101789	-0.00445184	0.512856
0.51	0.221536	0.0100728	-0.0908024	0.0204588	-0.168205	-0.0697007	-0.0659517	0.00365211	0.805778	0.000231499	0.00194864	-0.0029356	0.12316	0.00740149	0.00811627	-0.00131861	-0.0561212	0.0698095	-0.60236	-0.0132878	0.127114	0.00134228	0.223327	0.00145389	-0.119529	-0.0467415	-0.0717706	0.0103541	-0.338047	-0.0757373	-0.291115	0.0415325	0.0834371	-0.00456131	0.159049	-0.00875588	-0.841646	0.000207986	0.000658807	-0.000101297	0.0153694	-0.000335183	-0.336847	0.079846	0.0589371	0.0218423	-0.101888	-0.00605367	0.512982
0.52	0.221546	0.00563607	-0.0907515	0.0208823	-0.168946	-0.0721431	-0.0659161	0.00347111	0.805778	-0.000284081	0.00191627	-0.00353738	0.12327	0.0140452	0.00809676	-0.000232106	-0.0554058	0.073244	-0.602508	-0.0158617	0.127149	0.00506435	0.22335	0.00158436	-0.119896	-0.039541	-0.0715165	0.011902	-0.338839	-0.0774682	-0.290726	0.0361051	0.0833959	-0.00450245	0.158982	-0.00425484	-0.84164	0.00130402	0.000669211	0.00281966	0.0153689	0.00104448	-0.336005	0.0857945	0.0590806	0.0249067	-0.102001	-0.00629033	0.513112
0.53	0.221503	-0.000882088	-0.0906878	0.0235419	-0.169712	-0.0738389	-0.0658829	0.00312792	0.805774	-0.000581691	0.001878	-0.00410661	0.123466	0.0253742	0.00806663	-0.00179723	-0.0546584	0.0753469	-0.602695	-0.0215067	0.127186	0.00330817	0.223385	0.00345295	-0.120168	-0.0277908	-0.0712559	0.0178599	-0.339637	-0.0778592	-0.290409	0.0262322	0.0833539	-0.00339095	0.158949	-0.000167165	-0.841616	0.00526277	0.000692053	0.00346199	0.0153701	0.000212744	-0.335129	0.0861923	0.059258	0.0282222	-0.102139	-0.010106	0.513259
0.54	0.221413	-0.00357307	-0.0906201	0.0244155	-0.170498	-0.0759915	-0.0658534	0.00278011	0.805765	-0.00114265	0.00183416	-0.00466362	0.123743	0.0313417	0.00803357	-0.00210851	-0.0538947	0.0780161	-0.602925	-0.0250853	0.127232	0.00605712	0.223426	0.00518432	-0.120331	-0.0194336	-0.070999	0.0202446	-0.340438	-0.0802435	-0.290197	0.0156242	0.0833147	-0.00414703	0.158961	0.00370942	-0.841587	0.00357522	0.000732355	0.00413446	0.0153742	0.00084219	-0.334215	0.08742	0.059469	0.0320438	-0.102298	-0.0120429	0.513418
0.55	0.221286	-0.00711255	-0.0905463	0.0251773	-0.17131	-0.0779714	-0.0658278	0.00236523	0.805752	-0.00163319	0.00178533	-0.00510925	0.124095	0.0389559	0.0079911	-0.00249514	-0.0531104	0.0782676	-0.603203	-0.0305633	0.127277	0.0037838	0.22348	0.00604649	-0.120399	-0.0105809	-0.0707474	0.0220271	-0.34125	-0.0801975	-0.290092	0.00611894	0.0832706	-0.0046656	0.159022	0.00828217	-0.84156	0.00269538	0.000773131	0.00459915	0.0153852	0.000980753	-0.33329	0.0875843	0.0597119	0.0349743	-0.102484	-0.013027	0.513604
0.56	0.221122	-0.010439	-0.0904757	0.0253481	-0.172135	-0.079312	-0.0658062	0.00195666	0.805733	-0.00204741	0.00173215	-0.00551058	0.12452	0.0455556	0.0079492	-0.00234687	-0.0523293	0.0791415	-0.603531	-0.0346865	0.127334	0.00664986	0.223539	0.00695355	-0.120383	-0.00207521	-0.0705218	0.0223404	-0.342053	-0.0813542	-0.290077	-0.00330136	0.0832085	-0.00907654	0.159135	0.0130004	-0.841538	0.00213667	0.000827563	0.00552984	0.0153971	0.000725862	-0.332373	0.0866773	0.0599793	0.036443	-0.102683	-0.0155548	0.513821
0.57	0.220939	-0.0122332	-0.0904	0.0260366	-0.172978	-0.0805323	-0.0657884	0.00160694	0.805711	-0.00236031	0.00167504	-0.00589641	0.124988	0.0490935	0.00790142	-0.00240604	-0.0515318	0.0806152	-0.603886	-0.0364751	0.127391	0.00720853	0.223603	0.00718819	-0.1203	0.00445125	-0.0703089	0.0234765	-0.342875	-0.0830247	-0.290153	-0.0115533	0.0831241	-0.00452382	0.159278	0.015922	-0.841536	0.000397652	0.000877173	0.00532429	0.0154057	0.000446843	-0.331484	0.0819114	0.0602686	0.0384556	-0.102897	-0.0169127	0.514064
0.58	0.220726	-0.0148827	-0.0903277	0.026082	-0.173831	-0.0819269	-0.0657743	0.00130845	0.805686	-0.00256718	0.00161442	-0.00621963	0.125507	0.0544511	0.00786049	-0.00138781	-0.0507254	0.0813109	-0.604264	-0.039181	0.127454	0.00597671	0.223672	0.00665242	-0.120146	0.0109513	-0.0701184	0.0237765	-0.343691	-0.0831847	-0.290305	-0.0182158	0.083075	-0.00701382	0.15946	0.0188538	-0.841537	0.00033343	0.000933958	0.00540664	0.0154159	0.00100991	-0.330649	0.0755359	0.0605777	0.0394837	-0.103125	-0.0186312	0.514338
0.59	0.220495	-0.0160698	-0.0902509	0.0255878	-0.174696	-0.0822755	-0.065763	0.000992718	0.805658	-0.00293296	0.00155072	-0.00653378	0.126064	0.0572329	0.00781787	-0.000355949	-0.0499142	0.0812537	-0.604666	-0.0413096	0.127502	0.00741993	0.223745	0.0060039	-0.119943	0.0154021	-0.0699311	0.0241133	-0.344514	-0.0833117	-0.290515	-0.0240184	0.0829961	-0.00639225	0.159667	0.0221438	-0.841551	-0.000989395	0.000982347	0.00602803	0.0154266	0.00129051	-0.329864	0.0703897	0.0609023	0.0410393	-0.103356	-0.0191278	0.514625
0.6	0.22026	-0.0155531	-0.0901826	0.025094	-0.17556	-0.0828035	-0.0657544	0.000803557	0.805629	-0.00301609	0.00148414	-0.0067639	0.126637	0.057211	0.00778615	-0.000121924	-0.0490915	0.08364	-0.605082	-0.0419445	0.127584	0.00897391	0.223817	0.00676192	-0.119704	0.0172511	-0.0697579	0.0238884	-0.345326	-0.0828358	-0.29078	-0.0281378	0.0829375	-0.00505369	0.159895	0.0237255	-0.841585	-0.00384033	0.00103902	0.00562593	0.0154414	0.00169517	-0.329158	0.0635166	0.0612362	0.0414693	-0.103593	-0.0196976	0.514922
0.61	0.220024	-0.0160965	-0.0901165	0.0256958	-0.176432	-0.0835239	-0.0657469	0.000666817	0.805598	-0.0031295	0.00141556	-0.00695709	0.127214	0.0587851	0.00775346	-0.000754058	-0.0482582	0.0832815	-0.605502	-0.0430036	0.127645	0.00461582	0.223894	0.00845338	-0.119455	0.0185624	-0.0695895	0.0248093	-0.346139	-0.0833557	-0.291065	-0.0298194	0.0828659	-0.00980156	0.160138	0.0254571	-0.841634	-0.0040966	0.00108307	0.00385118	0.0154633	0.00223719	-0.328536	0.0544454	0.0615822	0.0408872	-0.103838	-0.0213955	0.515223
0.62	0.219792	-0.0147497	-0.0900541	0.024886	-0.177302	-0.0829996	-0.0657402	0.000606582	0.805567	-0.00303822	0.00134517	-0.00714438	0.12779	0.0574553	0.00771996	-0.00107091	-0.0474326	0.0829953	-0.605926	-0.042933	0.127714	0.00995776	0.223968	0.00769563	-0.119198	0.0184015	-0.0694261	0.0240322	-0.346952	-0.0832108	-0.291374	-0.0316751	0.0827739	-0.00763902	0.160387	0.0247436	-0.841696	-0.00642437	0.00112117	0.00358879	0.0154907	0.00267715	-0.328006	0.0449473	0.0619314	0.0392091	-0.10409	-0.022477	0.515519
0.63	0.219565	-0.0148584	-0.0899992	0.0228574	-0.178167	-0.0823533	-0.0657334	0.0006686	0.805536	-0.00306211	0.0012734	-0.00723153	0.128357	0.0560765	0.00768736	0.000385329	-0.0466113	0.0811122	-0.606343	-0.0412237	0.127786	0.00666921	0.224036	0.00537527	-0.118946	0.018343	-0.0692726	0.0214214	-0.347759	-0.0817498	-0.291685	-0.031004	0.0826864	-0.00999947	0.160638	0.025342	-0.841765	-0.00598556	0.00115549	0.00442107	0.0155289	0.0044317	-0.32757	0.0321652	0.0622739	0.0375137	-0.10434	-0.022163	0.515811
0.64	0.219347	-0.0140468	-0.0899516	0.0221051	-0.179015	-0.0805892	-0.0657256	0.00079206	0.805506	-0.00284651	0.00120083	-0.00728811	0.128896	0.0534716	0.0076565	0.000122436	-0.0458125	0.0792588	-0.606736	-0.0390197	0.127864	0.00676875	0.2241	0.0053451	-0.118705	0.0173832	-0.0691234	0.0213029	-0.348556	-0.0808819	-0.291992	-0.0307008	0.0825933	-0.0085708	0.160881	0.0254383	-0.841833	-0.00585624	0.00119005	0.00395855	0.0155678	0.00411168	-0.327244	0.0229475	0.0626084	0.0353877	-0.104589	-0.0223375	0.516078
0.65	0.219139	-0.0138785	-0.0899158	0.0204485	-0.179845	-0.0784359	-0.0657168	0.000935649	0.805478	-0.00276151	0.0011279	-0.00730045	0.129416	0.0508063	0.00763747	0.00123431	-0.0450283	0.0775063	-0.607116	-0.0364264	0.127934	0.00918788	0.224151	0.00487064	-0.118482	0.0160322	-0.0689827	0.0200387	-0.349339	-0.077632	-0.292281	-0.0277982	0.0825028	-0.0103226	0.161119	0.0243786	-0.841902	-0.00450103	0.00122477	0.00447963	0.0156128	0.00415546	-0.327002	0.0149389	0.0629343	0.0333688	-0.104831	-0.021754	0.51632
0.66	0.218941	-0.0118692	-0.089882	0.0213421	-0.180651	-0.076224	-0.0657063	0.00117055	0.805451	-0.00263635	0.00105522	-0.00725146	0.129903	0.0475569	0.0076175	-0.00087108	-0.0442588	0.0760724	-0.607469	-0.0345742	0.128016	0.00675631	0.224207	0.00588634	-0.118281	0.0125075	-0.0688389	0.0213463	-0.350095	-0.0759445	-0.292546	-0.0253893	0.0823945	-0.00962815	0.161348	0.0218652	-0.841961	-0.00469793	0.00125198	0.00165208	0.0156487	0.00251517	-0.326837	0.00831497	0.063249	0.0314032	-0.105063	-0.0220658	0.516526
0.67	0.218764	-0.0101782	-0.0898529	0.0195296	-0.181427	-0.0728339	-0.0656943	0.00126605	0.805425	-0.00246927	0.000983019	-0.00720633	0.130357	0.0439682	0.00760202	-0.000386397	-0.0435184	0.0729047	-0.607808	-0.0332767	0.128082	0.00838573	0.224258	0.00608518	-0.118109	0.00997554	-0.0686962	0.0193031	-0.350827	-0.0725533	-0.29279	-0.0233641	0.0822976	-0.00953801	0.161566	0.0214803	-0.842025	-0.00494932	0.00127577	0.00235985	0.0156776	0.00180689	-0.326731	0.00356473	0.063544	0.0293223	-0.105287	-0.0206377	0.5167
0.68	0.218607	-0.00761746	-0.0898252	0.0180117	-0.182167	-0.0690808	-0.0656808	0.00142701	0.805401	-0.002281	0.000911323	-0.00712692	0.130779	0.0396159	0.00758136	-0.000805485	-0.0428115	0.0686562	-0.60814	-0.0324179	0.128166	0.00936577	0.22431	0.0052718	-0.117967	0.00673642	-0.0685545	0.0174056	-0.351533	-0.069971	-0.293014	-0.0215461	0.0822046	-0.0088163	0.161777	0.0201145	-0.842086	-0.00707092	0.00129863	0.00258477	0.0156959	0.00101636	-0.326666	0.00310657	0.0638178	0.0269586	-0.10549	-0.0200725	0.516843
0.69	0.218471	-0.00816157	-0.089796	0.0167379	-0.182869	-0.0648202	-0.065666	0.00147697	0.805377	-0.00225363	0.000840374	-0.00706773	0.131165	0.0377705	0.00755299	-0.000611175	-0.0421376	0.0640561	-0.608455	-0.0298508	0.128254	0.00692844	0.224367	0.00455559	-0.117847	0.00693462	-0.0684089	0.0167357	-0.352209	-0.0652227	-0.293221	-0.0202339	0.0821386	-0.00543741	0.161973	0.020652	-0.842156	-0.00407291	0.00131494	0.00346927	0.0157054	0.000613492	-0.326621	-0.00155365	0.064074	0.0233408	-0.105688	-0.0197034	0.516955
0.7	0.218336	-0.00680062	-0.0897714	0.0171089	-0.183524	-0.0609955	-0.0656503	0.00164047	0.805354	-0.00222376	0.000770543	-0.00692696	0.131533	0.0358425	0.00752522	-0.00276757	-0.0415241	0.0593719	-0.608752	-0.029925	0.128321	0.00893559	0.224422	0.00591989	-0.117727	0.00518194	-0.0682722	0.0179239	-0.352836	-0.0616903	-0.293422	-0.0188933	0.082074	-0.00524344	0.16217	0.0178753	-0.842203	-0.00423964	0.00134182	0.00170595	0.0157117	-0.000241177	-0.326613	-0.00371884	0.0643088	0.0217989	-0.105878	-0.0187909	0.517044
0.71	0.218222	-0.00578167	-0.08974	0.0160008	-0.184135	-0.0555664	-0.0656332	0.00174091	0.805333	-0.00203048	0.00070221	-0.00676613	0.131865	0.0322356	0.00748317	-0.00374401	-0.0409559	0.0539405	-0.609033	-0.0275606	0.128407	0.00749361	0.224477	0.00561048	-0.117633	0.00265237	-0.0681212	0.0175737	-0.353417	-0.0550412	-0.293593	-0.0154379	0.082069	0.00167333	0.162345	0.0171455	-0.842255	-0.0038675	0.0013607	0.00242921	0.0157069	-0.00158616	-0.326601	-0.00264895	0.0645224	0.0208976	-0.106058	-0.0167334	0.517092
0.72	0.218118	-0.0052828	-0.0897095	0.0147546	-0.18469	-0.050818	-0.0656151	0.00184508	0.805315	-0.00181465	0.000635584	-0.00654039	0.132167	0.0288434	0.00744013	-0.00384749	-0.0404352	0.0497907	-0.609289	-0.0240917	0.128493	0.00950757	0.224525	0.00479943	-0.117561	0.000216277	-0.0679704	0.016832	-0.353941	-0.0504391	-0.293726	-0.010663	0.0820833	0.00263349	0.162503	0.0139341	-0.842298	-0.00354246	0.00138872	0.00272456	0.0156959	-0.00154593	-0.326583	0.000136337	0.0647191	0.0187331	-0.106225	-0.0161098	0.517117
0.73	0.218023	-0.00442036	-0.0896683	0.0139671	-0.185201	-0.0454838	-0.0655959	0.00197539	0.805299	-0.00147315	0.000571288	-0.00630281	0.132441	0.0246153	0.00738174	-0.0047485	-0.0399606	0.0440374	-0.60952	-0.0203502	0.128572	0.00846029	0.224572	0.00310407	-0.117517	-0.00422825	-0.0678026	0.0162594	-0.354423	-0.0451934	-0.293799	-0.0031985	0.0821389	0.00667989	0.162625	0.0109264	-0.842333	-0.00359206	0.00140635	0.00291565	0.0156822	-0.00168	-0.326548	0.00255902	0.0649019	0.0176408	-0.106383	-0.0150883	0.51712
0.74	0.217944	-0.00340921	-0.0896247	0.0128428	-0.185654	-0.0397138	-0.0655756	0.00204231	0.805287	-0.00103584	0.000509727	-0.00597515	0.132667	0.0202884	0.00731708	-0.00566374	-0.0395398	0.038331	-0.609707	-0.0164267	0.128661	0.00904933	0.224609	0.00223802	-0.117515	-0.00750817	-0.0676249	0.0158432	-0.354856	-0.0404246	-0.293801	0.00271206	0.0822199	0.0104751	0.162713	0.00625856	-0.842371	-0.00410045	0.00142727	0.00313492	0.0156656	-0.00189073	-0.326492	0.0052417	0.0650705	0.0164877	-0.106528	-0.0138389	0.517112
0.75	0.217877	-0.00344898	-0.0895817	0.0122021	-0.186046	-0.0341413	-0.0655546	0.00210587	0.80528	-0.000533728	0.00045183	-0.00559127	0.132848	0.0168863	0.00724796	-0.00672391	-0.0391774	0.0333991	-0.609847	-0.0118147	0.128758	0.0102411	0.224629	0.00235567	-0.117543	-0.00965585	-0.0674449	0.015618	-0.355236	-0.0343864	-0.293746	0.00785381	0.0823449	0.0142369	0.162762	0.00417924	-0.842409	-0.00370911	0.00145083	0.00254091	0.0156515	-0.00163783	-0.326413	0.00910681	0.0652317	0.0168456	-0.106666	-0.0131259	0.517103
0.76	0.217808	-0.0036825	-0.0895391	0.0105288	-0.186378	-0.0278974	-0.0655333	0.00219413	0.805277	-0.000334884	0.000398158	-0.00514948	0.133	0.0129362	0.00718033	-0.00666947	-0.0388719	0.0260795	-0.60994	-0.00655162	0.128832	0.00689946	0.224641	-0.000374474	-0.117582	-0.0105462	-0.0672711	0.0143111	-0.355555	-0.0283143	-0.293646	0.0120162	0.0824792	0.012329	0.162785	0.000267144	-0.842435	-0.00354518	0.00147688	0.00279615	0.0156431	-0.00150357	-0.326302	0.00825417	0.065387	0.0154923	-0.106811	-0.0130889	0.517093
0.77	0.217747	-0.0035368	-0.0894961	0.00955073	-0.186646	-0.0219647	-0.0655118	0.00212566	0.805278	0.000426992	0.000349248	-0.00462462	0.13311	0.0091362	0.00710691	-0.00761678	-0.0386387	0.0199925	-0.609985	-0.00188673	0.128907	0.00709992	0.224634	-0.00114005	-0.11764	-0.0124681	-0.0670991	0.0139203	-0.355814	-0.0219243	-0.293497	0.0172777	0.0826304	0.015816	0.162772	-0.00350059	-0.842463	-0.00318275	0.00150025	0.00200582	0.0156336	-0.00130965	-0.326163	0.0142484	0.0655432	0.0173328	-0.106948	-0.011164	0.517088
0.78	0.217696	-0.00296379	-0.0894537	0.00785564	-0.186852	-0.016643	-0.0654905	0.00213164	0.805284	0.000774747	0.000305838	-0.00404578	0.133173	0.00456256	0.00703182	-0.00711556	-0.0384676	0.0146883	-0.609972	0.00307692	0.128978	0.0071743	0.224615	-0.00235782	-0.117728	-0.016987	-0.0669286	0.012181	-0.35601	-0.0161665	-0.293283	0.0266449	0.0828077	0.0215727	0.162708	-0.00790724	-0.842494	-0.00359395	0.00151816	0.00127016	0.0156277	-3.20E-05	-0.325996	0.0159366	0.0656983	0.0168611	-0.107073	-0.0109163	0.517083
0.79	0.217644	-0.0042867	-0.089418	0.00550022	-0.186999	-0.00987366	-0.065469	0.0021707	0.805295	0.00135139	0.000268478	-0.00342707	0.133206	0.00200334	0.00696608	-0.00600739	-0.0383584	0.00726495	-0.60992	0.00785223	0.129037	0.00646142	0.224574	-0.0052468	-0.117855	-0.0184715	-0.0667649	0.00992117	-0.35615	-0.0101801	-0.292976	0.0347958	0.0829909	0.0151832	0.162608	-0.0129489	-0.842516	-0.00284521	0.00153383	0.0021797	0.0156349	3.19E-05	-0.325809	0.0157594	0.0658517	0.0163983	-0.107194	-0.0103516	0.517078
0.8	0.217595	-0.00504609	-0.089377	0.00397648	-0.187077	-0.00276575	-0.0654479	0.00206977	0.80531	0.00186653	0.000237498	-0.00274014	0.1332	-0.002208	0.00688989	-0.00667442	-0.038317	-0.000523123	-0.609811	0.014107	0.129116	0.00617487	0.224518	-0.00748306	-0.118006	-0.0199732	-0.0665956	0.00896006	-0.356237	-0.00382842	-0.292595	0.0411504	0.0831578	0.0194883	0.162452	-0.0164914	-0.842538	-0.00224752	0.00154025	0.00190642	0.0156339	-0.000379223	-0.325585	0.0233264	0.0660065	0.0168372	-0.107306	-0.0084073	0.517065
0.81	0.217543	-0.00607681	-0.0893394	0.00372163	-0.187083	0.00355106	-0.0654279	0.00190449	0.805331	0.00214524	0.000213743	-0.00199604	0.133159	-0.00469097	0.00682004	-0.00754937	-0.0383546	-0.00738816	-0.609644	0.0190791	0.129158	0.00381541	0.224447	-0.00748956	-0.118165	-0.0195377	-0.0664421	0.00893574	-0.356258	0.00187028	-0.292163	0.0446437	0.0833327	0.0155808	0.162265	-0.0208891	-0.842555	-0.00128411	0.00154714	-6.34E-05	0.0156337	-0.000465068	-0.325328	0.0251048	0.0661611	0.0185617	-0.107416	-0.00967612	0.517052
0.82	0.217484	-0.0066929	-0.0893078	-8.69E-05	-0.187018	0.0107974	-0.0654096	0.0016999	0.805356	0.00252724	0.000197713	-0.00119921	0.133093	-0.00905645	0.00676164	-0.00522062	-0.0384682	-0.0152752	-0.609431	0.0245718	0.12919	0.00295478	0.224358	-0.00991852	-0.118318	-0.0185441	-0.0663133	0.00481283	-0.356217	0.0082327	-0.291705	0.0471553	0.0834912	0.0150906	0.162048	-0.0221535	-0.842567	-0.00194324	0.00155395	0.00136208	0.0156371	0.000425258	-0.325025	0.0312514	0.0663184	0.0192366	-0.107523	-0.0071013	0.517025
0.83	0.217423	-0.00792109	-0.0892827	-0.00155544	-0.186887	0.0172536	-0.0653938	0.00148097	0.805382	0.00285487	0.000189696	-0.000395895	0.133003	-0.00968718	0.00671125	-0.0048047	-0.0386485	-0.0228569	-0.609181	0.026696	0.129207	0.000443023	0.224262	-0.0120255	-0.118468	-0.0161808	-0.0662097	0.00347809	-0.35612	0.0147605	-0.291227	0.0484054	0.083625	0.0101212	0.161811	-0.026419	-0.842583	-0.00125866	0.001553	0.000234147	0.0156455	0.000652013	-0.324681	0.0367611	0.0664803	0.0199751	-0.107619	-0.007128	0.51699
0.84	0.217357	-0.009023	-0.0892628	-0.00299823	-0.186679	0.0244937	-0.0653807	0.00118842	0.805411	0.00282778	0.000189719	0.000397321	0.132899	-0.0106544	0.00666582	-0.00554178	-0.0389171	-0.0309344	-0.60891	0.0279473	0.129226	0.000461589	0.224159	-0.00968479	-0.118597	-0.0128573	-0.0661343	0.0024298	-0.355948	0.0214995	-0.290754	0.0463436	0.0837138	0.00733409	0.161562	-0.025199	-0.842596	-0.00137856	0.00155283	-0.000487354	0.0156516	-0.000178692	-0.324308	0.0367311	0.0666358	0.0190201	-0.107713	-0.00612619	0.516944
0.85	0.217286	-0.0112779	-0.0892444	-0.00477948	-0.1864	0.030739	-0.0653708	0.000844145	0.805439	0.0028892	0.00019793	0.00123774	0.132792	-0.0100948	0.00662146	-0.00437827	-0.0392655	-0.0386471	-0.608628	0.0288329	0.12922	-0.000983603	0.224054	-0.0101822	-0.118695	-0.00777648	-0.0660839	0.000906821	-0.355707	0.0279671	-0.2903	0.04361	0.083766	0.00145398	0.161309	-0.0235467	-0.842606	0.000419604	0.00154501	-0.00116787	0.0156553	0.000262512	-0.323921	0.0383692	0.0667886	0.0195874	-0.1078	-0.00447585	0.516891
0.86	0.21722	-0.00966655	-0.0892348	-0.00690614	-0.186048	0.0378312	-0.0653641	0.000478845	0.805468	0.00303178	0.000214365	0.00204543	0.132661	-0.0132951	0.00658746	-0.00485025	-0.0396867	-0.0451554	-0.608328	0.0298111	0.129208	-0.000572215	0.223948	-0.00959608	-0.118773	-0.00662803	-0.0660718	-0.00209068	-0.355392	0.0351867	-0.289876	0.0411522	0.08377	-0.00139198	0.161064	-0.0247817	-0.842626	-0.00299748	0.00153643	-0.00163994	0.0156601	-0.000372139	-0.323516	0.040834	0.0669381	0.0195224	-0.107883	-0.00507476	0.516827
0.87	0.217164	-0.0100672	-0.0892201	-0.00930699	-0.185628	0.045443	-0.065361	0.000153733	0.805497	0.00286437	0.000238554	0.00279106	0.132518	-0.0142539	0.00654436	-0.00411209	-0.0401742	-0.0538996	-0.60803	0.0296982	0.129199	-0.0030277	0.223853	-0.0093353	-0.118833	-0.00208095	-0.066081	-0.00484226	-0.35501	0.0426932	-0.289484	0.0366517	0.0837456	-0.00599791	0.160821	-0.0228448	-0.842665	-0.00350121	0.00151638	-0.000429104	0.0156541	-0.001101	-0.323093	0.0401119	0.0670737	0.0168799	-0.107958	-0.00425182	0.51676
0.88	0.217109	-0.010539	-0.0892022	-0.00943147	-0.185134	0.0516733	-0.0653614	-0.000218173	0.805524	0.00270818	0.000270039	0.0035043	0.132372	-0.0146109	0.00649692	-0.00518575	-0.0407421	-0.0607616	-0.607737	0.0294873	0.129168	-0.00373499	0.223765	-0.00861686	-0.118857	0.00162349	-0.066121	-0.00532489	-0.354563	0.0478422	-0.289137	0.0325924	0.0836627	-0.00923618	0.160584	-0.0222044	-0.842708	-0.00348436	0.00149572	-0.00189937	0.0156385	-0.00169259	-0.322679	0.0406719	0.0671993	0.0163431	-0.108026	-0.00435625	0.516694
0.89	0.217051	-0.0105502	-0.0891827	-0.0104068	-0.184572	0.0579634	-0.0653652	-0.000516587	0.80555	0.00236288	0.000308389	0.00416549	0.132227	-0.0145199	0.00645112	-0.00578278	-0.0413788	-0.0662713	-0.607449	0.0286176	0.129121	-0.00474912	0.223685	-0.00735922	-0.118838	0.00619819	-0.0661932	-0.00621946	-0.354053	0.0533028	-0.288846	0.0262837	0.0835289	-0.0160789	0.160367	-0.021348	-0.842748	-0.00473997	0.00147859	-0.0023627	0.0156203	-0.00174214	-0.32228	0.0392797	0.0673139	0.0154306	-0.108083	-0.00245609	0.516631
0.9	0.216989	-0.0125875	-0.0891575	-0.0114097	-0.18395	0.0640894	-0.0653721	-0.000793168	0.805573	0.00208906	0.000353109	0.00476332	0.132093	-0.0122273	0.0064011	-0.00554579	-0.042069	-0.0720433	-0.607177	0.0259754	0.12907	-0.00725023	0.223619	-0.00534967	-0.118766	0.013246	-0.0662884	-0.00669365	-0.353482	0.0605341	-0.288626	0.0186665	0.083379	-0.0174992	0.16017	-0.0191105	-0.842783	-0.00335208	0.0014567	-0.00175311	0.0156067	-0.00152632	-0.32191	0.0349812	0.067417	0.0137854	-0.108129	-0.00147042	0.516558
0.91	0.216922	-0.0124565	-0.0891257	-0.012613	-0.183273	0.0695351	-0.0653817	-0.0011354	0.805593	0.00174115	0.000403128	0.0052389	0.131977	-0.0122351	0.00634672	-0.0053801	-0.0428101	-0.077062	-0.606933	0.0242213	0.129006	-0.0063549	0.223571	-0.0047477	-0.118641	0.0180898	-0.0664035	-0.00778243	-0.352844	0.0663866	-0.288479	0.0106073	0.0831935	-0.0209279	0.16	-0.0136906	-0.842809	-0.00353338	0.00143269	-0.00134566	0.0155955	-0.00101771	-0.321566	0.0338189	0.0675081	0.0116285	-0.108169	-0.000788123	0.516482
0.92	0.216859	-0.0121808	-0.0890966	-0.0130163	-0.182541	0.0744879	-0.0653942	-0.00135443	0.805609	0.00147125	0.000457802	0.00567748	0.131866	-0.0112642	0.006294	-0.00637027	-0.0436066	-0.0824122	-0.606717	0.0203705	0.128936	-0.00599889	0.223538	-0.00225476	-0.118467	0.0231955	-0.0665494	-0.0077826	-0.352146	0.0712247	-0.288417	0.00217622	0.0829824	-0.0217317	0.159866	-0.012253	-0.842839	-0.00410464	0.0014169	-0.0017945	0.0155888	-0.000947314	-0.321249	0.028025	0.0675873	0.0100329	-0.108202	-0.000141455	0.516415
0.93	0.216798	-0.0135256	-0.0890603	-0.0134161	-0.181761	0.0789158	-0.0654089	-0.00163273	0.805621	0.00119082	0.000516442	0.00603226	0.131772	-0.00823292	0.00623437	-0.00653146	-0.0444483	-0.08664	-0.606536	0.0163945	0.128862	-0.00831741	0.223527	-0.00158689	-0.11824	0.0305162	-0.0667159	-0.00821014	-0.351396	0.0761635	-0.288447	-0.00780141	0.0827724	-0.0221142	0.15977	-0.00835156	-0.842864	-0.00191629	0.00139776	-0.00164063	0.0155834	-0.000760835	-0.320961	0.0293936	0.0676584	0.00998401	-0.108225	-0.000160077	0.51635
0.94	0.216748	-0.0118259	-0.089013	-0.0127647	-0.18094	0.0832164	-0.0654257	-0.00172845	0.80563	0.00070961	0.000578173	0.00628189	0.131682	-0.00852764	0.00616013	-0.00876752	-0.045326	-0.0888191	-0.606393	0.0128722	0.128793	-0.00760541	0.223537	0.00238068	-0.117974	0.0328312	-0.0668971	-0.00764903	-0.350597	0.0807962	-0.288564	-0.0150901	0.0825867	-0.0161916	0.159705	-0.00518933	-0.842896	-0.00343781	0.00137322	-0.00240124	0.0155724	-0.00152264	-0.320711	0.024366	0.067715	0.00752082	-0.108242	0.000169058	0.516306
0.95	0.2167	-0.0131225	-0.0889596	-0.0127037	-0.180078	0.0866154	-0.0654437	-0.00181524	0.805635	0.000290428	0.000642145	0.00647111	0.131608	-0.00565998	0.00607708	-0.00944653	-0.0462272	-0.0905369	-0.606284	0.00868479	0.12871	-0.00724756	0.223568	0.00548667	-0.117663	0.0387359	-0.0670979	-0.00762168	-0.349752	0.08351	-0.28876	-0.023342	0.0824398	-0.0142181	0.159679	-0.00129411	-0.842917	-0.000951207	0.00135637	-0.00188411	0.0155614	-0.00129715	-0.320506	0.020858	0.0677552	0.00587843	-0.108252	0.000630911	0.516278
0.96	0.216653	-0.0116337	-0.088896	-0.0129658	-0.179192	0.089096	-0.0654621	-0.00186004	0.805636	0.000100006	0.000707505	0.00658112	0.131552	-0.00550139	0.00598108	-0.010241	-0.0471433	-0.0931203	-0.606216	0.00517486	0.12862	-0.0101279	0.223627	0.00600168	-0.117315	0.0409504	-0.0673056	-0.00758255	-0.348885	0.0860674	-0.289027	-0.0301048	0.0823052	-0.0124622	0.159688	0.00165344	-0.842925	-0.00087545	0.00133576	-0.00142675	0.0155574	-0.000503898	-0.320336	0.0175334	0.0677836	0.00394455	-0.108259	0.000772873	0.516254
0.97	0.216624	-0.0107359	-0.0888271	-0.0125087	-0.17828	0.0907758	-0.0654802	-0.00173144	0.805635	-0.000311415	0.00077344	0.00660826	0.131489	-0.00598155	0.00587319	-0.0115823	-0.0480821	-0.0933078	-0.606173	0.00358916	0.128527	-0.00856075	0.223696	0.00857508	-0.116949	0.0421157	-0.0675165	-0.00708167	-0.347982	0.0888144	-0.289356	-0.0348385	0.0822109	-0.00635171	0.159722	0.0052694	-0.842934	-4.84E-05	0.00132214	-0.0015837	0.0155542	-1.37E-05	-0.320211	0.00930493	0.0677936	0.00146395	-0.108259	0.00134795	0.516263
0.98	0.216605	-0.00917302	-0.0887488	-0.0118447	-0.177363	0.0913674	-0.0654969	-0.00155405	0.805631	-0.000467763	0.000839516	0.00658847	0.131424	-0.00618161	0.00575059	-0.01297	-0.0490197	-0.094271	-0.606152	0.000680072	0.12845	-0.00860635	0.223785	0.00986478	-0.116576	0.041664	-0.0677221	-0.00667687	-0.347068	0.0892674	-0.28972	-0.0376353	0.0821688	-0.00237063	0.159776	0.00588635	-0.842932	-0.000119178	0.00130017	-0.00210355	0.0155581	0.000529328	-0.320139	0.00470782	0.0677883	-0.000701456	-0.108252	0.00149562	0.516276
0.99	0.216606	-0.00707509	-0.0886713	-0.0124201	-0.176439	0.0917303	-0.0655115	-0.00141141	0.805626	-0.00042111	0.000905129	0.00652209	0.131344	-0.00794098	0.00562513	-0.0131001	-0.0499607	-0.0934443	-0.60615	-0.000784542	0.128361	-0.00681598	0.223884	0.0101212	-0.116213	0.0408351	-0.0679287	-0.00740857	-0.346151	0.0894191	-0.290115	-0.0409782	0.0821434	-0.00222794	0.15985	0.00740567	-0.84293	-0.000471023	0.00128236	-0.00142491	0.0155674	0.000789541	-0.320087	0.0020788	0.0677667	-0.00227616	-0.108236	0.00258225	0.516294
1	0.216627	-0.00609269	-0.0885927	-0.0124897	-0.175519	0.0910821	-0.0655237	-0.00111284	0.805621	-0.000621907	0.000969836	0.00640556	0.131244	-0.00926333	0.00549371	-0.0130569	-0.0508841	-0.0916333	-0.606155	-0.00107069	0.12829	-0.00688824	0.223994	0.0108657	-0.115865	0.0398475	-0.0681261	-0.00691082	-0.345236	0.0894503	-0.290527	-0.0421048	0.0821556	0.00338451	0.159932	0.00948384	-0.842931	0.000816732	0.00126276	-0.00115223	0.0155776	0.000959149	-0.320049	0.00851636	0.0677342	-0.00271023	-0.108218	0.00153379	0.516323
1.01	0.216653	-0.00479308	-0.0885137	-0.011036	-0.174607	0.0894096	-0.0655333	-0.00079275	0.805613	-0.000710559	0.00103295	0.00621081	0.131145	-0.00912346	0.00535716	-0.0147167	-0.0517951	-0.0900506	-0.606177	-0.00398385	0.1282	-0.00988153	0.22412	0.0143281	-0.115521	0.037786	-0.0683161	-0.0055541	-0.344325	0.0871162	-0.290948	-0.0424731	0.0821684	0.000930106	0.160031	0.00980109	-0.842913	0.0019283	0.00124625	-0.00239154	0.0155865	0.000582799	-0.320025	0.00203078	0.0676852	-0.00540842	-0.108193	0.00286226	0.516365
1.02	0.216701	-0.00316934	-0.0884375	-0.0116527	-0.173716	0.0878527	-0.0655396	-0.000371872	0.805604	-0.000789855	0.00109409	0.00598817	0.131028	-0.0110595	0.00521837	-0.0146055	-0.052685	-0.088066	-0.606214	-0.00438613	0.128125	-0.00618196	0.224247	0.0141416	-0.115206	0.035847	-0.0684941	-0.00609529	-0.343441	0.0861811	-0.291372	-0.0436462	0.082224	0.00839842	0.160134	0.0123767	-0.842897	0.00179641	0.00122604	-0.00165185	0.0155958	0.000330763	-0.320013	0.00237997	0.0676219	-0.00724805	-0.108157	0.0038841	0.516413
1.03	0.216766	-0.000296122	-0.0883686	-0.0118774	-0.172845	0.0845028	-0.065542	-0.000164116	0.805596	-0.000795612	0.00115302	0.00579261	0.13089	-0.0145891	0.00508138	-0.0142034	-0.0535544	-0.0852358	-0.606252	-0.00333991	0.128056	-0.00599982	0.224377	0.0131821	-0.114916	0.0316208	-0.0686694	-0.00676053	-0.342574	0.0836352	-0.2918	-0.0422824	0.0823289	0.0144341	0.160246	0.0109617	-0.842885	0.00182819	0.00120833	-0.00200702	0.0156032	0.00087416	-0.319982	0.00618066	0.0675473	-0.00806027	-0.10812	0.00481832	0.516464
1.04	0.216839	0.000900014	-0.0883074	-0.0109468	-0.172009	0.0803067	-0.0655414	0.000239242	0.805587	-0.000962779	0.00120986	0.00557361	0.130743	-0.0140809	0.0049545	-0.0137925	-0.0544002	-0.082626	-0.606295	-0.00546534	0.127983	-0.00757453	0.224514	0.0136106	-0.114648	0.0293097	-0.0688405	-0.00614435	-0.341735	0.0794851	-0.292226	-0.042455	0.0824622	0.0127853	0.16037	0.0120791	-0.842861	0.00239906	0.00118741	-0.0037681	0.0156132	0.000893557	-0.319956	0.00701665	0.0674558	-0.00822328	-0.10807	0.00561588	0.516505
1.05	0.216926	0.00294122	-0.0882466	-0.0115469	-0.171207	0.0779131	-0.0655377	0.000547549	0.805577	-0.00108454	0.00126431	0.00532566	0.130592	-0.0158277	0.00483185	-0.01216	-0.0552191	-0.0794429	-0.606356	-0.00628389	0.127921	-0.00437358	0.224651	0.0136294	-0.1144	0.0267542	-0.0689959	-0.00676294	-0.340932	0.0774064	-0.292654	-0.0429325	0.0826253	0.019468	0.160498	0.013211	-0.842837	0.0021878	0.00115924	-0.00247983	0.0156141	-0.000303137	-0.319906	0.00714442	0.0673492	-0.0104463	-0.108011	0.00780795	0.516546
1.06	0.217021	0.00352445	-0.0881866	-0.0100909	-0.170443	0.073108	-0.0655307	0.000832154	0.805566	-0.00104568	0.00131625	0.00506811	0.130437	-0.0150958	0.00471712	-0.0117912	-0.0559818	-0.0732393	-0.606427	-0.00815532	0.127861	-0.00672063	0.224803	0.0160074	-0.114176	0.0247472	-0.0691392	-0.00583926	-0.340168	0.0717225	-0.293074	-0.0419784	0.0828183	0.0185154	0.160638	0.0124356	-0.842806	0.00335106	0.00112708	-0.00388421	0.0156077	-0.000270933	-0.319825	0.0118592	0.0672292	-0.0109018	-0.107937	0.00796698	0.516574
1.07	0.217127	0.00521914	-0.088129	-0.00986837	-0.16972	0.0693983	-0.0655207	0.00109536	0.805554	-0.00105499	0.0013654	0.00477193	0.130276	-0.016652	0.00460735	-0.0114948	-0.0566999	-0.0693966	-0.606509	-0.0078846	0.127801	-0.00537814	0.224958	0.0155921	-0.113976	0.0215398	-0.0692718	-0.00597547	-0.339455	0.0682549	-0.293493	-0.0413756	0.0830023	0.0185528	0.160781	0.0152199	-0.842777	0.00275142	0.00109163	-0.00351646	0.0155994	-0.000758752	-0.31971	0.0143841	0.0670989	-0.0116817	-0.107852	0.0111612	0.516599
1.08	0.217245	0.00615268	-0.0880759	-0.00890408	-0.169039	0.0650283	-0.0655076	0.00145133	0.805543	-0.00116172	0.00141153	0.00445677	0.130099	-0.017672	0.00449662	-0.012198	-0.0573726	-0.0648623	-0.606586	-0.00697677	0.127745	-0.00693624	0.225113	0.0162067	-0.113813	0.017475	-0.0693909	-0.00544221	-0.338778	0.0647575	-0.293884	-0.0374346	0.0831862	0.0182715	0.160923	0.0143675	-0.842752	0.00288799	0.0010567	-0.00365929	0.0155856	-0.0013905	-0.319572	0.0143682	0.0669583	-0.0132469	-0.107752	0.0125457	0.516631
1.09	0.217359	0.00618494	-0.0880294	-0.00863351	-0.168402	0.0600121	-0.0654914	0.00173578	0.805533	-0.000940639	0.00145441	0.00411391	0.129922	-0.0174561	0.00438836	-0.0117655	-0.05801	-0.0611711	-0.606655	-0.00646454	0.127682	-0.00582161	0.225259	0.0144899	-0.113676	0.0144914	-0.0695008	-0.00576712	-0.338147	0.0585242	-0.294239	-0.0330949	0.0833542	0.0151758	0.161056	0.0122409	-0.842716	0.00396264	0.00102959	-0.00314626	0.0155709	-0.00113423	-0.319419	0.0182711	0.0668125	-0.012414	-0.107635	0.0125947	0.516667
1.1	0.217471	0.00649447	-0.0879851	-0.0083193	-0.167824	0.0544098	-0.0654721	0.00197997	0.805524	-0.000676908	0.00149406	0.00381022	0.129746	-0.0181483	0.0042805	-0.0109315	-0.0586013	-0.0569799	-0.606716	-0.00502517	0.127626	-0.00346179	0.225395	0.0122429	-0.113578	0.00985525	-0.0695921	-0.00586529	-0.337586	0.0534726	-0.294536	-0.0266326	0.0835096	0.0154593	0.16117	0.0103285	-0.842673	0.00440411	0.000996375	-0.00291877	0.0155582	-0.000962198	-0.319249	0.0212885	0.0666672	-0.011702	-0.10751	0.0141618	0.516702
1.11	0.217581	0.00672358	-0.0879465	-0.00695062	-0.1673	0.048758	-0.0654498	0.00229685	0.805519	-0.000401969	0.00153057	0.00349547	0.12956	-0.0191314	0.00417845	-0.0110439	-0.0591518	-0.0523432	-0.606753	-0.00210123	0.12758	-0.00571005	0.22552	0.0111859	-0.113527	0.00452629	-0.0696676	-0.00513328	-0.337075	0.0471818	-0.294762	-0.0185578	0.083644	0.0118818	0.161261	0.00691834	-0.842627	0.00474166	0.000964701	-0.00361164	0.0155431	-0.00146121	-0.319062	0.0221666	0.0665275	-0.0110772	-0.107376	0.0149215	0.516746
1.12	0.217683	0.0056163	-0.0879128	-0.00625623	-0.166833	0.0427349	-0.0654252	0.00263681	0.805515	-0.00037174	0.00156401	0.00318564	0.129376	-0.0179645	0.00408759	-0.00943699	-0.0596554	-0.0466768	-0.606771	-0.00046049	0.127527	-0.00525659	0.225629	0.0100424	-0.113515	0.00129108	-0.0697272	-0.005187	-0.336637	0.0399597	-0.294918	-0.0117679	0.0837479	0.00926567	0.161324	0.00500128	-0.842575	0.00587492	0.000933826	-0.00344499	0.0155263	-0.00123515	-0.318871	0.0227889	0.0663904	-0.0107332	-0.107241	0.015509	0.516799
1.13	0.217771	0.0047085	-0.0878832	-0.00531897	-0.166427	0.0374432	-0.0653981	0.00280353	0.805515	-1.06E-05	0.00159431	0.002848	0.129201	-0.017318	0.00401024	-0.008319	-0.0600948	-0.0405596	-0.606772	0.00148552	0.12749	-0.00201356	0.225717	0.00909259	-0.11354	-0.00266099	-0.0697702	-0.00439463	-0.336268	0.0344777	-0.294995	-0.00416561	0.0838125	0.00381206	0.161358	0.00203462	-0.842514	0.00715244	0.00090385	-0.00268227	0.0155109	-0.00191316	-0.318663	0.0229964	0.0662627	-0.00978014	-0.107109	0.0148921	0.516862
1.14	0.217848	0.00492606	-0.087853	-0.00358822	-0.16608	0.0309015	-0.0653687	0.0029533	0.805516	0.000412102	0.00162107	0.00251277	0.129031	-0.0167482	0.00393917	-0.00775687	-0.0604743	-0.0344726	-0.606752	0.00246486	0.127443	-0.00662064	0.225802	0.0076399	-0.1136	-0.0074016	-0.069792	-0.00351434	-0.335965	0.0270019	-0.295001	0.00268962	0.0838246	-0.000410739	0.161368	-0.000390773	-0.842448	0.00689347	0.000875787	-0.00355756	0.0154885	-0.0017864	-0.318439	0.0229473	0.0661512	-0.00758313	-0.106973	0.0138497	0.516934
1.15	0.217921	0.00533415	-0.0878236	-0.00321312	-0.165796	0.025655	-0.065338	0.0031289	0.805521	0.000549429	0.00164425	0.00212145	0.128865	-0.0172606	0.00387489	-0.00683781	-0.0607956	-0.0291688	-0.606721	0.00446865	0.127401	-0.00192818	0.225865	0.00502002	-0.113702	-0.0124428	-0.0697919	-0.00358828	-0.335727	0.02207	-0.294939	0.0103234	0.0838007	-0.00381694	0.161349	-0.00327261	-0.842391	0.00539293	0.000847327	-0.00208849	0.015467	-0.00193703	-0.318206	0.0220868	0.066056	-0.0058826	-0.106847	0.013754	0.517019
1.16	0.217988	0.00448345	-0.0877964	-0.00143492	-0.165569	0.0192956	-0.0653057	0.0033253	0.805528	0.00076862	0.0016634	0.00170827	0.128697	-0.0163204	0.00381503	-0.00654154	-0.0610554	-0.0221656	-0.606665	0.00673001	0.127385	-0.0013556	0.22591	0.00481314	-0.113847	-0.0169977	-0.0697708	-0.00237053	-0.335549	0.0151768	-0.294796	0.0188595	0.0837568	-0.00603356	0.161297	-0.00653627	-0.84234	0.00546953	0.000827326	-0.00229298	0.0154459	-0.00152781	-0.317975	0.0238281	0.0659839	-0.00280733	-0.106734	0.012782	0.517112
1.17	0.218044	0.00380589	-0.0877677	-0.00109909	-0.165409	0.0133453	-0.0652725	0.00343304	0.805538	0.0010206	0.00167839	0.00128121	0.128539	-0.015583	0.00375837	-0.00508735	-0.0612503	-0.0174052	-0.606591	0.00865009	0.127359	-0.00450734	0.225943	0.0011219	-0.114034	-0.0206899	-0.0697273	-0.00308043	-0.335447	0.00797509	-0.294569	0.0262054	0.0836749	-0.0118747	0.161214	-0.00906534	-0.842292	0.00470651	0.000807228	-0.000621011	0.015431	-0.000599492	-0.317733	0.0241762	0.0659379	-0.000570997	-0.106639	0.00933943	0.517214
1.18	0.218089	0.00335914	-0.0877416	0.000962205	-0.16531	0.0071208	-0.0652384	0.00334079	0.80555	0.00124635	0.00168884	0.000815017	0.12839	-0.014494	0.00370873	-0.00566629	-0.0613881	-0.0106866	-0.6065	0.0100952	0.127336	-0.000798935	0.225954	0.000664729	-0.114257	-0.0251333	-0.0696655	-0.00119391	-0.335421	0.000860805	-0.294268	0.0341513	0.0835561	-0.0128495	0.161099	-0.0130213	-0.842255	0.00406678	0.00079497	-0.000852153	0.0154223	-0.000585997	-0.317476	0.0274182	0.0659215	0.00259376	-0.106564	0.00840714	0.517307
1.19	0.218115	0.00248699	-0.0877155	0.00263336	-0.165275	0.000457146	-0.0652048	0.0033622	0.805564	0.0014656	0.0016946	0.000342172	0.128264	-0.0121826	0.00366406	-0.00512882	-0.0614684	-0.00465212	-0.6064	0.0106452	0.127315	-0.0028027	0.225954	-0.00100211	-0.114501	-0.027372	-0.069584	0.000186032	-0.335461	-0.00594684	-0.293905	0.0390383	0.0834158	-0.0159714	0.160964	-0.0152704	-0.842219	0.002854	0.00078849	-0.000971969	0.0154167	0.000123786	-0.317211	0.0252963	0.0659321	0.00576252	-0.106513	0.00567169	0.517402
1.2	0.21813	-0.000471377	-0.0876915	0.00347495	-0.165301	-0.00485537	-0.0651718	0.00317148	0.805578	0.00159732	0.00169557	-0.000151258	0.128156	-0.00778067	0.00362688	-0.00353043	-0.0614912	0.00120718	-0.606294	0.0107344	0.127293	-0.00148569	0.22594	-0.00135912	-0.114754	-0.0247852	-0.0694894	0.00119168	-0.33556	-0.0114336	-0.293514	0.0387589	0.0832741	-0.0151512	0.16082	-0.0134653	-0.842195	0.00414368	0.000789229	0.000635681	0.0154164	0.000194103	-0.316924	0.0279653	0.0659727	0.00892402	-0.106488	0.00276877	0.517482
1.21	0.218123	-0.000518173	-0.0876676	0.0034218	-0.165387	-0.0103966	-0.0651408	0.003018	0.805593	0.00157229	0.00169165	-0.000626994	0.128086	-0.00598411	0.00359448	-0.00178712	-0.0614491	0.0060884	-0.606197	0.0102616	0.127283	0.00015908	0.225917	-0.00559781	-0.11499	-0.0243263	-0.0693883	0.000807959	-0.335721	-0.0169166	-0.293126	0.0379643	0.0831257	-0.0120984	0.160675	-0.014146	-0.842173	0.00121382	0.000793811	0.00214499	0.0154183	0.0007082	-0.316623	0.02917	0.0660469	0.011893	-0.106496	9.53E-05	0.517563
1.22	0.218096	-0.0023022	-0.0876511	0.00455462	-0.165532	-0.0169012	-0.0651121	0.00273305	0.805607	0.00128856	0.00168313	-0.00106552	0.12805	-0.00171353	0.00357702	-0.000624097	-0.0613485	0.0132341	-0.606104	0.00852586	0.127297	0.000801789	0.225883	-0.00365127	-0.115202	-0.0209927	-0.0692929	0.00160116	-0.335934	-0.0228687	-0.292761	0.0339192	0.0830215	-0.0111684	0.160546	-0.0108249	-0.842156	0.000736636	0.000806093	0.00175023	0.0154275	0.00150747	-0.316319	0.028637	0.0661564	0.0155562	-0.106529	-0.00192958	0.517647
1.23	0.218048	-0.00364483	-0.0876434	0.00454851	-0.165736	-0.0219387	-0.0650866	0.00243436	0.805617	0.000861619	0.00167001	-0.00154855	0.128059	0.00244969	0.00357375	0.00109117	-0.0611961	0.0169512	-0.606037	0.00583257	0.127295	-0.000423799	0.225852	-0.00367315	-0.11537	-0.0157659	-0.0692095	0.00174841	-0.336199	-0.0276471	-0.292458	0.0262909	0.0829076	-0.0105254	0.160449	-0.00663711	-0.842147	-0.000613408	0.000823409	0.00304096	0.0154411	0.0011962	-0.316003	0.0303866	0.066293	0.0183483	-0.106585	-0.00413377	0.517716
1.24	0.217986	-0.00451161	-0.0876445	0.00548994	-0.165997	-0.0281612	-0.0650647	0.00207342	0.805625	0.000500154	0.00165212	-0.0020111	0.128111	0.00767257	0.00358307	0.00229323	-0.0609924	0.0232513	-0.606003	0.00179861	0.127313	0.00237727	0.225818	-0.00414895	-0.115495	-0.0120573	-0.0691357	0.00294613	-0.336513	-0.0325326	-0.292222	0.0202712	0.0828284	-0.00685202	0.160386	-0.00424271	-0.842154	-0.00166775	0.000843265	0.00241616	0.0154558	0.00139053	-0.315674	0.0310088	0.0664611	0.0205949	-0.106657	-0.00550263	0.517789
1.25	0.21791	-0.0050395	-0.0876559	0.00562439	-0.166315	-0.0338909	-0.0650461	0.00163982	0.805627	0.000222768	0.00162968	-0.00245349	0.128208	0.0118483	0.00360699	0.00405349	-0.0607287	0.0282958	-0.606007	-0.00281174	0.12733	0.00172484	0.225788	-0.00283534	-0.115575	-0.00736518	-0.0690746	0.00319495	-0.336868	-0.0373384	-0.292062	0.0119974	0.0827458	-0.00778048	0.160368	0.000182859	-0.842168	-0.00288972	0.000865799	0.00253128	0.0154728	0.00156045	-0.315358	0.0278624	0.066642	0.022073	-0.106751	-0.00713752	0.51786
1.26	0.217824	-0.00526869	-0.0876802	0.00596033	-0.166687	-0.0391386	-0.0650312	0.00135147	0.805628	-0.000235009	0.00160296	-0.00289094	0.128338	0.0135836	0.00364704	0.00473168	-0.0604124	0.033879	-0.606032	-0.0031886	0.127365	0.00398269	0.225756	-0.00282505	-0.115612	-0.004033	-0.0690272	0.00343763	-0.337264	-0.0413061	-0.29198	0.00567665	0.0826937	-0.00211041	0.160385	0.00294047	-0.842199	-0.00382349	0.000891815	0.00248577	0.0154919	0.00154456	-0.31507	0.0222243	0.0668329	0.0214674	-0.106855	-0.00901685	0.517937
1.27	0.217726	-0.00653305	-0.0877087	0.00567155	-0.167114	-0.0439644	-0.0650191	0.00110661	0.805624	-0.000565505	0.0015719	-0.0032978	0.128505	0.018795	0.00369181	0.00656843	-0.060043	0.03719	-0.606089	-0.0079929	0.12739	0.00208553	0.225736	-0.0027914	-0.115615	0.000703562	-0.0689839	0.00331233	-0.337701	-0.0452901	-0.291956	-0.00156109	0.0826761	-0.00282083	0.160439	0.00824019	-0.842226	-0.00451461	0.00091268	0.00351695	0.015511	0.00146559	-0.314834	0.0188821	0.0670211	0.0209899	-0.106969	-0.00885451	0.518002
1.28	0.217621	-0.00698701	-0.0877489	0.00670426	-0.167585	-0.0488785	-0.0650103	0.000730905	0.805615	-0.000925013	0.00153646	-0.00377248	0.128713	0.022955	0.00374772	0.00683414	-0.0596353	0.0436284	-0.606191	-0.0124682	0.12743	0.00450694	0.22572	-0.000581678	-0.115576	0.00613172	-0.0689561	0.00501887	-0.338185	-0.0517233	-0.292015	-0.0113299	0.0826206	-0.00434352	0.160541	0.0127344	-0.842269	-0.0049058	0.000941633	0.00281506	0.0155252	0.000733754	-0.314609	0.0184342	0.0672048	0.0195865	-0.107088	-0.0113026	0.518047
1.29	0.217511	-0.00633781	-0.0877938	0.00638727	-0.168102	-0.0532339	-0.0650048	0.000484204	0.805603	-0.00139534	0.00149686	-0.00414273	0.128952	0.0240679	0.00380544	0.00746568	-0.0591732	0.0475671	-0.606324	-0.0139458	0.127468	0.00405593	0.22571	-0.00122212	-0.115486	0.00918775	-0.0689352	0.00409782	-0.338707	-0.0530729	-0.292168	-0.019106	0.0826066	0.000976208	0.160678	0.0158991	-0.842326	-0.00642121	0.000967473	0.00320781	0.015535	0.000922653	-0.314418	0.0127643	0.0673737	0.017836	-0.107223	-0.0118818	0.518095
1.3	0.217391	-0.00792397	-0.0878522	0.00633028	-0.168667	-0.0584367	-0.0650008	0.000266525	0.805588	-0.00170854	0.00145366	-0.00448743	0.129216	0.0281693	0.0038741	0.00922886	-0.0586716	0.0518544	-0.606478	-0.0168248	0.127513	0.00353321	0.225703	-0.000163946	-0.115365	0.0137595	-0.0689352	0.0039492	-0.339247	-0.0570965	-0.292388	-0.0251368	0.0826244	0.00270827	0.160855	0.0204592	-0.842382	-0.00451649	0.000994633	0.00285072	0.0155511	0.00167267	-0.314293	0.01028	0.0675361	0.0165388	-0.107354	-0.0140219	0.518153
1.31	0.217262	-0.00687363	-0.0879207	0.00611843	-0.169275	-0.0620659	-0.0649988	0.00022337	0.805569	-0.00180009	0.00140718	-0.00479484	0.129511	0.0286004	0.00395277	0.00989581	-0.0581379	0.0547502	-0.606658	-0.0185005	0.127551	0.0048742	0.225694	-0.000450639	-0.115212	0.0153761	-0.0689477	0.00368045	-0.33983	-0.0607496	-0.292668	-0.030292	0.0826405	0.00229499	0.161067	0.0217524	-0.842429	-0.00600047	0.00101927	0.00282421	0.0155683	0.00119618	-0.31421	0.00142629	0.0676783	0.0139554	-0.1075	-0.0141766	0.518188
1.32	0.217145	-0.00619048	-0.0880032	0.00535864	-0.169916	-0.0657709	-0.0649977	0.000170865	0.805549	-0.00204472	0.00135784	-0.00504608	0.129798	0.0282596	0.00404704	0.011976	-0.0575673	0.0585842	-0.606841	-0.0180395	0.127604	0.00532321	0.225688	-0.00145119	-0.115057	0.0161853	-0.068972	0.00232135	-0.340443	-0.0636076	-0.29299	-0.0339019	0.0826803	0.00745376	0.161298	0.0247473	-0.842495	-0.00609923	0.00104561	0.00291218	0.0155835	0.0013399	-0.314182	-0.00225414	0.0678034	0.0117445	-0.107638	-0.0126877	0.518224
1.33	0.21702	-0.00652042	-0.0880965	0.00547504	-0.170592	-0.0688268	-0.0649968	0.000186934	0.805528	-0.00210404	0.00130626	-0.00527338	0.130102	0.0303043	0.00415744	0.0129372	-0.0569655	0.0612129	-0.607036	-0.0204451	0.127647	0.00440008	0.225681	-0.0010944	-0.114889	0.017179	-0.0690084	0.0021746	-0.341081	-0.0659803	-0.293339	-0.0360181	0.0827372	0.00435029	0.161549	0.0253413	-0.842548	-0.00454753	0.00106983	0.00247198	0.0155975	0.000769299	-0.31421	-0.00744514	0.0679067	0.00833477	-0.107764	-0.0129622	0.518244
1.34	0.216901	-0.00592232	-0.0881987	0.00532261	-0.17129	-0.0712468	-0.0649952	0.000237018	0.805506	-0.00230557	0.00125249	-0.00547103	0.130403	0.0301108	0.00428072	0.0141769	-0.0563353	0.0648442	-0.607234	-0.0207373	0.127691	0.00509073	0.225672	-0.000779381	-0.114727	0.0172177	-0.0690506	0.00197774	-0.341748	-0.0696225	-0.293705	-0.0377546	0.0827722	0.00454421	0.161815	0.0263752	-0.842595	-0.00410788	0.00109536	0.00216815	0.0156043	2.35E-05	-0.314293	-0.0129612	0.0679863	0.00603407	-0.107879	-0.011834	0.518245
1.35	0.216787	-0.00375576	-0.0883014	0.00506608	-0.172015	-0.07305	-0.0649929	0.000246564	0.805484	-0.00219873	0.00119706	-0.0056049	0.130706	0.0274687	0.0044054	0.0143116	-0.0556707	0.06709	-0.607443	-0.0201023	0.127752	0.00610352	0.225664	-0.00158487	-0.114565	0.0148891	-0.0690844	0.00172902	-0.342443	-0.070169	-0.294087	-0.0380629	0.082828	0.00732648	0.162082	0.0267415	-0.842636	-0.00529237	0.00110887	0.00187885	0.0156048	-0.000644839	-0.314415	-0.0155276	0.0680412	0.00329598	-0.10798	-0.0106812	0.518221
1.36	0.21668	-0.00414227	-0.0884187	0.00412241	-0.17275	-0.0749362	-0.0649895	0.000376188	0.805461	-0.00220106	0.00114056	-0.00571053	0.130994	0.0277212	0.0045472	0.0162232	-0.0549947	0.0686781	-0.607644	-0.019919	0.127805	0.00487491	0.225655	-0.00142162	-0.114419	0.0148744	-0.0691287	0.000381236	-0.343135	-0.0714474	-0.294466	-0.0377643	0.082875	0.00215534	0.162359	0.027537	-0.84267	-0.00356252	0.0011323	0.00222201	0.0156039	-0.000200734	-0.314573	-0.0164108	0.0680777	0.00138343	-0.108068	-0.00782553	0.518187
1.37	0.216585	-0.00171305	-0.0885374	0.00392982	-0.173498	-0.0750935	-0.0649851	0.000465872	0.805438	-0.00208636	0.00108278	-0.00583213	0.131269	0.0243119	0.00468996	0.0157963	-0.0543062	0.0688299	-0.607844	-0.0186163	0.127861	0.00595277	0.225644	-0.00142325	-0.114291	0.011718	-0.0691653	0.000357931	-0.34385	-0.0722057	-0.294842	-0.0370963	0.0829162	0.00668267	0.162632	0.0274476	-0.842705	-0.00488309	0.00114846	0.00227543	0.0155991	-0.00145026	-0.314736	-0.0182807	0.0680984	-0.000764199	-0.108134	-0.00691889	0.518125
1.38	0.216503	-0.00178787	-0.0886637	0.00368091	-0.174252	-0.0768638	-0.0649794	0.000628259	0.805417	-0.00210779	0.00102436	-0.00585564	0.13152	0.0242252	0.00484096	0.0170785	-0.0536078	0.0709346	-0.608027	-0.0179732	0.127918	0.00604311	0.225629	-0.00140372	-0.114191	0.00958416	-0.0692023	-0.000399186	-0.344572	-0.0737551	-0.295193	-0.0331962	0.0829678	0.00403122	0.162897	0.0271495	-0.842743	-0.00331884	0.00116663	0.00152888	0.0155903	-0.000452522	-0.314909	-0.01758	0.0681083	-0.00145867	-0.108188	-0.00706055	0.518055
1.39	0.216428	0.000458729	-0.0887909	0.00370496	-0.175016	-0.0766879	-0.0649722	0.000751897	0.805397	-0.00193035	0.000965698	-0.00589552	0.131758	0.0209965	0.00499257	0.0161835	-0.0528988	0.0704849	-0.608203	-0.0167052	0.127978	0.00571826	0.225612	-0.0021179	-0.114128	0.00365846	-0.0692294	-0.000663602	-0.345306	-0.0735416	-0.295495	-0.0266068	0.083006	0.00356086	0.163145	0.0230637	-0.842778	-0.00459264	0.00117616	0.00126006	0.0155835	-0.0014406	-0.315072	-0.0159553	0.0681146	-0.0014634	-0.108236	-0.00410872	0.517969
1.4	0.21637	0.000867554	-0.0889158	0.00442355	-0.175773	-0.0758183	-0.0649635	0.00088297	0.805379	-0.00165453	0.00090655	-0.00593075	0.131969	0.0196042	0.00513641	0.0146445	-0.0521979	0.0696231	-0.608365	-0.0152273	0.128043	0.00676502	0.225587	-0.00253619	-0.114114	-6.19E-05	-0.0692386	-0.0001136	-0.346038	-0.0733288	-0.295733	-0.0206544	0.0830307	0.00221434	0.163366	0.0207015	-0.842824	-0.00356154	0.00118566	0.00099297	0.0155641	-0.00268483	-0.315202	-0.0122891	0.0681171	-0.00144351	-0.108266	-0.00436962	0.517864
1.41	0.216319	0.00252064	-0.0890299	0.0052059	-0.176525	-0.0753666	-0.0649535	0.00105963	0.805364	-0.00147236	0.000847155	-0.00592653	0.132159	0.0163757	0.00526682	0.0131863	-0.051496	0.0696127	-0.608504	-0.0123044	0.12811	0.00569636	0.225558	-0.00375793	-0.11414	-0.00656802	-0.0692253	0.000425378	-0.346773	-0.0728468	-0.295901	-0.011923	0.0830504	0.00170667	0.163551	0.0158569	-0.842865	-0.0046847	0.00118916	9.94E-05	0.015537	-0.00275697	-0.315321	-0.0128283	0.0681206	-0.000615075	-0.108297	-0.00304602	0.517761
1.42	0.21627	0.00179788	-0.0891353	0.00634651	-0.17727	-0.0740196	-0.0649415	0.00129855	0.805353	-0.000961561	0.000787939	-0.00591561	0.132332	0.0158662	0.00538705	0.0118821	-0.0508089	0.0683386	-0.608618	-0.0101557	0.128165	0.00603145	0.225518	-0.00357057	-0.114213	-0.0108802	-0.0691871	0.00189651	-0.347499	-0.0718834	-0.295974	-0.00274571	0.0830553	-0.000358671	0.163696	0.0127442	-0.842894	-0.00258626	0.00119158	-0.000102172	0.0155091	-0.00306594	-0.315431	-0.0102143	0.0681266	0.000531621	-0.108314	-0.00272762	0.517642
1.43	0.216234	0.00304345	-0.0892274	0.00663685	-0.178001	-0.0721835	-0.0649275	0.00147515	0.805346	-0.000536551	0.000728876	-0.00589242	0.132468	0.0121006	0.00549185	0.0109405	-0.0501259	0.0677458	-0.608692	-0.00576456	0.12823	0.00688855	0.225465	-0.00607463	-0.114349	-0.0188929	-0.0691153	0.00199717	-0.34822	-0.0704032	-0.295937	0.0102309	0.0830602	0.00210744	0.16378	0.00533885	-0.842928	-0.00321679	0.00119055	0.00037581	0.015479	-0.00250976	-0.315511	-0.0104058	0.0681428	0.00130099	-0.108329	-0.00256225	0.517512
1.44	0.216189	0.00172197	-0.0893103	0.00784956	-0.178717	-0.0703971	-0.0649118	0.00165536	0.805344	-0.000150505	0.000670489	-0.0058017	0.132594	0.0111108	0.00559043	0.00940393	-0.0494539	0.0659917	-0.608732	-0.00247943	0.128299	0.00545801	0.2254	-0.0061841	-0.114528	-0.0225364	-0.0690168	0.00398962	-0.34893	-0.0697683	-0.295786	0.0200531	0.0830462	-0.00542188	0.16382	0.00102429	-0.842943	-0.000269351	0.00119309	7.18E-05	0.0154569	-0.00201381	-0.315557	-0.00521759	0.068176	0.00309478	-0.10835	-0.00319163	0.517376
1.45	0.216151	0.00288559	-0.0893725	0.00932919	-0.179413	-0.0675027	-0.0648943	0.00180442	0.805346	0.000527521	0.000612728	-0.00573791	0.132693	0.00831034	0.00566624	0.00702973	-0.0488025	0.0638541	-0.608738	0.000598352	0.128357	0.00658757	0.225327	-0.0075921	-0.114757	-0.0300528	-0.068878	0.00617612	-0.349639	-0.0675007	-0.29553	0.0314284	0.0830203	2.05E-05	0.163799	-0.00387928	-0.842955	-0.000511927	0.00118859	-0.000198667	0.015434	-0.00235859	-0.315566	-0.000886568	0.0682219	0.00517392	-0.108374	-0.00280624	0.517244
1.46	0.216124	0.00307225	-0.0894172	0.0103994	-0.180081	-0.0643505	-0.064875	0.00199544	0.805354	0.0010228	0.00055582	-0.00563526	0.132764	0.00585837	0.00572054	0.00477794	-0.0481725	0.0619301	-0.608715	0.00420964	0.128429	0.00841102	0.225239	-0.0107038	-0.11505	-0.036314	-0.0687022	0.00706396	-0.350311	-0.0636649	-0.295153	0.0437588	0.0830243	0.00125371	0.163717	-0.0122778	-0.842968	-0.000372294	0.00118751	0.000171391	0.0154104	-0.00193465	-0.315538	0.00212416	0.0682798	0.00703392	-0.108406	-0.00333366	0.51711
1.47	0.216092	0.00291234	-0.0894453	0.0113915	-0.180718	-0.0608598	-0.064854	0.00218314	0.805366	0.0014453	0.000500259	-0.00547452	0.132814	0.00340546	0.00575737	0.00278194	-0.0475666	0.058729	-0.60865	0.00825785	0.128515	0.00642289	0.225144	-0.00995947	-0.115388	-0.0421328	-0.0684972	0.00817595	-0.350963	-0.0625842	-0.294658	0.0552572	0.083023	-0.00234464	0.163582	-0.0167139	-0.842966	0.0002122	0.00119163	0.000248788	0.0153921	-0.0014706	-0.315488	0.00548144	0.0683568	0.00947595	-0.108446	-0.00385797	0.516992
1.48	0.216066	0.000762666	-0.0894558	0.0119348	-0.18132	-0.0563301	-0.0648318	0.00229519	0.805383	0.00194335	0.000446305	-0.00531338	0.132836	0.00384688	0.00577452	0.00132736	-0.0470003	0.0543128	-0.608548	0.0106163	0.128587	0.00827216	0.225037	-0.0101722	-0.115775	-0.0447814	-0.0682603	0.0093384	-0.351602	-0.0589878	-0.294054	0.0649161	0.0830123	-0.00100038	0.163386	-0.0199331	-0.842965	0.0027527	0.00119711	0.00171533	0.0153767	-0.00130389	-0.315403	0.00900234	0.0684498	0.0106266	-0.108493	-0.00362379	0.516891
1.49	0.216031	0.00119016	-0.0894448	0.0133683	-0.181885	-0.0524375	-0.0648087	0.0022897	0.805404	0.00239945	0.000394398	-0.00507325	0.132854	0.00120557	0.00576691	-0.00124999	-0.0464701	0.0508081	-0.608422	0.0140602	0.128666	0.00886899	0.224921	-0.0128787	-0.116188	-0.0490848	-0.067993	0.0114365	-0.352203	-0.0552536	-0.293357	0.0735575	0.0830062	8.78E-05	0.16314	-0.0276753	-0.842947	0.00248576	0.00120217	0.000903743	0.0153626	-0.00115189	-0.315294	0.00863762	0.0685598	0.0125657	-0.108552	-0.0062644	0.516802
1.5	0.216	0.00194544	-0.0894186	0.0142048	-0.182405	-0.0476988	-0.0647854	0.0023911	0.805429	0.00271196	0.000345065	-0.00478437	0.132848	-0.0014079	0.00574385	-0.00372453	-0.0459822	0.0465759	-0.608266	0.0168966	0.128742	0.00699864	0.2248	-0.0144267	-0.116627	-0.0534148	-0.0677036	0.0125287	-0.352764	-0.0515547	-0.292587	0.0812993	0.0830081	0.00133676	0.16285	-0.0336213	-0.84293	0.000896105	0.00121127	0.00054918	0.0153489	-0.00119236	-0.315151	0.0151924	0.068686	0.0147909	-0.108619	-0.00668847	0.516727
1.51	0.215964	-0.00114556	-0.0893791	0.0132332	-0.182874	-0.041879	-0.0647625	0.00224784	0.805457	0.00289298	0.000298689	-0.00446875	0.132833	-0.000494954	0.00570744	-0.00353573	-0.0455431	0.0416149	-0.608086	0.0187433	0.128826	0.00824645	0.22467	-0.0131238	-0.117069	-0.0497003	-0.0674042	0.0126046	-0.353278	-0.0458977	-0.291775	0.0819457	0.0830285	-0.000302517	0.162532	-0.0327718	-0.842911	0.00427324	0.00122858	0.00304391	0.015338	-0.000485357	-0.314976	0.0160933	0.0688249	0.0162183	-0.108703	-0.00713912	0.516674
1.52	0.215915	-0.0018861	-0.0893335	0.013329	-0.183292	-0.036791	-0.0647405	0.00206347	0.805485	0.00289792	0.00025588	-0.00408298	0.132821	-0.000551299	0.0056638	-0.00485831	-0.0451529	0.0358725	-0.607894	0.0192704	0.128896	0.00552108	0.224543	-0.0126623	-0.117486	-0.0472381	-0.067111	0.0134585	-0.353747	-0.0410941	-0.290962	0.0801959	0.0830443	0.00233622	0.162204	-0.033533	-0.842876	0.00400263	0.00125536	0.00272589	0.0153362	0.000280941	-0.314775	0.0196982	0.068983	0.0203619	-0.108793	-0.00863501	0.516615
1.53	0.215857	-0.0034874	-0.0892849	0.0115717	-0.183656	-0.0313496	-0.0647209	0.0018156	0.805514	0.00281191	0.000217403	-0.00361598	0.132816	0.000367014	0.00561685	-0.00424028	-0.0448258	0.0295069	-0.607702	0.0189989	0.128955	0.00614502	0.224415	-0.0125276	-0.117858	-0.0411252	-0.0668358	0.012637	-0.354158	-0.0354793	-0.290197	0.0732384	0.0830724	0.0029587	0.161886	-0.0299796	-0.842839	0.00470787	0.00128605	0.00385401	0.0153492	0.00171489	-0.314532	0.0259097	0.0691607	0.0220997	-0.108909	-0.0106736	0.516574
1.54	0.215798	-0.002695	-0.0892389	0.0104986	-0.183966	-0.0263738	-0.0647039	0.00157966	0.80554	0.0024059	0.000183826	-0.00309154	0.132813	-0.00149441	0.00557078	-0.00518725	-0.0445577	0.0238088	-0.60752	0.0186245	0.129011	0.00551247	0.2243	-0.0105759	-0.118185	-0.0387458	-0.0665868	0.0111267	-0.354505	-0.0291308	-0.289494	0.0689464	0.0830962	0.00335678	0.161591	-0.0284221	-0.842804	0.00202209	0.00132005	0.00322777	0.0153702	0.0022484	-0.31425	0.0244406	0.0693513	0.0214114	-0.109039	-0.0123002	0.516539
1.55	0.215744	-0.00314766	-0.089195	0.00951104	-0.184218	-0.0206017	-0.0646893	0.00138041	0.805564	0.00224477	0.000155562	-0.00254453	0.132803	-0.000725626	0.00552167	-0.0056809	-0.0443549	0.0177855	-0.607345	0.0167123	0.129061	0.00410877	0.224189	-0.00921848	-0.118487	-0.0341676	-0.0663638	0.0104463	-0.354783	-0.023243	-0.288838	0.063241	0.0831176	0.00199156	0.161313	-0.0271821	-0.842777	0.00111081	0.00135468	0.00281792	0.0153951	0.00171262	-0.313956	0.0287865	0.0695471	0.023357	-0.109173	-0.0111972	0.516509
1.56	0.215687	-0.00414444	-0.0891497	0.00835211	-0.18441	-0.014534	-0.0646774	0.00101326	0.805586	0.0020716	0.000132866	-0.00200207	0.132803	0.000731281	0.00546911	-0.00581232	-0.044217	0.0109107	-0.607189	0.0145006	0.129095	0.00323454	0.224094	-0.00868653	-0.118741	-0.0278281	-0.0661666	0.00988343	-0.355005	-0.0177289	-0.288248	0.0553069	0.0831385	0.00116195	0.16106	-0.0245696	-0.842752	0.00120713	0.00138579	0.00272186	0.0154162	0.000992269	-0.313644	0.0288921	0.0697464	0.0233875	-0.109311	-0.0104084	0.516478
1.57	0.215636	-0.00355221	-0.0891038	0.00622879	-0.18454	-0.00869009	-0.0646689	0.000735202	0.805606	0.00179426	0.000115801	-0.00139767	0.132804	-0.000809525	0.00541373	-0.00533152	-0.0441411	0.0050144	-0.607052	0.0139201	0.129132	0.00464071	0.224007	-0.0083127	-0.118944	-0.0226908	-0.0659957	0.00813158	-0.355164	-0.0114246	-0.287743	0.0468059	0.0831491	0.00347507	0.160832	-0.0223533	-0.84274	-0.00102133	0.00141381	0.00275705	0.0154312	0.0013108	-0.313307	0.0323385	0.0699458	0.0238443	-0.109447	-0.010283	0.516447
1.58	0.215585	-0.00491963	-0.089064	0.00519348	-0.184611	-0.00350193	-0.0646636	0.000328952	0.805622	0.00149268	0.000104781	-0.000806017	0.132806	0.00065042	0.00536602	-0.00499693	-0.0441163	0.000197844	-0.606925	0.0119541	0.129159	0.00133512	0.223939	-0.00615299	-0.119087	-0.0143176	-0.0658607	0.00813643	-0.355256	-0.00527281	-0.287338	0.0357839	0.0831679	0.000508082	0.160648	-0.0183006	-0.842739	-0.000321523	0.00144001	0.00168148	0.0154504	0.00186058	-0.312951	0.0343401	0.0701426	0.0234885	-0.109583	-0.0102973	0.516415
1.59	0.215531	-0.00496872	-0.0890337	0.00197442	-0.18462	0.00289937	-0.0646621	4.07E-05	0.805635	0.00104627	9.98E-05	-0.000197701	0.13282	0.000801715	0.00532786	-0.00353838	-0.0441568	-0.00768924	-0.606826	0.00958861	0.129179	0.00189601	0.223882	-0.0050595	-0.119156	-0.00611764	-0.0657686	0.00507405	-0.355275	0.0012329	-0.287054	0.0225931	0.0831679	-0.000299183	0.160511	-0.0122753	-0.842741	-0.00225623	0.00146826	0.00297006	0.0154762	0.00215169	-0.31259	0.0384605	0.0703361	0.0234018	-0.109713	-0.00871191	0.516381
1.6	0.215484	-0.0056013	-0.0890085	0.000811494	-0.184576	0.00737122	-0.0646637	-0.000333653	0.805644	0.000542251	0.000101022	0.000456623	0.132835	0.00210961	0.00529278	-0.00322357	-0.0442538	-0.012844	-0.606749	0.0064825	0.129195	8.95E-05	0.223841	-0.00281628	-0.119166	0.00123482	-0.0657152	0.00371653	-0.355237	0.00706757	-0.286885	0.0114453	0.0831595	-0.00293804	0.160416	-0.00739715	-0.842758	-0.00214805	0.00148545	0.00116375	0.0155047	0.00294027	-0.312211	0.0359795	0.0705255	0.0228881	-0.109837	-0.00955352	0.516341
1.61	0.215426	-0.00728385	-0.0889877	-0.000367108	-0.18448	0.0127036	-0.0646688	-0.000617278	0.805647	0.000357035	0.000108561	0.00106673	0.132879	0.00529312	0.00526482	-0.00295118	-0.0444128	-0.0193997	-0.606712	0.00194413	0.129178	-0.002232	0.223821	-0.000919264	-0.119098	0.0106614	-0.0657137	0.00194112	-0.355137	0.0116879	-0.286838	-0.00128731	0.083095	-0.00767967	0.160375	-0.00207309	-0.842768	-0.000943243	0.00149406	0.000345611	0.0155367	0.00248803	-0.311836	0.0360178	0.0707078	0.0224578	-0.109952	-0.00955055	0.516311
1.62	0.215372	-0.00676768	-0.0889633	-0.00175182	-0.184328	0.0188614	-0.0646765	-0.000841575	0.805648	5.79E-05	0.000122001	0.00162783	0.132931	0.00432602	0.00523227	-0.00319042	-0.0446277	-0.0246872	-0.606705	0.000771059	0.129167	-0.000315809	0.223816	0.000425859	-0.118972	0.0155337	-0.0657477	8.69E-05	-0.354991	0.0175302	-0.286898	-0.00983361	0.0830432	-0.00347151	0.160367	0.000915517	-0.842781	-0.000756723	0.00149111	0.000354866	0.0155576	0.00145081	-0.311474	0.0322179	0.0708778	0.0199621	-0.110061	-0.00717904	0.516277
1.63	0.215331	-0.00594777	-0.0889489	-0.00373944	-0.184118	0.0229064	-0.0646857	-0.00091988	0.805646	-0.000428438	0.000141204	0.00218278	0.132966	0.00308473	0.00520862	-0.001998	-0.044892	-0.0280804	-0.606706	-0.000768093	0.129151	-0.00133056	0.223825	0.00187205	-0.118822	0.0188952	-0.0658268	-0.00327462	-0.354788	0.0216701	-0.28703	-0.0166759	0.0829837	-0.0094874	0.160396	0.00481618	-0.8428	-0.00193635	0.00149181	-0.000319799	0.0155811	0.00241974	-0.311159	0.0291179	0.0710364	0.0183102	-0.110159	-0.00654189	0.51626
1.64	0.215298	-0.004751	-0.0889425	-0.00484134	-0.183861	0.0276912	-0.0646957	-0.00101767	0.805641	-0.000629169	0.000165472	0.00265013	0.132993	0.00122982	0.00519206	-0.00271155	-0.0451968	-0.0328858	-0.606721	-0.0016738	0.129128	-0.00305361	0.223849	0.00430178	-0.118644	0.02139	-0.0659417	-0.00450136	-0.354541	0.0260981	-0.287231	-0.0228348	0.082865	-0.0123055	0.160456	0.00670327	-0.842819	-0.00278138	0.00148905	-0.00101049	0.0156088	0.00185977	-0.310869	0.0268867	0.0711851	0.017963	-0.110248	-0.00643296	0.516229
1.65	0.215279	-0.0044351	-0.0889345	-0.00632667	-0.183558	0.0322518	-0.0647064	-0.00106767	0.805634	-0.000613218	0.000194001	0.00302984	0.133009	0.0015356	0.00516786	-0.00209251	-0.0455543	-0.0386372	-0.606753	-0.00429234	0.129082	-0.00408451	0.22389	0.00380705	-0.118444	0.0251732	-0.0660746	-0.00637984	-0.354243	0.0315378	-0.287491	-0.0295324	0.08276	-0.0101008	0.160542	0.0100664	-0.842847	-0.00181594	0.001479	-0.000569391	0.015628	0.00165531	-0.310599	0.0239361	0.0713215	0.0152061	-0.11033	-0.00516662	0.516204
1.66	0.215278	-0.00266979	-0.0889273	-0.00679874	-0.183211	0.0360198	-0.0647166	-0.00102124	0.805626	-0.000830332	0.000226375	0.00340857	0.133007	-0.000956145	0.00514163	-0.00322438	-0.0459493	-0.0406564	-0.606798	-0.00504396	0.129046	-0.00237172	0.223941	0.00659496	-0.118241	0.0244093	-0.0662239	-0.00703618	-0.353895	0.0357847	-0.287789	-0.0311103	0.082655	-0.0112337	0.160641	0.00997967	-0.842875	-0.00266969	0.00146554	-0.0015179	0.0156476	0.00107229	-0.310389	0.0191034	0.0714457	0.0132036	-0.110406	-0.00578452	0.516194
1.67	0.215289	-0.00135435	-0.0889178	-0.00742225	-0.182822	0.0396209	-0.0647258	-0.000858236	0.805616	-0.00111769	0.000262088	0.0037262	0.132992	-0.00310364	0.00510803	-0.00425301	-0.0463801	-0.0448896	-0.606856	-0.00594208	0.129014	-0.00319214	0.224008	0.00768537	-0.118033	0.0247417	-0.066387	-0.00851422	-0.353507	0.0384854	-0.288116	-0.0340764	0.0825337	-0.0119176	0.160755	0.0126685	-0.842897	-0.00322599	0.00145189	-0.00199106	0.0156573	0.00054588	-0.310214	0.0149225	0.0715495	0.0109779	-0.110473	-0.00503051	0.516185
1.68	0.215317	-0.000807812	-0.0889048	-0.00818562	-0.182399	0.0432163	-0.0647336	-0.000700767	0.805606	-0.00107127	0.000300681	0.00396317	0.132956	-0.00431768	0.0050671	-0.00418582	-0.0468461	-0.0478022	-0.606919	-0.0063281	0.12897	-0.00426854	0.224084	0.00912519	-0.117836	0.0247865	-0.0665592	-0.0100246	-0.353092	0.0417942	-0.288456	-0.0347069	0.0824273	-0.011984	0.160873	0.0122648	-0.842921	-0.00163432	0.00143314	-0.00142387	0.0156622	0.000159248	-0.310065	0.0107101	0.0716372	0.00929136	-0.110531	-0.00490562	0.516189
1.69	0.215358	0.00112154	-0.0888881	-0.00859402	-0.18194	0.0466841	-0.0647391	-0.000470209	0.805595	-0.0011769	0.000341175	0.00412986	0.132902	-0.00737653	0.0050202	-0.00514103	-0.0473381	-0.0507787	-0.606986	-0.00626015	0.12892	-0.00492255	0.224173	0.00960928	-0.117645	0.0230981	-0.0667323	-0.00990916	-0.352644	0.0451274	-0.288804	-0.0353984	0.0823222	-0.00908456	0.160996	0.01173	-0.842937	-0.00258961	0.00141749	-0.00112457	0.0156596	-0.000398066	-0.309966	0.00639239	0.0717017	0.00607493	-0.110583	-0.00377393	0.516201
1.7	0.215413	0.00144803	-0.0888643	-0.00860217	-0.181453	0.0497535	-0.0647427	-0.000278323	0.805584	-0.0011149	0.000383102	0.00425284	0.132832	-0.00783198	0.00496229	-0.00626445	-0.0478541	-0.0531213	-0.607061	-0.00756013	0.128874	-0.0043837	0.224272	0.0101789	-0.117456	0.0237428	-0.0668956	-0.00913124	-0.352163	0.0495216	-0.289167	-0.0377974	0.0822492	-0.0062721	0.161124	0.0145701	-0.842948	-0.000397615	0.00140122	-0.0008768	0.0156512	-0.000962539	-0.309901	0.00362181	0.0717457	0.00423106	-0.110631	-0.00429508	0.516221
1.71	0.215481	0.0029795	-0.0888429	-0.00813342	-0.180935	0.0507633	-0.0647436	-4.47E-05	0.805573	-0.00103347	0.000426248	0.00435743	0.132739	-0.00936658	0.00490232	-0.0071337	-0.0483947	-0.0536383	-0.607134	-0.00817135	0.128823	-0.00482792	0.224378	0.0109072	-0.117272	0.0223094	-0.0670626	-0.00835531	-0.351643	0.0506616	-0.289544	-0.0383713	0.0822017	-0.00270669	0.161256	0.0134865	-0.842953	-0.000115787	0.00139408	-0.00219146	0.015645	4.38E-05	-0.309867	0.00417269	0.0717706	0.00297364	-0.110666	-0.00349678	0.516253
1.72	0.215563	0.004857	-0.0888168	-0.00950829	-0.180401	0.0536083	-0.0647427	0.000257183	0.805561	-0.00126145	0.000470081	0.00441779	0.132632	-0.0130507	0.00483435	-0.00724918	-0.0489501	-0.0560284	-0.607216	-0.00729199	0.128771	-0.00668377	0.224492	0.0134144	-0.117092	0.0211472	-0.0672233	-0.00944508	-0.351104	0.0534098	-0.289939	-0.0397133	0.0821827	-0.00117066	0.161398	0.0136515	-0.842955	-0.000597116	0.00138376	-0.000521301	0.0156425	-0.000105233	-0.309853	0.000773014	0.0717776	2.48E-05	-0.110695	-0.00216809	0.516283
1.73	0.215658	0.00645526	-0.0887881	-0.00959199	-0.179854	0.0547112	-0.0647391	0.00046265	0.805549	-0.00121063	0.000514355	0.00444512	0.132512	-0.0142056	0.00476011	-0.00788422	-0.0495114	-0.0574351	-0.607308	-0.00909064	0.12871	-0.00444374	0.224617	0.0125116	-0.11692	0.0196533	-0.0673756	-0.00921117	-0.350554	0.0552439	-0.290343	-0.0406573	0.0822006	0.00574494	0.161545	0.0154109	-0.842947	-0.000949615	0.00137031	-0.00084284	0.0156432	0.000317	-0.309858	0.00105727	0.0717684	-0.00175169	-0.110714	-0.000928127	0.516314
1.74	0.215774	0.0065878	-0.0887643	-0.00883753	-0.179283	0.0558172	-0.0647333	0.000636827	0.805536	-0.00133928	0.000558843	0.00444839	0.132363	-0.0137619	0.00468546	-0.00930534	-0.0500925	-0.0567602	-0.6074	-0.0111578	0.128662	-0.00331835	0.22475	0.0150865	-0.116766	0.0201562	-0.0675307	-0.00792074	-0.349977	0.056251	-0.290757	-0.0425205	0.0822697	0.00811121	0.161702	0.0155986	-0.842953	0.000922711	0.0013681	-0.0016986	0.0156382	-0.00044378	-0.309843	0.00262623	0.0717454	-0.0024369	-0.110727	-4.36E-05	0.516345
1.75	0.215898	0.00822586	-0.0887331	-0.00987874	-0.178708	0.056999	-0.0647257	0.000849185	0.805522	-0.00131046	0.000603645	0.00448984	0.132211	-0.0164069	0.00459913	-0.00891192	-0.0506762	-0.058894	-0.607506	-0.0108556	0.1286	-0.0068113	0.224894	0.0141066	-0.116614	0.0185606	-0.0676773	-0.00960951	-0.349393	0.0577882	-0.291184	-0.0428042	0.0823643	0.0116719	0.161866	0.0158134	-0.842951	-9.86E-05	0.00135551	-0.000711792	0.0156324	-0.00029625	-0.309829	0.00296543	0.0717032	-0.00506484	-0.110727	0.00152768	0.516379
1.76	0.216039	0.0100531	-0.0887022	-0.00939951	-0.178125	0.0574138	-0.0647162	0.00102483	0.805507	-0.0013921	0.000648458	0.0044682	0.132038	-0.0183232	0.00451023	-0.00991966	-0.0512649	-0.0581047	-0.607614	-0.010422	0.128543	-0.00443611	0.225046	0.0152821	-0.116478	0.0164055	-0.067822	-0.008769	-0.348806	0.0577576	-0.291616	-0.0426376	0.0824958	0.0166794	0.162033	0.0154906	-0.842953	-0.00106498	0.00134314	-0.00155109	0.0156243	-0.000646644	-0.309801	0.00583751	0.0716427	-0.00661785	-0.110714	0.00335856	0.516395
1.77	0.216184	0.0097963	-0.0886732	-0.00967567	-0.177539	0.0573095	-0.0647052	0.0012083	0.805493	-0.00143014	0.000693274	0.00448712	0.131859	-0.0183791	0.00442234	-0.00968074	-0.0518506	-0.057972	-0.607724	-0.0106594	0.128493	-0.00623952	0.2252	0.0166455	-0.116349	0.0163956	-0.0679643	-0.00893962	-0.348213	0.0580523	-0.292046	-0.0430118	0.0826655	0.0159144	0.162206	0.0175312	-0.842952	0.000505384	0.00133288	-0.00141439	0.0156193	-0.000106324	-0.309747	0.00641396	0.0715695	-0.0074351	-0.110681	0.0044006	0.516409
1.78	0.21634	0.0106305	-0.0886415	-0.0100089	-0.176958	0.0571682	-0.0646926	0.00132519	0.805478	-0.00133336	0.000737903	0.00446517	0.131668	-0.0193978	0.00433006	-0.00963334	-0.0524316	-0.058355	-0.607832	-0.0105336	0.128432	-0.0056541	0.225357	0.0153249	-0.116236	0.0145751	-0.0680962	-0.00930951	-0.34763	0.0579455	-0.292467	-0.0415464	0.0828506	0.0215004	0.162374	0.016231	-0.842954	-0.00019989	0.00131406	-0.00118756	0.0156164	-1.88E-05	-0.309674	0.0107265	0.0714812	-0.00877725	-0.110643	0.00584421	0.516405
1.79	0.216496	0.0114357	-0.0886082	-0.00885892	-0.176385	0.0555074	-0.0646786	0.00143619	0.805464	-0.00131039	0.000782591	0.00447028	0.131474	-0.0196379	0.00423564	-0.0101917	-0.0530077	-0.0561225	-0.607941	-0.0106802	0.128376	-0.00505348	0.225514	0.014804	-0.116135	0.0121266	-0.0682191	-0.0079787	-0.347046	0.0569469	-0.29287	-0.0394386	0.0830594	0.021052	0.162538	0.0157337	-0.842949	-0.000690452	0.00128935	-0.00328805	0.0156133	9.80E-05	-0.309583	0.0134439	0.0713815	-0.00930204	-0.110587	0.00568906	0.516397
1.8	0.216649	0.00948893	-0.0885739	-0.0076463	-0.175819	0.0551623	-0.0646634	0.00151446	0.805452	-0.00119801	0.000827358	0.00446393	0.13128	-0.018265	0.00414112	-0.0112431	-0.053576	-0.0560731	-0.608042	-0.00987789	0.128325	-0.00483263	0.225666	0.0160886	-0.11604	0.0127704	-0.0683357	-0.00643926	-0.346473	0.0557371	-0.293255	-0.0371483	0.0832589	0.0202859	0.16269	0.0139917	-0.842937	0.00297509	0.00126186	-0.00372883	0.0156068	-0.000968297	-0.309458	0.0162463	0.0712717	-0.00963037	-0.110523	0.00755643	0.516382
1.81	0.216793	0.0100313	-0.088534	-0.0081111	-0.175266	0.0540006	-0.0646469	0.00172256	0.805441	-0.000956559	0.000872235	0.00448594	0.131087	-0.0201853	0.00404575	-0.0100753	-0.0541338	-0.0550458	-0.608129	-0.0071571	0.12826	-0.00598606	0.225814	0.0143178	-0.115961	0.00877621	-0.0684382	-0.00742171	-0.345913	0.0547694	-0.293594	-0.0308293	0.0834692	0.0196897	0.162827	0.0116619	-0.842909	0.00246368	0.0012286	-0.00326799	0.0155973	-0.000905564	-0.309315	0.018634	0.0711503	-0.0104611	-0.110456	0.00823341	0.516362
1.82	0.216933	0.00982892	-0.0884957	-0.00700585	-0.174726	0.0517773	-0.0646288	0.00187167	0.805433	-0.00071952	0.000917343	0.00452505	0.130886	-0.0211102	0.00395597	-0.0103351	-0.0546794	-0.052295	-0.608192	-0.00498699	0.128202	-0.00478795	0.225949	0.0144638	-0.11591	0.00503016	-0.0685318	-0.00661147	-0.345371	0.051778	-0.293874	-0.024097	0.0836668	0.0195657	0.162934	0.00890792	-0.842873	0.00297631	0.00119658	-0.00471536	0.0155848	-0.00104558	-0.309153	0.0200822	0.0710265	-0.00938181	-0.110375	0.00971077	0.516344
1.83	0.217075	0.00872682	-0.0884543	-0.00741035	-0.174206	0.0506929	-0.0646093	0.00206304	0.805428	-0.000321073	0.000962469	0.00450957	0.130668	-0.0214635	0.0038668	-0.00913759	-0.0552072	-0.0524616	-0.608228	-0.00169846	0.128141	-0.00549682	0.226073	0.0117675	-0.115905	0.00179263	-0.0686056	-0.00692688	-0.344857	0.0507521	-0.294072	-0.0157273	0.0838472	0.0168683	0.163006	0.00573305	-0.84284	0.00433446	0.00115724	-0.00318872	0.0155691	-0.00120549	-0.308972	0.0210099	0.0708983	-0.0108068	-0.110283	0.011517	0.51633
1.84	0.21721	0.00837062	-0.0884113	-0.00626452	-0.173705	0.0483444	-0.0645884	0.0021928	0.805427	-0.000114035	0.00100743	0.00449043	0.130442	-0.0221632	0.00378119	-0.00931245	-0.05572	-0.0496434	-0.608231	0.00115056	0.128081	-0.00607905	0.226183	0.0109233	-0.115941	-0.00318234	-0.0686596	-0.00607778	-0.344366	0.0477132	-0.294178	-0.00628223	0.0839953	0.0122579	0.163037	0.00104652	-0.8428	0.00477509	0.00112017	-0.0038142	0.0155512	-0.00138328	-0.308775	0.0189416	0.0707721	-0.0103544	-0.110171	0.0121731	0.516333
1.85	0.217328	0.00761785	-0.0883651	-0.00525397	-0.173228	0.0462965	-0.0645665	0.00223565	0.805428	0.000366805	0.00105205	0.00444339	0.130225	-0.021663	0.00369694	-0.00974063	-0.0562112	-0.0487029	-0.608215	0.00275543	0.128018	-0.00731405	0.226277	0.00882732	-0.116003	-0.00690075	-0.0686965	-0.00547216	-0.343909	0.0450909	-0.294202	0.00167158	0.0840941	0.00705267	0.163032	-0.00228254	-0.842746	0.00581817	0.00108479	-0.00360505	0.0155349	-0.00161372	-0.308572	0.023088	0.070649	-0.00958462	-0.110057	0.0135425	0.516341
1.86	0.21744	0.00726258	-0.0883095	-0.00424803	-0.172778	0.0441869	-0.0645435	0.00229652	0.805434	0.000718337	0.00109619	0.00436893	0.130006	-0.0226354	0.00360552	-0.00992106	-0.0566879	-0.0468007	-0.608176	0.00640601	0.127945	-0.00590607	0.226356	0.00517905	-0.116104	-0.0113179	-0.0687083	-0.00442806	-0.343487	0.0415771	-0.29414	0.0106748	0.0841494	0.00598876	0.162983	-0.00763144	-0.84269	0.00557442	0.00104473	-0.00329602	0.0155147	-0.00220555	-0.308349	0.0224222	0.0705357	-0.00839907	-0.109934	0.0140009	0.516354
1.87	0.217538	0.0059925	-0.0882506	-0.00341593	-0.172348	0.0415756	-0.0645198	0.00241649	0.805444	0.00109244	0.00113969	0.00431052	0.129784	-0.0236451	0.00351766	-0.00966726	-0.0571395	-0.0433889	-0.608097	0.0112486	0.127888	-0.00654461	0.226415	0.0046432	-0.116239	-0.0160018	-0.0687002	-0.00440373	-0.34309	0.0390986	-0.29398	0.0214103	0.0841979	0.00154954	0.162887	-0.0111609	-0.842625	0.00629482	0.00101486	-0.00273155	0.0154898	-0.0019455	-0.308115	0.0251033	0.0704375	-0.00553071	-0.109816	0.0126474	0.516389
1.88	0.217626	0.00518291	-0.0881925	-0.00266247	-0.171951	0.0381945	-0.0644954	0.00244602	0.805458	0.00159509	0.00118249	0.00424496	0.12955	-0.0232473	0.00343581	-0.00931013	-0.0575618	-0.0410699	-0.607975	0.0137759	0.127816	-0.0069958	0.22645	0.00298077	-0.116426	-0.020841	-0.068676	-0.00416972	-0.342738	0.0342892	-0.29371	0.0320776	0.0841897	-0.00239796	0.162741	-0.0166553	-0.842565	0.00599566	0.000988665	-0.00240497	0.0154729	-0.00113678	-0.307855	0.0290993	0.0703642	-0.00232267	-0.109704	0.0126626	0.516424
1.89	0.217701	0.00455106	-0.0881311	-0.00183486	-0.171587	0.0353271	-0.0644713	0.00241077	0.805477	0.00196448	0.00122424	0.00410175	0.129322	-0.0240448	0.00335417	-0.00895949	-0.0579637	-0.039027	-0.607825	0.0178434	0.127747	-0.00586372	0.226465	-0.00033851	-0.11665	-0.0253853	-0.0686316	-0.00344309	-0.342432	0.0303508	-0.293341	0.0417203	0.084136	-0.00795881	0.162551	-0.0220554	-0.842507	0.00505208	0.000966164	-0.00160334	0.0154598	-0.00104021	-0.307573	0.0273907	0.0703098	-0.000843861	-0.109609	0.0113332	0.516468
1.9	0.217764	0.00256349	-0.0880646	-0.00055703	-0.171256	0.032037	-0.0644477	0.00233201	0.805498	0.00247655	0.00126447	0.00395267	0.129096	-0.0215951	0.00327275	-0.00869478	-0.0583367	-0.0361149	-0.607645	0.0191426	0.127686	-0.00750876	0.226462	-0.00110987	-0.116904	-0.0270839	-0.0685648	-0.00225043	-0.342167	0.0264357	-0.292891	0.0483556	0.0840461	-0.00877777	0.162315	-0.0230351	-0.842454	0.00550111	0.000947948	-0.00125019	0.0154468	-0.000690019	-0.307271	0.030501	0.0702831	0.0024987	-0.109527	0.0092197	0.516511
1.91	0.21781	0.000847383	-0.0880016	0.000562102	-0.170958	0.0281512	-0.064425	0.00219719	0.805524	0.00257065	0.00130318	0.00378097	0.128879	-0.0196543	0.00320259	-0.00803624	-0.0586783	-0.0315937	-0.607438	0.0211104	0.127621	-0.00473714	0.226438	-0.00305525	-0.117178	-0.0285555	-0.0684918	-0.00154311	-0.341939	0.0218936	-0.292371	0.0544066	0.0839386	-0.0119653	0.16205	-0.0275339	-0.842405	0.00520278	0.00094181	-0.00106011	0.0154426	0.000245516	-0.306946	0.033154	0.0702864	0.00623632	-0.109468	0.00689668	0.516564
1.92	0.217831	-0.00159307	-0.0879357	0.00102904	-0.170698	0.0249851	-0.0644043	0.00197561	0.80555	0.00267928	0.00134001	0.00357895	0.128692	-0.0166808	0.00313752	-0.00708832	-0.0589799	-0.0289829	-0.607221	0.0221547	0.127574	-0.00447378	0.226398	-0.00450904	-0.117451	-0.0274711	-0.0684093	-0.00115554	-0.341758	0.0178647	-0.291809	0.0573018	0.0838102	-0.0146034	0.161765	-0.0285392	-0.842354	0.00536217	0.000939174	0.000223806	0.0154442	0.000591007	-0.306606	0.0344288	0.0703203	0.00888368	-0.109437	0.00381194	0.516624
1.93	0.217824	-0.0044177	-0.0878698	0.00245609	-0.170474	0.0214882	-0.0643866	0.00164011	0.805577	0.0027726	0.0013747	0.00335806	0.128541	-0.0119042	0.00307767	-0.00686907	-0.059254	-0.02649	-0.607001	0.0215772	0.127517	-0.00583933	0.22635	-0.00501201	-0.117694	-0.0229632	-0.0683278	0.000598398	-0.341617	0.0132303	-0.291249	0.0545498	0.0836502	-0.0150723	0.161476	-0.0283994	-0.842302	0.00600747	0.000943553	0.000210441	0.0154495	0.000735739	-0.306234	0.0356228	0.0703867	0.0122442	-0.109437	0.000798317	0.516683
1.94	0.21779	-0.00569453	-0.0878149	0.00155852	-0.170286	0.0174421	-0.0643724	0.00119604	0.805603	0.00254118	0.00140726	0.00313854	0.128429	-0.00933436	0.00303978	-0.00398139	-0.0595002	-0.0225323	-0.606785	0.0210033	0.127478	-0.00258196	0.226287	-0.00691138	-0.117895	-0.019724	-0.0682648	-0.000660067	-0.341512	0.0105041	-0.290723	0.0513199	0.0834991	-0.0161698	0.161206	-0.0262979	-0.842252	0.00389473	0.000961175	0.00162748	0.015466	0.00184465	-0.30585	0.0386288	0.0704856	0.0156909	-0.109466	-0.000378062	0.516761
1.95	0.217738	-0.00736514	-0.0877623	0.00247313	-0.170141	0.0129683	-0.0643623	0.000820681	0.805627	0.0022244	0.00143734	0.00287411	0.128357	-0.00478401	0.00300912	-0.00298682	-0.0597076	-0.0190479	-0.60659	0.0182525	0.127447	-0.00456931	0.226224	-0.007699	-0.118063	-0.0157704	-0.068207	0.000283394	-0.341438	0.00653076	-0.290232	0.0475594	0.0833505	-0.0145446	0.16095	-0.026415	-0.842217	0.00287091	0.000976171	0.00128205	0.0154852	0.00194295	-0.305437	0.0402385	0.0706116	0.0187099	-0.109512	-0.00131949	0.516847
1.96	0.217665	-0.00881403	-0.0877096	0.00416663	-0.170044	0.00873647	-0.0643564	0.000410551	0.805647	0.00178115	0.00146467	0.00258132	0.128337	-0.000220127	0.00298585	-0.00283204	-0.0598765	-0.0143686	-0.606428	0.0150803	0.127407	-0.00353775	0.226163	-0.00416495	-0.11819	-0.0118369	-0.0681526	0.00231928	-0.341404	0.00262709	-0.289786	0.0423415	0.0832153	-0.0144073	0.16072	-0.0226194	-0.842186	0.00144949	0.000986138	0.000251733	0.0155042	0.00120192	-0.305037	0.0393178	0.070755	0.0188889	-0.109573	-0.00397799	0.516959
1.97	0.217572	-0.0108524	-0.0876559	0.00421807	-0.169987	0.0050666	-0.0643548	-3.43E-05	0.805664	0.00162936	0.00148886	0.00225285	0.128368	0.0050198	0.00296798	-0.000855651	-0.0600026	-0.0100121	-0.606302	0.0116969	0.127366	-0.00122111	0.226103	-0.00418241	-0.118264	-0.00548577	-0.0681022	0.00298535	-0.341397	0.000169401	-0.289405	0.0346577	0.0830948	-0.0105394	0.16052	-0.017245	-0.84217	0.00140024	0.000995669	0.00132148	0.0155182	0.000896406	-0.304612	0.0410693	0.0709039	0.020036	-0.109657	-0.00634643	0.517076
1.98	0.217461	-0.0121463	-0.0876006	0.005775	-0.169973	0.000446629	-0.0643575	-0.000453069	0.805678	0.00133476	0.00150985	0.00192618	0.128444	0.0101099	0.0029529	-0.00101546	-0.0600733	-0.00509199	-0.606205	0.00803925	0.127339	-0.00422528	0.226052	-0.00562876	-0.118283	-0.000785659	-0.0680531	0.00480411	-0.341417	-0.00356837	-0.289093	0.0278876	0.083015	-0.00497765	0.160348	-0.016278	-0.84216	0.000184114	0.00100005	0.000203234	0.0155292	0.000764077	-0.304201	0.0381339	0.0710591	0.0195968	-0.109755	-0.0065372	0.517212
1.99	0.217329	-0.0137818	-0.0875519	0.00552229	-0.169996	-0.00346975	-0.0643642	-0.000856351	0.805689	0.00100782	0.00152727	0.00156706	0.128569	0.0142864	0.00294585	0.000396013	-0.060112	-0.00124029	-0.606138	0.00591537	0.127301	-0.00392935	0.225998	-0.0052412	-0.118242	0.00597072	-0.0680209	0.00502264	-0.341467	-0.00758648	-0.288863	0.0185624	0.0829653	-0.0044663	0.160217	-0.0114087	-0.842157	-0.000417882	0.0010127	0.00107884	0.015537	0.000912984	-0.303809	0.0367298	0.0712124	0.0193988	-0.109854	-0.00777789	0.517354
2	0.217184	-0.0143349	-0.087515	0.00467142	-0.170066	-0.00781339	-0.0643746	-0.00121844	0.805697	0.000512851	0.00154126	0.00122351	0.128726	0.0170468	0.00294789	0.00166484	-0.060107	0.00139322	-0.606093	0.00329308	0.127264	-0.00404841	0.225946	-0.00434127	-0.118153	0.0106421	-0.0680043	0.00441142	-0.341556	-0.0104786	-0.288716	0.0106788	0.0829505	-0.00109459	0.160124	-0.00793758	-0.842168	-0.00231592	0.00102541	0.00188419	0.015555	0.00178244	-0.303434	0.0357568	0.0713588	0.0179482	-0.10997	-0.00893759	0.517489
2.01	0.217019	-0.0151552	-0.0874898	0.00483003	-0.170178	-0.012931	-0.0643888	-0.0015749	0.8057	0.000322899	0.00155172	0.000883608	0.128932	0.0215246	0.00295844	0.00267883	-0.0600787	0.00374159	-0.606083	-0.000499185	0.127223	-0.00375282	0.225895	-0.00511815	-0.117996	0.0168127	-0.0680048	0.00520279	-0.34167	-0.0141637	-0.288666	0.000558362	0.082926	-0.00195927	0.160079	-0.00331442	-0.842177	-0.0029106	0.00104007	0.0008936	0.0155772	0.0024743	-0.30309	0.0342981	0.0714986	0.0176915	-0.110091	-0.0102247	0.51762
2.02	0.216854	-0.0147673	-0.0874823	0.00338146	-0.170329	-0.0166985	-0.0644059	-0.00188492	0.805701	-6.46E-05	0.00155901	0.000583681	0.129155	0.0221086	0.00298441	0.00445541	-0.0600236	0.00710983	-0.606094	-0.00176722	0.127201	-0.000547193	0.225843	-0.00501729	-0.117801	0.0205679	-0.0680284	0.00320266	-0.341809	-0.0167759	-0.288706	-0.00726397	0.0829489	0.00504625	0.160075	0.000690061	-0.84221	-0.00499847	0.00105696	0.00189761	0.0156035	0.00261001	-0.302776	0.0269307	0.0716254	0.0149821	-0.110218	-0.00983284	0.517744
2.03	0.216685	-0.0163398	-0.0874981	0.00166459	-0.170519	-0.0211169	-0.0644255	-0.00213071	0.805698	-0.000427331	0.00156357	0.000341332	0.129395	0.0258652	0.0030368	0.00822934	-0.0599315	0.0107277	-0.606121	-0.0044431	0.127183	-0.00129938	0.225792	-0.00540932	-0.117575	0.0270654	-0.0680865	0.000976867	-0.341984	-0.0214811	-0.288823	-0.0168768	0.0829993	0.00426865	0.160115	0.00727761	-0.842255	-0.00449572	0.0010796	0.00269506	0.0156339	0.00334338	-0.302498	0.0265053	0.0717352	0.0128384	-0.110338	-0.0098171	0.517849
2.04	0.216507	-0.0155674	-0.0875316	0.00226078	-0.170751	-0.0256473	-0.0644475	-0.00230509	0.805691	-0.000942425	0.0015658	9.18E-05	0.129664	0.0275178	0.00311181	0.00909047	-0.0598042	0.0149744	-0.606176	-0.0072161	0.127161	-0.00309293	0.225747	-0.00349479	-0.117302	0.0302902	-0.0681761	0.00108136	-0.342204	-0.0255155	-0.289037	-0.0252461	0.0830214	0.00373197	0.160206	0.0103986	-0.842305	-0.00556885	0.00109658	0.000637079	0.0156674	0.00261329	-0.302264	0.0199566	0.0718259	0.0103207	-0.110454	-0.00894782	0.517937
2.05	0.216328	-0.0157001	-0.0875742	0.00115011	-0.171017	-0.0285204	-0.0644709	-0.00232596	0.80568	-0.00116221	0.00156536	-0.000154899	0.12995	0.0295149	0.00319964	0.0112945	-0.0596443	0.017767	-0.606255	-0.00937478	0.127127	-0.00181923	0.225707	-0.0037837	-0.117	0.0336652	-0.0682839	-0.0006142	-0.342438	-0.0256727	-0.289323	-0.0320512	0.0830731	0.00680996	0.160335	0.015061	-0.842355	-0.00465533	0.00110968	0.00134278	0.0156877	0.0014713	-0.302091	0.0172845	0.0718917	0.0086719	-0.110554	-0.00699821	0.518007
2.06	0.216154	-0.0148679	-0.0876292	0.000990227	-0.171313	-0.0317202	-0.064494	-0.00231231	0.805668	-0.00134826	0.00156272	-0.000399686	0.130244	0.0296433	0.00330261	0.0125316	-0.0594483	0.0220011	-0.606351	-0.0110138	0.127115	-0.00133453	0.22567	-0.00273347	-0.11669	0.0341578	-0.0684111	-0.00202145	-0.342693	-0.030228	-0.289656	-0.0356649	0.0831349	0.00682839	0.160492	0.0175778	-0.842404	-0.00415388	0.00112223	0.00114002	0.0156973	0.000497874	-0.301993	0.0062214	0.0719391	0.00427188	-0.11063	-0.00704435	0.518071
2.07	0.215989	-0.0123538	-0.087693	0.000350445	-0.171638	-0.034281	-0.0645163	-0.00213843	0.805654	-0.00138276	0.00155762	-0.000604633	0.130538	0.0275434	0.00341492	0.0133393	-0.0592156	0.0246434	-0.606467	-0.0119328	0.127101	-0.00026836	0.225639	-0.00285809	-0.116385	0.0323081	-0.0685479	-0.00334489	-0.342993	-0.0331268	-0.290022	-0.0376121	0.0832066	0.00754961	0.160669	0.0181988	-0.842453	-0.00539819	0.00113237	0.00121606	0.0156997	-0.000322555	-0.301961	-6.11E-05	0.0719605	0.00173916	-0.110694	-0.00586629	0.518101
2.08	0.215843	-0.0118178	-0.0877677	0.00109362	-0.17199	-0.0376292	-0.0645365	-0.00204221	0.805639	-0.00159781	0.00155071	-0.000808967	0.130811	0.027563	0.00353601	0.0134893	-0.0589524	0.0283214	-0.606581	-0.0122468	0.127099	-0.00108402	0.225612	-0.00174268	-0.116103	0.0312172	-0.0686887	-0.00276978	-0.343314	-0.0351054	-0.290399	-0.038253	0.0832758	0.00649401	0.160858	0.019405	-0.842508	-0.00356907	0.00114024	-0.000251641	0.0156971	-0.00056351	-0.301986	-0.00448876	0.0719698	0.000377759	-0.110738	-0.00441377	0.518117
2.09	0.215697	-0.0103976	-0.0878515	-8.58E-05	-0.172369	-0.0393149	-0.0645552	-0.0016601	0.805623	-0.00141285	0.00154173	-0.000995154	0.131086	0.0255295	0.00367104	0.0149471	-0.0586626	0.030151	-0.606701	-0.0118719	0.127092	0.0016283	0.22558	-0.00200233	-0.115826	0.0300645	-0.0688306	-0.00377236	-0.343657	-0.0372728	-0.290785	-0.0395794	0.0833341	0.00593889	0.16106	0.0209277	-0.842547	-0.00353733	0.00114698	0.000813464	0.0156943	-0.00108773	-0.302061	-0.00865302	0.0719675	-0.00152566	-0.110769	-0.00214128	0.518106
2.1	0.215574	-0.00838375	-0.0879451	-0.000898143	-0.172766	-0.0415975	-0.0645707	-0.00140482	0.805609	-0.00160882	0.00153102	-0.00115119	0.131326	0.02345	0.00381305	0.0160195	-0.0583424	0.03274	-0.60681	-0.0117594	0.127096	0.000218172	0.225554	-0.00291474	-0.115584	0.0263964	-0.0689669	-0.00489903	-0.344027	-0.0389662	-0.291164	-0.0374644	0.0833917	0.00540369	0.161263	0.0198362	-0.842592	-0.00342023	0.0011547	0.00105307	0.0156856	-0.00102599	-0.30218	-0.0143094	0.0719579	-0.00336853	-0.110779	-0.00216871	0.518076
2.11	0.215458	-0.00614612	-0.0880477	-0.00172058	-0.173183	-0.0433666	-0.0645831	-0.00109858	0.805593	-0.00159719	0.00151889	-0.00127333	0.131558	0.0199809	0.00396525	0.0165452	-0.0580019	0.0343692	-0.60692	-0.0106942	0.127096	-0.000248038	0.225528	-0.00362544	-0.115359	0.0232589	-0.0691052	-0.00650533	-0.344413	-0.0407466	-0.29154	-0.0371718	0.0834189	0.00113041	0.161473	0.0213476	-0.84262	-0.00435866	0.00116382	0.00131079	0.0156791	-0.00112976	-0.302339	-0.0156179	0.07195	-0.00212601	-0.110783	-0.00132776	0.518032
2.12	0.215365	-0.00414431	-0.0881545	-0.00211454	-0.173617	-0.0443908	-0.0645926	-0.000792007	0.805578	-0.0015137	0.00150531	-0.00142723	0.13176	0.0177127	0.00411661	0.0167525	-0.0576436	0.0355001	-0.607028	-0.0105095	0.127103	0.000898247	0.225503	-0.0029002	-0.115172	0.0200607	-0.0692331	-0.00701987	-0.344818	-0.0412937	-0.291904	-0.0359538	0.0834508	0.00328343	0.161677	0.0201781	-0.84266	-0.00364852	0.00116854	0.00186165	0.0156667	-0.0017619	-0.302495	-0.014048	0.0719429	-0.00249751	-0.110787	-0.0022379	0.517957
2.13	0.215288	-0.00276121	-0.0882684	-0.00228544	-0.174062	-0.0462049	-0.0645991	-0.000462632	0.805563	-0.00158973	0.00149043	-0.00154527	0.131939	0.0161008	0.00427214	0.0171151	-0.057269	0.0379202	-0.607132	-0.0107354	0.127124	0.00194649	0.225482	-0.00207709	-0.11502	0.0167738	-0.0693595	-0.00769323	-0.345239	-0.0437196	-0.292248	-0.0337367	0.0834627	-8.86E-05	0.161883	0.0215148	-0.842695	-0.00352826	0.00117662	0.00151323	0.0156528	-0.00139126	-0.302665	-0.0153402	0.0719459	-0.000951451	-0.110792	-0.00169353	0.517871
2.14	0.215231	-0.00119313	-0.0883859	-0.00231681	-0.174518	-0.0470695	-0.0646022	-0.000192058	0.805548	-0.00139473	0.00147433	-0.00166025	0.132094	0.0142801	0.00442747	0.01669	-0.0568802	0.038328	-0.607237	-0.010806	0.127132	0.00181531	0.225464	-0.00313998	-0.114905	0.0139437	-0.0694798	-0.00801109	-0.345679	-0.0447345	-0.292576	-0.0323354	0.0834552	-2.81E-05	0.162086	0.0201954	-0.842732	-0.00368864	0.00118368	0.00149011	0.0156382	-0.00154839	-0.302825	-0.0144987	0.0719595	0.000532557	-0.110804	-0.00284801	0.517764
2.15	0.215185	0.00010091	-0.0885048	-0.00092324	-0.174983	-0.0482249	-0.0646024	0.000137989	0.805534	-0.00146398	0.00145718	-0.00176789	0.132232	0.0126616	0.0045811	0.0152478	-0.0564848	0.040071	-0.607337	-0.0102175	0.127154	0.00140356	0.225447	-0.00105908	-0.114817	0.010078	-0.0695915	-0.00680903	-0.346133	-0.0464711	-0.29288	-0.028761	0.0834552	-0.000758759	0.162283	0.0181892	-0.842768	-0.00280112	0.00118994	3.39E-05	0.0156243	-0.00194068	-0.302951	-0.0135959	0.0719894	0.00201502	-0.110821	-0.00321137	0.517644
2.16	0.215147	0.00151531	-0.0886179	-0.00116744	-0.175455	-0.0480526	-0.0645997	0.000382146	0.80552	-0.00136296	0.00143884	-0.00189682	0.13236	0.010664	0.00472583	0.0147473	-0.0560805	0.0398585	-0.60744	-0.0101113	0.127165	0.0012429	0.225437	-0.00143638	-0.11476	0.00627797	-0.0696856	-0.00732643	-0.346594	-0.0462623	-0.29315	-0.0252889	0.0834259	-0.004663	0.162473	0.0180724	-0.842794	-0.00255058	0.00119329	0.00105043	0.015606	-0.00218981	-0.303059	-0.00984408	0.0720346	0.00409526	-0.110844	-0.00372494	0.517516
2.17	0.215124	0.00248555	-0.0887261	0.000220938	-0.17593	-0.0489696	-0.0645941	0.000701146	0.805507	-0.00122323	0.00141934	-0.00198371	0.132467	0.00934692	0.00486266	0.0135364	-0.0556686	0.0421111	-0.607537	-0.00953427	0.127189	0.00294741	0.225426	-0.00154224	-0.11474	0.00225786	-0.0697621	-0.00575474	-0.347063	-0.0471429	-0.293381	-0.0207603	0.0833978	-0.00169063	0.162645	0.0166553	-0.84282	-0.00190052	0.00119593	-0.000410503	0.0155858	-0.00190269	-0.303141	-0.00668922	0.0720932	0.00596122	-0.110876	-0.00478224	0.51739
2.18	0.215106	0.00273992	-0.0888262	0.000399993	-0.176407	-0.0489	-0.0645855	0.00102955	0.805496	-0.00112459	0.00139893	-0.00209023	0.132562	0.00853473	0.00499298	0.0134791	-0.0552448	0.0425268	-0.607627	-0.00909713	0.127205	0.000307347	0.225418	-0.000957362	-0.114756	-0.00223438	-0.0698172	-0.00591436	-0.347531	-0.047047	-0.293554	-0.0134577	0.0833678	-0.00532233	0.162797	0.0133114	-0.842838	-0.00036005	0.00119638	0.000314644	0.0155667	-0.00141072	-0.303186	-0.0053489	0.0721657	0.00713982	-0.110911	-0.00454625	0.517275
2.19	0.215097	0.00428665	-0.0889174	0.00163474	-0.176887	-0.0486157	-0.0645737	0.00134934	0.805487	-0.00082916	0.00137747	-0.00219739	0.132643	0.006005	0.00511122	0.0114017	-0.054819	0.0426459	-0.607712	-0.00762819	0.127223	0.00265582	0.225408	-0.00100366	-0.114817	-0.00775815	-0.0698474	-0.00459738	-0.348012	-0.0479741	-0.293658	-0.00730693	0.0833134	-0.0032709	0.162921	0.0113924	-0.842845	-0.00071548	0.00119515	-0.000216935	0.0155498	-0.00114453	-0.30321	-0.00236834	0.0722415	0.00762869	-0.110951	-0.00341723	0.51717
2.2	0.215103	0.00564298	-0.0889952	0.00272818	-0.177363	-0.0475024	-0.0645584	0.00164817	0.80548	-0.000544811	0.00135468	-0.00234026	0.132694	0.00334898	0.0052102	0.00925828	-0.0543847	0.0428585	-0.607776	-0.00577101	0.127256	0.0032745	0.225398	-0.00146296	-0.114931	-0.0141936	-0.0698447	-0.0033636	-0.348493	-0.0468501	-0.293689	0.00133739	0.0832887	-0.00199996	0.163011	0.00762957	-0.842851	-0.00127565	0.00119268	4.51E-05	0.0155344	-0.00127904	-0.303212	0.00137664	0.0723257	0.00844796	-0.110991	-0.00472781	0.517082
2.21	0.215119	0.00514801	-0.0890618	0.00416334	-0.177825	-0.0464766	-0.0645404	0.0019366	0.805476	-0.000381311	0.00133081	-0.00242839	0.132722	0.00361236	0.00528983	0.00760882	-0.0539649	0.0417247	-0.607823	-0.00528544	0.127293	0.00363127	0.225386	-0.00119748	-0.11509	-0.0171902	-0.0698131	-0.00128369	-0.348964	-0.0462115	-0.293641	0.00767066	0.0832773	-0.00151679	0.163071	0.00441579	-0.842858	0.00119559	0.00119613	-0.000122561	0.0155166	-0.00139567	-0.30316	0.00502646	0.0724137	0.00970812	-0.111039	-0.00433315	0.516999
2.22	0.215136	0.00698009	-0.0891152	0.00450205	-0.178284	-0.0453604	-0.0645199	0.00214729	0.805474	-0.000286309	0.00130616	-0.00249532	0.132747	0.000558077	0.00535509	0.00609066	-0.0535506	0.0406539	-0.607869	-0.0041077	0.127324	0.00333246	0.225374	-0.0012443	-0.115279	-0.0228502	-0.0697553	-0.00118606	-0.349434	-0.0457787	-0.293534	0.0140373	0.0832531	-0.00152554	0.163105	0.00215126	-0.842855	-0.000577055	0.00119596	0.000110452	0.0155034	-0.000767759	-0.303089	0.00839357	0.0725027	0.00992805	-0.111087	-0.00411496	0.516941
2.23	0.21517	0.00788444	-0.089157	0.0064288	-0.178732	-0.0439921	-0.0644971	0.00230133	0.805473	-7.55E-05	0.00128082	-0.00257185	0.132746	-0.00044083	0.00540273	0.00340003	-0.0531417	0.040768	-0.607904	-0.00399462	0.127361	0.00385503	0.225366	-0.00111406	-0.115511	-0.0265795	-0.0696718	0.00117318	-0.349898	-0.0441692	-0.29337	0.0187486	0.0832472	0.000940582	0.163114	-0.000699131	-0.842861	-0.000647211	0.00119371	-0.000864259	0.015491	-0.000959493	-0.302972	0.0109033	0.0725908	0.00984083	-0.111146	-0.00563373	0.516897
2.24	0.215204	0.00698119	-0.08918	0.00787767	-0.179163	-0.041723	-0.0644731	0.00253565	0.805473	0.000258034	0.00125483	-0.00261044	0.132745	0.000588135	0.00542842	0.00149148	-0.0527425	0.0396566	-0.607941	-0.00417786	0.127401	0.00416866	0.22536	-8.27E-05	-0.115755	-0.0275917	-0.06956	0.00336002	-0.350341	-0.0423871	-0.293168	0.0219605	0.0832627	0.0019336	0.163103	-0.00169717	-0.842858	0.00082173	0.00119188	-0.000640725	0.0154756	-0.0013674	-0.302838	0.0163597	0.0726743	0.00989616	-0.111212	-0.00617963	0.516872
2.25	0.215245	0.00858726	-0.08919	0.00833266	-0.179577	-0.0398154	-0.0644476	0.00266147	0.805476	0.000309896	0.0012287	-0.00260845	0.132734	-0.00208864	0.00543817	-8.54E-06	-0.0523561	0.0381014	-0.607973	-0.0028968	0.127438	0.00483471	0.225354	-0.000452628	-0.116022	-0.0318515	-0.069431	0.00318415	-0.350773	-0.0410885	-0.292928	0.0269294	0.0832952	0.00636799	0.163069	-0.00500628	-0.842861	-0.000576073	0.00119075	-0.000421789	0.015463	-0.000602725	-0.302663	0.016529	0.0727532	0.00885394	-0.111275	-0.00637305	0.51686
2.26	0.21529	0.00759091	-0.0891898	0.00899355	-0.179969	-0.0371999	-0.0644205	0.00272592	0.805479	0.000276854	0.00120255	-0.00260975	0.132712	-0.00138467	0.0054342	-0.00165609	-0.0519839	0.0360903	-0.607997	-0.00346339	0.127484	0.00331717	0.225352	0.00136195	-0.116311	-0.0322656	-0.0692868	0.00449639	-0.351184	-0.0383746	-0.292643	0.029731	0.0833626	0.00428411	0.163019	-0.00552457	-0.842858	0.000992263	0.00119575	0.000249365	0.0154548	-0.000686058	-0.302478	0.016286	0.0728207	0.00846378	-0.111349	-0.0062196	0.516843
2.27	0.21534	0.00868481	-0.0891741	0.0093411	-0.18034	-0.0342863	-0.0643928	0.00270989	0.805483	0.000400965	0.00117651	-0.00257782	0.132687	-0.00283025	0.00540956	-0.00315954	-0.0516326	0.0337434	-0.60803	-0.00303386	0.127522	0.0042057	0.225356	-7.94E-06	-0.116607	-0.0340025	-0.0691219	0.0057466	-0.351577	-0.0357628	-0.292338	0.0311234	0.0834032	0.00768082	0.162954	-0.00660192	-0.842857	-0.000570135	0.0011977	0.000631504	0.0154446	-0.000840543	-0.302266	0.0198838	0.072884	0.00847854	-0.111418	-0.00491659	0.516827
2.28	0.215389	0.00754659	-0.0891511	0.00973023	-0.180682	-0.0315539	-0.0643653	0.00278262	0.805487	0.000274612	0.00115112	-0.00248218	0.132661	-0.00167041	0.00537602	-0.00407831	-0.0513034	0.0318413	-0.60806	-0.00374627	0.127566	0.00443529	0.225363	0.0011017	-0.116895	-0.0319181	-0.0689495	0.00663049	-0.351935	-0.0321955	-0.292032	0.0298361	0.0834908	0.0083436	0.162888	-0.00625489	-0.842854	0.000148275	0.00120774	0.000886799	0.0154359	-0.000542033	-0.302044	0.0222608	0.0729439	0.00850714	-0.111481	-0.00464295	0.516821
2.29	0.215433	0.00748798	-0.0891149	0.0106435	-0.180998	-0.0291027	-0.0643383	0.00270877	0.80549	0.000321822	0.00112676	-0.00237925	0.132643	-0.000934724	0.00532701	-0.00554877	-0.0509979	0.0294673	-0.608096	-0.00481691	0.127604	0.00288453	0.225379	0.0013677	-0.117159	-0.0302471	-0.0687726	0.00788608	-0.352261	-0.0306657	-0.291747	0.0272756	0.0835662	0.00835676	0.162823	-0.00710764	-0.842845	-0.000217985	0.00121549	-4.15E-05	0.0154257	-0.000333616	-0.301807	0.0237381	0.0730031	0.00888689	-0.111535	-0.00388115	0.51681
2.3	0.215479	0.0067424	-0.0890743	0.0103019	-0.181288	-0.0258815	-0.0643123	0.00252559	0.805492	0.00038407	0.00110387	-0.0022073	0.132628	-0.000532693	0.00527338	-0.00613804	-0.0507173	0.0269244	-0.608143	-0.00526052	0.127638	0.00397556	0.225396	0.00180951	-0.117406	-0.027612	-0.0685999	0.00811543	-0.352562	-0.0266088	-0.291487	0.024772	0.083662	0.0081356	0.162766	-0.0071203	-0.842845	0.000369119	0.0012227	0.000544395	0.0154237	-1.34E-05	-0.301539	0.0274424	0.0730623	0.00936559	-0.111592	-0.00309065	0.516787
2.31	0.215514	0.00619623	-0.0890303	0.00957937	-0.181545	-0.0230165	-0.0642875	0.0024237	0.805493	0.000263967	0.0010829	-0.00200747	0.132628	-9.83E-05	0.00521431	-0.00631652	-0.0504647	0.0234612	-0.608198	-0.00596629	0.127681	0.00266625	0.225423	0.00309074	-0.117615	-0.0245252	-0.0684362	0.00790137	-0.352825	-0.0246592	-0.291262	0.0209665	0.0837426	0.00767926	0.162722	-0.00541001	-0.842833	-0.000128113	0.0012353	0.000884724	0.0154257	0.000707709	-0.301276	0.0277587	0.0731269	0.0105055	-0.111638	-0.0029218	0.516766
2.32	0.215544	0.00481247	-0.0889852	0.00876812	-0.181773	-0.0201007	-0.0642642	0.00227243	0.805494	1.04E-05	0.00106398	-0.00177186	0.132635	0.0014742	0.00515153	-0.00609578	-0.050251	0.0196618	-0.608262	-0.00687059	0.127702	0.00385618	0.225453	0.00270772	-0.117792	-0.0206124	-0.0682836	0.00783262	-0.353062	-0.0207934	-0.291079	0.0171356	0.083827	0.00710206	0.16269	-0.00268989	-0.842822	0.00119596	0.00124917	0.00132171	0.0154323	0.00135782	-0.301	0.0272154	0.0731998	0.0112005	-0.111686	-0.00260657	0.516748
2.33	0.215573	0.00424699	-0.0889436	0.00803797	-0.181973	-0.0175294	-0.0642419	0.00224516	0.805494	-0.00021802	0.00104768	-0.00150823	0.132641	0.00111454	0.00509209	-0.00578983	-0.0500671	0.0170478	-0.608325	-0.00629668	0.127728	0.0024014	0.225486	0.00285719	-0.117956	-0.0190399	-0.0681468	0.00659448	-0.353257	-0.0170752	-0.290911	0.0160188	0.0838822	0.00435294	0.162666	-0.00157862	-0.842809	0.00132795	0.00126481	0.00135171	0.0154467	0.00185492	-0.300741	0.0236382	0.073273	0.0100678	-0.111732	-0.00259899	0.516728
2.34	0.215596	0.0044405	-0.0889011	0.00749728	-0.182144	-0.0144378	-0.0642201	0.00212636	0.805493	-0.000166902	0.00103404	-0.00121826	0.13265	0.000440751	0.0050308	-0.00635063	-0.049916	0.0129884	-0.608388	-0.00609114	0.127743	0.00289334	0.225518	0.00279397	-0.118107	-0.0187507	-0.0680248	0.00566152	-0.353422	-0.0151313	-0.290751	0.0162125	0.0839186	0.0038477	0.162642	-0.00252266	-0.842789	0.000668617	0.00128158	0.0013019	0.0154608	0.00150666	-0.300495	0.0243572	0.0733491	0.0109985	-0.111777	-0.00299735	0.5167
2.35	0.215624	0.00388892	-0.0888521	0.00722443	-0.182288	-0.011594	-0.0641995	0.0020297	0.805493	-0.000121112	0.00102331	-0.000920762	0.132652	0.000342984	0.00496016	-0.00670289	-0.0497971	0.0100756	-0.608449	-0.00605721	0.127759	0.000460655	0.225556	0.00326581	-0.118257	-0.0175624	-0.0679065	0.00508491	-0.353572	-0.0132183	-0.290591	0.0158594	0.0839446	0.000416606	0.162614	-0.00306791	-0.842777	0.000779695	0.00128964	0.00101084	0.0154714	0.00135978	-0.300241	0.0244537	0.0734331	0.0118991	-0.111826	-0.00246636	0.516666
2.36	0.215649	0.00321472	-0.0888022	0.0063671	-0.182399	-0.00865403	-0.0641797	0.00190223	0.805493	-1.56E-05	0.00101552	-0.000610396	0.132651	0.000162637	0.00488881	-0.00618643	-0.049713	0.00690955	-0.608504	-0.00537993	0.127765	0.000332525	0.225591	0.00251309	-0.118397	-0.0160194	-0.067799	0.00422041	-0.353697	-0.0106132	-0.290436	0.0152006	0.0839423	-0.000970702	0.162582	-0.0026822	-0.842765	0.000966141	0.00130008	0.00124001	0.0154781	0.00151812	-0.299993	0.0221098	0.0735276	0.0132489	-0.111876	-0.00356386	0.516638
2.37	0.215676	0.00366431	-0.0887518	0.00657831	-0.182486	-0.00598573	-0.0641613	0.00186516	0.805493	0.000154415	0.00101085	-0.000312851	0.132645	-0.00144315	0.00482076	-0.00678543	-0.0496547	0.00420929	-0.608555	-0.00419209	0.127766	-0.00173177	0.225626	0.00527468	-0.118532	-0.0164189	-0.0676982	0.00475359	-0.353799	-0.0074323	-0.29028	0.0159979	0.0839125	-0.00397413	0.162544	-0.00413333	-0.842755	7.35E-05	0.00130407	0.000173079	0.0154914	0.00125991	-0.299742	0.0233609	0.0736387	0.0144667	-0.111932	-0.00412399	0.516599
2.38	0.215701	0.00329422	-0.0887027	0.00572996	-0.182541	-0.00322282	-0.0641435	0.00171223	0.805495	0.000253614	0.00100911	-2.44E-05	0.132632	-0.00173015	0.00475652	-0.00638326	-0.0496321	0.00128439	-0.608594	-0.00338586	0.127755	-0.000182916	0.225656	0.00267333	-0.118659	-0.015781	-0.0676041	0.00418085	-0.353862	-0.00446885	-0.290123	0.0166393	0.0838592	-0.0069964	0.162502	-0.00489729	-0.842745	-0.000463819	0.00131256	0.000343931	0.0155026	0.0015465	-0.299501	0.0233843	0.0737615	0.0159708	-0.111994	-0.00546745	0.516568
2.39	0.215725	0.00161792	-0.0886557	0.00462868	-0.182564	9.91E-05	-0.0641268	0.00160975	0.805497	0.000307371	0.00101036	0.000257031	0.132607	-0.00142729	0.004696	-0.00586096	-0.0496334	-0.00139629	-0.608617	-0.00226751	0.12776	-0.000976129	0.225685	0.00284639	-0.118782	-0.0128226	-0.0675196	0.00313054	-0.353896	-0.00148696	-0.289965	0.0156086	0.0837973	-0.00847196	0.162455	-0.00474379	-0.842741	0.0011275	0.00132468	0.00146123	0.0155149	0.00154816	-0.299261	0.0239785	0.0738992	0.0172864	-0.112069	-0.00645145	0.516548
2.4	0.215739	0.000884979	-0.0886055	0.00472446	-0.182562	0.00269042	-0.0641114	0.00156981	0.8055	0.000346286	0.00101434	0.000540284	0.13259	-0.00128984	0.00463329	-0.00675137	-0.049665	-0.00518528	-0.608634	-0.00176508	0.127738	-0.00183098	0.225714	0.00316133	-0.118886	-0.0115493	-0.0674456	0.00353681	-0.353913	0.000182501	-0.289809	0.0154591	0.083701	-0.00949014	0.162401	-0.00518715	-0.842725	0.00140851	0.00133487	0.00092005	0.0155287	0.00136147	-0.299028	0.0216525	0.074047	0.0180162	-0.112149	-0.00664721	0.516537
2.41	0.215751	0.000829578	-0.0885552	0.00416953	-0.182533	0.00472395	-0.0640966	0.00142171	0.805503	0.000525026	0.00102097	0.000784872	0.132566	-0.00284122	0.00456749	-0.00668092	-0.0497248	-0.00668567	-0.60864	0.000453981	0.127727	-0.00058154	0.225736	0.00232151	-0.118985	-0.0116503	-0.0673782	0.00275037	-0.353904	0.0023985	-0.289649	0.0166731	0.0835976	-0.00955029	0.162338	-0.00635272	-0.84271	0.00133599	0.00134575	0.000671488	0.0155432	0.00189153	-0.298804	0.0217212	0.0742015	0.0181484	-0.112234	-0.00705032	0.516536
2.42	0.215758	0.000473	-0.088507	0.00360326	-0.182483	0.00669954	-0.0640826	0.00141387	0.805508	0.000435545	0.00103009	0.00103001	0.132539	-0.00289082	0.00450503	-0.00677097	-0.0498124	-0.0101984	-0.608634	0.000474751	0.127706	-0.00197947	0.225758	0.00239831	-0.119081	-0.0112264	-0.0673211	0.00186391	-0.353876	0.00378813	-0.28948	0.0175084	0.0834941	-0.0125415	0.162273	-0.00788429	-0.842687	0.00120265	0.00135722	0.000535545	0.0155658	0.00244981	-0.298582	0.019331	0.0743592	0.0178113	-0.112324	-0.00720483	0.516547
2.43	0.215768	-0.000306454	-0.088454	0.00303218	-0.182414	0.00911406	-0.0640693	0.0013093	0.805513	0.000427042	0.00104135	0.0012385	0.132507	-0.00318973	0.00443624	-0.00644353	-0.049925	-0.0124275	-0.608625	0.00142277	0.127691	-0.00251347	0.225778	0.00221305	-0.11918	-0.0105067	-0.0672592	0.00193628	-0.353834	0.00686336	-0.289298	0.0183964	0.0833879	-0.008715	0.162193	-0.00676805	-0.842669	0.00206035	0.00135991	0.000831791	0.0155876	0.00228664	-0.298359	0.0171947	0.0745171	0.0175746	-0.112424	-0.00941138	0.516575
2.44	0.215772	-0.000775917	-0.0884031	0.00257693	-0.182319	0.0113059	-0.0640564	0.00117623	0.805518	0.000529202	0.00105468	0.00143336	0.132474	-0.0034179	0.00437259	-0.00627343	-0.0500625	-0.0143064	-0.60861	0.00209301	0.127669	-0.0022948	0.2258	0.00287401	-0.11927	-0.00971314	-0.0672069	0.00151571	-0.353758	0.00873869	-0.289113	0.018723	0.0832855	-0.00989944	0.162115	-0.00837168	-0.842643	0.00253413	0.00136875	0.000825567	0.0156075	0.00213486	-0.29814	0.0212345	0.0746715	0.0175796	-0.112531	-0.00898875	0.516613
2.45	0.215782	-0.000625432	-0.0883522	0.00229719	-0.182203	0.0135771	-0.0640446	0.00114181	0.805524	0.00058399	0.00106982	0.00158749	0.132431	-0.00460164	0.0043084	-0.00645551	-0.050215	-0.0156585	-0.608587	0.00323085	0.127655	-0.00110974	0.225818	0.00289721	-0.119362	-0.00934693	-0.0671587	0.00133388	-0.353667	0.0109256	-0.288928	0.0185477	0.0831946	-0.00818853	0.162031	-0.00939901	-0.842625	0.00220381	0.00137389	0.00057463	0.0156252	0.00154692	-0.297915	0.0199437	0.0748226	0.0172936	-0.112647	-0.010544	0.516675
2.46	0.215788	-0.00180803	-0.0883011	0.00212856	-0.182061	0.0158026	-0.0640334	0.00113074	0.805531	0.000674324	0.0010865	0.00173882	0.13238	-0.00433378	0.00424543	-0.00644618	-0.0503869	-0.0179213	-0.608548	0.004459	0.127633	-0.00261695	0.225834	0.00213104	-0.119442	-0.0075571	-0.0671168	0.00142543	-0.353546	0.0138785	-0.288747	0.0180165	0.0831298	-0.00523783	0.161941	-0.00827822	-0.842603	0.0031737	0.00138336	0.000522411	0.0156344	0.00103381	-0.297706	0.0182156	0.074961	0.0160786	-0.112771	-0.0120629	0.516751
2.47	0.21579	-0.00133321	-0.0882534	0.00104073	-0.1819	0.0174805	-0.0640229	0.00101573	0.805539	0.000714962	0.00110481	0.00189527	0.13233	-0.00533182	0.00418859	-0.00584259	-0.050583	-0.020256	-0.608504	0.00496046	0.127603	-0.000899872	0.225845	0.00169659	-0.119513	-0.00697133	-0.0670863	0.000460878	-0.353405	0.0149219	-0.288571	0.0171504	0.0830868	-0.00250645	0.161854	-0.0096185	-0.842579	0.00258901	0.00139295	0.000704203	0.0156475	0.00135838	-0.297481	0.0209158	0.0750916	0.01504	-0.112897	-0.0108612	0.516829
2.48	0.215795	-0.00110023	-0.0882054	0.000380119	-0.181725	0.0191347	-0.0640134	0.000879226	0.805546	0.000756895	0.00112442	0.00201	0.132273	-0.0064436	0.00412849	-0.00603779	-0.050794	-0.0217709	-0.608455	0.00610899	0.127592	-0.00275841	0.225856	0.000913336	-0.119577	-0.00642981	-0.0670587	-0.000231507	-0.353252	0.0171619	-0.288406	0.0162481	0.0830794	5.67E-05	0.161767	-0.00892538	-0.842563	0.00193665	0.00139522	0.000604573	0.0156606	0.00115772	-0.297244	0.0238567	0.0752084	0.0132861	-0.113023	-0.00987014	0.516914
2.49	0.215799	-0.00154041	-0.0881613	-5.82E-05	-0.181531	0.0205705	-0.064005	0.000789778	0.805553	0.000718565	0.00114499	0.0021122	0.132213	-0.00592267	0.00407188	-0.00573799	-0.0510235	-0.0236044	-0.608402	0.00566235	0.127565	-0.00234451	0.225867	0.00095565	-0.119628	-0.00430556	-0.0670402	0.000221022	-0.353078	0.0188822	-0.28826	0.0136804	0.0830851	0.00321331	0.161686	-0.00796325	-0.84255	0.00150539	0.00139846	0.00010676	0.0156699	0.000993785	-0.296997	0.0228308	0.0753061	0.0116263	-0.113136	-0.00897209	0.517005
2.5	0.215805	-0.000758142	-0.0881227	-0.000808198	-0.181324	0.0216545	-0.0639977	0.000728688	0.805561	0.000680107	0.00116673	0.00224882	0.132151	-0.00701872	0.00402231	-0.00575168	-0.0512669	-0.0245991	-0.608348	0.00578259	0.127546	-0.00174003	0.225876	0.000829982	-0.119664	-0.0032828	-0.0670316	-0.000518518	-0.352882	0.0208472	-0.288138	0.010862	0.0831325	0.00657794	0.161613	-0.0076505	-0.842541	-0.000567652	0.00139935	-0.000501726	0.0156808	0.000809405	-0.296745	0.0259722	0.0753848	0.00995073	-0.113234	-0.00629047	0.517083
2.51	0.215813	-0.00108409	-0.0880867	-0.00166184	-0.181101	0.023342	-0.0639914	0.000612927	0.805567	0.000575077	0.0011896	0.00233431	0.132087	-0.00651133	0.00397228	-0.00523097	-0.0515245	-0.0266801	-0.608298	0.0051124	0.127531	-0.00243447	0.225888	0.000715925	-0.119688	-0.00114455	-0.0670342	-0.00159508	-0.352666	0.0228628	-0.288044	0.0082231	0.0832047	0.00727394	0.161553	-0.00644289	-0.842543	-0.000695223	0.00139549	-0.000238217	0.0156873	0.000163028	-0.296473	0.0274091	0.0754453	0.00874795	-0.113316	-0.00482321	0.517152
2.52	0.215822	-0.00117719	-0.0880529	-0.00184338	-0.180866	0.0241852	-0.0639863	0.000476992	0.805572	0.000440552	0.00121344	0.00243616	0.132026	-0.0062481	0.00392467	-0.00496757	-0.0517981	-0.0278758	-0.608255	0.00445357	0.127508	-0.00224676	0.225903	0.0018152	-0.119694	0.000889707	-0.0670477	-0.0016589	-0.352438	0.0234645	-0.287981	0.00469037	0.0832936	0.0104905	0.161504	-0.00464325	-0.842551	-0.000624967	0.00138798	-0.000995486	0.0156899	0.000204564	-0.2962	0.0261436	0.0754871	0.00598606	-0.113379	-0.00330102	0.517222
2.53	0.215834	-9.90E-05	-0.0880209	-0.00264382	-0.180621	0.0256716	-0.0639821	0.000365685	0.805576	0.000379078	0.00123835	0.00253509	0.131966	-0.00742165	0.00387998	-0.00467672	-0.0520849	-0.0300058	-0.608222	0.00402815	0.127488	-0.00188705	0.225922	0.0015632	-0.119683	0.00204657	-0.0670726	-0.00255569	-0.352199	0.0251049	-0.287956	0.000829331	0.083407	0.0127086	0.16147	-0.00387805	-0.842563	-0.00245642	0.00137507	-0.000903425	0.0156939	-9.45E-05	-0.295929	0.0273913	0.0755072	0.00422737	-0.113419	-0.000910568	0.517268
2.54	0.215848	-0.000753514	-0.08799	-0.00279419	-0.180363	0.0262929	-0.0639789	0.000246356	0.805578	0.000285648	0.00126429	0.00266125	0.13191	-0.00544893	0.00383822	-0.00416528	-0.0523831	-0.0299909	-0.608201	0.00132379	0.127469	-0.00178437	0.22595	0.00261826	-0.119652	0.00506912	-0.0671055	-0.00239017	-0.351942	0.0264802	-0.28797	-0.00306015	0.0835438	0.0132924	0.161456	-0.000669609	-0.842579	-0.00220628	0.00136001	-0.0015817	0.0156925	-0.00012527	-0.295659	0.0266733	0.0755122	0.00297484	-0.113436	0.00254971	0.517301
2.55	0.215868	-0.000440033	-0.087957	-0.00247847	-0.180095	0.0272566	-0.063977	0.00013901	0.805579	0.000201021	0.00129134	0.00275013	0.131857	-0.00472492	0.00379578	-0.00440267	-0.0526864	-0.0300772	-0.608196	-0.000278989	0.127448	-0.00221865	0.225986	0.00396452	-0.119605	0.00678946	-0.0671444	-0.00184005	-0.351672	0.0270779	-0.28802	-0.00670354	0.0836729	0.0134443	0.161455	-7.94E-05	-0.842608	-0.00295986	0.00133728	-0.00241338	0.0156876	-0.000787541	-0.295376	0.0289087	0.0755014	0.00130192	-0.113439	0.00261873	0.517312
2.56	0.215886	-0.000653813	-0.0879241	-0.0036526	-0.179814	0.0290558	-0.0639761	0.000120626	0.805579	-0.000167473	0.0013194	0.00286631	0.131808	-0.00526033	0.00375236	-0.00385677	-0.0529948	-0.0317619	-0.608198	0.000440809	0.127427	-0.00262256	0.226025	0.00374995	-0.119538	0.00879797	-0.0671932	-0.00315895	-0.351391	0.0287958	-0.288105	-0.00960705	0.0838106	0.0141232	0.161466	0.0019403	-0.842638	-0.00345982	0.00131558	-0.00113552	0.0156778	-0.000963522	-0.295108	0.0262661	0.0754752	0.000163959	-0.113435	0.00316525	0.517322
2.57	0.215895	-0.00240626	-0.087896	-0.00307306	-0.179524	0.0288037	-0.0639758	4.36E-05	0.805577	-0.00029292	0.00134853	0.0029842	0.13177	-0.0031982	0.00371642	-0.00421247	-0.0533112	-0.0319199	-0.608202	-0.000372808	0.127395	-0.00326459	0.226067	0.00405974	-0.119445	0.0126561	-0.0672567	-0.00213873	-0.351102	0.0286105	-0.288219	-0.0132708	0.0839338	0.010249	0.161492	0.00218971	-0.842662	-0.00145571	0.0012986	-0.00224961	0.0156746	-0.000247493	-0.294856	0.0220754	0.0754444	-0.0012528	-0.113412	0.00397596	0.51732
2.58	0.215888	-0.00383786	-0.0878659	-0.00347424	-0.179232	0.0295812	-0.0639758	3.25E-06	0.805575	-0.000342396	0.00137875	0.00306648	0.131752	-0.00109247	0.00368003	-0.00365853	-0.0536391	-0.0331969	-0.608214	-0.00186181	0.127359	-0.00462975	0.226113	0.00548392	-0.119318	0.0158854	-0.0673267	-0.00230513	-0.350806	0.029508	-0.288368	-0.0162649	0.0840351	0.0088886	0.161531	0.00458481	-0.842668	0.000130899	0.00127857	-0.00158849	0.0156731	-0.000377294	-0.29463	0.0226112	0.0754093	-0.00115095	-0.113384	0.00530985	0.517309
2.59	0.215881	-0.00379387	-0.0878385	-0.00394705	-0.178935	0.0299143	-0.0639758	1.05E-05	0.805571	-0.000344113	0.00140978	0.00315095	0.131739	-0.00106399	0.0036436	-0.00376375	-0.0539725	-0.0334725	-0.608237	-0.00218542	0.127314	-0.00277813	0.22616	0.00524894	-0.11918	0.0171271	-0.0674081	-0.00306022	-0.350506	0.0295695	-0.288539	-0.018522	0.0841117	0.00684066	0.16158	0.00560706	-0.842673	-0.000102649	0.00126189	-0.00115097	0.0156723	-0.000482973	-0.294425	0.018096	0.0753758	-0.000987838	-0.113353	0.00552254	0.517302
2.6	0.215875	-0.00323815	-0.0878103	-0.0033211	-0.178635	0.0297513	-0.0639758	7.72E-05	0.805568	-0.000445362	0.00144173	0.00322763	0.131725	-0.000826872	0.00360285	-0.00438418	-0.0543104	-0.0341008	-0.608263	-0.00309111	0.127271	-0.00587463	0.226218	0.00537929	-0.119033	0.0169168	-0.0674926	-0.00265957	-0.350205	0.029207	-0.288731	-0.0194912	0.0841548	0.00399675	0.161637	0.00490947	-0.842678	-0.000289625	0.00124439	-0.00191417	0.0156674	-0.000778245	-0.294231	0.0184721	0.0753448	-0.000923736	-0.113325	0.00480309	0.517279
2.61	0.215865	-0.00329913	-0.087786	-0.00409775	-0.178336	0.0298935	-0.0639757	0.000124065	0.805563	-0.000539958	0.00147439	0.00329915	0.13172	-0.000618572	0.00356818	-0.00359172	-0.0546537	-0.0343566	-0.608299	-0.00375612	0.127225	-0.00428647	0.22627	0.00605339	-0.118875	0.018076	-0.0675862	-0.00368555	-0.349904	0.0291531	-0.288939	-0.0216081	0.0841862	0.000221017	0.161704	0.0073609	-0.84268	-9.15E-05	0.0012324	-0.000847792	0.0156633	-0.000819891	-0.294043	0.0162246	0.0753203	-0.00105922	-0.113294	0.00522834	0.517251
2.62	0.21586	-0.00280768	-0.0877631	-0.00383494	-0.178039	0.0294456	-0.0639751	0.000154068	0.805557	-0.000514201	0.00150762	0.00333887	0.131713	-0.000912505	0.00353427	-0.00384468	-0.0549928	-0.0340688	-0.608341	-0.00453958	0.127178	-0.00532733	0.226331	0.00674337	-0.118716	0.0183488	-0.0676871	-0.00389788	-0.349613	0.0278243	-0.289167	-0.0233968	0.0841663	-0.00254451	0.161778	0.00787241	-0.842686	-0.000565636	0.00122308	-0.000942008	0.0156567	-0.0012417	-0.293866	0.0165712	0.0753063	0.000952611	-0.113264	0.00430068	0.517224
2.63	0.215854	-0.00343923	-0.0877413	-0.00454143	-0.177744	0.0290248	-0.0639742	0.000166798	0.80555	-0.000616971	0.00154112	0.00334616	0.131712	-0.000219976	0.00350432	-0.0022529	-0.0553355	-0.0338602	-0.608396	-0.00516931	0.127121	-0.00530991	0.226394	0.00703059	-0.118549	0.0203425	-0.0677943	-0.00496076	-0.349324	0.0279261	-0.289414	-0.0258483	0.084126	-0.00673292	0.161866	0.00915087	-0.842691	0.000451661	0.00121926	0.000440704	0.0156459	-0.00106078	-0.293708	0.0136078	0.0753053	0.00256834	-0.113238	0.00377117	0.517199
2.64	0.215855	-0.0025855	-0.0877156	-0.00383372	-0.177458	0.0283558	-0.0639728	0.000186908	0.805542	-0.000634688	0.00157474	0.00334587	0.13171	0.000293681	0.00347093	-0.00293298	-0.0556658	-0.0331811	-0.608462	-0.00683172	0.127064	-0.00668038	0.226468	0.00610571	-0.118381	0.0201114	-0.067899	-0.00418996	-0.349043	0.0269637	-0.28968	-0.027457	0.0840439	-0.00783572	0.161958	0.00843364	-0.842698	-0.000670354	0.00121247	0.000274655	0.0156343	-0.00159921	-0.293559	0.0144512	0.075321	0.00370183	-0.113217	0.00286652	0.517168
2.65	0.215847	-0.00309389	-0.0876921	-0.00396009	-0.177183	0.0265546	-0.0639712	0.000209126	0.805533	-0.00103759	0.00160816	0.00333938	0.131725	0.00147744	0.00344348	-0.00192191	-0.0559852	-0.0312555	-0.60854	-0.0079734	0.126999	-0.00787867	0.226545	0.00773108	-0.118199	0.0209586	-0.0680089	-0.00516203	-0.348772	0.0250357	-0.289962	-0.0290845	0.0839494	-0.0128752	0.162065	0.0123063	-0.842698	0.000378791	0.0012122	0.000576841	0.0156246	-0.000371638	-0.293411	0.013508	0.0753555	0.00594763	-0.11321	0.00215276	0.517147
2.66	0.215842	-0.00223601	-0.0876684	-0.00318863	-0.176927	0.0251067	-0.0639689	0.000275567	0.805524	-0.000991542	0.00164106	0.00324922	0.131744	0.00100515	0.00341449	-0.00316351	-0.0562825	-0.0295045	-0.608629	-0.00830279	0.126928	-0.00727093	0.226626	0.00792216	-0.118023	0.0193616	-0.0681176	-0.00452714	-0.348523	0.0235888	-0.290247	-0.0284622	0.0838453	-0.00849101	0.162171	0.0111578	-0.842696	-0.000303771	0.0012094	0.000198536	0.0156212	-0.000443756	-0.293272	0.0131022	0.0754039	0.00723539	-0.113214	8.48E-05	0.517142
2.67	0.21584	-0.00386125	-0.0876472	-0.00227829	-0.176686	0.0231401	-0.0639656	0.000329423	0.805514	-0.00107322	0.00167304	0.00314408	0.131756	0.00279632	0.0033819	-0.00370607	-0.056566	-0.027815	-0.60871	-0.00818894	0.126868	-0.00609574	0.226702	0.00869966	-0.117861	0.0198974	-0.0682236	-0.00337382	-0.348285	0.022152	-0.29052	-0.0269679	0.0837597	-0.00844833	0.162276	0.0110782	-0.842696	0.00243979	0.0012094	-0.000224017	0.0156209	-0.000328826	-0.293158	0.00870734	0.0754716	0.00762988	-0.113236	-0.00161028	0.517156
2.68	0.215824	-0.00256843	-0.0876255	-0.00275544	-0.176465	0.021667	-0.0639618	0.000445417	0.805505	-0.000947089	0.00170392	0.00303479	0.131784	0.00127092	0.00334797	-0.0031944	-0.0568436	-0.0277225	-0.608795	-0.0076024	0.126795	-0.0065178	0.226778	0.0085707	-0.117698	0.0171403	-0.0683239	-0.00403488	-0.348065	0.0202733	-0.290775	-0.0242933	0.0836854	-0.00688357	0.162378	0.010004	-0.842675	0.00107674	0.00121012	0.000565569	0.0156227	-0.000166603	-0.293064	0.00888227	0.075545	0.00895885	-0.113268	-0.0023103	0.517174
2.69	0.21582	-0.00195081	-0.0876091	-0.00232275	-0.176262	0.0192003	-0.0639574	0.000420783	0.805496	-0.00081117	0.00173357	0.0029038	0.131796	0.000812509	0.00331984	-0.00281745	-0.0571011	-0.0245528	-0.60887	-0.00672062	0.126749	-0.00443004	0.226847	0.00666224	-0.117559	0.0154497	-0.0684192	-0.00376935	-0.34787	0.0178038	-0.291012	-0.0227286	0.0836268	-0.00404958	0.162474	0.00849042	-0.842669	0.000610459	0.0012118	-8.30E-05	0.0156264	0.000201439	-0.292963	0.00888673	0.0756271	0.00927003	-0.113307	-0.00338181	0.517201
2.7	0.215815	-0.0019293	-0.0875935	-0.00253498	-0.17608	0.0177478	-0.0639532	0.000479637	0.805489	-0.000697325	0.00176188	0.00277514	0.131807	0.000489641	0.00329689	-0.00209317	-0.0573351	-0.0234709	-0.608936	-0.00578365	0.126708	-0.00428723	0.226911	0.00683123	-0.117429	0.014386	-0.0685083	-0.00425044	-0.347692	0.0167538	-0.291233	-0.0209387	0.0835952	-0.00288958	0.162563	0.008491	-0.842664	0.000375499	0.00121227	0.000600585	0.0156284	-0.000170217	-0.292868	0.00905409	0.0757111	0.00935415	-0.113345	-0.00306939	0.517246
2.71	0.215808	-0.00250983	-0.0875806	-0.00157647	-0.175916	0.0152361	-0.0639487	0.000432099	0.805482	-0.000647312	0.00178876	0.00259908	0.131819	0.00183289	0.00328105	-0.00172782	-0.0575489	-0.0200048	-0.608996	-0.00606851	0.12666	-0.00315466	0.22697	0.00591977	-0.117312	0.013929	-0.0685931	-0.003129	-0.347535	0.0136694	-0.291434	-0.0195795	0.0835727	-0.00152555	0.162646	0.0077196	-0.84266	0.000626057	0.00121428	-0.000195517	0.0156287	-0.000276452	-0.292773	0.0101099	0.0757932	0.00824586	-0.113388	-0.0029222	0.517303
2.72	0.215798	-0.0025064	-0.0875705	-0.00194624	-0.175773	0.0131331	-0.0639445	0.000376533	0.805476	-0.00060446	0.00181391	0.00243432	0.131837	0.0018245	0.00327264	-0.000353706	-0.057737	-0.0179277	-0.609054	-0.00551583	0.126629	-0.0026279	0.227023	0.00546462	-0.117198	0.0131536	-0.0686723	-0.00324443	-0.3474	0.0119477	-0.291625	-0.0183141	0.0835629	-0.000985324	0.162727	0.00828601	-0.84266	0.000561073	0.00121656	0.00024096	0.0156276	-0.000190857	-0.292667	0.00911313	0.0758686	0.00851879	-0.11343	-0.00337139	0.517366
2.73	0.215782	-0.00357948	-0.0875625	-0.00197881	-0.175656	0.0110381	-0.0639406	0.000352954	0.805469	-0.000667359	0.00183746	0.00226225	0.131864	0.0036421	0.00327012	0.00061768	-0.0579023	-0.0163361	-0.609112	-0.00586774	0.126591	-0.00367187	0.227073	0.00591285	-0.117086	0.0142527	-0.0687458	-0.00319461	-0.347288	0.0101226	-0.291807	-0.0188998	0.0835542	3.38E-05	0.162805	0.00987701	-0.842661	0.00131831	0.00121389	0.000609113	0.0156287	5.45E-05	-0.292562	0.00889668	0.0759377	0.0069139	-0.11347	-0.00212414	0.51744
2.74	0.215763	-0.0021997	-0.0875576	-0.00186716	-0.175559	0.00888674	-0.0639371	0.00024116	0.805463	-0.000472445	0.00185909	0.00205447	0.1319	0.0025369	0.00327283	0.0007051	-0.058049	-0.0138621	-0.609175	-0.00533178	0.126555	-0.00115317	0.227117	0.00337892	-0.116973	0.0120863	-0.0688187	-0.00335618	-0.347195	0.00825743	-0.291989	-0.0175654	0.0835593	0.0018449	0.162884	0.00764084	-0.842662	-0.000607426	0.00121307	0.000464245	0.0156302	-0.000126547	-0.292456	0.0107755	0.0759908	0.0054791	-0.113509	-0.00166163	0.517515
2.75	0.215747	-0.00160687	-0.0875519	-0.00101495	-0.175484	0.00664604	-0.063934	0.000276579	0.805456	-0.000551189	0.00187875	0.00186689	0.131934	0.00315305	0.00327206	-0.000172956	-0.0581685	-0.0115837	-0.609237	-0.0067848	0.126527	-0.00211949	0.227164	0.00432219	-0.116871	0.0111591	-0.0688832	-0.00280322	-0.34712	0.00571144	-0.292163	-0.0176494	0.0835819	0.00394897	0.162965	0.00778312	-0.842671	-0.00185948	0.00120751	-0.000434727	0.0156288	-0.000384563	-0.292338	0.0127912	0.0760216	0.00374597	-0.11354	-0.000690462	0.517571
2.76	0.215736	-0.00144675	-0.0875523	-0.00114346	-0.175428	0.00418541	-0.0639313	0.000274791	0.80545	-0.000578827	0.00189668	0.00172011	0.131966	0.00269788	0.00327481	0.00046267	-0.0582754	-0.0100698	-0.609298	-0.00558948	0.126502	-0.00179057	0.227204	0.00354311	-0.116778	0.0105953	-0.0689503	-0.00315977	-0.347071	0.00321513	-0.292337	-0.0169345	0.083636	0.00641174	0.163045	0.00758834	-0.842692	-0.00284827	0.00120236	-0.000677513	0.0156287	2.09E-05	-0.292211	0.0131688	0.0760327	0.00192258	-0.113557	0.0009629	0.517612
2.77	0.215719	-0.00230284	-0.0875507	-0.000734053	-0.175395	0.00295702	-0.0639289	0.00022942	0.805443	-0.000627182	0.00191272	0.0014907	0.132007	0.00423825	0.00327619	0.000680692	-0.0583614	-0.00844489	-0.60936	-0.00615179	0.126479	-0.0034998	0.227243	0.00376069	-0.116682	0.0113462	-0.0690084	-0.00223676	-0.347039	0.00307714	-0.292507	-0.0167502	0.0837135	0.00914121	0.163122	0.00764878	-0.842712	-0.00250652	0.00119115	-0.000304495	0.0156274	-0.00103709	-0.292074	0.0172757	0.0760255	0.00012244	-0.113564	0.00153817	0.517637
2.78	0.215694	-0.00232936	-0.0875554	-0.000588671	-0.175375	0.00111379	-0.0639273	0.000174414	0.805437	-0.000589723	0.00192688	0.00134314	0.132059	0.00439573	0.00328774	0.00113393	-0.0584316	-0.00637792	-0.609421	-0.0052451	0.126456	-0.00127338	0.227273	0.00271739	-0.116581	0.0110679	-0.0690693	-0.00181896	-0.347011	0.00145382	-0.292674	-0.0163985	0.0838099	0.00915323	0.163204	0.00666261	-0.842732	-0.00254227	0.0011887	-0.000481512	0.0156197	-0.00132238	-0.291922	0.0158703	0.0760017	-0.00226977	-0.113558	0.00255822	0.51765
2.79	0.215662	-0.00368592	-0.0875597	-0.000628822	-0.175378	-0.00112346	-0.0639256	0.000153499	0.80543	-0.000533541	0.00193971	0.00122103	0.132116	0.00623429	0.00330261	0.00229446	-0.0584785	-0.00468181	-0.609475	-0.0053929	0.126437	-0.002482	0.227302	0.00256842	-0.116479	0.011952	-0.0691231	-0.00187536	-0.347003	-0.000195912	-0.292835	-0.0158786	0.0839156	0.0116397	0.163279	0.00809095	-0.842746	-0.00168554	0.00117997	-0.000379088	0.0156134	-0.00063664	-0.291783	0.0135511	0.0759632	-0.00284027	-0.113542	0.00364432	0.517651
2.8	0.215623	-0.00487113	-0.0875684	-0.000138569	-0.175396	-0.00244431	-0.0639243	0.000170769	0.805426	-0.000439862	0.00195122	0.00108135	0.132181	0.00736239	0.0033236	0.00224103	-0.058514	-0.0032341	-0.609521	-0.00421726	0.126423	-0.000244653	0.227317	0.00133835	-0.116377	0.0120013	-0.0691779	-0.00132723	-0.34701	-0.0020076	-0.292982	-0.0137829	0.0840406	0.0130467	0.163346	0.00627295	-0.842761	4.17E-05	0.00117452	-0.000228884	0.0156084	-0.00123078	-0.29163	0.0161865	0.0759162	-0.00321721	-0.113524	0.00464054	0.517637
2.81	0.215567	-0.0042794	-0.0875756	-0.000144346	-0.175433	-0.00442405	-0.0639231	0.00018062	0.805421	-0.000404074	0.00196157	0.000997895	0.132262	0.00633091	0.00334751	0.0029778	-0.0585291	-0.0012917	-0.609562	-0.00307312	0.126402	-0.0027332	0.227333	0.000214022	-0.116269	0.0101523	-0.0692274	-0.00135767	-0.347037	-0.00371013	-0.293112	-0.0114152	0.0841545	0.0100144	0.163411	0.00484464	-0.842756	-0.000818899	0.00116744	-0.000474731	0.0156007	-0.000940544	-0.291489	0.0166286	0.0758634	-0.0041778	-0.113496	0.0044336	0.517616
2.82	0.215518	-0.00562685	-0.0875892	-0.000136866	-0.175484	-0.00594626	-0.0639216	0.000218412	0.805419	-0.000420759	0.00197102	0.000897711	0.132329	0.00749066	0.00337933	0.00398169	-0.0585277	0.00072439	-0.609586	-0.00200366	0.126392	-0.000292098	0.227334	5.90E-05	-0.116186	0.00974272	-0.0692734	-0.00131847	-0.347076	-0.00498199	-0.29321	-0.00835981	0.0842694	0.0118567	0.163459	0.00416804	-0.84276	0.000220886	0.00116407	-5.15E-05	0.0155961	-0.000719992	-0.29136	0.0134035	0.075808	-0.00436873	-0.113464	0.00548893	0.517589
2.83	0.215457	-0.00568009	-0.0875989	0.000556744	-0.175552	-0.00713513	-0.0639198	0.000178086	0.805417	-0.00022869	0.00197966	0.000806971	0.132405	0.00714521	0.0034083	0.00316826	-0.0585117	0.00105197	-0.609601	-0.00086874	0.126385	-0.000467196	0.227331	-0.000124805	-0.116107	0.00798392	-0.06931	-0.000746386	-0.347134	-0.00694	-0.293279	-0.00496865	0.0843662	0.00978727	0.163492	0.00209362	-0.842751	0.000874171	0.00115638	-0.000258889	0.0155902	-0.00117054	-0.29125	0.0120093	0.0757568	-0.0045451	-0.113434	0.00473726	0.517554
2.84	0.215397	-0.00542805	-0.0876111	0.000557847	-0.17563	-0.00863035	-0.063918	0.000229014	0.805417	-6.06E-05	0.00198762	0.000778861	0.132473	0.00646179	0.00344007	0.0038014	-0.0584934	0.00240959	-0.609604	9.09E-05	0.126372	-0.00106966	0.227323	-0.000825962	-0.116049	0.00578843	-0.0693417	-0.00111341	-0.347206	-0.00800012	-0.293313	-0.00165402	0.084464	0.0089301	0.163512	0.00169457	-0.842743	0.000105249	0.0011558	-3.05E-05	0.0155821	-0.000678691	-0.291145	0.0139294	0.0757047	-0.00362635	-0.113402	0.00376641	0.517502
2.85	0.215338	-0.00506344	-0.0876193	0.0012524	-0.175724	-0.00945004	-0.0639165	0.000222714	0.805418	0.000234498	0.0019952	0.000719331	0.132546	0.00694583	0.00347051	0.00357114	-0.0584578	0.00385338	-0.609609	-0.000428088	0.126364	0.000155972	0.22731	-0.00117269	-0.116007	0.00412674	-0.0693607	-0.000188746	-0.347294	-0.0094184	-0.293317	0.00036412	0.084535	0.00608521	0.16352	0.000821886	-0.842739	-0.000406048	0.00115012	-0.000116533	0.0155749	-0.00105623	-0.291035	0.0121257	0.0756697	-0.00145303	-0.113378	0.00345164	0.517447
2.86	0.215287	-0.00387177	-0.0876312	0.00149396	-0.17582	-0.0104394	-0.0639151	0.000154536	0.80542	0.000266967	0.00200216	0.000692637	0.132605	0.00472845	0.00350585	0.00334532	-0.0584084	0.0058599	-0.609602	0.00178955	0.126368	0.00102602	0.227287	-0.00178627	-0.115981	0.00206039	-0.0693799	-0.000611338	-0.347392	-0.0107077	-0.293307	0.00189136	0.0845899	0.00471953	0.16352	-0.000748146	-0.842749	-0.00196458	0.00115566	-0.000158161	0.0155651	-0.000924087	-0.290921	0.0110651	0.0756525	0.00183331	-0.113363	0.00179332	0.517385
2.87	0.215231	-0.00477515	-0.0876354	0.00174797	-0.175932	-0.0111027	-0.0639141	0.000141018	0.805422	0.000367161	0.00200912	0.000693102	0.132667	0.00562006	0.0035347	0.00348605	-0.0583485	0.0051326	-0.609587	0.0020128	0.126354	-0.00242905	0.227263	-0.00235891	-0.115961	0.00167779	-0.0693872	-0.000290614	-0.3475	-0.0106569	-0.293275	0.00471458	0.0846284	0.00282434	0.163504	-0.00228108	-0.842755	-0.000525225	0.00115219	0.000485534	0.0155578	-0.000998633	-0.290814	0.00944969	0.0756652	0.00361367	-0.11336	0.00175669	0.517325
2.88	0.215177	-0.00339363	-0.0876396	0.00227255	-0.176052	-0.0122989	-0.0639132	0.00010504	0.805426	0.000381606	0.00201589	0.000670092	0.132726	0.00465845	0.00356377	0.00301377	-0.0582871	0.00700297	-0.609569	0.00201445	0.126341	-0.000542603	0.227235	-0.00300475	-0.115961	-0.00159447	-0.0693896	-0.000399968	-0.347622	-0.0136861	-0.293211	0.00799276	0.0846351	-0.00116901	0.163478	-0.00382361	-0.842761	-0.00219943	0.00115425	0.000118624	0.0155498	-0.000854457	-0.290724	0.00986752	0.0757013	0.0062109	-0.113366	-0.000117469	0.517266
2.89	0.215131	-0.00359923	-0.0876438	0.00272953	-0.176177	-0.0129777	-0.0639126	7.86E-05	0.805429	0.000460158	0.00202248	0.000658007	0.132777	0.00503632	0.00359091	0.00274771	-0.0582122	0.00819302	-0.609547	0.00222731	0.126343	-0.000860582	0.227205	-0.00295125	-0.115983	-0.00285809	-0.0693853	7.48E-05	-0.347766	-0.0149266	-0.293119	0.0106498	0.084619	-0.00388535	0.163438	-0.0045165	-0.842777	-0.00207527	0.0011609	0.000398127	0.0155424	-0.000937742	-0.290629	0.00808436	0.0757651	0.00896376	-0.113386	-0.00114722	0.517205
2.9	0.215085	-0.00369163	-0.0876401	0.00327642	-0.176318	-0.0140428	-0.0639125	1.34E-05	0.805434	0.000533795	0.00202908	0.000663397	0.13283	0.00547562	0.0036114	0.00291004	-0.058126	0.00842367	-0.609525	0.00247251	0.126323	-0.0030794	0.227175	-0.00417319	-0.11602	-0.0040087	-0.0693659	0.000536264	-0.34792	-0.0150624	-0.292996	0.0129305	0.0845666	-0.0062732	0.163385	-0.00536479	-0.842792	-0.00190177	0.00115991	0.000332927	0.015536	-0.000429662	-0.290544	0.00720699	0.0758508	0.0102626	-0.113422	-0.00353639	0.517162
2.91	0.215035	-0.00405793	-0.0876343	0.00374958	-0.176466	-0.0143362	-0.0639126	-0.000127352	0.805439	0.000501627	0.0020357	0.00066708	0.132891	0.00569193	0.00363237	0.0026019	-0.0580337	0.00944769	-0.609503	0.0029656	0.126314	-0.000903217	0.227141	-0.00334416	-0.116059	-0.00438308	-0.0693439	0.000658301	-0.348081	-0.016471	-0.292861	0.0142335	0.0845002	-0.00799212	0.163326	-0.00616156	-0.842802	-0.00124467	0.00116369	0.000930348	0.0155319	-0.000572251	-0.290472	0.00399145	0.0759553	0.0121022	-0.113471	-0.0037782	0.517132
2.92	0.214981	-0.00474112	-0.0876243	0.00509557	-0.176622	-0.0155732	-0.0639138	-0.000144003	0.805444	0.000522551	0.00204223	0.000639223	0.132956	0.00759383	0.0036515	0.00177825	-0.0579272	0.0111481	-0.60948	0.00203525	0.126304	-0.000966484	0.227105	-0.00277962	-0.116101	-0.00437414	-0.0693181	0.00177508	-0.348261	-0.0184636	-0.292714	0.0152448	0.084418	-0.00849671	0.163257	-0.00645597	-0.842808	-0.000535598	0.00116807	-3.30E-06	0.0155301	-0.000347224	-0.290415	0.00423744	0.0760791	0.0135325	-0.11353	-0.00545991	0.517124
2.93	0.214924	-0.00397717	-0.0876096	0.00504559	-0.176788	-0.0159119	-0.0639156	-0.000227165	0.805449	0.000545222	0.00204854	0.000615344	0.133031	0.00666064	0.00366664	0.00166526	-0.0578151	0.0104701	-0.609462	0.00210996	0.126288	-0.00210535	0.227072	-0.00281081	-0.116145	-0.00581828	-0.0692853	0.00164496	-0.348448	-0.0179954	-0.292554	0.0165138	0.0843234	-0.0118382	0.163188	-0.00702522	-0.842807	-0.00177818	0.00117234	0.000597731	0.0155308	-0.00025025	-0.290371	0.0057332	0.0762162	0.0152543	-0.113594	-0.00579065	0.517137
2.94	0.214869	-0.00500495	-0.0875947	0.0053597	-0.176955	-0.0159985	-0.0639184	-0.000258186	0.805454	0.000527189	0.00205458	0.000592052	0.133106	0.00842951	0.00368063	0.00167673	-0.0577102	0.0107776	-0.609444	0.00187211	0.126264	-0.000998498	0.22703	-0.00411329	-0.116192	-0.00497257	-0.069249	0.00260439	-0.348627	-0.0176115	-0.292387	0.0173174	0.0842153	-0.0081349	0.163108	-0.00828123	-0.842809	-0.000217817	0.00118319	0.00121162	0.0155295	-0.000628817	-0.290328	0.000416083	0.0763593	0.0141395	-0.113665	-0.00744734	0.517164
2.95	0.214801	-0.00486383	-0.0875744	0.00548433	-0.177131	-0.0168766	-0.0639218	-0.000342445	0.805459	0.000598017	0.00206046	0.000571346	0.133197	0.00895297	0.0036904	0.00173845	-0.0575919	0.0112588	-0.609428	0.00129989	0.126251	-0.00239495	0.226994	-0.0050193	-0.11623	-0.00557311	-0.0692061	0.00213402	-0.348816	-0.0191383	-0.29221	0.018244	0.0841229	-0.00836268	0.163029	-0.0084334	-0.842795	0.000657239	0.00119124	0.00121058	0.0155297	2.36E-05	-0.290291	0.00295475	0.0765027	0.0139086	-0.113743	-0.0072396	0.517203
2.96	0.214742	-0.00381355	-0.0875605	0.00552074	-0.17731	-0.0174495	-0.0639253	-0.000404786	0.805465	0.000577553	0.00206605	0.000549744	0.133277	0.00722293	0.00370737	0.00155196	-0.0574688	0.0127787	-0.609408	0.00232383	0.126234	-0.000683912	0.226949	-0.00378742	-0.116289	-0.00772114	-0.0691675	0.00178025	-0.349012	-0.0195832	-0.292017	0.0199146	0.0840525	-0.00667385	0.162946	-0.00789381	-0.842788	-9.20E-05	0.0012065	0.0011722	0.0155358	0.000394438	-0.290262	0.00177167	0.0766352	0.0130124	-0.113834	-0.0101202	0.517267
2.97	0.214691	-0.00285663	-0.0875445	0.00580852	-0.177496	-0.0178598	-0.0639294	-0.000425023	0.805471	0.000540148	0.00207144	0.000532484	0.133347	0.00660935	0.0037203	0.000986398	-0.0573356	0.0132924	-0.609381	0.00226204	0.126231	-0.000743505	0.226905	-0.00367007	-0.116358	-0.00891165	-0.069123	0.00212579	-0.349217	-0.0199542	-0.291818	0.0203439	0.0839897	-0.00489909	0.162858	-0.00931212	-0.842784	-0.00081342	0.00121752	0.000729802	0.0155414	0.00018719	-0.290236	0.000855637	0.0767573	0.0118298	-0.113936	-0.00991375	0.517327
2.98	0.214643	-0.00301614	-0.0875275	0.00547285	-0.177685	-0.0179949	-0.0639339	-0.000487407	0.805477	0.000572721	0.00207654	0.000483727	0.133417	0.00681311	0.00373143	0.00168518	-0.0572023	0.0127088	-0.609359	0.00203254	0.126215	-0.00180512	0.226861	-0.00468747	-0.116432	-0.0085194	-0.0690748	0.00183941	-0.349423	-0.0199496	-0.291616	0.020046	0.0839499	-0.00421192	0.162771	-0.00825561	-0.842781	-0.000469313	0.00122683	0.0011967	0.0155455	0.000128481	-0.290206	0.0041631	0.0768612	0.0096169	-0.114031	-0.00870529	0.51738
2.99	0.214598	-0.00248752	-0.0875104	0.00475025	-0.177874	-0.0177337	-0.0639389	-0.000528964	0.805483	0.000476127	0.00208114	0.000439663	0.133487	0.00631805	0.00374195	0.00206582	-0.0570694	0.0125116	-0.609341	0.00162297	0.126202	-0.00185349	0.22682	-0.00418141	-0.116505	-0.00836435	-0.0690246	0.00116266	-0.349629	-0.0197023	-0.291419	0.0187934	0.0839184	-0.00286547	0.162687	-0.00693603	-0.84278	-0.000980361	0.00123708	0.00200801	0.0155458	0.00010206	-0.290156	0.00540972	0.0769446	0.00816996	-0.11412	-0.0063297	0.517433
3	0.214566	-0.00158067	-0.0874974	0.00523595	-0.178065	-0.0183756	-0.0639446	-0.000565035	0.805488	0.00045375	0.00208549	0.0004195	0.133546	0.00587019	0.00375496	0.00165427	-0.0569327	0.0135211	-0.609328	0.00127359	0.126195	-0.000240923	0.226777	-0.00356917	-0.116585	-0.00855798	-0.0689758	0.00199196	-0.349837	-0.0199939	-0.291236	0.0173675	0.0839012	0.000202276	0.162607	-0.0072998	-0.842794	-0.00185863	0.0012455	0.000885594	0.0155491	0.000397822	-0.290066	0.0101715	0.0770128	0.00664614	-0.11419	-0.00560411	0.517466
3.01	0.214536	-0.000533967	-0.0874875	0.00486457	-0.178255	-0.0183623	-0.0639507	-0.000664206	0.805492	0.00043976	0.00208933	0.000361621	0.133607	0.00540346	0.00377111	0.00163025	-0.0567951	0.013499	-0.609322	8.45E-05	0.126177	-0.00112355	0.226742	-0.00321319	-0.116652	-0.00762358	-0.0689333	0.00157099	-0.350037	-0.0195578	-0.291083	0.0136419	0.0838947	-0.000114503	0.162545	-0.00565136	-0.842808	-0.00325658	0.00125735	0.00087755	0.0155539	0.000679896	-0.289962	0.0125122	0.077059	0.00543597	-0.114242	-0.00384955	0.517493
3.02	0.214508	-0.00110845	-0.0874795	0.00466267	-0.178444	-0.0180132	-0.0639579	-0.000677766	0.805494	0.000342324	0.002093	0.000358706	0.133674	0.00633427	0.00378616	0.00167062	-0.0566607	0.0127369	-0.609329	-0.000614267	0.126169	-0.00139856	0.226707	-0.00288793	-0.116704	-0.00529153	-0.0688967	0.00144845	-0.350229	-0.0180191	-0.290965	0.0104991	0.0839055	0.00144546	0.162497	-0.00430764	-0.842825	-0.00193927	0.00126597	0.000915143	0.0155627	0.000508086	-0.289835	0.0139245	0.0770903	0.00388959	-0.11428	-0.00152552	0.517509
3.03	0.214483	-0.0007074	-0.0874733	0.0042868	-0.178631	-0.0180944	-0.0639651	-0.000694426	0.805496	0.000190243	0.00209665	0.000356733	0.133736	0.0060529	0.00380315	0.0021772	-0.056527	0.0131864	-0.609336	-0.000901489	0.126145	-0.0019522	0.226677	-0.00326962	-0.11675	-0.00515555	-0.0688664	0.000749322	-0.350413	-0.018234	-0.290862	0.00976841	0.0839328	0.00426545	0.162456	-0.0041027	-0.84284	-0.00204069	0.00127222	0.00058732	0.0155702	0.000694157	-0.289704	0.0139727	0.0771106	0.00305431	-0.114302	-0.000805023	0.517508
3.04	0.214458	-0.000433217	-0.0874728	0.00395589	-0.178816	-0.0177482	-0.0639722	-0.000738234	0.805496	0.000177307	0.0021002	0.0003491	0.133802	0.00576685	0.00382576	0.00224707	-0.0563919	0.0128877	-0.609349	-0.00127579	0.12614	-0.000552893	0.226648	-0.00264096	-0.11679	-0.00427505	-0.0688472	0.000423147	-0.350598	-0.0183579	-0.290779	0.00746006	0.083979	0.00494569	0.162427	-0.00293668	-0.842849	-0.00193368	0.00127938	0.000325469	0.0155767	0.000396893	-0.28957	0.0140399	0.0771208	0.00226174	-0.114314	0.000229994	0.517489
3.05	0.214437	-0.000692875	-0.0874737	0.00286724	-0.178997	-0.0172939	-0.0639794	-0.000740902	0.805497	0.000136629	0.00210388	0.000372271	0.133863	0.00565859	0.00384825	0.00317844	-0.0562626	0.0120201	-0.609365	-0.00144778	0.126128	-0.000619789	0.226622	-0.00233392	-0.116821	-0.0023807	-0.0688313	-0.000423166	-0.35078	-0.0174349	-0.290721	0.00466188	0.0840394	0.00808718	0.162408	-0.000860839	-0.842858	-0.00147047	0.00128125	0.000877627	0.0155808	0.000587477	-0.289425	0.0180517	0.0771249	0.00148924	-0.114322	0.00166481	0.51745
3.06	0.21442	-0.000239131	-0.0874809	0.0030622	-0.179171	-0.0171131	-0.0639866	-0.000766573	0.805497	-6.49E-05	0.00210776	0.000411072	0.133919	0.00558368	0.00387491	0.00276396	-0.0561413	0.0117088	-0.609382	-0.0021084	0.126127	-0.00020833	0.226598	-0.00238556	-0.116846	-0.00207397	-0.0688258	-0.000121261	-0.350952	-0.0165642	-0.290684	0.00303653	0.0841234	0.00884635	0.162398	-0.000942172	-0.84287	-0.00131487	0.00128455	-0.000101037	0.015586	0.000278828	-0.289273	0.0160343	0.0771264	0.00164505	-0.114322	0.00145369	0.517405
3.07	0.214404	-0.000367873	-0.0874903	0.00265543	-0.17934	-0.0168096	-0.0639939	-0.000655595	0.805496	-0.000376398	0.00211199	0.000451301	0.133974	0.00567771	0.00390358	0.00323387	-0.0560288	0.0110905	-0.609402	-0.0024688	0.126114	-0.00276781	0.226577	-0.0019636	-0.116864	-0.000962025	-0.0688251	-0.000434481	-0.351112	-0.016085	-0.290662	0.00127408	0.0842073	0.00741771	0.162397	-7.92E-06	-0.842876	-0.00102222	0.00128656	-0.000377344	0.0155879	0.000307319	-0.28912	0.0144281	0.0771274	0.00199949	-0.114319	0.00217226	0.51736
3.08	0.214384	-0.000426682	-0.0874995	0.0025597	-0.179505	-0.0159415	-0.0640009	-0.000657649	0.805494	-0.000255508	0.00211661	0.000483825	0.134038	0.00607768	0.00393429	0.00315992	-0.0559165	0.0108381	-0.609432	-0.00326644	0.126092	-0.00157725	0.226557	-0.00155416	-0.11687	-7.42E-05	-0.0688271	-0.000338375	-0.351269	-0.0152196	-0.290658	-3.39E-05	0.0842718	0.00678063	0.162402	0.000502657	-0.842872	-0.000262294	0.00128414	-0.000357898	0.0155893	-7.40E-05	-0.288979	0.015118	0.077129	0.00180949	-0.114312	0.00250617	0.517314
3.09	0.214373	9.84E-05	-0.0875116	0.00212713	-0.179661	-0.0152219	-0.0640071	-0.000663074	0.805492	-0.000278542	0.00212173	0.000536808	0.13409	0.00477673	0.00396416	0.00303679	-0.0558072	0.0104783	-0.60946	-0.00269147	0.126084	0.000896627	0.226539	-0.00158497	-0.116881	-0.000670313	-0.0688345	-0.00105729	-0.351413	-0.0143213	-0.290661	0.000135313	0.0843419	0.0072543	0.16241	0.000199301	-0.84287	0.000832884	0.00128385	-0.000143477	0.0155899	5.60E-05	-0.288844	0.0130953	0.0771377	0.00278971	-0.114309	0.00167813	0.517257
3.1	0.214366	0.00180297	-0.087525	0.00117268	-0.179808	-0.0144086	-0.0640128	-0.000541357	0.80549	-0.000326868	0.00212747	0.000627354	0.134131	0.00233771	0.00399513	0.00357708	-0.055708	0.00902947	-0.609484	-0.00218958	0.126076	-0.00211387	0.226528	-0.00154643	-0.116895	-0.00196723	-0.0688447	-0.00256366	-0.351553	-0.0140787	-0.290667	-0.000529178	0.084402	0.00608158	0.162423	0.000747506	-0.842866	-0.000549205	0.00128594	0.000408436	0.01559	0.000326395	-0.288704	0.0137355	0.0771554	0.00372129	-0.114308	0.00121904	0.517195
3.11	0.214376	0.00239347	-0.0875421	0.00123976	-0.179945	-0.0139349	-0.0640177	-0.000426311	0.805488	-0.000297194	0.00213416	0.000690267	0.134152	0.00160892	0.00402835	0.00343229	-0.05562	0.00895284	-0.609508	-0.00263991	0.126062	-0.000372796	0.226516	-0.00121057	-0.116928	-0.00274027	-0.0688589	-0.00276744	-0.35169	-0.0133614	-0.290673	-0.000805021	0.084459	0.00435592	0.162435	0.000959764	-0.842873	-0.000533839	0.00128863	-2.89E-05	0.0155897	0.000268637	-0.288563	0.0105046	0.0771885	0.00517745	-0.114316	-0.00036334	0.517121
3.12	0.214393	0.00430985	-0.0875596	0.000923823	-0.180076	-0.0128743	-0.0640219	-0.000402456	0.805486	-0.000421809	0.00214135	0.000761937	0.134168	-0.000438336	0.00406118	0.00267082	-0.0555313	0.00834617	-0.609539	-0.00287812	0.126053	-0.000440246	0.22651	-0.000253426	-0.116967	-0.00440352	-0.0688761	-0.00307709	-0.351822	-0.0125282	-0.290687	-0.00159088	0.0844868	0.00184767	0.162455	0.00192906	-0.842879	-0.00193684	0.00129193	0.000194391	0.0155897	-2.99E-05	-0.288433	0.0133575	0.0772364	0.00725238	-0.114332	-0.00111033	0.517057
3.13	0.214421	0.0042256	-0.0875748	0.00118828	-0.180198	-0.0122707	-0.0640255	-0.000326496	0.805483	-0.000350821	0.00214927	0.000826033	0.13417	-0.000416511	0.00408622	0.00230585	-0.0554535	0.00723177	-0.60957	-0.00329148	0.12604	-0.00128545	0.226509	1.95E-05	-0.117011	-0.00392051	-0.0688878	-0.00274014	-0.351943	-0.0114345	-0.290707	-0.00223901	0.0845053	0.00140937	0.162475	0.00165661	-0.842887	-0.00106221	0.00129559	3.77E-05	0.0155866	-1.54E-06	-0.288307	0.0108084	0.0772994	0.00793518	-0.114357	-0.00109955	0.517001
3.14	0.214451	0.00434964	-0.0875878	0.00120626	-0.180317	-0.011899	-0.0640283	-0.000227353	0.80548	-0.000376063	0.00215799	0.000913382	0.134171	-0.000305972	0.00410962	0.00247535	-0.055383	0.00690998	-0.609606	-0.00374544	0.126019	-0.00228706	0.226512	7.55E-05	-0.117058	-0.00428872	-0.0688998	-0.00290578	-0.352057	-0.011454	-0.290728	-0.00184581	0.0845072	-0.00211847	0.162496	0.00131181	-0.842889	4.20E-05	0.001298	7.47E-05	0.0155859	0.00043161	-0.288189	0.0106351	0.0773807	0.0102812	-0.114392	-0.00293949	0.516956
3.15	0.214489	0.00568848	-0.0876013	0.000813245	-0.180427	-0.0112268	-0.0640298	-0.000159398	0.805477	-0.000350581	0.00216752	0.000994835	0.134161	-0.00254664	0.00413189	0.00200332	-0.0553159	0.00663858	-0.609641	-0.00347994	0.126002	-0.000977013	0.226515	0.000770364	-0.117117	-0.00656364	-0.068913	-0.00382587	-0.352174	-0.0118499	-0.290743	-0.00052116	0.0844817	-0.0019385	0.162514	0.00139048	-0.842889	-0.00106366	0.00130472	0.000417339	0.0155857	0.00056216	-0.288073	0.00975406	0.0774725	0.0107719	-0.114433	-0.00382073	0.516925
3.16	0.214534	0.0059437	-0.0876127	0.00120365	-0.180535	-0.011058	-0.0640303	-8.81E-05	0.805474	-0.000364495	0.00217781	0.0010619	0.134141	-0.00296867	0.00415052	0.00155752	-0.0552509	0.0063336	-0.609676	-0.00348538	0.125989	-0.000905474	0.226522	0.000908193	-0.117192	-0.00732807	-0.0689234	-0.00353226	-0.352295	-0.0116425	-0.290745	0.000352083	0.0844596	-0.00282204	0.16253	0.00103182	-0.842889	-0.000596156	0.00130918	1.35E-05	0.0155877	0.000754765	-0.287963	0.0117915	0.0775771	0.0124405	-0.114488	-0.00431364	0.516926
3.17	0.214579	0.00550869	-0.0876215	0.00110188	-0.180639	-0.0102386	-0.0640303	5.43E-06	0.805472	-0.000351555	0.0021888	0.00114017	0.134119	-0.00267513	0.00416751	0.00172157	-0.0551909	0.00537567	-0.609711	-0.00324984	0.125972	-0.00159709	0.226532	0.000560234	-0.117269	-0.00688034	-0.0689312	-0.00379342	-0.352409	-0.0104127	-0.290744	0.000340872	0.0844272	-0.00368796	0.162542	0.000840345	-0.842883	0.000638384	0.00131348	0.000534768	0.0155909	0.00070562	-0.287844	0.00988036	0.0776892	0.0128942	-0.114551	-0.00486728	0.51694
3.18	0.214623	0.00560345	-0.0876269	0.001032	-0.180736	-0.00954561	-0.06403	0.000145396	0.805469	-0.000292542	0.00220036	0.00119305	0.134099	-0.00300386	0.00418256	0.00155326	-0.0551363	0.00508703	-0.609745	-0.00294365	0.125947	-0.0027053	0.226544	0.000672638	-0.117344	-0.00729451	-0.0689369	-0.00364211	-0.352511	-0.00929722	-0.290738	0.00108239	0.0843898	-0.00422333	0.162552	0.000759394	-0.842866	0.001281	0.00131907	0.000759584	0.0155934	0.000823915	-0.287741	0.0105094	0.0778056	0.013124	-0.114622	-0.00701005	0.516988
3.19	0.214669	0.00527392	-0.0876298	0.00158669	-0.18083	-0.00947609	-0.0640288	0.000234669	0.805467	-0.000249019	0.00221255	0.00123122	0.134074	-0.00271533	0.00419511	0.00128702	-0.0550821	0.00558616	-0.609777	-0.00307611	0.12592	-0.00128073	0.226554	0.00119963	-0.117427	-0.00796357	-0.0689375	-0.00305775	-0.352607	-0.00925939	-0.290719	0.00243832	0.084354	-0.00273483	0.162555	0.000169335	-0.842844	0.00238456	0.00132238	0.0001456	0.0155988	0.00130006	-0.287631	0.0105688	0.0779209	0.0129057	-0.114705	-0.00700874	0.517049
3.2	0.214717	0.00579094	-0.0876311	0.00144715	-0.180917	-0.00837996	-0.0640265	0.000313057	0.805466	-0.000213623	0.00222515	0.00128157	0.134043	-0.00425866	0.00420449	0.000629018	-0.0550318	0.00423326	-0.609805	-0.00180549	0.125904	-0.00167545	0.226566	0.000730076	-0.11752	-0.00927771	-0.0689331	-0.00302545	-0.352699	-0.00862819	-0.290686	0.00429332	0.0843314	-0.00179138	0.162551	-0.00104437	-0.842818	0.00225822	0.00132705	0.000402069	0.015605	0.00105997	-0.287526	0.0101565	0.0780289	0.0118904	-0.114796	-0.00837168	0.517133
3.21	0.214772	0.00655842	-0.0876312	0.00241852	-0.180995	-0.00800584	-0.0640235	0.00028541	0.805466	-0.000151065	0.0022382	0.00131784	0.133997	-0.00503835	0.00420952	-0.000552018	-0.0549946	0.0042571	-0.609824	-0.00191817	0.125887	-0.00152077	0.226576	0.001593	-0.117628	-0.0117576	-0.0689224	-0.00191285	-0.352786	-0.00824963	-0.290633	0.00676703	0.0843207	-0.0005398	0.162538	-0.00224954	-0.842796	0.00207027	0.00133272	-0.00085239	0.0156096	0.000821465	-0.287404	0.0152176	0.0781293	0.0116357	-0.114896	-0.00863919	0.517231
3.22	0.214831	0.00612926	-0.087628	0.00150838	-0.181064	-0.00641378	-0.06402	0.000315323	0.805466	-8.12E-05	0.00225152	0.00135445	0.133946	-0.0051724	0.00421079	8.21E-05	-0.0549639	0.00235851	-0.609842	-0.00149585	0.125863	-0.00258038	0.226587	0.000635036	-0.117747	-0.0114716	-0.0689061	-0.00285129	-0.352864	-0.006797	-0.290561	0.0076106	0.0843173	-0.00109441	0.162519	-0.00215493	-0.842774	0.00223697	0.00133644	0.000552572	0.0156136	0.00055464	-0.287258	0.0160729	0.0782209	0.00974868	-0.11499	-0.00849731	0.517333
3.23	0.214891	0.00637834	-0.0876219	0.00226957	-0.181122	-0.00570862	-0.0640165	0.000338673	0.805466	0.000214757	0.00226518	0.00137638	0.133893	-0.0051711	0.00420679	-0.00103973	-0.054944	0.0023297	-0.609859	-0.00162919	0.125848	-0.00111949	0.226596	0.00100195	-0.117871	-0.0124919	-0.0688867	-0.00193693	-0.352935	-0.00631653	-0.290479	0.00905511	0.0843047	-0.000646984	0.162493	-0.00301561	-0.842752	0.00229501	0.00133995	-0.000490061	0.0156133	0.000181019	-0.287094	0.0177229	0.078302	0.00858278	-0.115081	-0.00750981	0.517444
3.24	0.214957	0.00736018	-0.0876123	0.00178663	-0.181171	-0.0045125	-0.064013	0.000383185	0.805467	0.000295741	0.00227916	0.00141449	0.133829	-0.00696837	0.00419726	-0.00107165	-0.0549305	0.00083105	-0.60987	-0.000660355	0.125827	-0.00199267	0.226607	0.00095567	-0.118005	-0.0138517	-0.0688625	-0.00267147	-0.352994	-0.00482923	-0.290385	0.0101711	0.0843147	0.00208982	0.16246	-0.00416201	-0.842738	0.000884822	0.00134018	-0.000282474	0.0156109	0.000348386	-0.286903	0.0203623	0.0783617	0.00782345	-0.115166	-0.00730202	0.517544
3.25	0.215035	0.00783808	-0.0876037	0.00129967	-0.18121	-0.00346508	-0.0640091	0.000352155	0.805469	0.000299805	0.00229342	0.00142964	0.133749	-0.00848146	0.00418745	-0.00130857	-0.0549272	-9.26E-05	-0.609875	-1.31E-05	0.125809	-0.00212312	0.226615	0.00106001	-0.118158	-0.0150241	-0.0688365	-0.00315872	-0.353047	-0.00416332	-0.290274	0.0117596	0.0843304	0.00160693	0.162418	-0.00415204	-0.842734	-2.09E-05	0.00133887	-0.000137391	0.0156111	0.000691248	-0.286688	0.0224113	0.0784066	0.00591217	-0.115233	-0.00389668	0.517632
3.26	0.215112	0.00758919	-0.0875944	0.00179603	-0.181236	-0.00229657	-0.0640056	0.000293741	0.805471	0.000299509	0.00230781	0.00145106	0.133665	-0.00804595	0.0041751	-0.00201938	-0.0549393	-0.00132725	-0.609877	0.000142095	0.125784	-0.00205442	0.226624	0.000952772	-0.118309	-0.0143924	-0.0688103	-0.00218061	-0.353091	-0.00310547	-0.29016	0.0113013	0.0843493	0.00289148	0.162373	-0.00495249	-0.842734	0.000447891	0.00133803	-0.000896088	0.0156102	0.000315767	-0.286435	0.0255866	0.0784376	0.00557292	-0.115283	-0.00302381	0.517704
3.27	0.215182	0.00752291	-0.0875853	0.00128813	-0.18125	-0.00114088	-0.0640029	0.000239622	0.805473	0.000242702	0.00232256	0.00149455	0.133589	-0.0085309	0.00416389	-0.00188709	-0.054963	-0.00226513	-0.609878	0.000609367	0.125763	-0.00147506	0.226632	0.00105062	-0.118445	-0.0137225	-0.0687881	-0.00238951	-0.353118	-0.00167978	-0.290055	0.0104043	0.0843769	0.00170965	0.162334	-0.00434039	-0.842728	-0.000188085	0.00133775	-0.000817263	0.015611	0.000687791	-0.286166	0.0268104	0.0784545	0.00428415	-0.115313	-0.000606084	0.517765
3.28	0.21525	0.00679287	-0.0875754	0.000982539	-0.181251	0.000678023	-0.0640011	0.000141258	0.805474	0.000284569	0.00233735	0.00147559	0.133517	-0.00760523	0.00415024	-0.00219562	-0.054998	-0.00396199	-0.60988	-8.92E-05	0.125749	-0.00166322	0.226641	0.00126313	-0.118565	-0.0109861	-0.0687662	-0.00180626	-0.353135	-0.0003395	-0.289967	0.0077188	0.0844026	0.00318441	0.162299	-0.00388614	-0.842723	0.000472344	0.00133686	-0.00047251	0.0156104	0.000263384	-0.285887	0.0298542	0.078466	0.00487347	-0.11533	0.000988616	0.517799
3.29	0.215314	0.00584295	-0.0875659	0.000347295	-0.181238	0.00143201	-0.0640006	9.32E-05	0.805475	0.00025138	0.00235238	0.00152431	0.133449	-0.0068746	0.00413481	-0.00144566	-0.0550489	-0.00527083	-0.609883	0.000201858	0.125733	-0.00207958	0.226651	0.0013882	-0.118664	-0.00850955	-0.0687515	-0.00234052	-0.353138	0.000600077	-0.289904	0.00497892	0.0844429	0.00440579	0.16227	-0.00218741	-0.842719	0.00115257	0.00133424	-0.0005796	0.015611	0.00110701	-0.285588	0.0290966	0.0784713	0.00412488	-0.115342	0.000451652	0.517814
3.3	0.215371	0.00511897	-0.0875608	-0.000271998	-0.181221	0.00197814	-0.0640006	1.84E-05	0.805476	0.000205368	0.00236798	0.00158712	0.133385	-0.00637041	0.00412628	-0.000989324	-0.0551072	-0.00652789	-0.609883	2.57E-05	0.125708	-0.00333584	0.226659	0.00115228	-0.11875	-0.00754418	-0.068749	-0.00336216	-0.353128	0.00234688	-0.289854	0.00498165	0.0844753	0.00179355	0.162248	-0.00172093	-0.842709	0.00189182	0.00132794	-0.000716121	0.0156218	0.00165421	-0.285288	0.027963	0.0784785	0.00387278	-0.115346	0.00197448	0.517825
3.31	0.215422	0.00524814	-0.0875553	-1.68E-05	-0.181193	0.00339889	-0.0640006	-1.97E-05	0.805477	0.000234739	0.00238396	0.00159928	0.133326	-0.00703787	0.00411726	-0.00164772	-0.0551803	-0.00762434	-0.609881	0.00137464	0.125681	-0.0028979	0.226666	0.000501915	-0.118828	-0.00786559	-0.0687529	-0.00296254	-0.353106	0.00304994	-0.289806	0.00545695	0.0844982	0.00418029	0.162226	-0.00319539	-0.84269	0.00182547	0.00131962	-0.00110487	0.0156311	0.000626238	-0.284996	0.0279428	0.0784862	0.0045868	-0.115341	0.00382618	0.51783
3.32	0.215473	0.00467768	-0.0875523	-0.00108609	-0.181148	0.00510704	-0.0640006	-6.12E-05	0.805478	0.000356295	0.0024	0.00160073	0.13326	-0.00719662	0.00410924	-0.000934731	-0.0552648	-0.00906524	-0.609868	0.00174376	0.125661	-0.00150641	0.22667	0.000757725	-0.118907	-0.00683233	-0.0687619	-0.00408816	-0.353072	0.00469909	-0.289753	0.00539956	0.0845413	0.00290363	0.162201	-0.00260128	-0.842672	0.00287651	0.00131825	0.000210331	0.0156327	6.72E-05	-0.284711	0.0286812	0.0784943	0.0041802	-0.11533	0.00326922	0.517821
3.33	0.215526	0.00516118	-0.0875495	-0.00102641	-0.181095	0.00542662	-0.0640006	-3.01E-05	0.805481	0.000315908	0.00241613	0.0016216	0.133187	-0.00846317	0.00410106	-0.00130636	-0.0553585	-0.00957839	-0.609848	0.00300266	0.125637	-0.0033622	0.226672	-6.08E-05	-0.11899	-0.00792695	-0.0687736	-0.00429887	-0.353034	0.00453478	-0.289694	0.00674282	0.0845686	0.00413924	0.16217	-0.00405315	-0.842655	0.00178389	0.00131497	-0.000551491	0.0156307	0.000327987	-0.284429	0.0267677	0.0785101	0.00572158	-0.115319	0.00379746	0.517811
3.34	0.215576	0.00415581	-0.087549	-0.00153777	-0.181033	0.00619244	-0.0640006	-3.86E-05	0.805484	0.00044532	0.00243227	0.00161542	0.133111	-0.00793889	0.00409567	-0.000559597	-0.0554624	-0.0102292	-0.60982	0.00311749	0.125607	-0.00304993	0.226671	0.000241554	-0.119072	-0.00653196	-0.0687876	-0.00399932	-0.352988	0.00563566	-0.289629	0.00624019	0.0846084	0.00233734	0.162138	-0.00269307	-0.842634	0.00268653	0.0013145	4.09E-05	0.015631	0.000521397	-0.284152	0.0271236	0.0785378	0.0060153	-0.115317	0.00171769	0.51779
3.35	0.215629	0.00452136	-0.0875492	-0.00173923	-0.180964	0.00719615	-0.0640007	-9.58E-05	0.805487	0.00036172	0.00244837	0.00159924	0.133029	-0.00834411	0.00408898	-0.00108975	-0.0555734	-0.011925	-0.609788	0.00303815	0.125583	-0.00274927	0.226668	0.00103545	-0.119153	-0.00647514	-0.0687984	-0.0039247	-0.352934	0.00662419	-0.289566	0.00581515	0.0846317	0.00422602	0.162101	-0.00266709	-0.842619	0.00206882	0.00131455	0.000246321	0.015631	0.000243623	-0.283864	0.0298639	0.0785839	0.00935856	-0.115323	0.000388581	0.517756
3.36	0.215682	0.00489465	-0.0875498	-0.00188907	-0.18089	0.00746637	-0.0640014	-0.000162293	0.80549	0.000404356	0.00246448	0.00160683	0.132952	-0.00862519	0.00408417	-0.000665679	-0.0556901	-0.0117439	-0.609761	0.00294629	0.125557	-0.00229516	0.226667	-0.000164278	-0.119226	-0.00627878	-0.0688107	-0.00394537	-0.352871	0.00734055	-0.289512	0.00468029	0.0846612	0.00234335	0.162071	-0.00269098	-0.842609	0.000652099	0.00131394	2.20E-05	0.0156327	0.00044218	-0.283567	0.0277548	0.0786446	0.0101028	-0.115337	0.000935283	0.517714
3.37	0.215737	0.00441153	-0.0875502	-0.0016813	-0.18081	0.00796818	-0.064003	-0.000223568	0.805492	0.000225849	0.00248054	0.00161101	0.132874	-0.00728097	0.00407754	-0.001229	-0.0558097	-0.0120543	-0.609739	0.00203503	0.125534	-0.00378748	0.226667	0.000179776	-0.119293	-0.00473125	-0.0688268	-0.0038261	-0.352803	0.00759451	-0.289476	0.00296694	0.0846824	0.00135058	0.162046	-0.00219996	-0.842609	0.00104448	0.00131484	0.000119737	0.0156334	0.000362326	-0.283256	0.0301389	0.0787241	0.0121502	-0.11536	0.000563731	0.517679
3.38	0.215784	0.00421266	-0.0875453	-0.00104318	-0.180728	0.00844273	-0.0640055	-0.000245385	0.805493	0.000215983	0.00249671	0.00160969	0.132814	-0.00641525	0.00406551	-0.00190512	-0.0559336	-0.0125805	-0.609729	0.00107895	0.125504	-0.00314328	0.226671	0.000737933	-0.119339	-0.00356039	-0.0688447	-0.00301507	-0.352729	0.0082968	-0.289458	0.00133279	0.0846963	0.000923159	0.162027	-0.00239463	-0.842601	0.00112533	0.00131376	-0.000114532	0.0156344	3.82E-06	-0.282954	0.0287197	0.0788172	0.0134704	-0.115395	-0.00150869	0.517654
3.39	0.215835	0.00459318	-0.0875389	-0.00106651	-0.180642	0.00831221	-0.064008	-0.000278739	0.805493	0.000189384	0.00251282	0.00161863	0.132748	-0.00684488	0.00405065	-0.0020336	-0.0560589	-0.0122968	-0.609719	0.00114592	0.125479	-0.00252833	0.226676	0.000886034	-0.119387	-0.0042303	-0.0688637	-0.00352543	-0.352653	0.00763356	-0.289445	0.00157879	0.0847147	0.00272024	0.162009	-0.00170802	-0.842597	0.0003887	0.00131614	4.62E-05	0.0156356	0.000566904	-0.282675	0.0271389	0.0789228	0.0147266	-0.115437	-0.00306526	0.517653
3.4	0.215884	0.00410681	-0.0875293	-0.00041456	-0.180559	0.00847279	-0.0640111	-0.000330806	0.805494	0.000168069	0.00252893	0.0016024	0.132691	-0.0057312	0.00403375	-0.00263177	-0.0561815	-0.0124251	-0.609717	5.82E-05	0.125456	-0.00160532	0.226684	0.000991729	-0.119433	-0.00354845	-0.0688794	-0.00238564	-0.352582	0.00754287	-0.289431	0.00136286	0.0847345	0.000771079	0.161994	-0.00173739	-0.84259	0.000624472	0.00131694	-3.52E-05	0.0156406	0.00018913	-0.282406	0.0262582	0.0790437	0.0157678	-0.115497	-0.00482958	0.517663
3.41	0.21593	0.00410232	-0.0875135	-0.000232867	-0.180475	0.00840483	-0.0640147	-0.000379053	0.805494	0.000138983	0.00254492	0.00160044	0.132641	-0.00557765	0.00401251	-0.00261166	-0.0563039	-0.0119039	-0.60972	0.000289782	0.125435	-0.00256474	0.226694	0.000936065	-0.11947	-0.00344611	-0.0688874	-0.00211324	-0.352511	0.00763197	-0.289421	0.0012098	0.0847481	0.0023957	0.161975	-0.00189917	-0.842584	0.000468905	0.00131722	9.36E-05	0.0156411	0.000332114	-0.282143	0.023599	0.0791753	0.0165508	-0.115572	-0.00719088	0.5177
3.42	0.215971	0.00343081	-0.0874967	0.000150074	-0.180396	0.00781141	-0.0640189	-0.000436624	0.805494	0.000161898	0.00256082	0.0015982	0.132599	-0.00494307	0.00399283	-0.00253109	-0.0564177	-0.0108182	-0.609723	0.000412997	0.125409	-0.00238603	0.226704	0.00116119	-0.119502	-0.00299125	-0.0688957	-0.00157875	-0.352442	0.00699291	-0.28941	0.00172198	0.0847664	0.00145305	0.161959	-0.00206918	-0.842577	0.00135015	0.00131874	-6.18E-05	0.0156459	0.000884054	-0.281888	0.0235139	0.0793098	0.0167243	-0.115656	-0.00691629	0.517766
3.43	0.216008	0.00302599	-0.087478	0.000218012	-0.180324	0.0069247	-0.0640233	-0.000425451	0.805494	0.000175406	0.00257665	0.00157811	0.132561	-0.00423844	0.00397163	-0.00228651	-0.0565248	-0.0103479	-0.609725	0.000190907	0.12538	-0.00378316	0.226713	0.00104207	-0.119534	-0.0029349	-0.0688993	-0.00156918	-0.352379	0.00626875	-0.289391	0.00243113	0.0847816	0.00132783	0.161937	-0.00240781	-0.842565	0.00155086	0.00131877	-0.000190436	0.0156545	0.00172215	-0.281656	0.0201035	0.0794459	0.0158776	-0.115753	-0.00894288	0.517867
3.44	0.216043	0.00321642	-0.0874596	0.000527361	-0.180258	0.00647186	-0.0640276	-0.000429844	0.805495	0.00027794	0.00259248	0.0015742	0.132525	-0.00442307	0.00395046	-0.00264872	-0.0566258	-0.00964903	-0.609726	0.000833884	0.125354	-0.00205779	0.226722	0.00103828	-0.11957	-0.00395486	-0.0689009	-0.00115847	-0.352322	0.00568174	-0.289362	0.00377215	0.0847934	0.00129768	0.161912	-0.00343525	-0.842549	0.00107692	0.00131841	-0.000372149	0.0156673	0.00158798	-0.28144	0.0203013	0.079576	0.0153546	-0.115861	-0.0101604	0.517992
3.45	0.216078	0.0028174	-0.0874398	0.000850274	-0.180195	0.00633788	-0.0640318	-0.000406623	0.805496	0.000311416	0.0026082	0.00157378	0.132487	-0.00396308	0.00392445	-0.00326994	-0.0567268	-0.0103725	-0.609724	0.000843716	0.12533	-0.00241811	0.226728	0.000503149	-0.119612	-0.00421716	-0.0688991	-0.00125301	-0.352271	0.0054966	-0.289321	0.00498664	0.0848117	0.00186567	0.161879	-0.00360098	-0.842533	0.00142906	0.00131766	-0.000358943	0.015678	0.00107368	-0.281236	0.0194535	0.0796984	0.0140508	-0.115979	-0.0101492	0.518132
3.46	0.21611	0.00249025	-0.0874205	0.000227597	-0.180135	0.00585038	-0.0640359	-0.00040013	0.805498	0.000367289	0.00262399	0.00158169	0.132451	-0.00387172	0.00389715	-0.00253869	-0.0568338	-0.0104406	-0.609718	0.00116607	0.125307	-0.00143516	0.226731	-0.000150316	-0.119656	-0.00387584	-0.0688977	-0.00182666	-0.352221	0.0048377	-0.28927	0.00500982	0.0848322	0.00180322	0.161844	-0.00274697	-0.842517	0.00189675	0.00131827	0.000167859	0.0156853	0.00135575	-0.281038	0.0214498	0.0798042	0.013011	-0.116099	-0.0114645	0.518289
3.47	0.216145	0.00297963	-0.0874055	-8.60E-05	-0.180078	0.00553124	-0.0640397	-0.000412307	0.805501	0.000276493	0.00263977	0.00157305	0.132404	-0.0047902	0.00387499	-0.00216731	-0.0569349	-0.00973909	-0.609701	0.00248988	0.125284	-0.00217472	0.226729	-0.000539807	-0.119712	-0.00554354	-0.0688974	-0.00241115	-0.352181	0.00421377	-0.289206	0.00715158	0.0848552	0.00202328	0.1618	-0.00427918	-0.842508	0.00112734	0.00132006	0.000256526	0.0156927	0.00117108	-0.280838	0.0186342	0.0798927	0.0101956	-0.116225	-0.00960173	0.518456
3.48	0.216178	0.00355221	-0.0873929	-0.000171281	-0.180027	0.00520458	-0.0640436	-0.000415213	0.805504	0.000307434	0.00265571	0.0015953	0.132361	-0.00581828	0.00385686	-0.00199928	-0.057031	-0.00968688	-0.609682	0.00294457	0.125262	-0.0023383	0.226723	-0.00121351	-0.11977	-0.00626367	-0.0688972	-0.0023757	-0.352142	0.00452525	-0.289136	0.00758898	0.0848696	0.00115875	0.161754	-0.00516691	-0.842497	0.000162199	0.00131977	-9.16E-05	0.0157002	0.000717981	-0.280632	0.0179589	0.0799617	0.00759517	-0.116334	-0.00864585	0.518609
3.49	0.216211	0.00268778	-0.0873838	-4.97E-07	-0.179975	0.00499687	-0.0640475	-0.000416855	0.805507	0.000396488	0.00267167	0.00160788	0.132313	-0.00436127	0.00384258	-0.00176952	-0.0571274	-0.00964835	-0.609657	0.00255727	0.125243	-0.00141587	0.226711	-0.00206785	-0.11983	-0.00515026	-0.0688991	-0.00180276	-0.352103	0.00412139	-0.289062	0.00732928	0.0848947	0.00327953	0.161707	-0.00541564	-0.842488	0.000894054	0.00132027	-0.000425025	0.0157032	1.92E-05	-0.280424	0.0234008	0.0800055	0.00612322	-0.116426	-0.00568784	0.518757
3.5	0.216239	0.00293926	-0.0873752	-0.000579739	-0.179926	0.00506571	-0.0640521	-0.000426378	0.80551	0.0003086	0.0026878	0.00160999	0.132273	-0.00504479	0.0038326	-0.00104574	-0.0572247	-0.0100856	-0.609634	0.00286813	0.125224	-0.00304495	0.2267	-0.00118277	-0.119879	-0.00454851	-0.0689034	-0.00271698	-0.352065	0.00388509	-0.288998	0.00593923	0.0849178	0.000402755	0.161664	-0.00490407	-0.842481	9.30E-05	0.00131709	-0.000137556	0.0157027	-0.000266123	-0.280187	0.0236563	0.0800257	0.00330641	-0.116495	-0.00398774	0.518884
3.51	0.216267	0.002676	-0.0873707	-0.00077	-0.179877	0.00487737	-0.0640571	-0.000558451	0.805513	0.000372153	0.00270386	0.0016108	0.132235	-0.00461947	0.00382817	-0.000764549	-0.0573229	-0.00937383	-0.609614	0.00257192	0.125208	-0.000935977	0.226688	-0.0015826	-0.119921	-0.00331846	-0.0689152	-0.00269682	-0.352035	0.00362432	-0.288949	0.004345	0.0849402	0.00288516	0.161628	-0.00408127	-0.842479	4.21E-05	0.00131456	-0.000268697	0.0157001	-0.00031322	-0.279937	0.0236747	0.0800261	0.00167177	-0.116541	-0.00114052	0.518994
3.52	0.216289	0.00129519	-0.0873674	-0.000560988	-0.179829	0.00449757	-0.0640626	-0.000618238	0.805514	0.000246674	0.00271989	0.00160537	0.132203	-0.00320642	0.00382617	-0.000246371	-0.0574154	-0.00850668	-0.609594	0.00236621	0.125187	-0.00266961	0.226679	-0.000184603	-0.119948	-0.00103713	-0.0689327	-0.00225319	-0.352	0.00396323	-0.288918	0.00259132	0.0849658	0.00270281	0.1616	-0.00228823	-0.842473	0.000911712	0.00131038	-0.000730306	0.0156971	-0.000371688	-0.279683	0.0291536	0.0800084	0.0021392	-0.11656	0.00185101	0.519084
3.53	0.216302	0.000746345	-0.0873643	-0.000873322	-0.179784	0.00464825	-0.0640689	-0.000669509	0.805516	0.000252937	0.00273568	0.0015543	0.132184	-0.00208412	0.00382822	-6.78E-06	-0.0574998	-0.00867037	-0.609577	0.00187229	0.125169	-0.000649094	0.226672	-0.00112787	-0.119957	0.000599616	-0.0689543	-0.0026182	-0.351963	0.00402644	-0.288904	0.00087424	0.0849879	0.0023828	0.161578	-0.00239105	-0.842464	0.0014073	0.00130349	-0.000461847	0.0156907	-0.000764535	-0.279413	0.027165	0.0799751	-0.00150993	-0.116556	0.00417423	0.519147
3.54	0.216306	-0.000152048	-0.087363	-0.000827861	-0.179739	0.00442047	-0.0640757	-0.000715614	0.805517	0.000274926	0.002751	0.00151186	0.132177	-0.000956277	0.00383206	6.87E-05	-0.0575863	-0.00864402	-0.609564	0.0014219	0.125172	0.000438987	0.226661	-0.000284831	-0.11995	0.00205527	-0.0689824	-0.00246812	-0.351928	0.00363463	-0.288903	-0.00011892	0.0850197	0.00318348	0.161563	-0.00129776	-0.842448	0.00177809	0.00129761	-0.000645618	0.0156832	-0.000868342	-0.27915	0.0267863	0.0799308	-0.00240469	-0.116539	0.0047597	0.519191
3.55	0.216307	-0.000643117	-0.0873645	-0.00117016	-0.179695	0.00424798	-0.0640831	-0.00075832	0.805518	0.000239175	0.00276577	0.00145523	0.132174	0.000186109	0.00383662	0.000510259	-0.057675	-0.00916113	-0.609551	0.00095617	0.125184	0.00282912	0.226648	-0.000921019	-0.119935	0.00343287	-0.0690162	-0.00253599	-0.351894	0.0034772	-0.288913	-0.00160757	0.085049	0.00337283	0.161552	-0.00103903	-0.842439	0.00166638	0.00129236	-0.000491755	0.0156743	-0.000707995	-0.278874	0.0285067	0.0798825	-0.00150341	-0.116511	0.00573242	0.519229
3.56	0.216298	-0.00108224	-0.0873636	-0.000913299	-0.179655	0.00387555	-0.0640909	-0.000807632	0.805518	0.000192383	0.00277992	0.00138284	0.132185	0.000650759	0.00383938	0.000355987	-0.0577597	-0.00877945	-0.609541	0.00111803	0.125195	0.000391628	0.22664	-0.000629508	-0.119903	0.00394921	-0.0690505	-0.00248385	-0.35186	0.003459	-0.288933	-0.00197098	0.0850785	0.00214521	0.161546	-0.00083137	-0.842425	0.00186949	0.00128258	-0.000850759	0.0156674	-0.000603053	-0.278589	0.0267871	0.0798387	-0.000953088	-0.116475	0.00624334	0.519255
3.57	0.216289	-0.00104515	-0.0873664	-0.00112639	-0.179619	0.00376999	-0.0640989	-0.000813525	0.805519	0.000133532	0.00279356	0.001332	0.132195	0.000613089	0.00384641	0.000791122	-0.0578439	-0.00830641	-0.609531	0.00121528	0.1252	0.00213479	0.226628	-0.000692104	-0.119871	0.00436161	-0.0690891	-0.0023857	-0.351831	0.00318133	-0.288958	-0.0027429	0.0851045	0.00272529	0.161542	-0.000409621	-0.842413	0.00117468	0.00127327	-0.000741976	0.0156631	-0.00065223	-0.278325	0.0262656	0.0798037	-0.000377049	-0.116443	0.00591813	0.519285
3.58	0.216277	-0.00162361	-0.0873696	-0.00152615	-0.179584	0.00325576	-0.0641067	-0.000789319	0.805519	0.000142355	0.00280653	0.00126537	0.13221	0.00118227	0.00385456	0.00141497	-0.0579205	-0.00778957	-0.60952	0.00102714	0.125205	9.39E-06	0.226616	-0.00163718	-0.119832	0.00521792	-0.0691278	-0.00280254	-0.351801	0.00284051	-0.288988	-0.00323011	0.0851269	0.00214603	0.16154	-6.18E-05	-0.842398	0.00155937	0.00126408	-0.000403493	0.0156604	-3.97E-05	-0.278065	0.025482	0.0797806	0.00162638	-0.116412	0.00527434	0.519294
3.59	0.216265	-0.00112133	-0.0873768	-0.00163928	-0.179551	0.00318029	-0.0641143	-0.000733679	0.805519	0.000133459	0.00281885	0.00120171	0.132222	0.000546627	0.00386465	0.00105551	-0.0579986	-0.00797491	-0.609509	0.00116256	0.125213	0.00189854	0.226602	-0.00140795	-0.119793	0.00518441	-0.0691708	-0.00299579	-0.351775	0.00241493	-0.289025	-0.00410961	0.0851474	0.00222382	0.161543	-0.00012488	-0.842385	0.000497038	0.0012584	-0.000294217	0.0156594	-0.000164842	-0.277815	0.0246079	0.079779	0.0035544	-0.116382	0.00589622	0.519289
3.6	0.21626	-0.000376657	-0.0873877	-0.00198026	-0.179519	0.0029657	-0.0641217	-0.000705618	0.805519	0.000107355	0.00283053	0.00111375	0.132226	-4.60E-05	0.00387563	0.0013965	-0.0580752	-0.00769667	-0.609496	0.0011393	0.12522	0.000162562	0.226589	-0.00205179	-0.119758	0.00444604	-0.069216	-0.00324218	-0.35175	0.00253394	-0.289069	-0.00448091	0.0851666	0.00184751	0.161547	0.000681763	-0.842382	-0.000906373	0.00125591	0.000110339	0.0156597	-2.52E-05	-0.277571	0.0264231	0.0798006	0.00674549	-0.116366	0.00227146	0.519266
3.61	0.216257	-0.000352169	-0.0874008	-0.00151264	-0.179492	0.00214747	-0.0641287	-0.000717697	0.805519	-4.83E-05	0.00284137	0.00103549	0.132231	0.000110645	0.00388936	0.00102168	-0.058144	-0.00679743	-0.609487	0.0007343	0.125229	0.00164459	0.226573	-0.00114448	-0.119725	0.00436515	-0.0692623	-0.00280407	-0.351726	0.00210175	-0.289117	-0.00477372	0.0851842	0.00171402	0.161555	0.000951456	-0.842383	-0.000671829	0.00125476	-0.000362167	0.0156628	0.000161776	-0.277314	0.0257208	0.0798521	0.00966214	-0.116361	0.0026611	0.519225
3.62	0.216258	0.000504856	-0.0874146	-0.00188168	-0.179469	0.00150896	-0.0641356	-0.00070165	0.805519	-0.000169814	0.00285128	0.000968072	0.13223	-0.000426875	0.00390287	0.00119682	-0.0582088	-0.00636781	-0.609478	0.000269426	0.125239	0.00122215	0.226561	-0.000988252	-0.119698	0.00356486	-0.0693072	-0.00332729	-0.35171	0.00103302	-0.289166	-0.00493188	0.0852062	0.00253987	0.161566	0.00113841	-0.842391	-0.00177317	0.00125546	1.58E-05	0.0156665	0.000559684	-0.277056	0.0244846	0.0799323	0.0129358	-0.116371	0.000192764	0.519177
3.63	0.216266	0.000940338	-0.087428	-0.00143746	-0.179454	0.00133622	-0.0641424	-0.000756502	0.805518	-0.000275934	0.00286036	0.000875218	0.13223	-0.000694426	0.00391401	0.000504455	-0.0582689	-0.00629705	-0.609481	-0.000385832	0.125244	-0.00106384	0.226551	-0.000505205	-0.119676	0.00308355	-0.0693484	-0.00283076	-0.351701	0.00121253	-0.289218	-0.00524669	0.0852201	0.000655175	0.161581	0.00141525	-0.842407	-0.00233451	0.00125525	0.000239746	0.0156728	-4.63E-05	-0.276797	0.0234103	0.0800421	0.0148411	-0.116404	-0.00197743	0.519135
3.64	0.216273	0.000551771	-0.0874401	-0.000777403	-0.179443	0.000228947	-0.0641491	-0.000709184	0.805516	-0.000259809	0.00286869	0.000799675	0.132234	0.000512826	0.00392362	0.000476977	-0.058324	-0.00501886	-0.609487	-0.000864861	0.125235	-0.00133847	0.226543	-0.000787389	-0.119652	0.00364924	-0.0693864	-0.00215259	-0.351692	4.84E-05	-0.289276	-0.00581907	0.0852185	-0.000359572	0.1616	0.00104298	-0.842421	-0.00161641	0.00125826	-0.000259883	0.0156763	0.000147599	-0.276558	0.0232396	0.0801811	0.0184625	-0.116459	-0.00459239	0.519111
3.65	0.216276	0.000153647	-0.0874486	-0.000977462	-0.179442	-0.000139929	-0.0641558	-0.000653706	0.805515	-0.000257776	0.00287628	0.000720212	0.132242	0.000509222	0.00393132	0.000979383	-0.0583673	-0.00418824	-0.609493	2.80E-05	0.125229	-0.000437587	0.226534	-0.000465201	-0.119625	0.0037589	-0.0694201	-0.00232355	-0.351693	-0.000124569	-0.289333	-0.00544775	0.0852342	0.00266173	0.161615	0.00184249	-0.842427	-0.000889383	0.00126	0.00075581	0.0156804	0.00025126	-0.276344	0.0170848	0.0803434	0.0191174	-0.116531	-0.0055403	0.519106
3.66	0.216279	0.000786725	-0.0874581	-0.000367324	-0.179448	-0.0017326	-0.0641622	-0.000601256	0.805513	-0.000281278	0.00288298	0.000644609	0.13225	0.000413839	0.00394165	0.000557163	-0.0584015	-0.00325357	-0.609498	-0.000712531	0.125219	-0.00140124	0.226526	-0.00118268	-0.119605	0.00197346	-0.0694531	-0.00204327	-0.351706	-0.00209453	-0.289381	-0.00379147	0.0852461	0.00163365	0.16163	0.000452922	-0.842433	-0.00143373	0.0012659	-0.000104279	0.0156844	0.000445484	-0.276158	0.0135071	0.080523	0.0203502	-0.116613	-0.00772363	0.519123
3.67	0.21628	7.50E-05	-0.0874657	-0.000369934	-0.179467	-0.0021514	-0.0641685	-0.000587129	0.805512	-0.000269181	0.00288896	0.000567923	0.132265	0.00123178	0.00395068	0.000846576	-0.0584305	-0.00294271	-0.609506	-0.000578973	0.125205	-0.00102315	0.226516	-0.000687868	-0.119589	0.00243946	-0.0694788	-0.00169211	-0.351725	-0.00218766	-0.289417	-0.00320186	0.0852591	0.00121773	0.161643	0.000717433	-0.842436	0.000105594	0.00126922	0.000715846	0.0156871	0.000130782	-0.27599	0.0132493	0.0807101	0.0200807	-0.116712	-0.00905085	0.51917
3.68	0.216276	-0.000350972	-0.0874709	0.000129243	-0.179496	-0.0036215	-0.0641747	-0.000547475	0.805511	-0.000266005	0.00289436	0.000506288	0.132283	0.00225936	0.00395784	0.000902648	-0.0584485	-0.00145136	-0.60951	-0.000938458	0.125188	-0.00135529	0.226505	-0.000692558	-0.119575	0.00209519	-0.069497	-0.00124413	-0.351757	-0.00407373	-0.289441	-0.00200707	0.0852645	0.000366219	0.161648	0.000410021	-0.842434	0.00105622	0.00127137	0.000305026	0.0156887	0.000599597	-0.275839	0.0117842	0.0808962	0.0186374	-0.116823	-0.00991721	0.519245
3.69	0.21627	-0.000145036	-0.0874779	0.000382243	-0.179536	-0.00470226	-0.0641802	-0.000603108	0.80551	-0.000210813	0.00289902	0.000432281	0.132305	0.00190719	0.00396977	0.00123132	-0.0584543	-0.000126053	-0.609515	-0.000435654	0.125167	-0.00186939	0.226493	-0.000782662	-0.119566	0.000877938	-0.0695121	-0.000770323	-0.351802	-0.00491072	-0.289454	-0.000815185	0.0852661	-0.000645871	0.161653	8.17E-05	-0.842427	0.000975186	0.00127586	0.000224396	0.0156937	0.000730146	-0.275705	0.0115351	0.0810688	0.0183899	-0.116946	-0.0116822	0.51935
3.7	0.216267	-0.00025242	-0.087482	0.000858994	-0.179585	-0.00552325	-0.0641859	-0.000527345	0.80551	-0.000150686	0.00290305	0.000369018	0.132325	0.0021098	0.00397745	0.000817537	-0.0584539	0.000496805	-0.609521	-0.000290957	0.125148	-0.00240493	0.226481	-0.00158193	-0.119564	0.000774727	-0.0695193	-0.000499653	-0.351855	-0.00600702	-0.289461	-0.000512388	0.085267	0.000894142	0.161652	-6.92E-05	-0.842425	0.00115196	0.00127845	7.13E-05	0.0156959	0.000604467	-0.275573	0.0120052	0.0812254	0.0159502	-0.117089	-0.0133804	0.519479
3.71	0.216263	0.000447333	-0.0874862	0.000826898	-0.179642	-0.00609038	-0.0641913	-0.000527884	0.80551	-0.000199172	0.00290662	0.000335943	0.132347	0.00110381	0.00398591	0.00079671	-0.0584452	0.000734988	-0.609525	0.000321762	0.125117	-0.00308699	0.226466	-0.00118987	-0.119566	-0.000607905	-0.0695268	-0.000932488	-0.351918	-0.00676309	-0.289461	0.000621834	0.0852706	-0.000501012	0.16165	-0.000497338	-0.842422	0.000558072	0.00128105	0.000194642	0.0156989	0.000392893	-0.275439	0.012311	0.0813593	0.0132748	-0.117231	-0.0133636	0.519622
3.72	0.216259	-0.000359616	-0.0874903	0.00121408	-0.179707	-0.00705241	-0.0641963	-0.000514512	0.805509	-0.000179626	0.00290984	0.000301179	0.13237	0.00290306	0.00399306	0.000736677	-0.0584317	0.00185241	-0.609532	-0.00103704	0.125086	-0.00294273	0.22645	-0.0014049	-0.119572	0.000145617	-0.0695326	-0.000479659	-0.351993	-0.00825094	-0.289457	0.000517769	0.0852646	-0.000304761	0.161647	-0.0008504	-0.842416	0.00141457	0.0012825	-0.000181518	0.0157014	0.000522994	-0.275311	0.0133474	0.0814636	0.0110162	-0.117369	-0.0116674	0.519779
3.73	0.216257	0.000639567	-0.0874947	0.00107097	-0.179776	-0.00719308	-0.064201	-0.000452915	0.805509	-0.000161702	0.00291259	0.000251879	0.13239	0.00149545	0.00399944	0.000834195	-0.0584116	0.00206968	-0.609537	-0.000612719	0.125062	-0.00304675	0.226437	-0.000738984	-0.119584	-0.00124573	-0.0695363	-0.000808772	-0.352074	-0.0080877	-0.289448	0.000908516	0.0852706	0.00106474	0.161642	-0.000348509	-0.842412	0.000417719	0.00128345	-6.02E-05	0.0157026	4.36E-05	-0.275173	0.0134177	0.0815434	0.0085141	-0.117491	-0.010171	0.519935
3.74	0.216258	0.000742439	-0.0874993	0.000886945	-0.179849	-0.00761692	-0.0642061	-0.000446805	0.805509	-0.00015061	0.00291488	0.000216336	0.132409	0.0020484	0.00400623	0.00112622	-0.0583874	0.00233453	-0.609547	-0.00118529	0.125042	-0.00134709	0.226422	-0.00110649	-0.119597	-0.000966584	-0.0695384	-0.00096947	-0.352159	-0.00854205	-0.289443	0.000188657	0.0852813	0.00114355	0.161637	0.000326895	-0.842415	-0.000132097	0.0012826	-9.06E-05	0.0156983	0.000228721	-0.275021	0.0168928	0.0815921	0.00519546	-0.11759	-0.00748017	0.520076
3.75	0.216265	0.00165272	-0.0875078	0.000675405	-0.179925	-0.00787518	-0.0642109	-0.000565493	0.805508	-0.000246031	0.00291689	0.00019025	0.132423	0.000846597	0.00401672	0.000871164	-0.0583588	0.00294648	-0.609557	-0.00116512	0.125026	-0.000672411	0.226409	-0.000755591	-0.119618	-0.00184152	-0.0695429	-0.00112163	-0.352245	-0.00846952	-0.28944	-2.40E-05	0.0852885	0.000720251	0.161638	0.000137145	-0.842427	-0.00146458	0.0012807	-0.000367965	0.0156993	0.000252368	-0.274844	0.0177887	0.0816153	0.00338573	-0.117667	-0.00498219	0.520199
3.76	0.216272	0.00103561	-0.0875164	0.00103017	-0.18	-0.00768806	-0.0642163	-0.00049525	0.805507	-0.000277188	0.00291853	0.000142306	0.132439	0.00206036	0.0040242	0.000661915	-0.0583302	0.00296821	-0.60957	-0.00148238	0.125015	-0.000491713	0.226396	-0.000859997	-0.119633	-0.00082002	-0.0695478	-0.00057812	-0.352329	-0.00851766	-0.289445	-0.000665455	0.0852926	0.00081792	0.161641	0.000147799	-0.842439	-0.00155563	0.00127799	-0.00074225	0.0156957	-0.000311762	-0.274658	0.0204162	0.0816101	0.00108635	-0.117719	-0.00236392	0.520295
3.77	0.216277	0.000567751	-0.0875224	0.00108632	-0.180075	-0.00746811	-0.0642219	-0.000525726	0.805505	-0.000308925	0.00291982	0.000108447	0.13246	0.00302681	0.00402868	0.000724817	-0.0583023	0.00237585	-0.609588	-0.00272204	0.125005	-0.000593807	0.226387	-0.000241636	-0.119643	0.000217637	-0.0695513	-0.000687365	-0.352409	-0.00797133	-0.289455	-0.00173438	0.0852978	0.00063657	0.161648	0.00122754	-0.84245	-0.00104659	0.0012713	-0.000866652	0.0156897	-0.000433435	-0.274462	0.0209953	0.0815858	-0.000240094	-0.117745	0.000341007	0.520363
3.78	0.216279	0.000186578	-0.0875288	0.000958802	-0.180145	-0.00691345	-0.0642275	-0.000570926	0.805503	-0.000348885	0.00292071	6.57E-05	0.132485	0.00331759	0.00403432	0.000825363	-0.0582767	0.00266472	-0.609608	-0.0023539	0.125008	-4.79E-05	0.226378	-0.000172982	-0.119644	0.00123359	-0.0695598	-0.000359375	-0.352487	-0.0075722	-0.289475	-0.00285872	0.0853049	0.000299193	0.161659	0.00193147	-0.842458	-0.00076428	0.00126628	-0.000573739	0.0156842	-0.000474978	-0.274259	0.0216841	0.0815433	-0.00278681	-0.11774	0.0029675	0.520402
3.79	0.216271	-0.000604166	-0.0875337	0.000757975	-0.180213	-0.00670304	-0.0642333	-0.000563793	0.805501	-0.000228196	0.00292114	1.95E-05	0.132523	0.0040094	0.00404196	0.00124918	-0.0582512	0.00268568	-0.609631	-0.00212492	0.125001	0.000233666	0.226368	-0.00127714	-0.11963	0.00219621	-0.0695673	-0.00021714	-0.352559	-0.0070912	-0.289503	-0.0029933	0.0853042	0.000423405	0.161673	0.00175736	-0.842454	0.000384398	0.00126213	-0.000361872	0.0156804	9.05E-05	-0.274063	0.0206625	0.0814909	-0.00312176	-0.11772	0.00405444	0.520429
3.8	0.216262	-0.000596067	-0.0875375	0.00124529	-0.180278	-0.00656478	-0.0642385	-0.000526057	0.805499	-0.00028979	0.00292112	-2.73E-05	0.132558	0.00361135	0.004047	0.000511388	-0.0582209	0.00347178	-0.609648	-0.00143607	0.125021	0.00221566	0.226358	-0.00105562	-0.119617	0.00138443	-0.0695724	0.000264455	-0.352627	-0.00705444	-0.289527	-0.00165807	0.0853083	0.00125115	0.161685	0.000493829	-0.842449	0.00122182	0.00125565	-0.00109656	0.015678	-5.03E-06	-0.273867	0.0207896	0.0814384	-0.00253266	-0.117689	0.00423957	0.520433
3.81	0.216247	-0.000701197	-0.0875413	0.000853827	-0.180339	-0.00584158	-0.0642432	-0.000481348	0.805498	-0.00019088	0.00292078	-5.29E-05	0.132598	0.00320153	0.00405225	0.000588012	-0.0581946	0.00221443	-0.609664	-0.000865829	0.125036	0.00287357	0.226347	-0.00127367	-0.119599	0.00141359	-0.069579	-7.70E-05	-0.352694	-0.00678486	-0.289545	-0.00146723	0.0853229	0.000894472	0.161697	0.000530268	-0.842432	0.00199911	0.00124937	-0.000543353	0.0156774	-0.000245468	-0.273686	0.0202312	0.0813903	-0.00254139	-0.117652	0.00455421	0.520428
3.82	0.216244	0.000336993	-0.0875479	0.000469385	-0.180393	-0.00513372	-0.0642473	-0.000385942	0.805497	-0.000188067	0.00292011	-9.20E-05	0.132618	0.00188307	0.00405511	0.000273041	-0.0581742	0.00175556	-0.60967	-0.000636547	0.125068	0.00325781	0.226335	-0.00120783	-0.119599	-7.04E-06	-0.0695847	-0.000545741	-0.352757	-0.00588439	-0.289556	-0.000756128	0.0853389	0.00224281	0.161704	0.000444856	-0.842427	0.00110264	0.00124531	-0.000239555	0.0156723	-0.000690471	-0.273507	0.0192921	0.0813479	-0.0024404	-0.117614	0.00596382	0.520406
3.83	0.216243	0.000340683	-0.0875564	-7.00E-06	-0.180442	-0.00500004	-0.0642507	-0.000330595	0.805496	-0.000208392	0.00291904	-0.000125418	0.132635	0.00189753	0.00405764	0.000430139	-0.0581605	0.000828499	-0.609678	-0.00126645	0.125095	0.00229419	0.226323	-0.000982108	-0.1196	0.000243232	-0.0695932	-0.00124898	-0.352814	-0.0057204	-0.289568	-0.00141782	0.0853511	-0.0002323	0.161713	0.000987722	-0.842418	0.0011378	0.00124458	-4.35E-06	0.0156675	-0.000289394	-0.273337	0.0170922	0.0813236	0.000770786	-0.117573	0.00569442	0.520373
3.84	0.216245	0.000731138	-0.0875659	-7.20E-05	-0.180489	-0.00467192	-0.064254	-0.000270417	0.805495	-0.000215417	0.00291745	-0.000186741	0.13265	0.00131057	0.0040603	0.000509191	-0.0581504	0.000893344	-0.609688	-0.000912785	0.125121	0.00295794	0.226313	-0.00119933	-0.119602	0.000147618	-0.0696023	-0.00101071	-0.35287	-0.00538774	-0.289585	-0.00207014	0.0853509	0.00075863	0.161725	0.00127299	-0.842414	0.000853164	0.00124389	0.000171904	0.0156645	-0.000157211	-0.273162	0.0174521	0.0813213	0.00300808	-0.117533	0.00437691	0.52032
3.85	0.216251	0.000974923	-0.0875776	0.000102564	-0.180534	-0.00443833	-0.0642569	-0.000248326	0.805494	-0.000257139	0.00291539	-0.000234314	0.132659	0.00144943	0.00406516	2.83E-05	-0.0581381	0.00121269	-0.609698	-0.00153947	0.125153	0.00285865	0.226304	-0.00143799	-0.119606	0.000358113	-0.0696113	-0.000395659	-0.352919	-0.00461268	-0.289609	-0.00298821	0.0853548	-6.39E-05	0.16174	0.00136143	-0.842414	0.000660422	0.00124564	5.69E-05	0.0156643	-0.000257838	-0.27298	0.0171298	0.0813429	0.00516081	-0.117503	0.00360653	0.520251
3.86	0.216259	0.000908049	-0.0875873	-0.00018606	-0.180574	-0.00405252	-0.0642596	-0.000273947	0.805492	-0.000306405	0.00291269	-0.000297965	0.13267	0.00126159	0.00406458	-9.78E-05	-0.0581318	0.000662786	-0.609714	-0.00182402	0.125173	0.00350932	0.226295	-0.000504162	-0.119604	0.000793949	-0.0696209	-0.000909327	-0.352959	-0.00412545	-0.289645	-0.00375397	0.0853512	2.24E-05	0.161759	0.00215366	-0.842412	0.000284736	0.00125137	0.000766111	0.0156603	-0.000129117	-0.272795	0.0165423	0.0813944	0.00844631	-0.117477	0.00338742	0.520171
3.87	0.216268	0.00155001	-0.0875938	0.000754936	-0.180616	-0.0044931	-0.0642621	-0.000296147	0.805489	-0.000403534	0.00290959	-0.00033771	0.132683	0.0017762	0.00405882	-0.000888823	-0.0581223	0.00132893	-0.609738	-0.00344874	0.1252	0.00186388	0.226295	0.000393942	-0.1196	0.000824065	-0.0696266	8.62E-05	-0.353003	-0.00516717	-0.289689	-0.0055463	0.0853423	-0.00156394	0.161784	0.00285885	-0.842412	-0.000149678	0.00125368	-0.000219472	0.01566	0.000265894	-0.272599	0.0191843	0.0814763	0.0119885	-0.117476	0.000300452	0.520076
3.88	0.216287	0.00168911	-0.0875989	0.000501022	-0.180656	-0.00428703	-0.0642652	-0.000241157	0.805486	-0.000476827	0.00290581	-0.000403369	0.132692	0.00197479	0.00405235	-0.000662294	-0.0581127	0.00157871	-0.60977	-0.0039234	0.125215	0.00167011	0.226296	-2.58E-05	-0.119598	0.000959107	-0.0696309	-5.20E-06	-0.353049	-0.00445197	-0.289745	-0.00610264	0.08534	0.000288512	0.161812	0.00342636	-0.842424	-0.000176693	0.00125909	0.000556889	0.0156621	0.000725079	-0.272392	0.0186626	0.0815892	0.015549	-0.1175	-0.00129934	0.519993
3.89	0.216305	0.00244502	-0.0875993	0.00111056	-0.180698	-0.00416934	-0.0642682	-0.000297259	0.805481	-0.000438368	0.00290141	-0.000475318	0.13271	0.00174897	0.00404137	-0.00126998	-0.0580945	0.00171728	-0.609815	-0.00463942	0.12523	0.000538167	0.226302	0.000521551	-0.119594	-6.30E-06	-0.0696289	0.000724881	-0.353091	-0.0044769	-0.289805	-0.0059007	0.0853208	-0.00156689	0.161845	0.00291739	-0.842432	-0.000925975	0.00126313	0.00047176	0.0156682	0.000499468	-0.272197	0.0169093	0.0817296	0.0173489	-0.117553	-0.00501938	0.51992
3.9	0.216327	0.00198334	-0.0875941	0.00140003	-0.180739	-0.00432164	-0.0642712	-0.000267408	0.805477	-0.000472072	0.00289636	-0.000519604	0.132725	0.00258479	0.00402326	-0.00139261	-0.0580787	0.00192417	-0.609863	-0.00517692	0.125238	0.000680296	0.22631	0.000926992	-0.119594	3.78E-05	-0.0696188	0.000929908	-0.353133	-0.00478488	-0.289861	-0.00548957	0.0853135	-0.000386707	0.161875	0.00414973	-0.842443	-0.00026999	0.00126938	0.000719227	0.0156696	0.000541994	-0.272012	0.015745	0.0818902	0.0194297	-0.117625	-0.00559286	0.519872
3.91	0.216344	0.00151715	-0.0875812	0.00230638	-0.180788	-0.0046975	-0.064274	-0.000306791	0.805472	-0.000371279	0.00289082	-0.00059579	0.132752	0.00377871	0.00399633	-0.00252211	-0.0580575	0.00163755	-0.609918	-0.00611345	0.125234	-0.00177555	0.226325	0.00108892	-0.119593	2.67E-05	-0.0696014	0.00171222	-0.353187	-0.00596822	-0.289908	-0.00477144	0.0852961	-0.00209562	0.161904	0.00296101	-0.842442	0.000608538	0.00127091	0.000467678	0.0156717	0.000615538	-0.271842	0.0134973	0.0820675	0.019748	-0.11771	-0.00728299	0.519857
3.92	0.216356	0.00182021	-0.0875651	0.00310968	-0.180839	-0.00510733	-0.0642769	-0.000251251	0.805468	-0.000443107	0.00288464	-0.000636855	0.132784	0.0035501	0.00396545	-0.00315243	-0.0580396	0.00238132	-0.609973	-0.00569479	0.12522	-0.000558702	0.226337	0.00228865	-0.119591	-0.00155305	-0.0695785	0.00298388	-0.353247	-0.00603488	-0.289946	-0.00270535	0.0852815	-0.000996594	0.161929	0.00248928	-0.842435	0.000331343	0.00127604	8.40E-05	0.0156758	0.000736355	-0.271689	0.0144267	0.0822492	0.0199513	-0.117806	-0.00949317	0.519872
3.93	0.216371	0.00173768	-0.0875474	0.00273609	-0.180894	-0.00544566	-0.0642795	-0.0002254	0.805464	-0.000387044	0.00287815	-0.000653303	0.132811	0.00335421	0.003934	-0.00270092	-0.0580145	0.00254495	-0.610023	-0.00532244	0.125198	-0.00275323	0.226346	0.000454791	-0.119602	-0.00227534	-0.0695456	0.00214342	-0.353301	-0.005683	-0.289963	-0.00109035	0.0852683	-0.00147276	0.161943	0.00126325	-0.842429	0.000465253	0.00128234	0.000796103	0.0156836	0.00132269	-0.271538	0.0108454	0.0824278	0.0184437	-0.117922	-0.0108304	0.519936
3.94	0.216381	0.000981172	-0.0875291	0.00339226	-0.180952	-0.00562211	-0.0642818	-0.00018682	0.805461	-0.000376917	0.0028714	-0.000682829	0.13284	0.00357384	0.00390073	-0.00331674	-0.0579891	0.00277237	-0.610066	-0.00396708	0.125176	-0.00234244	0.22635	0.000848706	-0.119618	-0.00289334	-0.0695122	0.00310083	-0.353363	-0.00695685	-0.28996	0.00135445	0.0852535	-0.00205923	0.161949	-0.000110288	-0.842412	0.00229973	0.00129211	0.000687304	0.0156943	0.0011429	-0.27141	0.0112304	0.0825983	0.0173013	-0.118055	-0.0130945	0.520042
3.95	0.216386	0.00113585	-0.0875099	0.00340976	-0.181015	-0.00618198	-0.0642837	-0.000178457	0.80546	-0.000343046	0.00286467	-0.00067302	0.132868	0.00302451	0.00386801	-0.00314636	-0.0579633	0.00270969	-0.610099	-0.00322656	0.125143	-0.00322517	0.226353	0.000780196	-0.119638	-0.00377348	-0.0694727	0.00322182	-0.353436	-0.00776705	-0.289941	0.0028692	0.0852369	-0.000681625	0.161947	-0.00118727	-0.842387	0.002654	0.00130084	0.000496143	0.0157081	0.001507	-0.271283	0.00923639	0.0827551	0.016133	-0.118203	-0.0136514	0.520174
3.96	0.216398	0.00211775	-0.0874902	0.00280417	-0.181084	-0.0059839	-0.0642854	-0.00015551	0.805458	-0.000276895	0.0028579	-0.000697619	0.132888	0.00187067	0.00383428	-0.00279784	-0.0579339	0.00252941	-0.610129	-0.0027843	0.125107	-0.00428789	0.226355	-0.000709435	-0.119672	-0.00534172	-0.0694264	0.00231307	-0.353511	-0.00690798	-0.289906	0.0038546	0.0852299	-0.00118412	0.161939	-0.00112316	-0.842367	0.00122266	0.00130512	0.00107776	0.0157203	0.00112179	-0.27115	0.0142172	0.0828921	0.0143714	-0.118351	-0.0131795	0.520318
3.97	0.216417	0.00206938	-0.0874742	0.00334509	-0.181146	-0.00613872	-0.0642871	-0.000158676	0.805458	-0.000277415	0.00285093	-0.000687573	0.132898	0.00218616	0.00380137	-0.00362618	-0.0579085	0.00308083	-0.610154	-0.00310799	0.125073	-0.00288633	0.226352	-0.000415225	-0.119718	-0.00585802	-0.069383	0.00313144	-0.353583	-0.00731862	-0.289863	0.00489825	0.0852219	-0.000611394	0.161925	-0.00167826	-0.842358	0.00145993	0.00131577	0.000300989	0.0157248	0.000335156	-0.270996	0.0139714	0.0830057	0.0115365	-0.118486	-0.0125923	0.52047
3.98	0.216435	0.00212366	-0.0874547	0.00305538	-0.181211	-0.00625668	-0.064289	-0.000185195	0.805457	-0.00019017	0.00284435	-0.000624987	0.132912	0.0016478	0.0037644	-0.00344157	-0.0578824	0.00247976	-0.610183	-0.00278176	0.12504	-0.00369239	0.22635	-0.000216757	-0.119766	-0.0059743	-0.0693324	0.00284267	-0.353652	-0.00708007	-0.289811	0.00531849	0.0852153	-0.00170872	0.161907	-0.0019334	-0.842347	0.0016642	0.00131893	0.000104053	0.0157224	0.000264956	-0.270841	0.0173567	0.0830925	0.0095716	-0.118611	-0.0113436	0.520639
3.99	0.21646	0.00324887	-0.0874393	0.00274819	-0.181272	-0.00595304	-0.0642907	-0.000222715	0.805456	-0.000178801	0.0028381	-0.000612396	0.132912	-1.45E-05	0.00373097	-0.00321706	-0.0578601	0.00267389	-0.610204	-0.00196517	0.125	-0.00296366	0.226344	-0.000415407	-0.119825	-0.00745677	-0.0692872	0.00187891	-0.353724	-0.00751304	-0.289755	0.00601618	0.085196	-0.000749866	0.161888	-0.00252643	-0.842342	-0.000104462	0.00132283	6.22E-06	0.0157193	-6.61E-05	-0.27066	0.0191565	0.0831468	0.00615628	-0.118722	-0.00792745	0.520781
4	0.216489	0.00343695	-0.0874262	0.00238521	-0.181333	-0.00586568	-0.0642928	-0.000227082	0.805456	-0.000139714	0.00283224	-0.000577356	0.132905	-0.000574529	0.00369999	-0.00288219	-0.0578361	0.00263451	-0.610219	-0.00165506	0.12498	-0.00241079	0.226338	8.28E-05	-0.119888	-0.00748373	-0.0692459	0.00118417	-0.353798	-0.00680793	-0.289699	0.00571241	0.0851974	-0.000203545	0.161867	-0.00184734	-0.842343	-0.000487207	0.00132344	-0.000193299	0.0157178	0.00024258	-0.270464	0.0218575	0.0831713	0.00399975	-0.118807	-0.00512337	0.520915
4.01	0.216521	0.00348474	-0.0874188	0.00194426	-0.181388	-0.00553097	-0.0642951	-0.000281904	0.805456	-0.000103136	0.00282656	-0.000548468	0.132892	-0.000882841	0.0036728	-0.00271972	-0.0578185	0.00155704	-0.610231	-0.00129114	0.124954	-0.00231142	0.22633	-0.00055702	-0.119957	-0.00726754	-0.0692135	0.000830462	-0.353864	-0.00673752	-0.289642	0.00552111	0.0851838	-0.00160081	0.161848	-0.00203912	-0.842349	-0.000550969	0.00132641	-0.000394823	0.015717	0.000279621	-0.270248	0.0232951	0.0831698	0.00180603	-0.118859	-0.00127412	0.52102
4.02	0.216548	0.00260195	-0.0874125	0.00158985	-0.181439	-0.00502296	-0.0642982	-0.000299451	0.805456	-4.64E-05	0.00282122	-0.000513508	0.132884	-0.000199531	0.00364847	-0.00230694	-0.0578092	0.00128262	-0.610241	-0.000955397	0.124948	0.000614419	0.22632	-0.000915954	-0.120013	-0.00544467	-0.0691824	0.00102619	-0.35393	-0.00638048	-0.289593	0.00436565	0.0851797	5.35E-05	0.161829	-0.00139887	-0.84235	0.000579061	0.00132562	-0.000468531	0.0157163	0.000358667	-0.270021	0.0231611	0.0831504	-0.000479108	-0.118882	0.00106564	0.521097
4.03	0.216573	0.00258978	-0.0874086	0.000889936	-0.181486	-0.00451639	-0.0643017	-0.00034535	0.805456	5.47E-05	0.00281624	-0.000484855	0.132875	-0.000751113	0.00362752	-0.00148258	-0.0577987	0.00121615	-0.610247	-0.000165328	0.124957	0.000752339	0.226309	-0.00122812	-0.120063	-0.00491649	-0.0691542	0.000446577	-0.353988	-0.0054227	-0.28955	0.00367193	0.0851837	0.00106378	0.161813	-0.000869905	-0.842349	0.000264653	0.00132075	-0.000492363	0.0157168	0.000747433	-0.269782	0.0251105	0.0831187	-0.00078963	-0.118877	0.00256228	0.521136
4.04	0.2166	0.00324402	-0.0874107	0.000231481	-0.181525	-0.00376222	-0.0643058	-0.000386007	0.805456	-1.59E-05	0.00281158	-0.000442123	0.13286	-0.00140704	0.00361306	-0.001251	-0.0577904	0.000521574	-0.610248	-0.000364124	0.124973	0.00203494	0.226298	-0.00104546	-0.120108	-0.00444021	-0.0691337	8.93E-05	-0.35404	-0.00510946	-0.28952	0.00192974	0.0851893	0.000674532	0.161803	-0.000310405	-0.842353	-0.00109208	0.00131634	-0.000615022	0.0157203	0.00083577	-0.269534	0.0267793	0.0830769	-0.001526	-0.118861	0.00480194	0.521156
4.05	0.216628	0.00260598	-0.087416	6.24E-05	-0.181557	-0.00316079	-0.0643106	-0.000495445	0.805456	-0.00017569	0.0028072	-0.000410963	0.132846	-0.000977703	0.00360293	-0.000709872	-0.0577894	-8.77E-05	-0.610251	-0.000355065	0.125	0.00358097	0.226286	-0.00165341	-0.120144	-0.00275461	-0.0691202	2.36E-06	-0.354089	-0.00419663	-0.289507	0.000517297	0.0852002	0.00201587	0.161798	0.000258166	-0.842361	-0.000617894	0.00130993	-0.000957354	0.0157251	0.000609472	-0.269272	0.0264293	0.0830328	-0.0017396	-0.118831	0.00587342	0.521155
4.06	0.216646	0.00167171	-0.0874221	-0.000202482	-0.18158	-0.00187311	-0.0643161	-0.000548373	0.805455	-0.000183495	0.00280317	-0.000396565	0.132842	-0.000100098	0.00359442	-0.000834775	-0.0577948	-0.0010472	-0.610254	-0.000202968	0.125038	0.00404548	0.226275	-0.00125508	-0.120161	-0.00106356	-0.0691157	-0.000391332	-0.354119	-0.00236641	-0.289507	-0.000357674	0.0852108	0.000539978	0.1618	0.000151141	-0.842361	3.93E-05	0.00130326	-0.00062367	0.0157268	-0.000226238	-0.26902	0.0272882	0.0829915	-0.00102409	-0.118794	0.00541224	0.521154
4.07	0.216658	0.00107887	-0.0874284	-9.35E-05	-0.181593	-0.00127965	-0.0643219	-0.000605891	0.805454	-0.000202989	0.0027992	-0.00039976	0.132842	0.000501394	0.00358654	-0.000964978	-0.0578112	-0.00145739	-0.610255	-0.000133817	0.125078	0.00419869	0.226262	-0.00138521	-0.120168	-0.000136276	-0.0691185	-0.000413243	-0.354142	-0.00256653	-0.289514	-0.000989092	0.0852181	0.000216224	0.161801	0.000448249	-0.842358	0.000871286	0.00129837	-0.000842594	0.015723	-0.000360238	-0.268767	0.0256632	0.0829565	0.000465464	-0.118757	0.00615092	0.521139
4.08	0.216669	0.000752328	-0.0874348	-0.000638654	-0.181602	-0.000474638	-0.0643278	-0.000633226	0.805453	-0.000209331	0.00279515	-0.000419166	0.132844	0.000313203	0.00357892	-0.000429049	-0.0578289	-0.00241889	-0.610255	0.000368851	0.125124	0.0047249	0.226247	-0.00157914	-0.120172	0.000527443	-0.0691253	-0.000732361	-0.354164	-0.00163886	-0.289523	-0.00147314	0.0852187	0.000336524	0.161804	0.000476436	-0.842352	0.00143552	0.00129167	-0.000257483	0.0157207	-0.000330197	-0.268517	0.0230491	0.0829379	0.00128813	-0.118717	0.00618546	0.521112
4.09	0.21668	0.00146792	-0.0874417	-0.000655708	-0.181601	-8.35E-05	-0.0643338	-0.000621294	0.805453	-0.000210097	0.00279076	-0.000458812	0.132841	-0.000471863	0.00357137	-0.00078093	-0.0578553	-0.00287729	-0.61025	0.000629317	0.125168	0.0045011	0.226234	-0.00234569	-0.120172	-0.000343408	-0.0691321	-0.000484067	-0.354175	-0.000669316	-0.289537	-0.00122823	0.085215	-0.000663873	0.161807	0.000372839	-0.842347	0.000511755	0.00128886	-0.000403986	0.0157169	-0.000159693	-0.26828	0.0233161	0.0829382	0.00424962	-0.118675	0.00675774	0.521083
4.1	0.216697	0.00172797	-0.0874486	-0.000640448	-0.181599	0.0004375	-0.0643398	-0.000607465	0.805452	-0.000158995	0.00278598	-0.000498381	0.132833	-0.000629738	0.00356104	-0.00113564	-0.0578843	-0.00318675	-0.610246	0.00022007	0.125215	0.0049834	0.226218	-0.00161319	-0.120177	-0.000305903	-0.0691359	-0.000267945	-0.354179	-0.000128571	-0.28955	-0.00171297	0.0852142	7.26E-06	0.161811	0.000577369	-0.842348	0.000157769	0.00128576	-0.00019908	0.0157158	-0.00013834	-0.268041	0.0235649	0.0829641	0.00688958	-0.118637	0.00552745	0.521037
4.11	0.216716	0.00213261	-0.0874532	-0.000584458	-0.181589	0.000969527	-0.0643457	-0.000629109	0.805452	-0.000231366	0.00278075	-0.000546599	0.132825	-0.000901846	0.00354751	-0.00154319	-0.0579172	-0.00344528	-0.610247	-0.000400201	0.125258	0.00432347	0.226208	-0.000934357	-0.120181	-0.000395302	-0.0691375	-0.000238348	-0.354178	0.00022442	-0.289569	-0.00223715	0.0852115	0.000506937	0.161815	0.000752235	-0.842352	-0.00015838	0.00128504	2.05E-05	0.0157136	-0.000414083	-0.267787	0.0226268	0.0830173	0.00999852	-0.118615	0.00325525	0.520962
4.12	0.216743	0.00345042	-0.0874591	-0.000576342	-0.181577	0.000891172	-0.0643518	-0.00064381	0.805451	-0.000223867	0.00277516	-0.000574136	0.132809	-0.00236341	0.00353299	-0.0018843	-0.057951	-0.00308491	-0.610251	-0.000338771	0.125298	0.00345674	0.226197	-0.0011166	-0.120191	-0.00182244	-0.0691412	-0.000440079	-0.354174	0.000370787	-0.289593	-0.00219878	0.0852102	-0.000309539	0.161822	0.000419105	-0.842366	-0.00172789	0.00128678	-0.000154803	0.0157122	-0.000158763	-0.267538	0.0249545	0.0831011	0.0130361	-0.118613	-7.74E-05	0.520883
4.13	0.216774	0.00315553	-0.0874656	-0.000482745	-0.181563	0.00131838	-0.064358	-0.000549024	0.805449	-0.000334855	0.00276919	-0.000629622	0.132792	-0.00184077	0.00351857	-0.00210183	-0.0579877	-0.00379134	-0.610259	-0.000508619	0.125322	0.00169543	0.226188	-0.00126414	-0.120202	-0.000918543	-0.0691458	-0.000436485	-0.354168	0.000261962	-0.289621	-0.00335199	0.085198	-0.00221377	0.161832	0.000981617	-0.842381	-0.00166666	0.00129268	0.000384325	0.0157125	-0.000288856	-0.267289	0.0181932	0.0832089	0.0145053	-0.118641	-0.00246711	0.520807
4.14	0.216806	0.00313637	-0.0874701	-0.000657452	-0.181551	0.000782262	-0.0643638	-0.000599365	0.805447	-0.000253968	0.00276268	-0.000663599	0.132773	-0.00160106	0.00350008	-0.00200096	-0.0580265	-0.00381398	-0.610267	-0.000925153	0.125336	0.000280899	0.226179	-0.00104308	-0.120215	-0.00131635	-0.0691468	-0.000312112	-0.354168	3.43E-05	-0.289649	-0.00272038	0.0851783	-0.00221564	0.161842	0.00106376	-0.842396	-0.00103894	0.00129871	0.000636738	0.0157138	0.000539106	-0.267063	0.0218096	0.0833484	0.0183939	-0.118695	-0.0044924	0.52075
4.15	0.216837	0.00261659	-0.0874708	0.000176066	-0.181543	0.000347257	-0.0643692	-0.000581061	0.805446	-0.000271458	0.00275585	-0.000694724	0.132755	-0.000942583	0.00347604	-0.00277908	-0.0580641	-0.00334172	-0.610273	-0.000913441	0.125341	-0.000584916	0.226173	-0.000442716	-0.120229	-0.00162767	-0.06914	0.000548733	-0.354165	2.48E-05	-0.289672	-0.00163431	0.0851637	-0.00107964	0.161848	0.000789501	-0.842403	-4.22E-05	0.00130364	0.000133764	0.0157163	0.000505	-0.266852	0.017018	0.0835107	0.01994	-0.118768	-0.00577172	0.520704
4.16	0.216864	0.00306052	-0.0874668	0.000376802	-0.181542	5.60E-05	-0.0643744	-0.000531737	0.805444	-0.000218447	0.00274878	-0.000735895	0.132745	-0.00112461	0.00344663	-0.00323707	-0.0581002	-0.00369517	-0.610286	-0.00134529	0.125324	-0.00268477	0.226168	-0.000759612	-0.120247	-0.00278692	-0.0691276	0.000342507	-0.354168	-0.000845197	-0.289681	-0.000307821	0.0851435	-0.0026868	0.161852	8.76E-05	-0.842401	-2.17E-05	0.00130572	0.000265064	0.0157192	0.000620458	-0.266664	0.0170375	0.0836896	0.0205129	-0.118857	-0.00915025	0.5207
4.17	0.216896	0.00284629	-0.0874628	0.000335486	-0.18154	-9.56E-05	-0.0643795	-0.000411259	0.805443	-0.000254531	0.00274133	-0.000754657	0.132729	-0.00150377	0.00341791	-0.00263353	-0.0581375	-0.00305944	-0.610293	-0.000450464	0.1253	-0.00298129	0.22616	-0.000498504	-0.120273	-0.00304623	-0.069111	0.000771958	-0.354178	-0.000966497	-0.28968	0.000519606	0.0851247	-0.00172348	0.161849	-0.00011623	-0.842398	0.000257142	0.00131335	0.000745626	0.0157219	0.000970808	-0.266501	0.0143885	0.0838745	0.0208659	-0.118957	-0.00964209	0.520743
4.18	0.216921	0.00255245	-0.0874569	0.000797315	-0.181545	-0.000836409	-0.0643841	-0.000422509	0.805442	-0.000273543	0.00273392	-0.000731981	0.132719	-0.000894843	0.0033901	-0.00288009	-0.0581663	-0.00242522	-0.6103	-0.000592555	0.125265	-0.00447977	0.226152	-0.000374085	-0.120297	-0.00330951	-0.0690904	0.0012221	-0.35419	-0.00143831	-0.289672	0.00128222	0.0851092	-0.00199515	0.161845	-0.000472306	-0.842386	0.00138461	0.00131936	0.000222219	0.0157311	0.00138984	-0.266351	0.0121828	0.0840561	0.0199053	-0.119076	-0.01286	0.520823
4.19	0.216944	0.00204978	-0.087449	0.00126467	-0.181552	-0.00080344	-0.0643885	-0.000410426	0.805442	-0.000122743	0.00272638	-0.000755496	0.132711	-3.00E-06	0.00335904	-0.00343005	-0.0581961	-0.00304607	-0.610305	-0.000839892	0.125216	-0.00433919	0.226143	-0.00102391	-0.120322	-0.00329684	-0.0690653	0.00213261	-0.354205	-0.00189068	-0.289656	0.00208751	0.0850887	-0.00121727	0.161836	-0.00113211	-0.842366	0.00242649	0.00132614	0.00027099	0.0157388	0.0010207	-0.266221	0.0114343	0.0842264	0.0174501	-0.119218	-0.0141423	0.52094
4.2	0.216971	0.0027517	-0.0874401	0.000953787	-0.181559	-0.00077483	-0.0643926	-0.00036957	0.805442	-2.29E-05	0.00271885	-0.000749122	0.132696	-0.00149158	0.00332344	-0.00368562	-0.0582322	-0.00324091	-0.610307	-3.49E-05	0.125173	-0.00464324	0.226133	-0.000618338	-0.120358	-0.00494291	-0.0690359	0.0013436	-0.354223	-0.00187642	-0.289627	0.00389532	0.0850765	-0.000683195	0.161821	-0.00137028	-0.842346	0.00182175	0.00133317	0.000597811	0.0157468	0.000872587	-0.266097	0.0130109	0.0843809	0.0154724	-0.119366	-0.0131435	0.521085
4.21	0.217001	0.00356076	-0.0874316	0.0010001	-0.181569	-0.00110968	-0.0643963	-0.000381143	0.805442	0.000184487	0.00271142	-0.000734691	0.132676	-0.00234487	0.00328839	-0.00362985	-0.0582616	-0.00270145	-0.610307	0.00020697	0.125132	-0.00416794	0.226123	-0.00122992	-0.120407	-0.00649138	-0.0690029	0.00129096	-0.354245	-0.00224912	-0.289581	0.00507853	0.0850664	-0.00152147	0.1618	-0.0019898	-0.842328	0.0010661	0.00133816	0.000208473	0.0157529	0.000798352	-0.265959	0.0137803	0.0845134	0.0139507	-0.119506	-0.0123133	0.52124
4.22	0.217036	0.00342236	-0.0874214	0.00130653	-0.181582	-0.00126993	-0.0643998	-0.000371583	0.805443	0.000199774	0.00270426	-0.000708051	0.132651	-0.00211484	0.00324962	-0.00373251	-0.0582914	-0.00280227	-0.610305	6.25E-05	0.125092	-0.00335043	0.22611	-0.00103723	-0.120468	-0.00732777	-0.0689637	0.0016454	-0.35427	-0.00270494	-0.289519	0.00695933	0.0850492	-0.0018899	0.161771	-0.00294359	-0.84231	0.00152686	0.00133953	-0.000295833	0.015755	0.000604012	-0.265817	0.0135152	0.0846214	0.0103133	-0.119647	-0.0120541	0.521414
4.23	0.217074	0.00440724	-0.0874105	0.00105943	-0.181594	-0.00112925	-0.0644032	-0.000358315	0.805444	0.000188677	0.00269747	-0.000658411	0.132619	-0.00323371	0.00321106	-0.00365852	-0.0583211	-0.00258118	-0.6103	0.00014281	0.12506	-0.00259438	0.226098	-0.00074117	-0.120538	-0.00860948	-0.068922	0.000999021	-0.354299	-0.00254954	-0.289448	0.00744431	0.0850342	-0.001349	0.161738	-0.00314602	-0.842295	0.000523427	0.0013381	-0.000436698	0.0157545	0.000548948	-0.265672	0.0152214	0.0846985	0.00831224	-0.119775	-0.0101453	0.521593
4.24	0.217123	0.00544837	-0.0874041	0.000540279	-0.181601	-0.000497424	-0.0644068	-0.000384029	0.805445	0.000358761	0.00269117	-0.000616545	0.132576	-0.0045029	0.00317661	-0.00336306	-0.0583488	-0.0025152	-0.610295	0.000499668	0.125045	-0.00114649	0.226085	-0.00112439	-0.120616	-0.00882588	-0.0688861	0.00035718	-0.354324	-0.0020122	-0.289382	0.00616058	0.0850208	-0.000562942	0.161707	-0.00297817	-0.842292	-0.000766118	0.0013373	-0.000280617	0.0157548	0.000109264	-0.265506	0.0187304	0.0847423	0.00547765	-0.119882	-0.00876033	0.521749
4.25	0.217174	0.00578345	-0.0873988	0.000865727	-0.181601	-0.000473161	-0.064411	-0.000454567	0.805446	0.000244362	0.00268519	-0.000589908	0.132529	-0.00490082	0.00314427	-0.00348175	-0.0583777	-0.00208465	-0.610287	0.000886121	0.125037	-0.000888359	0.226074	-0.00109025	-0.120691	-0.00911605	-0.0688544	0.000536487	-0.354343	-0.00167577	-0.289325	0.00652986	0.0850284	0.00124061	0.161678	-0.00464935	-0.842297	-0.00086983	0.00133613	-0.00127624	0.0157502	2.60E-05	-0.265302	0.0231077	0.0847564	0.00294709	-0.119963	-0.00470976	0.521878
4.26	0.217221	0.00434829	-0.0873963	0.000224884	-0.1816	-1.56E-05	-0.0644156	-0.000520665	0.805447	0.000189339	0.00267958	-0.000549449	0.132486	-0.00317265	0.00311873	-0.00267712	-0.0584067	-0.00278562	-0.610279	0.000152744	0.125025	-0.000304893	0.226064	-0.000802205	-0.120762	-0.00675028	-0.0688302	-0.000162055	-0.354356	-0.0014749	-0.28927	0.00460021	0.0850274	-0.00164621	0.161655	-0.00187458	-0.842302	0.000582778	0.00133166	-0.000845962	0.01575	0.000268183	-0.265067	0.0242037	0.0847436	0.000417757	-0.120018	-0.00196124	0.521979
4.27	0.217265	0.00410518	-0.0873937	-0.000225332	-0.18159	0.00129031	-0.0644211	-0.000562859	0.805447	0.000166752	0.00267403	-0.000556008	0.132451	-0.00325504	0.00309126	-0.00253431	-0.0584433	-0.00401736	-0.610277	0.000354964	0.12503	0.00263276	0.226051	-0.00132861	-0.120814	-0.00444817	-0.0688097	0.000352437	-0.354372	-0.00101431	-0.28924	0.00167883	0.0850192	0.00154737	0.161637	-0.00125978	-0.842305	0.000607225	0.00132675	-0.00033099	0.0157462	-0.000334452	-0.264816	0.0276937	0.0847101	-0.00132739	-0.120031	0.0019997	0.522051
4.28	0.217308	0.00438315	-0.0873955	-0.00060394	-0.181574	0.00119304	-0.064427	-0.000580281	0.805447	-3.62E-05	0.0026688	-0.000495877	0.132411	-0.00371373	0.00306722	-0.00242204	-0.0584875	-0.00457321	-0.610269	0.000467707	0.125038	0.000133916	0.226042	-0.000914103	-0.120856	-0.00452935	-0.0687983	-0.000585074	-0.354375	0.000340062	-0.289226	0.00127012	0.0850292	9.05E-05	0.161628	-0.00120023	-0.842309	7.63E-05	0.00132193	-0.00109251	0.0157445	0.000255668	-0.264552	0.0272985	0.0846606	-0.00221764	-0.120017	0.00378936	0.522092
4.29	0.217348	0.00343695	-0.0873987	-0.0010719	-0.181557	0.00238923	-0.0644329	-0.000623134	0.805447	-0.000190865	0.00266391	-0.000490193	0.132377	-0.00298885	0.00304325	-0.00229442	-0.058538	-0.00587891	-0.610264	0.00057054	0.125047	0.00280171	0.226032	-0.00137445	-0.120893	-0.00265916	-0.0687914	-0.00077965	-0.354366	0.00195161	-0.289219	-0.000147483	0.0850387	0.00183339	0.161622	-0.000245308	-0.84231	0.000947036	0.00131103	-0.000708854	0.0157409	-0.000539651	-0.26429	0.025702	0.0846026	-0.002473	-0.11999	0.0057985	0.522121
4.3	0.217378	0.00254992	-0.0874033	-0.000826216	-0.181525	0.00321769	-0.0644391	-0.000647233	0.805446	-0.00025383	0.00265913	-0.000476759	0.132351	-0.00196391	0.00302158	-0.0025646	-0.0585967	-0.00589057	-0.610258	0.000232236	0.125071	0.0019764	0.226022	-0.00132521	-0.120909	-0.00118156	-0.0687919	-0.00028646	-0.354344	0.00217807	-0.289227	-0.00105911	0.0850466	-0.000297875	0.161621	-0.000185665	-0.842298	0.00179844	0.00130585	-0.00103917	0.0157299	-0.00123683	-0.264034	0.0259665	0.0845432	-0.0023379	-0.119946	0.00656238	0.522125
4.31	0.2174	0.00150435	-0.0874053	-0.00102658	-0.181492	0.00347482	-0.0644455	-0.000620629	0.805445	-0.000231501	0.00265459	-0.000438375	0.132336	-0.000841644	0.00299982	-0.00193042	-0.0586603	-0.00696881	-0.610256	0.000148755	0.125083	0.00118281	0.226012	-0.00111515	-0.120912	0.000441177	-0.0687931	-0.000324312	-0.354322	0.00232536	-0.289241	-0.00195656	0.0850462	-0.00022558	0.161622	0.000759783	-0.842278	0.00329639	0.00129419	-0.00114349	0.0157188	-0.000750635	-0.26377	0.0248895	0.0844885	-0.00239927	-0.119903	0.00606457	0.522122
4.32	0.217414	0.000950162	-0.087408	-0.0011359	-0.181453	0.00433145	-0.0644519	-0.000525591	0.805444	-0.000202822	0.00265023	-0.000434364	0.132326	-0.000648177	0.00298296	-0.0017345	-0.0587285	-0.00753982	-0.610251	0.000382724	0.125099	0.00173355	0.226004	-0.000737293	-0.120902	0.00161224	-0.0687987	-0.000149035	-0.354296	0.00331995	-0.289265	-0.00290425	0.0850456	0.000503053	0.161627	0.000845817	-0.842248	0.00370602	0.00128322	-0.000872107	0.0157111	-0.000939245	-0.26352	0.0261808	0.0844445	-0.000718676	-0.119853	0.0066388	0.522123
4.33	0.21743	0.00130402	-0.087413	-0.00162144	-0.181405	0.00516465	-0.0644578	-0.000519696	0.805444	-0.00016128	0.00264574	-0.000468601	0.132313	-0.00133792	0.00296736	-0.00168798	-0.058805	-0.00789413	-0.610244	0.000834401	0.125119	0.00324765	0.225992	-0.00109166	-0.120889	0.00177727	-0.0688098	-0.000588363	-0.354259	0.00426985	-0.289296	-0.00363196	0.0850455	0.000228387	0.161634	0.00077654	-0.842217	0.00328218	0.00127835	-0.000262991	0.0157008	-0.00109764	-0.263269	0.0292492	0.0844142	0.0015767	-0.119799	0.00811504	0.522118
4.34	0.21745	0.00179652	-0.087418	-0.00252188	-0.181352	0.00530912	-0.064463	-0.000471512	0.805443	-0.000204038	0.00264096	-0.000472462	0.132293	-0.00239132	0.00294784	-0.00137931	-0.0588809	-0.00858626	-0.610234	0.000952081	0.125143	0.0018989	0.225981	-0.00218701	-0.12088	0.00106672	-0.0688209	-0.00184611	-0.354213	0.00489092	-0.289329	-0.00362672	0.085043	-6.11E-05	0.161641	0.00198659	-0.842188	0.0028035	0.00127529	0.00046147	0.0156912	-8.68E-05	-0.263015	0.0257763	0.084404	0.00317585	-0.11974	0.00706259	0.522107
4.35	0.217479	0.00350604	-0.0874271	-0.00251578	-0.181296	0.0054321	-0.0644675	-0.000445315	0.805443	-0.00026219	0.00263598	-0.000509167	0.132259	-0.00474327	0.00292902	-0.00212256	-0.0589635	-0.00835819	-0.610223	0.00151869	0.125167	0.00192418	0.225971	-0.00102013	-0.120883	-0.000795185	-0.0688353	-0.00191487	-0.354168	0.00485857	-0.289362	-0.00336322	0.0850413	0.000435008	0.161651	0.00100075	-0.842168	0.000847752	0.00127564	0.000336807	0.0156895	0.000250205	-0.262752	0.0285754	0.0844201	0.00665455	-0.119695	0.00575511	0.522068
4.36	0.217524	0.00450739	-0.0874389	-0.00214012	-0.18124	0.00520253	-0.0644715	-0.000446449	0.805442	-0.000279601	0.00263073	-0.000542681	0.13221	-0.00545445	0.00290858	-0.00281994	-0.0590447	-0.00795351	-0.610214	0.000939691	0.125187	0.00247604	0.225963	-0.000625748	-0.120903	-0.00194077	-0.0688476	-0.00164486	-0.35412	0.0050263	-0.289396	-0.00379539	0.0850401	-0.000192393	0.161662	0.00159705	-0.842165	-5.16E-05	0.00127666	-0.000161943	0.0156927	0.000455688	-0.262469	0.0276396	0.0844726	0.010117	-0.119665	0.00377562	0.522023
4.37	0.217577	0.00579659	-0.0874498	-0.00242041	-0.181182	0.00557336	-0.0644753	-0.000436666	0.80544	-0.000293965	0.0026251	-0.000578634	0.132155	-0.00656376	0.00288386	-0.0030717	-0.0591273	-0.00822149	-0.610211	0.000511318	0.125205	0.000882889	0.22596	-0.000630781	-0.120927	-0.00286861	-0.0688586	-0.00218759	-0.354071	0.00505912	-0.289438	-0.00453972	0.085031	-0.00178509	0.161678	0.00176114	-0.842169	-0.00151711	0.00128012	0.000505817	0.0156956	0.000443292	-0.26219	0.0271174	0.0845506	0.0132786	-0.119658	0.00202203	0.521967
4.38	0.217639	0.0061384	-0.0874626	-0.00273734	-0.181127	0.00494129	-0.0644791	-0.000396203	0.805438	-0.000325174	0.00261921	-0.000581613	0.132091	-0.00623753	0.00286054	-0.00241388	-0.0592057	-0.00783509	-0.610212	-0.000690492	0.125215	0.000926954	0.225957	0.00010142	-0.120961	-0.00291074	-0.0688706	-0.00268247	-0.35403	0.00439435	-0.289485	-0.00533177	0.0850125	-0.00137202	0.161699	0.00292131	-0.842182	-0.00142653	0.00128544	0.000895394	0.0157066	0.00168468	-0.261906	0.027656	0.0846632	0.0164623	-0.119678	-0.00180061	0.521904
4.39	0.217706	0.00706343	-0.0874751	-0.00248789	-0.181078	0.00439624	-0.0644829	-0.000333091	0.805436	-0.000398033	0.00261338	-0.000585005	0.132025	-0.00734102	0.00283579	-0.00273489	-0.0592802	-0.0074562	-0.610215	-0.000512302	0.125224	-0.000238265	0.225956	0.000190691	-0.121	-0.00453806	-0.0688784	-0.00259676	-0.35399	0.00443455	-0.289531	-0.00419162	0.0850033	-0.000692645	0.161718	0.0019811	-0.842199	-0.00217996	0.00128875	0.000621905	0.0157254	0.00195166	-0.26163	0.02286	0.0848075	0.0191438	-0.119736	-0.00497379	0.521868
4.4	0.217774	0.00647842	-0.087484	-0.00106207	-0.181032	0.0037206	-0.0644865	-0.000326031	0.805434	-0.000314114	0.00260729	-0.000625611	0.131958	-0.00588799	0.00280807	-0.00370449	-0.059354	-0.00662199	-0.610219	-0.00128765	0.125219	-0.000408068	0.225957	0.000414354	-0.121046	-0.00462458	-0.0688812	-0.000973199	-0.353952	0.00288931	-0.289567	-0.00328839	0.0849858	-0.0013693	0.161734	0.00107343	-0.842212	-0.000741903	0.00129314	-0.000423821	0.0157396	0.00123236	-0.261374	0.0213923	0.0849814	0.0211273	-0.119813	-0.00627502	0.521847
4.41	0.217833	0.0056313	-0.0874865	-0.000948732	-0.180991	0.00376935	-0.06449	-0.000375162	0.805431	-0.000269509	0.00260103	-0.000620791	0.131904	-0.00466678	0.00277673	-0.00354668	-0.0594218	-0.00676897	-0.610228	-0.00156723	0.125212	-0.00112006	0.225959	-0.000109915	-0.121087	-0.0042727	-0.0688738	-0.000503447	-0.353922	0.0032398	-0.289592	-0.00193116	0.0849745	-0.00192213	0.161745	0.00041165	-0.842212	0.000898546	0.0012957	0.000331675	0.0157483	0.000608407	-0.261143	0.0203839	0.0851686	0.0226363	-0.119908	-0.00947053	0.521849
4.42	0.217887	0.00525344	-0.0874847	-0.000467497	-0.180957	0.00272305	-0.0644937	-0.000285034	0.805429	-0.000233567	0.0025948	-0.000629001	0.131859	-0.00433646	0.00274507	-0.00301755	-0.0594854	-0.00550247	-0.610239	-0.00109008	0.125194	-0.00184542	0.225961	2.16E-05	-0.121125	-0.00463043	-0.0688608	-0.000187401	-0.353899	0.00140399	-0.289608	-0.00114881	0.0849463	-0.00198969	0.161752	0.000607718	-0.842199	0.0010102	0.00129812	4.18E-05	0.0157544	0.00106171	-0.26094	0.0168502	0.0853624	0.0216469	-0.12002	-0.00915079	0.521896
4.43	0.217941	0.0052285	-0.0874829	-0.000231923	-0.180932	0.00201331	-0.0644971	-0.000333378	0.805428	-0.000234602	0.0025885	-0.0006284	0.131813	-0.00437928	0.00271573	-0.0030511	-0.0595356	-0.00468775	-0.610246	-0.000438173	0.125174	-0.00134977	0.225961	-0.000581971	-0.121172	-0.00547266	-0.0688451	-0.000140267	-0.353889	0.000972305	-0.289611	0.00046609	0.0849339	-0.00117424	0.161753	-0.000122934	-0.842184	0.00121053	0.00130079	8.45E-05	0.0157637	0.00141336	-0.260751	0.0175988	0.0855499	0.0209703	-0.120143	-0.0123495	0.521972
4.44	0.217989	0.0044978	-0.087479	9.35E-05	-0.180914	0.00145116	-0.0645009	-0.000405016	0.805427	-0.000184303	0.00258207	-0.000647186	0.131774	-0.00359448	0.00268475	-0.00329529	-0.0595814	-0.00440357	-0.610252	-0.00046107	0.125156	-0.00192092	0.22596	-0.000237321	-0.121218	-0.00486201	-0.0688264	0.000393938	-0.353885	0.000219774	-0.289605	0.000615743	0.0849184	-0.00190038	0.16175	-0.000158337	-0.842166	0.00259034	0.00130345	0.000123793	0.0157738	0.00141898	-0.260563	0.0173974	0.0857245	0.0201265	-0.120295	-0.015481	0.522093
4.45	0.218037	0.00463924	-0.0874763	0.00014625	-0.180902	0.000615014	-0.0645049	-0.000353602	0.805427	-0.000208308	0.00257562	-0.000635628	0.131732	-0.00366816	0.00265492	-0.0030567	-0.0596245	-0.00397929	-0.610252	-0.000235464	0.125138	-0.00198096	0.225955	-0.00065105	-0.121268	-0.00569368	-0.0688059	0.000317193	-0.353886	-0.000603889	-0.28959	0.00200742	0.084901	-0.00145405	0.161745	-0.00101464	-0.842147	0.0021308	0.00130728	-9.13E-05	0.0157842	0.00169033	-0.260379	0.0170596	0.0858826	0.017605	-0.120457	-0.016365	0.522232
4.46	0.218086	0.00503782	-0.087472	0.000125459	-0.180897	0.000397394	-0.064509	-0.000402054	0.805426	-0.000117182	0.002569	-0.000656293	0.131691	-0.00404863	0.00262237	-0.00332633	-0.0596637	-0.00387883	-0.610252	-0.000152001	0.125121	-0.00102785	0.225949	-0.00013952	-0.121326	-0.00694212	-0.0687805	0.000342901	-0.353897	-0.000678582	-0.289564	0.00371383	0.0848877	-0.000312171	0.161731	-0.00164098	-0.842131	0.00168942	0.00130715	4.24E-05	0.015794	0.00119423	-0.260196	0.0167248	0.0860176	0.0151107	-0.120619	-0.0149988	0.522403
4.47	0.218139	0.00539757	-0.0874687	0.000138453	-0.180889	0.000644808	-0.0645135	-0.00040945	0.805426	-8.56E-06	0.00256236	-0.000666702	0.131644	-0.00434412	0.0025893	-0.0034464	-0.0597045	-0.0037525	-0.610249	-4.77E-05	0.125112	-0.000427967	0.22594	-0.000799061	-0.12139	-0.00699961	-0.0687523	0.000314942	-0.353903	-0.000597517	-0.28953	0.00321648	0.0848802	-0.000944653	0.161715	-0.00162795	-0.842121	0.00110098	0.0013112	0.000224195	0.0157954	0.000119709	-0.260013	0.0188107	0.0861226	0.0113428	-0.120776	-0.0133198	0.522581
4.48	0.21819	0.00496445	-0.0874639	0.000292185	-0.180882	0.00047205	-0.0645183	-0.000445929	0.805426	6.09E-05	0.00255581	-0.000655049	0.1316	-0.00387352	0.00255484	-0.00339999	-0.0597446	-0.00380264	-0.610247	2.03E-05	0.125101	-0.00154726	0.225931	-0.000957869	-0.121453	-0.00687884	-0.0687245	0.000145109	-0.353914	-0.0012141	-0.289493	0.00391278	0.084868	-0.0010747	0.161694	-0.001891	-0.842112	0.00137028	0.00131299	-3.48E-05	0.0157893	-0.000369152	-0.259816	0.0196144	0.0861966	0.00803536	-0.120915	-0.011086	0.522777
4.49	0.218241	0.00538166	-0.087463	-0.000362494	-0.180878	0.000231055	-0.0645238	-0.000499364	0.805427	0.000149998	0.00254929	-0.000659528	0.131557	-0.00452189	0.00252658	-0.00260711	-0.0597816	-0.00325519	-0.610245	0.000249226	0.125097	0.00107039	0.225918	-0.000973921	-0.12152	-0.00698301	-0.0687035	-0.000829971	-0.353931	-0.00163448	-0.289452	0.00340159	0.0848568	-0.000949597	0.161675	-0.00129702	-0.842109	0.000854697	0.00131458	0.00022418	0.0157849	5.18E-05	-0.259602	0.0210173	0.0862337	0.00459736	-0.121027	-0.00746863	0.522958
4.5	0.2183	0.00595067	-0.0874671	-0.000637463	-0.180876	-0.000201059	-0.0645294	-0.000584152	0.805427	0.000217017	0.00254288	-0.000645658	0.131501	-0.00527966	0.00250331	-0.00222557	-0.0598089	-0.0024681	-0.610235	0.00105557	0.125103	0.000278825	0.225901	-0.00153185	-0.121594	-0.00740187	-0.0686843	-0.00101675	-0.353949	-0.0010418	-0.289416	0.003289	0.0848543	-0.00014638	0.161654	-0.00155262	-0.842116	-0.000741205	0.00131305	-0.00040638	0.0157847	0.000338456	-0.259378	0.0236454	0.0862405	0.00234228	-0.121115	-0.00485761	0.52311
4.51	0.218353	0.00463168	-0.0874735	-0.000667145	-0.180873	0.000318639	-0.0645361	-0.000652628	0.805427	0.000186127	0.00253643	-0.000652299	0.131454	-0.00383018	0.00248342	-0.00196767	-0.059842	-0.00374628	-0.610228	0.000533688	0.125101	0.000495313	0.225886	-0.00175779	-0.121655	-0.00512592	-0.0686695	-0.000430359	-0.353957	-0.000407919	-0.289388	0.00184864	0.0848492	-0.000433674	0.161639	-0.00106055	-0.842122	0.000530207	0.00130987	-0.000383301	0.0157828	-0.000390058	-0.259133	0.0225976	0.0862171	-0.000624015	-0.121174	-0.00323964	0.523234
4.52	0.218398	0.00482248	-0.0874807	-0.00111466	-0.180866	0.000305197	-0.0645433	-0.000789345	0.805427	0.000180551	0.0025298	-0.000661333	0.131413	-0.00425431	0.00246546	-0.00175226	-0.0598806	-0.00373192	-0.610216	0.00133401	0.125112	0.000308386	0.225869	-0.00265404	-0.1217	-0.00494339	-0.0686597	-0.0011934	-0.353966	-0.00126453	-0.289373	0.00149418	0.0848454	0.000855298	0.161628	-0.00148409	-0.842123	-0.000706845	0.00130595	-0.00079359	0.015775	-0.000387849	-0.258874	0.028638	0.0861712	-0.00136416	-0.1212	0.00190085	0.523317
4.53	0.218434	0.00292861	-0.0874904	-0.00111119	-0.180858	0.000625417	-0.0645516	-0.000828983	0.805427	7.72E-05	0.00252301	-0.000694977	0.131383	-0.00212036	0.00245124	-0.00152307	-0.05992	-0.00427749	-0.610205	0.00111826	0.125117	0.000841655	0.225848	-0.00289401	-0.12173	-0.0017769	-0.0686567	-0.000776631	-0.353977	-0.000974791	-0.289368	-0.000132221	0.0848485	-0.000929237	0.161621	-0.00114951	-0.842123	0.000872178	0.00129899	-0.000821891	0.0157688	-0.000573805	-0.25859	0.0266826	0.0861078	-0.00419248	-0.121187	0.00548857	0.523372
4.54	0.218456	0.001412	-0.0875022	-0.000838746	-0.180846	0.00081588	-0.0645607	-0.00094522	0.805427	3.52E-05	0.00251595	-0.000709962	0.131368	-0.0008983	0.00244105	-0.00152719	-0.059965	-0.00418769	-0.610191	0.00208535	0.12513	0.000627022	0.225824	-0.00234272	-0.121736	0.000348949	-0.0686612	0.000173842	-0.353983	-0.000590363	-0.289378	-0.00117024	0.0848493	0.000122894	0.161617	-0.000289693	-0.842112	0.00231872	0.00129344	-0.00137846	0.0157621	-0.00082717	-0.258309	0.0283871	0.0860361	-0.00410604	-0.121152	0.00739435	0.523421
4.55	0.218463	0.0002533	-0.0875125	-0.0011732	-0.180838	0.000694199	-0.0645702	-0.000996186	0.805427	0.000160186	0.0025087	-0.000747009	0.131365	0.000420919	0.00243198	-0.000936273	-0.0600072	-0.00478789	-0.61017	0.00218803	0.125138	-5.73E-05	0.225799	-0.00403406	-0.121727	0.00138256	-0.0686656	-2.78E-05	-0.353986	-0.000152248	-0.289387	-0.000622832	0.0848524	-6.23E-05	0.161612	-0.000752472	-0.842087	0.00334442	0.00128015	-0.001546	0.0157557	-0.000660047	-0.258036	0.0256857	0.0859621	-0.00419223	-0.121103	0.00822219	0.523461
4.56	0.218463	-0.000216234	-0.0875275	-0.00143693	-0.180826	0.00100218	-0.06458	-0.000979422	0.805428	0.000219911	0.00250114	-0.000771522	0.131366	0.000310602	0.00242903	-0.000345708	-0.0600581	-0.00500937	-0.610143	0.00308158	0.125149	0.00170678	0.225767	-0.00247979	-0.121711	0.00191792	-0.0686774	-0.000103095	-0.353985	-0.000105232	-0.289392	-0.000563347	0.0848539	0.000705493	0.161607	-0.000659501	-0.842057	0.00378331	0.00126992	-0.00140621	0.0157497	-0.00082075	-0.257773	0.0274671	0.0858893	-0.00375188	-0.121049	0.00682374	0.52351
4.57	0.218461	-0.000375549	-0.087544	-0.00233984	-0.180813	0.00150187	-0.06459	-0.000958861	0.805429	0.000274885	0.00249315	-0.000818833	0.131367	0.00014708	0.00243085	0.000279072	-0.0601052	-0.00510323	-0.610111	0.00313442	0.125157	0.00165747	0.225732	-0.00277396	-0.121691	0.00259491	-0.0686914	-0.00100349	-0.353985	0.000578982	-0.289401	-0.0013157	0.0848534	2.74E-05	0.161601	-0.00041698	-0.842025	0.00333488	0.00125893	-0.000504973	0.0157432	-0.000798022	-0.257514	0.0261506	0.0858247	-0.00290215	-0.120991	0.00853666	0.523545
4.58	0.218458	-0.000373255	-0.087563	-0.00175643	-0.180794	0.00139122	-0.0645998	-0.00103611	0.805431	0.000261143	0.00248463	-0.000896179	0.131365	-0.00013671	0.00243062	-0.000715619	-0.0601568	-0.00532124	-0.610075	0.0036099	0.125181	0.00083442	0.2257	-0.00326515	-0.121667	0.00279236	-0.0687102	-0.000417664	-0.353978	0.000381335	-0.289418	-0.00192007	0.0848542	-0.000795559	0.161597	-0.000243083	-0.841998	0.00379125	0.0012522	-0.00116027	0.0157343	-0.000854193	-0.257241	0.0275659	0.0857823	-0.000169323	-0.12093	0.00753055	0.523568
4.59	0.218455	-0.000698491	-0.0875859	-0.00265799	-0.180773	0.00186737	-0.0646099	-0.000990347	0.805432	0.000204467	0.0024755	-0.000938423	0.131363	-0.000352864	0.00243404	-2.14E-05	-0.0602175	-0.00657894	-0.610038	0.00414853	0.125178	0.000824865	0.225659	-0.00385253	-0.121641	0.00368709	-0.0687346	-0.00132108	-0.353969	0.00109597	-0.28944	-0.00253427	0.0848463	-0.00111202	0.161594	-0.000192714	-0.841971	0.00321046	0.00125015	6.95E-05	0.0157299	-0.000533974	-0.256967	0.0277843	0.0857653	0.00357554	-0.120867	0.00861486	0.52359
4.6	0.218451	0.000352077	-0.0876098	-0.00276564	-0.180751	0.00151194	-0.0646199	-0.000984799	0.805433	0.000195685	0.00246578	-0.00099845	0.131361	-0.0012731	0.00243661	-8.24E-05	-0.0602804	-0.00583404	-0.610001	0.00406787	0.125185	0.000465489	0.225621	-0.00427157	-0.12161	0.00278401	-0.0687604	-0.00150306	-0.353958	0.000596919	-0.289468	-0.0031585	0.0848334	-0.00150626	0.161595	0.00049754	-0.841946	0.00179147	0.00125258	3.37E-05	0.0157272	-4.09E-05	-0.256682	0.0304651	0.085783	0.00727646	-0.120816	0.00620599	0.523586
4.61	0.218461	0.0014633	-0.0876347	-0.00238167	-0.180733	0.00124158	-0.06463	-0.00101441	0.805433	0.000196576	0.00245555	-0.00104891	0.131346	-0.00165041	0.00243687	-0.000727994	-0.0603368	-0.00540868	-0.609966	0.00320024	0.125194	0.000473106	0.225586	-0.00339338	-0.121592	0.00192556	-0.0687844	-0.00110394	-0.353953	0.00036355	-0.289501	-0.00377265	0.0848252	-0.000596316	0.161598	0.0003918	-0.841939	0.00066063	0.00125294	-0.000353944	0.0157282	6.68E-05	-0.256374	0.0314268	0.0858363	0.011511	-0.120785	0.00421828	0.523559
4.62	0.21848	0.00225656	-0.08766	-0.00325641	-0.180714	0.00139951	-0.0646409	-0.00105603	0.805433	-7.50E-05	0.00244473	-0.00111095	0.13133	-0.00229615	0.0024358	5.27E-06	-0.0603938	-0.00535955	-0.609944	0.00246989	0.1252	0.00186444	0.225551	-0.00363219	-0.121578	0.0022546	-0.0688074	-0.00225058	-0.353946	0.000637546	-0.289545	-0.00564996	0.0848152	-0.000860674	0.161608	0.00163842	-0.841946	-0.00123605	0.0012569	0.00106297	0.0157306	0.000455482	-0.256051	0.0327333	0.0859273	0.0155236	-0.120778	0.00279909	0.523519
4.63	0.218506	0.00232168	-0.0876843	-0.00303693	-0.180696	0.000967766	-0.0646525	-0.00114355	0.805432	-0.000340791	0.00243344	-0.00115582	0.13131	-0.00132731	0.00243141	0.000231618	-0.0604414	-0.00466517	-0.609926	0.00109728	0.125213	-3.96E-05	0.225524	-0.00306066	-0.121564	0.00268726	-0.0688305	-0.0019981	-0.353938	0.00071082	-0.289603	-0.00679996	0.0848065	-0.00156389	0.161624	0.00308009	-0.841969	-0.00158921	0.00126293	0.00133581	0.0157355	0.00079132	-0.25571	0.0309213	0.0860584	0.0181194	-0.120806	-0.0023495	0.523484
4.64	0.218527	0.00197364	-0.0877029	-0.00124408	-0.180688	0.000348279	-0.0646648	-0.00119251	0.80543	-0.000323674	0.00242159	-0.00121762	0.131309	0.00091001	0.00242454	-0.00180871	-0.0604807	-0.00409956	-0.609928	-0.00110801	0.125206	0.00117292	0.2255	-0.00276916	-0.121537	0.00338415	-0.0688483	0.000150162	-0.353935	-0.000232806	-0.289673	-0.00762206	0.0847712	-0.00350331	0.161646	0.00160844	-0.841987	-0.000810763	0.00126619	0.000171362	0.0157443	0.000379152	-0.255393	0.0291497	0.0862218	0.0218774	-0.120872	-0.00558708	0.523467
4.65	0.218541	0.00129647	-0.0877161	-0.00104985	-0.180683	-0.000356305	-0.0646775	-0.00126756	0.805426	-0.000349042	0.00240925	-0.00124601	0.131318	0.00165078	0.0024123	-0.00133873	-0.0605168	-0.00292653	-0.609933	-0.00100227	0.125212	0.000433945	0.225479	-0.00224208	-0.121497	0.00424308	-0.0688625	0.000257287	-0.353936	-0.000898598	-0.289754	-0.00832176	0.0847451	-0.00268341	0.161672	0.0028266	-0.841995	0.000156481	0.00127354	0.000576393	0.0157502	0.000760597	-0.255092	0.0239948	0.0864177	0.0241286	-0.120957	-0.00672089	0.523464
4.66	0.218551	0.00100613	-0.0877259	-0.000630694	-0.18069	-0.00105977	-0.0646904	-0.00127976	0.805423	-0.000279544	0.0023967	-0.00126628	0.131336	0.00226919	0.00239972	-0.00155086	-0.0605384	-0.00229384	-0.609943	-0.00103936	0.125214	-0.000110561	0.225457	-0.00232294	-0.121455	0.00400702	-0.0688725	0.000744009	-0.353946	-0.00155993	-0.289832	-0.0072327	0.0847237	-0.00183979	0.161697	0.00187044	-0.841994	0.000167356	0.00127866	0.000596915	0.0157579	0.000733113	-0.254833	0.02183	0.086634	0.0241127	-0.121066	-0.0102054	0.523496
4.67	0.218562	0.00155849	-0.0877327	-0.000276286	-0.180705	-0.00211188	-0.0647035	-0.00131266	0.80542	-0.000304362	0.00238391	-0.00127979	0.131355	0.0019265	0.00238431	-0.00149996	-0.0605561	-0.00136014	-0.609953	-0.00110086	0.125211	1.21E-05	0.225437	-0.00264716	-0.121422	0.0019522	-0.0688755	0.000616	-0.353965	-0.00263765	-0.289892	-0.00479835	0.0847048	-0.00209817	0.161714	0.00145195	-0.841994	0.00016407	0.0012825	0.000460089	0.0157651	0.00106085	-0.254599	0.0200315	0.0868573	0.0245734	-0.121191	-0.0118612	0.523562
4.68	0.218572	0.00133774	-0.0877394	-0.000340803	-0.180729	-0.00277265	-0.0647165	-0.00126483	0.805418	-0.000321826	0.00237087	-0.00131385	0.131375	0.00172801	0.00236904	-0.0012809	-0.0605659	-0.000801615	-0.609961	-0.000460884	0.125212	-7.46E-06	0.225414	-0.00313248	-0.121404	0.000972061	-0.0688746	0.000433071	-0.353995	-0.00381693	-0.289928	-0.00281331	0.0846809	-0.00253181	0.161725	0.0015429	-0.841989	0.000445685	0.00128946	0.000951425	0.0157743	0.0013158	-0.254398	0.018428	0.0870707	0.0237067	-0.12135	-0.0153964	0.523669
4.69	0.218583	0.000896377	-0.0877426	0.000663794	-0.180763	-0.00381716	-0.0647289	-0.00124574	0.805417	-0.000222836	0.00235769	-0.00131653	0.131393	0.00257816	0.002349	-0.00203793	-0.0605669	-6.92E-05	-0.609966	-0.000454335	0.12522	0.000156633	0.225388	-0.00260952	-0.121396	0.000321409	-0.0688625	0.00185095	-0.354039	-0.00473398	-0.289943	-0.000938155	0.0846518	-0.00204447	0.161724	-0.000122786	-0.841978	0.00172635	0.00129244	0.000121043	0.0157849	0.00132922	-0.254228	0.0131586	0.0872752	0.0213165	-0.121521	-0.015822	0.523816
4.7	0.218594	0.00160582	-0.0877452	0.000561261	-0.180799	-0.00387136	-0.0647409	-0.00126088	0.805416	-0.000173711	0.00234438	-0.00134698	0.131408	0.00135127	0.00232904	-0.00177087	-0.0605665	0.000740569	-0.609965	0.000257009	0.125226	0.0014557	0.225361	-0.00253815	-0.121396	-0.00106589	-0.0688449	0.00170597	-0.354083	-0.00484102	-0.289943	0.000242405	0.0846339	-0.00233753	0.161719	-0.000384358	-0.841964	0.0013797	0.00129958	0.000732514	0.0157934	0.000878877	-0.254077	0.0136984	0.0874559	0.0183156	-0.121699	-0.0161507	0.523979
4.71	0.218613	0.00262814	-0.0877482	0.00057282	-0.18084	-0.00466546	-0.0647531	-0.00123208	0.805416	-0.000187015	0.00233108	-0.00131123	0.131417	0.000377087	0.00231013	-0.00170283	-0.0605569	0.00152202	-0.609966	0.000322252	0.125236	0.000940023	0.225332	-0.00286246	-0.121409	-0.00260723	-0.0688239	0.00122793	-0.354136	-0.00626521	-0.289936	0.000927333	0.0846055	-0.00306509	0.161709	-0.00103063	-0.841958	0.000318088	0.00130554	0.00022717	0.0157997	0.000939552	-0.253926	0.0158244	0.0876103	0.0162723	-0.121873	-0.0153935	0.524155
4.72	0.218641	0.00310837	-0.087752	0.000387425	-0.180885	-0.00476227	-0.0647651	-0.00118241	0.805416	-9.65E-05	0.00231789	-0.00130966	0.131411	-0.000437463	0.00229118	-0.00160375	-0.0605411	0.00168247	-0.609959	0.000839108	0.125247	-4.60E-05	0.225301	-0.00328113	-0.121438	-0.00374855	-0.0687991	0.000991065	-0.354197	-0.00595558	-0.289917	0.00241677	0.0845856	-0.00159089	0.16169	-0.00222628	-0.841961	8.78E-05	0.00130775	0.000311652	0.0158023	0.000420475	-0.253768	0.0136622	0.0877321	0.0121829	-0.122037	-0.0149665	0.524332
4.73	0.218667	0.00360415	-0.0877576	0.000428248	-0.180934	-0.00537931	-0.0647767	-0.00117461	0.805416	-8.74E-05	0.00230473	-0.00130585	0.131406	-0.000561663	0.002276	-0.00163707	-0.0605221	0.00226891	-0.609953	0.000550266	0.125252	0.000652623	0.225271	-0.00319855	-0.12147	-0.00448051	-0.0687763	0.00079762	-0.35426	-0.00690212	-0.289892	0.0025803	0.0845619	-0.00225371	0.161672	-0.00151107	-0.841958	-0.000211012	0.00130988	-0.000321242	0.0158032	0.000714803	-0.253614	0.0158736	0.0878153	0.00864084	-0.122187	-0.0130316	0.524503
4.74	0.218706	0.0048305	-0.0877677	-4.73E-05	-0.180984	-0.00515936	-0.0647882	-0.00120963	0.805416	-2.89E-05	0.00229153	-0.00134181	0.13139	-0.00232211	0.00226299	-0.00162577	-0.0605014	0.00244635	-0.609947	0.000917596	0.125269	0.003365	0.225238	-0.00300865	-0.121516	-0.00565388	-0.0687555	0.000209851	-0.354328	-0.00664628	-0.289868	0.0023983	0.0845451	-0.00215959	0.161655	-0.00154553	-0.841967	-0.00186576	0.00131049	-0.000169333	0.0158054	0.000510713	-0.253443	0.0158944	0.0878552	0.00403977	-0.122314	-0.00979633	0.524653
4.75	0.218753	0.00500988	-0.087781	-0.000183151	-0.18103	-0.00487788	-0.0648001	-0.0011889	0.805416	-4.18E-05	0.00227821	-0.00132522	0.13136	-0.00225021	0.00224835	-0.00177949	-0.0604808	0.00183101	-0.609937	0.000508375	0.125291	0.00160394	0.225205	-0.00458786	-0.121572	-0.00557292	-0.0687364	2.94E-05	-0.354392	-0.00621224	-0.289843	0.00228304	0.0845287	-0.00172173	0.161637	-0.00251801	-0.841988	-0.00187103	0.00130971	-0.000541693	0.0158061	5.55E-05	-0.253247	0.0208008	0.0878571	0.00151934	-0.122411	-0.00521434	0.524776
4.76	0.218797	0.00446268	-0.0877931	-0.000642067	-0.181071	-0.00414322	-0.0648122	-0.00123786	0.805416	-0.000214794	0.00226492	-0.00132305	0.131336	-0.0020729	0.00223098	-0.00138471	-0.0604693	0.000717112	-0.609928	0.000738085	0.125323	0.00180889	0.225176	-0.00281764	-0.121619	-0.00457052	-0.0687178	-0.000198932	-0.354449	-0.00529928	-0.289823	0.00132869	0.0845165	-0.000891749	0.161623	-0.000585855	-0.842006	-0.00109323	0.00130531	-0.000196858	0.015803	-0.000391083	-0.253043	0.021247	0.0878272	-0.00192463	-0.122468	-0.00178064	0.524872
4.77	0.218838	0.00429019	-0.0878054	-0.000878778	-0.18111	-0.00382641	-0.0648247	-0.0012635	0.805415	-0.000213698	0.00225155	-0.00135288	0.131317	-0.00126311	0.00221637	-0.00107846	-0.0604605	0.000683015	-0.609926	-0.000103886	0.12534	0.00288943	0.225147	-0.00406449	-0.121656	-0.00305769	-0.0687017	-0.000177243	-0.354505	-0.00538388	-0.289817	-0.000736434	0.084497	-0.000931471	0.161616	8.97E-05	-0.842018	-0.00131738	0.00129778	-0.000494164	0.0157977	-0.000204353	-0.252824	0.0226113	0.0877677	-0.00484986	-0.122484	0.00260963	0.524928
4.78	0.218871	0.00295491	-0.0878178	1.25E-05	-0.18114	-0.00317885	-0.0648374	-0.00130651	0.805413	-0.000222055	0.0022379	-0.00136428	0.131307	-7.11E-05	0.00220096	-0.00210236	-0.0604543	0.000658123	-0.609924	0.00011194	0.125384	0.00383416	0.225119	-0.00178143	-0.121676	-0.00155566	-0.068691	0.00112774	-0.354549	-0.00415889	-0.289826	-0.00112218	0.08449	-0.000682021	0.161613	0.000143179	-0.842023	0.0007062	0.00129135	-0.00152136	0.0157892	-0.000758973	-0.252608	0.0250394	0.0876902	-0.00439336	-0.122463	0.00506768	0.524966
4.79	0.218897	0.00267196	-0.0878266	-0.000317548	-0.181167	-0.00233333	-0.0648502	-0.00123226	0.805412	-0.000242334	0.00222415	-0.00138565	0.131303	9.57E-05	0.00218415	-0.00180262	-0.0604551	-0.000965317	-0.60992	0.000111193	0.1254	0.00142008	0.225093	-0.00248258	-0.121687	-0.00123947	-0.0686799	0.000735658	-0.354587	-0.00328627	-0.289834	-0.00087477	0.084481	-0.000792469	0.16161	-0.000225877	-0.842017	0.00105126	0.00127821	-0.00130036	0.0157822	-0.000825192	-0.252392	0.0216348	0.0876015	-0.00717705	-0.122423	0.00698272	0.524992
4.8	0.218919	0.0019835	-0.0878368	-0.000705757	-0.181184	-0.00150466	-0.0648628	-0.00122473	0.805411	-0.00024599	0.00221001	-0.0014392	0.131303	-3.38E-05	0.00217011	-0.00130432	-0.060465	-0.000539699	-0.609915	0.00109936	0.125425	0.00425253	0.225063	-0.00269539	-0.121692	-0.000360984	-0.0686731	0.000620273	-0.354618	-0.00313983	-0.289843	-0.00118833	0.0844698	-0.000205465	0.161608	0.000220288	-0.842003	0.00228429	0.00126926	-0.000941601	0.0157725	-0.000839814	-0.252198	0.01971	0.0875072	-0.00769315	-0.122365	0.00755846	0.525023
4.81	0.218942	0.00267639	-0.0878463	-0.00128979	-0.181191	-0.000596068	-0.0648746	-0.00118764	0.805411	-0.000211053	0.00219547	-0.00146276	0.131296	-0.00115102	0.0021526	-0.00160567	-0.0604772	-0.00221798	-0.609903	0.00126347	0.125452	0.00156785	0.225036	-0.0032952	-0.121697	-0.000800985	-0.0686664	5.55E-06	-0.354645	-0.00243864	-0.289854	-0.00149913	0.0844648	-0.000211833	0.161606	0.000123014	-0.841985	0.00171039	0.00126027	-0.000775079	0.0157593	-0.00089268	-0.252011	0.0202518	0.0874172	-0.00517405	-0.122302	0.00866326	0.525043
4.82	0.218964	0.00219762	-0.0878589	-0.00160664	-0.181193	-0.000262303	-0.0648861	-0.00114385	0.80541	-0.000198883	0.00218069	-0.00150327	0.131287	-0.0007004	0.0021377	-0.00108122	-0.0604996	-0.0026939	-0.609891	0.00119632	0.125476	0.00368621	0.225007	-0.00320701	-0.121699	-8.31E-05	-0.0686619	3.10E-05	-0.354663	-0.00119401	-0.28987	-0.00186723	0.0844574	-0.00146304	0.161606	0.000349062	-0.841967	0.00275876	0.00125111	-0.00056953	0.0157513	-0.000213799	-0.251817	0.0181081	0.0873488	-0.00380606	-0.122232	0.00899461	0.525068
4.83	0.218988	0.00312091	-0.0878733	-0.00168538	-0.181189	0.000602881	-0.0648968	-0.00106211	0.80541	-0.000235491	0.00216539	-0.00155206	0.131274	-0.00223962	0.00212185	-0.00198888	-0.0605294	-0.00357326	-0.609878	0.00175961	0.125494	0.000714175	0.224979	-0.00279398	-0.121701	-0.00112927	-0.06866	-8.89E-05	-0.354672	-0.000478376	-0.28989	-0.00189302	0.0844438	-0.0012959	0.161609	0.000318619	-0.841946	0.00238184	0.00124439	-0.000462731	0.0157457	-0.000510045	-0.251623	0.0182134	0.0873007	-0.0011103	-0.122156	0.00962192	0.525077
4.84	0.219018	0.0035494	-0.087891	-0.00159413	-0.181176	0.0011869	-0.0649066	-0.0009776	0.805409	-0.000232468	0.00214959	-0.00160647	0.131253	-0.00253671	0.00210458	-0.00285278	-0.0605686	-0.00404295	-0.609864	0.00110243	0.125508	0.00213371	0.22495	-0.00197801	-0.121705	-0.00104764	-0.0686605	0.000167763	-0.354673	-0.000254074	-0.289916	-0.00311426	0.0844257	-0.00169911	0.161615	0.000219241	-0.841924	0.00216897	0.00124443	-0.000424772	0.0157408	-0.000602147	-0.251432	0.0193552	0.0872809	0.00187487	-0.122077	0.00923552	0.525074
4.85	0.219062	0.00523699	-0.0879082	-0.00204003	-0.18116	0.00111865	-0.0649157	-0.000970595	0.805408	-0.000333741	0.00213327	-0.00164457	0.131214	-0.00429032	0.0020833	-0.00256663	-0.0606104	-0.00403901	-0.609852	0.000725599	0.125523	-0.000104592	0.224929	-0.00169619	-0.121723	-0.00262007	-0.0686573	-0.000471861	-0.354674	0.000252881	-0.289948	-0.00390659	0.0844115	-0.00102	0.161624	0.0018984	-0.841915	0.00033342	0.00124331	-0.000335052	0.0157385	0.000153736	-0.251219	0.0210574	0.0872994	0.00700692	-0.12201	0.0076375	0.525045
4.86	0.219115	0.00600879	-0.0879278	-0.00238653	-0.181142	0.00135984	-0.0649249	-0.000928971	0.805405	-0.000419432	0.00211657	-0.0016921	0.131173	-0.0046958	0.00206286	-0.00249669	-0.0606541	-0.00416759	-0.60985	-7.29E-05	0.125532	0.00110708	0.224909	-0.00251064	-0.121743	-0.00234371	-0.0686577	-0.00101243	-0.354668	0.000353392	-0.289996	-0.00590164	0.0843927	-0.00272625	0.161644	0.00259914	-0.841917	-0.000369201	0.00124607	0.000296829	0.0157399	0.000587639	-0.25097	0.0226952	0.0873539	0.0102737	-0.121967	0.00509104	0.524994
4.87	0.21918	0.00740222	-0.0879476	-0.00236355	-0.181124	0.00165864	-0.0649342	-0.000873715	0.805402	-0.000470097	0.00209939	-0.001727	0.131124	-0.00621403	0.00203921	-0.0032039	-0.0606901	-0.00415547	-0.609857	-3.12E-05	0.125548	0.00115532	0.224893	-0.00163126	-0.121767	-0.00278874	-0.0686585	-0.00120233	-0.354665	0.000728984	-0.290061	-0.00750372	0.084366	-0.000852999	0.161669	0.00290014	-0.841932	-0.00160323	0.00124922	0.000654412	0.0157476	0.00069139	-0.250708	0.0212334	0.0874494	0.0144107	-0.121956	0.00122201	0.524928
4.88	0.219255	0.00787696	-0.0879709	-0.00252514	-0.181102	0.00127109	-0.0649433	-0.000923972	0.805398	-0.000543815	0.00208176	-0.00179152	0.131064	-0.00591409	0.00201593	-0.00294062	-0.0607311	-0.00398101	-0.609867	-0.00145208	0.125561	0.00153563	0.224882	-0.00101921	-0.121796	-0.00282469	-0.0686652	-0.00135379	-0.354656	0.000824464	-0.29014	-0.00877169	0.0843513	-0.00265948	0.161705	0.00379367	-0.841956	-0.00212099	0.00126127	0.00102806	0.0157577	0.0013061	-0.250438	0.0245461	0.0875884	0.0187466	-0.121978	-0.00234201	0.524856
4.89	0.219327	0.00653764	-0.0879873	-0.00093557	-0.181086	0.000632952	-0.0649529	-0.000952563	0.805393	-0.000588282	0.00206364	-0.00183235	0.131016	-0.00240803	0.0019857	-0.00410594	-0.0607686	-0.00330675	-0.609891	-0.00448853	0.125568	5.77E-05	0.22488	0.0013182	-0.121815	-0.000695762	-0.0686638	0.00079743	-0.354648	0.000260018	-0.290233	-0.0104289	0.0843179	-0.00311917	0.161749	0.00552334	-0.841975	-0.000144777	0.00126939	4.54E-05	0.0157682	0.00120577	-0.250172	0.023937	0.0877666	0.0226296	-0.122042	-0.00659968	0.524802
4.9	0.219396	0.00738184	-0.0879957	-0.000628903	-0.181078	0.000400821	-0.0649628	-0.000960764	0.805386	-0.000600046	0.00204525	-0.00184875	0.130986	-0.00309769	0.0019481	-0.00458378	-0.0608007	-0.00302315	-0.609935	-0.00469933	0.125571	0.000899273	0.224881	0.000733869	-0.121821	-0.00174593	-0.068656	0.000585897	-0.354645	-0.000231247	-0.290339	-0.0103854	0.0842823	-0.00302988	0.161797	0.00495255	-0.841983	-0.00103261	0.00127368	0.000174318	0.015778	0.000913101	-0.249919	0.0217667	0.0879708	0.0244644	-0.122135	-0.00742012	0.524767
4.91	0.219462	0.00591924	-0.0879995	-1.13E-05	-0.181074	-0.000324896	-0.0649726	-0.000968006	0.80538	-0.000616905	0.00202667	-0.00186529	0.13096	-0.000948215	0.00190682	-0.00427402	-0.0608266	-0.00170734	-0.609981	-0.00528327	0.12558	8.72E-05	0.224886	0.000804	-0.12183	-0.000870346	-0.068645	0.00122677	-0.354648	-0.000986515	-0.290437	-0.00948828	0.0842559	-0.0038906	0.161844	0.00490856	-0.841988	0.0016249	0.00127875	0.000205058	0.0157833	0.0010946	-0.249686	0.0186768	0.0881945	0.0252176	-0.122247	-0.0102216	0.524773
4.92	0.219522	0.00580954	-0.0879991	0.000307062	-0.181077	-0.000556777	-0.0649824	-0.000980652	0.805373	-0.000477059	0.0020079	-0.00188819	0.130944	-0.000923977	0.00186397	-0.00439054	-0.0608399	-0.00159419	-0.610029	-0.00455936	0.125584	0.000975582	0.224891	0.000223255	-0.121838	-0.00151646	-0.0686264	0.00173016	-0.35466	-0.00181878	-0.290522	-0.00834117	0.0842182	-0.00348093	0.161884	0.00417771	-0.841979	0.002344	0.00128346	0.000456785	0.0157887	0.000953539	-0.249478	0.0134483	0.088424	0.0244628	-0.122373	-0.0131878	0.524829
4.93	0.219582	0.00619374	-0.0879971	0.000753844	-0.181087	-0.00168883	-0.0649918	-0.000971813	0.805368	-0.000497333	0.001989	-0.00189488	0.130925	-0.00112374	0.00182085	-0.00451251	-0.0608447	8.34E-05	-0.610072	-0.00492298	0.125592	0.000177139	0.224894	0.000690859	-0.121854	-0.00326849	-0.0686012	0.00224098	-0.354681	-0.00268516	-0.290593	-0.00579962	0.0841785	-0.00332239	0.161917	0.00258363	-0.841963	0.00187145	0.00128883	5.96E-05	0.0157993	0.00161875	-0.249306	0.0130251	0.0886437	0.0227881	-0.122531	-0.0151524	0.524928
4.94	0.21964	0.0051774	-0.0879944	0.000759177	-0.181101	-0.00170662	-0.0650009	-0.000880099	0.805364	-0.000400171	0.00196981	-0.00193812	0.130906	-0.000703147	0.00177847	-0.00433319	-0.0608454	0.00010176	-0.61011	-0.00364066	0.125607	0.00207121	0.224892	-0.000694779	-0.121882	-0.00342633	-0.0685686	0.00241459	-0.354702	-0.0023509	-0.290635	-0.00327447	0.0841549	-0.00293015	0.161938	0.00152979	-0.84194	0.00315994	0.00129774	0.000838598	0.0158108	0.00138359	-0.249165	0.0121167	0.088845	0.0213837	-0.122703	-0.017342	0.525071
4.95	0.219691	0.00490671	-0.0879862	0.00156456	-0.181119	-0.00217061	-0.06501	-0.000857623	0.80536	-0.000349437	0.00195023	-0.00195926	0.130892	-0.000403614	0.00173165	-0.00515208	-0.0608443	0.000627791	-0.61014	-0.00319883	0.12562	0.00055936	0.224888	-0.000477467	-0.121913	-0.00451764	-0.0685257	0.00350582	-0.354731	-0.00381087	-0.290653	-0.000885986	0.0841124	-0.0036453	0.161946	0.000317724	-0.841907	0.00346815	0.00130601	0.000234744	0.0158174	0.000950187	-0.249024	0.012956	0.0890254	0.0186604	-0.122888	-0.0167853	0.525238
4.96	0.219739	0.00526572	-0.0879782	0.00126844	-0.18114	-0.0022751	-0.0650191	-0.000884683	0.805358	-0.000281104	0.0019305	-0.00196557	0.130878	-0.00132428	0.00168485	-0.00488144	-0.0608415	0.000435425	-0.610163	-0.00213773	0.125631	0.00129259	0.224877	-0.00125685	-0.121948	-0.00571671	-0.068478	0.00312439	-0.354767	-0.00409648	-0.290654	0.000590985	0.084075	-0.00353095	0.161945	-0.000389132	-0.841873	0.00286674	0.00131597	0.000573658	0.015823	0.000935039	-0.248879	0.017144	0.0891755	0.0157175	-0.123068	-0.0173479	0.525424
4.97	0.219791	0.00577805	-0.087972	0.000709534	-0.181164	-0.00234765	-0.0650283	-0.000948816	0.805356	-0.000302154	0.00191075	-0.00197087	0.130855	-0.0023941	0.00163997	-0.00449102	-0.0608337	0.000363896	-0.610178	-0.00112817	0.125649	0.00198442	0.224863	-0.00219641	-0.121997	-0.00643606	-0.0684293	0.00211638	-0.354809	-0.00391309	-0.29064	0.0013618	0.0840452	-0.00321339	0.161939	-0.000783169	-0.841851	0.00183308	0.00132311	0.000877506	0.0158302	0.000857829	-0.248696	0.0181532	0.0892915	0.013186	-0.123235	-0.014326	0.525603
4.98	0.219849	0.00619046	-0.0879683	0.000946738	-0.181186	-0.00248747	-0.0650382	-0.00102087	0.805355	-0.000253792	0.00189084	-0.00201162	0.130826	-0.00244775	0.00159609	-0.00459913	-0.0608266	0.00110728	-0.610189	-0.00135694	0.125671	0.00258701	0.224843	-0.00191926	-0.12205	-0.00711092	-0.0683833	0.00247751	-0.354848	-0.0043681	-0.290626	0.00183052	0.084016	-0.00270712	0.161928	-0.00103151	-0.841838	0.000445007	0.00133112	8.69E-05	0.0158295	2.77E-05	-0.248491	0.0250197	0.0893713	0.00919119	-0.123386	-0.0125736	0.525789
4.99	0.219903	0.00543939	-0.0879655	0.0008822	-0.181208	-0.00258429	-0.0650491	-0.00107848	0.805353	-0.000243852	0.0018707	-0.00201901	0.130802	-0.00162839	0.00155264	-0.00454781	-0.0608209	0.00079173	-0.610201	-0.00135249	0.125695	0.00214282	0.224821	-0.00282834	-0.122102	-0.00583718	-0.0683387	0.00239861	-0.354888	-0.0043282	-0.290607	0.00125836	0.083994	-0.00294052	0.161915	-0.00106047	-0.841831	0.000570075	0.00133552	-0.000251444	0.0158243	7.92E-05	-0.248255	0.0206555	0.0894047	0.00361274	-0.123511	-0.0090306	0.525951
5	0.219959	0.00551961	-0.0879646	0.000532345	-0.181233	-0.00256711	-0.0650607	-0.00126803	0.805352	-0.000302853	0.00185047	-0.0020239	0.130775	-0.00202062	0.00151025	-0.00431028	-0.0608154	0.000167636	-0.610209	-0.000723467	0.125719	0.00362537	0.224797	-0.00295981	-0.122152	-0.00573895	-0.068296	0.00241339	-0.354933	-0.00399288	-0.290593	0.00112926	0.0839651	-0.00133367	0.161901	-0.00103865	-0.841833	-0.000494368	0.00133319	-0.000662529	0.0158221	0.000261884	-0.247989	0.0260438	0.0893997	0.00107165	-0.123605	-0.00514069	0.526091
[truncated: 2,487 more columns]
