# Supplementary material for: Analysis of abnormal posture in patients with Parkinson's disease using a computational model considering muscle tones
Source: Front Comput Neurosci. 2023 Oct 5;17:1218707. doi: 10.3389/fncom.2023.1218707 (PMC10585043; doi:10.3389/fncom.2023.1218707)
Supplement: Supplementary file 4 [file Data_Sheet_4.ZIP › result_simulation_sub1-2/Sub2_uff3.996856.sto]

221213_sub2_uff3.996856_7/4524_0.014_0.011
version=1
nRows=501
nColumns=2509
inDegrees=no
endheader
time	pelvis_tilt	pelvis_tilt_u	pelvis_list	pelvis_list_u	pelvis_rotation	pelvis_rotation_u	pelvis_tx	pelvis_tx_u	pelvis_ty	pelvis_ty_u	pelvis_tz	pelvis_tz_u	hip_flexion_r	hip_flexion_r_u	hip_adduction_r	hip_adduction_r_u	hip_rotation_r	hip_rotation_r_u	knee_angle_r	knee_angle_r_u	subtalar_angle_1_r	subtalar_angle_1_r_u	ankle_angle_r	ankle_angle_r_u	hip_flexion_l	hip_flexion_l_u	hip_adduction_l	hip_adduction_l_u	hip_rotation_l	hip_rotation_l_u	knee_angle_l	knee_angle_l_u	subtalar_angle_1_l	subtalar_angle_1_l_u	ankle_angle_l	ankle_angle_l_u	lumbar_extension	lumbar_extension_u	lumbar_bending	lumbar_bending_u	lumbar_rotation	lumbar_rotation_u	neck_extension	neck_extension_u	roll	roll_u	yaw	yaw_u	neck_extension_2
0	0.208581	0	-0.0986819	0	-0.18567	0	-0.0654282	0	0.805254	0	0	0	0.116815	0	0.00967245	0	-0.0402381	0	-0.61045	0	0.116661	0	0.239561	0	-0.134334	0	-0.0702274	0	-0.321764	0	-0.287916	0	0.0532475	0	0.1868	0	-0.652937	0	-0.0492073	0	0.0837082	0	-0.461363	0	0.0583998	0	-0.0816661	0	0.542127
0.01	0.208034	0.064188	-0.0983646	0.0184342	-0.184833	0.0386542	-0.0653506	0.00111603	0.805112	-0.00884774	5.00E-05	0.0121622	0.115042	-0.270383	0.0114913	0.436288	-0.0364114	1.00841	-0.605001	0.340143	0.12128	1.71866	0.246271	0.148962	-0.132887	0.0917825	-0.0687354	0.21278	-0.307002	1.80441	-0.28749	-0.285041	0.0646536	1.60601	0.182657	-0.0611066	-0.651876	-0.0575072	-0.0489413	-0.0414121	0.0829774	-0.023835	-0.461834	-0.0646769	0.0579523	-0.0229955	-0.0809522	0.0361189	0.542244
0.02	0.208855	0.0801369	-0.0988853	-0.0795516	-0.184938	-0.0212861	-0.0653906	-0.00677444	0.805114	0.00589267	0.000201209	0.0137606	0.113553	-0.0745448	0.0173548	0.581185	-0.0238614	1.07689	-0.60374	-0.0445611	0.125536	-1.04079	0.247128	0.148513	-0.131974	0.0799166	-0.0687553	-0.0581875	-0.297013	0.130829	-0.290637	-0.292408	0.0651614	-0.939716	0.183604	0.160821	-0.652926	-0.118252	-0.0489668	0.0467768	0.083498	0.0642784	-0.462397	-0.0465292	0.0578086	-0.0215841	-0.0805474	0.0401085	0.54293
0.03	0.209472	0.0354648	-0.0993222	-0.0338082	-0.18439	0.0967475	-0.0654373	-0.00132995	0.805156	0.000763631	0.000268984	-0.000100054	0.113127	-0.0512127	0.0215569	0.231635	-0.018752	0.226714	-0.604221	-0.00754019	0.121279	0.29103	0.247997	0.00364749	-0.131296	0.0175545	-0.0684881	0.10989	-0.298007	-0.0921881	-0.292591	-0.0748867	0.0628849	0.493919	0.184283	-0.0251908	-0.653865	-0.05844	-0.0484027	0.0823528	0.0833312	-0.0713345	-0.46275	-0.0250735	0.0576377	-0.0181523	-0.0801222	0.038379	0.543108
0.04	0.209862	0.0231055	-0.0994197	-0.0294157	-0.183275	0.103526	-0.0654175	0.00393421	0.805132	-0.00430497	0.000236986	-0.00515453	0.112451	-0.073671	0.0223615	-0.0447688	-0.0172553	0.0493299	-0.603909	0.0454279	0.126181	0.402761	0.247916	-0.0138138	-0.131436	-0.0456179	-0.0680975	-0.0438375	-0.296936	0.215373	-0.292505	0.0448868	0.0659973	0.00824335	0.184132	0.00960335	-0.654358	-0.0314572	-0.0474891	0.0972766	0.082529	-0.0722175	-0.46297	-0.0170736	0.0575059	-0.0123881	-0.0797834	0.0269521	0.543148
0.05	0.210182	0.0243309	-0.0994643	-0.0206188	-0.18236	0.070635	-0.0653819	0.00288948	0.805096	-0.00236474	0.000179393	-0.00578747	0.111856	-0.0417108	0.0213553	-0.125686	-0.0177391	-0.122047	-0.603675	-0.00420939	0.127682	-0.0190856	0.248006	0.0186026	-0.131978	-0.0188111	-0.0687068	-0.0935461	-0.295496	0.0714023	-0.292284	-0.00850821	0.0665967	0.232126	0.184203	-0.00665329	-0.654759	-0.0376492	-0.0466452	0.0787097	0.0819503	-0.0367723	-0.463122	-0.00494339	0.0574035	-0.0116848	-0.0795595	0.0178802	0.54336
0.06	0.210519	0.029071	-0.0995374	-0.0174533	-0.181758	0.0469886	-0.0653571	0.00225897	0.805082	-0.000575512	0.000126811	-0.00483375	0.111432	-0.0414815	0.0201996	-0.103054	-0.0191396	-0.141678	-0.603737	-0.00276064	0.127715	0.0561048	0.248061	-0.00233917	-0.132421	-0.011884	-0.0696485	-0.105083	-0.295092	0.0339807	-0.292509	-0.034902	0.0691272	0.0740999	0.184145	0.00977867	-0.655252	-0.0454126	-0.0459629	0.0658044	0.0817083	-0.0114064	-0.463172	-0.0016045	0.0572935	-0.0117551	-0.0793722	0.0184211	0.543571
0.07	0.210814	0.0175917	-0.0995681	-0.0127385	-0.181297	0.0432492	-0.0653364	0.00179039	0.80508	-0.000399373	7.59E-05	-0.00561273	0.111017	-0.0337676	0.0193068	-0.0690275	-0.0204521	-0.125057	-0.603675	0.00984938	0.128014	-0.0173451	0.248049	0.000173713	-0.132693	0.00162985	-0.0703243	-0.027563	-0.294895	0.0022472	-0.292891	-0.0371551	0.0685832	0.0510432	0.184315	0.00925773	-0.65572	-0.034511	-0.045383	0.0645444	0.0815895	-0.00793751	-0.46322	-0.00428681	0.0571813	-0.0116657	-0.0791789	0.0181204	0.543784
0.08	0.210975	0.00961099	-0.0996421	-0.0198883	-0.180857	0.0371877	-0.0653209	0.00138713	0.805077	-7.65E-05	1.71E-05	-0.0057946	0.110713	-0.0303675	0.0189165	-0.0110147	-0.0215444	-0.0844557	-0.603541	0.0191218	0.12788	0.00384849	0.24803	-0.00401923	-0.132619	0.00257198	-0.0702426	0.0313893	-0.294769	0.0448375	-0.293182	-0.0208028	0.0696923	-0.0150123	0.184385	0.010831	-0.656076	-0.0289807	-0.0447114	0.0723223	0.0815344	0.00219527	-0.463267	-0.00531624	0.0570777	-0.00996284	-0.0790003	0.0166944	0.543973
0.09	0.21114	0.027568	-0.099822	-0.0301595	-0.180541	0.00608877	-0.0653046	0.00214712	0.805081	0.00114034	-3.56E-05	-0.00430945	0.110323	-0.0583715	0.019058	0.040641	-0.0220358	-0.0166194	-0.603234	0.0404874	0.127921	0.0239728	0.247834	-0.026582	-0.132664	-0.0514681	-0.0699039	0.0144409	-0.294215	0.0192863	-0.293152	0.0433046	0.0689521	-0.0549002	0.184386	-0.0112035	-0.656474	-0.0501994	-0.0440256	0.0667215	0.0816556	0.0361408	-0.463134	0.0432438	0.0570411	-3.16E-05	-0.07887	0.00244717	0.544248
0.1	0.211635	0.0710195	-0.100226	-0.050993	-0.180505	0.00864406	-0.0652754	0.00382468	0.805104	0.00362973	-6.80E-05	-0.00270293	0.109428	-0.134598	0.0196144	0.0492206	-0.0224166	-0.124508	-0.60269	0.0819399	0.127312	-0.160321	0.247594	-0.0177246	-0.133595	-0.117142	-0.0698968	-0.0574076	-0.294678	-0.0609963	-0.292473	0.0781505	0.0676729	-0.12751	0.18426	-0.0136672	-0.657268	-0.0978247	-0.0434065	0.0792114	0.0821118	0.0391005	-0.46235	0.109629	0.0569799	0.00132741	-0.0788609	0.0104838	0.544743
0.11	0.212489	0.0840636	-0.100685	-0.0618103	-0.17986	0.0960738	-0.06523	0.00515658	0.805154	0.00623752	-0.000100174	-0.00382837	0.107795	-0.185181	0.0198943	-0.00860001	-0.0244331	-0.230398	-0.601644	0.120994	0.12711	0.120683	0.247257	-0.0456771	-0.134904	-0.118318	-0.0701477	-0.0641259	-0.294779	0.0799707	-0.291763	0.069304	0.0682131	0.171262	0.183957	-0.0467682	-0.658425	-0.112732	-0.0425056	0.114714	0.0820649	-0.0374951	-0.461241	0.10866	0.0569212	0.00433894	-0.078819	0.0100167	0.545284
0.12	0.21339	0.0664953	-0.101054	-0.0671215	-0.178519	0.142679	-0.0651755	0.00564193	0.805224	0.00766364	-0.000139313	-0.0037089	0.105998	-0.169716	0.019642	-0.0391384	-0.0265491	-0.209956	-0.600492	0.109635	0.127854	-0.00923344	0.246889	-0.032328	-0.1362	-0.105073	-0.0705361	-0.0816543	-0.293494	0.162442	-0.290994	0.0852724	0.0689016	-0.0174444	0.183524	-0.0404131	-0.659545	-0.0874377	-0.0413625	0.12908	0.0814407	-0.0703897	-0.460241	0.0951737	0.0569093	0.00870884	-0.0788311	0.00015379	0.545823
0.13	0.214108	0.0436562	-0.101331	-0.0539039	-0.176885	0.157454	-0.0651182	0.00569653	0.805301	0.00750464	-0.000171247	-0.00250667	0.104415	-0.14288	0.0193087	-0.0323282	-0.0285098	-0.174425	-0.599417	0.104799	0.127839	0.0349797	0.246614	-0.0269354	-0.137322	-0.0880457	-0.0708854	-0.0474154	-0.29206	0.14549	-0.290045	0.101681	0.0695841	0.129008	0.183026	-0.0597387	-0.660352	-0.0524802	-0.0402034	0.110569	0.0806505	-0.0758989	-0.45942	0.0720693	0.0569345	0.00881454	-0.0789351	-0.00973989	0.546277
0.14	0.214507	0.006879	-0.101324	-0.00846583	-0.175485	0.111283	-0.0650652	0.00486678	0.805373	0.00671785	-0.000191374	-0.00153142	0.103351	-0.0675256	0.0189976	-0.0289633	-0.0297058	-0.0748686	-0.598549	0.0680162	0.128076	-0.00615657	0.246433	-0.0102307	-0.138081	-0.0638726	-0.0707572	0.0243037	-0.29154	0.00366494	-0.288952	0.117598	0.0700282	-0.0416624	0.182429	-0.0604539	-0.660673	0.00141607	-0.039481	0.0435363	0.0800382	-0.0388374	-0.458788	0.0549061	0.0569601	0.00467868	-0.0790737	-0.00816581	0.546656
0.15	0.214551	-0.0125936	-0.10113	0.00672649	-0.17458	0.0727521	-0.0650188	0.00440269	0.805433	0.00564317	-0.000201752	-0.000527924	0.102897	-0.0274907	0.01885	-0.0055624	-0.0301274	-0.0113549	-0.597973	0.0483049	0.127985	0.00106162	0.246364	-0.00399101	-0.138509	-0.0515928	-0.0702141	0.0484056	-0.290995	0.108704	-0.287715	0.126524	0.0701344	0.0755502	0.181806	-0.0640951	-0.660516	0.0301595	-0.039189	0.0131939	0.0798521	0.000601838	-0.458199	0.0533336	0.0569506	0.0025664	-0.0791409	0.00181304	0.546903
0.16	0.214454	-0.0169642	-0.100913	0.013032	-0.174067	0.0379653	-0.0649756	0.00421842	0.805488	0.00520442	-0.000201259	0.000543158	0.102711	-0.0112988	0.018863	0.00402622	-0.0299909	0.0313524	-0.597542	0.0386246	0.128002	-0.00432535	0.246318	-0.00327554	-0.138872	-0.0475114	-0.0696951	0.0273991	-0.289963	0.0788424	-0.28647	0.121711	0.070569	-0.00591608	0.181209	-0.0556749	-0.660168	0.0398356	-0.0391416	-0.0070776	0.080058	0.0357911	-0.457647	0.0516583	0.0569434	0.00450459	-0.0791299	0.00295061	0.547158
0.17	0.2143	-0.0168497	-0.100713	0.0169212	-0.173852	0.0143229	-0.064933	0.00437075	0.805537	0.00488568	-0.000193748	0.000860853	0.102645	-0.00474737	0.0188867	-0.00213629	-0.0296046	0.0418729	-0.597189	0.0340088	0.127957	-0.00198163	0.246277	-0.00577022	-0.139266	-0.0477944	-0.0693743	0.0129636	-0.289581	0.0133714	-0.285275	0.118184	0.0707892	0.0593418	0.180656	-0.0590659	-0.659735	0.0434858	-0.0392396	-0.0185833	0.0805502	0.0567829	-0.457168	0.043152	0.0569168	-0.000437539	-0.0791034	0.00835767	0.547419
0.18	0.214122	-0.0225647	-0.100521	0.0198142	-0.173842	-0.00200802	-0.0648888	0.00436699	0.805585	0.00479949	-0.000185392	0.000706001	0.102638	0.00708343	0.0188141	-0.0118206	-0.0291896	0.038371	-0.596873	0.0301718	0.127945	-0.00192739	0.246208	-0.0112924	-0.139694	-0.0423601	-0.0691533	0.00883087	-0.289546	0.00548788	-0.2841	0.11559	0.0712307	0.0188824	0.180089	-0.055329	-0.659257	0.0518727	-0.0394293	-0.0253644	0.0812041	0.0677114	-0.456735	0.036929	0.056882	0.00212546	-0.0790349	0.0116611	0.547648
0.19	0.213754	-0.0504389	-0.10031	0.0276398	-0.173972	-0.0155103	-0.0648472	0.0039215	0.80563	0.00429682	-0.000180505	0.00032002	0.102882	0.0459814	0.0186538	-0.0164665	-0.0288303	0.0374073	-0.596619	0.0197896	0.12792	-0.00265282	0.246113	-0.0102442	-0.139883	-0.00627741	-0.0689016	0.0301197	-0.289544	-0.0060072	-0.283009	0.102089	0.0714924	0.0250407	0.179567	-0.0487527	-0.658559	0.0851174	-0.0396615	-0.0335114	0.0819273	0.0724099	-0.456369	0.0351485	0.0568954	0.0057601	-0.0789426	0.0107826	0.54785
0.2	0.213065	-0.0806787	-0.100056	0.0371174	-0.174302	-0.0396658	-0.0648121	0.00306596	0.80567	0.00349117	-0.000176943	0.000416726	0.103569	0.093633	0.0185085	-0.00781672	-0.028413	0.0514979	-0.596494	0.00310023	0.127872	-0.00581729	0.246005	-0.00703976	-0.13965	0.0311062	-0.068567	0.0485539	-0.289762	-0.045545	-0.282055	0.0892149	0.0714728	-0.0120658	0.17911	-0.0409797	-0.657503	0.120321	-0.0399709	-0.0472968	0.0827556	0.0861066	-0.456062	0.0288881	0.0569413	0.00724024	-0.0788687	0.0074455	0.54805
0.21	0.212079	-0.101503	-0.0997378	0.0532769	-0.174958	-0.0778313	-0.0647862	0.00211502	0.8057	0.00263149	-0.000170917	0.000861047	0.104719	0.136535	0.0184459	0.00203526	-0.0277635	0.0874984	-0.596552	-0.0163862	0.127852	-0.000585012	0.245907	-0.00819073	-0.139049	0.0559819	-0.0681357	0.0659501	-0.290479	-0.116202	-0.281223	0.0789421	0.0716019	0.0153183	0.178708	-0.040615	-0.656122	0.144172	-0.0404528	-0.0736828	0.0837742	0.108844	-0.455766	0.0330478	0.0569779	0.00423688	-0.0788273	0.00522118	0.548248
0.22	0.210893	-0.112125	-0.0993618	0.0624724	-0.176046	-0.114641	-0.0647694	0.00133625	0.805721	0.00144269	-0.000159925	0.00126469	0.106237	0.162575	0.01848	0.0137548	-0.0267052	0.12647	-0.596791	-0.0291945	0.127857	0.000858441	0.245828	-0.00706966	-0.138258	0.0678322	-0.0676735	0.0651927	-0.291762	-0.13519	-0.280463	0.0717527	0.0714842	-0.0144184	0.17835	-0.0307463	-0.654542	0.15601	-0.0411719	-0.0913606	0.0850466	0.130251	-0.455373	0.0434104	0.0569765	0.00163401	-0.0787746	0.0106018	0.54844
0.23	0.209667	-0.102749	-0.0990126	0.0605395	-0.177405	-0.132844	-0.0647588	0.000879218	0.805733	0.0013571	-0.00014733	0.00120909	0.107859	0.15595	0.0186033	0.0185312	-0.0253533	0.14734	-0.597096	-0.0294064	0.127877	0.00290424	0.245758	-0.00812983	-0.13744	0.0621249	-0.0672825	0.0534748	-0.292985	-0.126334	-0.279799	0.0621377	0.0716336	0.0200125	0.178062	-0.0276701	-0.65296	0.141873	-0.0419673	-0.0917674	0.086454	0.136361	-0.454865	0.0587049	0.0569499	0.00177418	-0.0786651	0.0166534	0.548647
0.24	0.208588	-0.08378	-0.0987516	0.048924	-0.178872	-0.139296	-0.0647511	0.000748953	0.805746	0.00136941	-0.000137142	0.000735119	0.109301	0.130934	0.0187637	0.0215859	-0.0238794	0.147879	-0.597359	-0.0219346	0.127946	0.00994707	0.245663	-0.0130397	-0.136803	0.0433053	-0.0670167	0.034112	-0.29434	-0.153413	-0.2792	0.0600154	0.0715889	-0.0143452	0.177821	-0.0220863	-0.651602	0.116604	-0.0427186	-0.0779988	0.0878642	0.132089	-0.454237	0.0642044	0.0569236	0.00210078	-0.07852	0.018586	0.548904
0.25	0.207716	-0.0629048	-0.0986167	0.0355418	-0.180303	-0.131269	-0.0647432	0.000835643	0.805759	0.00152648	-0.000134152	-0.000154206	0.110445	0.0972058	0.0189376	0.0192797	-0.0225147	0.126355	-0.597512	-0.00833158	0.128046	0.00991576	0.24553	-0.0150325	-0.136401	0.0244202	-0.0668339	0.0238351	-0.295862	-0.147088	-0.278613	0.0565492	0.0715775	0.00120202	0.177614	-0.0196307	-0.650529	0.0879455	-0.043311	-0.0572349	0.0891373	0.110873	-0.453512	0.0775423	0.056891	0.00347503	-0.0783684	0.0205441	0.549161
0.26	0.207041	-0.0482151	-0.0985907	0.0207433	-0.181576	-0.114475	-0.0647355	0.000719654	0.805773	0.00149452	-0.000140143	-0.00102622	0.111289	0.0719366	0.0191101	0.0206495	-0.0214006	0.0985425	-0.597552	0.000215874	0.128122	0.00253106	0.245371	-0.0185502	-0.136154	0.0178652	-0.0667005	0.0155824	-0.297169	-0.118651	-0.278104	0.0434001	0.0714404	-0.0231166	0.177455	-0.0105462	-0.649725	0.0655195	-0.0436947	-0.0320855	0.0901278	0.078984	-0.452789	0.0760898	0.0568786	0.00586487	-0.0782278	0.0175514	0.549436
0.27	0.206516	-0.0353156	-0.0986669	0.00762718	-0.182629	-0.0942877	-0.06473	0.000329111	0.805785	0.00107033	-0.000154379	-0.00173966	0.111902	0.0498549	0.0193218	0.0244907	-0.0205519	0.0743939	-0.597515	0.00674342	0.128114	-0.00380369	0.245204	-0.0165015	-0.135946	0.0170271	-0.0666357	0.00780274	-0.298234	-0.0975759	-0.277771	0.0242163	0.0712416	-0.0223638	0.177381	-0.00359701	-0.649146	0.0454208	-0.0438407	-0.00822155	0.0907568	0.0419514	-0.452072	0.0705713	0.0568771	0.00451992	-0.0781158	0.012674	0.549669
0.28	0.206167	-0.0175631	-0.0988234	-0.00393831	-0.183467	-0.0749362	-0.0647279	0.00014838	0.805794	0.00080036	-0.000174333	-0.00223029	0.112271	0.0228703	0.0195755	0.0270917	-0.0199039	0.0557951	-0.597416	0.0133548	0.128083	-0.0070319	0.24504	-0.0168303	-0.13581	0.00930411	-0.0666592	-0.00486955	-0.299095	-0.076127	-0.277621	0.00724442	0.0709803	-0.0229868	0.177385	0.00300212	-0.648822	0.0192238	-0.0437913	0.0121056	0.0910076	0.00505452	-0.451374	0.0664298	0.0568628	0.00262754	-0.0780608	0.00655732	0.549855
0.29	0.20604	0.00469856	-0.0990604	-0.0175302	-0.184077	-0.052601	-0.0647278	-7.72E-05	0.805799	0.000339514	-0.000199026	-0.0027135	0.112343	-0.0102002	0.019859	0.0286219	-0.0194547	0.0320665	-0.597258	0.0190321	0.127997	-0.0102823	0.244887	-0.0134919	-0.13583	-0.00516642	-0.0667996	-0.0235344	-0.299724	-0.0476837	-0.277612	-0.00575401	0.0707672	-0.0270803	0.177454	0.0116228	-0.648808	-0.0128269	-0.0435555	0.0348164	0.0908714	-0.0333567	-0.450702	0.0648938	0.0568357	0.00217781	-0.0780375	0.00597791	0.550009
0.3	0.20618	0.0304459	-0.0993755	-0.0323774	-0.184397	-0.0209401	-0.0647291	-0.00021676	0.805801	0.000302883	-0.000229507	-0.00341659	0.112063	-0.0493837	0.0201307	0.0247166	-0.0192982	-0.00456969	-0.597036	0.0276853	0.127895	-0.0117528	0.244752	-0.0139773	-0.136054	-0.0224578	-0.0670646	-0.0406353	-0.300037	-0.0110856	-0.277732	-0.0184308	0.0704606	-0.023589	0.177586	0.0155831	-0.649159	-0.0506095	-0.0431122	0.0615754	0.0902996	-0.0787416	-0.450054	0.0609411	0.0568104	0.00273747	-0.0780323	0.00322017	0.55013
0.31	0.206614	0.054255	-0.0997727	-0.0481967	-0.184323	0.0192071	-0.0647316	-0.000276279	0.805803	0.000381831	-0.000267877	-0.00423149	0.111367	-0.0905476	0.0203542	0.0169938	-0.0195608	-0.0507609	-0.596697	0.0410687	0.127804	-0.00743223	0.244613	-0.0137347	-0.136485	-0.0382489	-0.0674302	-0.0542381	-0.299979	0.0280863	-0.277971	-0.0284341	0.0702828	-0.0209262	0.17775	0.0181026	-0.649917	-0.0866272	-0.0424098	0.0915443	0.0892276	-0.128874	-0.449448	0.0596369	0.0568122	0.00687114	-0.0780487	-0.00107325	0.550246
0.32	0.207286	0.0694659	-0.100233	-0.0604885	-0.183839	0.0551476	-0.0647348	-0.000354019	0.805807	0.000434711	-0.000313992	-0.00497227	0.110315	-0.118705	0.0205126	0.010109	-0.020255	-0.0910952	-0.596242	0.0496926	0.127756	-0.0040221	0.244466	-0.0147129	-0.137068	-0.0462064	-0.0678625	-0.0603862	-0.299572	0.0604268	-0.278295	-0.0366162	0.0700121	-0.0218699	0.177941	0.0200828	-0.651007	-0.111995	-0.0414579	0.115457	0.0876704	-0.171983	-0.44892	0.0473103	0.0568538	0.00970431	-0.0781161	-0.00632658	0.550359
0.33	0.208098	0.0756279	-0.100716	-0.0652785	-0.183019	0.0820957	-0.0647393	-0.000604138	0.805812	0.000406159	-0.00036568	-0.00529478	0.109045	-0.133123	0.0206164	0.00442764	-0.0212921	-0.1173	-0.595708	0.0556826	0.127729	-0.00188394	0.244318	-0.0133778	-0.137695	-0.046984	-0.0683029	-0.0587531	-0.298847	0.0912097	-0.278691	-0.0424561	0.0698652	-0.0145959	0.178134	0.0190368	-0.6523	-0.124714	-0.0403331	0.127156	0.0857272	-0.203686	-0.448486	0.0384056	0.0569353	0.0126736	-0.0782402	-0.0136796	0.550478
0.34	0.208952	0.0742814	-0.101182	-0.0668791	-0.182	0.0940259	-0.0647463	-0.00081328	0.805817	0.000535243	-0.000418105	-0.00512802	0.107707	-0.133086	0.0206983	0.00644555	-0.0224848	-0.122909	-0.595149	0.0549857	0.127731	0.00123807	0.244171	-0.0142938	-0.138302	-0.0438126	-0.0687297	-0.0578847	-0.297886	0.105148	-0.27912	-0.0431852	0.0696957	-0.0132039	0.178321	0.0192253	-0.653669	-0.127038	-0.0391528	0.128932	0.0835582	-0.215875	-0.448086	0.0385716	0.0570484	0.0152887	-0.0784369	-0.020637	0.550578
0.35	0.209779	0.0691076	-0.101611	-0.0595906	-0.180945	0.091256	-0.0647555	-0.000942069	0.805823	0.000569571	-0.000467244	-0.00464443	0.106417	-0.124465	0.0207939	0.00622388	-0.0236306	-0.109313	-0.594614	0.0524693	0.127769	0.00448102	0.244036	-0.0121754	-0.138873	-0.0416414	-0.0691318	-0.0518371	-0.296883	0.100946	-0.279527	-0.0376259	0.0696233	-0.00282897	0.178483	0.0138563	-0.655013	-0.121784	-0.0380262	0.115614	0.0813567	-0.211334	-0.447698	0.0370525	0.0571793	0.0169697	-0.0786943	-0.0249444	0.550701
0.36	0.210531	0.0614804	-0.101967	-0.0491981	-0.18	0.0760528	-0.0647659	-0.00110556	0.80583	0.000593687	-0.000510436	-0.00398381	0.105257	-0.107333	0.0208879	0.00723751	-0.0245831	-0.0852368	-0.594132	0.0442348	0.127811	0.00301483	0.243922	-0.0103815	-0.139408	-0.0403052	-0.0694741	-0.0442025	-0.295989	0.083105	-0.279854	-0.0278212	0.069608	0.00227483	0.178599	0.0095674	-0.656256	-0.110417	-0.0370672	0.0947473	0.0792909	-0.190283	-0.447289	0.0417216	0.0573168	0.0173421	-0.0789776	-0.0265671	0.550834
0.37	0.211164	0.051415	-0.102257	-0.0377774	-0.179268	0.0528483	-0.0647777	-0.00111388	0.805835	0.000607775	-0.000546858	-0.0033207	0.1043	-0.0868752	0.0209895	0.00795575	-0.0252729	-0.0555198	-0.593739	0.0362378	0.127861	0.00761189	0.24382	-0.00933651	-0.139889	-0.037663	-0.0697426	-0.0349447	-0.295313	0.0577914	-0.28008	-0.0170594	0.0696743	0.00991656	0.178676	0.00503703	-0.657337	-0.0945091	-0.0363183	0.0706747	0.0775045	-0.156889	-0.446854	0.0454696	0.0574645	0.0186784	-0.0792594	-0.0245741	0.550991
0.38	0.21167	0.0402587	-0.102496	-0.0275816	-0.178808	0.0253096	-0.0647895	-0.00110545	0.805842	0.000584664	-0.000576905	-0.00270432	0.103542	-0.0651504	0.0211011	0.0102141	-0.0256619	-0.0241432	-0.593414	0.0291138	0.127928	0.0057324	0.243721	-0.00990073	-0.140322	-0.0339479	-0.0699313	-0.0254759	-0.294908	0.027281	-0.280196	-0.0065113	0.0697893	0.0124279	0.178708	0.00166462	-0.658234	-0.0756375	-0.0357923	0.0471354	0.0761043	-0.11562	-0.44639	0.0444224	0.0576228	0.0194599	-0.0795265	-0.0239847	0.551149
0.39	0.212012	0.0259229	-0.102685	-0.0154767	-0.178673	-0.00792865	-0.0648014	-0.00120691	0.805847	0.000415177	-0.000601088	-0.00211142	0.103045	-0.0357787	0.0212298	0.0139613	-0.0257102	0.0140755	-0.59319	0.0165006	0.128004	0.00853356	0.243631	-0.00922571	-0.140665	-0.0261355	-0.0700314	-0.0145475	-0.294836	-0.00839114	-0.280223	0.00112446	0.0699101	0.0107273	0.178719	-2.12E-05	-0.658897	-0.0530146	-0.0355026	0.0208236	0.0751523	-0.0691377	-0.445875	0.0523442	0.0577794	0.0196656	-0.0797687	-0.0198058	0.551305
0.4	0.212166	0.00892619	-0.102821	0.000267406	-0.178917	-0.0461968	-0.0648146	-0.0014236	0.80585	9.38E-05	-0.000618991	-0.00145759	0.102859	3.23E-05	0.0213906	0.0167072	-0.0253494	0.0578226	-0.593099	0.000507773	0.128078	0.00613776	0.243546	-0.00688666	-0.140889	-0.014602	-0.0700507	-0.0010907	-0.295137	-0.0496247	-0.280185	0.00639805	0.0700159	0.0117817	0.178718	-0.000737887	-0.659303	-0.0268872	-0.0354709	-0.00979349	0.074688	-0.0209667	-0.445307	0.0626987	0.0579133	0.0163824	-0.0799724	-0.013763	0.551477
0.41	0.212105	-0.0079545	-0.102884	0.0158644	-0.179588	-0.0862315	-0.064831	-0.00182103	0.805848	-0.000516723	-0.000630459	-0.000881337	0.103038	0.0365678	0.0215819	0.0216283	-0.0245596	0.10013	-0.593176	-0.0160994	0.128117	-0.000332167	0.243481	-0.00603629	-0.140969	-0.00376567	-0.0699843	0.00971438	-0.295851	-0.0920172	-0.280092	0.0125397	0.070122	0.00885504	0.17871	-0.00117421	-0.65943	-0.00170032	-0.035727	-0.0393684	0.0747141	0.0258088	-0.444675	0.0669465	0.0580003	0.0112582	-0.080125	-0.00784715	0.551642
0.42	0.21183	-0.0244442	-0.102868	0.0321706	-0.180673	-0.122841	-0.0648518	-0.00231726	0.805839	-0.00102178	-0.000637255	-0.000531883	0.103591	0.0732969	0.0217901	0.0224856	-0.0233799	0.136682	-0.593431	-0.0344861	0.128121	0.000828376	0.243442	-0.00285175	-0.140896	0.00938203	-0.0698382	0.0220754	-0.296976	-0.132799	-0.279954	0.0142899	0.0702007	0.00843951	0.178706	0.000114842	-0.659285	0.0221753	-0.036253	-0.0665173	0.0751811	0.0650542	-0.444	0.0656136	0.0580306	0.00582032	-0.0802088	-0.000967354	0.551791
0.43	0.211372	-0.037137	-0.102771	0.0455206	-0.182116	-0.15211	-0.0648774	-0.00279668	0.805825	-0.00170481	-0.000641987	-0.0004492	0.104476	0.102117	0.0219838	0.0214908	-0.0218815	0.164186	-0.593857	-0.0497595	0.128094	-0.00571528	0.243432	0.000134647	-0.140675	0.0200816	-0.0696126	0.0326382	-0.298454	-0.16368	-0.279811	0.0139879	0.070275	0.00601674	0.17871	0.0010389	-0.658907	0.03926	-0.0370052	-0.086732	0.0760003	0.0945208	-0.443395	0.0588117	0.0580105	0.000194063	-0.08021	0.00562428	0.551923
0.44	0.210781	-0.0461678	-0.10262	0.0553633	-0.183827	-0.172968	-0.0649082	-0.00327621	0.805804	-0.00229851	-0.000647418	-0.000663084	0.105606	0.12365	0.0221686	0.0191116	-0.020156	0.184432	-0.594409	-0.0614322	0.128047	-0.00290848	0.243437	0.00319893	-0.140331	0.029414	-0.0693327	0.0420191	-0.300177	-0.183848	-0.279685	0.0109191	0.07032	0.00510689	0.178731	0.00294692	-0.658374	0.051282	-0.0378993	-0.0991594	0.0770712	0.113644	-0.442902	0.0450825	0.0579504	-0.00346561	-0.0801649	0.00896526	0.552014
0.45	0.210094	-0.0519804	-0.10243	0.0602099	-0.185721	-0.18561	-0.0649439	-0.00374437	0.805779	-0.00286942	-0.000656069	-0.00107993	0.106918	0.136817	0.0223298	0.017606	-0.0182767	0.195476	-0.595058	-0.0676493	0.128028	-0.00252727	0.243447	0.00120291	-0.13988	0.0365394	-0.0690009	0.0477783	-0.302037	-0.192494	-0.279593	0.00709282	0.0703683	0.00444477	0.178771	0.00522193	-0.65774	0.0578094	-0.0388674	-0.102719	0.0782932	0.123632	-0.442503	0.0344977	0.0578657	-0.00691667	-0.080073	0.0136431	0.552076
0.46	0.209352	-0.054662	-0.102232	0.0601497	-0.187701	-0.190156	-0.0649838	-0.00419743	0.805749	-0.00316906	-0.000669495	-0.00159342	0.108328	0.141946	0.0224865	0.0180606	-0.0163353	0.19818	-0.595753	-0.0695508	0.128011	-0.00178518	0.243454	-0.000461638	-0.139347	0.0431981	-0.0686604	0.0484378	-0.303933	-0.192854	-0.279558	3.75E-05	0.0703857	0.000517297	0.178841	0.00860497	-0.657064	0.0597074	-0.0398241	-0.0980938	0.0795697	0.125129	-0.442217	0.0219382	0.0577565	-0.0100689	-0.079952	0.0140879	0.552124
0.47	0.208592	-0.0547736	-0.102042	0.0584032	-0.189693	-0.188203	-0.065027	-0.00440189	0.805718	-0.00306328	-0.000688387	-0.00218756	0.109762	0.141054	0.0226421	0.0171178	-0.0143951	0.193941	-0.596446	-0.0673484	0.12802	0.00276652	0.243449	-0.00295686	-0.138769	0.045195	-0.0683357	0.0469608	-0.305799	-0.187072	-0.279571	-0.00235405	0.0703666	-0.00267913	0.178927	0.00833568	-0.656389	0.0573208	-0.0407161	-0.0895254	0.0808233	0.118935	-0.442023	0.0154284	0.0576298	-0.0117382	-0.0798171	0.0139426	0.552158
0.48	0.207856	-0.0525178	-0.101876	0.0530774	-0.191616	-0.17734	-0.0650718	-0.00454391	0.805688	-0.00284871	-0.000713424	-0.0028423	0.11114	0.132932	0.0227915	0.0158656	-0.0125678	0.175457	-0.597094	-0.0611746	0.128037	0.00306938	0.243428	-0.00410822	-0.138199	0.0451534	-0.0680506	0.0421715	-0.307578	-0.174653	-0.279605	-0.00456614	0.0703304	-0.00394499	0.179023	0.00993901	-0.655768	0.0521579	-0.0414906	-0.0743812	0.0819756	0.104577	-0.44192	0.00773134	0.0574909	-0.0126263	-0.079687	0.0123314	0.552201
0.49	0.207188	-0.0446225	-0.101742	0.0444336	-0.193367	-0.155677	-0.0651169	-0.00443352	0.805663	-0.00224133	-0.000745517	-0.003588	0.112382	0.112556	0.0229198	0.0117761	-0.0109809	0.144409	-0.59765	-0.0480204	0.128077	0.00364206	0.243378	-0.00648964	-0.137671	0.0395319	-0.0678074	0.0361729	-0.309186	-0.151898	-0.279653	-0.00517695	0.0702849	-0.00414363	0.179111	0.00807943	-0.65525	0.0398418	-0.0420935	-0.053413	0.0829366	0.0814898	-0.4419	0.00125041	0.0573658	-0.010659	-0.079568	0.0107716	0.552251
0.5	0.206642	-0.0345306	-0.10167	0.0297674	-0.194817	-0.12104	-0.06516	-0.00411474	0.805644	-0.00150366	-0.000785353	-0.00441261	0.113373	0.0840898	0.0230253	0.00895791	-0.00976895	0.100018	-0.598044	-0.0293395	0.128105	0.00349319	0.243292	-0.0111139	-0.13723	0.0324846	-0.0676305	0.0261341	-0.310505	-0.115155	-0.279707	-0.00537536	0.070239	-0.00562628	0.179186	0.00607325	-0.654894	0.0240849	-0.0424432	-0.0224324	0.0836187	0.0493363	-0.441941	-0.00931717	0.0572726	-0.00741272	-0.0794726	0.00658795	0.552295
0.51	0.206251	-0.0232613	-0.101676	0.00990452	-0.195834	-0.0744449	-0.0651998	-0.00380265	0.805634	-0.000572394	-0.000833727	-0.00525984	0.114042	0.0492979	0.0230971	0.00680564	-0.00904927	0.0443064	-0.598238	-0.00828855	0.128137	3.22E-05	0.243167	-0.0136897	-0.136889	0.0272589	-0.0675356	0.0123001	-0.311408	-0.0675164	-0.279775	-0.00872786	0.0701606	-0.00997914	0.179248	0.0065482	-0.654743	0.00592268	-0.0424647	0.0170465	0.0839234	0.00861508	-0.44205	-0.0148573	0.0572298	-0.00244937	-0.0794046	0.00590047	0.552337
0.52	0.206046	-0.00805694	-0.101763	-0.00817922	-0.196311	-0.0206527	-0.0652361	-0.00342551	0.805632	0.00029894	-0.000890216	-0.00602401	0.114338	0.00947147	0.023126	-1.47E-05	-0.00890005	-0.0146842	-0.598212	0.013697	0.128122	-0.0026312	0.243019	-0.0167062	-0.136651	0.0182428	-0.067538	0.000802281	-0.311805	-0.0141962	-0.279879	-0.0125434	0.0700408	-0.0120245	0.1793	0.00543795	-0.654829	-0.0177805	-0.042116	0.0548518	0.0837728	-0.0385212	-0.442206	-0.0166702	0.0572431	0.0031072	-0.0793645	0.00010614	0.552365
0.53	0.206068	0.00955662	-0.101922	-0.0275918	-0.196199	0.0355348	-0.0652687	-0.00309485	0.805639	0.0010739	-0.000953354	-0.00655859	0.114214	-0.0322683	0.0230961	-0.00541642	-0.00934165	-0.0734301	-0.597973	0.0337725	0.128106	0.000220599	0.242849	-0.0180758	-0.136557	0.00653929	-0.0676359	-0.0141327	-0.311667	0.0403048	-0.280014	-0.0151212	0.0699358	-0.00946996	0.179328	0.00217029	-0.655211	-0.0449331	-0.0414062	0.0925517	0.0831325	-0.0854563	-0.442362	-0.0210311	0.0573144	0.00919721	-0.0793813	-0.00410983	0.552364
0.54	0.206313	0.0259781	-0.102138	-0.0423605	-0.195513	0.0877731	-0.065298	-0.00272798	0.805654	0.00171359	-0.00102058	-0.00680429	0.113694	-0.070468	0.0230095	-0.0126437	-0.0103257	-0.124819	-0.597543	0.0515894	0.128099	-0.00312404	0.242672	-0.0185181	-0.136613	-0.0062728	-0.0678297	-0.0264288	-0.311005	0.091584	-0.280164	-0.0142973	0.0698301	-0.0110279	0.179331	-0.00136824	-0.655874	-0.0696507	-0.0403789	0.121791	0.0820275	-0.127807	-0.442539	-0.0175258	0.0574412	0.013692	-0.0794472	-0.0100441	0.552341
0.55	0.206755	0.038474	-0.102376	-0.0520745	-0.194328	0.131769	-0.0653244	-0.00252682	0.805675	0.00238443	-0.00108884	-0.00680172	0.112841	-0.0989825	0.0228564	-0.019769	-0.0117608	-0.16491	-0.596969	0.0626177	0.128105	0.00193082	0.242495	-0.0176549	-0.136811	-0.0158079	-0.068087	-0.0343942	-0.309888	0.13325	-0.280307	-0.0142187	0.0697509	-0.0062301	0.179305	-0.00378942	-0.656777	-0.0884506	-0.0391249	0.141586	0.0805362	-0.160871	-0.442753	-0.0256111	0.05762	0.0185446	-0.0795612	-0.0152617	0.552328
0.56	0.207357	0.04805	-0.102617	-0.0602145	-0.19273	0.1679	-0.0653482	-0.00220493	0.805701	0.0026748	-0.00115549	-0.00647279	0.111723	-0.121694	0.0226481	-0.0240202	-0.0135485	-0.19629	-0.596289	0.0732025	0.128107	-0.000589448	0.24233	-0.0159463	-0.137115	-0.0228222	-0.0683885	-0.0411014	-0.308396	0.167989	-0.28045	-0.0136171	0.0697102	-0.00108551	0.179241	-0.0082448	-0.657867	-0.103411	-0.037718	0.155422	0.0787654	-0.182882	-0.442982	-0.0206801	0.0578506	0.0240049	-0.0797266	-0.0208393	0.552265
0.57	0.208056	0.0525221	-0.102847	-0.0621991	-0.19083	0.190841	-0.0653696	-0.00197818	0.805731	0.00295634	-0.001218	-0.00595431	0.11044	-0.1339	0.0224031	-0.0288418	-0.0155656	-0.211568	-0.595542	0.0781646	0.128163	0.00580486	0.24217	-0.016776	-0.137487	-0.0282392	-0.0687041	-0.0409421	-0.306622	0.190579	-0.280564	-0.00902313	0.0696983	-0.00276043	0.179141	-0.0124717	-0.659061	-0.110375	-0.0362353	0.157395	0.0768442	-0.190569	-0.443249	-0.0241399	0.0581195	0.0260092	-0.0799496	-0.025755	0.552194
0.58	0.208797	0.0516398	-0.103048	-0.0603049	-0.188765	0.200383	-0.0653886	-0.00180117	0.805763	0.00333213	-0.00127375	-0.00515648	0.109085	-0.133832	0.0221348	-0.0303065	-0.0176742	-0.213413	-0.594768	0.0762995	0.128199	0.00495867	0.242029	-0.0127126	-0.137895	-0.0301926	-0.0690005	-0.0378934	-0.304683	0.200349	-0.280624	-0.00294533	0.0696935	0.003591	0.179001	-0.0159271	-0.660281	-0.109715	-0.0347729	0.150079	0.0749242	-0.182954	-0.443526	-0.0243449	0.0584114	0.0268571	-0.0802095	-0.0298122	0.552092
0.59	0.209499	0.0453502	-0.103197	-0.0543255	-0.186688	0.19538	-0.0654056	-0.00165181	0.805796	0.00339407	-0.00132	-0.0040394	0.10779	-0.122954	0.0218584	-0.028986	-0.0197173	-0.199075	-0.594028	0.071308	0.128278	0.00635739	0.241903	-0.0112693	-0.138279	-0.0273295	-0.0692476	-0.0325896	-0.302715	0.195626	-0.280623	0.00303196	0.0697133	0.000401064	0.178828	-0.0186697	-0.661427	-0.0992649	-0.0334328	0.133049	0.0731594	-0.159551	-0.443769	-0.0267804	0.0587016	0.0260262	-0.0805052	-0.0331402	0.55196
0.6	0.210098	0.0340875	-0.103285	-0.0431865	-0.18475	0.175319	-0.0654211	-0.00146407	0.805829	0.00310942	-0.0013538	-0.0026688	0.106659	-0.100811	0.0216012	-0.026125	-0.0215469	-0.169254	-0.59336	0.0611048	0.128332	0.00547809	0.241804	-0.00797403	-0.138598	-0.0218149	-0.0694419	-0.0239955	-0.300872	0.175008	-0.280557	0.0103046	0.0697475	0.00379665	0.178625	-0.0204001	-0.662412	-0.0800959	-0.0323023	0.105598	0.071709	-0.121065	-0.444012	-0.0277596	0.0589644	0.0224107	-0.0808138	-0.0311159	0.551809
0.61	0.210548	0.0224028	-0.103305	-0.0287208	-0.183098	0.142767	-0.0654348	-0.00124449	0.80586	0.0029545	-0.0013732	-0.00120199	0.105776	-0.0741671	0.0213793	-0.022103	-0.0230187	-0.126525	-0.59281	0.0480643	0.128389	0.00410628	0.241727	-0.00670475	-0.138842	-0.0181042	-0.0695675	-0.0138233	-0.299308	0.137809	-0.280405	0.0200425	0.0697877	0.00535101	0.178396	-0.0251752	-0.66317	-0.0591009	-0.031466	0.0706535	0.0707125	-0.071256	-0.44424	-0.0253846	0.0591793	0.0163182	-0.0811036	-0.0287696	0.551631
0.62	0.21083	0.00874821	-0.10325	-0.0113252	-0.181849	0.100644	-0.0654463	-0.00109312	0.805887	0.00253001	-0.00137792	0.000236202	0.105191	-0.0421023	0.021198	-0.0176757	-0.024026	-0.075138	-0.592413	0.0319979	0.128421	0.00157497	0.241679	-0.00290269	-0.139013	-0.0129632	-0.0695981	-0.0006307	-0.298177	0.0886722	-0.28016	0.0292	0.069843	0.00582346	0.178147	-0.0266415	-0.663674	-0.0348433	-0.0309831	0.0309169	0.0702591	-0.0154916	-0.444444	-0.0196917	0.0593196	0.00878149	-0.0813538	-0.0211287	0.551423
0.63	0.210922	-0.00653744	-0.103108	0.00673369	-0.181088	0.0524297	-0.0654567	-0.000990816	0.805908	0.00175465	-0.00136888	0.00154422	0.104959	-0.00333021	0.0210474	-0.0125674	-0.0245046	-0.0220192	-0.592209	0.0091707	0.128408	-0.00314068	0.241672	0.00233793	-0.139095	-0.00691178	-0.0695046	0.0127076	-0.297555	0.0364973	-0.279819	0.0383729	0.0698788	-0.00221163	0.177882	-0.026699	-0.663903	-0.00926683	-0.030897	-0.0097156	0.0703823	0.0416628	-0.444569	-0.00971409	0.0593796	0.000772249	-0.0815332	-0.0144691	0.551187
0.64	0.21081	-0.0211893	-0.102891	0.024144	-0.180851	0.00433755	-0.0654667	-0.00101278	0.805921	0.000939861	-0.00134772	0.002662	0.105114	0.0343199	0.0209352	-0.00815835	-0.0244828	0.0240686	-0.59223	-0.0120383	0.128366	-0.00632935	0.241698	0.00430821	-0.139076	1.27E-05	-0.0693035	0.024763	-0.297456	-0.016104	-0.279401	0.0443439	0.0698297	-0.00686572	0.177626	-0.023598	-0.663852	0.0150056	-0.0311949	-0.0477109	0.0710669	0.0933169	-0.444621	-0.00785903	0.0593537	-0.00704936	-0.0816296	-0.0063959	0.550968
0.65	0.210504	-0.0347318	-0.1026	0.0424512	-0.181111	-0.0413117	-0.065477	-0.00107796	0.805926	0.000118915	-0.00131707	0.00343453	0.105639	0.0705951	0.0208414	-0.00737471	-0.0240279	0.0677068	-0.592465	-0.0347683	0.128309	-0.00446326	0.241762	0.0119595	-0.138933	0.00985325	-0.0690021	0.0398207	-0.297866	-0.0655517	-0.27896	0.0440311	0.0697951	-0.00236142	0.177387	-0.0236866	-0.663544	0.0368992	-0.0318433	-0.0839555	0.0722312	0.136026	-0.444591	0.00532182	0.0592552	-0.0121093	-0.0816197	0.00714132	0.550774
0.66	0.210024	-0.0478597	-0.102245	0.0562488	-0.181816	-0.0800892	-0.0654875	-0.00114082	0.805922	-0.000820763	-0.00128005	0.00393262	0.106492	0.102061	0.0207592	-0.00543762	-0.023182	0.104176	-0.592885	-0.0513312	0.128274	-0.00372506	0.24185	0.0108195	-0.138667	0.0204164	-0.0686152	0.0502208	-0.298699	-0.103899	-0.278524	0.0421495	0.0697696	-0.00249352	0.177176	-0.019075	-0.663007	0.0566594	-0.032785	-0.110943	0.0737795	0.168099	-0.444534	0.0122779	0.0591003	-0.0171252	-0.0815247	0.0152164	0.550635
0.67	0.209388	-0.0573418	-0.101845	0.066305	-0.182899	-0.112558	-0.0654993	-0.00116746	0.80591	-0.00157454	-0.00123938	0.00416521	0.107639	0.127416	0.020686	-0.00339731	-0.0220116	0.133433	-0.593472	-0.0666274	0.128254	0.00229287	0.241957	0.0117572	-0.138268	0.0297335	-0.0681737	0.0571045	-0.299871	-0.134281	-0.278131	0.037432	0.0697754	0.00217311	0.177005	-0.0164826	-0.66228	0.0710595	-0.0339488	-0.130508	0.0756035	0.190043	-0.444419	0.012279	0.058902	-0.0212338	-0.081348	0.0215669	0.55055
0.68	0.20864	-0.0633874	-0.101421	0.0723907	-0.18428	-0.136881	-0.0655112	-0.00125164	0.805891	-0.00196542	-0.00119753	0.00416241	0.108995	0.142569	0.0206327	-0.000963728	-0.020584	0.156037	-0.594175	-0.0743674	0.128312	0.00693857	0.242072	0.0112762	-0.137778	0.0351785	-0.0677029	0.0605693	-0.301293	-0.154895	-0.277774	0.0340914	0.0698163	0.00552591	0.176867	-0.0122695	-0.661415	0.0800559	-0.0352581	-0.141707	0.0775963	0.200801	-0.444271	0.0178865	0.0586737	-0.0228847	-0.081113	0.0270267	0.55052
0.69	0.207828	-0.0666489	-0.100999	0.0752926	-0.185864	-0.152624	-0.0655231	-0.00120874	0.805869	-0.00242211	-0.00115717	0.00386182	0.110466	0.151377	0.0206064	0.00102544	-0.0189786	0.170548	-0.594935	-0.0786816	0.128401	0.0109405	0.242191	0.0134478	-0.137239	0.0389229	-0.0672256	0.0627084	-0.302877	-0.167006	-0.277452	0.0301731	0.0698986	0.00925381	0.17676	-0.00781035	-0.660479	0.0848001	-0.0366288	-0.145421	0.0796455	0.20036	-0.444078	0.024322	0.0584276	-0.0229935	-0.0808415	0.028624	0.550543
0.7	0.206998	-0.0644466	-0.100604	0.0709987	-0.187552	-0.157918	-0.0655345	-0.00103134	0.805844	-0.00224906	-0.00112075	0.00339141	0.11197	0.1481	0.0206094	0.00436612	-0.017279	0.173928	-0.59571	-0.0758157	0.128555	0.0186462	0.242293	0.00820454	-0.136682	0.0386048	-0.0667626	0.0591228	-0.304513	-0.165741	-0.277172	0.0262371	0.069994	0.00948964	0.17669	-0.00749248	-0.659529	0.0810998	-0.0379757	-0.137526	0.0816427	0.189657	-0.443787	0.0386552	0.058177	-0.0219778	-0.0805457	0.0319863	0.5506
0.71	0.206203	-0.0605211	-0.100263	0.0626972	-0.189236	-0.154176	-0.0655445	-0.000871976	0.805822	-0.00211087	-0.00108992	0.00275716	0.113393	0.135732	0.0206415	0.00802964	-0.0155902	0.166954	-0.596417	-0.0660323	0.128722	0.01808	0.242374	0.00526758	-0.136142	0.0382039	-0.0663386	0.051846	-0.306091	-0.155183	-0.276946	0.0198392	0.0700872	0.0114058	0.176651	-0.00336805	-0.658637	0.075862	-0.0392168	-0.121896	0.0834792	0.169757	-0.443415	0.0415993	0.0579445	-0.0194936	-0.0802438	0.029773	0.550714
0.72	0.205476	-0.0522924	-0.10001	0.0494849	-0.190808	-0.139481	-0.0655518	-0.000581178	0.805803	-0.00179394	-0.00106603	0.00198968	0.114651	0.113821	0.020722	0.0117758	-0.0140448	0.1439	-0.597002	-0.0514633	0.128886	0.0138961	0.242425	0.00312638	-0.135652	0.0345218	-0.0660084	0.0395985	-0.307519	-0.134607	-0.276778	0.0135344	0.070198	0.00796636	0.176642	0.000755781	-0.657836	0.0648946	-0.0402603	-0.0975279	0.0850689	0.139745	-0.443005	0.044469	0.0577468	-0.0132757	-0.0799469	0.0315582	0.550844
0.73	0.204896	-0.03688	-0.0998698	0.0301094	-0.19212	-0.107284	-0.0655557	-0.000192643	0.805788	-0.0011088	-0.00105094	0.000976025	0.11562	0.077403	0.0208319	0.0126627	-0.0128251	0.100863	-0.597415	-0.0305541	0.129013	0.0126041	0.242437	-0.000776673	-0.135265	0.0256942	-0.0657958	0.0235887	-0.308672	-0.098388	-0.276684	0.00569042	0.0702457	0.00262566	0.17667	0.00385243	-0.657224	0.043006	-0.0410161	-0.0612967	0.0862736	0.0936169	-0.442545	0.0481368	0.0576115	-0.00631422	-0.0796625	0.03014	0.55098
0.74	0.204521	-0.0200731	-0.0998562	0.00684631	-0.192995	-0.0599711	-0.0655557	0.000182412	0.80578	-0.000437859	-0.00104677	-0.000137916	0.116196	0.0359987	0.0209447	0.011479	-0.0121093	0.0413155	-0.597613	-0.00870542	0.129116	0.00680192	0.242416	-0.0047093	-0.135003	0.0192808	-0.065722	0.00500658	-0.309405	-0.0488124	-0.276689	-0.00678856	0.0702522	-0.00236057	0.176738	0.00846701	-0.656875	0.0172815	-0.041384	-0.0162619	0.0869338	0.0333137	-0.442081	0.0484237	0.0575502	0.00111001	-0.0793995	0.0260411	0.551135
0.75	0.204385	-0.00120005	-0.0999622	-0.015781	-0.193314	-0.00509367	-0.0655526	0.000379742	0.805779	-0.00011347	-0.00105371	-0.00123041	0.116337	-0.00801315	0.0210343	0.00798061	-0.0120157	-0.0232506	-0.597597	0.0116555	0.129155	0.00103023	0.242372	-0.00659051	-0.13487	0.0115796	-0.0658017	-0.0136131	-0.30961	0.00670198	-0.276821	-0.0200022	0.0701812	-0.0129158	0.176844	0.0135203	-0.656841	-0.0105357	-0.0413215	0.0293851	0.0869339	-0.0341325	-0.441647	0.0388061	0.0575621	0.0080412	-0.0791901	0.0202698	0.551296
0.76	0.204498	0.0183551	-0.100166	-0.0349266	-0.193026	0.0517979	-0.0655475	0.000587945	0.80578	0.000449336	-0.00107065	-0.00215137	0.11604	-0.0509428	0.0210809	0.000466078	-0.0125651	-0.0859988	-0.597384	0.029951	0.12914	-0.00521915	0.242316	-0.00523644	-0.13486	0.00328339	-0.0660335	-0.0291536	-0.309268	0.0604345	-0.277091	-0.0332975	0.0700245	-0.0168709	0.176991	0.0161874	-0.657132	-0.0397685	-0.0408377	0.0702377	0.0862329	-0.102548	-0.441283	0.0319909	0.0576501	0.0146919	-0.0790416	0.0119059	0.551432
0.77	0.204859	0.0362053	-0.100434	-0.052522	-0.192155	0.105098	-0.0655411	0.000773968	0.805786	0.000719499	-0.00109595	-0.00287338	0.115335	-0.0896441	0.0210622	-0.00567951	-0.0137022	-0.142524	-0.597007	0.0448254	0.129061	-0.00850031	0.242262	-0.00516168	-0.134981	-0.00542282	-0.0663806	-0.0441526	-0.308412	0.110654	-0.277472	-0.0427897	0.0698262	-0.0226774	0.177156	0.0184181	-0.657744	-0.066876	-0.0399956	0.10684	0.0848636	-0.163865	-0.441049	0.0164488	0.0578127	0.0208394	-0.0789749	0.00445135	0.551551
0.78	0.205435	0.0506399	-0.100751	-0.0650316	-0.190767	0.150756	-0.0655329	0.000882997	0.805796	0.000988924	-0.00112767	-0.00342824	0.114277	-0.120722	0.020983	-0.0129619	-0.015343	-0.187811	-0.596493	0.0571967	0.129007	-0.00623291	0.242203	-0.00498811	-0.135216	-0.012522	-0.0668203	-0.0530542	-0.307096	0.154142	-0.277939	-0.050353	0.0696139	-0.018927	0.177329	0.0173751	-0.658627	-0.0893636	-0.0388526	0.134113	0.0829279	-0.214021	-0.440973	-0.000990944	0.058045	0.0262083	-0.0789958	-0.006399	0.551628
0.79	0.206173	0.060145	-0.101091	-0.0732047	-0.18897	0.182784	-0.065524	0.000942464	0.805807	0.00129851	-0.00116321	-0.0036336	0.112956	-0.140615	0.0208543	-0.0169355	-0.0173612	-0.217894	-0.595876	0.0637294	0.128935	-0.00470302	0.24215	-0.00366186	-0.135526	-0.0169878	-0.0673118	-0.0580206	-0.3054	0.186502	-0.278468	-0.0549533	0.069412	-0.021722	0.177501	0.0175516	-0.659717	-0.104079	-0.0375	0.150707	0.0805704	-0.245961	-0.441038	-0.0186172	0.0583327	0.0299283	-0.0791113	-0.0168662	0.551676
0.8	0.207014	0.0655177	-0.101433	-0.0772011	-0.186915	0.201299	-0.0655144	0.000913059	0.80582	0.00148177	-0.00119931	-0.00354133	0.111475	-0.153341	0.0206993	-0.0187166	-0.0195915	-0.231784	-0.595206	0.0693001	0.128902	-0.00466012	0.242101	-0.00433847	-0.13589	-0.0211229	-0.0678182	-0.0598247	-0.303453	0.205342	-0.279018	-0.055315	0.0692332	-0.0124049	0.177659	0.0151707	-0.660932	-0.113203	-0.0360461	0.157162	0.0779827	-0.259525	-0.44122	-0.0225028	0.0586572	0.0312196	-0.0793029	-0.0243284	0.551689
0.81	0.207894	0.0656135	-0.10176	-0.0754764	-0.18474	0.205865	-0.065505	0.000870679	0.805835	0.00148167	-0.00123329	-0.00319061	0.109929	-0.153819	0.0205381	-0.0191851	-0.0218801	-0.22888	-0.594505	0.0696952	0.128899	0.00431829	0.242053	-0.00334447	-0.136268	-0.0214355	-0.0683082	-0.0560094	-0.301384	0.210954	-0.279563	-0.0539653	0.0691529	-0.00386653	0.177796	0.0135473	-0.662192	-0.113846	-0.034584	0.152161	0.0753473	-0.255194	-0.441472	-0.0260572	0.0589881	0.0310499	-0.07957	-0.0304814	0.551688
0.82	0.208749	0.06149	-0.102057	-0.069988	-0.182609	0.193752	-0.0654963	0.000907291	0.80585	0.00157733	-0.00126204	-0.00249748	0.108429	-0.144672	0.0203954	-0.0154842	-0.0240465	-0.207251	-0.593825	0.066416	0.128933	0.00262632	0.242011	-0.00492544	-0.136632	-0.0221805	-0.0687597	-0.0521204	-0.299334	0.200614	-0.28007	-0.0465502	0.0691348	0.000100338	0.177909	0.0101674	-0.663411	-0.107564	-0.033218	0.136728	0.0728606	-0.230073	-0.441736	-0.0269279	0.059295	0.0264288	-0.0798822	-0.0346134	0.551664
0.83	0.209528	0.0537411	-0.102313	-0.059265	-0.180702	0.164396	-0.0654871	0.000949086	0.805865	0.00152451	-0.00128224	-0.0015065	0.107066	-0.125716	0.020291	-0.0105361	-0.0258956	-0.165848	-0.593206	0.0586014	0.128994	0.00871654	0.241975	-0.00775369	-0.137	-0.0234038	-0.069154	-0.0458511	-0.297487	0.170402	-0.280472	-0.0341188	0.0691814	0.00841152	0.177984	0.00683338	-0.664513	-0.0937789	-0.032062	0.109332	0.0707306	-0.185272	-0.441992	-0.023367	0.0595525	0.0215281	-0.0802187	-0.0353916	0.551639
0.84	0.210168	0.0429562	-0.102519	-0.0442504	-0.179188	0.119493	-0.0654771	0.00101608	0.805881	0.00146955	-0.00129163	-0.000377399	0.10594	-0.0979318	0.020241	-0.00403007	-0.0272616	-0.110114	-0.592686	0.0458798	0.129091	0.0106347	0.24194	-0.00437462	-0.137352	-0.0246388	-0.0694747	-0.0368401	-0.296051	0.119084	-0.280731	-0.0182213	0.0692796	0.0109327	0.178016	0.00162303	-0.665411	-0.0738577	-0.0312122	0.0725763	0.0691427	-0.124184	-0.442183	-0.0141689	0.0597422	0.0129337	-0.0805582	-0.0328565	0.551614
0.85	0.210633	0.0303336	-0.102667	-0.0253451	-0.178207	0.0637701	-0.0654667	0.0010423	0.805894	0.00104365	-0.00128984	0.000727147	0.105128	-0.0642327	0.0202547	0.00248942	-0.0280267	-0.0456853	-0.59231	0.0295665	0.129196	0.0098703	0.241917	-0.00315581	-0.13768	-0.0255672	-0.0696903	-0.0235863	-0.295187	0.0572497	-0.280827	-0.00129544	0.0694003	0.0122147	0.178007	-0.00356029	-0.666059	-0.0498311	-0.030744	0.0292723	0.0682218	-0.0548679	-0.442238	0.00335145	0.0598423	0.00458549	-0.0808594	-0.0275977	0.551575
0.86	0.21091	0.0167663	-0.102746	-0.00508633	-0.177842	0.00362398	-0.0654565	0.00096454	0.805904	0.000708806	-0.00127739	0.00173687	0.104675	-0.0269291	0.0203255	0.00932106	-0.0281597	0.0172498	-0.592119	0.0104509	0.12926	0.00349993	0.241906	-0.000207297	-0.137979	-0.025801	-0.0697699	-0.00865633	-0.294955	-0.00678258	-0.280759	0.0147867	0.0695402	0.0138636	0.177959	-0.0066178	-0.666444	-0.0253555	-0.0307	-0.01532	0.06801	0.014682	-0.442129	0.0215047	0.0598341	-0.00478406	-0.0810956	-0.0173419	0.551567
0.87	0.210974	0.00191504	-0.10275	0.0147867	-0.178107	-0.0546443	-0.0654475	0.000790439	0.805907	0.000229477	-0.00125592	0.00251244	0.104619	0.0134843	0.0204461	0.0144474	-0.027697	0.0741051	-0.592131	-0.0112047	0.129268	-0.00406013	0.241916	0.00240007	-0.138215	-0.0225958	-0.0697119	0.00561081	-0.295351	-0.0685007	-0.280547	0.027469	0.0696453	0.00973224	0.177891	-0.00873829	-0.666542	0.000342902	-0.0310732	-0.0566677	0.0684745	0.0775756	-0.441844	0.0371705	0.0597231	-0.0132066	-0.081233	-0.00758869	0.551559
0.88	0.210821	-0.015554	-0.102679	0.034357	-0.178964	-0.107495	-0.0654408	0.000557589	0.805904	-0.000663272	-0.00122813	0.00298756	0.104969	0.0560389	0.0205936	0.0166594	-0.0267084	0.123574	-0.592355	-0.0333386	0.129224	-0.00491591	0.241951	0.0041671	-0.138357	-0.0134725	-0.0695281	0.0211575	-0.296334	-0.123988	-0.280225	0.0354798	0.0697372	0.00702476	0.177814	-0.00769033	-0.666354	0.0273475	-0.0318217	-0.0937671	0.0695277	0.129489	-0.441447	0.0450974	0.0595321	-0.0188297	-0.0812554	0.0052708	0.551585
0.89	0.210447	-0.032182	-0.102531	0.050629	-0.180336	-0.150924	-0.0654371	0.000224908	0.805894	-0.00137488	-0.00119699	0.00320866	0.105721	0.0941748	0.0207421	0.0182346	-0.0252819	0.163187	-0.592788	-0.052922	0.12913	-0.0118293	0.242003	0.00687805	-0.138357	-0.00120733	-0.0692387	0.0335939	-0.297807	-0.167927	-0.279857	0.0373548	0.0698021	0.00605869	0.177746	-0.00582914	-0.665881	0.0524798	-0.0328841	-0.122337	0.0710441	0.167906	-0.441025	0.0424908	0.0592829	-0.0237817	-0.0811774	0.015884	0.551623
0.9	0.209874	-0.0457545	-0.102318	0.0647058	-0.182125	-0.186173	-0.0654367	-8.72E-05	0.805877	-0.00211723	-0.00116465	0.00322003	0.106821	0.125041	0.0208926	0.0178032	-0.0235028	0.195953	-0.593387	-0.0683036	0.129028	-0.00790583	0.242074	0.0122274	-0.138205	0.00950408	-0.0688771	0.0441937	-0.299664	-0.202951	-0.27948	0.0374648	0.0698561	0.00583318	0.177694	-0.00414728	-0.665154	0.073075	-0.0341794	-0.14474	0.0728912	0.193953	-0.440664	0.0335911	0.0590053	-0.0258116	-0.0810243	0.0198894	0.55167
0.91	0.209156	-0.0541293	-0.102048	0.0733252	-0.184233	-0.210607	-0.0654391	-0.000294347	0.805854	-0.00257427	-0.00113362	0.00294905	0.108187	0.145681	0.0210382	0.0186239	-0.0214424	0.219445	-0.594121	-0.0788969	0.128957	-0.00502684	0.242153	0.00849913	-0.137937	0.0161302	-0.0684542	0.0504933	-0.301795	-0.224516	-0.279108	0.037338	0.0699201	0.00695631	0.177655	-0.00421264	-0.664246	0.0858762	-0.0356388	-0.156432	0.0749385	0.206942	-0.440348	0.0274401	0.0587198	-0.0279781	-0.0808148	0.0248573	0.551692
0.92	0.208353	-0.0583669	-0.101754	0.0775897	-0.186535	-0.222969	-0.0654431	-0.000475641	0.805827	-0.00282946	-0.00110669	0.00239932	0.109708	0.155771	0.0211871	0.0180284	-0.0192099	0.231548	-0.594935	-0.0838228	0.128909	-0.00235607	0.242237	0.00771476	-0.137601	0.0196332	-0.0679977	0.0553101	-0.304071	-0.232207	-0.27874	0.036554	0.0700126	0.0098651	0.177626	-0.00254508	-0.663237	0.0918193	-0.037153	-0.158307	0.0770511	0.206028	-0.44009	0.0245444	0.058429	-0.0267609	-0.0805671	0.0275906	0.551727
0.93	0.207528	-0.0584797	-0.101462	0.0767276	-0.188896	-0.222956	-0.0654482	-0.000530179	0.805798	-0.00287025	-0.00108642	0.00162377	0.111269	0.154753	0.0213379	0.0170153	-0.0169163	0.232428	-0.595762	-0.0814641	0.128922	0.00627113	0.242308	0.00631665	-0.13724	0.0207036	-0.0675288	0.0563814	-0.306345	-0.225297	-0.278385	0.0345177	0.0701028	0.00780422	0.177609	-0.00140686	-0.662211	0.0913257	-0.0386225	-0.149745	0.0790929	0.192404	-0.43984	0.0233599	0.0581545	-0.0245398	-0.080305	0.0272204	0.551756
0.94	0.206721	-0.0554569	-0.1012	0.0687887	-0.191197	-0.212345	-0.0654531	-0.000453899	0.805771	-0.00257484	-0.00107449	0.000734944	0.112775	0.144111	0.021499	0.0188968	-0.0146742	0.220229	-0.59654	-0.0731969	0.128972	0.00536106	0.242363	0.00354599	-0.136877	0.0206397	-0.0670859	0.050669	-0.308497	-0.208306	-0.278056	0.0308286	0.0701642	0.00586265	0.177608	0.000594739	-0.66122	0.0848307	-0.0399495	-0.130107	0.0809535	0.169637	-0.439597	0.0247096	0.0579176	-0.0185714	-0.0800364	0.0290531	0.551798
0.95	0.205976	-0.0505584	-0.100992	0.0577656	-0.193316	-0.189325	-0.065457	-0.000272984	0.805747	-0.0021021	-0.0010722	-0.000295746	0.114134	0.125659	0.0216667	0.0175042	-0.0126322	0.190436	-0.597207	-0.0588479	0.129053	0.00989167	0.242389	0.001305	-0.13653	0.0220643	-0.066702	0.0433626	-0.310431	-0.180508	-0.277785	0.0230105	0.0702108	0.00284886	0.177626	0.00259018	-0.660322	0.0753189	-0.0410531	-0.103154	0.082528	0.135795	-0.439357	0.020276	0.0577565	-0.0099319	-0.0797639	0.0267401	0.551879
0.96	0.205345	-0.0402526	-0.10087	0.0378696	-0.195088	-0.1478	-0.0654583	-6.63E-05	0.805731	-0.0014176	-0.00108111	-0.00152081	0.115231	0.0921631	0.0218299	0.016576	-0.0110002	0.136483	-0.597687	-0.036438	0.129125	0.00354752	0.242375	-0.00279352	-0.13622	0.020047	-0.066424	0.0289608	-0.312005	-0.135658	-0.277596	0.0145162	0.0702274	-0.000226943	0.17766	0.00398123	-0.659586	0.0583269	-0.0418223	-0.0609828	0.0836934	0.0880046	-0.439136	0.0183891	0.0576893	0.000172242	-0.0795234	0.0244689	0.551988
0.97	0.204875	-0.0283113	-0.100849	0.014971	-0.196336	-0.0918062	-0.0654574	0.00023487	0.805722	-0.000526936	-0.00110297	-0.00283933	0.115976	0.0547736	0.021964	0.0127144	-0.00998348	0.0671554	-0.597943	-0.01398	0.129158	0.00243355	0.242323	-0.00799975	-0.135965	0.0184505	-0.0662702	0.0137492	-0.313072	-0.0787047	-0.277503	0.00415768	0.0701936	-0.00757044	0.177712	0.00835553	-0.659077	0.0378402	-0.0421578	-0.01163	0.0843011	0.0275066	-0.438958	0.0122063	0.0577212	0.0090123	-0.0793209	0.019297	0.552116
0.98	0.204615	-0.0114182	-0.100932	-0.00688194	-0.196927	-0.0261214	-0.0654532	0.000557375	0.80572	0.000308534	-0.00113761	-0.0040674	0.116294	0.0100877	0.022045	0.00366345	-0.00969227	-0.00785858	-0.597952	0.00990475	0.129149	-0.00501282	0.242242	-0.00898487	-0.135793	0.0132112	-0.0662604	-0.00087728	-0.313529	-0.0148921	-0.277517	-0.00754066	0.0700821	-0.0134039	0.177789	0.0085752	-0.658849	0.0104915	-0.0420052	0.0376014	0.0842424	-0.0415219	-0.438866	0.00369361	0.0578499	0.0173645	-0.0791651	0.0116466	0.552243
0.99	0.204604	0.00723737	-0.101096	-0.0281611	-0.19681	0.0416865	-0.0654466	0.000812906	0.805726	0.000902752	-0.0011836	-0.00510106	0.116159	-0.0363491	0.0220462	-0.00532279	-0.0101413	-0.0806726	-0.59774	0.0315641	0.129096	-0.006236	0.242147	-0.00936941	-0.135728	0.00558816	-0.0663842	-0.0167312	-0.313351	0.0491757	-0.277649	-0.0178725	0.0699166	-0.0185924	0.177878	0.00921962	-0.658947	-0.0198206	-0.0413863	0.0848935	0.0834779	-0.11034	-0.438871	-0.00719865	0.0580509	0.0224221	-0.0790924	0.00343293	0.552334
1	0.204852	0.0259385	-0.101319	-0.0470624	-0.195997	0.105796	-0.0654378	0.000961398	0.805739	0.00128219	-0.00123877	-0.00590354	0.115575	-0.0789349	0.021957	-0.014339	-0.011277	-0.146646	-0.59733	0.0492226	0.129034	-0.00558788	0.24205	-0.0102259	-0.135792	-0.00325771	-0.066623	-0.0312013	-0.312553	0.109422	-0.277876	-0.0269521	0.06972	-0.0173046	0.177969	0.00833344	-0.659382	-0.0497172	-0.0403508	0.126188	0.082036	-0.172525	-0.438991	-0.0172013	0.0583203	0.0287987	-0.0790969	-0.00583037	0.552397
1.01	0.205341	0.0428914	-0.101583	-0.0618306	-0.194558	0.161028	-0.0654275	0.00103571	0.805755	0.00199148	-0.00130039	-0.0063887	0.114593	-0.116581	0.0217832	-0.0229001	-0.0130059	-0.200025	-0.59676	0.0650636	0.128998	-0.0027207	0.241953	-0.00915813	-0.135977	-0.0120691	-0.0669515	-0.0413423	-0.311191	0.162751	-0.278184	-0.0341799	0.0695716	-0.0131528	0.17805	0.00730051	-0.660128	-0.0770665	-0.0389718	0.157916	0.0800182	-0.222089	-0.439193	-0.0225644	0.058644	0.0331879	-0.0791898	-0.0160697	0.552418
1.02	0.206028	0.0545109	-0.101866	-0.0715919	-0.192617	0.202908	-0.065417	0.00105118	0.805776	0.0021296	-0.00136529	-0.00653786	0.113289	-0.142632	0.0215417	-0.028885	-0.0151803	-0.237361	-0.596062	0.0747269	0.128985	0.00116792	0.241861	-0.00671969	-0.136259	-0.0184017	-0.0673288	-0.0468615	-0.30936	0.204761	-0.278551	-0.0382683	0.0694751	-0.00682906	0.178114	0.00576863	-0.661136	-0.0961114	-0.0373546	0.178383	0.0775795	-0.254239	-0.439456	-0.0307525	0.0590078	0.0349343	-0.0793652	-0.023107	0.552431
1.03	0.206845	0.0621417	-0.102148	-0.0763555	-0.190326	0.228504	-0.0654063	0.000980461	0.805798	0.00243297	-0.00142964	-0.00628242	0.111771	-0.157973	0.0212555	-0.0322318	-0.0176387	-0.256542	-0.59528	0.080363	0.129019	0.00315077	0.241782	-0.00695861	-0.136605	-0.0234935	-0.0677249	-0.0494797	-0.307184	0.231774	-0.278941	-0.0394837	0.0694145	-0.0054155	0.178163	0.00423414	-0.662304	-0.109511	-0.0356053	0.186052	0.0749155	-0.265776	-0.439785	-0.0332919	0.0593853	0.0356587	-0.0796255	-0.031688	0.552434
1.04	0.207727	0.0635395	-0.102419	-0.0766995	-0.187861	0.237405	-0.0653971	0.000869852	0.805823	0.00261218	-0.00148972	-0.00567765	0.110164	-0.159958	0.0209631	-0.0320235	-0.020193	-0.257407	-0.594479	0.0786117	0.129087	0.00909559	0.241708	-0.00785021	-0.136988	-0.0252803	-0.0681277	-0.0498456	-0.304827	0.241287	-0.279326	-0.0364982	0.0693947	0.000742085	0.178187	0.000988285	-0.663558	-0.113537	-0.0338379	0.182534	0.0722393	-0.256704	-0.440104	-0.0325427	0.0597347	0.030143	-0.0799648	-0.0384016	0.552405
1.05	0.2086	0.0599056	-0.102658	-0.0705042	-0.185397	0.229065	-0.0653895	0.000745014	0.805848	0.00268457	-0.00154206	-0.00472044	0.108585	-0.153199	0.02068	-0.0309535	-0.022652	-0.237766	-0.5937	0.0766895	0.129187	0.0108412	0.241645	-0.00612931	-0.137378	-0.0264283	-0.0685071	-0.0457287	-0.302461	0.233738	-0.279656	-0.0287271	0.0694013	0.00109449	0.178183	-0.00240556	-0.664793	-0.108631	-0.0321709	0.165322	0.0697559	-0.228136	-0.44041	-0.0274659	0.0600275	0.0237355	-0.0803413	-0.0399066	0.552355
1.06	0.209399	0.0519038	-0.102851	-0.0597342	-0.183119	0.202861	-0.0653832	0.000599056	0.805875	0.00253909	-0.00158309	-0.00343196	0.107126	-0.134882	0.0204303	-0.0261976	-0.0248261	-0.199406	-0.59296	0.0704143	0.129321	0.0140314	0.241582	-0.00788429	-0.137764	-0.0263193	-0.0688441	-0.0402171	-0.300264	0.207005	-0.279889	-0.0172383	0.0694634	0.00998492	0.178138	-0.00702383	-0.665927	-0.0950291	-0.0307215	0.136632	0.0676659	-0.179671	-0.440665	-0.0229828	0.0602349	0.0151202	-0.0807394	-0.0404512	0.552304
1.07	0.21006	0.0417695	-0.102982	-0.0440294	-0.181223	0.158577	-0.0653777	0.000517921	0.805899	0.0024527	-0.00160989	-0.0019181	0.105915	-0.106133	0.0202329	-0.019106	-0.0265279	-0.143943	-0.592337	0.0544444	0.129454	0.0122988	0.241538	-0.00413244	-0.138125	-0.0276807	-0.069111	-0.0315517	-0.298445	0.158279	-0.27999	-0.00217886	0.0695516	0.0096861	0.178052	-0.0115025	-0.66686	-0.0764883	-0.029611	0.0963724	0.0661628	-0.113267	-0.440839	-0.0114875	0.0603434	0.00423224	-0.0811215	-0.0375269	0.552222
1.08	0.210564	0.0306388	-0.103041	-0.0244275	-0.179855	0.103502	-0.0653731	0.000420289	0.805922	0.00199277	-0.00162175	-0.000449933	0.105014	-0.0730841	0.0200988	-0.0122165	-0.0276223	-0.0770984	-0.591881	0.0367482	0.129575	0.0101063	0.241511	-0.00159493	-0.138475	-0.0304461	-0.0692574	-0.0171943	-0.297195	0.0952579	-0.279927	0.0150024	0.0696806	0.012501	0.177916	-0.0168919	-0.667569	-0.0553402	-0.0289259	0.0491877	0.0653735	-0.0391087	-0.440885	0.00145294	0.0603483	-0.00391387	-0.0814467	-0.0292428	0.552116
1.09	0.210871	0.0150461	-0.10303	-0.00420317	-0.179101	0.0429711	-0.0653698	0.000239157	0.80594	0.00138429	-0.00161917	0.000940541	0.104484	-0.032602	0.0200361	-0.00402228	-0.0280582	-0.0127719	-0.59162	0.0165182	0.129651	0.00330549	0.241503	0.000779702	-0.138783	-0.0271516	-0.0692654	-0.00182608	-0.296592	0.0290315	-0.279704	0.0291762	0.0697849	0.0083387	0.177749	-0.0183438	-0.668006	-0.0286647	-0.0286985	0.00136511	0.0653463	0.0358468	-0.440794	0.0152441	0.0602643	-0.0111502	-0.0816875	-0.0180287	0.552011
1.1	0.21094	-0.00328785	-0.102935	0.0172996	-0.178998	-0.0179005	-0.065369	-8.83E-05	0.805949	0.000570181	-0.00160376	0.00211114	0.104398	0.0141225	0.0200233	0.00163149	-0.0278815	0.0457444	-0.591588	-0.0084137	0.129625	-0.00529436	0.241529	0.0025641	-0.138979	-0.0179677	-0.0691249	0.0153416	-0.296645	-0.03587	-0.27937	0.0373819	0.0698611	0.00433877	0.177574	-0.0174228	-0.668123	0.00109882	-0.0289387	-0.0458998	0.0660501	0.104372	-0.440601	0.0235791	0.0601057	-0.0180747	-0.0818155	-0.0062675	0.55194
1.11	0.210757	-0.0224593	-0.102756	0.0381901	-0.179517	-0.0737219	-0.0653716	-0.000424295	0.805951	-0.00046815	-0.0015779	0.00303816	0.10478	0.0609318	0.0200422	0.00445026	-0.0271657	0.0967134	-0.591809	-0.0343324	0.129566	-0.00798192	0.241584	0.00763796	-0.139023	-0.00575	-0.0688632	0.0306688	-0.297311	-0.0949149	-0.278976	0.0421134	0.0698722	-0.00117677	0.17741	-0.0165059	-0.667911	0.0311041	-0.0296087	-0.0886458	0.0673953	0.160817	-0.440389	0.0191693	0.05988	-0.0233301	-0.081827	0.00540184	0.551904
1.12	0.210335	-0.0390826	-0.102492	0.0573144	-0.180588	-0.121771	-0.0653782	-0.000805333	0.805942	-0.00137974	-0.00154406	0.00369779	0.105605	0.10187	0.0200682	0.00524833	-0.0259884	0.14076	-0.592269	-0.0568735	0.129473	-0.0111278	0.241668	0.009635	-0.138898	0.00734673	-0.0685015	0.0446673	-0.298517	-0.145227	-0.278562	0.0417264	0.0698733	0.00116886	0.177268	-0.0138673	-0.667391	0.0573707	-0.0306536	-0.125279	0.0692434	0.203026	-0.440208	0.0136588	0.0596163	-0.0265271	-0.08173	0.0155185	0.551871
1.13	0.20972	-0.0520747	-0.10215	0.0721966	-0.182118	-0.159633	-0.0653877	-0.0011216	0.805924	-0.00226732	-0.00150511	0.0040476	0.106792	0.134112	0.0200931	0.00574433	-0.024419	0.176716	-0.592928	-0.0748377	0.129362	-0.0109053	0.24178	0.0131677	-0.13863	0.0175529	-0.0680621	0.0545668	-0.300147	-0.181994	-0.278152	0.0407225	0.0698808	-0.00061065	0.17715	-0.0109054	-0.666618	0.0770754	-0.0319988	-0.152137	0.0714468	0.230333	-0.44009	0.0150578	0.0593271	-0.028076	-0.0815637	0.0220044	0.551851
1.14	0.208965	-0.0602294	-0.101756	0.0818404	-0.183993	-0.18665	-0.0653994	-0.0012822	0.805899	-0.00274052	-0.00146434	0.00404913	0.108247	0.156499	0.0201186	0.00547362	-0.022539	0.202733	-0.593735	-0.0879218	0.129261	-0.00457086	0.241906	0.0142846	-0.138263	0.0227641	-0.06757	0.0610087	-0.302078	-0.206815	-0.277741	0.0420676	0.069886	0.00141712	0.177047	-0.0098114	-0.665666	0.0893179	-0.0335439	-0.168032	0.0738612	0.243271	-0.439996	0.00875998	0.0590324	-0.028769	-0.0813236	0.0277544	0.551838
1.15	0.208124	-0.0645818	-0.101331	0.0864737	-0.186091	-0.202101	-0.0654131	-0.0012821	0.80587	-0.00281923	-0.00142545	0.00368443	0.109873	0.166423	0.020137	0.00537525	-0.0204577	0.217863	-0.594638	-0.0925962	0.129275	0.00526128	0.242027	0.012485	-0.137832	0.0265533	-0.0670339	0.0660105	-0.30419	-0.218754	-0.277329	0.0411975	0.0699399	0.00808094	0.176957	-0.00891622	-0.664616	0.0947081	-0.035187	-0.173201	0.0763347	0.242168	-0.439861	0.0191567	0.0587495	-0.0257878	-0.0810313	0.0311906	0.551834
1.16	0.20724	-0.0671823	-0.100909	0.0835546	-0.188276	-0.204613	-0.0654267	-0.00135204	0.805841	-0.00304239	-0.0013911	0.00314791	0.111556	0.168635	0.0201667	0.00897534	-0.0183048	0.218198	-0.595549	-0.091052	0.129289	0.00597941	0.24215	0.0107321	-0.137355	0.0308111	-0.0664842	0.0651617	-0.306329	-0.212949	-0.276935	0.0379372	0.0700482	0.0098626	0.176872	-0.00745937	-0.663527	0.0968409	-0.0368115	-0.164676	0.0787302	0.228065	-0.439634	0.0283077	0.0584921	-0.0212051	-0.0807174	0.0346995	0.55186
1.17	0.206355	-0.0666837	-0.100529	0.0769166	-0.19042	-0.195136	-0.0654403	-0.00124615	0.805811	-0.00279478	-0.00136344	0.0023774	0.113212	0.161099	0.020229	0.00996742	-0.0161946	0.20852	-0.59642	-0.0831608	0.129388	0.0122243	0.242245	0.00988897	-0.136842	0.0359052	-0.0659657	0.062938	-0.308346	-0.194988	-0.276598	0.0290704	0.0701379	0.0103846	0.176825	-0.00321549	-0.662451	0.09364	-0.0383047	-0.147679	0.080927	0.201549	-0.439352	0.0327758	0.058294	-0.0138238	-0.0803886	0.034915	0.551939
1.18	0.205509	-0.0619482	-0.100211	0.0636062	-0.192398	-0.174817	-0.0654524	-0.00110757	0.805786	-0.00228543	-0.00134398	0.00150972	0.11474	0.14243	0.0203127	0.0129023	-0.0142477	0.183066	-0.597175	-0.0675238	0.129534	0.0175811	0.242311	0.00301665	-0.136305	0.03866	-0.0655135	0.0529638	-0.310132	-0.167108	-0.276355	0.0186805	0.0702317	0.00701906	0.176811	0.0010461	-0.661442	0.0858124	-0.0395828	-0.120255	0.082813	0.166385	-0.439021	0.0287275	0.058179	-0.0047264	-0.0800674	0.0322067	0.552067
1.19	0.204775	-0.0506752	-0.0999936	0.045173	-0.194064	-0.137793	-0.0654623	-0.000780575	0.805766	-0.00156974	-0.00133392	0.000477896	0.116012	0.109298	0.0204221	0.0119916	-0.012663	0.134604	-0.597749	-0.0464487	0.129681	0.0108043	0.24234	0.000667064	-0.135801	0.0361869	-0.065187	0.0387886	-0.311577	-0.125727	-0.276222	0.0080714	0.0702776	0.00293063	0.176837	0.00420399	-0.660586	0.0688159	-0.0405391	-0.0820632	0.0842727	0.115876	-0.438681	0.0334864	0.0581486	0.00340439	-0.0797759	0.0283816	0.552213
1.2	0.204241	-0.0327992	-0.0999001	0.0197105	-0.195229	-0.0823532	-0.065468	-0.00036726	0.805754	-0.000877787	-0.00133518	-0.000729897	0.116877	0.06256	0.0205257	0.00978273	-0.0116584	0.0663408	-0.598082	-0.0204869	0.129763	0.00651504	0.242329	-0.00241237	-0.135408	0.0282292	-0.0650152	0.017784	-0.312537	-0.0687735	-0.276191	-0.0023814	0.0702703	-0.00490468	0.176891	0.00774869	-0.659987	0.0411262	-0.0410635	-0.0310333	0.0851375	0.0493178	-0.438369	0.0270932	0.058197	0.0107604	-0.0795193	0.024309	0.552364
1.21	0.203961	-0.0126799	-0.0999391	-0.00500278	-0.195735	-0.0166637	-0.0654697	-4.79E-05	0.80575	-0.000145176	-0.00134895	-0.00201713	0.117252	0.012298	0.0205964	0.00237647	-0.0113802	-0.00984609	-0.598153	0.00514993	0.129804	0.00148836	0.242285	-0.00423779	-0.135151	0.01974	-0.0650212	-0.000742221	-0.312891	-0.00500719	-0.276279	-0.0145189	0.0701733	-0.0118843	0.17698	0.00860566	-0.659722	0.0103712	-0.0410787	0.0215356	0.0852669	-0.0272622	-0.438099	0.0241353	0.0583245	0.0181375	-0.0793216	0.018687	0.552504
1.22	0.20396	0.00876666	-0.100083	-0.0308101	-0.195516	0.0530915	-0.0654687	0.000230879	0.805753	0.000589354	-0.00137487	-0.0031557	0.117122	-0.0392438	0.0205925	-0.00438453	-0.0118784	-0.0886075	-0.597978	0.0290804	0.129778	-0.00587109	0.242221	-0.0051984	-0.135034	0.0108393	-0.0651816	-0.0213624	-0.312602	0.0610617	-0.276493	-0.0277324	0.0700119	-0.019593	0.17709	0.0125584	-0.659823	-0.0227433	-0.0405955	0.0747986	0.0845998	-0.104958	-0.437905	0.0113654	0.0585169	0.0234421	-0.0791991	0.00897727	0.552628
1.23	0.204239	0.0278672	-0.100309	-0.0516272	-0.194578	0.118899	-0.065465	0.000442481	0.805763	0.001068	-0.00141127	-0.0040597	0.116497	-0.0841843	0.0205051	-0.0132686	-0.0131149	-0.159679	-0.597576	0.049235	0.129715	-0.00777355	0.242152	-0.00674386	-0.135059	0.00264429	-0.0654761	-0.0370331	-0.311672	0.124024	-0.276823	-0.0384318	0.0697974	-0.0217677	0.177213	0.013685	-0.660287	-0.053465	-0.0396546	0.119731	0.0831609	-0.17651	-0.437815	0.00203689	0.0587628	0.0274784	-0.0791704	-0.00102625	0.552696
1.24	0.204763	0.0454338	-0.100601	-0.0676664	-0.193005	0.173703	-0.0654596	0.000577049	0.805778	0.00171648	-0.001455	-0.00463979	0.115454	-0.122838	0.0203514	-0.020948	-0.014981	-0.214766	-0.596996	0.0659831	0.129645	-0.00520334	0.242072	-0.00822554	-0.13521	-0.00636552	-0.0658911	-0.0496628	-0.31016	0.177458	-0.27725	-0.046685	0.0695389	-0.0262368	0.177345	0.0129737	-0.66107	-0.0809561	-0.0383342	0.15351	0.0810676	-0.233281	-0.437844	-0.01077	0.0590561	0.0304332	-0.0792297	-0.0121572	0.55271
1.25	0.205493	0.0578347	-0.100922	-0.0788333	-0.190931	0.214635	-0.0654529	0.000670493	0.805796	0.00201559	-0.00150285	-0.00485673	0.114068	-0.150931	0.0201337	-0.0258109	-0.0173097	-0.253215	-0.596269	0.0779109	0.129597	-0.00634358	0.241991	-0.00812543	-0.13547	-0.0133392	-0.0663715	-0.0577105	-0.308193	0.217306	-0.277739	-0.0508847	0.0693581	-0.0138797	0.17746	0.0111119	-0.662115	-0.100906	-0.0367582	0.175783	0.0784867	-0.271319	-0.438004	-0.0227829	0.0593768	0.031111	-0.0793903	-0.0210462	0.552703
1.26	0.206358	0.0653553	-0.101262	-0.0855144	-0.188516	0.239264	-0.065446	0.000643015	0.805818	0.00235875	-0.00155119	-0.00475221	0.112461	-0.167695	0.019897	-0.0268849	-0.0199243	-0.273095	-0.595455	0.0850897	0.129567	0.000720427	0.241905	-0.0105485	-0.135807	-0.0183754	-0.0668958	-0.0621108	-0.305903	0.242617	-0.278252	-0.0518636	0.069218	-0.0105835	0.177558	0.00998939	-0.663333	-0.113909	-0.0350283	0.186245	0.0756291	-0.287713	-0.438259	-0.0301868	0.0596966	0.028825	-0.0796397	-0.0303209	0.552676
1.27	0.20729	0.0682078	-0.101596	-0.085247	-0.185935	0.247087	-0.0654395	0.00060266	0.805843	0.0026385	-0.00159671	-0.00429221	0.110744	-0.173407	0.0196559	-0.0270849	-0.0226368	-0.273152	-0.594593	0.0878965	0.129595	0.00318486	0.241821	-0.00917124	-0.136185	-0.0223141	-0.0674144	-0.0602155	-0.303441	0.251899	-0.278754	-0.0482658	0.0691589	-0.00373317	0.177627	0.00531159	-0.664637	-0.118366	-0.0332709	0.182475	0.0727097	-0.283269	-0.438552	-0.0349961	0.0599825	0.023294	-0.079969	-0.0387233	0.552632
1.28	0.208222	0.0653121	-0.101914	-0.0807972	-0.18337	0.236078	-0.0654335	0.000583207	0.80587	0.00266857	-0.00163554	-0.00339615	0.109029	-0.166826	0.0194514	-0.0222939	-0.0252458	-0.251929	-0.593727	0.0858602	0.129645	0.00729521	0.241734	-0.0116178	-0.136588	-0.0247749	-0.0679127	-0.0581081	-0.300981	0.242204	-0.279197	-0.0396494	0.0691425	0.000771199	0.177668	0.00303966	-0.665932	-0.113917	-0.031599	0.166831	0.0699554	-0.255666	-0.438872	-0.034179	0.0602095	0.0165017	-0.0803434	-0.040272	0.552586
1.29	0.209084	0.0582385	-0.102193	-0.0697434	-0.181025	0.20553	-0.0654278	0.00060522	0.805897	0.00277856	-0.00166383	-0.00221789	0.107441	-0.147804	0.0192977	-0.0164867	-0.0275302	-0.208651	-0.592916	0.0768387	0.129721	0.00599438	0.241654	-0.00857728	-0.137003	-0.0275818	-0.0683632	-0.0524056	-0.298724	0.211167	-0.279527	-0.0259776	0.0691807	0.00479148	0.177668	-0.00134269	-0.667117	-0.100627	-0.0301485	0.136874	0.0675885	-0.206449	-0.439189	-0.0316539	0.060362	0.00867236	-0.0807319	-0.0398386	0.552524
1.3	0.20981	0.0475944	-0.10242	-0.0537844	-0.179094	0.157936	-0.0654213	0.000620298	0.805923	0.00252486	-0.00167906	-0.000800377	0.106094	-0.119314	0.0192071	-0.00902616	-0.0293061	-0.148917	-0.592213	0.0629651	0.129797	0.00878262	0.241581	-0.00669808	-0.13741	-0.028438	-0.0687398	-0.0429012	-0.296883	0.158566	-0.279715	-0.011536	0.0692566	0.0116447	0.17763	-0.00631645	-0.668096	-0.0804758	-0.0290376	0.0959993	0.0658182	-0.138781	-0.439464	-0.0238694	0.0604322	0.00084151	-0.0811121	-0.0378035	0.552441
1.31	0.210365	0.0356694	-0.10258	-0.0338896	-0.177743	0.0964612	-0.0654149	0.000710923	0.805947	0.00207366	-0.00167994	0.000632452	0.105072	-0.0840798	0.0191854	-0.000275734	-0.0304195	-0.0762164	-0.591673	0.0451325	0.129888	0.00651743	0.241522	-0.00764666	-0.137802	-0.0314529	-0.0689978	-0.0297305	-0.295658	0.0901767	-0.279742	0.00707755	0.0693843	0.0120063	0.177544	-0.0112326	-0.668828	-0.0563619	-0.0283679	0.047044	0.0647977	-0.0593592	-0.439627	-0.00923395	0.060407	-0.00815831	-0.0814521	-0.0311204	0.552341
1.32	0.210714	0.019704	-0.102674	-0.0124206	-0.177075	0.0291139	-0.0654083	0.000697249	0.805965	0.00154487	-0.00166679	0.00196984	0.104442	-0.0407283	0.0192459	0.00894898	-0.0308123	-0.00548998	-0.591337	0.0223889	0.129901	-0.00104185	0.241483	-0.00268168	-0.138165	-0.02927	-0.0691177	-0.0142777	-0.295148	0.0164668	-0.279591	0.0219202	0.0695106	0.0124939	0.17743	-0.011671	-0.669267	-0.02772	-0.0281804	-0.00358132	0.0645964	0.0215186	-0.439639	0.0080985	0.0602901	-0.0152492	-0.0817123	-0.0198507	0.552238
1.33	0.210821	0.00196134	-0.102683	0.011287	-0.177124	-0.0381918	-0.0654022	0.00048317	0.805975	0.000565564	-0.00164137	0.00305795	0.104274	0.00610281	0.0193582	0.0137927	-0.0305312	0.0597353	-0.591248	-0.00325059	0.129888	-0.00373113	0.241473	0.000454206	-0.138441	-0.0236885	-0.0690823	0.00354322	-0.295367	-0.0551604	-0.279306	0.033974	0.0695951	0.0044124	0.177303	-0.0123511	-0.669372	0.00262108	-0.0284892	-0.0544906	0.0651861	0.0957023	-0.439502	0.0240686	0.0601034	-0.0201351	-0.0818523	-0.00640228	0.552156
1.34	0.210679	-0.016264	-0.102611	0.033527	-0.177853	-0.0989877	-0.0653981	0.000245721	0.805977	-0.000387572	-0.00160638	0.00387797	0.104576	0.0537973	0.0195047	0.0167449	-0.029654	0.115312	-0.591421	-0.0308662	0.129788	-0.0119754	0.241495	0.00460392	-0.138596	-0.0137665	-0.0689125	0.0205455	-0.296257	-0.118912	-0.27893	0.0399867	0.0696422	0.00391026	0.177184	-0.0114056	-0.669146	0.0323395	-0.0292493	-0.0995598	0.0664717	0.157257	-0.439271	0.0269264	0.0598623	-0.0240864	-0.0818752	0.00527537	0.552107
1.35	0.210288	-0.0347471	-0.102447	0.0536666	-0.17918	-0.150458	-0.0653974	-3.72E-05	0.805969	-0.00119959	-0.00156464	0.00439732	0.105346	0.0986686	0.0196588	0.0175788	-0.0282672	0.163778	-0.59185	-0.0549529	0.129672	-0.00993997	0.241551	0.00748034	-0.138579	9.13E-05	-0.0686224	0.0360346	-0.29772	-0.171722	-0.278525	0.0410059	0.0696761	0.00241217	0.177084	-0.00979893	-0.668596	0.0617226	-0.030403	-0.137052	0.0683068	0.203627	-0.439013	0.0256089	0.0595885	-0.026094	-0.0817875	0.0154142	0.552084
1.36	0.20967	-0.0507705	-0.102197	0.0706034	-0.180999	-0.191569	-0.0653987	-0.000289239	0.80595	-0.00219086	-0.00151906	0.00464975	0.106526	0.13604	0.0198047	0.0175338	-0.0264535	0.202818	-0.592493	-0.0747815	0.129549	-0.0115157	0.241633	0.0102431	-0.138389	0.0135871	-0.0682384	0.0490219	-0.299635	-0.211891	-0.278121	0.039164	0.0697051	0.00301293	0.177013	-0.00520166	-0.667744	0.0860819	-0.0318653	-0.16568	0.0705392	0.234615	-0.438823	0.0198506	0.059301	-0.0272565	-0.0816257	0.0204811	0.552082
1.37	0.208889	-0.0603073	-0.101877	0.0815638	-0.18319	-0.219642	-0.0654026	-0.000308973	0.805924	-0.00305623	-0.00147254	0.00457755	0.108015	0.160016	0.0199378	0.0174441	-0.0243101	0.2302	-0.593307	-0.0883901	0.129434	-0.00874774	0.241737	0.0131914	-0.138062	0.0215978	-0.0677819	0.0565508	-0.301868	-0.237031	-0.27774	0.0377604	0.0697459	0.00448888	0.176968	-0.00521386	-0.666676	0.099902	-0.0335437	-0.182372	0.0730076	0.249534	-0.43866	0.0188216	0.0590222	-0.0262197	-0.0813867	0.0277531	0.552058
1.38	0.208008	-0.0668327	-0.101513	0.0873351	-0.185622	-0.235822	-0.0654071	-0.000527558	0.805893	-0.00336113	-0.00142836	0.00421674	0.109699	0.17554	0.0200685	0.017539	-0.0219408	0.246825	-0.594235	-0.0972327	0.129353	-0.00425524	0.241856	0.0109813	-0.137663	0.0255327	-0.067277	0.06117	-0.304279	-0.247833	-0.27735	0.0395245	0.0697906	0.00382587	0.176926	-0.00195455	-0.665487	0.109134	-0.0353287	-0.187529	0.0755592	0.249904	-0.438453	0.027093	0.0587541	-0.0234818	-0.0811042	0.0319185	0.552025
1.39	0.207079	-0.0676628	-0.101149	0.0864488	-0.188138	-0.236566	-0.0654123	-0.000491952	0.805859	-0.00319781	-0.00138975	0.0034608	0.111467	0.176131	0.0202101	0.0172965	-0.0194871	0.248193	-0.595205	-0.0965359	0.129342	0.00258791	0.241968	0.0110309	-0.137224	0.0280142	-0.0667661	0.0627833	-0.306722	-0.243525	-0.276966	0.0361049	0.0698584	0.00925074	0.176904	-0.00142377	-0.664249	0.109571	-0.037083	-0.179564	0.07804	0.234521	-0.438195	0.0327023	0.0585237	-0.0183014	-0.0807932	0.0337054	0.552014
1.4	0.206162	-0.0660861	-0.100799	0.0806442	-0.190593	-0.224947	-0.0654168	-0.000427673	0.805827	-0.00316184	-0.00135957	0.00255735	0.113191	0.16696	0.0203432	0.0167014	-0.0170912	0.235697	-0.596126	-0.0878351	0.129377	0.00686842	0.242071	0.00918795	-0.136756	0.030373	-0.066257	0.060976	-0.309038	-0.223114	-0.276629	0.0304663	0.0699438	0.00859894	0.176898	0.000427022	-0.66304	0.105724	-0.0387118	-0.161635	0.0803029	0.207061	-0.437881	0.0299239	0.0583543	-0.00958779	-0.0804685	0.0344339	0.552057
1.41	0.205293	-0.0614257	-0.100503	0.06773	-0.192855	-0.201431	-0.0654204	-0.000299674	0.805797	-0.00264678	-0.00133915	0.00149395	0.114781	0.148206	0.0204892	0.017864	-0.0148803	0.209415	-0.596937	-0.0737417	0.129464	0.0106915	0.242146	0.0052482	-0.136272	0.0332333	-0.0658075	0.0526625	-0.311094	-0.192087	-0.276378	0.020868	0.0700161	0.00526098	0.176923	0.00387991	-0.661909	0.0971174	-0.0401044	-0.131828	0.0822411	0.170134	-0.437536	0.035233	0.0582728	-0.00143029	-0.0801517	0.0333146	0.552149
1.42	0.204544	-0.049739	-0.100305	0.0472418	-0.194761	-0.15826	-0.0654211	0.000127139	0.805774	-0.00186219	-0.00133053	0.000184742	0.116096	0.112338	0.0206457	0.0162066	-0.0130642	0.154456	-0.597556	-0.0496155	0.129547	0.00555233	0.242183	0.000860471	-0.135824	0.0309237	-0.0654708	0.038124	-0.312763	-0.144447	-0.276224	0.00999543	0.0700632	0.00294935	0.176976	0.00669892	-0.660942	0.0774514	-0.0411368	-0.0877237	0.08373	0.116447	-0.43721	0.0285819	0.0582697	0.00602271	-0.0798675	0.0294668	0.552279
1.43	0.203995	-0.0327026	-0.10023	0.0205882	-0.196101	-0.0967118	-0.0654183	0.000415916	0.80576	-0.00107278	-0.0013358	-0.00127315	0.116994	0.0652789	0.0207782	0.012163	-0.0118996	0.0789641	-0.597924	-0.0235082	0.12959	0.00329545	0.242183	-0.00214629	-0.135459	0.0268503	-0.0652873	0.0183553	-0.313882	-0.0813279	-0.276196	-0.00485511	0.070045	-0.00567229	0.177067	0.0117095	-0.660245	0.0498846	-0.0416873	-0.0316552	0.0845898	0.0466128	-0.436938	0.0254553	0.058345	0.0125993	-0.0796127	0.0240822	0.552423
1.44	0.203708	-0.012063	-0.100289	-0.00629432	-0.196714	-0.024031	-0.0654125	0.000656203	0.805754	-0.000277341	-0.00135605	-0.00276652	0.117381	0.0128382	0.0208598	0.00364512	-0.0115379	-0.00579262	-0.598012	0.0036622	0.129607	0.00077579	0.242142	-0.00520013	-0.135211	0.0192828	-0.065284	-0.00115957	-0.31433	-0.0109664	-0.276313	-0.0183119	0.0699572	-0.0116957	0.177189	0.0137556	-0.659908	0.0175268	-0.041679	0.0266078	0.0846766	-0.0333656	-0.436735	0.0134313	0.0584896	0.0188013	-0.0794096	0.0170187	0.552575
1.45	0.203708	0.00918615	-0.100449	-0.0316893	-0.196543	0.0508648	-0.0654046	0.000892403	0.805756	0.000631026	-0.00139026	-0.0040315	0.117245	-0.0394636	0.0208552	-0.00496621	-0.0120212	-0.0903333	-0.597842	0.0288177	0.129585	-0.00755588	0.242082	-0.00739925	-0.135098	0.0110486	-0.0654361	-0.0205819	-0.314078	0.0597409	-0.276556	-0.0311267	0.0697925	-0.0196895	0.177329	0.0164006	-0.659955	-0.0171899	-0.0411338	0.0820047	0.0839365	-0.11382	-0.436618	0.00327341	0.0586938	0.0227852	-0.0792942	0.00674366	0.552683
1.46	0.203997	0.0302357	-0.100689	-0.0529525	-0.195601	0.121121	-0.065395	0.00100758	0.805764	0.000940134	-0.00143568	-0.00500945	0.116607	-0.0876765	0.0207644	-0.0142159	-0.0132926	-0.163911	-0.597448	0.0487521	0.12951	-0.00473589	0.242015	-0.00768123	-0.135123	0.00123467	-0.0657307	-0.0371729	-0.313142	0.126303	-0.276923	-0.0414974	0.0695889	-0.0206243	0.177482	0.0144288	-0.660384	-0.0520203	-0.0401031	0.12908	0.0824011	-0.187258	-0.436624	-0.00865933	0.0589405	0.0265686	-0.0792643	-0.00164748	0.552751
1.47	0.204555	0.0478235	-0.100978	-0.0691683	-0.193974	0.182041	-0.0653848	0.00100734	0.805777	0.00153812	-0.00148965	-0.00571513	0.115524	-0.126831	0.0205853	-0.0237806	-0.0152192	-0.223563	-0.596874	0.0648579	0.129459	-0.00809248	0.241947	-0.00479484	-0.13528	-0.00580497	-0.0661271	-0.0480873	-0.311587	0.184854	-0.277393	-0.0522513	0.0694211	-0.0104527	0.177631	0.014175	-0.66117	-0.0814879	-0.038681	0.165729	0.0801815	-0.247378	-0.436743	-0.0198761	0.0592221	0.0285213	-0.0793296	-0.0122132	0.552759
1.48	0.20533	0.0620567	-0.101297	-0.0808062	-0.191793	0.227096	-0.0653753	0.000903043	0.805794	0.00184848	-0.00154875	-0.00604249	0.114087	-0.157357	0.0203369	-0.0299847	-0.0176465	-0.264622	-0.596157	0.0770927	0.129418	0.00100571	0.241882	-0.00619745	-0.135533	-0.0135568	-0.0665932	-0.0557619	-0.309511	0.230846	-0.277951	-0.0579603	0.0693156	-0.0119777	0.177771	0.0130211	-0.662248	-0.10497	-0.0369718	0.189912	0.0774513	-0.28625	-0.436976	-0.0323468	0.0595291	0.0287753	-0.0794898	-0.0219969	0.552769
1.49	0.206259	0.0704239	-0.101625	-0.087462	-0.189238	0.253884	-0.0653668	0.000769522	0.805814	0.0022175	-0.00160897	-0.00592752	0.112399	-0.174861	0.020048	-0.0322545	-0.0203821	-0.286208	-0.595337	0.0839153	0.129425	0.000641747	0.241816	-0.0054839	-0.135875	-0.0199696	-0.0670881	-0.0599097	-0.30707	0.258853	-0.278526	-0.0570742	0.0692242	-0.00538307	0.177888	0.0108274	-0.663531	-0.119936	-0.0351029	0.201002	0.0744438	-0.301454	-0.437272	-0.0317617	0.0598252	0.025537	-0.0797445	-0.0311948	0.552742
1.5	0.207262	0.0736864	-0.101953	-0.0874568	-0.186503	0.262141	-0.0653599	0.000618258	0.805837	0.00247293	-0.0016659	-0.00539485	0.110597	-0.180967	0.0197601	-0.0326572	-0.0232287	-0.286635	-0.594473	0.0860396	0.129483	0.00817135	0.241749	-0.00668788	-0.136276	-0.0254308	-0.0675962	-0.0605144	-0.304444	0.268002	-0.27907	-0.0510194	0.0691833	-0.00226613	0.177971	0.00584116	-0.664914	-0.126352	-0.0331951	0.197187	0.0713991	-0.293949	-0.437609	-0.0320414	0.0600813	0.0204556	-0.0800741	-0.0369266	0.552724
1.51	0.208269	0.070617	-0.102265	-0.0832786	-0.183778	0.252019	-0.0653547	0.000442227	0.805862	0.00257482	-0.00171542	-0.00445977	0.108792	-0.175694	0.0195032	-0.0280334	-0.0259764	-0.265509	-0.593602	0.0864116	0.129586	0.0121874	0.24167	-0.00677484	-0.136724	-0.02862	-0.0680975	-0.0595989	-0.301826	0.257942	-0.279528	-0.040393	0.0691838	0.00264564	0.178015	0.00245813	-0.666303	-0.122007	-0.0313758	0.181841	0.0685487	-0.263819	-0.437935	-0.0361568	0.0602781	0.0133179	-0.0804495	-0.041192	0.552685
1.52	0.2092	0.0629956	-0.102523	-0.0691719	-0.181277	0.220622	-0.0653505	0.000357314	0.805889	0.0026357	-0.0017539	-0.00319717	0.107121	-0.154507	0.0192817	-0.0247555	-0.0283934	-0.220535	-0.592783	0.077079	0.1297	0.00921549	0.241604	-0.00687394	-0.137179	-0.0313922	-0.0685359	-0.0502001	-0.299422	0.225405	-0.279861	-0.0260313	0.0692274	0.00593314	0.178008	-0.00279886	-0.667575	-0.108849	-0.0297985	0.147763	0.0661134	-0.211708	-0.438238	-0.0239869	0.0604043	0.00729804	-0.0808414	-0.0400262	0.552619
1.53	0.209984	0.0518972	-0.102713	-0.053519	-0.179211	0.171455	-0.0653474	0.000250272	0.805914	0.002477	-0.00177845	-0.00168253	0.105721	-0.124369	0.0191224	-0.0147574	-0.0302718	-0.157569	-0.59209	0.06158	0.129804	0.0122167	0.241547	-0.00516571	-0.137615	-0.0327348	-0.0688794	-0.0413571	-0.297447	0.172244	-0.280042	-0.00959817	0.0693191	0.0132266	0.177951	-0.00806091	-0.668637	-0.0880663	-0.0285913	0.106126	0.0643148	-0.139151	-0.438466	-0.0139741	0.0604478	-0.000703083	-0.0812266	-0.037563	0.552545
1.54	0.210598	0.0402166	-0.102831	-0.0319884	-0.177741	0.107996	-0.0653448	0.000246558	0.805938	0.00223253	-0.00178775	-0.000164367	0.104644	-0.0893182	0.019035	-0.00729856	-0.0314502	-0.081708	-0.591558	0.0447451	0.12991	0.00899458	0.241504	-0.00581161	-0.138054	-0.0379089	-0.0690899	-0.026214	-0.296102	0.100969	-0.280026	0.0124187	0.0694635	0.013765	0.177833	-0.0153428	-0.669456	-0.0644382	-0.0278463	0.0540073	0.0633095	-0.0555209	-0.438551	-6.57E-05	0.0604048	-0.00811104	-0.0815706	-0.030167	0.55244
1.55	0.211007	0.025357	-0.102886	-0.00930191	-0.176973	0.0384378	-0.0653422	0.000214263	0.805957	0.00163979	-0.00178196	0.00127492	0.103958	-0.0471171	0.0190283	0.000551197	-0.0318903	-0.00952825	-0.591224	0.0228879	0.129982	0.00228687	0.241475	-0.00243455	-0.138485	-0.0394422	-0.0691555	-0.00988289	-0.295499	0.0247769	-0.279802	0.0321691	0.0695905	0.0108491	0.177672	-0.0192522	-0.669985	-0.037084	-0.0276014	0.000261553	0.0631664	0.0294365	-0.438459	0.0203143	0.0602883	-0.0138761	-0.0818267	-0.0200174	0.552339
1.56	0.211173	0.0073372	-0.102853	0.014553	-0.176945	-0.0306353	-0.0653411	7.71E-05	0.805969	0.000823229	-0.00176291	0.00246989	0.103736	0.00147665	0.0190741	0.00661823	-0.0316471	0.0566768	-0.591138	-0.00329362	0.129973	-0.00231111	0.241473	-0.000136269	-0.138842	-0.0341202	-0.0690547	0.00836688	-0.295652	-0.0495758	-0.279416	0.0449117	0.069692	0.00734384	0.177488	-0.0186707	-0.67018	-0.00633335	-0.0278771	-0.0522312	0.0638536	0.106987	-0.438207	0.028378	0.0601015	-0.0191307	-0.0819706	-0.00639141	0.552267
1.57	0.211081	-0.0132023	-0.102734	0.0371489	-0.177615	-0.0932003	-0.0653421	-0.000260565	0.805973	-3.23E-05	-0.00173322	0.00341837	0.103999	0.0519662	0.0191539	0.0100826	-0.030793	0.113265	-0.591314	-0.0311574	0.129909	-0.00928321	0.241499	0.00458508	-0.139074	-0.0223293	-0.0688132	0.0251174	-0.296502	-0.115609	-0.278928	0.0517174	0.0697383	0.00191575	0.177304	-0.0179803	-0.670033	0.0266916	-0.0286267	-0.0988192	0.0652632	0.171104	-0.437876	0.0378577	0.0598717	-0.0223646	-0.081994	0.00407891	0.552235
1.58	0.210716	-0.033484	-0.102524	0.0585487	-0.178903	-0.146673	-0.0653465	-0.000580138	0.805967	-0.00110072	-0.0016955	0.00406263	0.104758	0.0999398	0.019246	0.0110054	-0.0294238	0.162718	-0.591751	-0.0570322	0.12981	-0.0106198	0.241556	0.0078379	-0.139121	-0.00689061	-0.068459	0.0413231	-0.297953	-0.171332	-0.278404	0.0531586	0.0697584	0.00111369	0.177141	-0.0157064	-0.669529	0.0585245	-0.0297847	-0.138826	0.0672465	0.218954	-0.437558	0.0288412	0.059611	-0.0247331	-0.0819064	0.0155214	0.552235
1.59	0.210117	-0.0490812	-0.102222	0.0755903	-0.180699	-0.187889	-0.0653541	-0.000801467	0.805951	-0.00194083	-0.00165291	0.00437384	0.105944	0.13576	0.0193286	0.0111818	-0.0276177	0.201769	-0.59241	-0.074763	0.129684	-0.012478	0.24164	0.0109449	-0.138982	0.00584725	-0.0680029	0.0547256	-0.299872	-0.211186	-0.277881	0.0517132	0.0698055	0.00611204	0.176996	-0.0139389	-0.668716	0.082755	-0.0312736	-0.168482	0.0696328	0.249478	-0.437307	0.0260666	0.0593411	-0.0242534	-0.0817358	0.022867	0.552222
1.6	0.209335	-0.0612587	-0.101847	0.0871513	-0.182871	-0.217718	-0.0653635	-0.00109262	0.805927	-0.00265496	-0.00160888	0.00436318	0.107456	0.164267	0.0194028	0.0115259	-0.0254774	0.230904	-0.593234	-0.0908239	0.129568	-0.0102674	0.24175	0.0116994	-0.138689	0.0167586	-0.0674696	0.064189	-0.302103	-0.237169	-0.277374	0.049833	0.0698787	0.00696053	0.176874	-0.0108958	-0.667662	0.100623	-0.0329847	-0.186429	0.0722495	0.264767	-0.437099	0.0239448	0.0590774	-0.0245874	-0.0814957	0.0269303	0.552207
1.61	0.208436	-0.0681762	-0.101439	0.0912836	-0.185284	-0.23314	-0.0653748	-0.00112066	0.805898	-0.00304852	-0.00156657	0.00403867	0.109186	0.178955	0.0194859	0.013485	-0.0231165	0.246278	-0.594177	-0.0979021	0.129514	-0.0012183	0.241861	0.0109751	-0.138296	0.0228895	-0.0668996	0.0674344	-0.304507	-0.246983	-0.276879	0.0491245	0.0699206	0.00357776	0.176774	-0.00861681	-0.666466	0.109368	-0.034794	-0.190202	0.0749465	0.263939	-0.436891	0.0225884	0.0588256	-0.0216028	-0.0812073	0.0324156	0.552196
1.62	0.207479	-0.0711722	-0.101023	0.0906739	-0.18779	-0.234879	-0.0653863	-0.00113562	0.805867	-0.00323354	-0.00152905	0.00344268	0.111006	0.181896	0.0195766	0.0139206	-0.0206651	0.247954	-0.595155	-0.0970188	0.129506	0.00184902	0.241973	0.00956917	-0.137844	0.027913	-0.0663176	0.0685486	-0.30694	-0.242457	-0.276401	0.0448276	0.0699925	0.00819966	0.176691	-0.00602799	-0.665205	0.112243	-0.0365865	-0.183168	0.0775637	0.247957	-0.43662	0.0304379	0.0586168	-0.015426	-0.0808899	0.0350058	0.552182
1.63	0.206516	-0.0713419	-0.100633	0.0844899	-0.190235	-0.223059	-0.0653974	-0.00111466	0.805836	-0.00297098	-0.00149869	0.00261116	0.112804	0.174487	0.0196792	0.0139324	-0.0182719	0.235838	-0.596091	-0.0890098	0.129555	0.0072779	0.242068	0.00879812	-0.137336	0.0346264	-0.0657672	0.0659701	-0.309245	-0.222615	-0.276002	0.0349471	0.0700671	0.00752281	0.176642	-0.00367328	-0.663953	0.110286	-0.0382443	-0.16484	0.0799544	0.218886	-0.436302	0.0351861	0.0584741	-0.00754441	-0.0805559	0.0344235	0.552225
1.64	0.205585	-0.0685742	-0.100294	0.0721779	-0.192493	-0.200352	-0.0654074	-0.000927358	0.805808	-0.0026547	-0.00147741	0.00162117	0.114485	0.159005	0.0197955	0.0153762	-0.0160562	0.210314	-0.596918	-0.0760606	0.129638	0.00953945	0.242141	0.0053524	-0.136784	0.0400734	-0.065281	0.0584425	-0.311294	-0.191912	-0.275707	0.0237452	0.0701428	0.00586885	0.176625	0.000654718	-0.662757	0.104267	-0.0396695	-0.136078	0.0820097	0.181002	-0.435964	0.0306322	0.0584078	-0.000225614	-0.0802352	0.0328702	0.55233
1.65	0.204751	-0.059123	-0.100052	0.0512072	-0.194406	-0.158308	-0.0654152	-0.000543068	0.805786	-0.00183667	-0.00146694	0.000427986	0.115924	0.125218	0.0199307	0.0155685	-0.0142208	0.156913	-0.597566	-0.0520186	0.129728	0.00722849	0.242172	0.00116759	-0.13623	0.0420171	-0.0649156	0.0435977	-0.312957	-0.143978	-0.275542	0.00941379	0.0701782	0.000859319	0.176656	0.00456451	-0.661697	0.0878915	-0.0407412	-0.091814	0.0836125	0.127146	-0.43564	0.0278444	0.0584182	0.00761667	-0.0799384	0.0294932	0.55246
1.66	0.204102	-0.0435367	-0.0999395	0.024691	-0.195763	-0.0981433	-0.0654191	-0.000212397	0.805771	-0.00101023	-0.0014697	-0.00100982	0.116953	0.0790285	0.020056	0.0120956	-0.0130248	0.082674	-0.597949	-0.0245104	0.129776	0.00211853	0.242167	-0.00222542	-0.13574	0.0390864	-0.0647103	0.0246984	-0.314071	-0.0825873	-0.275515	-0.00491634	0.0701577	-0.0060655	0.176723	0.010023	-0.660886	0.0622353	-0.041327	-0.0363273	0.0845825	0.0570442	-0.435373	0.0276753	0.0585004	0.0139664	-0.0796827	0.0255453	0.552611
1.67	0.203709	-0.0224111	-0.0999685	-0.00417313	-0.196401	-0.0258319	-0.0654195	0.000102633	0.805766	-0.000192045	-0.00148676	-0.00240703	0.117479	0.0262731	0.0201432	0.00575222	-0.0126313	-0.00279475	-0.598057	0.00190836	0.129803	0.0030515	0.242117	-0.00629998	-0.135357	0.0321902	-0.0646952	0.00231676	-0.314522	-0.0120543	-0.275644	-0.0204565	0.0700417	-0.0152462	0.176837	0.0134495	-0.66042	0.0287747	-0.0413488	0.0237843	0.0847768	-0.0236861	-0.435162	0.0179133	0.0586467	0.0187646	-0.0794812	0.0172897	0.552746
1.68	0.203622	0.00222725	-0.100116	-0.0299646	-0.19625	0.0491486	-0.0654173	0.000363505	0.805768	0.000641329	-0.00151717	-0.00363238	0.117452	-0.0316077	0.0201547	-0.00382764	-0.0130875	-0.0875812	-0.597896	0.029586	0.129787	-0.00882814	0.242043	-0.00665246	-0.135133	0.0196992	-0.0648571	-0.0186281	-0.314276	0.0581899	-0.275907	-0.0319499	0.069848	-0.0230956	0.176974	0.0146086	-0.660364	-0.00884804	-0.0408209	0.0792015	0.0841292	-0.106182	-0.435014	0.00763953	0.0588445	0.0217654	-0.0793661	0.00716061	0.552863
1.69	0.20385	0.0250044	-0.100356	-0.0525498	-0.195322	0.119714	-0.0654125	0.000535912	0.805778	0.0011934	-0.00155844	-0.00459352	0.116877	-0.081972	0.0200812	-0.0130573	-0.0143458	-0.16277	-0.597489	0.0501581	0.129718	-0.00454365	0.241961	-0.00821454	-0.135089	0.00848597	-0.0651767	-0.0374018	-0.31335	0.124068	-0.276282	-0.04342	0.0695918	-0.0246231	0.177124	0.015813	-0.660721	-0.0449546	-0.0397981	0.127536	0.0826634	-0.181818	-0.434979	-0.00735991	0.0590855	0.0252514	-0.0793337	-0.00174992	0.552964
1.7	0.204366	0.0444648	-0.100651	-0.0693147	-0.193706	0.180934	-0.0654062	0.000692824	0.805793	0.00162714	-0.00160803	-0.00526843	0.115828	-0.124979	0.0199176	-0.0225298	-0.0162725	-0.223986	-0.596889	0.0681673	0.129652	-0.00775151	0.241876	-0.0060931	-0.135202	-0.00226477	-0.0656072	-0.0504344	-0.31181	0.183359	-0.276756	-0.0514659	0.0693718	-0.0194227	0.177267	0.0138482	-0.661449	-0.0761984	-0.0383806	0.164583	0.0804872	-0.244688	-0.435074	-0.0139256	0.0593594	0.0280486	-0.079397	-0.0115565	0.553026
1.71	0.205115	0.0604618	-0.100985	-0.082488	-0.191529	0.226837	-0.0653995	0.000682001	0.805812	0.00216854	-0.0016624	-0.00557254	0.1144	-0.158178	0.0196912	-0.0281917	-0.0187152	-0.266519	-0.59614	0.0814578	0.129615	9.19E-05	0.241787	-0.00870238	-0.135448	-0.0129259	-0.0661166	-0.0596625	-0.309752	0.228711	-0.277289	-0.0546189	0.0692061	-0.0142479	0.177393	0.0109128	-0.662483	-0.101401	-0.0366668	0.190386	0.077774	-0.286609	-0.435281	-0.0269971	0.0596497	0.0265745	-0.0795602	-0.0228956	0.55306
1.72	0.206029	0.0705022	-0.101337	-0.0889124	-0.188967	0.254504	-0.0653928	0.000582092	0.805835	0.00238054	-0.00171812	-0.00551258	0.112704	-0.178524	0.0194266	-0.0317039	-0.0214766	-0.288388	-0.595285	0.0892513	0.129608	3.63E-05	0.241705	-0.00930917	-0.135794	-0.020773	-0.0666572	-0.0630636	-0.307326	0.257605	-0.277841	-0.0547784	0.0690798	-0.0111562	0.177497	0.00938685	-0.663731	-0.117795	-0.0347819	0.201234	0.074747	-0.305407	-0.435583	-0.0358838	0.0599253	0.0234102	-0.0798196	-0.0331695	0.553066
1.73	0.207035	0.0745641	-0.101687	-0.0910924	-0.186214	0.264186	-0.0653873	0.000528581	0.80586	0.0027133	-0.00177105	-0.00503333	0.110868	-0.185361	0.0191591	-0.0297493	-0.0243547	-0.290743	-0.594373	0.0916446	0.129655	0.00707835	0.241615	-0.00921164	-0.136205	-0.0254962	-0.0671929	-0.0639999	-0.304702	0.269278	-0.278376	-0.0514356	0.0690062	-0.00421112	0.177576	0.00604317	-0.665096	-0.125319	-0.032859	0.200189	0.0716514	-0.300609	-0.43593	-0.0393272	0.0601607	0.0183609	-0.0801576	-0.0381976	0.553046
1.74	0.208058	0.0725703	-0.102029	-0.0868673	-0.183464	0.253782	-0.0653829	0.000381717	0.805888	0.00278051	-0.00181711	-0.00411276	0.109012	-0.180663	0.0189293	-0.0257735	-0.0271396	-0.269947	-0.593454	0.0910629	0.12974	0.0103869	0.241521	-0.0114595	-0.136665	-0.0293085	-0.0677178	-0.0623203	-0.302066	0.260095	-0.278841	-0.0418772	0.06899	-4.62E-05	0.177616	0.00341031	-0.666481	-0.122415	-0.0310145	0.184273	0.068726	-0.272106	-0.436286	-0.0321756	0.0603439	0.0116117	-0.0805315	-0.0421256	0.553006
1.75	0.209022	0.0675143	-0.10233	-0.0755416	-0.180934	0.223009	-0.0653794	0.000286638	0.805916	0.00283283	-0.00185219	-0.00282825	0.107268	-0.164803	0.018744	-0.0202733	-0.0296061	-0.226862	-0.592582	0.0830453	0.129833	0.00471195	0.241433	-0.00782208	-0.13715	-0.0343499	-0.0681949	-0.057049	-0.299636	0.228513	-0.279191	-0.0272798	0.0690272	0.00667899	0.177616	-0.00328874	-0.667776	-0.111872	-0.0294028	0.152848	0.0662013	-0.221002	-0.436608	-0.0276602	0.0604567	0.00541775	-0.0809276	-0.0413534	0.552931
1.76	0.209861	0.0569914	-0.102572	-0.0591268	-0.178835	0.172222	-0.0653761	0.000276988	0.805943	0.00270249	-0.00187296	-0.00128489	0.10576	-0.134149	0.0186252	-0.0107813	-0.0315408	-0.162619	-0.591826	0.0669605	0.129894	0.00880649	0.241362	-0.00677396	-0.137647	-0.036385	-0.0685923	-0.048526	-0.297635	0.17433	-0.279384	-0.0118982	0.0691086	0.0122482	0.177569	-0.00617199	-0.668882	-0.0921163	-0.0281589	0.109131	0.0643036	-0.148324	-0.43685	-0.0182184	0.0605003	-0.00133813	-0.0813281	-0.0397299	0.552833
1.77	0.210531	0.0452071	-0.102743	-0.036488	-0.17735	0.107395	-0.0653731	0.000267201	0.805968	0.00227358	-0.00187812	0.000257644	0.104588	-0.0973307	0.0185812	-0.00376771	-0.0327566	-0.0844871	-0.591244	0.0476121	0.13	0.00814896	0.2413	-0.00513396	-0.138143	-0.0410772	-0.068861	-0.0325869	-0.296276	0.101981	-0.279398	0.00874567	0.0692629	0.0146236	0.177468	-0.0125666	-0.669742	-0.0677556	-0.0273928	0.0550627	0.0632062	-0.0642969	-0.436969	-0.00430942	0.060466	-0.00810663	-0.0816882	-0.0329248	0.552729
1.78	0.210982	0.0290183	-0.102838	-0.0138355	-0.176587	0.0368637	-0.0653704	0.000235773	0.805988	0.00156355	-0.00186811	0.00171512	0.103835	-0.0528882	0.0186162	0.00547725	-0.0332155	-0.011319	-0.590884	0.0254466	0.130022	-0.00304612	0.241262	-0.00320174	-0.13861	-0.0405997	-0.0689726	-0.0157475	-0.295675	0.0244337	-0.279215	0.0272577	0.0693931	0.0116049	0.177328	-0.0159459	-0.670295	-0.0381292	-0.0271476	0.000972932	0.0629796	0.0217197	-0.436948	0.0110835	0.0603506	-0.0141793	-0.0819596	-0.0217626	0.552637
1.79	0.211178	0.0101987	-0.102848	0.010527	-0.17657	-0.0332424	-0.0653685	9.04E-05	0.805999	0.000619145	-0.00184458	0.00292737	0.103564	-0.00228684	0.0187111	0.011695	-0.0329789	0.0570301	-0.590779	-0.0033973	0.129997	-0.00329526	0.241256	0.000331172	-0.138986	-0.033287	-0.0689179	0.00346251	-0.295837	-0.0507341	-0.278882	0.0376078	0.069487	0.00524171	0.17718	-0.0144225	-0.67049	-0.00593614	-0.027424	-0.0524511	0.0635944	0.100711	-0.436818	0.0213062	0.0601723	-0.0197866	-0.0821178	-0.00987875	0.552554
1.8	0.211113	-0.00922032	-0.102769	0.0347107	-0.177265	-0.0974035	-0.0653691	-0.000207539	0.806	-0.00032584	-0.0018103	0.0038901	0.103794	0.0475001	0.0188394	0.0140056	-0.03211	0.116055	-0.590958	-0.0314989	0.129892	-0.0152257	0.241282	0.0045685	-0.139223	-0.0229067	-0.0687181	0.0219283	-0.296703	-0.11775	-0.278471	0.0446312	0.0695357	0.00411463	0.177037	-0.015079	-0.670341	0.0262033	-0.0281858	-0.101562	0.0649502	0.166565	-0.436613	0.0240685	0.0599404	-0.0234525	-0.0821627	0.00349678	0.552504
1.81	0.210774	-0.0304678	-0.102592	0.056028	-0.178594	-0.151711	-0.0653727	-0.000513038	0.805991	-0.00145916	-0.00176773	0.00456628	0.104526	0.0970477	0.0189735	0.0155733	-0.0307089	0.1662	-0.591404	-0.0579077	0.129749	-0.00981777	0.241343	0.00791828	-0.139275	-0.00648924	-0.0683962	0.0376702	-0.298178	-0.174309	-0.278023	0.0450002	0.0695602	0.000760208	0.176917	-0.0105876	-0.669832	0.0590418	-0.0293731	-0.141818	0.0668968	0.216357	-0.436399	0.0195606	0.0596873	-0.0239321	-0.0820852	0.0150203	0.552461
1.82	0.210192	-0.0475325	-0.102314	0.0748568	-0.180446	-0.194416	-0.0653794	-0.000744908	0.805972	-0.00232952	-0.0017202	0.00489999	0.105705	0.136985	0.0190894	0.0142546	-0.0288525	0.207027	-0.592089	-0.0791577	0.129621	-0.0170693	0.241443	0.0125266	-0.139133	0.00803449	-0.0679698	0.0521997	-0.300139	-0.216898	-0.277582	0.043131	0.0695845	0.00662418	0.176823	-0.0085922	-0.669002	0.0849005	-0.030907	-0.173604	0.0692659	0.248754	-0.436221	0.0185941	0.0594302	-0.0241704	-0.081927	0.0220357	0.552404
1.83	0.209414	-0.0609178	-0.10196	0.0869859	-0.182685	-0.224516	-0.0653884	-0.000998174	0.805944	-0.00315588	-0.00167089	0.00490788	0.107239	0.166804	0.0192001	0.0152761	-0.0266568	0.236682	-0.592961	-0.0954041	0.129463	-0.0116876	0.241565	0.0145838	-0.138823	0.0200818	-0.0674716	0.0617135	-0.302434	-0.243638	-0.277161	0.0412408	0.069652	0.00574377	0.176751	-0.00615843	-0.667921	0.103869	-0.0326691	-0.192157	0.0718859	0.265223	-0.436068	0.0149082	0.0591832	-0.0232004	-0.0816963	0.0258522	0.552346
1.84	0.208506	-0.0689996	-0.101556	0.0939908	-0.185175	-0.240683	-0.065399	-0.00114616	0.80591	-0.00357196	-0.00162339	0.00453143	0.109012	0.184325	0.019307	0.0144021	-0.0242227	0.254229	-0.593961	-0.103436	0.12939	-0.00416294	0.241697	0.0128601	-0.138399	0.0265053	-0.0669197	0.0684289	-0.304907	-0.253973	-0.276749	0.0418059	0.0696892	0.0028081	0.1767	-0.00463228	-0.66668	0.114713	-0.0345478	-0.198728	0.074593	0.264944	-0.435889	0.020927	0.0589467	-0.0205388	-0.0814249	0.0302354	0.552281
1.85	0.207526	-0.0737961	-0.101134	0.093162	-0.187758	-0.242268	-0.0654105	-0.00112458	0.805873	-0.0037232	-0.00158094	0.00390453	0.110897	0.190175	0.0194107	0.0155517	-0.0216997	0.255506	-0.595004	-0.104629	0.129367	0.00241234	0.241829	0.0128291	-0.137897	0.0340624	-0.0663463	0.0696735	-0.307408	-0.249661	-0.276353	0.0369105	0.0697596	0.00800614	0.176664	-0.0022713	-0.665356	0.119017	-0.0364131	-0.190851	0.0772265	0.249964	-0.435681	0.0236611	0.058745	-0.0158281	-0.0811075	0.0349437	0.552262
1.86	0.20653	-0.073239	-0.100729	0.087572	-0.19028	-0.230159	-0.0654221	-0.00112953	0.805837	-0.00358	-0.00154614	0.00303501	0.112777	0.182854	0.0195189	0.0148519	-0.0192304	0.243499	-0.596015	-0.0975802	0.129416	0.00779707	0.24195	0.0114541	-0.137324	0.0400517	-0.065794	0.0684113	-0.309778	-0.229177	-0.276037	0.026711	0.069829	0.0090861	0.17666	0.000502579	-0.664033	0.116007	-0.0381461	-0.172681	0.0796401	0.221361	-0.43544	0.0265629	0.0586019	-0.00891593	-0.0807739	0.0353192	0.552307
1.87	0.205574	-0.0700734	-0.100377	0.0749948	-0.192605	-0.206522	-0.065433	-0.00100899	0.805804	-0.00316142	-0.00152099	0.00198476	0.114531	0.165275	0.0196426	0.0160365	-0.0169459	0.218028	-0.596914	-0.0824021	0.129504	0.0102441	0.242046	0.00732663	-0.136713	0.0448394	-0.0653094	0.0604927	-0.31188	-0.197469	-0.275827	0.0159812	0.0699175	0.00714684	0.176688	0.00423596	-0.66278	0.108988	-0.0396352	-0.142875	0.0817216	0.183526	-0.435171	0.0245826	0.0585345	-0.00109326	-0.0804426	0.0334338	0.552401
1.88	0.204723	-0.0596662	-0.100119	0.0538714	-0.194581	-0.164004	-0.0654417	-0.000736275	0.805777	-0.00233665	-0.00150729	0.000719392	0.116029	0.130873	0.0197782	0.0156096	-0.015035	0.164745	-0.597626	-0.0589492	0.129593	0.00678371	0.242104	0.00373846	-0.136119	0.0447464	-0.0649404	0.0451568	-0.313594	-0.149594	-0.275725	0.00389384	0.0699591	0.00279046	0.176753	0.00840993	-0.661678	0.0911904	-0.0407674	-0.0977843	0.0833501	0.130037	-0.43492	0.029696	0.0585388	0.00635378	-0.0801428	0.0308752	0.55253
1.89	0.204069	-0.0420015	-0.099992	0.0273089	-0.19599	-0.102468	-0.0654472	-0.000380491	0.805758	-0.00149763	-0.00150754	-0.00079319	0.117108	0.0824072	0.0198985	0.0109111	-0.0137727	0.0888816	-0.598075	-0.0314543	0.129649	0.00467271	0.242119	0.000591347	-0.135594	0.0404957	-0.0647335	0.0262257	-0.314753	-0.086334	-0.275768	-0.0116632	0.0699538	-0.00308561	0.176859	0.0124113	-0.660843	0.0623207	-0.0414038	-0.0414993	0.0843454	0.0592102	-0.434705	0.0170977	0.058617	0.0124408	-0.0798735	0.0256846	0.552676
1.9	0.203688	-0.0206423	-0.10001	-0.00307234	-0.196663	-0.0283628	-0.0654492	-0.000116825	0.805749	-0.000458473	-0.001523	-0.00227956	0.117652	0.0272005	0.0199756	0.00509514	-0.0133325	0.00050418	-0.598229	-0.00206762	0.129683	0.00295159	0.242086	-0.00433944	-0.135203	0.0322692	-0.0647146	0.00228077	-0.315234	-0.0146913	-0.275948	-0.0246839	0.0698562	-0.0153353	0.176997	0.0163513	-0.660381	0.027748	-0.0414625	0.0215544	0.0845573	-0.0221799	-0.434548	0.00913407	0.0587515	0.0165528	-0.079663	0.0185086	0.552814
1.91	0.203616	0.00363363	-0.100147	-0.0284385	-0.196536	0.0477518	-0.0654491	0.000157126	0.805748	0.000364969	-0.00155279	-0.00362599	0.117637	-0.0295587	0.0199761	-0.00547571	-0.0137579	-0.0850948	-0.59811	0.0240402	0.129681	-0.00504154	0.24203	-0.00421515	-0.13498	0.0200104	-0.0648677	-0.0172434	-0.315011	0.0563308	-0.276243	-0.0353653	0.069668	-0.0211706	0.177151	0.0161803	-0.660341	-0.0103544	-0.0409574	0.0776088	0.0839186	-0.105833	-0.434454	0.00198064	0.0589344	0.0203511	-0.079527	0.0104004	0.552928
1.92	0.203863	0.027145	-0.10037	-0.0509612	-0.195613	0.120809	-0.065447	0.000234558	0.805755	0.00104704	-0.00159449	-0.00467702	0.117069	-0.0826009	0.0198792	-0.0159827	-0.0150047	-0.163334	-0.597742	0.0477759	0.129606	-0.00757092	0.241967	-0.00554547	-0.134931	0.00761517	-0.0651662	-0.0351757	-0.31409	0.125352	-0.27665	-0.0458301	0.0694519	-0.0196312	0.17731	0.015923	-0.660722	-0.0477983	-0.0399482	0.127178	0.082443	-0.183754	-0.434483	-0.016165	0.0591534	0.0228049	-0.0794751	0.000201699	0.553029
1.93	0.204401	0.0470892	-0.100659	-0.0703376	-0.193976	0.184662	-0.0654439	0.000318436	0.805768	0.00163666	-0.00164535	-0.00544901	0.116012	-0.127269	0.0196989	-0.0240178	-0.0169491	-0.227269	-0.597166	0.0671278	0.129556	-0.00711694	0.24189	-0.0088538	-0.135044	-0.00285811	-0.065586	-0.0502577	-0.312523	0.187275	-0.277151	-0.0543901	0.0692676	-0.0163756	0.177462	0.0152497	-0.661489	-0.0805421	-0.0385157	0.168402	0.0802421	-0.247862	-0.434652	-0.0244403	0.0594076	0.0249304	-0.0795164	-0.0110485	0.553086
1.94	0.205181	0.0629107	-0.100992	-0.0839871	-0.19175	0.232223	-0.0654408	0.000273576	0.805787	0.0019405	-0.00170211	-0.00582894	0.114551	-0.161433	0.0194515	-0.0299496	-0.0194369	-0.272259	-0.596414	0.0814453	0.129507	-0.00122927	0.241807	-0.00740337	-0.13529	-0.0120785	-0.0660868	-0.0592377	-0.310416	0.234568	-0.277717	-0.0592416	0.0691468	-0.00909458	0.177596	0.0127385	-0.662577	-0.106734	-0.0367633	0.195609	0.0774871	-0.290697	-0.43494	-0.0388973	0.059678	0.0243407	-0.0796654	-0.0214697	0.553113
1.95	0.206127	0.0729646	-0.101347	-0.0919119	-0.189129	0.260781	-0.0654389	0.000135225	0.805809	0.00240068	-0.00176045	-0.00576987	0.112816	-0.181842	0.0191709	-0.0320395	-0.0222581	-0.295612	-0.595549	0.0897979	0.129516	0.00273959	0.241722	-0.00823796	-0.135628	-0.019177	-0.066625	-0.0644547	-0.307921	0.265581	-0.278314	-0.0603887	0.0690476	-0.00951384	0.177712	0.0125085	-0.663892	-0.123809	-0.0348292	0.208442	0.0744167	-0.309212	-0.43531	-0.0440866	0.0599416	0.0217245	-0.0799097	-0.0316763	0.553106
1.96	0.207169	0.0776029	-0.10171	-0.0929659	-0.186312	0.26955	-0.0654386	4.61E-05	0.805834	0.00269764	-0.00181591	-0.00524464	0.110936	-0.190751	0.018897	-0.031593	-0.0252067	-0.297132	-0.594626	0.093485	0.129555	0.00746529	0.241628	-0.00829931	-0.136046	-0.0267156	-0.0671833	-0.0663228	-0.305223	0.275995	-0.278884	-0.0528945	0.0689816	-0.00241621	0.177797	0.00539688	-0.665333	-0.133177	-0.0328444	0.205647	0.0712846	-0.303645	-0.435711	-0.0390012	0.060175	0.0179315	-0.0802344	-0.037414	0.553051
1.97	0.20823	0.0771371	-0.102057	-0.0881765	-0.183508	0.259024	-0.065439	-0.000199982	0.805861	0.00302508	-0.00186417	-0.00433871	0.109034	-0.18689	0.0186532	-0.0279451	-0.0280522	-0.275528	-0.593694	0.0925773	0.12966	0.0121077	0.241528	-0.00942107	-0.136533	-0.0334409	-0.0677279	-0.0649887	-0.30253	0.26534	-0.279354	-0.0406288	0.068974	0.00106459	0.177833	0.000548752	-0.666802	-0.131712	-0.030954	0.188974	0.0683274	-0.274969	-0.436075	-0.031287	0.0603529	0.0122138	-0.0806088	-0.0405139	0.552979
1.98	0.209238	0.0702026	-0.102362	-0.0764696	-0.180919	0.228612	-0.065441	-0.000171459	0.805891	0.00296838	-0.00190149	-0.0030786	0.107234	-0.168649	0.0184568	-0.0218152	-0.0305765	-0.231639	-0.592798	0.0849457	0.129765	0.00920449	0.241429	-0.011212	-0.137061	-0.0373873	-0.0682188	-0.0583485	-0.300056	0.232837	-0.279684	-0.0246377	0.0689974	0.00561689	0.177814	-0.00576854	-0.668188	-0.120094	-0.0292961	0.157557	0.0657737	-0.224045	-0.436403	-0.0283922	0.0604669	0.00548366	-0.0809999	-0.0406058	0.552902
1.99	0.210103	0.0587085	-0.102603	-0.0586142	-0.17876	0.177854	-0.0654431	-0.000197594	0.805921	0.0028089	-0.00192474	-0.00154531	0.105686	-0.137722	0.0183293	-0.0136981	-0.0325561	-0.166206	-0.592012	0.0703584	0.129862	0.0104016	0.241339	-0.00860789	-0.137581	-0.0393521	-0.0686183	-0.0470639	-0.298007	0.179959	-0.279852	-0.00701523	0.0691001	0.0122754	0.177741	-0.0115502	-0.669369	-0.098997	-0.0280045	0.1125	0.063845	-0.151668	-0.436661	-0.0198038	0.060511	-0.000944676	-0.0813883	-0.0387936	0.55282
2	0.210788	0.0457863	-0.102769	-0.0376691	-0.177222	0.112823	-0.0654455	-0.000242001	0.805948	0.00251283	-0.00193222	4.94E-05	0.104486	-0.100407	0.0182771	-0.0040853	-0.0338136	-0.0888963	-0.591399	0.0519581	0.12997	0.00927224	0.241259	-0.00745232	-0.1381	-0.0436875	-0.0688782	-0.0329393	-0.296592	0.107648	-0.279812	0.0152257	0.0692409	0.0160181	0.177603	-0.017132	-0.670294	-0.0730979	-0.0271961	0.0601989	0.0627215	-0.06633	-0.436767	-0.00186464	0.0604811	-0.00745362	-0.0817363	-0.0322348	0.552707
2.01	0.211244	0.0285227	-0.10286	-0.0139366	-0.17641	0.0408779	-0.0654477	-0.00019574	0.805971	0.00189815	-0.00192406	0.00155116	0.103713	-0.0539355	0.0183068	0.0046096	-0.0343093	-0.0139814	-0.591002	0.0277415	0.130021	0.0027281	0.241203	-0.00509219	-0.138586	-0.0418537	-0.0689828	-0.015294	-0.295946	0.027965	-0.279569	0.0327196	0.0693867	0.0112029	0.177429	-0.0192971	-0.670892	-0.042389	-0.0269111	0.00434971	0.0624795	0.0208871	-0.436738	0.00775407	0.0603771	-0.0126915	-0.0820066	-0.0201921	0.552609
2.02	0.211447	0.0106615	-0.102861	0.0109254	-0.176358	-0.0303942	-0.0654503	-0.000250451	0.805986	0.0012137	-0.00190196	0.00283037	0.103418	-0.00504847	0.0183898	0.0101516	-0.0340962	0.054521	-0.590857	0.00134532	0.130015	-0.00530556	0.241174	-0.00232298	-0.138988	-0.0379369	-0.0689174	0.00353799	-0.29608	-0.0485532	-0.279168	0.0471669	0.0694924	0.00923387	0.17723	-0.0212163	-0.671138	-0.0109569	-0.0271637	-0.0506306	0.063089	0.101005	-0.436565	0.0274607	0.0602175	-0.0164367	-0.0821674	-0.00936264	0.552511
2.03	0.211384	-0.0105567	-0.102777	0.0340554	-0.177034	-0.0957752	-0.065454	-0.000488455	0.805993	0.000233306	-0.0018683	0.00384963	0.103622	0.0466798	0.0185099	0.0143887	-0.0332459	0.114181	-0.590982	-0.0271228	0.129934	-0.0102022	0.241173	0.00256447	-0.139276	-0.0266745	-0.068706	0.0208592	-0.296939	-0.118028	-0.278643	0.0556897	0.0695598	0.00461102	0.177026	-0.0195696	-0.671027	0.0238189	-0.0279101	-0.0990709	0.064455	0.168526	-0.43628	0.0334593	0.0600074	-0.0206867	-0.0822218	0.00380519	0.552439
2.04	0.211032	-0.0333265	-0.102588	0.0568462	-0.178358	-0.151588	-0.0654601	-0.000756472	0.80599	-0.000879189	-0.00182608	0.00455653	0.104349	0.0981313	0.018633	0.0155705	-0.0318509	0.165351	-0.591379	-0.053313	0.129804	-0.0153283	0.241209	0.00620149	-0.139366	-0.0092044	-0.0683596	0.0390572	-0.29843	-0.17587	-0.27807	0.0571823	0.0695936	0.0024609	0.176838	-0.0164733	-0.670533	0.0596997	-0.0290957	-0.141508	0.0664206	0.219066	-0.43597	0.0244907	0.0597679	-0.0230807	-0.0821473	0.0142656	0.55239
2.05	0.210405	-0.0526068	-0.102301	0.075659	-0.180216	-0.19566	-0.065469	-0.00102832	0.805976	-0.00175336	-0.0017781	0.00497482	0.10556	0.14144	0.0187515	0.0156693	-0.0300039	0.207191	-0.592023	-0.0758222	0.129662	-0.0124917	0.241275	0.00787188	-0.139228	0.00788837	-0.0679098	0.0543057	-0.300407	-0.218617	-0.277511	0.0549991	0.0696416	0.00611525	0.17668	-0.015355	-0.669678	0.0893153	-0.0306287	-0.173858	0.0688199	0.252556	-0.435741	0.0165134	0.0595171	-0.0236132	-0.0819856	0.0221479	0.552346
2.06	0.209576	-0.0665102	-0.101932	0.0890005	-0.182472	-0.226082	-0.0654797	-0.00114028	0.805953	-0.0025335	-0.00172776	0.00503093	0.10713	0.171294	0.0188606	0.0155258	-0.0277982	0.238089	-0.592847	-0.0905219	0.129551	-0.0110459	0.241369	0.010713	-0.138913	0.0199843	-0.0673791	0.0647314	-0.302717	-0.245161	-0.276972	0.0532409	0.0696954	0.00463521	0.176544	-0.012736	-0.66855	0.109633	-0.0324038	-0.193804	0.0714756	0.268704	-0.435571	0.0178147	0.0592688	-0.0233687	-0.0817474	0.0272484	0.552272
2.07	0.208608	-0.0745233	-0.101517	0.0954014	-0.184987	-0.243045	-0.0654914	-0.00119828	0.805925	-0.00314429	-0.00167866	0.00473132	0.108951	0.189045	0.0189756	0.0159407	-0.0253488	0.256185	-0.593807	-0.0999935	0.129457	-0.00379852	0.241475	0.0112075	-0.138479	0.0273991	-0.0668069	0.0702614	-0.305216	-0.257559	-0.276448	0.0517558	0.0697283	0.00312538	0.176436	-0.0111796	-0.667247	0.120345	-0.0342942	-0.200383	0.0742281	0.269333	-0.435391	0.0233685	0.059034	-0.0202155	-0.0814655	0.0328743	0.552194
2.08	0.207574	-0.0780879	-0.101079	0.096176	-0.1876	-0.245603	-0.0655036	-0.00121645	0.805892	-0.00313712	-0.00163429	0.0041089	0.110887	0.194699	0.0190809	0.0149003	-0.0227966	0.259399	-0.594824	-0.102385	0.12945	-0.000556195	0.241587	0.0118849	-0.137958	0.0347478	-0.0662111	0.0732055	-0.307754	-0.253662	-0.275969	0.0440461	0.0697931	0.00813016	0.176356	-0.00751026	-0.665868	0.123815	-0.0361831	-0.19477	0.0769069	0.254535	-0.435155	0.0293676	0.0588328	-0.0154579	-0.0811473	0.0348317	0.55215
2.09	0.20653	-0.0790119	-0.100662	0.0891036	-0.190156	-0.233417	-0.0655155	-0.0010952	0.80586	-0.00304576	-0.0015972	0.00327238	0.112806	0.188117	0.0191928	0.016175	-0.0202965	0.246374	-0.595803	-0.0946303	0.129475	0.00775929	0.241688	0.00885058	-0.137376	0.04189	-0.0656428	0.0698086	-0.310158	-0.233083	-0.275572	0.0343619	0.0698892	0.00990815	0.176301	-0.0031281	-0.664491	0.122667	-0.0379382	-0.174845	0.0793715	0.226384	-0.434862	0.0283287	0.0586876	-0.00881236	-0.0808108	0.0358235	0.552171
2.1	0.205519	-0.0755513	-0.100303	0.0765176	-0.192518	-0.209391	-0.0655257	-0.000973022	0.805831	-0.00288122	-0.00156941	0.00226438	0.114611	0.170688	0.0193254	0.0169717	-0.017985	0.219857	-0.59668	-0.0805205	0.129561	0.0100841	0.241767	0.00711426	-0.136746	0.0476091	-0.0651515	0.0621969	-0.3123	-0.201116	-0.275292	0.021244	0.0699592	0.00723009	0.176298	0.00220666	-0.663172	0.115376	-0.0394443	-0.144933	0.0815059	0.188122	-0.43455	0.0293162	0.0586097	-0.00216245	-0.0804825	0.0325795	0.552257
2.11	0.204609	-0.0651433	-0.100033	0.0562101	-0.194536	-0.168691	-0.065534	-0.000639183	0.805806	-0.00218228	-0.00155279	0.00102073	0.116174	0.138263	0.0194693	0.0170182	-0.0160396	0.169646	-0.597387	-0.0595971	0.129636	0.00485031	0.241817	0.00241367	-0.13611	0.0487255	-0.064769	0.0476778	-0.314053	-0.15383	-0.275154	0.00674441	0.0700045	-0.00148989	0.176342	0.00655533	-0.661998	0.0982286	-0.0406018	-0.101434	0.0831917	0.135987	-0.434253	0.0287381	0.0586014	0.00502267	-0.0801876	0.0314822	0.552379
2.12	0.203893	-0.0482729	-0.0998951	0.0291457	-0.195998	-0.107487	-0.0655386	-0.000265702	0.805788	-0.00146831	-0.00154975	-0.000442098	0.117328	0.0905398	0.019605	0.013023	-0.014726	0.0940367	-0.597846	-0.0321318	0.129667	0.00186882	0.241827	-0.000631147	-0.135537	0.0461348	-0.0645526	0.0283645	-0.315255	-0.0912113	-0.275173	-0.010718	0.069971	-0.00471159	0.176441	0.0125084	-0.661083	0.0706463	-0.0412658	-0.0446132	0.0842528	0.0656021	-0.434007	0.0193562	0.0586585	0.0105457	-0.0799183	0.0257669	0.55253
2.13	0.203453	-0.0252424	-0.0998982	-0.000995189	-0.196726	-0.0331201	-0.0655395	6.17E-05	0.805778	-0.000497958	-0.00156167	-0.00193334	0.117947	0.0338783	0.0196914	0.006338	-0.0142311	0.00592019	-0.598015	-0.00390484	0.129677	-0.00200622	0.2418	-0.00428527	-0.135086	0.0374734	-0.0645212	0.00476078	-0.315778	-0.0191763	-0.275358	-0.026206	0.0698696	-0.0154607	0.176577	0.0155009	-0.660541	0.0343343	-0.0413569	0.0180976	0.0845277	-0.0164237	-0.433821	0.0143866	0.0587747	0.0150769	-0.0797005	0.0206428	0.552686
2.14	0.203328	-0.00069033	-0.100035	-0.0281744	-0.196643	0.0439786	-0.0655381	0.000281085	0.805777	0.000192687	-0.00158781	-0.00326841	0.117998	-0.0236554	0.019711	-0.00321589	-0.0146147	-0.0813119	-0.597918	0.0228709	0.129665	-0.00163625	0.241743	-0.00551563	-0.134798	0.0255667	-0.0646845	-0.0173837	-0.315592	0.0531115	-0.275687	-0.038444	0.0696703	-0.0233888	0.17675	0.0177598	-0.660428	-0.00340081	-0.0408665	0.0765041	0.0839466	-0.100869	-0.433728	0.00149303	0.058941	0.0191092	-0.0795516	0.0109406	0.552831
2.15	0.203537	0.0243944	-0.100264	-0.0520947	-0.195755	0.117847	-0.0655342	0.000498632	0.805782	0.00094175	-0.00162597	-0.00430947	0.117476	-0.0791739	0.0196328	-0.0132096	-0.0158314	-0.161632	-0.597563	0.0464846	0.129602	-0.00826838	0.241679	-0.00653793	-0.134703	0.0124287	-0.0650043	-0.0374828	-0.314698	0.122638	-0.276133	-0.0503204	0.0694345	-0.0211684	0.176932	0.019785	-0.660751	-0.0428257	-0.0398625	0.127648	0.082519	-0.179752	-0.433766	-0.014606	0.0591492	0.0220279	-0.07949	0.00149759	0.552947
2.16	0.204057	0.0465898	-0.100561	-0.0697221	-0.194143	0.181782	-0.0655287	0.000600206	0.805794	0.00132737	-0.00167308	-0.00506146	0.11644	-0.126515	0.0194665	-0.0236535	-0.0177665	-0.225634	-0.596996	0.0662974	0.129545	-0.00582057	0.241612	-0.00738497	-0.134787	-0.00100863	-0.0654503	-0.0512567	-0.313156	0.184136	-0.276678	-0.0584476	0.0692154	-0.0221626	0.177111	0.0193809	-0.661476	-0.0779119	-0.0384319	0.166555	0.0803476	-0.245607	-0.43395	-0.0243081	0.0593946	0.0250566	-0.0795253	-0.00943707	0.553014
2.17	0.204837	0.0644132	-0.100903	-0.0846761	-0.191945	0.22953	-0.0655226	0.000584143	0.80581	0.00187536	-0.00172582	-0.00541632	0.114986	-0.16149	0.0192368	-0.0280259	-0.02024	-0.270688	-0.59627	0.0782358	0.129484	-0.00325433	0.241539	-0.008052	-0.135037	-0.0134318	-0.0659811	-0.0636666	-0.31108	0.231209	-0.277275	-0.0611678	0.0689858	-0.0228771	0.177277	0.0168604	-0.662543	-0.106412	-0.0366876	0.195126	0.0776154	-0.289171	-0.434241	-0.0324852	0.0596629	0.0243487	-0.0796685	-0.0208911	0.553036
2.18	0.20581	0.0763328	-0.101266	-0.0916741	-0.189346	0.259047	-0.0655169	0.000548424	0.80583	0.0021002	-0.00178042	-0.00543236	0.113235	-0.184846	0.0189676	-0.0316771	-0.0230436	-0.293211	-0.595439	0.0875968	0.129484	0.00203014	0.241468	-0.00824652	-0.135425	-0.0242998	-0.0665449	-0.0673457	-0.308631	0.261088	-0.277872	-0.058852	0.0688279	-0.0103538	0.177406	0.0120927	-0.663864	-0.125747	-0.0347635	0.207329	0.0745498	-0.310093	-0.434607	-0.037733	0.0599256	0.0229597	-0.0799083	-0.0302069	0.55304
2.19	0.206888	0.0818257	-0.101633	-0.0941824	-0.186531	0.270644	-0.065512	0.000360519	0.805853	0.00250449	-0.00183313	-0.00503728	0.111317	-0.195712	0.0186956	-0.0313818	-0.0259807	-0.297886	-0.594534	0.0932532	0.129515	0.00414318	0.241395	-0.00918558	-0.13589	-0.0299176	-0.0671093	-0.0679547	-0.305968	0.274459	-0.278447	-0.0561486	0.0687424	-0.00417963	0.177506	0.00794674	-0.665325	-0.135237	-0.0327799	0.207253	0.0713907	-0.307373	-0.435024	-0.0416209	0.0601665	0.0185606	-0.0802315	-0.0385908	0.553041
2.2	0.207996	0.0814338	-0.101985	-0.0898099	-0.183708	0.261201	-0.0655087	0.000258583	0.805879	0.00268821	-0.00187973	-0.00420666	0.109361	-0.191921	0.01845	-0.0278474	-0.0288399	-0.277863	-0.593611	0.09075	0.129599	0.0102262	0.241312	-0.00811965	-0.136407	-0.0357777	-0.0676452	-0.0655282	-0.303271	0.267868	-0.278958	-0.0458665	0.0687162	-0.000999515	0.177566	0.00462033	-0.666826	-0.135023	-0.0308762	0.191558	0.0683851	-0.280094	-0.435401	-0.0346905	0.0603605	0.0133557	-0.0806117	-0.0421967	0.552992
2.21	0.209053	0.0753356	-0.102302	-0.0788714	-0.181095	0.230842	-0.0655061	0.000265512	0.805906	0.00271069	-0.00191589	-0.002967	0.107507	-0.175097	0.0182557	-0.0214092	-0.0313847	-0.234386	-0.592736	0.0834016	0.129702	0.00881672	0.241234	-0.0065616	-0.136967	-0.0406295	-0.0681313	-0.0602447	-0.300765	0.236994	-0.279333	-0.0298994	0.0687508	0.0068096	0.177575	-0.00134092	-0.668247	-0.12378	-0.0291949	0.160888	0.0657764	-0.229451	-0.43573	-0.0316922	0.0604917	0.00757009	-0.0810093	-0.0411387	0.552944
2.22	0.209984	0.0646702	-0.10256	-0.0606552	-0.178911	0.180361	-0.0655033	0.000259747	0.805932	0.00255718	-0.00193794	-0.00143263	0.105884	-0.144432	0.0181299	-0.0140483	-0.0333941	-0.169823	-0.591964	0.0680977	0.129741	0.0053155	0.241173	-0.00491516	-0.137543	-0.0436408	-0.0685353	-0.0492522	-0.298681	0.183725	-0.279539	-0.0123533	0.068846	0.0133265	0.177533	-0.00645848	-0.669478	-0.102966	-0.0278787	0.115352	0.0637898	-0.157826	-0.435989	-0.0209741	0.0605581	0.00144633	-0.0814055	-0.0413725	0.552877
2.23	0.210739	0.0530888	-0.102743	-0.0394429	-0.177344	0.11471	-0.0655003	0.000288545	0.805957	0.00225321	-0.00194435	0.000146325	0.104603	-0.108414	0.0180754	-0.00537679	-0.0346814	-0.0907724	-0.591366	0.0497511	0.129847	0.00932257	0.241116	-0.00493139	-0.13812	-0.0492072	-0.0688088	-0.0357624	-0.29723	0.111254	-0.279552	0.00930322	0.0690059	0.016307	0.177431	-0.0113646	-0.670452	-0.078627	-0.0270452	0.0620829	0.0626053	-0.0718735	-0.436123	-0.008655	0.0605514	-0.00532632	-0.0817682	-0.033888	0.552791
2.24	0.211274	0.0363308	-0.102847	-0.0156183	-0.176509	0.0424043	-0.065497	0.000345011	0.805976	0.00169371	-0.00193536	0.00163695	0.103741	-0.0632878	0.0180947	0.00348443	-0.035195	-0.0153069	-0.590984	0.0272403	0.129885	-0.000272358	0.241083	-0.00313405	-0.138676	-0.0492116	-0.0689228	-0.0183521	-0.296555	0.0309233	-0.279354	0.0295813	0.0691644	0.013445	0.177285	-0.016545	-0.67111	-0.0477328	-0.0267451	0.00587775	0.0623059	0.0160441	-0.436097	0.0105655	0.0604692	-0.0104835	-0.0820509	-0.0233043	0.552694
2.25	0.211548	0.0170886	-0.102862	0.0106821	-0.176445	-0.0297615	-0.0654938	0.000312605	0.805989	0.000743413	-0.00191237	0.00290026	0.103369	-0.0123776	0.0181732	0.00826347	-0.0349897	0.0542843	-0.590856	9.63E-05	0.129872	-0.00212695	0.241077	0.0005309	-0.139153	-0.0443639	-0.0688647	0.00291408	-0.296673	-0.0472494	-0.278978	0.0447037	0.0692775	0.0112629	0.177114	-0.0181419	-0.671401	-0.013905	-0.0269857	-0.0506031	0.062873	0.0968784	-0.435928	0.0215071	0.0603226	-0.0165883	-0.082229	-0.0099472	0.552603
2.26	0.211536	-0.00548155	-0.10278	0.0343148	-0.17711	-0.0949722	-0.0654923	4.39E-05	0.805992	-7.49E-06	-0.0018781	0.00390574	0.103523	0.0420268	0.0182825	0.0127676	-0.0341448	0.113917	-0.591007	-0.0297579	0.129791	-0.0157166	0.241103	0.00510793	-0.139478	-0.0303898	-0.0686447	0.0215808	-0.297517	-0.115509	-0.278498	0.0511293	0.0693678	0.00609763	0.176943	-0.0173324	-0.671311	0.0222993	-0.0277283	-0.099293	0.0641986	0.164726	-0.435656	0.0315776	0.0601253	-0.0193725	-0.0822804	0.000823131	0.552544
2.27	0.211232	-0.028817	-0.102598	0.0566339	-0.178422	-0.150708	-0.065493	-0.000254252	0.805986	-0.00116991	-0.00183508	0.00463477	0.104205	0.093828	0.018405	0.014976	-0.0327604	0.165433	-0.591434	-0.0562982	0.129638	-0.0119383	0.241164	0.00965583	-0.139602	-0.0123821	-0.0682949	0.0388296	-0.298976	-0.172696	-0.277973	0.0527772	0.0694192	0.00377157	0.176791	-0.0151277	-0.670832	0.0584036	-0.0289047	-0.141148	0.0661334	0.21615	-0.435352	0.0267897	0.0598915	-0.0221498	-0.0822277	0.0131762	0.552492
2.28	0.210649	-0.0495047	-0.102314	0.0752098	-0.18027	-0.194716	-0.0654968	-0.000464495	0.805969	-0.00216666	-0.00178639	0.00504177	0.105376	0.138645	0.0185205	0.0155289	-0.030905	0.207685	-0.592106	-0.0784786	0.129502	-0.0170339	0.24126	0.0122761	-0.139491	0.00648432	-0.067843	0.0536528	-0.300929	-0.216886	-0.277465	0.0498423	0.0694671	0.0065505	0.176667	-0.0120873	-0.669983	0.0895253	-0.0304313	-0.173031	0.0685085	0.250457	-0.435113	0.0209491	0.0596407	-0.0238974	-0.0820789	0.021078	0.552448
2.29	0.209842	-0.0646032	-0.101946	0.088827	-0.182522	-0.226037	-0.0655026	-0.000717986	0.805943	-0.00300782	-0.00173519	0.00513677	0.106935	0.17055	0.0186262	0.0155252	-0.0286986	0.238078	-0.592968	-0.0942897	0.129354	-0.00925562	0.24138	0.0135435	-0.139178	0.0207212	-0.0673175	0.064057	-0.303232	-0.245113	-0.276987	0.0463858	0.0695347	0.00543335	0.176573	-0.00790246	-0.66884	0.11149	-0.0322017	-0.193667	0.0711496	0.268135	-0.434925	0.0192122	0.0593873	-0.0236252	-0.0818515	0.0267116	0.552379
2.3	0.20889	-0.0739757	-0.101522	0.0972326	-0.18504	-0.244117	-0.0655102	-0.000803771	0.805911	-0.00327838	-0.00168499	0.00484392	0.108756	0.190838	0.018726	0.0144315	-0.0262418	0.257886	-0.593967	-0.104784	0.129272	-0.00586851	0.241515	0.0147685	-0.138733	0.0292625	-0.066742	0.0716702	-0.30573	-0.257937	-0.276529	0.0452062	0.0695856	0.00454013	0.176499	-0.00678725	-0.667514	0.124552	-0.034104	-0.202588	0.0738962	0.269701	-0.434749	0.0170993	0.0591397	-0.0223522	-0.0815732	0.0310066	0.552321
2.31	0.207859	-0.0780468	-0.101083	0.0960675	-0.187663	-0.246066	-0.0655187	-0.000842669	0.805876	-0.00351617	-0.00163922	0.00425334	0.110704	0.195585	0.0188311	0.015578	-0.0236828	0.259667	-0.595022	-0.105067	0.129231	-0.000725135	0.24165	0.0131857	-0.138202	0.0357706	-0.0661593	0.0720493	-0.308271	-0.254405	-0.276098	0.0410012	0.0696529	0.00971389	0.176444	-0.00571876	-0.666096	0.128195	-0.035996	-0.194683	0.0765877	0.25584	-0.434554	0.0208416	0.0589218	-0.0186912	-0.0812541	0.0329746	0.552289
2.32	0.206808	-0.0801583	-0.100661	0.0895796	-0.190228	-0.234199	-0.0655271	-0.000811616	0.805841	-0.00332911	-0.00160098	0.00338464	0.112646	0.19095	0.0189394	0.0161	-0.0211766	0.246884	-0.596036	-0.098011	0.129257	0.0052324	0.24177	0.0109155	-0.137599	0.0444908	-0.0655959	0.0698847	-0.310686	-0.234236	-0.27574	0.0308062	0.0697349	0.0077594	0.176421	-0.000511497	-0.664669	0.127722	-0.0377546	-0.175357	0.0790668	0.228356	-0.434314	0.0301339	0.0587556	-0.0116348	-0.0809165	0.0350275	0.552311
2.33	0.205781	-0.0764686	-0.100292	0.0783328	-0.192598	-0.210936	-0.065535	-0.000742439	0.805808	-0.00298805	-0.00157222	0.0023436	0.114485	0.174279	0.0190644	0.0160521	-0.0188542	0.222785	-0.596949	-0.0846468	0.129338	0.0109813	0.241866	0.0089647	-0.136937	0.0497416	-0.0650965	0.0643288	-0.312833	-0.202212	-0.275496	0.0179683	0.0698122	0.0059274	0.176441	0.00385128	-0.663297	0.120234	-0.0392699	-0.14724	0.08122	0.190795	-0.434047	0.0255342	0.0586584	-0.00379956	-0.0805795	0.0343493	0.552403
2.34	0.204857	-0.0670906	-0.100008	0.0575462	-0.194638	-0.170525	-0.0655413	-0.000472674	0.805782	-0.00229269	-0.00155443	0.00117449	0.116082	0.142258	0.0191977	0.0171205	-0.0168766	0.173135	-0.597688	-0.0624879	0.129438	0.00689969	0.241929	0.00317538	-0.13628	0.050946	-0.0647023	0.048873	-0.314595	-0.155106	-0.275376	0.00527366	0.069854	0.00291376	0.176496	0.00812053	-0.662073	0.103633	-0.0404477	-0.103289	0.0829387	0.139693	-0.433794	0.0264259	0.0586293	0.00322169	-0.0802755	0.031216	0.552541
2.35	0.204121	-0.049804	-0.0998616	0.031216	-0.196126	-0.110118	-0.0655446	-0.000204357	0.805763	-0.00133657	-0.00154987	-0.000294113	0.117269	0.0932831	0.0193363	0.0128175	-0.0155227	0.0989808	-0.598166	-0.0332129	0.129497	0.00511527	0.241946	-0.000445137	-0.135686	0.0474743	-0.0644847	0.0296909	-0.315816	-0.093751	-0.275408	-0.0110051	0.0698515	-0.00278454	0.176601	0.0114791	-0.661109	0.0752988	-0.0411295	-0.0476397	0.0840455	0.0702227	-0.433579	0.0181945	0.0586675	0.00861392	-0.0800015	0.0266486	0.552686
2.36	0.203656	-0.0279693	-0.0998568	0.000630289	-0.196889	-0.0366041	-0.0655448	0.000117619	0.805753	-0.000463694	-0.00156026	-0.00177414	0.117926	0.0380484	0.0194316	0.0075798	-0.0149758	0.0109498	-0.598349	-0.00530958	0.12954	0.00313672	0.241919	-0.00464154	-0.135214	0.0394881	-0.0644547	0.00561632	-0.316373	-0.0227875	-0.275594	-0.0253512	0.0697744	-0.0129347	0.176742	0.0160983	-0.660511	0.0397606	-0.0412418	0.0154187	0.0843791	-0.0105997	-0.433441	0.013413	0.0587707	0.0142373	-0.0797759	0.0214159	0.552846
2.37	0.203505	-0.00262163	-0.0999815	-0.0259084	-0.196846	0.0402638	-0.0655428	0.000272447	0.805752	0.000311769	-0.00158489	-0.00312227	0.118014	-0.0208331	0.0194554	-0.00302002	-0.0153095	-0.0765316	-0.598258	0.022219	0.129536	-0.00366354	0.241863	-0.00457484	-0.134915	0.025948	-0.0646087	-0.015352	-0.316226	0.0490273	-0.275903	-0.0362023	0.0695993	-0.0206694	0.176903	0.0172387	-0.660345	0.000848644	-0.0407792	0.0728833	0.08386	-0.0950397	-0.43336	-0.000295787	0.0589288	0.0185718	-0.0796176	0.0131584	0.55299
2.38	0.20369	0.0228933	-0.100203	-0.0501543	-0.195998	0.114263	-0.0655392	0.000455404	0.805759	0.000945171	-0.00162174	-0.0042145	0.117522	-0.0768259	0.0193864	-0.0131903	-0.0164798	-0.156868	-0.597904	0.0469602	0.129462	-0.00713734	0.241797	-0.00641546	-0.134817	0.0115567	-0.0649177	-0.0357229	-0.315372	0.118409	-0.276312	-0.0458206	0.0693517	-0.0252691	0.177072	0.0167277	-0.660624	-0.0394237	-0.0397994	0.124426	0.0824932	-0.174217	-0.433397	-0.0121967	0.0591341	0.0220285	-0.0795412	0.00212345	0.553106
2.39	0.204193	0.0453449	-0.100498	-0.0692826	-0.194419	0.179328	-0.065534	0.000509317	0.805772	0.00145582	-0.00166793	-0.00498413	0.116501	-0.124883	0.0192277	-0.0229938	-0.0183757	-0.222917	-0.597328	0.0667487	0.129411	-0.00608591	0.241718	-0.00543746	-0.134913	-0.00210403	-0.0653534	-0.0506411	-0.31387	0.180815	-0.276806	-0.0534034	0.0691372	-0.0169624	0.17723	0.0146525	-0.661321	-0.0754112	-0.038386	0.165491	0.0803777	-0.241063	-0.433566	-0.0265376	0.0593827	0.0243452	-0.0795678	-0.00932392	0.553176
2.4	0.204956	0.0627803	-0.100837	-0.0842405	-0.19224	0.228912	-0.0655293	0.000492163	0.80579	0.0020419	-0.00172033	-0.00542758	0.115061	-0.160613	0.0189972	-0.0285978	-0.0208299	-0.269766	-0.596587	0.0805781	0.129351	-0.00264338	0.241639	-0.00784877	-0.135156	-0.0120103	-0.0658682	-0.0612228	-0.311819	0.23045	-0.277373	-0.059841	0.0689951	-0.0119364	0.177373	0.0135302	-0.662362	-0.104473	-0.0366497	0.194761	0.0776811	-0.286863	-0.433847	-0.0354137	0.0596579	0.0252544	-0.079707	-0.0199708	0.553213
2.41	0.205918	0.0756582	-0.101201	-0.0930442	-0.189639	0.259587	-0.0655256	0.000306467	0.805813	0.00231675	-0.00177506	-0.00540921	0.113306	-0.185646	0.0187221	-0.0314243	-0.0236378	-0.295626	-0.595724	0.0905886	0.129349	-0.00210555	0.241557	-0.00936625	-0.135519	-0.0224263	-0.0664193	-0.0671133	-0.309356	0.263768	-0.277976	-0.0592588	0.0688998	-0.00614052	0.17749	0.00956091	-0.663671	-0.125358	-0.0347203	0.208978	0.0746314	-0.308564	-0.434206	-0.0402211	0.059934	0.0242088	-0.0799413	-0.0305516	0.553212
2.42	0.206986	0.0809321	-0.101583	-0.0942881	-0.186823	0.270256	-0.0655235	0.000157017	0.805838	0.00262122	-0.00182732	-0.0049604	0.111385	-0.195763	0.0184611	-0.0318557	-0.0265938	-0.298481	-0.594792	0.0954865	0.129378	0.00721668	0.241462	-0.00798671	-0.135975	-0.030229	-0.0669951	-0.0679061	-0.306667	0.276522	-0.278544	-0.0529192	0.0688297	-0.00443912	0.177583	0.00626013	-0.665127	-0.134595	-0.0327207	0.207071	0.0714909	-0.306208	-0.434605	-0.0452294	0.0601868	0.0200165	-0.0802653	-0.0367051	0.55319
2.43	0.208087	0.0809903	-0.101946	-0.0918804	-0.183998	0.261783	-0.0655232	1.67E-05	0.805865	0.00296372	-0.00187292	-0.0040709	0.109423	-0.19306	0.0182215	-0.0264963	-0.0294708	-0.280525	-0.593842	0.0941247	0.129457	0.0078769	0.241368	-0.0100908	-0.1365	-0.0361325	-0.0675527	-0.0697739	-0.303959	0.26843	-0.279028	-0.0428212	0.0688195	0.000774909	0.177629	0.00305368	-0.666625	-0.135176	-0.0308084	0.193464	0.068494	-0.279762	-0.435012	-0.0427696	0.0603996	0.0149685	-0.0806273	-0.0403877	0.55315
2.44	0.209142	0.0749884	-0.102278	-0.0804741	-0.181372	0.232893	-0.0655236	-0.000158193	0.805895	0.0029847	-0.00190773	-0.00286069	0.107554	-0.176853	0.018037	-0.0210248	-0.0320463	-0.237904	-0.592933	0.0873185	0.12957	0.0117975	0.241263	-0.0103438	-0.137073	-0.0404577	-0.0680743	-0.0630935	-0.301452	0.237611	-0.279378	-0.0274428	0.068855	0.00646111	0.177624	-0.00316694	-0.668052	-0.124554	-0.0291106	0.162827	0.0658798	-0.231388	-0.435393	-0.0333798	0.0605487	0.00921979	-0.0810209	-0.0416708	0.553081
2.45	0.210065	0.0644932	-0.10254	-0.0621835	-0.179158	0.183612	-0.0655247	-0.000231086	0.805923	0.00297787	-0.00192893	-0.00134588	0.105922	-0.146467	0.0179085	-0.0139503	-0.0340985	-0.174718	-0.592127	0.0724646	0.129626	0.00420545	0.241185	-0.00907667	-0.13764	-0.0431846	-0.0684954	-0.0508644	-0.299349	0.186891	-0.279568	-0.0101089	0.0689454	0.0121313	0.177562	-0.0105393	-0.669288	-0.104728	-0.0277783	0.117551	0.0638606	-0.161318	-0.4357	-0.0225081	0.0606374	0.00345923	-0.0814121	-0.039961	0.552965
2.46	0.210813	0.0512866	-0.102731	-0.041609	-0.177548	0.119493	-0.0655265	-0.000148112	0.805951	0.0026261	-0.0019344	0.000256541	0.104627	-0.109578	0.0178634	-0.00423426	-0.0354375	-0.0964762	-0.591484	0.0542149	0.129732	0.0108733	0.241102	-0.00589188	-0.138206	-0.0468324	-0.068785	-0.0371495	-0.297857	0.116559	-0.279562	0.0113995	0.0691095	0.0164807	0.17744	-0.0146783	-0.670273	-0.0793398	-0.0269172	0.0657321	0.0626362	-0.0766289	-0.435879	-0.00853425	0.0606478	-0.00437565	-0.0817776	-0.0338706	0.55284
2.47	0.211342	0.0352478	-0.10285	-0.0186577	-0.176662	0.0477672	-0.0655278	-0.000145217	0.805974	0.00202205	-0.00192423	0.00176993	0.103744	-0.0656137	0.0178983	0.00510728	-0.0360023	-0.021878	-0.591051	0.0327444	0.129791	0.000122941	0.241041	-0.00516402	-0.138754	-0.0474963	-0.0689193	-0.0204035	-0.297126	0.0368739	-0.279341	0.031029	0.0692596	0.0137449	0.177273	-0.0176976	-0.670951	-0.0498321	-0.0265808	0.0103071	0.0622931	0.0113789	-0.435901	0.00867578	0.0605776	-0.00959733	-0.0820672	-0.0236089	0.55273
2.48	0.21161	0.0149314	-0.102883	0.00704518	-0.176539	-0.0248284	-0.0655295	-0.000234784	0.80599	0.00114095	-0.00189975	0.00308951	0.103345	-0.0132872	0.0179983	0.0115057	-0.0358591	0.0481887	-0.590861	0.00476506	0.129785	-0.00118282	0.241006	-0.00222215	-0.139218	-0.0409895	-0.0688854	-0.000299173	-0.297183	-0.0412932	-0.278947	0.0456147	0.069383	0.00838355	0.177081	-0.0192868	-0.671266	-0.0154537	-0.0267811	-0.045875	0.0628147	0.0931832	-0.435768	0.0226776	0.0604352	-0.0159426	-0.08225	-0.0114573	0.552623
2.49	0.211595	-0.00667797	-0.102819	0.0309832	-0.177156	-0.0912691	-0.0655332	-0.000488947	0.805997	0.000278616	-0.00186324	0.00415694	0.103477	0.0400921	0.0181297	0.0158693	-0.0350661	0.109809	-0.590962	-0.0251126	0.129721	-0.0113984	0.241004	0.00153088	-0.13954	-0.0289881	-0.0686964	0.0174658	-0.297977	-0.111724	-0.278445	0.0538193	0.0694535	0.00560004	0.176885	-0.0200445	-0.671203	0.0196965	-0.0274936	-0.0958407	0.0641065	0.162426	-0.435529	0.029682	0.0602369	-0.0202771	-0.0823189	0.00191583	0.552548
2.5	0.211289	-0.0295366	-0.102649	0.0543453	-0.178427	-0.147314	-0.065539	-0.000741951	0.805995	-0.00073012	-0.00181757	0.00491232	0.104133	0.0911616	0.018266	0.0167551	-0.0337166	0.161293	-0.591333	-0.0501887	0.129573	-0.0165677	0.241038	0.00505614	-0.139668	-0.0118729	-0.0683725	0.0361845	-0.29941	-0.170963	-0.277888	0.0559991	0.0695165	0.0057328	0.1767	-0.0169784	-0.670755	0.055598	-0.0286533	-0.13923	0.0660133	0.21403	-0.43526	0.0291593	0.0599973	-0.0234422	-0.0822705	0.0124143	0.552479
2.51	0.210705	-0.0500581	-0.102377	0.0738381	-0.18024	-0.192223	-0.0655477	-0.000968571	0.805982	-0.00175097	-0.00176605	0.00532992	0.105278	0.136509	0.0183946	0.0165552	-0.0319053	0.203932	-0.591949	-0.0733788	0.129431	-0.0109268	0.241102	0.00776885	-0.139571	0.00580087	-0.0679419	0.051788	-0.301346	-0.215015	-0.277332	0.0542872	0.0695644	0.00511167	0.176543	-0.0140394	-0.66994	0.0863612	-0.0301694	-0.172598	0.0683664	0.249084	-0.435037	0.019627	0.0597382	-0.0242334	-0.0821203	0.0194427	0.552428
2.52	0.209892	-0.0662185	-0.10202	0.0885712	-0.182461	-0.223871	-0.0655589	-0.00119287	0.80596	-0.00266191	-0.00171213	0.00541014	0.106823	0.170747	0.0185127	0.0155386	-0.0297338	0.234746	-0.592767	-0.0908615	0.129297	-0.0146569	0.241197	0.0127657	-0.139262	0.0213273	-0.0674293	0.064978	-0.303626	-0.243414	-0.276809	0.0509282	0.0696327	0.00720373	0.176415	-0.0129652	-0.668827	0.110038	-0.0319335	-0.194472	0.0709931	0.266847	-0.43486	0.0156271	0.0594734	-0.0256883	-0.0818959	0.026529	0.552373
2.53	0.208925	-0.0752137	-0.101605	0.0955211	-0.184953	-0.242019	-0.0655715	-0.00131014	0.80593	-0.00321356	-0.00165885	0.0051883	0.108644	0.190226	0.0186297	0.0166853	-0.0273207	0.254229	-0.59373	-0.101311	0.129196	-0.0043997	0.241307	0.0117807	-0.138806	0.0304189	-0.066865	0.0704691	-0.306102	-0.256215	-0.276318	0.0476371	0.0696801	0.00252107	0.176317	-0.00796914	-0.667516	0.122327	-0.0338317	-0.202169	0.073732	0.269559	-0.434705	0.0150972	0.059214	-0.0241574	-0.0816206	0.0307882	0.552327
2.54	0.207879	-0.0795053	-0.101167	0.0961528	-0.18756	-0.245306	-0.0655847	-0.00128919	0.805897	-0.00332845	-0.00160951	0.00464081	0.110599	0.196907	0.0187451	0.0167226	-0.0247842	0.25853	-0.594759	-0.10412	0.129158	-0.00252483	0.241428	0.0137284	-0.138255	0.0378019	-0.0662834	0.0723319	-0.30863	-0.253994	-0.275874	0.0419079	0.0697312	0.00852593	0.176248	-0.00813228	-0.666112	0.126805	-0.0357378	-0.196882	0.0764222	0.256576	-0.434496	0.0256202	0.058975	-0.0200435	-0.0813088	0.0336853	0.552287
2.55	0.206813	-0.0813126	-0.100742	0.0907109	-0.190125	-0.234676	-0.0655971	-0.00127757	0.805863	-0.0032092	-0.00156701	0.00381892	0.112557	0.192967	0.0188633	0.0169282	-0.022282	0.247426	-0.595763	-0.0979089	0.129175	0.0054826	0.241538	0.0102862	-0.137634	0.0459406	-0.0657253	0.0707937	-0.311046	-0.234974	-0.27551	0.0310386	0.0698192	0.00784038	0.17621	-0.00117737	-0.664692	0.126674	-0.0375248	-0.179404	0.0789159	0.230117	-0.434242	0.0275041	0.0587847	-0.012738	-0.0809709	0.0365874	0.552315
2.56	0.20577	-0.0784813	-0.100367	0.0790374	-0.192507	-0.211438	-0.0656088	-0.00112913	0.805832	-0.00301507	-0.00153367	0.00281411	0.114421	0.176977	0.0189968	0.0172607	-0.0199525	0.22302	-0.596678	-0.0847799	0.129241	0.010724	0.241626	0.0077088	-0.136953	0.0522341	-0.0652343	0.0639722	-0.31321	-0.203972	-0.275263	0.0182434	0.0698984	0.00816184	0.176219	0.00270366	-0.663321	0.120394	-0.0390782	-0.150622	0.0810959	0.193049	-0.433958	0.0279485	0.058665	-0.0058034	-0.0806374	0.0335967	0.552401
2.57	0.204824	-0.0686951	-0.100078	0.0595567	-0.19456	-0.17336	-0.0656185	-0.000875749	0.805805	-0.00234354	-0.00151126	0.00161414	0.116047	0.145468	0.0191396	0.0172653	-0.0179572	0.177118	-0.597417	-0.0634786	0.129337	0.00721643	0.241686	0.00363819	-0.136269	0.0526534	-0.0648507	0.0500141	-0.314994	-0.158884	-0.275148	0.00553356	0.0699516	0.0013702	0.176268	0.007426	-0.66209	0.104406	-0.0402933	-0.109033	0.0828443	0.143843	-0.433682	0.0247617	0.0586239	0.00155083	-0.080329	0.0313759	0.552538
2.58	0.204064	-0.0517554	-0.0999224	0.0328412	-0.196083	-0.113898	-0.0656253	-0.000454146	0.805785	-0.00141488	-0.0015022	0.000158158	0.117277	0.0980281	0.0192842	0.0136423	-0.0165616	0.103535	-0.597914	-0.0360509	0.129385	0.00351303	0.2417	0.00038563	-0.135652	0.0494902	-0.0646314	0.0307369	-0.31625	-0.0973674	-0.275178	-0.0108582	0.0699378	-0.00424099	0.176369	0.0116199	-0.661111	0.0764384	-0.0410272	-0.0530646	0.0839989	0.075558	-0.433446	0.022338	0.0586522	0.00779966	-0.080045	0.0270886	0.552686
2.59	0.203576	-0.0287728	-0.0999084	0.00128118	-0.196887	-0.0405276	-0.0656281	-0.000178029	0.805775	-0.000537865	-0.00150826	-0.00134409	0.117976	0.0406523	0.0193823	0.00872126	-0.0159704	0.0152705	-0.598118	-0.00676722	0.129406	0.000891799	0.241676	-0.00386512	-0.135156	0.0410064	-0.0645955	0.0055574	-0.316841	-0.0265261	-0.275368	-0.0267154	0.0698498	-0.0116434	0.17651	0.0161469	-0.660497	0.0401122	-0.0411929	0.0108927	0.0843856	-0.00470344	-0.433277	0.00898154	0.058751	0.0142199	-0.0798113	0.0222432	0.552853
2.6	0.203408	-0.00452345	-0.10003	-0.0253333	-0.196889	0.0359553	-0.0656284	7.32E-05	0.805773	0.000154576	-0.00152884	-0.00272399	0.118098	-0.0162349	0.0194149	-0.00147277	-0.0162529	-0.0719719	-0.598048	0.0200629	0.129414	-0.00112978	0.241622	-0.00685122	-0.134835	0.0291545	-0.0647484	-0.015399	-0.316732	0.0450492	-0.275691	-0.0387693	0.0696813	-0.021905	0.176678	0.0198225	-0.660319	0.00235208	-0.0407795	0.0687223	0.0839259	-0.0889968	-0.433181	0.00262531	0.0589091	0.0192614	-0.0796486	0.0124551	0.552992
2.61	0.203573	0.0219692	-0.100246	-0.049026	-0.196087	0.10996	-0.0656269	0.000265598	0.805778	0.00083791	-0.00156186	-0.00382357	0.117648	-0.0736096	0.019353	-0.0121111	-0.017377	-0.152323	-0.59772	0.0439484	0.12935	-0.0101405	0.241558	-0.00458936	-0.134706	0.0135649	-0.0650573	-0.0353819	-0.315917	0.114911	-0.276128	-0.048578	0.0694458	-0.021497	0.176856	0.0178713	-0.66058	-0.0385423	-0.0398477	0.11994	0.0826154	-0.168783	-0.433191	-0.0123642	0.0591201	0.0224904	-0.079563	0.00219403	0.553109
2.62	0.20406	0.0445852	-0.100539	-0.0693629	-0.194553	0.175132	-0.0656236	0.000342107	0.805789	0.00132686	-0.00160427	-0.00461986	0.116666	-0.121374	0.0192082	-0.0202092	-0.0192286	-0.218506	-0.597176	0.063652	0.129287	-0.00536786	0.241487	-0.00826053	-0.134776	0.000369115	-0.0654999	-0.0523648	-0.314448	0.177419	-0.276652	-0.0570274	0.0692312	-0.021169	0.177031	0.0183142	-0.66126	-0.0747352	-0.0384766	0.162489	0.080553	-0.235763	-0.433349	-0.0207212	0.059375	0.0259511	-0.0795778	-0.00830407	0.553192
2.63	0.204818	0.0633865	-0.100877	-0.0828321	-0.192413	0.225261	-0.0656202	0.000300554	0.805806	0.00179646	-0.00165333	-0.00512312	0.115248	-0.159847	0.0189885	-0.028216	-0.0216402	-0.265703	-0.59646	0.0794651	0.129223	-0.0062268	0.241415	-0.00772607	-0.135008	-0.0120284	-0.0660223	-0.0609902	-0.312432	0.226505	-0.277246	-0.0614425	0.0690664	-0.0128573	0.177186	0.0141032	-0.662299	-0.104289	-0.0367784	0.190638	0.0778967	-0.283425	-0.433611	-0.0346742	0.0596593	0.0272967	-0.0796975	-0.0207038	0.553216
2.64	0.20577	0.075267	-0.101243	-0.0921001	-0.189843	0.256852	-0.0656179	0.000224413	0.805825	0.0021981	-0.0017052	-0.0051846	0.113523	-0.182862	0.0187308	-0.0306203	-0.0244195	-0.292554	-0.595626	0.0871902	0.129201	0.000932137	0.241339	-0.00792855	-0.135357	-0.0205291	-0.0665852	-0.0669164	-0.310005	0.260276	-0.277871	-0.0625851	0.0689338	-0.0105333	0.177325	0.0118506	-0.663597	-0.124738	-0.0348737	0.206321	0.0748781	-0.3066	-0.433962	-0.0376929	0.059954	0.0255287	-0.0799264	-0.0307556	0.553229
2.65	0.206842	0.0814517	-0.101618	-0.0946183	-0.187042	0.269811	-0.0656171	8.10E-05	0.805848	0.00238948	-0.00175569	-0.00483688	0.111616	-0.194262	0.0184682	-0.0310816	-0.0273558	-0.298705	-0.594722	0.0922182	0.129227	0.00289968	0.241258	-0.00847525	-0.135795	-0.0277964	-0.0671586	-0.0686113	-0.30734	0.275221	-0.27848	-0.0585838	0.0688602	-0.00585049	0.177434	0.00906204	-0.665056	-0.135438	-0.0328964	0.206968	0.0717422	-0.306541	-0.434364	-0.0418121	0.0602251	0.0219885	-0.0802356	-0.037482	0.553226
2.66	0.207948	0.0818649	-0.101981	-0.0909797	-0.184216	0.261895	-0.0656175	-0.000120882	0.805873	0.00251859	-0.00180027	-0.00401531	0.109663	-0.19191	0.01823	-0.0277317	-0.0302377	-0.280923	-0.593797	0.0903096	0.129293	0.0110138	0.241174	-0.00828398	-0.136297	-0.0342252	-0.0677199	-0.0679129	-0.304631	0.268934	-0.279017	-0.0479149	0.0688192	-0.000302467	0.177505	0.00441938	-0.66656	-0.135764	-0.0309851	0.192586	0.068731	-0.281747	-0.434754	-0.0403402	0.0604504	0.0168132	-0.0806031	-0.040057	0.55319
2.67	0.209013	0.0771888	-0.10231	-0.080513	-0.181578	0.233829	-0.065619	-0.00023808	0.8059	0.00256542	-0.00183479	-0.00283589	0.107799	-0.177229	0.0180392	-0.0222118	-0.0328275	-0.239836	-0.592919	0.0839249	0.129396	0.00698471	0.241089	-0.00825551	-0.136847	-0.0400955	-0.0682403	-0.0631204	-0.302105	0.239116	-0.279424	-0.0323143	0.0688521	0.00511316	0.177527	-0.00144728	-0.667997	-0.126888	-0.0292826	0.16327	0.0660842	-0.234241	-0.435147	-0.0367562	0.0606157	0.0101472	-0.0809992	-0.0432726	0.553136
2.68	0.20996	0.0661758	-0.102575	-0.0632782	-0.179345	0.186399	-0.0656212	-0.000205055	0.805926	0.00245984	-0.00185581	-0.00134248	0.106156	-0.148304	0.0179064	-0.0144611	-0.0349073	-0.178063	-0.59214	0.0707547	0.12944	0.00621967	0.241021	-0.00654942	-0.137413	-0.0421202	-0.0686709	-0.0522196	-0.299981	0.189765	-0.279664	-0.0155799	0.0689307	0.012244	0.177492	-0.00588396	-0.669259	-0.106621	-0.0279357	0.120208	0.0640281	-0.166066	-0.435465	-0.0248124	0.0607144	0.00458912	-0.0814028	-0.0407917	0.55304
2.69	0.210732	0.0543746	-0.102761	-0.0415381	-0.177709	0.122382	-0.0656232	-0.000212591	0.80595	0.00215545	-0.00186158	0.000203029	0.104851	-0.11152	0.0178437	-0.00643592	-0.0362767	-0.0997657	-0.591532	0.0513341	0.129535	0.00805208	0.240963	-0.00528067	-0.13797	-0.0468534	-0.0689663	-0.0377262	-0.298458	0.120199	-0.279719	0.00517629	0.0690805	0.0152239	0.177401	-0.0113611	-0.670267	-0.0825717	-0.0270606	0.0672391	0.0627493	-0.0822213	-0.435642	-0.00959014	0.0607306	-0.00264235	-0.0817752	-0.0339865	0.552915
2.7	0.211298	0.0384768	-0.102872	-0.0175379	-0.176791	0.0510368	-0.065625	-0.000159639	0.805969	0.00176521	-0.00185204	0.0016857	0.103944	-0.0678691	0.0178607	0.00233336	-0.0368769	-0.0239482	-0.591128	0.0292001	0.129571	-0.00106972	0.240924	-0.00209746	-0.138522	-0.0480177	-0.0691042	-0.0195929	-0.297687	0.0408498	-0.279557	0.0258443	0.0692382	0.0158729	0.177258	-0.0168359	-0.67098	-0.0525221	-0.0267079	0.0112348	0.062345	0.00493782	-0.435664	0.00571857	0.0606591	-0.0106594	-0.0820782	-0.0254529	0.552811
2.71	0.211601	0.0186601	-0.102896	0.00677369	-0.176632	-0.0208937	-0.0656262	-0.000239226	0.805983	0.000903749	-0.00182859	0.00295949	0.103521	-0.0164724	0.0179393	0.00936846	-0.0367605	0.0455015	-0.590969	0.00227825	0.129556	-0.00150913	0.24091	-0.00119933	-0.138993	-0.0426948	-0.0690703	-0.000886033	-0.297703	-0.0370968	-0.279215	0.0415545	0.0693717	0.0086357	0.177088	-0.0177402	-0.671321	-0.018679	-0.0268877	-0.0431189	0.0628033	0.087047	-0.43555	0.0226672	0.0605124	-0.0162966	-0.0822718	-0.013096	0.552715
2.72	0.211623	-0.00313264	-0.102829	0.0309242	-0.177207	-0.0868565	-0.0656291	-0.000370216	0.805987	0.000131066	-0.0017935	0.0040037	0.10362	0.0358511	0.018053	0.0130574	-0.0359981	0.10584	-0.59109	-0.0253245	0.129483	-0.0120255	0.240921	0.00330543	-0.139331	-0.0313089	-0.0688798	0.0182793	-0.298454	-0.107091	-0.278747	0.050906	0.0694488	0.00717372	0.17691	-0.0178687	-0.671287	0.0168979	-0.0275686	-0.0930138	0.0640352	0.156213	-0.435312	0.031958	0.0603067	-0.0203068	-0.0823445	0.00119512	0.552625
2.73	0.211354	-0.0262948	-0.102656	0.0538395	-0.178441	-0.144174	-0.0656342	-0.000608316	0.805983	-0.000947551	-0.00174949	0.00476238	0.104242	0.0883336	0.0181714	0.0152528	-0.0346782	0.158951	-0.591477	-0.0526307	0.129351	-0.0136732	0.240971	0.0078493	-0.139477	-0.0143135	-0.0685498	0.0358709	-0.299843	-0.16662	-0.278221	0.0537958	0.0694961	0.00295665	0.176745	-0.0152141	-0.670865	0.0535143	-0.0286986	-0.136224	0.0658902	0.209691	-0.435042	0.0250487	0.0600597	-0.0239797	-0.0823023	0.0117374	0.552579
2.74	0.210804	-0.0468387	-0.102378	0.074836	-0.180233	-0.190071	-0.0656412	-0.000844975	0.805969	-0.0019799	-0.00169944	0.00518354	0.105358	0.133114	0.0182805	0.0137399	-0.0328771	0.203372	-0.592111	-0.0748959	0.129223	-0.0110508	0.241049	0.0107447	-0.139407	0.00155622	-0.0681078	0.0528327	-0.301752	-0.212897	-0.277678	0.0554673	0.069546	0.00668947	0.176597	-0.0145341	-0.670067	0.0845029	-0.0301961	-0.171518	0.0682086	0.245506	-0.434815	0.0184931	0.0597922	-0.0253925	-0.0821611	0.0192049	0.552515
2.75	0.210025	-0.0628349	-0.102011	0.0891109	-0.182442	-0.22296	-0.0656506	-0.00100582	0.805946	-0.00260158	-0.00164669	0.00529287	0.106867	0.167389	0.0183779	0.0139524	-0.0307081	0.234819	-0.592934	-0.0911766	0.129077	-0.0150814	0.241161	0.0131039	-0.139137	0.0170534	-0.067582	0.064683	-0.304024	-0.243105	-0.277149	0.0515495	0.0696258	0.00854745	0.17647	-0.0124166	-0.66897	0.108313	-0.0319502	-0.193379	0.0708099	0.265098	-0.434627	0.0161213	0.0595167	-0.0265556	-0.0819459	0.0262841	0.552459
2.76	0.209082	-0.0740105	-0.101588	0.0956524	-0.184927	-0.241208	-0.065662	-0.00111416	0.805916	-0.00308595	-0.00159468	0.00503675	0.108666	0.189414	0.0184766	0.0159263	-0.028293	0.253873	-0.593905	-0.101943	0.128965	-0.00603519	0.241279	0.0123138	-0.138709	0.028623	-0.0670047	0.0705364	-0.306499	-0.255612	-0.276653	0.0484566	0.0696943	0.00499277	0.176369	-0.00939429	-0.667666	0.123175	-0.0338385	-0.200316	0.0735325	0.268513	-0.434453	0.0194202	0.0592468	-0.0245307	-0.081665	0.0313316	0.552407
2.77	0.208049	-0.0784778	-0.101147	0.0964109	-0.187537	-0.245756	-0.0656735	-0.00110039	0.805883	-0.00331178	-0.00154691	0.00449329	0.110607	0.195707	0.0185798	0.0156157	-0.0257483	0.25836	-0.594935	-0.103421	0.12893	-0.00191967	0.241401	0.0125359	-0.13819	0.033816	-0.066411	0.0728062	-0.309028	-0.254079	-0.276176	0.0462125	0.0697484	0.00736885	0.176287	-0.00734269	-0.666254	0.127939	-0.0357311	-0.195555	0.0762227	0.257061	-0.434243	0.0267663	0.0590003	-0.0206205	-0.0813549	0.0339765	0.552359
2.78	0.206996	-0.0799081	-0.100723	0.0909561	-0.190109	-0.235733	-0.0656845	-0.0010458	0.80585	-0.0031223	-0.00150603	0.00365719	0.112548	0.191111	0.0186904	0.0165631	-0.023246	0.247571	-0.595933	-0.0969534	0.128939	0.00709256	0.241511	0.00949749	-0.13761	0.0413872	-0.0658375	0.0708673	-0.311457	-0.236742	-0.275761	0.0364855	0.0698394	0.00944116	0.176233	-0.00368961	-0.66483	0.127495	-0.037506	-0.178268	0.0787274	0.231397	-0.433966	0.031486	0.0588027	-0.0138401	-0.0810229	0.0365351	0.552378
2.79	0.205969	-0.0778998	-0.100349	0.0795903	-0.1925	-0.213258	-0.0656948	-0.000913401	0.805821	-0.00286131	-0.0014742	0.00266691	0.114387	0.176318	0.0188185	0.0168661	-0.0209097	0.225013	-0.596833	-0.0839389	0.129044	0.0122265	0.241592	0.0081039	-0.136975	0.0488723	-0.0653316	0.0647909	-0.313637	-0.206143	-0.275463	0.0227084	0.0699317	0.00947945	0.176221	0.00159609	-0.66346	0.122163	-0.0390484	-0.150275	0.0809196	0.195015	-0.433676	0.028199	0.0586766	-0.00534339	-0.0806863	0.0353336	0.552465
2.8	0.205028	-0.0676445	-0.100059	0.0605021	-0.194575	-0.176079	-0.0657031	-0.000684511	0.805795	-0.00229621	-0.00145302	0.00153004	0.116004	0.144472	0.0189623	0.0175957	-0.0188934	0.179987	-0.597566	-0.0627371	0.129118	0.00648476	0.241648	0.00428409	-0.136324	0.0487728	-0.0649335	0.0506231	-0.315448	-0.161676	-0.275304	0.00979102	0.069984	0.00244186	0.176256	0.0054403	-0.662213	0.105509	-0.0402604	-0.109607	0.0826926	0.146806	-0.433401	0.02726	0.0586351	0.000785453	-0.0803666	0.0315255	0.552591
2.81	0.204277	-0.0517852	-0.0999024	0.0332386	-0.196138	-0.118329	-0.0657084	-0.000335133	0.805777	-0.00143945	-0.00144454	0.000115482	0.117224	0.0986298	0.0191126	0.0154472	-0.0174492	0.10957	-0.598056	-0.0357911	0.129184	0.00667382	0.241658	-0.000340215	-0.135751	0.0463579	-0.0646979	0.0301204	-0.316743	-0.102133	-0.275278	-0.00593668	0.0699922	-0.00282406	0.176335	0.0111477	-0.661223	0.0791991	-0.0410055	-0.0537617	0.0838879	0.0805714	-0.433174	0.0215037	0.0586647	0.00799204	-0.0800807	0.0281422	0.552746
2.82	0.203781	-0.0293444	-0.0998847	0.0036076	-0.196999	-0.046661	-0.06571	-8.42E-05	0.805767	-0.000526321	-0.00145101	-0.00138762	0.117941	0.0427989	0.0192215	0.00928247	-0.0167856	0.0231698	-0.598267	-0.00705678	0.129222	0.00181793	0.241631	-0.00472406	-0.135282	0.0380589	-0.0646455	0.00731921	-0.317397	-0.0331439	-0.275417	-0.0212905	0.0699056	-0.0134385	0.176458	0.0136999	-0.660577	0.0438609	-0.0411914	0.00764856	0.0843319	0.00112129	-0.433011	0.00995523	0.0587676	0.0144112	-0.0798362	0.0220814	0.55291
2.83	0.203598	-0.0052636	-0.0999992	-0.0232138	-0.197068	0.0294024	-0.0657093	0.000185885	0.805766	0.000261417	-0.00147184	-0.00275428	0.118088	-0.0140726	0.0192648	-0.000202309	-0.0169935	-0.064004	-0.598203	0.0193289	0.129228	-0.0024746	0.241575	-0.00524144	-0.134979	0.0268646	-0.0647772	-0.0138634	-0.317357	0.0380764	-0.275694	-0.0343799	0.0697262	-0.0216611	0.176611	0.0178396	-0.660354	0.00612502	-0.0408047	0.0657089	0.0839353	-0.0827497	-0.43293	0.00778098	0.0589294	0.019274	-0.0796705	0.0130801	0.553042
2.84	0.203746	0.0199205	-0.100215	-0.0470449	-0.196334	0.103028	-0.0657065	0.000341772	0.805771	0.000812895	-0.00150504	-0.00385572	0.117664	-0.069042	0.0192211	-0.0105939	-0.018043	-0.14461	-0.597882	0.0426895	0.129162	-0.00736643	0.24151	-0.00615211	-0.134862	0.0138089	-0.0650749	-0.0337391	-0.316611	0.10759	-0.276096	-0.0463538	0.0694705	-0.0265371	0.176785	0.019164	-0.660573	-0.0328274	-0.0398932	0.117047	0.082692	-0.162439	-0.432944	-0.011945	0.0591451	0.0232116	-0.0795851	0.00391651	0.55314
2.85	0.204208	0.0429195	-0.100503	-0.0675374	-0.19487	0.168724	-0.0657022	0.000428889	0.805782	0.00145813	-0.00154806	-0.00469756	0.116721	-0.11831	0.0190865	-0.0196577	-0.0198215	-0.21173	-0.597351	0.0627994	0.129099	-0.0068069	0.241435	-0.00750166	-0.134924	0.00112251	-0.0655022	-0.0504955	-0.315217	0.170308	-0.276608	-0.0561808	0.0692407	-0.0192671	0.176958	0.0178265	-0.661201	-0.0695232	-0.0385445	0.160158	0.0806898	-0.230291	-0.433114	-0.0252473	0.0594073	0.0254226	-0.0795896	-0.00819999	0.553212
2.86	0.204944	0.0612262	-0.100841	-0.0821061	-0.192796	0.219438	-0.0656972	0.000421982	0.805798	0.00178137	-0.00159794	-0.0052236	0.115336	-0.15534	0.0188779	-0.0271745	-0.0221658	-0.260071	-0.596647	0.0760994	0.129029	-0.00346367	0.241365	-0.00603809	-0.13515	-0.010902	-0.0660198	-0.061372	-0.313263	0.220671	-0.277193	-0.0607553	0.0690588	-0.0164166	0.177118	0.0158812	-0.662188	-0.0989925	-0.0368597	0.189864	0.0780896	-0.278751	-0.433414	-0.0303696	0.0596996	0.028387	-0.0797053	-0.0186814	0.553247
2.87	0.205883	0.0739776	-0.101207	-0.0905813	-0.190286	0.2515	-0.0656928	0.000372836	0.805818	0.00203676	-0.00165094	-0.00529848	0.113635	-0.179835	0.0186207	-0.0312854	-0.024888	-0.287682	-0.595829	0.0858414	0.129017	-0.000844444	0.241289	-0.00752913	-0.135507	-0.021023	-0.066578	-0.0662294	-0.310898	0.254232	-0.277801	-0.0608303	0.0689384	-0.00892247	0.177255	0.0132948	-0.663442	-0.120001	-0.0349664	0.204836	0.0751128	-0.303506	-0.433827	-0.0444571	0.0599992	0.0252569	-0.0799226	-0.0289871	0.55327
2.88	0.20694	0.0798695	-0.101581	-0.0939634	-0.187537	0.265237	-0.06569	0.000206787	0.80584	0.00238023	-0.00170258	-0.00496738	0.111752	-0.191322	0.0183555	-0.0303613	-0.0277847	-0.294833	-0.59494	0.0909066	0.129036	0.00524403	0.241213	-0.00768422	-0.135947	-0.0263296	-0.0671432	-0.0678631	-0.308288	0.269907	-0.278402	-0.0591315	0.0688533	-0.00482167	0.177369	0.0100983	-0.664859	-0.130535	-0.032997	0.206786	0.072001	-0.304542	-0.434281	-0.0506418	0.0602768	0.0211034	-0.0802293	-0.0366079	0.553253
2.89	0.20803	0.080842	-0.10194	-0.0902219	-0.184754	0.258676	-0.0656894	5.81E-05	0.805864	0.00261278	-0.00174861	-0.00417223	0.109831	-0.189731	0.0181156	-0.0274746	-0.0306334	-0.278208	-0.594039	0.0890709	0.129098	0.00801568	0.241134	-0.00849989	-0.136433	-0.0332819	-0.0676888	-0.0663845	-0.305624	0.266089	-0.278948	-0.0488599	0.0688307	1.33E-05	0.177443	0.00502934	-0.666322	-0.132241	-0.0310903	0.19286	0.0690024	-0.281766	-0.434755	-0.0468247	0.0605065	0.0166997	-0.080598	-0.0414898	0.55322
2.9	0.209087	0.0757906	-0.102274	-0.0805704	-0.182142	0.23265	-0.0656895	-0.000165786	0.80589	0.0026316	-0.00178476	-0.00301908	0.107978	-0.176191	0.0179333	-0.0218065	-0.0331995	-0.238389	-0.593166	0.0841256	0.129201	0.0093602	0.24105	-0.00883674	-0.136973	-0.037872	-0.0682038	-0.0619729	-0.303114	0.238936	-0.279367	-0.0346736	0.0688598	0.00598896	0.177476	0.000965103	-0.667734	-0.123403	-0.0293736	0.165366	0.0663512	-0.236562	-0.435204	-0.0422444	0.0606731	0.0105204	-0.0809879	-0.0415044	0.553165
2.91	0.21003	0.0655391	-0.102544	-0.0627889	-0.17992	0.18557	-0.0656907	-0.000134756	0.805915	0.00246328	-0.00180781	-0.00155082	0.106339	-0.147311	0.0178029	-0.014951	-0.0352712	-0.177573	-0.592387	0.070234	0.12927	0.00841583	0.240978	-0.00716233	-0.137526	-0.0408924	-0.0686304	-0.0508988	-0.300988	0.190498	-0.279626	-0.0170892	0.0689441	0.0104372	0.177451	-0.0041814	-0.668977	-0.105065	-0.0280048	0.12168	0.0642703	-0.1696	-0.435579	-0.0279374	0.0607684	0.00348385	-0.0813854	-0.0410044	0.553064
2.92	0.210798	0.0541475	-0.10274	-0.0418775	-0.17828	0.123124	-0.0656922	-0.000176266	0.805939	0.00229766	-0.00181549	8.40E-06	0.105033	-0.112512	0.0177473	-0.00658766	-0.0366525	-0.101298	-0.591774	0.0527349	0.129363	0.00809867	0.240916	-0.00496412	-0.138071	-0.0453661	-0.0689374	-0.0376279	-0.299447	0.122074	-0.279702	0.00307862	0.0690884	0.0179986	0.177371	-0.012547	-0.669974	-0.0817651	-0.0270956	0.0699455	0.0629514	-0.08714	-0.435821	-0.0135227	0.0607784	-0.00433243	-0.0817532	-0.0350281	0.55296
2.93	0.211357	0.0378072	-0.102863	-0.0206071	-0.177344	0.0525491	-0.0656939	-0.000190855	0.805959	0.00175195	-0.00180771	0.00151713	0.104123	-0.0678498	0.0177738	0.00482455	-0.0372733	-0.0264043	-0.591357	0.0296747	0.129434	0.00474273	0.240871	-0.00460766	-0.138602	-0.0455676	-0.069096	-0.0231893	-0.29865	0.0436388	-0.279568	0.0236103	0.0692458	0.0112843	0.17724	-0.0154101	-0.670677	-0.0518083	-0.0267011	0.0169033	0.0624973	0.000573188	-0.435904	-0.00167289	0.060704	-0.011463	-0.0820485	-0.0256515	0.552841
2.94	0.211663	0.0189935	-0.102903	0.00504825	-0.177163	-0.0187925	-0.065696	-0.000246333	0.805972	0.000873847	-0.00178593	0.00280267	0.103688	-0.0190729	0.0178639	0.0100299	-0.0371775	0.0431838	-0.591185	0.00497122	0.129441	-0.00310406	0.240846	-0.00106537	-0.139067	-0.041891	-0.0690867	-0.002414	-0.298639	-0.034428	-0.279244	0.040048	0.0693551	0.0104457	0.177078	-0.0170781	-0.671027	-0.0193482	-0.0268371	-0.0390474	0.0629052	0.0818137	-0.435845	0.0128204	0.0605558	-0.0167225	-0.0822445	-0.0133199	0.552733
2.95	0.211694	-0.00196562	-0.102846	0.0291642	-0.177712	-0.0843682	-0.0656996	-0.000479635	0.805978	0.000199	-0.00175266	0.00381434	0.103761	0.032621	0.0179838	0.0135685	-0.0364383	0.103542	-0.59128	-0.0231221	0.129364	-0.0119566	0.240855	0.00411771	-0.139402	-0.0311112	-0.0689093	0.0167423	-0.299361	-0.103795	-0.278793	0.0490689	0.0694433	0.0059575	0.176906	-0.0170835	-0.671011	0.0148791	-0.0274802	-0.0889712	0.064083	0.151124	-0.435631	0.0256484	0.0603471	-0.0215578	-0.0823258	-0.0015742	0.552639
2.96	0.211447	-0.0241499	-0.102686	0.0518858	-0.178915	-0.141038	-0.0657056	-0.00070865	0.805974	-0.000870642	-0.00171052	0.00455652	0.104342	0.0839023	0.0181071	0.0155412	-0.0351465	0.155386	-0.591639	-0.0497446	0.129238	-0.0130467	0.240894	0.00659185	-0.139566	-0.0159695	-0.0685909	0.0342344	-0.300717	-0.163167	-0.278271	0.0537606	0.069489	0.0036602	0.176737	-0.0156399	-0.670626	0.0495547	-0.0285723	-0.132067	0.0658877	0.204784	-0.435373	0.0267196	0.0600976	-0.0242897	-0.0822911	0.0115305	0.55258
2.97	0.210919	-0.0455723	-0.10243	0.0708966	-0.180665	-0.186201	-0.0657145	-0.00102022	0.805961	-0.00183418	-0.00166216	0.00502063	0.105417	0.12983	0.0182316	0.0164165	-0.033392	0.197799	-0.592248	-0.0729584	0.12909	-0.0153517	0.240965	0.00963411	-0.139506	0.00310392	-0.0681713	0.0494451	-0.302587	-0.208741	-0.277742	0.0514963	0.0695365	0.0057275	0.176595	-0.0133864	-0.669874	0.0816567	-0.0300203	-0.16526	0.0681584	0.241602	-0.435141	0.0207757	0.059832	-0.0265465	-0.0821525	0.0182744	0.552545
2.98	0.210151	-0.0617304	-0.102082	0.0859152	-0.18283	-0.218682	-0.0657254	-0.00119016	0.805938	-0.00260242	-0.00161084	0.00518269	0.1069	0.163537	0.0183413	0.0156936	-0.0312755	0.22951	-0.59305	-0.0883647	0.12894	-0.0127312	0.241064	0.0108926	-0.139227	0.0180747	-0.0676663	0.0622679	-0.304813	-0.237835	-0.277243	0.0486676	0.0696112	0.00814172	0.176478	-0.0108244	-0.668803	0.105079	-0.0317294	-0.188395	0.07072	0.261415	-0.43498	0.0165429	0.0595649	-0.0244229	-0.0819403	0.0255254	0.552508
2.99	0.209223	-0.0731801	-0.101675	0.0936535	-0.185277	-0.238015	-0.065738	-0.00135676	0.805909	-0.00313935	-0.00155972	0.0049915	0.108665	0.186141	0.0184473	0.0164174	-0.0289007	0.249399	-0.593994	-0.0991624	0.128823	-0.0104175	0.241179	0.0106679	-0.138798	0.0292179	-0.0671079	0.0688482	-0.307248	-0.252046	-0.276769	0.0462309	0.0696855	0.0044997	0.176382	-0.00746936	-0.667529	0.120629	-0.0335842	-0.197424	0.0734141	0.266161	-0.434819	0.0159048	0.0593041	-0.0247128	-0.0816682	0.0290225	0.552465
3	0.208205	-0.0783125	-0.101243	0.0963983	-0.187854	-0.243461	-0.0657513	-0.00130755	0.805877	-0.00334611	-0.00151203	0.00450144	0.110575	0.194518	0.0185546	0.0150977	-0.0264002	0.255399	-0.595	-0.101802	0.128756	-0.00147441	0.241295	0.0123064	-0.138279	0.034799	-0.0665292	0.0726047	-0.309748	-0.252454	-0.276313	0.0444259	0.0697308	0.0053742	0.176306	-0.00647061	-0.666146	0.126821	-0.03546	-0.195425	0.0760833	0.255465	-0.434623	0.0248497	0.0590645	-0.0209955	-0.0813666	0.0325441	0.552424
3.01	0.207158	-0.0793046	-0.10082	0.0910863	-0.190409	-0.234163	-0.065764	-0.00123006	0.805843	-0.00319016	-0.00147067	0.00374694	0.112509	0.190643	0.018666	0.0157758	-0.0239165	0.246498	-0.595995	-0.0971708	0.128792	0.00419808	0.2414	0.0109834	-0.137698	0.0414061	-0.0659685	0.0702471	-0.312168	-0.236106	-0.27591	0.0358466	0.069811	0.0102406	0.176254	-0.00435586	-0.664734	0.125836	-0.0372335	-0.179064	0.0785802	0.231215	-0.434375	0.029747	0.0588716	-0.0140212	-0.0810412	0.0337498	0.552419
3.02	0.206137	-0.0763581	-0.100445	0.0793319	-0.192789	-0.212122	-0.0657759	-0.00112668	0.805813	-0.0028699	-0.00143786	0.00277826	0.114346	0.174805	0.018793	0.0170743	-0.0215926	0.223624	-0.5969	-0.0838413	0.128842	0.00911296	0.241482	0.00752314	-0.137068	0.0473588	-0.0654713	0.0633639	-0.314345	-0.205933	-0.27561	0.023027	0.0698971	0.0077869	0.17624	0.00147641	-0.663376	0.119634	-0.0387858	-0.151221	0.0807782	0.196019	-0.434077	0.0295804	0.0587528	-0.00517582	-0.0807137	0.0335599	0.552484
3.03	0.205197	-0.0681713	-0.100147	0.0614095	-0.19486	-0.175928	-0.0657859	-0.000868461	0.805788	-0.00217151	-0.00141562	0.00163369	0.11597	0.146535	0.01893	0.0168715	-0.0195734	0.181356	-0.597642	-0.0646914	0.128951	0.00797182	0.24154	0.00350234	-0.136419	0.0494443	-0.0650697	0.0514156	-0.316159	-0.162529	-0.275443	0.0101773	0.069951	0.0023015	0.176269	0.00461454	-0.662137	0.105195	-0.0400184	-0.112023	0.0825641	0.148825	-0.433776	0.0301739	0.0587105	0.00194357	-0.0804033	0.032024	0.552592
3.04	0.204437	-0.052522	-0.0999744	0.0342652	-0.19643	-0.11935	-0.0657929	-0.000450085	0.805769	-0.00155435	-0.00140603	0.000264276	0.117215	0.100386	0.0190683	0.0157528	-0.0181131	0.110841	-0.59815	-0.0366007	0.129009	0.00402454	0.241554	-0.000435945	-0.135836	0.0464448	-0.064818	0.030919	-0.317466	-0.10366	-0.275408	-0.00459861	0.0699547	-0.00376534	0.176338	0.0112787	-0.661142	0.0796256	-0.040798	-0.0568368	0.083786	0.0843302	-0.433516	0.0223922	0.0587434	0.0089394	-0.080115	0.0298952	0.552734
3.05	0.203928	-0.0307817	-0.099948	0.00585265	-0.197309	-0.0490773	-0.0657961	-0.000177346	0.805759	-0.000504146	-0.00141073	-0.00119996	0.117953	0.0464563	0.0191812	0.00914021	-0.0174267	0.0271092	-0.598371	-0.00907501	0.129042	0.00296899	0.241529	-0.00419914	-0.135357	0.0390418	-0.0647578	0.00937657	-0.318138	-0.0359453	-0.275538	-0.020795	0.0698755	-0.0106459	0.176457	0.0138599	-0.660484	0.0451962	-0.0410186	0.00274278	0.0842757	0.00627879	-0.433323	0.0147677	0.0588462	0.0142282	-0.0798745	0.0216496	0.552893
3.06	0.203725	-0.00736007	-0.100047	-0.0212417	-0.197414	0.0255952	-0.0657965	7.85E-05	0.805758	0.000270782	-0.00142959	-0.00253724	0.118138	-0.00905409	0.0192227	-2.86E-05	-0.0175851	-0.0589571	-0.598324	0.0164376	0.12906	-0.00171898	0.241475	-0.00516056	-0.135039	0.0281264	-0.0648734	-0.012203	-0.318131	0.0343638	-0.275802	-0.0329829	0.0697247	-0.019319	0.176599	0.0155833	-0.660237	0.00893993	-0.0406822	0.0605823	0.0839424	-0.0758162	-0.433205	0.0118681	0.0590088	0.0195757	-0.0797032	0.0130472	0.553019
3.07	0.203848	0.0180189	-0.10025	-0.0455604	-0.196725	0.0992904	-0.0657946	0.000257201	0.805763	0.000835097	-0.00146084	-0.00366787	0.117756	-0.0656608	0.0191787	-0.0100458	-0.0185829	-0.139749	-0.59802	0.0419506	0.128988	-0.00878031	0.241409	-0.00584503	-0.134906	0.0145137	-0.0651554	-0.032365	-0.317428	0.103666	-0.276188	-0.0443414	0.0695015	-0.0221358	0.176764	0.0168542	-0.660422	-0.0303332	-0.0398215	0.112631	0.0827731	-0.155231	-0.433216	-0.00834982	0.0592197	0.0223716	-0.0796131	0.00416085	0.553144
3.08	0.204287	0.0403673	-0.100525	-0.065834	-0.195305	0.164052	-0.065791	0.000362937	0.805775	0.00137105	-0.00150202	-0.00449483	0.116849	-0.113255	0.01904	-0.0194012	-0.0203121	-0.206742	-0.597499	0.0606541	0.128924	-0.00745248	0.241339	-0.00687593	-0.134958	0.00150716	-0.0655646	-0.0493737	-0.316071	0.166309	-0.276674	-0.0528473	0.0692851	-0.0226453	0.176924	0.0183467	-0.661018	-0.0658296	-0.0385223	0.155242	0.0808435	-0.22256	-0.43338	-0.0240999	0.0594716	0.0246697	-0.0796154	-0.00810198	0.553221
3.09	0.204999	0.0604886	-0.100853	-0.0793635	-0.193275	0.215281	-0.0657866	0.000413019	0.805791	0.00180742	-0.00154984	-0.00500908	0.115504	-0.15274	0.0188273	-0.0285309	-0.0226172	-0.25598	-0.596811	0.0752417	0.128847	-0.00462568	0.241267	-0.00499067	-0.13518	-0.0121179	-0.0660677	-0.0587203	-0.31416	0.215841	-0.277226	-0.0575329	0.0690947	-0.0137416	0.177074	0.0133746	-0.661969	-0.0969202	-0.0368844	0.183909	0.0783138	-0.272484	-0.433673	-0.037957	0.0597541	0.0264259	-0.0797248	-0.0181922	0.553252
3.1	0.205921	0.0733644	-0.101211	-0.0888186	-0.190799	0.249269	-0.0657828	0.000302128	0.805811	0.0021272	-0.00160092	-0.00514124	0.11383	-0.17858	0.0185703	-0.032061	-0.0253116	-0.285324	-0.596001	0.0856702	0.128826	-0.001227	0.241189	-0.00708229	-0.135533	-0.0209112	-0.0666154	-0.064451	-0.311832	0.251572	-0.277815	-0.0601589	0.0689779	-0.01022	0.177204	0.0124289	-0.663199	-0.11839	-0.0350294	0.200895	0.0753925	-0.299388	-0.434081	-0.0460364	0.0600434	0.0244521	-0.079932	-0.0283958	0.553265
3.11	0.206964	0.0790141	-0.101575	-0.0933437	-0.18807	0.263969	-0.0657806	0.000222833	0.805833	0.0023806	-0.00165116	-0.0048297	0.111965	-0.189403	0.0183027	-0.0302237	-0.0281891	-0.29366	-0.595112	0.0902953	0.128831	0.0035834	0.241114	-0.00839606	-0.135962	-0.0260897	-0.06717	-0.0675718	-0.309242	0.268819	-0.278407	-0.0581082	0.0688966	-0.0062939	0.177309	0.0104747	-0.664593	-0.129205	-0.0330902	0.204574	0.0723175	-0.301557	-0.434534	-0.0515908	0.0603088	0.0212071	-0.0802293	-0.0359515	0.553243
3.12	0.208047	0.080724	-0.101939	-0.0897522	-0.185294	0.258257	-0.0657801	-1.30E-05	0.805858	0.00248869	-0.00169595	-0.00407588	0.110051	-0.189954	0.0180704	-0.0280483	-0.0310318	-0.2778	-0.594212	0.0900487	0.128887	0.00892407	0.241033	-0.00763686	-0.136446	-0.032987	-0.0677248	-0.0663297	-0.306585	0.265184	-0.278947	-0.0484604	0.0688516	-0.00035259	0.177387	0.003993	-0.666046	-0.131653	-0.0311921	0.19126	0.0693428	-0.280345	-0.435005	-0.0406558	0.0605269	0.0157812	-0.0805865	-0.0389688	0.553207
3.13	0.209092	0.075254	-0.102266	-0.0800456	-0.182684	0.232834	-0.0657806	-0.000139938	0.805883	0.00250337	-0.00173109	-0.002924	0.108216	-0.174934	0.0178831	-0.0224978	-0.0336028	-0.239319	-0.593346	0.082968	0.128978	0.00692684	0.240953	-0.007956	-0.136972	-0.0363268	-0.0682377	-0.0616197	-0.304077	0.238979	-0.279368	-0.0361938	0.0688837	0.00534206	0.177417	0.00031262	-0.667439	-0.122575	-0.0294901	0.16401	0.0666985	-0.236508	-0.435462	-0.0440143	0.060684	0.00927436	-0.0809574	-0.041174	0.553152
3.14	0.210029	0.0655138	-0.102534	-0.0642212	-0.180445	0.188381	-0.0657818	-0.000155877	0.805908	0.00253307	-0.00175351	-0.00150911	0.106583	-0.148309	0.0177489	-0.0151557	-0.0356962	-0.181504	-0.592569	0.0710658	0.129021	0.00647688	0.240883	-0.00752166	-0.13751	-0.0396337	-0.0686712	-0.0523997	-0.301936	0.192915	-0.27964	-0.0184864	0.0689506	0.0103579	0.177395	-0.00459391	-0.668673	-0.104886	-0.0281186	0.123633	0.0646025	-0.171829	-0.435863	-0.031761	0.0607694	0.00228919	-0.0813465	-0.0402031	0.553056
3.15	0.210799	0.054109	-0.102734	-0.0427414	-0.178769	0.126602	-0.0657831	-0.000172296	0.805932	0.00235542	-0.00176088	2.44E-05	0.105264	-0.112594	0.0176883	-0.00764579	-0.0371217	-0.105671	-0.591943	0.0522009	0.129119	0.0106472	0.240821	-0.0050164	-0.138047	-0.0443423	-0.0689883	-0.037827	-0.300358	0.126288	-0.279726	0.00191869	0.0690864	0.0146438	0.177317	-0.011753	-0.669671	-0.0819443	-0.0271907	0.0715964	0.0632524	-0.0906673	-0.436127	-0.0203351	0.0607758	-0.00557696	-0.0817182	-0.0358915	0.552943
3.16	0.211361	0.0381881	-0.102855	-0.0210809	-0.177791	0.0573977	-0.0657846	-0.00013947	0.805953	0.0016217	-0.00175324	0.00150229	0.104346	-0.0697066	0.0176999	0.00257285	-0.037789	-0.0320619	-0.591524	0.0312051	0.129188	0.000590749	0.240778	-0.00420433	-0.13857	-0.0457845	-0.0691469	-0.0226893	-0.299511	0.0493158	-0.279597	0.0237689	0.069233	0.0130548	0.177184	-0.0150441	-0.670377	-0.0527793	-0.0267792	0.0186581	0.0627542	-0.00456451	-0.436235	-0.000469883	0.0606983	-0.010539	-0.0820195	-0.0259295	0.552834
3.17	0.211677	0.0200394	-0.102899	0.00430258	-0.17755	-0.0125727	-0.0657859	-0.000214141	0.805966	0.00102474	-0.00173158	0.00278958	0.103885	-0.0222603	0.0177804	0.00748412	-0.0377626	0.0361345	-0.591338	0.0067902	0.129171	-0.00104692	0.240754	-3.29E-05	-0.139027	-0.0414749	-0.0691478	-0.00200948	-0.299435	-0.0274226	-0.279292	0.0378254	0.0693543	0.0115684	0.177029	-0.0168618	-0.670738	-0.0214309	-0.0268819	-0.0366642	0.0631087	0.0756897	-0.436175	0.00827493	0.0605499	-0.0173501	-0.0822246	-0.0127727	0.55272
3.18	0.211722	-0.00179792	-0.102848	0.0268227	-0.178029	-0.0775818	-0.065789	-0.000333512	0.805972	0.000240768	-0.00169815	0.00384456	0.103925	0.0301131	0.0178945	0.0133323	-0.0370986	0.0958883	-0.591412	-0.0214001	0.129104	-0.0138921	0.240759	0.00306318	-0.139354	-0.029484	-0.0689858	0.0151176	-0.30008	-0.0962599	-0.278868	0.04679	0.0694443	0.00571401	0.176861	-0.0175297	-0.670737	0.0132414	-0.0274864	-0.0848001	0.0642275	0.145514	-0.435983	0.0248514	0.0603419	-0.0201489	-0.0823044	0.000767029	0.552651
3.19	0.21148	-0.0244524	-0.102698	0.0495567	-0.17916	-0.134217	-0.0657944	-0.000658931	0.805968	-0.000853355	-0.00165546	0.00464994	0.104484	0.0813387	0.018025	0.0162301	-0.03588	0.148681	-0.591755	-0.04715	0.128991	-0.0110923	0.240798	0.00522773	-0.139496	-0.0130796	-0.0686881	0.033007	-0.30136	-0.155566	-0.278379	0.0502294	0.0694839	0.00231253	0.176707	-0.0153515	-0.67036	0.0491358	-0.0285358	-0.127991	0.0659788	0.199701	-0.435722	0.0253816	0.0600974	-0.0241361	-0.0822709	0.00996409	0.552589
3.2	0.210958	-0.0458388	-0.102447	0.0686235	-0.180841	-0.179792	-0.0658027	-0.000926799	0.805955	-0.00179766	-0.00160616	0.00514595	0.105535	0.127754	0.0181512	0.0170275	-0.0341875	0.191704	-0.592345	-0.0708459	0.12885	-0.0147192	0.24087	0.00914035	-0.139415	0.00584885	-0.0682863	0.0476893	-0.303157	-0.201962	-0.277885	0.0477621	0.0695206	0.00460827	0.176575	-0.0112074	-0.669613	0.0810065	-0.0299504	-0.161707	0.0682052	0.23745	-0.435502	0.02129	0.0598379	-0.0251462	-0.0821371	0.0190344	0.552546
3.21	0.210205	-0.0614034	-0.102106	0.0837198	-0.182946	-0.213148	-0.0658132	-0.00114733	0.805933	-0.00258607	-0.00155363	0.00532025	0.106988	0.161033	0.018262	0.0163257	-0.0321226	0.224299	-0.593134	-0.0871123	0.128716	-0.0117565	0.240968	0.0123646	-0.139129	0.0197861	-0.0678017	0.0599333	-0.305325	-0.232759	-0.277419	0.0455043	0.0695888	0.0071268	0.176468	-0.00916531	-0.668561	0.104224	-0.031634	-0.185334	0.0707327	0.258593	-0.435321	0.0194468	0.0595764	-0.0250595	-0.0819262	0.0247824	0.55248
3.22	0.209296	-0.0712426	-0.101705	0.0926844	-0.185336	-0.232934	-0.0658254	-0.00132508	0.805904	-0.00301212	-0.00150118	0.00511165	0.108718	0.182637	0.0183685	0.0156409	-0.0297992	0.244916	-0.594062	-0.0975734	0.128613	-0.00469563	0.241084	0.011175	-0.138699	0.0291006	-0.0672619	0.0684026	-0.307714	-0.24768	-0.276974	0.0434384	0.0696708	0.00619461	0.176383	-0.00744511	-0.667309	0.118398	-0.033468	-0.196287	0.0733987	0.263762	-0.435154	0.0244048	0.0593245	-0.0235217	-0.0816579	0.0281172	0.552414
3.23	0.208297	-0.0770645	-0.10128	0.0937856	-0.187862	-0.238929	-0.0658381	-0.00129495	0.805872	-0.00338284	-0.00145225	0.00462645	0.110598	0.190924	0.0184749	0.0164209	-0.0273362	0.251799	-0.595058	-0.100235	0.128591	-0.00424603	0.241198	0.0122133	-0.138179	0.0356555	-0.0666988	0.0700383	-0.310167	-0.247741	-0.276548	0.0416252	0.0697246	0.00624661	0.176314	-0.00762822	-0.665946	0.124736	-0.0353283	-0.192934	0.0760492	0.254731	-0.434959	0.0300439	0.0590947	-0.0182185	-0.08136	0.0329436	0.552379
3.24	0.207258	-0.0790189	-0.100871	0.0883929	-0.190372	-0.230476	-0.0658508	-0.00127253	0.805839	-0.00329554	-0.0014095	0.0038869	0.112507	0.188112	0.0185955	0.0177306	-0.0248913	0.241948	-0.596038	-0.0958113	0.128585	0.00681084	0.241304	0.0119772	-0.137589	0.0426421	-0.0661635	0.0677762	-0.312545	-0.232452	-0.276173	0.0337051	0.0698085	0.00967257	0.176274	-0.00380445	-0.66455	0.125091	-0.0370833	-0.176718	0.078545	0.231549	-0.434677	0.0274602	0.0589127	-0.0130892	-0.0810518	0.0330467	0.552346
3.25	0.206241	-0.0762914	-0.100495	0.0790122	-0.192727	-0.210515	-0.0658626	-0.0011649	0.805807	-0.0029328	-0.00137528	0.00295298	0.114337	0.174568	0.0187172	0.0171257	-0.0225968	0.221179	-0.596941	-0.0846553	0.128644	0.00666008	0.241397	0.00744831	-0.136948	0.0478826	-0.0656705	0.062905	-0.314698	-0.204136	-0.275895	0.0221302	0.069885	0.00733836	0.176269	0.00131243	-0.663193	0.118974	-0.0386418	-0.152295	0.0807479	0.197495	-0.434378	0.0339399	0.0588014	-0.0050976	-0.0807262	0.0334359	0.552402
3.26	0.205313	-0.0666718	-0.1002	0.0608738	-0.194785	-0.175616	-0.0658728	-0.000926466	0.805781	-0.00225147	-0.00135104	0.00183401	0.11595	0.144419	0.018856	0.0177007	-0.020591	0.181987	-0.597688	-0.0638912	0.128744	0.0110212	0.241452	0.00248982	-0.136307	0.0482263	-0.0652788	0.0497971	-0.316503	-0.162946	-0.275739	0.00950025	0.0699493	0.00509076	0.176302	0.00450994	-0.661968	0.103642	-0.0398898	-0.113773	0.0825544	0.151797	-0.43407	0.0297165	0.0587619	0.00242265	-0.0804256	0.0316917	0.552503
3.27	0.204558	-0.0521121	-0.100026	0.0354642	-0.196365	-0.121414	-0.0658798	-0.000551064	0.805763	-0.00152664	-0.00133928	0.000477422	0.117191	0.101126	0.0189975	0.0156526	-0.0191062	0.114864	-0.598199	-0.0378482	0.128811	0.00460554	0.241472	-0.000271376	-0.13573	0.0459159	-0.065033	0.0309392	-0.317823	-0.105635	-0.275709	-0.00465915	0.0699739	-0.00115864	0.176373	0.0101274	-0.660973	0.0794722	-0.0406999	-0.0611361	0.0838142	0.0888128	-0.433807	0.022857	0.0587969	0.00902628	-0.0801423	0.0286223	0.552647
3.28	0.204049	-0.0306664	-0.0999914	0.00706626	-0.197275	-0.0525662	-0.0658834	-0.000210471	0.805752	-0.000573003	-0.00134188	-0.00098886	0.117942	0.0471638	0.0191081	0.00921343	-0.0183732	0.0318897	-0.598434	-0.0096324	0.128833	0.00199545	0.241453	-0.00483922	-0.135259	0.0380457	-0.0649646	0.00983624	-0.318521	-0.038758	-0.275832	-0.01949	0.0699202	-0.00947335	0.176488	0.0130329	-0.660309	0.045566	-0.0409674	-0.00203895	0.0843548	0.0119926	-0.433614	0.0167462	0.0588919	0.0138898	-0.0799001	0.0217618	0.552803
3.29	0.203845	-0.00720167	-0.100089	-0.0200066	-0.197421	0.0210318	-0.065884	1.90E-05	0.805751	0.000196373	-0.00135872	-0.00234458	0.118136	-0.0081549	0.019157	0.000966908	-0.0184814	-0.0532496	-0.598397	0.0160753	0.128845	-0.00173942	0.241398	-0.00525568	-0.134958	0.0260926	-0.0650741	-0.011783	-0.318548	0.0301041	-0.276076	-0.0300385	0.0697729	-0.0194942	0.176625	0.0145403	-0.660058	0.00913474	-0.0406763	0.055691	0.0840822	-0.0695137	-0.433497	0.00745949	0.0590417	0.0181912	-0.0797139	0.0140042	0.55294
3.3	0.203964	0.0179621	-0.100288	-0.0439311	-0.196782	0.0937671	-0.0658829	0.000255094	0.805756	0.000794867	-0.00138802	-0.0034803	0.117769	-0.0636943	0.0191201	-0.00938888	-0.0194213	-0.133393	-0.598104	0.0401564	0.12877	-0.00951576	0.241335	-0.00616989	-0.134842	0.0125377	-0.0653442	-0.0316001	-0.317893	0.0982611	-0.276433	-0.0411653	0.0695531	-0.0239726	0.17678	0.016378	-0.660235	-0.0299206	-0.0398665	0.107041	0.0829752	-0.148736	-0.433487	-0.00753802	0.0592393	0.0204191	-0.0796199	0.00458984	0.553057
3.31	0.204398	0.0401842	-0.100561	-0.0638605	-0.19542	0.158624	-0.06588	0.00034341	0.805767	0.00137709	-0.00142724	-0.00432714	0.116882	-0.111118	0.0189941	-0.0189558	-0.0210872	-0.200482	-0.597601	0.0592037	0.128705	-0.00712475	0.241263	-0.00545771	-0.13491	0.000235324	-0.0657459	-0.0483931	-0.316593	0.160378	-0.276894	-0.0506155	0.0693057	-0.0225027	0.176937	0.0160608	-0.660822	-0.0652566	-0.0386191	0.149647	0.0811104	-0.217009	-0.433628	-0.02073	0.0594763	0.0242337	-0.0796158	-0.00450592	0.553142
3.32	0.205099	0.0594528	-0.100885	-0.0780396	-0.193447	0.210228	-0.0658761	0.000382941	0.805783	0.00191893	-0.00147356	-0.00489364	0.11556	-0.149557	0.018792	-0.0274512	-0.023335	-0.250864	-0.596925	0.0737171	0.128623	-0.00518376	0.24119	-0.00630746	-0.13514	-0.0121029	-0.0662408	-0.0583133	-0.314743	0.210146	-0.277426	-0.0563783	0.0691189	-0.0140331	0.177081	0.0139968	-0.661759	-0.0954913	-0.0370296	0.179619	0.0786353	-0.267909	-0.433901	-0.0359719	0.0597404	0.0246842	-0.0797073	-0.0162505	0.553192
3.33	0.206011	0.0728905	-0.101234	-0.0880693	-0.191022	0.245003	-0.0658725	0.000237323	0.805802	0.00209187	-0.00152364	-0.00505793	0.11391	-0.176579	0.0185348	-0.0312926	-0.0259795	-0.28106	-0.596129	0.0842468	0.128596	-0.00153059	0.241119	-0.00722131	-0.135491	-0.0211424	-0.066771	-0.0640371	-0.312468	0.24703	-0.278006	-0.0590386	0.0690071	-0.00945685	0.177206	0.010964	-0.662974	-0.117332	-0.0352214	0.197699	0.0757508	-0.296117	-0.43428	-0.0479957	0.0600107	0.0222419	-0.0799015	-0.0269711	0.553207
3.34	0.207046	0.0787396	-0.101601	-0.0910889	-0.188336	0.259792	-0.0658708	0.000138236	0.805825	0.00213356	-0.00157331	-0.00481397	0.112071	-0.187448	0.0182761	-0.0312458	-0.0288178	-0.288928	-0.595263	0.0883649	0.128589	0.00372632	0.241042	-0.00876463	-0.135922	-0.0268931	-0.0673205	-0.0649078	-0.30992	0.264647	-0.27859	-0.0569308	0.0689248	-0.0064296	0.177312	0.0104574	-0.664359	-0.128003	-0.0333111	0.200226	0.0727045	-0.30005	-0.434729	-0.0476645	0.0602632	0.0198861	-0.0801819	-0.0330415	0.553199
3.35	0.208121	0.0810184	-0.101957	-0.0895929	-0.185596	0.255803	-0.0658707	-4.64E-05	0.805848	0.00241677	-0.00161812	-0.00409206	0.110178	-0.189194	0.0180409	-0.0275626	-0.0316272	-0.275959	-0.594378	0.0893463	0.128647	0.00764416	0.240962	-0.011201	-0.136405	-0.0337468	-0.067858	-0.0660334	-0.307295	0.262893	-0.279121	-0.0481232	0.0688862	-0.000636462	0.177388	0.00511884	-0.665799	-0.131762	-0.0314426	0.189971	0.0697365	-0.280458	-0.435178	-0.0475188	0.0604676	0.0137899	-0.0805242	-0.0396337	0.553157
3.36	0.209169	0.0764463	-0.102282	-0.0792491	-0.183006	0.231663	-0.0658715	-0.000213461	0.805873	0.00261316	-0.00165377	-0.00301829	0.108346	-0.175221	0.0178484	-0.0237681	-0.0341865	-0.239073	-0.59352	0.0824885	0.128736	0.0105419	0.240884	-0.00787115	-0.136936	-0.0387189	-0.0683634	-0.0611896	-0.304807	0.238047	-0.279538	-0.0338024	0.0688974	0.00394677	0.177416	-0.0010206	-0.667197	-0.123449	-0.0297562	0.162825	0.0670786	-0.23896	-0.435622	-0.0337363	0.060615	0.00856357	-0.0808984	-0.0412652	0.553097
3.37	0.210108	0.0662357	-0.102551	-0.0639477	-0.180771	0.18813	-0.0658731	-0.000217715	0.805898	0.00244595	-0.00167725	-0.00165491	0.106711	-0.148684	0.0177113	-0.0161661	-0.0362813	-0.18203	-0.592744	0.0708971	0.128784	0.00308881	0.240814	-0.00618401	-0.137484	-0.040613	-0.0687958	-0.0523516	-0.302672	0.192363	-0.279799	-0.0181643	0.0689625	0.0104955	0.177393	-0.0051172	-0.668436	-0.105967	-0.0283838	0.123659	0.06495	-0.175664	-0.436015	-0.0302755	0.0606957	0.00190896	-0.0812818	-0.0399861	0.553018
3.38	0.210881	0.0538229	-0.102746	-0.0441307	-0.179092	0.128184	-0.065875	-0.000231808	0.805922	0.00227786	-0.00168624	-0.000140794	0.105394	-0.11341	0.0176421	-0.00700851	-0.0377201	-0.108022	-0.592121	0.0532825	0.128887	0.0133519	0.240749	-0.00637427	-0.138023	-0.0436578	-0.0691084	-0.0394077	-0.301091	0.128415	-0.279882	0.00146267	0.0691	0.0149474	0.177313	-0.0101323	-0.669437	-0.0821456	-0.0274513	0.074554	0.0635518	-0.0959982	-0.436279	-0.0183785	0.0607024	-0.00552231	-0.0816444	-0.0350978	0.552902
3.39	0.211449	0.0386559	-0.102871	-0.0222704	-0.178092	0.0601604	-0.065877	-0.000214101	0.805943	0.00177819	-0.00168044	0.00130231	0.104464	-0.0717247	0.0176512	0.00248931	-0.0384126	-0.0353627	-0.591695	0.0323173	0.128967	0.00224386	0.2407	-0.00505378	-0.138545	-0.044849	-0.0692742	-0.0234973	-0.300217	0.0525322	-0.279761	0.021528	0.069254	0.0144714	0.177182	-0.0140246	-0.670154	-0.0539447	-0.0270156	0.0218653	0.0629928	-0.0112509	-0.436386	-0.00288939	0.0606286	-0.011097	-0.0819424	-0.0250284	0.552798
3.4	0.211774	0.0203614	-0.102918	0.00136298	-0.17782	-0.00903692	-0.0658791	-0.000275333	0.805957	0.00103854	-0.0016609	0.00257103	0.103983	-0.0246978	0.0177313	0.00986343	-0.0384161	0.0325244	-0.59149	0.00855298	0.128968	-0.000326177	0.240674	-0.00253384	-0.139003	-0.0406448	-0.0692782	-0.00465091	-0.300104	-0.0230722	-0.279461	0.037	0.0693771	0.00930816	0.177025	-0.016407	-0.670532	-0.0224962	-0.0270891	-0.0311201	0.063276	0.0690871	-0.436327	0.0140331	0.0604861	-0.0154474	-0.0821444	-0.0135732	0.552685
3.41	0.211839	0.00102182	-0.102875	0.0249999	-0.178263	-0.073967	-0.0658826	-0.000470707	0.805964	0.000234671	-0.00162989	0.00359723	0.10399	0.0250765	0.0178478	0.0135672	-0.0377766	0.0935908	-0.591546	-0.0187934	0.128935	-0.00780175	0.240672	0.00150074	-0.139346	-0.0324251	-0.0691198	0.0138304	-0.300708	-0.0917234	-0.279031	0.0473613	0.0694515	0.00618962	0.176851	-0.0175108	-0.670561	0.00964051	-0.0276577	-0.0806072	0.0643255	0.138689	-0.436103	0.0274156	0.0602899	-0.0191865	-0.0822371	-0.0021626	0.552597
3.42	0.211624	-0.0217049	-0.102735	0.0479028	-0.179354	-0.130435	-0.0658886	-0.000704726	0.805961	-0.000667617	-0.00158984	0.00436275	0.104503	0.0762321	0.0179757	0.0152854	-0.0365852	0.145079	-0.591865	-0.0445178	0.128813	-0.0143332	0.240703	0.00574773	-0.139516	-0.0163794	-0.0688279	0.0316646	-0.301946	-0.151651	-0.278533	0.0513547	0.069507	0.00385012	0.176686	-0.0151671	-0.670224	0.0448062	-0.0286665	-0.123979	0.0660075	0.193023	-0.435807	0.0305039	0.0600575	-0.0219679	-0.0822138	0.00950105	0.552542
3.43	0.211128	-0.0432501	-0.102491	0.0672029	-0.180994	-0.176084	-0.065897	-0.00101014	0.805949	-0.00160369	-0.00154355	0.00484146	0.105506	0.122291	0.018096	0.0159564	-0.03493	0.187621	-0.592422	-0.0667208	0.12867	-0.0155145	0.24077	0.00677693	-0.139465	0.0023612	-0.0684276	0.046877	-0.303705	-0.197933	-0.278022	0.0499342	0.0695452	0.00415905	0.176547	-0.0121814	-0.669514	0.0770858	-0.0300409	-0.157806	0.0681647	0.231335	-0.43554	0.0238346	0.0598072	-0.0235903	-0.0820883	0.0175309	0.552484
3.44	0.210398	-0.0598042	-0.102157	0.0822347	-0.183058	-0.209583	-0.065908	-0.00120262	0.805928	-0.00249363	-0.00149391	0.00502527	0.106914	0.157845	0.0181999	0.0157848	-0.032911	0.219506	-0.593181	-0.0854881	0.128514	-0.0161386	0.240866	0.0120971	-0.139205	0.0181832	-0.0679443	0.0589797	-0.305838	-0.229377	-0.277539	0.0464435	0.0696058	0.00762262	0.176432	-0.0105909	-0.668497	0.10107	-0.0316855	-0.181302	0.0706316	0.253283	-0.435324	0.0253391	0.059562	-0.0224203	-0.0818834	0.0255423	0.552423
3.45	0.209503	-0.070725	-0.101771	0.0907861	-0.185409	-0.229548	-0.065921	-0.0013194	0.8059	-0.00300947	-0.00144425	0.00484771	0.108616	0.179849	0.0183097	0.0158797	-0.0306371	0.240572	-0.59409	-0.0954899	0.128383	-0.0048894	0.240971	0.0122541	-0.138784	0.0288072	-0.0674189	0.0668767	-0.308192	-0.244343	-0.277093	0.0440971	0.0696788	0.00410193	0.176343	-0.010497	-0.66727	0.116051	-0.0334725	-0.191879	0.0732513	0.259505	-0.435101	0.0256449	0.059319	-0.021717	-0.0816321	0.0281042	0.552339
3.46	0.208509	-0.0761978	-0.10135	0.092867	-0.187905	-0.236732	-0.0659345	-0.00142077	0.805869	-0.00328294	-0.00139814	0.00435805	0.110483	0.189414	0.0184113	0.0157786	-0.0282114	0.248538	-0.595074	-0.0996849	0.128369	-0.00426206	0.241083	0.0130868	-0.138264	0.0354399	-0.0668572	0.0701149	-0.31062	-0.245921	-0.276667	0.0409645	0.0697207	0.00516633	0.176273	-0.00630296	-0.665925	0.123135	-0.0353	-0.19002	0.0758651	0.251791	-0.434849	0.025844	0.0590978	-0.018568	-0.0813444	0.031552	0.552291
3.47	0.207484	-0.0776488	-0.100941	0.0884944	-0.190391	-0.22913	-0.065948	-0.00131825	0.805836	-0.00324409	-0.00135781	0.0036703	0.112375	0.186673	0.0185208	0.0165711	-0.0257996	0.240138	-0.596048	-0.0952621	0.128346	0.0054427	0.241189	0.0105964	-0.13768	0.0419133	-0.0663165	0.0680012	-0.312977	-0.231479	-0.276299	0.0323411	0.0697924	0.00751387	0.176234	-0.00181325	-0.664549	0.122916	-0.037034	-0.175547	0.0783303	0.229745	-0.434559	0.0295276	0.0589206	-0.0129557	-0.0810371	0.0333207	0.552276
3.48	0.206484	-0.0751981	-0.100573	0.0778069	-0.192727	-0.209115	-0.0659607	-0.00119784	0.805805	-0.00290099	-0.00132557	0.00274033	0.114178	0.173028	0.018643	0.0176081	-0.0235226	0.220182	-0.59694	-0.0837792	0.128432	0.00897777	0.241271	0.00585179	-0.13705	0.0479378	-0.0658327	0.0616743	-0.31512	-0.203982	-0.276033	0.0202084	0.0698679	0.00862119	0.176231	0.00197878	-0.663218	0.116893	-0.0385699	-0.149825	0.0805192	0.1968	-0.434257	0.0297539	0.0588114	-0.0039695	-0.0807244	0.0342534	0.552329
3.49	0.20556	-0.0673504	-0.100283	0.0614134	-0.194781	-0.175874	-0.0659717	-0.000989683	0.805779	-0.00220814	-0.00130327	0.00168838	0.115785	0.145622	0.0187826	0.0174946	-0.0215186	0.182015	-0.597683	-0.0645655	0.128511	0.00734489	0.241328	0.00423837	-0.136403	0.0495595	-0.0654471	0.0504153	-0.316929	-0.163327	-0.275894	0.0082935	0.0699218	0.0015111	0.176271	0.00496013	-0.662004	0.104305	-0.0398049	-0.113575	0.0823284	0.152599	-0.433929	0.028421	0.0587728	0.00233135	-0.0804349	0.0311189	0.552412
3.5	0.204798	-0.0524983	-0.100108	0.0367524	-0.196377	-0.124546	-0.0659798	-0.000594239	0.805759	-0.00172856	-0.00129294	0.000353852	0.117042	0.103737	0.0189288	0.0160381	-0.0200148	0.11909	-0.598203	-0.0399928	0.128574	0.00365911	0.241348	0.000626388	-0.135819	0.0461005	-0.0651997	0.032584	-0.318269	-0.109496	-0.27587	-0.00456974	0.0699299	-0.00132696	0.176347	0.00985423	-0.661004	0.0803855	-0.0406173	-0.0629809	0.0836122	0.092717	-0.433672	0.0238743	0.0588052	0.00795422	-0.0801586	0.0270744	0.552553
3.51	0.204276	-0.0317213	-0.10007	0.00814612	-0.197329	-0.0576467	-0.0659842	-0.000256322	0.805748	-0.000669987	-0.00129666	-0.00110364	0.117825	0.0509422	0.019045	0.0107834	-0.0192337	0.037997	-0.59846	-0.0122914	0.128602	0.00406238	0.241328	-0.00474498	-0.135336	0.0392523	-0.0651229	0.010578	-0.319011	-0.044038	-0.275997	-0.020334	0.0698633	-0.0114477	0.176467	0.0135615	-0.660322	0.0472899	-0.0409052	-0.00441718	0.084204	0.0184246	-0.433491	0.0122539	0.0588987	0.0131852	-0.0799257	0.020865	0.552702
3.52	0.204056	-0.0080527	-0.10016	-0.0180826	-0.197535	0.0144894	-0.0659854	-5.88E-05	0.805745	-2.89E-05	-0.00131431	-0.00242987	0.118056	-0.00428445	0.0190963	0.00163988	-0.0192751	-0.0458634	-0.598447	0.0136809	0.128613	-0.00446408	0.241279	-0.0070334	-0.135018	0.0264851	-0.0652207	-0.0103986	-0.319094	0.0239075	-0.276252	-0.0304802	0.0697215	-0.0182347	0.17661	0.01622	-0.660046	0.0112631	-0.040648	0.0516595	0.0840014	-0.0615272	-0.433378	0.00596138	0.0590458	0.0172664	-0.0797562	0.0127351	0.552828
3.53	0.20415	0.0155107	-0.100355	-0.0413537	-0.196971	0.0862489	-0.0659847	0.000203594	0.805749	0.000584489	-0.00134434	-0.00354855	0.117739	-0.0579618	0.0190707	-0.00874104	-0.0201361	-0.12485	-0.598182	0.0372861	0.128534	-0.00706149	0.241215	-0.0047011	-0.134886	0.0145442	-0.0654822	-0.0294579	-0.318506	0.0906116	-0.276612	-0.0413284	0.0694921	-0.0243521	0.176771	0.0170988	-0.660188	-0.0253597	-0.0398752	0.102446	0.0829821	-0.139987	-0.433377	-0.00453662	0.0592323	0.0199846	-0.0796551	0.0054734	0.552946
3.54	0.204549	0.0392507	-0.100617	-0.0615672	-0.195687	0.150801	-0.0659821	0.000313798	0.805758	0.00110156	-0.00138441	-0.00441547	0.116913	-0.107526	0.0189491	-0.0180943	-0.0217198	-0.191764	-0.597708	0.0576892	0.128466	-0.0102	0.241149	-0.00921421	-0.134925	0.000451749	-0.0658656	-0.0459864	-0.317282	0.152554	-0.277076	-0.0505447	0.0692717	-0.0193296	0.176932	0.0165175	-0.660726	-0.062329	-0.0386695	0.144995	0.0812057	-0.207882	-0.433517	-0.0244312	0.059456	0.0219728	-0.0796372	-0.00465863	0.553011
3.55	0.205224	0.0575436	-0.100934	-0.0765924	-0.193793	0.202749	-0.0659786	0.000328001	0.805773	0.00155481	-0.00143157	-0.00496922	0.115646	-0.144438	0.0187568	-0.0254498	-0.0238872	-0.242489	-0.597065	0.0708697	0.128383	-0.00379888	0.241079	-0.00737708	-0.135134	-0.0106865	-0.0663436	-0.0568894	-0.315501	0.203519	-0.277612	-0.0562737	0.0691027	-0.013658	0.177082	0.0141202	-0.661623	-0.0916787	-0.0371194	0.17615	0.0788194	-0.259043	-0.433788	-0.0345977	0.0597084	0.023615	-0.079728	-0.0158354	0.55305
3.56	0.206105	0.0710455	-0.101277	-0.0858781	-0.191445	0.237427	-0.0659755	0.000204287	0.80579	0.00199578	-0.00148248	-0.00512389	0.114056	-0.171308	0.018511	-0.0302275	-0.0264493	-0.272402	-0.596305	0.0808823	0.12836	-0.00309896	0.241009	-0.00679022	-0.135463	-0.0198792	-0.0668623	-0.0623387	-0.313292	0.239863	-0.278193	-0.0591993	0.0689891	-0.00883616	0.177216	0.0126701	-0.662791	-0.113555	-0.0353479	0.193487	0.0760194	-0.288102	-0.434154	-0.0414153	0.0599687	0.0222908	-0.0799139	-0.0262457	0.553055
3.57	0.207116	0.0774612	-0.101628	-0.0886499	-0.188832	0.253685	-0.0659739	0.000147185	0.805811	0.00209416	-0.00153295	-0.00488717	0.112264	-0.182678	0.0182493	-0.0316414	-0.0292067	-0.282285	-0.595466	0.0848529	0.128356	0.00189099	0.240942	-0.00561992	-0.135877	-0.0260687	-0.0673895	-0.0629025	-0.31081	0.258286	-0.278776	-0.0569406	0.0689066	-0.00599904	0.177327	0.00898678	-0.664134	-0.125208	-0.0334816	0.196279	0.0730389	-0.29425	-0.434568	-0.0454095	0.060211	0.0193604	-0.0801806	-0.0310461	0.553016
3.58	0.20818	0.0797088	-0.101978	-0.08798	-0.186148	0.251259	-0.0659739	-3.32E-05	0.805834	0.00210566	-0.00157875	-0.00420886	0.110404	-0.185377	0.0180131	-0.0278607	-0.0319606	-0.271185	-0.594608	0.0864756	0.128396	0.00812621	0.240865	-0.00773796	-0.13636	-0.0335216	-0.0679151	-0.0649486	-0.308245	0.257733	-0.2793	-0.0472453	0.068861	-0.00164215	0.177402	0.00587397	-0.665552	-0.128977	-0.0316415	0.187765	0.0701223	-0.276693	-0.434994	-0.0418797	0.0604133	0.0145473	-0.0805111	-0.0377272	0.552972
3.59	0.209226	0.0764403	-0.102296	-0.0779009	-0.183595	0.22896	-0.0659748	-0.000183798	0.805857	0.00245773	-0.00161598	-0.0031805	0.108588	-0.174129	0.0178092	-0.025091	-0.0344854	-0.236787	-0.593765	0.0819783	0.128492	0.00805901	0.24079	-0.00941403	-0.136894	-0.038499	-0.0684047	-0.0595337	-0.305794	0.235424	-0.279718	-0.035259	0.0688762	0.00401763	0.177437	0.000813443	-0.66694	-0.122696	-0.0299719	0.161461	0.0674873	-0.237756	-0.435371	-0.0371723	0.0605586	0.00847206	-0.0808818	-0.0400281	0.552905
3.6	0.210171	0.0663682	-0.102558	-0.0638385	-0.181381	0.187833	-0.0659769	-0.000246315	0.805881	0.00252157	-0.00164122	-0.00182607	0.106961	-0.147742	0.0176569	-0.0166847	-0.0365712	-0.18244	-0.59301	0.0689309	0.128534	0.00535928	0.240728	-0.0062751	-0.137443	-0.040624	-0.0688228	-0.0519307	-0.303673	0.19253	-0.27999	-0.0185676	0.0689301	0.00868797	0.177419	-0.00427918	-0.668183	-0.105416	-0.0286092	0.124664	0.0653585	-0.177246	-0.435676	-0.0276842	0.0606378	0.00178237	-0.0812609	-0.0389535	0.552836
3.61	0.21095	0.0546574	-0.102756	-0.0443066	-0.179691	0.130174	-0.0659791	-0.000259264	0.805904	0.00225369	-0.00165226	-0.000374324	0.105641	-0.11479	0.0175782	-0.00881955	-0.038024	-0.11053	-0.592397	0.0534218	0.128639	0.0112354	0.240669	-0.00509844	-0.137979	-0.0435467	-0.0691349	-0.0387516	-0.302079	0.130621	-0.280086	-4.33E-06	0.0690633	0.0156575	0.177347	-0.00991607	-0.669186	-0.0827449	-0.0276577	0.076451	0.0639309	-0.100318	-0.435887	-0.0132214	0.0606455	-0.00306763	-0.0816141	-0.0331668	0.552751
3.62	0.211532	0.0397184	-0.102883	-0.022524	-0.178661	0.0636374	-0.0659814	-0.000249668	0.805925	0.00172165	-0.00164876	0.00105768	0.10469	-0.0733808	0.0175752	0.000402541	-0.0387535	-0.0392686	-0.591964	0.0332895	0.128716	0.00384662	0.240623	-0.0039358	-0.138503	-0.0450256	-0.0693026	-0.022859	-0.301167	0.0574053	-0.27998	0.0205456	0.0692068	0.0144134	0.177222	-0.0149987	-0.669915	-0.0545057	-0.027193	0.0243125	0.0633209	-0.0171904	-0.435943	0.00143538	0.0605829	-0.00950802	-0.081912	-0.0259252	0.552655
3.63	0.21187	0.0212897	-0.102936	-0.000252208	-0.178343	-0.00409623	-0.065984	-0.000263292	0.805939	0.000931237	-0.00163154	0.00233796	0.104185	-0.0281335	0.0176467	0.00870696	-0.0388074	0.0271233	-0.591748	0.0112806	0.12872	0.000338191	0.240591	-0.00266033	-0.138958	-0.0403722	-0.0693175	-0.00588608	-0.300996	-0.0168628	-0.279699	0.0354003	0.0693399	0.0100361	0.177068	-0.0165491	-0.670304	-0.0233138	-0.0272266	-0.026815	0.0635419	0.0624174	-0.435877	0.0121013	0.0604537	-0.0145288	-0.0821212	-0.0150123	0.552578
3.64	0.211942	0.000839436	-0.102898	0.0234914	-0.17873	-0.0683669	-0.0659879	-0.000492461	0.805946	0.00028301	-0.00160273	0.00337591	0.104169	0.0229751	0.0177553	0.0124814	-0.0382265	0.087285	-0.591784	-0.0171159	0.128675	-0.00908841	0.240591	0.00223592	-0.139288	-0.0300525	-0.069175	0.0130999	-0.301538	-0.0855596	-0.279295	0.0447091	0.0694176	0.00731668	0.176905	-0.0167073	-0.670333	0.010362	-0.0277501	-0.0761697	0.0645225	0.13164	-0.435675	0.029416	0.0602724	-0.0180831	-0.0822229	-0.00334433	0.552501
3.65	0.211739	-0.0207627	-0.102766	0.0450898	-0.179757	-0.123984	-0.0659942	-0.000726594	0.805944	-0.000518289	-0.00156471	0.0041927	0.104652	0.0717586	0.0178782	0.0154424	-0.0371013	0.138159	-0.592078	-0.0408511	0.128576	-0.0101098	0.240615	0.00375295	-0.139449	-0.0153732	-0.0689013	0.0293683	-0.302708	-0.144061	-0.27882	0.0491681	0.0694808	0.00294097	0.176745	-0.0150456	-0.670001	0.044242	-0.0287096	-0.118286	0.0661365	0.186251	-0.435399	0.0260728	0.0600518	-0.0216063	-0.0822167	0.00816278	0.552441
3.66	0.211262	-0.0420184	-0.102539	0.0646202	-0.181327	-0.169815	-0.066003	-0.00103764	0.805933	-0.0014772	-0.00151999	0.00469635	0.105613	0.118345	0.0180032	0.0159059	-0.0355146	0.181028	-0.592609	-0.0648178	0.128453	-0.0158044	0.240674	0.00740152	-0.139399	0.00252282	-0.0685276	0.0450983	-0.304397	-0.191633	-0.27833	0.0485307	0.0695112	0.00578291	0.176609	-0.0126047	-0.669306	0.0762776	-0.0300279	-0.152661	0.0682298	0.225218	-0.435176	0.0200567	0.0598116	-0.0236424	-0.0821062	0.0147745	0.5524
3.67	0.210557	-0.0574838	-0.102223	0.0792736	-0.18332	-0.202993	-0.0660141	-0.00124137	0.805914	-0.0022232	-0.0014718	0.00488687	0.106968	0.151291	0.0181172	0.0163916	-0.0335634	0.213283	-0.593331	-0.0807234	0.128302	-0.00978563	0.24076	0.00992326	-0.139151	0.0168057	-0.0680685	0.0566572	-0.306462	-0.222453	-0.277859	0.0456058	0.0695797	0.00574697	0.176494	-0.0101037	-0.66831	0.0992116	-0.0316163	-0.176097	0.0706396	0.247709	-0.43501	0.0163964	0.0595641	-0.0239099	-0.0819297	0.0225689	0.552344
3.68	0.209689	-0.0684714	-0.10185	0.0874954	-0.185607	-0.224016	-0.0660272	-0.00138269	0.805887	-0.00286735	-0.00142328	0.00475998	0.108615	0.174887	0.0182289	0.0169111	-0.0313418	0.234914	-0.594203	-0.0929837	0.128222	-0.00594908	0.240857	0.00945093	-0.138754	0.0269345	-0.0675586	0.0636369	-0.308755	-0.238782	-0.27741	0.0441912	0.069627	0.00283873	0.176403	-0.00731533	-0.667102	0.114296	-0.0333606	-0.186976	0.0732103	0.255609	-0.434887	0.0191132	0.0593226	-0.0211922	-0.0816847	0.0278005	0.552285
3.69	0.208724	-0.0734747	-0.101446	0.0905702	-0.188043	-0.230581	-0.0660412	-0.00138698	0.805856	-0.00311692	-0.00137775	0.00431397	0.110427	0.18337	0.0183378	0.015823	-0.0289728	0.242402	-0.595157	-0.0959974	0.128178	-0.003097	0.240964	0.0104995	-0.138258	0.0331702	-0.0670202	0.0676037	-0.311133	-0.240452	-0.276984	0.0408408	0.0696663	0.00565375	0.176333	-0.00714313	-0.665777	0.120083	-0.035146	-0.186348	0.0757853	0.247476	-0.434738	0.0196866	0.0591037	-0.0188434	-0.0814043	0.0309567	0.552231
3.7	0.207732	-0.0746644	-0.101048	0.0861581	-0.190473	-0.223765	-0.0660552	-0.00143753	0.805825	-0.00307402	-0.0013379	0.00361593	0.112265	0.180162	0.0184468	0.0164933	-0.0266093	0.235188	-0.596103	-0.0915416	0.12818	0.00380745	0.241061	0.00980976	-0.137701	0.0392623	-0.066494	0.0658715	-0.313446	-0.226792	-0.276618	0.0330744	0.0697393	0.00781469	0.176289	-0.00415316	-0.664433	0.119738	-0.0368512	-0.172308	0.0782154	0.226614	-0.434548	0.021039	0.0589269	-0.0125722	-0.0810941	0.032718	0.552221
3.71	0.206755	-0.0742169	-0.100686	0.0769069	-0.192761	-0.205125	-0.0660688	-0.001316	0.805796	-0.00278198	-0.00130596	0.00274559	0.114028	0.169758	0.0185654	0.01694	-0.0243805	0.215655	-0.596971	-0.0815607	0.12823	0.00834491	0.241144	0.00723912	-0.137091	0.0465558	-0.0660181	0.0611019	-0.315552	-0.200451	-0.276345	0.0216912	0.0698166	0.00793545	0.176277	0.00216854	-0.663126	0.116405	-0.0383671	-0.148451	0.0803792	0.194746	-0.43432	0.0198812	0.0588131	-0.00623706	-0.0807829	0.0315104	0.552273
3.72	0.205845	-0.0658189	-0.100397	0.0604967	-0.194784	-0.174287	-0.066081	-0.00106236	0.80577	-0.00226937	-0.00128361	0.00169769	0.115613	0.143967	0.0187014	0.0178051	-0.0224046	0.181058	-0.597703	-0.0646322	0.128327	0.0086447	0.241196	0.00314573	-0.136464	0.0470919	-0.0656329	0.0494253	-0.317339	-0.162632	-0.276185	0.0107474	0.0698694	0.00159982	0.176305	0.00423599	-0.661921	0.102744	-0.0395967	-0.11347	0.0821759	0.153253	-0.434115	0.0155632	0.0587726	0.000899714	-0.0804886	0.0288023	0.552388
3.73	0.205091	-0.0527509	-0.10022	0.0378957	-0.196375	-0.12506	-0.0660901	-0.000736108	0.805751	-0.00154124	-0.00127289	0.00041257	0.116862	0.104421	0.0188425	0.0153628	-0.0208997	0.120377	-0.598222	-0.0400251	0.128391	0.00383209	0.241213	0.000339094	-0.135895	0.0454983	-0.0653808	0.0334515	-0.318681	-0.110426	-0.276141	-0.00310029	0.0698682	-0.00198586	0.176372	0.0094826	-0.660928	0.0809426	-0.0404238	-0.0657613	0.0834728	0.0949923	-0.433932	0.0162887	0.0587958	0.00611164	-0.0802199	0.0259728	0.552511
3.74	0.204567	-0.0323077	-0.100171	0.0103629	-0.19735	-0.0608992	-0.0660958	-0.000388047	0.805739	-0.000643299	-0.00127562	-0.000970188	0.117656	0.0535574	0.018955	0.0105399	-0.020085	0.0430945	-0.598485	-0.0137719	0.128424	0.00244843	0.241194	-0.00490283	-0.135423	0.0379045	-0.0652904	0.012245	-0.319449	-0.0479885	-0.276242	-0.017224	0.0698161	-0.00909899	0.176476	0.0129037	-0.660241	0.0484574	-0.0407503	-0.00929725	0.0841024	0.0232129	-0.433815	0.00996297	0.0588779	0.0114515	-0.079984	0.0203169	0.552663
3.75	0.204333	-0.00894875	-0.100253	-0.0164082	-0.197597	0.00982896	-0.0660982	-0.000181393	0.805737	3.74E-05	-0.00129218	-0.00231294	0.117914	-0.00162174	0.0190134	0.00244418	-0.0200696	-0.0396223	-0.598482	0.0126232	0.128434	-0.00173988	0.241141	-0.00666717	-0.13511	0.025847	-0.0653743	-0.00902839	-0.319578	0.0185882	-0.276467	-0.0279789	0.0696751	-0.0188099	0.176607	0.0149184	-0.659947	0.0128178	-0.040536	0.0468864	0.0839573	-0.0550537	-0.433754	3.08E-05	0.0590127	0.0156693	-0.0798085	0.0145262	0.552792
3.76	0.204414	0.0149906	-0.100434	-0.0401408	-0.197094	0.0804849	-0.0660984	8.31E-05	0.805741	0.000713895	-0.00132114	-0.00342954	0.117627	-0.0554306	0.0189883	-0.00723334	-0.0208579	-0.118113	-0.598234	0.0364448	0.128369	-0.00885938	0.241077	-0.00667236	-0.13498	0.0135218	-0.065608	-0.0284017	-0.31905	0.0851753	-0.276799	-0.0390102	0.0694784	-0.0190748	0.176753	0.0153206	-0.660071	-0.0245758	-0.0398224	0.0976788	0.0830103	-0.132248	-0.433793	-0.0117392	0.059194	0.0196306	-0.0797036	0.0061541	0.552913
3.77	0.204799	0.0368919	-0.100691	-0.057694	-0.195879	0.144024	-0.0660969	0.000188095	0.80575	0.00112497	-0.0013602	-0.00432682	0.116832	-0.101822	0.0188764	-0.0189099	-0.0223664	-0.183749	-0.597772	0.0543131	0.128298	-0.00673868	0.24101	-0.00426588	-0.135024	0.00100894	-0.0659719	-0.0416899	-0.317886	0.146003	-0.277238	-0.0482171	0.0692683	-0.0197541	0.176907	0.0154206	-0.660591	-0.0591078	-0.0386724	0.137549	0.0813149	-0.200733	-0.433957	-0.0277062	0.0594182	0.0221681	-0.0796822	-0.00551771	0.552986
3.78	0.205458	0.0563103	-0.101001	-0.0732381	-0.194054	0.195404	-0.0660945	0.000248229	0.805765	0.00149468	-0.00140654	-0.00489861	0.115598	-0.140465	0.018689	-0.0260657	-0.0244598	-0.234029	-0.597147	0.0690611	0.12822	-0.00814063	0.24094	-0.00670985	-0.135233	-0.0108043	-0.0664286	-0.0531898	-0.316172	0.19612	-0.277754	-0.0545427	0.0691107	-0.012281	0.17705	0.0126608	-0.661474	-0.0899379	-0.0371788	0.168957	0.0790048	-0.251705	-0.434219	-0.0304871	0.059666	0.0227894	-0.079767	-0.0143369	0.55301
3.79	0.206324	0.0696001	-0.101342	-0.0839186	-0.191778	0.23085	-0.0660925	0.000148101	0.805782	0.00179058	-0.00145665	-0.00505926	0.114042	-0.167084	0.0184535	-0.0295905	-0.0269491	-0.2654	-0.596404	0.078552	0.128181	-0.0020612	0.240868	-0.00649038	-0.135565	-0.0201727	-0.0669348	-0.0612093	-0.314031	0.23305	-0.278313	-0.0569474	0.068976	-0.0117296	0.177178	0.0129626	-0.662635	-0.111646	-0.0354593	0.188285	0.076276	-0.281709	-0.434567	-0.0425162	0.0599197	0.0223675	-0.0799382	-0.0243173	0.553025
3.8	0.207319	0.0771163	-0.10169	-0.0877917	-0.189235	0.2474	-0.0660921	0.000121777	0.805801	0.00205405	-0.00150657	-0.00483505	0.112291	-0.180127	0.0181973	-0.0301446	-0.0296389	-0.275801	-0.595596	0.0830016	0.128178	0.00041549	0.240803	-0.00701909	-0.135981	-0.0264689	-0.067455	-0.06348	-0.311621	0.251813	-0.278882	-0.0562276	0.0688968	-0.0056574	0.177292	0.00989401	-0.663966	-0.12511	-0.0336421	0.192394	0.0733557	-0.288573	-0.434959	-0.0432369	0.0601576	0.0197859	-0.0801959	-0.0300809	0.552999
3.81	0.208381	0.079944	-0.102033	-0.0864835	-0.186611	0.246018	-0.0660921	-0.000132667	0.805823	0.00209136	-0.0015522	-0.00421783	0.110446	-0.183576	0.0179597	-0.0279915	-0.0323323	-0.265786	-0.594751	0.0849041	0.128214	0.00747571	0.24073	-0.00774215	-0.136476	-0.0345811	-0.0679733	-0.0647926	-0.309116	0.252205	-0.2794	-0.0467126	0.0688477	-0.000954542	0.177365	0.00603961	-0.665389	-0.129364	-0.0318486	0.183915	0.0704806	-0.273281	-0.435368	-0.0405215	0.0603555	0.0136361	-0.0805133	-0.0364107	0.552968
3.82	0.209414	0.0746958	-0.10235	-0.0772699	-0.184105	0.225803	-0.0660936	-0.00021061	0.805846	0.00209695	-0.00158988	-0.00326663	0.10866	-0.169747	0.017758	-0.0246642	-0.0348162	-0.234122	-0.593932	0.0780655	0.128303	0.00817136	0.240661	-0.00640481	-0.137008	-0.0365598	-0.0684611	-0.059004	-0.306717	0.231482	-0.279812	-0.035938	0.0688585	0.00269931	0.177404	0.00112366	-0.66677	-0.12146	-0.030207	0.160159	0.0678715	-0.237015	-0.435758	-0.0361828	0.060498	0.00867752	-0.0808703	-0.0390225	0.552911
3.83	0.210352	0.0660686	-0.102613	-0.0638687	-0.181911	0.187311	-0.066096	-0.000241116	0.80587	0.0021371	-0.0016164	-0.00198663	0.10705	-0.14753	0.017605	-0.0172164	-0.0368934	-0.183297	-0.593189	0.0690714	0.128363	0.00799339	0.240592	-0.0050503	-0.137547	-0.03956	-0.0688765	-0.0511224	-0.304618	0.192298	-0.280092	-0.0198064	0.0689176	0.00930513	0.177391	-0.00394262	-0.668015	-0.106351	-0.0288507	0.125023	0.0657379	-0.179665	-0.436091	-0.0254289	0.0605851	0.00302329	-0.0812295	-0.0378754	0.552838
3.84	0.211123	0.0545558	-0.102809	-0.0441788	-0.180222	0.130696	-0.0660986	-0.000297497	0.805891	0.00205875	-0.00162926	-0.000572245	0.105743	-0.112946	0.0175206	-0.00934805	-0.0383605	-0.112625	-0.592585	0.050366	0.128451	0.00890738	0.240543	-0.00421678	-0.138061	-0.0419862	-0.069183	-0.0378622	-0.303014	0.132484	-0.280213	-0.00278526	0.069031	0.0135957	0.177331	-0.0093437	-0.669022	-0.0843277	-0.0278955	0.0771805	0.0642769	-0.104499	-0.436315	-0.0148375	0.0606016	-0.00294951	-0.0815822	-0.0349502	0.552733
3.85	0.211702	0.0398446	-0.102934	-0.0231518	-0.179179	0.0662054	-0.0661017	-0.000292574	0.80591	0.00162168	-0.00162785	0.000832521	0.104807	-0.0739774	0.0175143	-2.15E-06	-0.0391122	-0.0413172	-0.592172	0.0322676	0.128536	0.00585139	0.240498	-0.00340821	-0.13856	-0.0427908	-0.0693496	-0.0227545	-0.302076	0.0609175	-0.280142	0.0166668	0.0691768	0.0134228	0.177222	-0.0139481	-0.669766	-0.0568451	-0.0274178	0.0268497	0.0636151	-0.0234229	-0.436375	0.0002636	0.0605444	-0.00910256	-0.0818791	-0.0255487	0.552629
3.86	0.212044	0.0210839	-0.102989	-0.000480256	-0.178827	-0.000299089	-0.0661047	-0.000291002	0.805923	0.00104044	-0.00161293	0.00210501	0.104295	-0.0274388	0.0175816	0.00747574	-0.0391937	0.0235655	-0.591956	0.0101897	0.12855	-0.00262574	0.240472	-0.00103953	-0.138993	-0.0376109	-0.0693722	-0.00506521	-0.301862	-0.0125098	-0.279899	0.0315815	0.0692981	0.00942326	0.177082	-0.0158255	-0.670181	-0.0253766	-0.0274214	-0.0241306	0.0637664	0.0547595	-0.436277	0.0166124	0.0604201	-0.0131274	-0.0820867	-0.0134136	0.552518
3.87	0.212122	0.00079155	-0.102954	0.0214412	-0.179168	-0.0633756	-0.0661088	-0.00043245	0.805929	0.000447544	-0.00158646	0.00313829	0.104267	0.0210183	0.0176849	0.0127744	-0.0386587	0.0821371	-0.591985	-0.0146664	0.128514	-0.0078689	0.240466	0.00114558	-0.139304	-0.0281024	-0.0692394	0.0117082	-0.302351	-0.0797417	-0.279529	0.0419567	0.0693828	0.00622925	0.176929	-0.0156927	-0.670238	0.00705223	-0.0279071	-0.0711562	0.0646686	0.123807	-0.436033	0.0338723	0.0602404	-0.0174165	-0.0821961	-0.00145521	0.552427
3.88	0.211927	-0.0207121	-0.102824	0.0433493	-0.180142	-0.118644	-0.0661144	-0.000769705	0.805928	-0.00057846	-0.00155092	0.00394103	0.104725	0.0703405	0.0178018	0.0150518	-0.0375871	0.131403	-0.592261	-0.0404529	0.128376	-0.014334	0.2405	0.00490378	-0.139453	-0.013751	-0.0689757	0.0284121	-0.303462	-0.138037	-0.279079	0.0467695	0.0694361	0.00409718	0.176779	-0.0135441	-0.669935	0.0414995	-0.0288245	-0.113314	0.0662008	0.178326	-0.435727	0.0323789	0.0600222	-0.0211669	-0.0821908	0.00651381	0.552366
3.89	0.211462	-0.0415492	-0.102602	0.0628091	-0.18165	-0.163426	-0.066123	-0.000916473	0.805917	-0.0015393	-0.0015087	0.00444373	0.105658	0.115702	0.017921	0.0152561	-0.0360708	0.174269	-0.592774	-0.0636127	0.128245	-0.0137238	0.240554	0.0094842	-0.139395	0.0038271	-0.0686146	0.044379	-0.305084	-0.184554	-0.278612	0.0462204	0.0694747	0.00424925	0.176647	-0.0121492	-0.669275	0.0728323	-0.0300942	-0.147451	0.0682117	0.216924	-0.435464	0.0264157	0.0597831	-0.0230817	-0.0820833	0.0152499	0.552331
3.9	0.210764	-0.0568197	-0.102293	0.0771961	-0.183576	-0.196066	-0.0661336	-0.00115104	0.805898	-0.0021924	-0.00146303	0.00465316	0.106993	0.147903	0.0180263	0.0151029	-0.0341879	0.20517	-0.593483	-0.0786298	0.128092	-0.0152939	0.240639	0.0103297	-0.13913	0.0178933	-0.0681687	0.0561934	-0.307079	-0.2152	-0.278168	0.0432349	0.0695334	0.00749526	0.176541	-0.0098193	-0.668307	0.0959719	-0.0316291	-0.170642	0.0705412	0.239857	-0.435265	0.0177221	0.0595344	-0.023901	-0.081912	0.0224614	0.552281
3.91	0.209917	-0.0667755	-0.101927	0.0855724	-0.185787	-0.216719	-0.0661458	-0.00120549	0.805873	-0.00275126	-0.0014164	0.00459101	0.108591	0.169235	0.0181283	0.0157636	-0.0320559	0.225905	-0.594322	-0.0893932	0.127965	-0.00867539	0.240737	0.0102561	-0.13873	0.0269063	-0.0676664	0.0629325	-0.309296	-0.231595	-0.277745	0.0421068	0.069597	0.00358378	0.176453	-0.00819124	-0.667143	0.110334	-0.033323	-0.18205	0.0730334	0.248418	-0.4351	0.0184195	0.0592902	-0.0226432	-0.0816798	0.0263952	0.552224
3.92	0.208976	-0.0722563	-0.10153	0.0884335	-0.188151	-0.224756	-0.0661581	-0.00129934	0.805843	-0.00308806	-0.00137224	0.00420502	0.11035	0.17919	0.0182309	0.0153361	-0.0297639	0.236141	-0.59524	-0.0941218	0.127904	-0.00468191	0.240839	0.0105874	-0.138243	0.0329152	-0.0671381	0.0660579	-0.311605	-0.23454	-0.277336	0.0396546	0.0696181	0.00237142	0.176388	-0.00628767	-0.665861	0.117328	-0.0350638	-0.182024	0.0755462	0.242769	-0.434919	0.0248155	0.0590743	-0.0181079	-0.0814012	0.0281516	0.552181
3.93	0.208003	-0.074339	-0.101147	0.0837776	-0.19052	-0.218057	-0.0661706	-0.00116116	0.805813	-0.00306472	-0.00133291	0.00360603	0.112143	0.17703	0.018343	0.0168292	-0.0274645	0.228191	-0.596159	-0.0894471	0.127864	0.000743947	0.240935	0.0106786	-0.137701	0.0394115	-0.0666331	0.06321	-0.313866	-0.221951	-0.276971	0.0330151	0.0696763	0.00772301	0.176344	-0.00403768	-0.66455	0.118174	-0.0367266	-0.168029	0.0779367	0.223074	-0.434683	0.0210354	0.0588954	-0.0135047	-0.0811096	0.0304371	0.55216
3.94	0.207043	-0.0720576	-0.100792	0.0758991	-0.192756	-0.201362	-0.0661816	-0.00106685	0.805784	-0.00268313	-0.00130085	0.0027614	0.113869	0.166433	0.0184563	0.0161848	-0.0252898	0.211456	-0.597009	-0.0812027	0.127917	0.00702984	0.241021	0.00630481	-0.137112	0.0437174	-0.0661698	0.0595551	-0.315932	-0.197607	-0.276688	0.0233358	0.0697444	0.00572854	0.176331	0.000342423	-0.663263	0.113564	-0.0382163	-0.147066	0.0800736	0.193314	-0.434452	0.0226761	0.0587776	-0.00678416	-0.0808049	0.0318814	0.552216
3.95	0.206152	-0.0649501	-0.100501	0.0610379	-0.194746	-0.171577	-0.0661912	-0.00080162	0.805759	-0.00229347	-0.00127777	0.00180582	0.115426	0.141941	0.0185811	0.0159694	-0.0233508	0.178628	-0.597738	-0.0643391	0.127992	0.00836104	0.241077	0.00359494	-0.136509	0.0457977	-0.0657861	0.0495871	-0.317698	-0.160831	-0.276519	0.0110283	0.0698163	0.00506223	0.176355	0.00369611	-0.662079	0.101621	-0.0394416	-0.114217	0.0818642	0.153139	-0.434218	0.0183893	0.0587301	-0.000211442	-0.0805179	0.0285164	0.552315
3.96	0.205412	-0.0509604	-0.100316	0.0381157	-0.196323	-0.125026	-0.0661971	-0.000471586	0.80574	-0.00147098	-0.00126544	0.00061168	0.116655	0.1019	0.0187101	0.0152884	-0.0218507	0.121989	-0.598255	-0.0396846	0.128065	0.00608977	0.241099	-0.000173936	-0.135965	0.0411808	-0.0655248	0.0328413	-0.319029	-0.110437	-0.276457	0.000912823	0.0698378	-0.000243896	0.176408	0.00732032	-0.661094	0.079666	-0.0402846	-0.0675746	0.0831757	0.0986153	-0.434036	0.0187798	0.0587545	0.00655167	-0.0802548	0.0268686	0.552457
3.97	0.204896	-0.0321889	-0.100269	0.0114057	-0.197307	-0.0631667	-0.0661992	-0.000118392	0.80573	-0.000543778	-0.00126588	-0.000719506	0.117432	0.0530423	0.01883	0.0107968	-0.0210111	0.0473724	-0.598513	-0.0134132	0.128114	0.00390171	0.24108	-0.00427036	-0.13553	0.0344538	-0.0654282	0.012837	-0.319809	-0.050163	-0.276515	-0.0123434	0.069796	-0.0101514	0.176502	0.0108492	-0.660405	0.0498874	-0.0406305	-0.012795	0.0838545	0.0294333	-0.433907	0.00759676	0.0588402	0.0111361	-0.0800207	0.0216065	0.552603
3.98	0.20466	-0.0104385	-0.100345	-0.01463	-0.197591	0.00507688	-0.0661983	0.000276845	0.805728	8.53E-05	-0.00127957	-0.00198256	0.11769	0.000387435	0.0188947	0.00336197	-0.0209404	-0.0330414	-0.598508	0.0119284	0.128133	-0.00146615	0.24103	-0.00468773	-0.135249	0.0239509	-0.0654951	-0.00789782	-0.319973	0.0141431	-0.276689	-0.0230873	0.0696711	-0.0155358	0.176615	0.014112	-0.660091	0.0160545	-0.0404577	0.0417221	0.0837862	-0.0462326	-0.433835	0.0046656	0.0589736	0.0158828	-0.0798428	0.0165412	0.552736
3.99	0.204721	0.0139657	-0.100523	-0.0380533	-0.197148	0.073682	-0.0661947	0.000427101	0.805733	0.000807749	-0.00130498	-0.00306717	0.117428	-0.0531713	0.0188851	-0.00583843	-0.0216567	-0.10957	-0.598266	0.0354596	0.128078	-0.00792091	0.240966	-0.00645494	-0.135139	0.0107205	-0.0657193	-0.0278805	-0.319499	0.0785925	-0.276971	-0.0335317	0.0694741	-0.021433	0.176749	0.0136423	-0.660173	-0.0207866	-0.0397943	0.0913071	0.0829408	-0.121396	-0.43385	-0.0101447	0.0591553	0.0200589	-0.0797291	0.00617652	0.552843
4	0.205083	0.035259	-0.100773	-0.0568162	-0.196008	0.136167	-0.0661894	0.000616927	0.805744	0.00134505	-0.00134005	-0.00389538	0.11666	-0.0989003	0.018789	-0.0158857	-0.0230764	-0.174983	-0.59781	0.0541488	0.128014	-0.00651708	0.240897	-0.00734815	-0.135205	-0.00168228	-0.0660704	-0.0432332	-0.318411	0.138154	-0.277352	-0.0417565	0.0692684	-0.021195	0.176882	0.0143832	-0.660646	-0.05422	-0.0387058	0.132227	0.0813595	-0.188486	-0.433986	-0.0232292	0.0593787	0.0216146	-0.0797028	-0.00316463	0.552922
4.01	0.205705	0.0534814	-0.101072	-0.0711546	-0.194274	0.187067	-0.0661826	0.000693262	0.80576	0.00161993	-0.00138205	-0.0044477	0.115474	-0.136096	0.0186176	-0.0237125	-0.0250705	-0.225165	-0.597195	0.0681835	0.127942	-0.00719625	0.240827	-0.0058194	-0.135431	-0.0132397	-0.0665124	-0.0536307	-0.316788	0.187048	-0.277798	-0.0469196	0.0690791	-0.0133275	0.177007	0.0111131	-0.661455	-0.0833104	-0.037282	0.162603	0.0791716	-0.240051	-0.43426	-0.0350351	0.0596277	0.0228317	-0.0797686	-0.0134254	0.552968
4.02	0.206532	0.0668569	-0.101396	-0.081004	-0.192088	0.222879	-0.0661755	0.000610637	0.805778	0.00198719	-0.00142811	-0.00468612	0.113967	-0.162228	0.0183892	-0.0290062	-0.0274666	-0.256716	-0.596465	0.0768934	0.127904	-0.00124318	0.240761	-0.00580372	-0.135775	-0.0215814	-0.0669946	-0.0594916	-0.314743	0.224077	-0.27829	-0.0512833	0.0689664	-0.0105801	0.177116	0.0108916	-0.662532	-0.105294	-0.0356313	0.181506	0.0765554	-0.271532	-0.434621	-0.0369077	0.0598803	0.0215763	-0.0799256	-0.0225866	0.552969
4.03	0.207495	0.0743643	-0.101736	-0.0847531	-0.189618	0.240829	-0.0661696	0.000502121	0.805799	0.00209053	-0.00147468	-0.00455502	0.112252	-0.176184	0.0181443	-0.0304892	-0.0300775	-0.268629	-0.59566	0.0826667	0.1279	0.000634071	0.240697	-0.00777937	-0.136202	-0.0283258	-0.0674949	-0.0606291	-0.312413	0.244387	-0.278802	-0.0501658	0.0688801	-0.00615625	0.177209	0.00926698	-0.663793	-0.118067	-0.0338645	0.186506	0.073731	-0.280715	-0.43503	-0.0420836	0.0601204	0.0198451	-0.080175	-0.0319488	0.552939
4.04	0.208514	0.0752669	-0.102073	-0.0848039	-0.187061	0.240794	-0.0661653	0.000437102	0.805822	0.00209305	-0.00151751	-0.00393489	0.110459	-0.176891	0.0179136	-0.0265694	-0.0327162	-0.261581	-0.594832	0.0826037	0.127943	0.00691091	0.240629	-0.00698194	-0.136689	-0.0315672	-0.0679887	-0.0620765	-0.309976	0.246714	-0.279271	-0.0450449	0.0688359	-0.00249985	0.177277	0.00645426	-0.665133	-0.120994	-0.0321108	0.180331	0.0709307	-0.26716	-0.43547	-0.0449411	0.0603231	0.0137834	-0.0804838	-0.0359232	0.552903
4.05	0.20951	0.0723509	-0.102379	-0.0756377	-0.184607	0.221439	-0.0661623	0.000262329	0.805845	0.00212303	-0.00155252	-0.00300241	0.108721	-0.166665	0.0177182	-0.0237633	-0.0351604	-0.23014	-0.59403	0.0778678	0.128016	0.00385839	0.240565	-0.00715671	-0.137197	-0.0357129	-0.0684569	-0.0576526	-0.307621	0.228284	-0.279672	-0.0346643	0.0688367	0.00153087	0.177313	0.0016909	-0.666443	-0.115948	-0.0305027	0.156915	0.0683734	-0.232824	-0.435877	-0.0356837	0.0604678	0.00865346	-0.0808266	-0.0388997	0.552827
4.06	0.21041	0.0627289	-0.102637	-0.0611266	-0.182449	0.184072	-0.0661605	0.000216017	0.805868	0.00233925	-0.00157655	-0.00176595	0.107155	-0.142228	0.0175744	-0.0181076	-0.0372065	-0.179984	-0.593299	0.0670713	0.12807	0.00992369	0.240506	-0.00560061	-0.137711	-0.0369311	-0.0688716	-0.0489933	-0.30555	0.188942	-0.279947	-0.0199387	0.0688779	0.00839759	0.177305	-0.00340277	-0.667619	-0.0989721	-0.0291644	0.121546	0.0662677	-0.178278	-0.436266	-0.0321923	0.0605518	0.0027788	-0.081183	-0.0371849	0.552771
4.07	0.211147	0.0513211	-0.102826	-0.0433097	-0.18078	0.130276	-0.066159	0.000104242	0.805889	0.00215594	-0.0015873	-0.000395533	0.105886	-0.110092	0.0174907	-0.00969829	-0.038663	-0.113	-0.592705	0.0510264	0.128162	0.00884937	0.240457	-0.00482942	-0.1382	-0.0388704	-0.0691864	-0.0378287	-0.303963	0.131989	-0.280066	-0.00311759	0.0689868	0.0127602	0.177249	-0.00914958	-0.668563	-0.0780372	-0.0282152	0.0770767	0.0648099	-0.106091	-0.436575	-0.0241955	0.0605716	-0.00334849	-0.0815213	-0.034642	0.552663
4.08	0.211695	0.0360592	-0.10295	-0.0233592	-0.179728	0.0679542	-0.0661582	8.42E-05	0.805908	0.00164807	-0.00158441	0.000954428	0.104975	-0.0708663	0.0174849	3.73E-05	-0.0394353	-0.0442339	-0.592288	0.0327634	0.128264	0.00649802	0.240414	-0.0033439	-0.138663	-0.0379519	-0.0693693	-0.0226828	-0.303013	0.0629018	-0.280011	0.0143337	0.069125	0.0139829	0.177149	-0.0126586	-0.669248	-0.051032	-0.0277184	0.0290657	0.0641221	-0.0273707	-0.436748	-0.0102637	0.0605129	-0.0106093	-0.0818206	-0.0268867	0.552556
4.09	0.212003	0.0180411	-0.102997	-0.000217042	-0.179352	0.00256845	-0.0661581	-5.88E-06	0.805922	0.000895508	-0.00156867	0.00215561	0.104496	-0.024856	0.0175447	0.006519	-0.0395484	0.0204132	-0.592076	0.00926024	0.12828	-0.00184391	0.240395	5.13E-05	-0.139046	-0.0334073	-0.0693965	-0.00380495	-0.302766	-0.00843074	-0.279794	0.0292653	0.0692428	0.0100344	0.177021	-0.0155362	-0.669609	-0.0206077	-0.0276982	-0.0217285	0.0642254	0.0491512	-0.436768	0.00857502	0.0603897	-0.0156875	-0.0820279	-0.0161875	0.552449
4.1	0.212055	-0.00111217	-0.10296	0.0205281	-0.179654	-0.0585733	-0.0661591	-0.00026392	0.805927	0.000246693	-0.00154188	0.00315514	0.104486	0.0215071	0.017646	0.0124705	-0.0390555	0.0770466	-0.592106	-0.0145612	0.128254	-0.00724903	0.240397	0.00178331	-0.139309	-0.0238923	-0.0692725	0.0120169	-0.3032	-0.0738228	-0.279458	0.0376522	0.0693323	0.00568399	0.176882	-0.0140992	-0.669629	0.00988325	-0.0281435	-0.0668208	0.0650664	0.116904	-0.436652	0.0212253	0.0602125	-0.0179881	-0.0821314	-0.00331406	0.552363
4.11	0.211851	-0.022185	-0.102838	0.0421403	-0.180571	-0.113168	-0.066163	-0.000447533	0.805925	-0.000652283	-0.00150614	0.0039384	0.104943	0.070287	0.0177667	0.0149392	-0.0380385	0.127034	-0.592376	-0.0396238	0.128145	-0.0125068	0.240428	0.00509374	-0.139417	-0.00896084	-0.0690272	0.0290388	-0.304245	-0.131711	-0.279058	0.0411046	0.0693728	0.00304299	0.176753	-0.011894	-0.669317	0.041889	-0.0290056	-0.108506	0.0665298	0.171241	-0.436413	0.0299644	0.0599955	-0.0212734	-0.0821299	0.00657008	0.552291
4.12	0.211387	-0.0413971	-0.102626	0.0601988	-0.182017	-0.157567	-0.0661698	-0.000860184	0.805914	-0.00147268	-0.00146393	0.00445408	0.10586	0.112678	0.0178905	0.0160522	-0.0365762	0.167953	-0.592877	-0.061739	0.128009	-0.0144284	0.240488	0.0101156	-0.139324	0.00701477	-0.0686872	0.0425195	-0.305796	-0.177383	-0.278649	0.0406704	0.0694071	0.00314402	0.176645	-0.0107395	-0.668673	0.0711315	-0.0302168	-0.141252	0.0684726	0.210586	-0.436176	0.0217351	0.0597588	-0.0229546	-0.0820278	0.0144963	0.552264
4.13	0.210706	-0.0559685	-0.102327	0.0749359	-0.18388	-0.19043	-0.0661798	-0.000984885	0.805894	-0.00222597	-0.00141798	0.00468875	0.107159	0.145157	0.0180009	0.015535	-0.0347564	0.199014	-0.593569	-0.0773491	0.127851	-0.0151317	0.240576	0.0109034	-0.139041	0.020521	-0.0682637	0.0541391	-0.307722	-0.209401	-0.278261	0.0375569	0.0694534	0.00514392	0.176561	-0.00742702	-0.667744	0.0927215	-0.0316991	-0.165238	0.0707377	0.234108	-0.435988	0.0219058	0.059515	-0.0219914	-0.0818645	0.0216164	0.55223
4.14	0.209877	-0.0657204	-0.10197	0.0844977	-0.186032	-0.21155	-0.0661912	-0.00117094	0.805868	-0.0028	-0.00137104	0.00461948	0.108725	0.167338	0.0181041	0.0147572	-0.0326791	0.221237	-0.594398	-0.0893799	0.127725	-0.00821823	0.240683	0.0116538	-0.13863	0.0287277	-0.0677892	0.0620725	-0.309883	-0.226455	-0.277889	0.0369083	0.0694947	0.00314191	0.176495	-0.00604478	-0.666622	0.106686	-0.0333447	-0.178272	0.0731754	0.243039	-0.435812	0.0174571	0.059286	-0.0210779	-0.0816306	0.0265937	0.55218
4.15	0.208949	-0.0721291	-0.101584	0.087043	-0.18834	-0.219598	-0.0662036	-0.00127013	0.805838	-0.00336716	-0.00132653	0.00423558	0.110463	0.178356	0.0182071	0.0151683	-0.030444	0.230574	-0.595317	-0.0944043	0.127674	-0.00401778	0.240788	0.0132225	-0.138128	0.0357954	-0.0672885	0.0651694	-0.31214	-0.229707	-0.277528	0.0347581	0.0695208	0.00326171	0.176449	-0.00451845	-0.66538	0.114473	-0.0350399	-0.177969	0.0756388	0.238064	-0.435639	0.0215927	0.0590768	-0.0177729	-0.081367	0.0302565	0.552139
4.16	0.20798	-0.0744905	-0.101195	0.0831583	-0.190662	-0.214635	-0.0662161	-0.00126025	0.805805	-0.00329952	-0.00128704	0.00363657	0.112256	0.177844	0.0183076	0.0163589	-0.0281904	0.225119	-0.596246	-0.0917181	0.127657	0.0042914	0.240893	0.0103049	-0.137555	0.0421813	-0.0667898	0.063856	-0.314355	-0.218389	-0.277213	0.0279044	0.069585	0.00848736	0.176425	-0.000929733	-0.664095	0.115309	-0.0366759	-0.165665	0.0779853	0.220342	-0.435409	0.0263749	0.0589023	-0.0124383	-0.0810813	0.0310349	0.552106
4.17	0.207027	-0.0711106	-0.100843	0.0747821	-0.192866	-0.198225	-0.066228	-0.00116815	0.805775	-0.00286468	-0.00125467	0.00280834	0.113978	0.164812	0.0184194	0.0160852	-0.0260428	0.208564	-0.597108	-0.0812292	0.127704	0.00668525	0.240982	0.00719843	-0.136945	0.0455876	-0.0663362	0.0589841	-0.316387	-0.19457	-0.276977	0.0182154	0.069645	0.00585573	0.176432	0.00216622	-0.662847	0.10926	-0.0381428	-0.144509	0.080098	0.191679	-0.435152	0.0219036	0.058788	-0.00633643	-0.080787	0.0302177	0.552147
4.18	0.206155	-0.063025	-0.100554	0.0602112	-0.194833	-0.170035	-0.0662382	-0.00101546	0.805748	-0.00220338	-0.001231	0.00188811	0.115516	0.140257	0.0185391	0.0161	-0.0241219	0.177282	-0.597841	-0.0646502	0.127789	0.0102868	0.241049	0.00328766	-0.13634	0.0448266	-0.0659579	0.0482524	-0.318132	-0.159333	-0.276841	0.0091108	0.0697142	0.00494222	0.176469	0.00500603	-0.661713	0.0968391	-0.0393593	-0.112859	0.0818796	0.153152	-0.434906	0.0238782	0.0587423	0.000634731	-0.0805151	0.0269141	0.552237
4.19	0.205433	-0.0493509	-0.100374	0.0377031	-0.196399	-0.124617	-0.0662459	-0.000499928	0.805729	-0.00165044	-0.0012178	0.00071692	0.116733	0.100844	0.0186711	0.0151872	-0.0226261	0.122234	-0.598369	-0.041118	0.12787	0.00599159	0.241073	0.00174642	-0.135806	0.0411066	-0.0657104	0.031326	-0.319459	-0.110994	-0.2768	-0.00192846	0.069738	-0.00068505	0.176536	0.00904046	-0.660782	0.0749045	-0.0401973	-0.0674431	0.0831944	0.0995267	-0.43468	0.0197758	0.0587652	0.00762537	-0.0802517	0.0272624	0.552356
4.2	0.204931	-0.0307131	-0.100317	0.0128245	-0.197394	-0.0649585	-0.0662495	-0.000195477	0.805716	-0.000759701	-0.00121719	-0.000591633	0.117512	0.0537048	0.018779	0.00983123	-0.0217677	0.0499003	-0.598651	-0.0159195	0.127917	0.00387994	0.241068	-0.00284651	-0.135376	0.0336572	-0.0656144	0.0128644	-0.320256	-0.0525383	-0.276882	-0.0140176	0.0696916	-0.00746409	0.17664	0.0120987	-0.660138	0.0455902	-0.0405671	-0.0155298	0.083886	0.0317785	-0.434518	0.0117085	0.0588474	0.0116176	-0.0800225	0.020083	0.552483
4.21	0.204704	-0.0089389	-0.100385	-0.0128165	-0.197707	0.00158416	-0.0662499	0.000100468	0.805713	-0.000133239	-0.00122955	-0.00186557	0.117783	0.00197688	0.018839	0.00289126	-0.0216635	-0.0285524	-0.598678	0.00845144	0.127917	-0.00331244	0.241026	-0.00442883	-0.135103	0.0222433	-0.0656806	-0.00751684	-0.320453	0.00969736	-0.277068	-0.0231902	0.0695709	-0.0163751	0.17676	0.0132347	-0.659861	0.012052	-0.0404273	0.0379625	0.0838478	-0.0422774	-0.434432	0.00555396	0.0589815	0.0165302	-0.079848	0.0151145	0.552602
4.22	0.204767	0.0142726	-0.100547	-0.0344408	-0.197306	0.0688392	-0.0662477	0.000297886	0.805716	0.000582318	-0.00125387	-0.00298607	0.117543	-0.0496407	0.0188205	-0.00765674	-0.0223277	-0.102995	-0.598469	0.0315664	0.127861	-0.00874468	0.240975	-0.00411152	-0.134998	0.00940148	-0.0658845	-0.0242334	-0.320028	0.0728093	-0.277351	-0.0325914	0.0693718	-0.0214934	0.176893	0.012833	-0.65997	-0.0233925	-0.0398098	0.0854671	0.0830416	-0.116788	-0.434416	-0.0011694	0.0591588	0.0191148	-0.0797396	0.00700187	0.552688
4.23	0.205119	0.0348581	-0.100779	-0.0538349	-0.196225	0.130744	-0.0662437	0.000426723	0.805725	0.00123631	-0.00128821	-0.00384815	0.11682	-0.0945731	0.0187189	-0.0165243	-0.0236814	-0.167828	-0.598059	0.049976	0.127777	-0.00706791	0.240918	-0.00496503	-0.135059	-0.00155757	-0.0662036	-0.0391777	-0.318999	0.132353	-0.277724	-0.0420749	0.0691715	-0.0170832	0.177028	0.0139635	-0.660456	-0.0557704	-0.0387729	0.127108	0.0815134	-0.183056	-0.434524	-0.0183601	0.0593676	0.0210449	-0.0797074	-0.00270261	0.552761
4.24	0.205726	0.0525175	-0.101062	-0.0691281	-0.194549	0.181991	-0.0662387	0.000529703	0.805738	0.00161187	-0.00132976	-0.00440291	0.115678	-0.131334	0.0185408	-0.023984	-0.025609	-0.219322	-0.597479	0.0644166	0.127711	-0.00720818	0.240858	-0.00517455	-0.135261	-0.0107086	-0.0666125	-0.0506264	-0.317427	0.182707	-0.278182	-0.0501983	0.0690264	-0.0102077	0.177158	0.0130111	-0.66127	-0.0843376	-0.0373961	0.158695	0.0793779	-0.234662	-0.434777	-0.0339911	0.0596027	0.0215716	-0.0797682	-0.0119584	0.552806
4.25	0.206532	0.0652612	-0.101375	-0.0791313	-0.192422	0.217054	-0.0662339	0.000471037	0.805755	0.0017529	-0.00137531	-0.00462738	0.114221	-0.157207	0.0183138	-0.0275263	-0.0279449	-0.250288	-0.596783	0.0738126	0.127662	-0.00365122	0.240801	-0.00541527	-0.135572	-0.0194436	-0.0670751	-0.0577017	-0.315423	0.219766	-0.2787	-0.0526694	0.0689296	-0.00981574	0.177278	0.011024	-0.662348	-0.105381	-0.035788	0.177847	0.0768167	-0.265746	-0.435128	-0.0413694	0.0598432	0.0210596	-0.079911	-0.0202129	0.552818
4.26	0.207471	0.0729172	-0.101707	-0.0841858	-0.190016	0.235418	-0.0662297	0.000318303	0.805773	0.0020661	-0.00142114	-0.00448348	0.11256	-0.171718	0.0180746	-0.0287576	-0.0304944	-0.263367	-0.596015	0.0790815	0.127655	0.00404374	0.240739	-0.00626935	-0.135977	-0.0260667	-0.0675694	-0.061757	-0.313139	0.239806	-0.279224	-0.0517221	0.0688612	-0.00459133	0.177382	0.00957148	-0.663606	-0.117923	-0.0340604	0.184439	0.0740474	-0.275422	-0.435559	-0.044401	0.0600723	0.0180771	-0.0801412	-0.02795	0.552815
4.27	0.208472	0.0757495	-0.102033	-0.0820821	-0.187511	0.235571	-0.0662266	0.000216409	0.805795	0.00211832	-0.00146332	-0.00390059	0.110807	-0.175432	0.017839	-0.0282538	-0.0330785	-0.256345	-0.59521	0.0810732	0.127698	0.00416001	0.240677	-0.00686733	-0.136443	-0.0328026	-0.0680656	-0.0613389	-0.310749	0.241283	-0.279713	-0.0442267	0.0688244	-0.00191923	0.177459	0.00523306	-0.664944	-0.122457	-0.0323412	0.175982	0.0712875	-0.263705	-0.436032	-0.0480043	0.0602651	0.01261	-0.0804266	-0.0357407	0.55278
4.28	0.209457	0.0706523	-0.102333	-0.0748652	-0.185103	0.21768	-0.0662251	0.000134271	0.805817	0.00229807	-0.00149794	-0.00297726	0.109095	-0.162582	0.017639	-0.0232277	-0.0354855	-0.227611	-0.594426	0.0744499	0.127759	0.00868516	0.240616	-0.0048225	-0.136952	-0.0343294	-0.068533	-0.0578622	-0.308443	0.223272	-0.280105	-0.034132	0.0688425	0.00372575	0.177492	0.00174561	-0.666259	-0.115246	-0.0307612	0.155602	0.0687563	-0.230646	-0.436501	-0.043528	0.060407	0.00793569	-0.0807581	-0.0361653	0.552718
4.29	0.210344	0.0619245	-0.10258	-0.0603675	-0.182981	0.181915	-0.0662245	0.000108847	0.805839	0.00221837	-0.00152195	-0.00179436	0.107562	-0.13994	0.0174845	-0.0183483	-0.0375039	-0.178273	-0.59372	0.0654074	0.127843	0.00654345	0.24056	-0.0056056	-0.137459	-0.037102	-0.0689334	-0.047823	-0.306412	0.186872	-0.280368	-0.0181687	0.0688851	0.0072382	0.17748	-0.00408528	-0.667437	-0.100044	-0.0294446	0.121003	0.0666603	-0.178342	-0.436909	-0.0353786	0.0604867	0.00170787	-0.0811011	-0.0353964	0.552632
4.3	0.21107	0.0497528	-0.102766	-0.0429571	-0.181323	0.130439	-0.0662243	7.76E-05	0.805861	0.00210998	-0.00153321	-0.000455969	0.106314	-0.108436	0.0173982	-0.0100109	-0.0389567	-0.113341	-0.593136	0.0514129	0.127933	0.0115979	0.240508	-0.00542229	-0.137936	-0.0370828	-0.0692341	-0.0361101	-0.30483	0.132959	-0.280481	-0.00304513	0.0689996	0.0141777	0.177423	-0.00951627	-0.668391	-0.07829	-0.0284947	0.0780765	0.0651877	-0.108816	-0.437241	-0.0262754	0.0604984	-0.00430483	-0.0814308	-0.0330986	0.552538
4.31	0.211608	0.0351578	-0.102882	-0.0240166	-0.180265	0.0694123	-0.0662243	4.38E-05	0.80588	0.00179177	-0.00153093	0.000906077	0.105413	-0.070457	0.0173831	0.000253051	-0.0397383	-0.0461669	-0.592714	0.0335451	0.128029	0.00663998	0.240467	-0.00423594	-0.138386	-0.0372956	-0.0694041	-0.02319	-0.30386	0.0658551	-0.280419	0.0154582	0.069137	0.0131383	0.177315	-0.0130925	-0.669085	-0.0520487	-0.0279901	0.0316184	0.0644631	-0.0313047	-0.437438	-0.00761959	0.0604381	-0.0100564	-0.0817201	-0.0252257	0.552435
4.32	0.211914	0.0180046	-0.102935	-0.00265482	-0.179866	0.00609641	-0.0662243	-4.19E-05	0.805895	0.0011896	-0.00151559	0.00213356	0.104924	-0.0276155	0.0174439	0.0074818	-0.0398769	0.0161329	-0.592488	0.0128819	0.128062	-0.000962213	0.24044	-0.00191871	-0.13877	-0.0332485	-0.0694423	-0.00682727	-0.30358	-0.00424949	-0.280192	0.0298921	0.0692589	0.00951636	0.17718	-0.0144653	-0.669465	-0.0228585	-0.0279404	-0.016873	0.0645185	0.0437168	-0.437473	0.00869615	0.0603183	-0.0134587	-0.0819218	-0.0158853	0.552327
4.33	0.211974	-0.00045293	-0.102906	0.0179745	-0.180127	-0.054601	-0.0662251	-0.000165413	0.805903	0.000489295	-0.00148909	0.00314238	0.104884	0.0172639	0.0175463	0.0132354	-0.0394241	0.0726088	-0.592482	-0.0101175	0.128041	-0.00343011	0.240432	-0.00059912	-0.139047	-0.0251938	-0.0693371	0.00865716	-0.303977	-0.0698174	-0.279838	0.0400688	0.0693367	0.006886	0.17703	-0.0154644	-0.669512	0.00678922	-0.0283468	-0.0617972	0.0652987	0.110989	-0.43737	0.0225864	0.0601476	-0.0176937	-0.0820287	-0.00389783	0.552237
4.34	0.211784	-0.0200235	-0.102796	0.039049	-0.180996	-0.108071	-0.066228	-0.000397886	0.805904	-0.000312335	-0.00145368	0.00391148	0.105294	0.0630659	0.0176704	0.0150533	-0.0384518	0.121034	-0.592704	-0.0338587	0.127953	-0.0128561	0.240447	0.00389077	-0.139184	-0.0133968	-0.0691103	0.0252548	-0.30498	-0.126627	-0.279402	0.0463928	0.0693982	0.00377496	0.176878	-0.0156038	-0.669235	0.0375842	-0.0291626	-0.102838	0.0666972	0.164595	-0.437151	0.0233926	0.059939	-0.0198723	-0.0820319	0.00628209	0.552163
4.35	0.211341	-0.0402667	-0.102598	0.057927	-0.182389	-0.152614	-0.0662331	-0.000656207	0.805897	-0.0011844	-0.00141178	0.00442535	0.106146	0.106849	0.0177968	0.0158649	-0.0370432	0.162849	-0.593143	-0.0548803	0.127832	-0.0117905	0.240489	0.00630133	-0.139139	0.00315564	-0.0687805	0.0408234	-0.306486	-0.173023	-0.278934	0.0464974	0.0694325	0.00339654	0.176741	-0.0124827	-0.668629	0.0679643	-0.0303259	-0.136552	0.068572	0.203955	-0.436928	0.0206231	0.0597137	-0.0212109	-0.081939	0.0144583	0.552124
4.36	0.210666	-0.0564171	-0.102318	0.0723936	-0.1842	-0.185964	-0.0662409	-0.000869455	0.805882	-0.00187994	-0.00136614	0.00464953	0.107401	0.141238	0.0179189	0.0163137	-0.0352699	0.194823	-0.593779	-0.0721819	0.127723	-0.0101515	0.240549	0.00952604	-0.138889	0.0184371	-0.0683697	0.0529837	-0.308368	-0.204475	-0.278487	0.0435452	0.0694802	0.00630978	0.176629	-0.0122835	-0.667721	0.0916154	-0.0317543	-0.160283	0.0707761	0.22841	-0.436744	0.0181466	0.0594907	-0.0202238	-0.0817776	0.0211374	0.552083
4.37	0.209827	-0.0672675	-0.101977	0.080736	-0.186303	-0.207183	-0.0662505	-0.0010186	0.805859	-0.00250201	-0.00131947	0.00462912	0.108938	0.163572	0.0180355	0.0176767	-0.0332383	0.215881	-0.594552	-0.082357	0.127614	-0.00842119	0.240633	0.00850199	-0.138483	0.0294205	-0.0679023	0.0602923	-0.310479	-0.221083	-0.278071	0.0399637	0.0695484	0.00650931	0.176539	-0.00756238	-0.666602	0.106688	-0.033348	-0.17215	0.07316	0.238569	-0.436559	0.0218932	0.0592787	-0.0183681	-0.0815605	0.024816	0.552008
4.38	0.208891	-0.0722983	-0.101612	0.0836613	-0.188565	-0.21624	-0.0662612	-0.00105363	0.805833	-0.00276311	-0.00127452	0.00432553	0.110639	0.17333	0.0181594	0.0175943	-0.0310531	0.225763	-0.595401	-0.0866676	0.127558	-0.00282664	0.240715	0.00815992	-0.13798	0.0349191	-0.0674174	0.0624659	-0.312685	-0.22517	-0.277683	0.0375375	0.0695814	0.00189514	0.176475	-0.0054764	-0.665365	0.11327	-0.0349942	-0.173164	0.0755818	0.235032	-0.436354	0.0206395	0.0590843	-0.0165236	-0.0813065	0.0273967	0.551937
4.39	0.20792	-0.074673	-0.101242	0.0811654	-0.190858	-0.212701	-0.0662716	-0.00104076	0.805805	-0.00271523	-0.00123408	0.00377788	0.112387	0.17396	0.0182788	0.01771	-0.0288343	0.221568	-0.596261	-0.0856124	0.127549	0.00120269	0.2408	0.00807507	-0.137425	0.0400853	-0.0669376	0.0609728	-0.31487	-0.216311	-0.277332	0.0329001	0.0696381	0.0084382	0.176427	-0.00343659	-0.664093	0.114881	-0.0365962	-0.163013	0.0779048	0.218592	-0.436099	0.0312687	0.058923	-0.0110203	-0.0810341	0.030021	0.55189
4.4	0.206965	-0.0721393	-0.100907	0.0728853	-0.193043	-0.196812	-0.0662813	-0.000926649	0.805779	-0.00244221	-0.00119997	0.00301352	0.114075	0.161602	0.0184109	0.0183813	-0.0267202	0.205802	-0.597066	-0.0748057	0.127593	0.00704419	0.240868	0.00464928	-0.136842	0.0436458	-0.0665111	0.0557149	-0.316894	-0.194174	-0.277052	0.0243487	0.0697075	0.00724658	0.176411	-0.000731117	-0.662855	0.110005	-0.0380405	-0.142302	0.0800073	0.190837	-0.435794	0.0283924	0.0588217	-0.00580091	-0.0807412	0.0279843	0.55191
4.41	0.206074	-0.0653493	-0.100641	0.0583422	-0.194991	-0.169613	-0.0662889	-0.000660913	0.805758	-0.00211896	-0.00117437	0.00206931	0.115592	0.138631	0.0185619	0.0186931	-0.0248242	0.175765	-0.597738	-0.059681	0.127686	0.00939182	0.240906	0.00226353	-0.136254	0.0445232	-0.0661672	0.0459564	-0.318642	-0.160888	-0.27686	0.0143265	0.0697746	0.00352343	0.176425	0.00280121	-0.661709	0.0989313	-0.0392259	-0.111294	0.0817836	0.153679	-0.435502	0.020805	0.0587801	0.000525799	-0.0804618	0.027258	0.551988
4.42	0.205331	-0.0510704	-0.100467	0.0378689	-0.196565	-0.125959	-0.0662937	-0.000264594	0.805741	-0.00137573	-0.00115921	0.000926051	0.116808	0.100841	0.0187082	0.0164889	-0.0233284	0.123072	-0.598233	-0.0377791	0.127755	0.00553411	0.240919	-0.000722928	-0.135727	0.0395056	-0.0659226	0.0317414	-0.319991	-0.112631	-0.276769	0.00387681	0.0697903	0.000174861	0.176468	0.00656662	-0.660754	0.0769027	-0.0400671	-0.0687198	0.0831143	0.101519	-0.435251	0.0219921	0.0587991	0.00656211	-0.0802174	0.0245782	0.55209
4.43	0.204805	-0.0332488	-0.100419	0.0123621	-0.19758	-0.0675798	-0.0662944	7.47E-05	0.805731	-0.000620748	-0.00115632	-0.000351458	0.117595	0.0550057	0.0188391	0.012486	-0.0224511	0.0524246	-0.598491	-0.0141133	0.127789	0.00238068	0.240901	-0.00336427	-0.135306	0.0342702	-0.0658276	0.0125777	-0.320812	-0.0553176	-0.276801	-0.010653	0.0697584	-0.00768035	0.176553	0.0106644	-0.660084	0.0486985	-0.0404445	-0.0167375	0.0838412	0.0358795	-0.435083	0.0115601	0.0588777	0.011019	-0.0799999	0.0204194	0.552228
4.44	0.204549	-0.0115765	-0.100486	-0.0117633	-0.197929	-0.00245663	-0.066292	0.000353748	0.805729	-1.40E-05	-0.00116628	-0.00159919	0.117885	0.00410213	0.0189128	0.00401717	-0.0223065	-0.0237309	-0.598499	0.00988191	0.12779	-0.00418764	0.240856	-0.00435324	-0.135023	0.0230843	-0.0658824	-0.00617577	-0.321041	0.00629225	-0.276957	-0.0208888	0.0696462	-0.0144254	0.17666	0.0124677	-0.659772	0.0159705	-0.0403314	0.034556	0.0838512	-0.0369851	-0.434978	0.00751862	0.0590002	0.0148611	-0.0798316	0.0143575	0.552348
4.45	0.204578	0.0112849	-0.100655	-0.0339398	-0.197579	0.0632145	-0.0662873	0.000585399	0.805733	0.000610876	-0.00118774	-0.00266916	0.117681	-0.0458124	0.0189209	-0.00492051	-0.0229203	-0.0976974	-0.59829	0.0309595	0.127728	-0.00705064	0.240797	-0.00528738	-0.134901	0.0116338	-0.066093	-0.0244127	-0.320659	0.0677148	-0.277226	-0.0326984	0.0694607	-0.0197678	0.176796	0.0140975	-0.659838	-0.0190852	-0.0397411	0.081919	0.0831141	-0.109578	-0.434969	-0.00553551	0.0591619	0.0172663	-0.0797217	0.0073054	0.552451
4.46	0.204899	0.0318036	-0.100887	-0.0513565	-0.19656	0.124044	-0.0662806	0.000781513	0.805742	0.00101241	-0.00121869	-0.00349235	0.116994	-0.0895317	0.0188365	-0.0153231	-0.0242157	-0.161277	-0.597887	0.0481451	0.127647	-0.00988021	0.240743	-0.0039335	-0.134947	0.000323882	-0.0664147	-0.0382844	-0.319685	0.125931	-0.277598	-0.041504	0.0692726	-0.0176033	0.176934	0.0146079	-0.660281	-0.0515354	-0.0387488	0.121059	0.0816604	-0.175747	-0.435089	-0.0214662	0.0593523	0.0187476	-0.0796845	-0.00176543	0.552527
4.47	0.205477	0.0513125	-0.10117	-0.0670771	-0.194956	0.174542	-0.0662726	0.000858518	0.805754	0.0013076	-0.00125658	-0.00405319	0.115899	-0.12724	0.018682	-0.0219195	-0.0260781	-0.211256	-0.597336	0.0609426	0.12756	-0.00821333	0.240688	-0.00446029	-0.135145	-0.0120706	-0.066835	-0.051472	-0.318178	0.174971	-0.278046	-0.0477087	0.0690795	-0.0203528	0.177073	0.013518	-0.661057	-0.0818353	-0.03742	0.152759	0.0796049	-0.226922	-0.435347	-0.0319284	0.0595654	0.0191035	-0.0797349	-0.0127028	0.552578
4.48	0.206266	0.0639629	-0.101478	-0.0760562	-0.1929	0.210876	-0.0662645	0.000804153	0.80577	0.00162471	-0.0012988	-0.004333	0.114481	-0.153532	0.0184689	-0.027912	-0.0283391	-0.243795	-0.596675	0.0709074	0.127504	-0.00255873	0.240636	-0.00420779	-0.135469	-0.0199006	-0.0672997	-0.056433	-0.31626	0.211188	-0.278544	-0.0513184	0.0689363	-0.00864433	0.177199	0.011741	-0.66211	-0.102497	-0.035867	0.171491	0.077113	-0.260279	-0.435697	-0.0419911	0.0597852	0.0188717	-0.0798753	-0.0190345	0.552593
4.49	0.20719	0.0716416	-0.101793	-0.0801776	-0.190553	0.230082	-0.0662567	0.000688124	0.805787	0.00163328	-0.00134171	-0.00421939	0.112855	-0.167143	0.0182238	-0.0303848	-0.0308338	-0.257533	-0.595941	0.0747447	0.127478	-0.00143607	0.240596	-0.00437505	-0.13587	-0.0254542	-0.0677771	-0.0580042	-0.31405	0.232391	-0.279067	-0.0526582	0.0688522	-0.0082203	0.177309	0.0116107	-0.663341	-0.115516	-0.0341972	0.177663	0.0743914	-0.271761	-0.436135	-0.0431183	0.0599978	0.0165754	-0.080096	-0.0284836	0.552596
4.5	0.208172	0.0745729	-0.102099	-0.0796104	-0.188095	0.23267	-0.0662505	0.000521347	0.805804	0.00184907	-0.00138191	-0.00375322	0.111151	-0.170391	0.0179782	-0.0291759	-0.0333712	-0.252555	-0.595186	0.0755658	0.127498	0.00331906	0.240555	-0.00413718	-0.136311	-0.0305132	-0.0682418	-0.057318	-0.311717	0.237396	-0.279577	-0.048111	0.0687995	-0.00266541	0.177402	0.00744346	-0.664654	-0.120784	-0.0325274	0.172188	0.071658	-0.262289	-0.436584	-0.045484	0.0601772	0.0118011	-0.0803731	-0.0326535	0.552574
4.51	0.20915	0.0714418	-0.102385	-0.0731222	-0.185713	0.21645	-0.0662454	0.000410171	0.805824	0.00189004	-0.00141539	-0.00288639	0.109471	-0.161739	0.0177679	-0.0247383	-0.0357496	-0.225576	-0.594449	0.0721557	0.127536	0.00503439	0.240518	-0.00517187	-0.13679	-0.0338028	-0.0686824	-0.0545706	-0.309431	0.223052	-0.280017	-0.0387417	0.068796	0.00426776	0.177464	0.00531721	-0.66596	-0.11606	-0.0309763	0.153115	0.0691344	-0.231131	-0.437015	-0.0418316	0.0603089	0.00689394	-0.0806932	-0.0377986	0.552535
4.52	0.21004	0.0626272	-0.102625	-0.0601598	-0.1836	0.181908	-0.0662413	0.000389264	0.805842	0.00182823	-0.00143864	-0.00172193	0.107952	-0.138893	0.0176056	-0.0187107	-0.0377577	-0.178136	-0.593782	0.0611257	0.127602	0.00707354	0.240487	-0.00410959	-0.137274	-0.0351173	-0.0690702	-0.0476875	-0.307394	0.187963	-0.280338	-0.0245277	0.068854	0.00671977	0.177484	-0.000568857	-0.667143	-0.101324	-0.0296738	0.120717	0.0670277	-0.180031	-0.437405	-0.0323158	0.0603836	0.00195454	-0.0810273	-0.0354532	0.552473
4.53	0.210785	0.0521057	-0.102803	-0.0433473	-0.181941	0.131301	-0.0662375	0.00036719	0.80586	0.00160799	-0.00144929	-0.000395571	0.106705	-0.109538	0.017503	-0.0106975	-0.0392134	-0.115375	-0.593245	0.0464186	0.127679	0.00823808	0.240466	-0.00132575	-0.137753	-0.0375362	-0.0693674	-0.0376428	-0.305801	0.134654	-0.280499	-0.00841252	0.0689476	0.0123068	0.177459	-0.00399535	-0.668123	-0.0818085	-0.0287354	0.0786657	0.0655294	-0.111694	-0.437675	-0.0170918	0.0603985	-0.00267484	-0.0813518	-0.0318099	0.552375
4.54	0.21136	0.0391765	-0.102917	-0.023915	-0.180864	0.0722769	-0.0662338	0.000346974	0.805875	0.00134565	-0.00144664	0.00090167	0.105779	-0.0729625	0.0174722	-0.00204601	-0.0400185	-0.0490232	-0.592869	0.0286738	0.127758	0.00651076	0.240456	-0.00173373	-0.138222	-0.0389266	-0.0695415	-0.023597	-0.304808	0.0690994	-0.280488	0.00932797	0.0690778	0.0116747	0.177384	-0.00864663	-0.668869	-0.0575781	-0.0282295	0.0322231	0.0647616	-0.0366145	-0.43777	0.00115484	0.0603465	-0.00849107	-0.0816376	-0.0245103	0.552278
4.55	0.211718	0.0229302	-0.102964	-0.00215248	-0.180424	0.0103698	-0.0662304	0.000294136	0.805886	0.000804663	-0.00143159	0.0020728	0.105251	-0.0321262	0.017511	0.0041363	-0.0401967	0.0124491	-0.592683	0.00888527	0.127786	-0.00171136	0.240456	0.0020228	-0.138629	-0.0356971	-0.0695776	-0.00566449	-0.304483	0.000887568	-0.280322	0.023989	0.0691984	0.0115714	0.177283	-0.0124082	-0.669316	-0.0295937	-0.0281691	-0.0161749	0.0647523	0.0369263	-0.437707	0.0187323	0.0602395	-0.0122421	-0.0818411	-0.0155424	0.552199
4.56	0.211832	0.00346403	-0.102933	0.0178696	-0.18063	-0.0485197	-0.0662276	0.000155639	0.80589	0.00023588	-0.00140573	0.00304902	0.105159	0.0131144	0.0175949	0.0102891	-0.0397944	0.0675021	-0.592706	-0.0135076	0.127747	-0.00569922	0.240476	0.00371602	-0.138929	-0.0264186	-0.069468	0.00995746	-0.304813	-0.0623012	-0.280025	0.0340094	0.0692781	0.00640136	0.177165	-0.0115227	-0.66943	0.00168253	-0.0285531	-0.0594853	0.0654587	0.103034	-0.437498	0.028757	0.0600805	-0.016235	-0.0819559	-0.0037	0.552116
4.57	0.21169	-0.0163248	-0.102818	0.037752	-0.181433	-0.101255	-0.0662273	-5.33E-05	0.805888	-0.000570703	-0.00137126	0.00382369	0.105523	0.058478	0.0177005	0.0134826	-0.038876	0.116042	-0.592957	-0.0360407	0.127676	-0.00860494	0.240517	0.0052892	-0.139076	-0.0141748	-0.0692374	0.0248626	-0.305733	-0.117963	-0.279654	0.0398848	0.0693353	0.00297086	0.177045	-0.010844	-0.66921	0.032529	-0.0293392	-0.0990239	0.0667776	0.156998	-0.437194	0.0294979	0.0598889	-0.0173013	-0.0819683	0.00484745	0.552064
4.58	0.211294	-0.0355668	-0.102623	0.0562588	-0.182752	-0.14552	-0.0662291	-0.000350521	0.805878	-0.00138465	-0.00133005	0.00434551	0.106325	0.101284	0.0178141	0.0146904	-0.0375208	0.157201	-0.593419	-0.0572457	0.1276	-0.00764445	0.240581	0.00777828	-0.139045	0.00113068	-0.0689166	0.039106	-0.307157	-0.164926	-0.279249	0.0410439	0.0693596	0.00378592	0.176943	-0.00983247	-0.668659	0.0621564	-0.0304634	-0.132399	0.0685781	0.196907	-0.436874	0.0279559	0.0596845	-0.018927	-0.0818866	0.0139982	0.552006
4.59	0.210668	-0.0536044	-0.10234	0.0718262	-0.184493	-0.17961	-0.0662339	-0.000493969	0.805859	-0.00211361	-0.00128493	0.00461893	0.10753	0.138473	0.017921	0.0147868	-0.0358005	0.19038	-0.594075	-0.0753672	0.127522	-0.00650351	0.240667	0.0115588	-0.138818	0.0178164	-0.0685147	0.0518364	-0.308966	-0.198103	-0.278848	0.0385445	0.0694118	0.00493451	0.176859	-0.00775872	-0.667804	0.088114	-0.0318598	-0.157397	0.0707139	0.222231	-0.436589	0.0276857	0.0594718	-0.018731	-0.0817437	0.0189356	0.551951
4.6	0.20987	-0.0641789	-0.101991	0.0801077	-0.186537	-0.201568	-0.0662405	-0.000829009	0.805835	-0.00267181	-0.00123871	0.00456383	0.109037	0.161437	0.0180232	0.0163487	-0.0338003	0.212833	-0.594885	-0.0872365	0.127468	-0.00273482	0.240774	0.00975756	-0.138429	0.0281153	-0.068056	0.0580743	-0.311025	-0.216882	-0.278477	0.0355791	0.0694678	0.00663374	0.176795	-0.00457957	-0.666725	0.103579	-0.0334312	-0.169254	0.073041	0.233708	-0.436357	0.0226016	0.0592645	-0.0183732	-0.0815414	0.0237386	0.551892
4.61	0.208972	-0.070273	-0.101613	0.0836743	-0.188746	-0.210701	-0.0662485	-0.000864435	0.805806	-0.00312514	-0.00119456	0.00421601	0.110707	0.171818	0.0181272	0.0162302	-0.03164	0.222882	-0.595764	-0.0902185	0.12745	0.00014189	0.240885	0.011005	-0.13794	0.034578	-0.0675701	0.0624772	-0.313191	-0.220343	-0.278133	0.0340691	0.0695398	0.00509784	0.176748	-0.00505228	-0.66552	0.111612	-0.0350591	-0.170557	0.0754148	0.230569	-0.436128	0.0272452	0.0590754	-0.0150029	-0.0812878	0.0285198	0.551815
4.62	0.208026	-0.0718754	-0.101235	0.0806263	-0.190987	-0.207809	-0.066257	-0.000899666	0.805775	-0.00298775	-0.00115515	0.00362417	0.11244	0.171068	0.0182314	0.0162514	-0.0294533	0.218527	-0.596655	-0.0880125	0.127454	0.00150091	0.240995	0.0105719	-0.137384	0.03981	-0.0670884	0.061561	-0.315324	-0.21165	-0.277825	0.0277912	0.0695832	0.00653984	0.176729	-0.000729198	-0.664263	0.112619	-0.0366349	-0.160145	0.0776991	0.215545	-0.435872	0.0272165	0.0589182	-0.0115386	-0.0810217	0.027843	0.551764
4.63	0.2071	-0.0689945	-0.100893	0.0718267	-0.193123	-0.192798	-0.0662652	-0.000779098	0.805746	-0.00267467	-0.00112285	0.00280635	0.114102	0.158538	0.0183415	0.0164231	-0.027369	0.202194	-0.597481	-0.0777216	0.127476	0.00685792	0.241087	0.00761655	-0.1368	0.04314	-0.0666487	0.0558293	-0.317303	-0.190008	-0.277588	0.0188184	0.0696651	0.00709735	0.176735	0.00205188	-0.663042	0.106583	-0.038053	-0.139181	0.0797733	0.189265	-0.435628	0.0207543	0.0588146	-0.00573966	-0.0807416	0.0285101	0.551791
4.64	0.206238	-0.0640948	-0.100613	0.0595432	-0.195046	-0.167906	-0.0662725	-0.000579791	0.805722	-0.00220028	-0.00109914	0.00189577	0.115604	0.139748	0.0184588	0.0160288	-0.0254966	0.17474	-0.598184	-0.0635424	0.127572	0.00993902	0.241151	0.00373357	-0.136212	0.045074	-0.0662839	0.0481242	-0.319018	-0.158741	-0.27744	0.0106384	0.0697176	0.00526526	0.176767	0.0041968	-0.661916	0.098215	-0.0392315	-0.110908	0.0815404	0.15385	-0.435383	0.0207736	0.0587705	0.000554488	-0.0804785	0.0259774	0.55186
4.65	0.2055	-0.0516047	-0.100433	0.0386519	-0.196616	-0.127382	-0.0662771	-0.000291822	0.805703	-0.00153252	-0.00108543	0.000817804	0.116829	0.102836	0.0185883	0.0159276	-0.0240013	0.124423	-0.598703	-0.0397176	0.127635	0.00363233	0.241174	0.000183687	-0.135675	0.0410704	-0.0660365	0.031434	-0.320359	-0.11413	-0.277378	0.0013525	0.0697546	-0.000245868	0.176826	0.00798533	-0.660959	0.0787025	-0.0400665	-0.0689645	0.0828901	0.105604	-0.435205	0.0135395	0.0587867	0.00524183	-0.0802263	0.0249354	0.55199
4.66	0.204962	-0.034297	-0.100369	0.0155965	-0.197668	-0.0727556	-0.066278	8.99E-05	0.805692	-0.000692166	-0.00108334	-0.000408894	0.117645	0.05871	0.0187048	0.0109987	-0.0230907	0.0579311	-0.598981	-0.0160656	0.127648	-0.00146193	0.241166	-0.00289695	-0.135241	0.0340651	-0.0659334	0.0144013	-0.321214	-0.0609287	-0.277419	-0.00956181	0.0697212	-0.00612257	0.176914	0.00976505	-0.660261	0.0516588	-0.0404662	-0.0208163	0.0836725	0.0431914	-0.435094	0.00758452	0.0588521	0.00939208	-0.0800133	0.0197879	0.552117
4.67	0.204681	-0.0137347	-0.100422	-0.00809839	-0.198083	-0.0101969	-0.0662755	0.000350514	0.80569	-0.000170634	-0.00109372	-0.00167423	0.117985	0.00995922	0.0187765	0.00360592	-0.0228838	-0.0153633	-0.599016	0.00730215	0.12762	-0.00641856	0.241126	-0.00433331	-0.134953	0.0225401	-0.0659798	-0.00376775	-0.321509	-0.00194019	-0.277557	-0.0172631	0.0696159	-0.0147752	0.177018	0.0115351	-0.659901	0.0204502	-0.0403855	0.0293506	0.0837721	-0.026958	-0.435076	-0.0064572	0.0589658	0.0129334	-0.079842	0.0154356	0.552255
4.68	0.204681	0.00871959	-0.100573	-0.0313953	-0.197819	0.0554739	-0.0662704	0.000590496	0.805694	0.00075367	-0.00111586	-0.00274881	0.117831	-0.0412508	0.0187754	-0.00480966	-0.0234128	-0.0897751	-0.598825	0.0308093	0.127546	-0.0087626	0.241065	-0.00695462	-0.134836	0.0105957	-0.0661607	-0.0224956	-0.321211	0.0597104	-0.277777	-0.0271018	0.0694411	-0.0183691	0.177133	0.0136651	-0.659914	-0.0139356	-0.0398416	0.0782874	0.0831425	-0.0988371	-0.435154	-0.0130412	0.0591158	0.0158327	-0.0797269	0.00802047	0.552377
4.69	0.204966	0.029147	-0.100798	-0.0509505	-0.196881	0.116632	-0.0662633	0.000766442	0.805704	0.00117446	-0.00114775	-0.0035875	0.11719	-0.0857619	0.0186919	-0.0134227	-0.0246363	-0.155105	-0.598419	0.0488788	0.127443	-0.00924852	0.240997	-0.00630596	-0.134884	-0.000532288	-0.066461	-0.038187	-0.320318	0.118519	-0.278089	-0.0358746	0.069261	-0.0190593	0.17725	0.0134888	-0.6603	-0.0459499	-0.0388767	0.119967	0.0817987	-0.164497	-0.435337	-0.0269061	0.0592948	0.0171417	-0.0796886	-0.000135135	0.552455
4.7	0.205505	0.0476794	-0.101076	-0.0651493	-0.195352	0.167759	-0.0662549	0.000889748	0.805718	0.00172239	-0.00118709	-0.00422185	0.116136	-0.123564	0.0185362	-0.0225505	-0.0264338	-0.205334	-0.597856	0.0635603	0.127361	-0.00770903	0.240929	-0.00651463	-0.135078	-0.0117657	-0.0668523	-0.0478344	-0.318888	0.167951	-0.278477	-0.0420886	0.0690997	-0.00935251	0.177361	0.0109394	-0.661016	-0.0753558	-0.0375698	0.150544	0.079848	-0.217277	-0.435635	-0.0323442	0.0595011	0.0186608	-0.0797308	-0.0116094	0.552508
4.71	0.20626	0.062052	-0.101387	-0.0751082	-0.193357	0.204729	-0.0662461	0.000879455	0.805737	0.00200731	-0.00123083	-0.00446949	0.114741	-0.151338	0.0183245	-0.027571	-0.0286489	-0.238786	-0.597163	0.0736528	0.127302	-0.00338266	0.24086	-0.0065186	-0.135398	-0.0212628	-0.0672921	-0.0541821	-0.317022	0.206481	-0.278921	-0.0457701	0.069026	-0.00831665	0.177459	0.00933252	-0.662012	-0.098555	-0.036023	0.170106	0.0774495	-0.25146	-0.436038	-0.0443923	0.0597129	0.0179834	-0.079865	-0.0185694	0.55254
4.72	0.207154	0.0689918	-0.10171	-0.0804054	-0.191069	0.225241	-0.0662381	0.000745486	0.805758	0.00209386	-0.001275	-0.00431992	0.113133	-0.165886	0.0180914	-0.0283627	-0.0310959	-0.253596	-0.596395	0.0790317	0.127276	-0.00167761	0.240794	-0.00701961	-0.135806	-0.0269101	-0.0677506	-0.0577735	-0.314859	0.22898	-0.279375	-0.045006	0.0689616	-0.0048016	0.177537	0.00773073	-0.6632	-0.110846	-0.0343572	0.178035	0.07481	-0.264692	-0.436456	-0.0450513	0.0599181	0.0157074	-0.0800742	-0.02728	0.552517
4.73	0.20811	0.0718959	-0.102026	-0.0789649	-0.188666	0.227114	-0.0662314	0.000655826	0.80578	0.00234576	-0.00131582	-0.00378127	0.111438	-0.168506	0.0178662	-0.027367	-0.0335867	-0.247652	-0.595602	0.0785919	0.127297	0.00221786	0.24073	-0.00518218	-0.136279	-0.0329774	-0.06821	-0.0582238	-0.312567	0.232872	-0.279792	-0.0384222	0.0689282	-0.00228773	0.177592	0.00359626	-0.664474	-0.116182	-0.03269	0.170952	0.0721468	-0.25615	-0.436899	-0.0483621	0.0600931	0.0123835	-0.0803484	-0.0321706	0.552487
4.74	0.209063	0.0700927	-0.102322	-0.0734796	-0.186329	0.213006	-0.0662258	0.000491678	0.805804	0.00238552	-0.00134923	-0.00288683	0.109768	-0.162196	0.017674	-0.0230703	-0.0359286	-0.223534	-0.594829	0.0760641	0.127353	0.00982509	0.24066	-0.00819076	-0.136796	-0.0379334	-0.0686597	-0.0572992	-0.31033	0.218814	-0.28013	-0.0277232	0.06894	0.0032962	0.17761	-0.00117207	-0.665743	-0.113206	-0.0311408	0.153433	0.0696717	-0.227988	-0.437327	-0.043146	0.0602263	0.00698238	-0.0806573	-0.0345451	0.552442
4.75	0.20994	0.0617309	-0.102566	-0.0601161	-0.184235	0.181281	-0.0662206	0.000466288	0.805828	0.00221955	-0.00137279	-0.00179161	0.108235	-0.140588	0.0175181	-0.0188682	-0.0379304	-0.178951	-0.594112	0.0664369	0.127432	0.00690508	0.240608	-0.00452842	-0.137331	-0.0389334	-0.0690482	-0.0481092	-0.308332	0.184918	-0.280339	-0.0153935	0.0689894	0.00933262	0.177582	-0.00477576	-0.6669	-0.0995838	-0.0298314	0.12158	0.067572	-0.181093	-0.437722	-0.0335153	0.0603105	0.00242538	-0.0809886	-0.0346958	0.552374
4.76	0.210678	0.0515504	-0.10275	-0.0438287	-0.182562	0.134226	-0.0662164	0.000394061	0.80585	0.0022435	-0.00138434	-0.0005204	0.106963	-0.111967	0.0174182	-0.0116014	-0.0394124	-0.118651	-0.593518	0.0521546	0.127524	0.0104258	0.24056	-0.00408964	-0.137836	-0.0404154	-0.0693438	-0.0370367	-0.306741	0.137439	-0.280427	-0.000609605	0.0691058	0.0129365	0.177513	-0.0105568	-0.66787	-0.081268	-0.0288671	0.0813967	0.0660421	-0.117013	-0.43799	-0.0225274	0.0603351	-0.00347512	-0.0813046	-0.0319086	0.552277
4.77	0.211241	0.0375355	-0.102871	-0.0258504	-0.181443	0.0767754	-0.0662127	0.000339271	0.805871	0.00186079	-0.00138304	0.000774276	0.106014	-0.0761796	0.0173873	-0.00227467	-0.040262	-0.0545437	-0.593078	0.0357619	0.127608	0.00579368	0.24052	-0.00331485	-0.138316	-0.039873	-0.0695159	-0.024048	-0.3057	0.0750877	-0.280348	0.0161311	0.0692486	0.0136032	0.1774	-0.0133561	-0.668602	-0.05602	-0.0283174	0.0369935	0.0652143	-0.0434299	-0.438133	-0.00645951	0.0602954	-0.00787142	-0.0815922	-0.0258552	0.552191
4.78	0.211582	0.0203157	-0.102932	-0.00622742	-0.180951	0.0161238	-0.0662094	0.000276925	0.805887	0.00140245	-0.00136902	0.00200063	0.105457	-0.0347301	0.0174325	0.00630947	-0.0404989	0.0050789	-0.592819	0.0168734	0.127653	0.0012438	0.240493	-0.0038668	-0.138729	-0.0351795	-0.0695611	-0.00921247	-0.305312	0.00788593	-0.280114	0.0303088	0.0693682	0.0095989	0.17726	-0.0161516	-0.669032	-0.0277008	-0.0282037	-0.00888198	0.0651348	0.0296711	-0.438126	0.00800008	0.0602016	-0.0107445	-0.0818036	-0.0164118	0.552099
4.79	0.211677	0.00173778	-0.102915	0.0153025	-0.181096	-0.0428852	-0.066207	0.000145369	0.805897	0.000617946	-0.00134357	0.00303879	0.10534	0.00943215	0.0175255	0.0111081	-0.0401659	0.0610424	-0.59277	-0.00478738	0.12764	-0.00430741	0.240482	-0.00104825	-0.139027	-0.0264776	-0.0694709	0.00812735	-0.30558	-0.0564175	-0.279765	0.0395938	0.0694558	0.0069856	0.177106	-0.0167982	-0.669132	0.00222807	-0.0285316	-0.0545817	0.0657649	0.09543	-0.437982	0.0234235	0.0600688	-0.0135607	-0.0819229	-0.00514533	0.551996
4.8	0.211513	-0.0195265	-0.102819	0.0355065	-0.181836	-0.0955523	-0.0662072	-0.000128732	0.805899	-0.000199824	-0.00130894	0.00385295	0.105685	0.0569385	0.0176501	0.0141911	-0.0393134	0.109564	-0.592952	-0.0290937	0.127575	-0.00913813	0.240493	0.00298402	-0.139164	-0.0113413	-0.0692673	0.0239041	-0.306441	-0.112511	-0.27935	0.0431391	0.069508	0.00209317	0.17696	-0.0143873	-0.668898	0.0345495	-0.0292608	-0.094541	0.0670112	0.149473	-0.437747	0.0282573	0.0598989	-0.0160798	-0.0819538	0.00310777	0.551931
4.81	0.211091	-0.0394351	-0.102634	0.0530151	-0.183092	-0.139505	-0.0662101	-0.000442696	0.805893	-0.00104118	-0.00126736	0.00442808	0.106476	0.100507	0.0177767	0.0167027	-0.0380266	0.149355	-0.593349	-0.0510857	0.127456	-0.0113277	0.240535	0.00654033	-0.139103	0.00594279	-0.0689652	0.0375092	-0.307803	-0.158406	-0.278921	0.0418149	0.0695388	0.00311291	0.176834	-0.0113596	-0.66833	0.0644016	-0.0303374	-0.126976	0.0687376	0.189989	-0.437496	0.023702	0.0597049	-0.0184248	-0.0818893	0.0130842	0.551877
4.82	0.210442	-0.0563928	-0.102373	0.0676849	-0.184764	-0.173096	-0.0662157	-0.000699937	0.805879	-0.00177801	-0.00122144	0.00470488	0.10766	0.135989	0.0179036	0.0169805	-0.0363871	0.181715	-0.593938	-0.0687116	0.127358	-0.00864259	0.240596	0.0102822	-0.13884	0.0225428	-0.068597	0.0495609	-0.309544	-0.191375	-0.278523	0.0371072	0.0695745	0.00461064	0.176738	-0.00690348	-0.667465	0.0886099	-0.0316764	-0.15127	0.0708075	0.215873	-0.437309	0.0173139	0.0595012	-0.0188677	-0.0817555	0.0170141	0.55183
4.83	0.209627	-0.0674127	-0.102045	0.0772124	-0.186737	-0.19475	-0.0662238	-0.000856642	0.805858	-0.00235281	-0.00117406	0.00470809	0.109135	0.158914	0.0180168	0.0170681	-0.0344817	0.20302	-0.59467	-0.0790317	0.127248	-0.0103109	0.24068	0.00887452	-0.138416	0.0336047	-0.0681677	0.0572048	-0.311529	-0.20912	-0.278163	0.0340478	0.0696133	0.00124371	0.176667	-0.00544265	-0.666392	0.1046	-0.0331967	-0.164852	0.0730731	0.227308	-0.437126	0.0148942	0.0592979	-0.01852	-0.0815602	0.0236762	0.551743
4.84	0.208705	-0.0722861	-0.101691	0.0794106	-0.188882	-0.205641	-0.0662329	-0.000981285	0.805832	-0.00279646	-0.00112797	0.00444548	0.110791	0.169155	0.0181393	0.0187211	-0.0324125	0.214391	-0.595491	-0.084731	0.127186	-0.0025975	0.240768	0.00772514	-0.13789	0.0386059	-0.0677238	0.0582616	-0.313631	-0.216131	-0.277827	0.0321191	0.0696263	0.00227029	0.176619	-0.00299759	-0.665186	0.110544	-0.0347792	-0.166139	0.0753997	0.2272	-0.436963	0.0204503	0.0591085	-0.0163508	-0.0813241	0.0272316	0.551668
4.85	0.207747	-0.0744809	-0.101335	0.0781416	-0.191069	-0.202974	-0.0662429	-0.000938676	0.805804	-0.00285384	-0.001086	0.00392014	0.112505	0.170257	0.0182623	0.0175969	-0.0302996	0.211708	-0.596335	-0.0837034	0.127174	0.00191104	0.240857	0.00935519	-0.137309	0.0441869	-0.0672847	0.0590813	-0.315729	-0.208172	-0.277534	0.0263509	0.0696812	0.00706503	0.176595	-0.00156967	-0.663945	0.111844	-0.0363251	-0.157977	0.0776527	0.212318	-0.436776	0.0245302	0.0589459	-0.0124045	-0.0810625	0.028078	0.551626
4.86	0.206796	-0.0731377	-0.101006	0.0709655	-0.193164	-0.189537	-0.0662526	-0.000897123	0.805777	-0.00257104	-0.00105045	0.00317845	0.114174	0.161813	0.018391	0.0180168	-0.028274	0.19752	-0.597132	-0.0762673	0.127215	0.00513805	0.24093	0.00566485	-0.13668	0.0499346	-0.0668839	0.0551007	-0.317679	-0.188165	-0.277325	0.0155384	0.0697309	0.00478302	0.176606	0.00296142	-0.662733	0.107866	-0.0377325	-0.139579	0.0797056	0.187503	-0.436545	0.0217128	0.0588315	-0.00656266	-0.080778	0.0298825	0.551638
4.87	0.205902	-0.0671171	-0.10073	0.0594005	-0.19506	-0.166536	-0.0662609	-0.000791226	0.805752	-0.0023705	-0.00102282	0.00233155	0.115703	0.142305	0.0185286	0.0181847	-0.0264367	0.173138	-0.597827	-0.0632902	0.127285	0.00806035	0.240987	0.00516805	-0.13604	0.0500813	-0.0665491	0.0478552	-0.319378	-0.158221	-0.277211	0.0076931	0.0697798	0.00342629	0.176646	0.00566238	-0.661606	0.0979642	-0.0389189	-0.113305	0.0814658	0.15429	-0.436332	0.0177231	0.058777	-0.00145586	-0.0805061	0.0262525	0.551714
4.88	0.205136	-0.0537548	-0.100548	0.0403399	-0.196622	-0.127329	-0.0662671	-0.00046276	0.805733	-0.00179597	-0.00100457	0.00125574	0.116963	0.107062	0.0186832	0.0166296	-0.0249438	0.126966	-0.598356	-0.0430812	0.127343	0.00523879	0.241011	0.00262244	-0.13545	0.0463678	-0.0663238	0.0337273	-0.320718	-0.115346	-0.277194	-0.00415209	0.0697883	0.00112421	0.176722	0.00859477	-0.660655	0.0774988	-0.0397813	-0.0739795	0.0828279	0.107044	-0.436131	0.021451	0.0587684	0.00338208	-0.0802712	0.0249441	0.55181
4.89	0.204571	-0.0371305	-0.100477	0.0166715	-0.197681	-0.0737238	-0.06627	-0.000139389	0.805719	-0.000979911	-0.000998046	2.39E-05	0.117829	0.0643103	0.0188153	0.0127849	-0.0240033	0.0616049	-0.598667	-0.019954	0.127376	0.000689301	0.241011	-0.00160945	-0.134952	0.0408946	-0.0662277	0.0160526	-0.321578	-0.0614853	-0.277299	-0.0168756	0.0697773	-0.00522132	0.176833	0.0133726	-0.659965	0.0510779	-0.040226	-0.0255224	0.0836361	0.0461963	-0.435995	0.00953736	0.0588154	0.00844491	-0.0800429	0.0221785	0.551948
4.9	0.204265	-0.015469	-0.100523	-0.00712564	-0.198114	-0.0119587	-0.0662697	0.000185788	0.805713	-0.000362776	-0.00100399	-0.00120745	0.118221	0.015074	0.0189022	0.00479231	-0.0237573	-0.011418	-0.598743	0.0021587	0.127348	-0.00368204	0.240984	-0.00186244	-0.134596	0.0292988	-0.0662803	-0.00240373	-0.321881	-0.00337192	-0.277517	-0.0267034	0.0696865	-0.011673	0.176971	0.0152885	-0.659618	0.0180042	-0.0401972	0.0242518	0.0837718	-0.0229666	-0.435939	0.0022613	0.0589047	0.0111563	-0.0798612	0.0153467	0.552078
4.91	0.204245	0.00665274	-0.100668	-0.0298833	-0.197879	0.0515354	-0.0662666	0.000377939	0.805712	0.00032027	-0.00102154	-0.00227705	0.118119	-0.0344382	0.0189168	-0.00287494	-0.0242375	-0.0835907	-0.598603	0.0237281	0.127289	-0.0102783	0.240942	-0.00345617	-0.134416	0.0171454	-0.0664699	-0.0213942	-0.321598	0.0569513	-0.277824	-0.0357106	0.0695124	-0.021885	0.177126	0.0167835	-0.659651	-0.0158487	-0.0397112	0.0718398	0.0831885	-0.0931188	-0.435948	-0.00813012	0.0590364	0.0151563	-0.0797412	0.0105918	0.552188
4.92	0.204514	0.0283513	-0.100883	-0.0466945	-0.196992	0.110809	-0.0662615	0.000549762	0.805718	0.000605596	-0.00104874	-0.00313209	0.117542	-0.0790089	0.0188471	-0.0140377	-0.0253908	-0.146664	-0.598272	0.0408472	0.127184	-0.00767963	0.240903	-0.0024033	-0.134409	0.0038135	-0.066775	-0.0349475	-0.32074	0.112696	-0.278221	-0.0436809	0.0693025	-0.0162743	0.177286	0.0156482	-0.660058	-0.0493992	-0.0388235	0.109818	0.0819053	-0.15846	-0.436071	-0.0200691	0.0592037	0.0166598	-0.079687	0.00122779	0.552294
4.93	0.20504	0.047547	-0.101139	-0.0628211	-0.195526	0.162205	-0.0662552	0.000592804	0.805727	0.00101036	-0.00108334	-0.00374352	0.116557	-0.117474	0.0186939	-0.020687	-0.0271099	-0.197775	-0.597793	0.0550285	0.127098	-0.0105901	0.240866	-0.00334791	-0.134555	-0.00752391	-0.067162	-0.0475977	-0.319363	0.162503	-0.278693	-0.0507418	0.0691629	-0.0117679	0.177439	0.0149179	-0.660799	-0.0792327	-0.0376094	0.142741	0.0800123	-0.211217	-0.436314	-0.0263798	0.059397	0.0182712	-0.0797106	-0.00891377	0.552362
4.94	0.205778	0.0600947	-0.10143	-0.0722505	-0.193592	0.19982	-0.066249	0.000557445	0.805739	0.00113954	-0.00112278	-0.00407225	0.115239	-0.143077	0.0184853	-0.0271352	-0.0292497	-0.232416	-0.597192	0.0641869	0.127029	-0.00439865	0.240829	-0.00249455	-0.134819	-0.0143665	-0.0676036	-0.0527416	-0.31755	0.201022	-0.279227	-0.0559547	0.0690535	-0.00874524	0.177587	0.014317	-0.66182	-0.10007	-0.036149	0.162798	0.0776637	-0.246776	-0.436659	-0.0399923	0.0596038	0.0180624	-0.0798213	-0.0176713	0.552398
4.95	0.206651	0.0683473	-0.10173	-0.0768949	-0.191357	0.220524	-0.0662436	0.000506057	0.805752	0.00139617	-0.0011635	-0.00400311	0.113716	-0.15844	0.0182453	-0.0294485	-0.0316384	-0.24804	-0.596522	0.0694891	0.126991	-0.00287399	0.2408	-0.00298258	-0.135156	-0.0208858	-0.0680645	-0.0556203	-0.315432	0.224409	-0.279792	-0.0562025	0.0689753	-0.00741257	0.177723	0.0132714	-0.663022	-0.113869	-0.0345596	0.17046	0.075064	-0.261034	-0.437081	-0.0491392	0.0598082	0.015482	-0.0800113	-0.0263723	0.552405
4.96	0.207604	0.0730282	-0.10203	-0.0771338	-0.188995	0.224538	-0.0662392	0.000354253	0.805767	0.00159567	-0.0012015	-0.0035494	0.112081	-0.164205	0.0180084	-0.0285147	-0.034088	-0.24486	-0.59582	0.070266	0.126989	0.000964636	0.240774	-0.00364949	-0.135574	-0.0288047	-0.0685296	-0.0575806	-0.313175	0.229811	-0.280321	-0.0497486	0.0689092	-0.00442987	0.177834	0.011189	-0.664331	-0.121017	-0.0329562	0.166474	0.0724273	-0.254479	-0.437553	-0.0511049	0.0599854	0.0115839	-0.0802675	-0.0303417	0.552384
4.97	0.208571	0.0722176	-0.102306	-0.0704933	-0.186685	0.211771	-0.0662355	0.000315949	0.805783	0.00169381	-0.00123324	-0.00275986	0.110447	-0.158828	0.0177915	-0.0263744	-0.0364075	-0.222302	-0.59513	0.0675127	0.127016	0.00496883	0.240747	-0.00228634	-0.136054	-0.0350561	-0.0689707	-0.0547787	-0.310963	0.216627	-0.280764	-0.0384876	0.0688892	0.00142636	0.177908	0.00419465	-0.665651	-0.119558	-0.0314608	0.148639	0.0699562	-0.228706	-0.438014	-0.0484775	0.0601299	0.00919362	-0.0805578	-0.0339715	0.552333
4.98	0.209477	0.0651181	-0.102534	-0.0589396	-0.184602	0.181713	-0.0662325	0.000268718	0.8058	0.0017333	-0.00125581	-0.00172258	0.108935	-0.139763	0.0176107	-0.0213309	-0.0384049	-0.179679	-0.594499	0.0586719	0.127078	0.00680865	0.240726	-0.00126939	-0.136564	-0.0379935	-0.0693509	-0.0475572	-0.308974	0.185813	-0.28108	-0.0245229	0.0689366	0.00649059	0.177928	-5.65E-05	-0.666887	-0.107638	-0.0301909	0.119717	0.0678447	-0.183378	-0.43841	-0.0295813	0.0602279	0.00502078	-0.0808828	-0.0344723	0.552255
4.99	0.210249	0.054321	-0.102704	-0.0437712	-0.182922	0.136042	-0.0662294	0.00026564	0.805817	0.00159639	-0.00126706	-0.000527515	0.107666	-0.111821	0.0174837	-0.0132058	-0.0398974	-0.120721	-0.593978	0.0459576	0.127157	0.00856136	0.240715	-0.000972548	-0.137067	-0.0393945	-0.0696381	-0.0374487	-0.307372	0.139018	-0.281238	-0.00834358	0.0690214	0.0110883	0.177902	-0.00483464	-0.667932	-0.0884906	-0.0292464	0.0818139	0.0662803	-0.12082	-0.438709	-0.018176	0.0602707	0.000100723	-0.0812027	-0.0314441	0.552164
5	0.210852	0.0417796	-0.102815	-0.0260179	-0.181778	0.0804205	-0.0662262	0.000335907	0.805832	0.00137459	-0.00126599	0.000745711	0.106703	-0.079216	0.0174274	-0.00473563	-0.0407743	-0.0583714	-0.593592	0.0320005	0.127226	0.00481794	0.240708	-0.00229358	-0.137547	-0.0411447	-0.0698071	-0.0245973	-0.306306	0.0791294	-0.281233	0.0101648	0.0691588	0.0128917	0.177824	-0.0107559	-0.668744	-0.0647545	-0.0286991	0.0384188	0.0653985	-0.0493312	-0.438867	-0.00800063	0.0602511	-0.00571866	-0.0814826	-0.0264626	0.552072
[truncated: 2,459 more columns]
