# Supplementary material for: Analysis of abnormal posture in patients with Parkinson's disease using a computational model considering muscle tones
Source: Front Comput Neurosci. 2023 Oct 5;17:1218707. doi: 10.3389/fncom.2023.1218707 (PMC10585043; doi:10.3389/fncom.2023.1218707)
Supplement: Supplementary file 4 [file Data_Sheet_4.ZIP › result_simulation_sub1-2/Sub2_uff5.846854.sto]

221208_sub2_uff5.846854_5/2395_0.399_0.221
version=1
nRows=501
nColumns=2509
inDegrees=no
endheader
time	pelvis_tilt	pelvis_tilt_u	pelvis_list	pelvis_list_u	pelvis_rotation	pelvis_rotation_u	pelvis_tx	pelvis_tx_u	pelvis_ty	pelvis_ty_u	pelvis_tz	pelvis_tz_u	hip_flexion_r	hip_flexion_r_u	hip_adduction_r	hip_adduction_r_u	hip_rotation_r	hip_rotation_r_u	knee_angle_r	knee_angle_r_u	subtalar_angle_1_r	subtalar_angle_1_r_u	ankle_angle_r	ankle_angle_r_u	hip_flexion_l	hip_flexion_l_u	hip_adduction_l	hip_adduction_l_u	hip_rotation_l	hip_rotation_l_u	knee_angle_l	knee_angle_l_u	subtalar_angle_1_l	subtalar_angle_1_l_u	ankle_angle_l	ankle_angle_l_u	lumbar_extension	lumbar_extension_u	lumbar_bending	lumbar_bending_u	lumbar_rotation	lumbar_rotation_u	neck_extension	neck_extension_u	roll	roll_u	yaw	yaw_u	neck_extension_2
0	0.232155	0	-0.0953879	0	-0.140787	0	-0.0654282	0	0.804455	0	0	0	0.108157	0	-0.0242103	0	-0.0830739	0	-0.609623	0	0.0994864	0	0.242872	0	-0.143223	0	-0.0508608	0	-0.336846	0	-0.29263	0	0.0558973	0	0.172594	0	-0.779386	0	0.011314	0	0.000852869	0	-0.408768	0	0.0649714	0	-0.102368	0	0.487577
0.01	0.23517	0.161095	-0.0956001	0.0701332	-0.142076	-0.132678	-0.0652462	0.00629916	0.804383	-0.0337056	8.75E-05	0.00783767	0.102395	-0.296787	-0.0228418	0.246858	-0.0801762	0.0558392	-0.603789	0.322951	0.0934461	0.766868	0.24034	-0.387204	-0.148983	-0.277126	-0.0493899	0.234211	-0.329297	0.86138	-0.288349	0.0247058	0.0453598	-0.969541	0.176386	0.784741	-0.782754	-0.16727	0.00965382	-0.189886	0.00255036	0.187815	-0.402731	0.0466768	0.065085	-0.0410648	-0.102675	-0.0186773	0.484603
0.02	0.233924	-0.0428406	-0.0941411	0.21208	-0.142451	0.121738	-0.0652423	0.00266478	0.804074	-0.0196991	5.89E-05	-0.0132203	0.103926	0.10622	-0.0221665	-0.249569	-0.0788166	0.32037	-0.602029	0.0450457	0.111998	2.27692	0.230351	-0.582757	-0.145572	0.121808	-0.0449953	0.64523	-0.32469	0.0196652	-0.290868	-0.270264	0.0406845	0.218968	0.182982	0.377872	-0.781092	0.0760077	0.0086532	-0.0667171	0.00314834	-0.0529348	-0.40344	0.0672979	0.064281	-0.102399	-0.102393	0.0675765	0.48692
0.03	0.234861	0.0999144	-0.0925661	0.0832319	-0.141886	0.0204703	-0.06518	0.00741054	0.803982	-0.00224992	-5.17E-05	-0.00543467	0.103603	0.0177846	-0.0251365	-0.248392	-0.07613	0.0345432	-0.603311	-0.210026	0.117969	-0.971525	0.231018	0.0927731	-0.145042	-0.104144	-0.0414482	0.0778847	-0.324033	0.132359	-0.292292	-0.0584211	0.0429796	0.189197	0.184642	0.0517557	-0.781939	-0.0968013	0.00849193	0.00419839	0.00382427	0.204177	-0.40294	-0.0362261	0.0633781	-0.0504713	-0.101734	0.0560492	0.487024
0.04	0.235337	0.0294439	-0.0915631	0.105427	-0.141858	0.0769279	-0.0650918	0.0109562	0.803968	-0.000843443	-6.43E-05	0.00115316	0.104143	0.0418126	-0.027307	-0.193169	-0.0775048	-0.20397	-0.605429	-0.127588	0.112559	0.405927	0.231869	-0.0325763	-0.145674	-0.0646376	-0.0412422	-0.0466918	-0.323156	0.0512375	-0.292541	0.00695063	0.0452773	0.121438	0.184865	-0.000410187	-0.782151	0.00796135	0.00839178	0.000631179	0.00569156	0.114648	-0.40375	-0.0710418	0.062957	-0.0566781	-0.101283	0.0419885	0.487685
0.05	0.235789	0.0372058	-0.09026	0.101257	-0.140972	0.122052	-0.0649631	0.0136433	0.80395	-0.00321602	-5.28E-05	0.000873446	0.103776	-0.0483159	-0.0293592	-0.214617	-0.078196	0.0560561	-0.605866	-0.00600995	0.119626	0.421373	0.231635	0.0138294	-0.146718	-0.110385	-0.0413966	-0.0371315	-0.323023	-0.0190428	-0.292082	0.0763805	0.04546	0.0130363	0.184745	-0.0226068	-0.782153	-0.00285234	0.00854258	0.020641	0.00632609	0.0569886	-0.404257	-0.0282581	0.0625293	-0.0314148	-0.100849	0.0291096	0.487638
0.06	0.236124	0.0192971	-0.0891806	0.0744087	-0.140239	0.0767808	-0.0648412	0.0101736	0.803916	-0.00273288	-4.84E-05	-0.000151672	0.103447	0.0137697	-0.031164	-0.138768	-0.0780046	-0.0582838	-0.606281	-0.0815852	0.11942	-0.147022	0.232285	0.0711645	-0.14764	-0.080891	-0.0410759	0.0517163	-0.323469	-0.0221189	-0.291297	0.0705689	0.0458983	0.0141159	0.184536	-0.0217074	-0.782175	-0.00625721	0.0087347	0.0194031	0.00721955	0.109269	-0.404291	0.0198978	0.0623867	-0.00184726	-0.100683	0.00805393	0.487668
0.07	0.236338	0.0125998	-0.0883829	0.0542422	-0.139645	0.0774389	-0.0647541	0.00783434	0.803892	-0.00260181	-5.54E-05	-0.00109392	0.103588	0.019915	-0.0321606	-0.0692608	-0.0788037	-0.0401227	-0.60716	-0.0792691	0.12036	0.236407	0.232718	0.0255405	-0.147955	-0.0583911	-0.0398632	0.148118	-0.322881	0.131937	-0.290693	0.054149	0.0458015	0.00072015	0.184338	-0.0165901	-0.782311	-0.0168206	0.00896907	0.0267781	0.00819564	0.080925	-0.403938	0.043787	0.0623916	0.00964904	-0.100658	0.00280028	0.487718
0.08	0.236496	0.00897227	-0.0877936	0.0309316	-0.139064	0.0573174	-0.0646796	0.0071213	0.803865	-0.00258646	-6.22E-05	0.00030282	0.103642	0.00131864	-0.0326816	-0.0293553	-0.078585	0.0421038	-0.607749	-0.0433744	0.121346	-0.0338147	0.233101	0.0468845	-0.147961	-0.0433702	-0.0382515	0.13229	-0.321462	0.129746	-0.290211	0.0406603	0.0457934	-0.0286362	0.184231	-0.00613123	-0.782494	-0.0194731	0.00922108	0.022593	0.00893387	0.0732926	-0.403426	0.0476623	0.0624968	0.0206499	-0.100693	-0.00405153	0.487758
0.09	0.233986	-0.608063	-0.086968	0.144754	-0.13889	0.0179465	-0.0646032	0.00678077	0.803809	-0.0124603	-3.95E-05	0.00427122	0.106772	0.757393	-0.0329439	0.0249084	-0.0784225	-0.0465893	-0.608631	-0.182436	0.121436	0.118221	0.233318	0.0203805	-0.144839	0.690808	-0.0371664	0.311549	-0.320298	0.0704645	-0.290461	-0.142857	0.0452452	-0.11111	0.18415	0.0386274	-0.779242	0.799784	0.00923663	-0.0314473	0.00947907	0.0281135	-0.405705	-0.638267	0.0630555	0.0172265	-0.100757	-0.0809553	0.491018
0.1	0.228506	-0.323986	-0.085698	0.0371572	-0.138222	0.184732	-0.0645049	0.0136908	0.803762	0.00647205	1.88E-06	0.00324178	0.113058	0.283186	-0.0333366	-0.0255584	-0.07938	-0.170902	-0.609634	0.0194576	0.121371	-0.390633	0.233601	0.0661008	-0.137997	0.374563	-0.0369646	0.0930448	-0.31902	0.156869	-0.291954	-0.0794925	0.0440192	-0.0379304	0.184454	-0.012988	-0.771762	0.469795	0.00966431	0.119433	0.00887108	-0.1402	-0.410307	-0.203601	0.0633225	-0.0282236	-0.100942	-0.000135193	0.495652
0.11	0.227379	-0.0542567	-0.0853501	-0.00608137	-0.136559	0.101977	-0.0643535	0.0153693	0.803882	0.0127966	4.12E-05	0.00547578	0.113607	0.00945203	-0.0335678	0.0140097	-0.0815389	-0.249383	-0.609255	0.00540298	0.114618	-0.68194	0.234279	0.0720355	-0.13699	-0.0140581	-0.0374474	-0.0554996	-0.317505	0.0985088	-0.291614	0.11891	0.0442385	-0.000750298	0.183937	-0.069145	-0.769499	0.144763	0.0109068	0.0790734	0.00771833	-0.0335239	-0.410616	0.0526924	0.0632815	0.0176668	-0.100842	-0.00201163	0.498755
0.12	0.227237	0.0475197	-0.0850837	-0.00478278	-0.135533	0.171996	-0.064194	0.0168575	0.803994	0.0102182	9.59E-05	0.00419111	0.113295	-0.151649	-0.0334549	-0.0302614	-0.0839551	-0.201109	-0.608989	0.0891808	0.11159	0.0156825	0.234555	0.00275796	-0.137807	-0.165904	-0.0375528	-0.0194416	-0.316482	0.161705	-0.28996	0.202083	0.0440907	-0.000600703	0.183176	-0.0859001	-0.768406	0.0158586	0.0115485	0.0886403	0.00728308	-0.124673	-0.409	0.308277	0.0632506	0.0131303	-0.100861	0.035922	0.501572
0.13	0.228509	0.137846	-0.0846853	-0.000849551	-0.133492	0.189224	-0.0640315	0.0145969	0.804081	0.00659778	0.000129369	0.00370643	0.11095	-0.232303	-0.0339966	-0.0923628	-0.085344	-0.0916575	-0.607987	0.0621719	0.11086	-0.352214	0.234752	0.0591468	-0.14013	-0.280489	-0.0368315	0.0104233	-0.314686	0.176704	-0.28769	0.241454	0.0440757	-0.0131316	0.182253	-0.0922533	-0.76915	-0.120066	0.0124371	0.0584843	0.00542864	-0.189774	-0.404794	0.491753	0.0631603	0.0589608	-0.100669	0.0369006	0.503509
0.14	0.229967	0.137832	-0.0843675	-0.0163607	-0.132136	0.126237	-0.0639101	0.00993576	0.804127	0.00353978	0.000183178	0.00662648	0.10903	-0.176898	-0.0344982	-0.0324693	-0.0867328	-0.196869	-0.607952	-0.0204308	0.105256	-0.521486	0.235436	0.076535	-0.142658	-0.246139	-0.0359611	-0.0169153	-0.313274	0.156244	-0.285457	0.186173	0.0439486	-0.00920085	0.181465	-0.0636766	-0.770441	-0.151117	0.0126353	0.0207727	0.00398345	-0.134828	-0.399401	0.58146	0.0633523	0.0743381	-0.100795	0.018871	0.505347
0.15	0.231595	0.15825	-0.0842948	-0.0285531	-0.13066	0.148172	-0.0638263	0.0070808	0.804156	0.00205286	0.000252755	0.00725271	0.107002	-0.216596	-0.0345911	-0.0316507	-0.0885736	-0.113984	-0.607986	0.0132756	0.102643	-0.0964805	0.235825	0.0254856	-0.144948	-0.219467	-0.0355202	-0.0356204	-0.311696	0.154248	-0.284052	0.105901	0.0437983	-0.0195773	0.180975	-0.0390242	-0.772268	-0.204261	0.0129435	0.0280504	0.00235939	-0.180496	-0.393229	0.625638	0.0635128	0.0839698	-0.100922	0.0241314	0.506778
0.16	0.233243	0.14507	-0.0842598	-0.0101771	-0.129524	0.0530923	-0.063767	0.00476547	0.804168	0.000480846	0.000333325	0.00926554	0.104927	-0.174347	-0.0347514	-0.030948	-0.0893483	-0.0504529	-0.607856	-0.000781473	0.100588	-0.328938	0.236168	0.0527281	-0.147086	-0.197983	-0.0353194	-0.0536375	-0.310689	0.0475814	-0.283148	0.0831746	0.0436372	-0.0132579	0.180653	-0.0285482	-0.774328	-0.195272	0.0129397	-0.0445607	0.000906271	-0.0937552	-0.387011	0.592356	0.0638544	0.110489	-0.101187	-0.00542334	0.508094
0.17	0.23436	0.0465633	-0.0843123	-0.0124955	-0.129255	0.0135712	-0.0637278	0.00323685	0.804172	-0.000303276	0.000431965	0.00999078	0.103627	-0.0592387	-0.0347667	0.00355281	-0.0901684	-0.0915634	-0.607898	-0.00639971	0.0979283	-0.146501	0.236485	0.0189116	-0.148697	-0.0666327	-0.0354255	-0.0511108	-0.310535	0.00571285	-0.282507	0.034261	0.0435355	-0.0135877	0.180447	-0.00921395	-0.775878	-0.0783369	0.0124058	-0.0460487	0.0002936	-0.0500533	-0.381443	0.473334	0.0643597	0.101681	-0.101653	-0.0148045	0.509365
0.18	0.235066	0.133506	-0.0845884	-0.03551	-0.129538	-0.0872629	-0.0636921	0.00404344	0.804184	0.00344096	0.000534245	0.0102784	0.102721	-0.167876	-0.034515	0.0318267	-0.0904335	0.0444964	-0.607742	0.047219	0.097029	-0.0889545	0.236473	-0.014522	-0.149953	-0.192292	-0.0358016	-0.108897	-0.311069	-0.110429	-0.281941	0.0938384	0.0433022	-0.00307925	0.180309	-0.0262608	-0.776959	-0.181745	0.0117871	-0.076347	0.000470903	0.0989745	-0.376646	0.484596	0.0650824	0.125662	-0.102305	-0.0482675	0.510537
0.19	0.236297	0.105191	-0.0852244	-0.0187688	-0.130728	-0.17193	-0.0636556	0.00299448	0.804223	0.00346116	0.000633727	0.00982697	0.101145	-0.116493	-0.0339548	0.0460198	-0.0897638	0.0951283	-0.607225	0.0433369	0.0961478	-0.0499998	0.236255	-0.022626	-0.152151	-0.175011	-0.0361111	-0.0643706	-0.312661	-0.179096	-0.280886	0.108149	0.0435619	0.0144932	0.180011	-0.0281724	-0.778753	-0.140581	0.0108568	-0.121775	0.002107	0.210655	-0.37209	0.391702	0.0659181	0.134714	-0.103144	-0.0632239	0.512026
0.2	0.23733	0.149804	-0.0858162	-0.0277763	-0.132468	-0.17192	-0.0636282	0.00260539	0.804263	0.00513804	0.000731116	0.00951666	0.0998469	-0.183633	-0.033386	0.0441539	-0.0887516	0.11066	-0.606659	0.0781137	0.0962329	0.0329462	0.235946	-0.0377129	-0.154204	-0.235883	-0.036056	-0.0690098	-0.314464	-0.1519	-0.27966	0.139046	0.043608	0.0259921	0.179683	-0.0431272	-0.780301	-0.198947	0.00953632	-0.121763	0.00433293	0.209403	-0.367997	0.420554	0.066798	0.12527	-0.104009	-0.0472667	0.513392
0.21	0.238463	0.073835	-0.0865147	-0.0256292	-0.134143	-0.203098	-0.0636135	9.56E-06	0.80431	0.00343503	0.000829609	0.0105077	0.0984043	-0.0713285	-0.0326858	0.0845173	-0.0874273	0.166482	-0.606024	0.0348265	0.0962203	-0.0373657	0.235562	-0.0344951	-0.156417	-0.143924	-0.0360627	-0.0668553	-0.316157	-0.189806	-0.278296	0.119564	0.043974	0.0152578	0.179293	-0.026766	-0.782062	-0.114935	0.00829801	-0.12943	0.0064578	0.238554	-0.364005	0.342564	0.0676256	0.118482	-0.104734	-0.0513518	0.514662
0.22	0.238658	0.021079	-0.0873247	-0.0352479	-0.136227	-0.221026	-0.0636256	-0.00226748	0.80434	0.00325656	0.000936947	0.0104316	0.0982072	-0.0201621	-0.0315557	0.124268	-0.0857168	0.164921	-0.605689	0.0485927	0.0958443	-0.0130031	0.235166	-0.0426894	-0.157484	-0.0507057	-0.0364828	-0.0768646	-0.318319	-0.217441	-0.277404	0.0555912	0.0440485	0.0205775	0.179135	-0.00568134	-0.782827	-0.0669705	0.00705429	-0.110233	0.00923351	0.297527	-0.360536	0.348751	0.0683902	0.108954	-0.105481	-0.0428037	0.515677
0.23	0.238414	-0.0471905	-0.0880197	-0.013356	-0.137979	-0.145726	-0.0636619	-0.00511881	0.804372	0.00261289	0.00103059	0.0084052	0.0983493	0.0452905	-0.0305079	0.0827826	-0.084294	0.118206	-0.605114	0.054621	0.0961962	0.0588369	0.234699	-0.0474493	-0.157558	0.0719894	-0.0369479	-0.0107025	-0.320205	-0.154014	-0.277306	-0.0328095	0.04432	0.0185784	0.179145	0.0091253	-0.783225	-0.00440575	0.00609605	-0.0833099	0.0118021	0.198316	-0.357047	0.325987	0.0691175	0.109398	-0.106033	-0.0218381	0.51631
0.24	0.237572	-0.0989395	-0.0883383	-2.62E-05	-0.139171	-0.104776	-0.0637278	-0.00807607	0.804392	0.00122895	0.00111227	0.008112	0.0992474	0.121523	-0.0298736	0.0701309	-0.0832083	0.0890222	-0.604752	0.0143956	0.0965621	0.00129983	0.234291	-0.0333352	-0.156477	0.147454	-0.0372208	0.0149484	-0.321476	-0.108903	-0.277815	-0.0638223	0.0444658	0.0250061	0.179248	0.0103928	-0.783022	0.0414234	0.00526988	-0.0774039	0.0133052	0.11114	-0.353692	0.321033	0.0699098	0.114027	-0.106462	-0.021229	0.516654
0.25	0.236167	-0.167053	-0.0885962	-0.0222144	-0.139693	-0.00816245	-0.0638206	-0.0102917	0.804395	-9.81E-05	0.00118728	0.00676082	0.100838	0.176174	-0.0292454	0.0755353	-0.0827906	-0.00684842	-0.604649	0.0125644	0.0964934	0.00616825	0.23396	-0.03291	-0.154432	0.268419	-0.0377608	0.0155832	-0.321967	-0.00935145	-0.278814	-0.136543	0.0446221	-0.00702134	0.179521	0.0387906	-0.782265	0.104394	0.00492735	0.00335034	0.0137931	-0.0142589	-0.350609	0.277253	0.0706202	0.0974467	-0.106825	-0.00888482	0.5169
0.26	0.234359	-0.184199	-0.0888328	-0.0500513	-0.139437	0.0599915	-0.0639283	-0.01097	0.804395	0.000426754	0.00124739	0.0047857	0.102737	0.161889	-0.0286506	0.077884	-0.0830402	-0.0740355	-0.604458	0.0417473	0.0967461	0.0268743	0.233603	-0.0405569	-0.151528	0.321394	-0.038572	6.67E-05	-0.321783	0.030174	-0.280422	-0.186673	0.0445395	0.000142855	0.179973	0.0532736	-0.781066	0.115052	0.0052311	0.0769415	0.0132808	-0.0909393	-0.347925	0.258371	0.0712522	0.0771124	-0.107136	-0.00853002	0.517037
0.27	0.232852	-0.144692	-0.0893104	-0.0834143	-0.138291	0.113878	-0.0640421	-0.0120642	0.80441	0.00206109	0.00127888	0.00189247	0.103926	0.0882331	-0.027999	0.073052	-0.0841406	-0.130137	-0.60379	0.0753233	0.0969383	0.0230998	0.233149	-0.0509367	-0.148609	0.307138	-0.0397398	-0.0270156	-0.320896	0.1139	-0.282501	-0.222355	0.0444546	-0.0112585	0.180546	0.0604272	-0.780311	0.0495569	0.00649797	0.148755	0.011992	-0.142585	-0.345133	0.276837	0.0717038	0.0790219	-0.107337	-0.00180246	0.516897
0.28	0.231547	-0.121486	-0.0898547	-0.0771296	-0.137096	0.102844	-0.0641721	-0.0139601	0.804427	0.00132384	0.00129092	0.0005625	0.104883	0.0686665	-0.0273465	0.0644786	-0.0854892	-0.153006	-0.603055	0.0787675	0.0972948	0.0348357	0.23263	-0.0527252	-0.145756	0.289941	-0.0409281	-0.0211977	-0.319492	0.144216	-0.284817	-0.236315	0.0444199	0.00315119	0.181192	0.064949	-0.779912	0.0118247	0.00794908	0.140141	0.0106318	-0.145881	-0.342292	0.288681	0.072265	0.0944422	-0.107631	-0.013705	0.516812
0.29	0.230505	-0.122934	-0.0903986	-0.0783257	-0.135971	0.0779988	-0.0643264	-0.0171081	0.804428	-0.00161082	0.00129427	0.00030334	0.105627	0.0927759	-0.0267135	0.0822545	-0.0869898	-0.135591	-0.602361	0.051467	0.0976472	0.0304687	0.232135	-0.0490898	-0.143086	0.307689	-0.0420799	-0.0282714	-0.318029	0.111226	-0.287286	-0.26274	0.0444327	-0.00330663	0.181909	0.0827649	-0.779976	-0.00243641	0.00933209	0.130951	0.00915604	-0.130664	-0.339298	0.283286	0.0729317	0.104462	-0.108063	-0.0309781	0.516692
0.3	0.229436	-0.0905164	-0.0909549	-0.0692904	-0.135085	0.0845217	-0.0645133	-0.020215	0.804402	-0.00328916	0.00129554	-0.000134861	0.106616	0.0682711	-0.0260147	0.0620323	-0.0882723	-0.139223	-0.601926	0.0436144	0.0979188	0.0317198	0.23169	-0.0429298	-0.140225	0.291837	-0.0432863	-0.0208902	-0.316886	0.109607	-0.290088	-0.293395	0.0443082	-0.0113393	0.1828	0.0915126	-0.780172	-0.0559265	0.0105306	0.110523	0.00781915	-0.162663	-0.336362	0.288819	0.0737518	0.121606	-0.108646	-0.0390982	0.516595
0.31	0.228862	-0.0513412	-0.0913873	-0.063865	-0.134031	0.0874345	-0.0647328	-0.0237797	0.804357	-0.00586448	0.00129561	0.000441572	0.107188	0.0525289	-0.0255565	0.0487827	-0.0896234	-0.121359	-0.601636	0.00611083	0.0984321	0.0520733	0.231343	-0.0315524	-0.13771	0.257872	-0.044341	-0.0277815	-0.315645	0.103822	-0.293078	-0.301591	0.0442419	-0.00403138	0.183723	0.0966029	-0.781097	-0.116909	0.0115055	0.0813489	0.0058949	-0.206958	-0.33339	0.2724	0.0747204	0.134823	-0.109325	-0.0564303	0.516513
0.32	0.22847	-0.0404834	-0.0918462	-0.0638966	-0.133195	0.0571552	-0.0649875	-0.0269716	0.804284	-0.00866578	0.00130603	0.00152114	0.107889	0.0699684	-0.0250585	0.0605863	-0.0906572	-0.0969572	-0.601808	-0.0322203	0.0987312	0.0152342	0.231091	-0.0202865	-0.13538	0.255124	-0.0454834	-0.0442327	-0.314691	0.0702371	-0.296143	-0.314177	0.0440981	-0.0220407	0.184752	0.10995	-0.782356	-0.134904	0.0121372	0.0490949	0.00392345	-0.189875	-0.330761	0.225007	0.0758116	0.136949	-0.110191	-0.0769336	0.51657
0.33	0.228292	0.00842961	-0.0924198	-0.0799877	-0.132593	0.018665	-0.0652682	-0.0289151	0.804192	-0.00909107	0.0013241	0.00216929	0.108487	0.0194575	-0.0244342	0.0822773	-0.0915127	-0.0562558	-0.602118	-0.023923	0.0990605	0.0541842	0.230857	-0.0308615	-0.133263	0.206247	-0.0467837	-0.0849589	-0.314007	0.0331113	-0.299335	-0.313981	0.0438305	-0.025918	0.185882	0.114138	-0.783925	-0.197004	0.0125549	0.0336658	0.00222177	-0.125919	-0.328508	0.212511	0.0768842	0.126752	-0.111169	-0.0865693	0.516526
0.34	0.228836	0.0947375	-0.0933073	-0.0689774	-0.13302	-0.140931	-0.0655652	-0.0306475	0.804103	-0.00918881	0.00135376	0.00360912	0.108407	-0.0366395	-0.0234394	0.110546	-0.0912548	0.0933365	-0.602366	-0.0293507	0.0996082	0.0457862	0.230506	-0.0387817	-0.132317	0.0801194	-0.0482417	-0.122947	-0.314371	-0.10933	-0.302194	-0.262893	0.0436348	-0.0102935	0.186988	0.108199	-0.786465	-0.293719	0.0123794	-0.0695924	0.00215282	0.107105	-0.326202	0.205416	0.077993	0.140083	-0.112328	-0.107272	0.516345
0.35	0.229608	0.0822967	-0.0942598	-0.0444387	-0.134654	-0.19774	-0.065884	-0.0329927	0.804	-0.0112229	0.0013905	0.00353784	0.108302	0.000129079	-0.0223477	0.100526	-0.0901386	0.117668	-0.60271	-0.0396775	0.100092	0.0683585	0.230119	-0.0401112	-0.131909	0.0881316	-0.0495441	-0.0971713	-0.315781	-0.163115	-0.304805	-0.260324	0.0434062	-0.0368433	0.188082	0.109471	-0.789341	-0.273528	0.0113509	-0.120946	0.00390896	0.20926	-0.324331	0.142023	0.0791463	0.12699	-0.113557	-0.102982	0.516469
0.36	0.229973	0.026287	-0.0951109	-0.0348781	-0.136601	-0.219385	-0.0662224	-0.0344167	0.803882	-0.0119042	0.0014246	0.00325727	0.108805	0.0826569	-0.0213484	0.111169	-0.0887793	0.155572	-0.603252	-0.0688796	0.100967	0.0850369	0.229709	-0.045998	-0.131107	0.137524	-0.0507511	-0.0870669	-0.31763	-0.214136	-0.30734	-0.241321	0.0429789	-0.0431376	0.189158	0.103535	-0.791701	-0.196788	0.0100828	-0.127269	0.00634785	0.278009	-0.323235	0.052522	0.0801571	0.0982424	-0.114607	-0.0899034	0.516646
0.37	0.229893	0.00154338	-0.0958791	-0.0226361	-0.138623	-0.19731	-0.0665654	-0.033892	0.803774	-0.00922417	0.00145265	0.00216586	0.109876	0.102638	-0.020372	0.0981345	-0.0872074	0.142739	-0.603924	-0.0595053	0.101658	0.0666926	0.229263	-0.0473855	-0.129999	0.143226	-0.0519811	-0.075489	-0.319744	-0.207687	-0.309575	-0.203891	0.0425207	-0.0426107	0.190099	0.0825164	-0.7934	-0.149973	0.00884101	-0.113485	0.00932794	0.301695	-0.322998	-0.0220636	0.080945	0.0628259	-0.115428	-0.0676495	0.516736
0.38	0.229684	-0.00920617	-0.0964024	-0.002707	-0.140263	-0.143452	-0.066897	-0.0323058	0.8037	-0.00576805	0.00146631	0.000542765	0.110957	0.0979863	-0.0196138	0.0693487	-0.0858951	0.120475	-0.604407	-0.0392045	0.102517	0.0967967	0.22877	-0.0517302	-0.128915	0.121233	-0.0530114	-0.0492445	-0.321544	-0.161742	-0.31133	-0.142762	0.0422442	-0.00901715	0.190719	0.0417421	-0.794712	-0.116059	0.00781567	-0.0907779	0.0122408	0.274551	-0.323488	-0.0825373	0.0814793	0.0332569	-0.115933	-0.044825	0.51671
0.39	0.2295	-0.00667255	-0.0966062	0.0166462	-0.141423	-0.0915648	-0.0672087	-0.0300377	0.803659	-0.00274632	0.00146342	-0.00114193	0.111889	0.0826858	-0.0191369	0.0410646	-0.0847323	0.106628	-0.604721	-0.026862	0.103396	0.0710365	0.228281	-0.0451722	-0.128116	0.0729077	-0.0536677	-0.0216415	-0.322891	-0.118117	-0.312345	-0.0609683	0.0422426	0.00565696	0.190919	0.000198526	-0.795776	-0.096874	0.00700215	-0.0704188	0.0148242	0.240036	-0.324439	-0.110551	0.0818082	0.0121051	-0.116196	-0.0269096	0.516474
0.4	0.229338	-0.0132523	-0.0964924	0.0398056	-0.14216	-0.0460642	-0.0674976	-0.0277031	0.803641	-0.000988178	0.00144276	-0.00304685	0.112741	0.0863139	-0.0189447	0.00995167	-0.0837599	0.0833779	-0.604993	-0.0285729	0.103978	0.0542515	0.227884	-0.0350451	-0.127609	0.0390015	-0.0538564	0.0213632	-0.323854	-0.0780271	-0.312581	0.00942887	0.0423162	0.00963352	0.190744	-0.0340817	-0.796596	-0.0645194	0.00636133	-0.0555224	0.0170515	0.203107	-0.325665	-0.136668	0.0819869	-0.00477589	-0.116302	-0.0162217	0.516139
0.41	0.229102	-0.0322564	-0.096044	0.0672354	-0.142498	0.00458634	-0.0677618	-0.0251583	0.803636	-0.000284542	0.00140149	-0.00525255	0.113661	0.106167	-0.0191122	-0.0353867	-0.0830355	0.0544046	-0.605307	-0.0351881	0.10459	0.0629565	0.227587	-0.0263002	-0.127163	0.0307401	-0.0535161	0.0788552	-0.324361	-0.0247644	-0.312243	0.0535392	0.04244	0.0104236	0.190283	-0.0584956	-0.797029	-0.0153753	0.00587875	-0.0427639	0.0188493	0.144692	-0.327203	-0.174165	0.0820473	-0.0171383	-0.116276	-0.00373363	0.515839
0.42	0.228567	-0.0799235	-0.0951353	0.0861942	-0.142216	0.106254	-0.0679999	-0.0223242	0.803632	-0.000171614	0.00133773	-0.00761432	0.114907	0.146082	-0.0198848	-0.0931735	-0.0828471	-0.0377629	-0.605748	-0.0457446	0.105169	0.0529224	0.227447	-0.00661088	-0.126339	0.071728	-0.0525912	0.137322	-0.324137	0.075275	-0.311601	0.0676157	0.0425259	0.00196052	0.189611	-0.0715773	-0.796746	0.0696962	0.00558664	0.00233659	0.0196268	-0.00370787	-0.329246	-0.223478	0.0820136	-0.0415139	-0.116085	0.0109315	0.515579
0.43	0.227797	-0.0955578	-0.0940076	0.057637	-0.140712	0.238519	-0.0682043	-0.0183318	0.803641	0.00229348	0.00124809	-0.0104187	0.116187	0.115831	-0.0211	-0.122025	-0.0837699	-0.155566	-0.606114	-0.0204623	0.105703	0.0573283	0.227412	-0.00432283	-0.125086	0.0933592	-0.0515396	0.130631	-0.322681	0.204046	-0.310902	0.0702141	0.0425379	0.00211593	0.188826	-0.0838847	-0.795818	0.107757	0.0061265	0.112378	0.0187318	-0.171134	-0.331666	-0.240264	0.0817017	-0.0762353	-0.115672	0.0329236	0.515198
0.44	0.227069	-0.0953107	-0.0929024	0.0545355	-0.138273	0.259351	-0.0683666	-0.0140615	0.803676	0.00433036	0.00113494	-0.0118742	0.117101	0.096892	-0.0224834	-0.134073	-0.0855338	-0.184741	-0.606213	-0.00322501	0.106268	0.0508684	0.227368	-0.00478045	-0.123871	0.0736632	-0.0506243	0.121158	-0.320361	0.226805	-0.310082	0.0989389	0.042562	0.00108703	0.187933	-0.0954673	-0.794617	0.139904	0.0075101	0.141155	0.0166521	-0.214231	-0.33423	-0.25575	0.0811862	-0.0840117	-0.115145	0.0236833	0.514888
0.45	0.226564	-0.0291185	-0.0917872	0.057686	-0.135919	0.260537	-0.0684841	-0.00960021	0.803732	0.00704182	0.00101006	-0.0132357	0.117591	0.00176025	-0.0239681	-0.164406	-0.0874792	-0.213322	-0.60607	0.0356715	0.106668	0.0380629	0.22734	-0.00398343	-0.12319	-0.0297575	-0.0496324	0.112095	-0.318039	0.240144	-0.308862	0.149505	0.0426655	0.0184575	0.186899	-0.115245	-0.793358	0.0881524	0.00892608	0.138292	0.0144657	-0.245831	-0.336691	-0.203855	0.0806193	-0.0810916	-0.114715	0.027889	0.514557
0.46	0.226925	0.0434148	-0.090584	0.0664883	-0.133487	0.250811	-0.068565	-0.00698354	0.803808	0.00744976	0.000874284	-0.0135432	0.11696	-0.0719109	-0.025756	-0.189939	-0.0896155	-0.194828	-0.605667	0.032429	0.107235	0.0640059	0.227337	0.00034783	-0.12375	-0.147166	-0.0482518	0.11224	-0.315653	0.228516	-0.307025	0.216128	0.0429591	0.030775	0.185615	-0.139332	-0.792935	0.0151721	0.0101905	0.108618	0.0116204	-0.305067	-0.338482	-0.145433	0.0800542	-0.0714021	-0.114277	0.0261882	0.514217
0.47	0.227679	0.0725901	-0.089465	0.0597714	-0.131483	0.188821	-0.0686268	-0.00534225	0.803874	0.00593351	0.000743513	-0.0126137	0.11604	-0.086309	-0.0274577	-0.164803	-0.0913118	-0.144567	-0.60548	0.0128682	0.107589	0.00900055	0.227401	0.00881904	-0.1251	-0.199915	-0.0467402	0.0906837	-0.313693	0.176474	-0.304663	0.248394	0.0431593	0.00504763	0.184252	-0.132986	-0.79291	-0.0103744	0.0110908	0.0734795	0.00867677	-0.278617	-0.339824	-0.103657	0.0795249	-0.0646124	-0.113981	0.0123307	0.51404
0.48	0.228703	0.103008	-0.0885892	0.0444319	-0.130017	0.136555	-0.0686739	-0.00417015	0.803929	0.00529019	0.000620301	-0.0120994	0.114845	-0.121956	-0.0288733	-0.139682	-0.0926079	-0.107252	-0.605288	0.0248755	0.107757	0.0342654	0.227472	0.00269484	-0.126923	-0.22724	-0.0453158	0.0696247	-0.312265	0.12651	-0.302216	0.234482	0.0431986	0.000828004	0.182984	-0.119597	-0.793201	-0.0442662	0.0117173	0.0541187	0.00609038	-0.237979	-0.340813	-0.0785143	0.0789904	-0.0631605	-0.113813	0.00799036	0.513986
0.49	0.229901	0.113585	-0.0879769	0.0296907	-0.129009	0.0877823	-0.0687109	-0.0031996	0.803981	0.00477724	0.000501156	-0.0116951	0.113407	-0.136427	-0.0300279	-0.11708	-0.0935217	-0.0705365	-0.604967	0.037329	0.108231	0.0510518	0.227438	-0.00826825	-0.128924	-0.226749	-0.0440361	0.0519264	-0.311311	0.084479	-0.299998	0.209185	0.0432006	-0.00339557	0.18185	-0.103512	-0.793734	-0.0557636	0.012178	0.039225	0.0039464	-0.192458	-0.341591	-0.0641295	0.0784471	-0.0620423	-0.113705	0.00444086	0.51408
0.5	0.231128	0.122242	-0.087621	0.0123231	-0.128405	0.0451943	-0.0687387	-0.002338	0.804028	0.00457258	0.000387649	-0.010914	0.111884	-0.149761	-0.0309323	-0.0908537	-0.0941588	-0.0466034	-0.604534	0.0471952	0.1087	0.044174	0.227328	-0.0168878	-0.130954	-0.225772	-0.0429869	0.0219115	-0.310735	0.0464044	-0.298014	0.189194	0.0431263	-0.0115866	0.180887	-0.088791	-0.794334	-0.0656142	0.0125203	0.0289551	0.00223539	-0.150245	-0.342271	-0.0542214	0.0778947	-0.0636359	-0.113618	0.00230695	0.514242
0.51	0.232763	0.21769	-0.0875996	0.0173834	-0.128733	-0.147158	-0.0687562	-0.00128888	0.804082	0.00569478	0.00029335	-0.00737758	0.109966	-0.216112	-0.0314042	-0.0341009	-0.0939369	0.138916	-0.604032	0.0429101	0.109136	0.0385909	0.227079	-0.034249	-0.133758	-0.372965	-0.0422251	-0.0466011	-0.311144	-0.139294	-0.295866	0.255054	0.0430833	0.00973975	0.179966	-0.0968423	-0.795499	-0.172987	0.0123477	-0.096119	0.00165787	0.0785251	-0.342513	0.0149128	0.077437	-0.027512	-0.113707	-0.0322422	0.51426
0.52	0.234662	0.171163	-0.0879742	0.00615378	-0.130956	-0.262146	-0.0687697	-0.00161679	0.804126	0.00288305	0.000230268	-0.00615216	0.108023	-0.152492	-0.0312144	0.0295766	-0.0920838	0.208773	-0.60362	0.0431803	0.109416	0.0234771	0.226718	-0.0383667	-0.137408	-0.304558	-0.0416762	-0.0587327	-0.313421	-0.25711	-0.293388	0.21135	0.0432801	0.00198587	0.179127	-0.0637384	-0.797116	-0.117302	0.0110383	-0.130957	0.00361723	0.273158	-0.342513	-0.0227455	0.0771117	-0.0430614	-0.114106	-0.0358454	0.514579
0.53	0.23591	0.14296	-0.0885515	0.00311068	-0.133526	-0.252097	-0.0687859	-0.00146696	0.804153	0.00308931	0.000162162	-0.0074244	0.106724	-0.135848	-0.0307945	0.02047	-0.0900055	0.21275	-0.603087	0.0634232	0.109992	0.0950369	0.226248	-0.0530494	-0.140021	-0.246625	-0.0412572	-0.0244906	-0.316263	-0.272932	-0.291614	0.159583	0.0431452	-0.00372251	0.178602	-0.0510444	-0.798015	-0.0868622	0.00980469	-0.117811	0.00659953	0.298084	-0.342821	-0.0207718	0.0767055	-0.0447845	-0.114334	-0.0130964	0.51499
0.54	0.236833	0.0771314	-0.089133	-0.00286506	-0.135922	-0.244094	-0.0688003	-0.00148011	0.80418	0.00240247	8.77E-05	-0.00724582	0.105752	-0.0539344	-0.0304218	0.0408199	-0.0878923	0.217621	-0.602574	0.0348307	0.11097	0.0715236	0.225719	-0.0530349	-0.142051	-0.159628	-0.0407957	-0.0187226	-0.318937	-0.248122	-0.290164	0.129355	0.0431491	-0.0161188	0.17818	-0.0328022	-0.798522	-0.00646223	0.00871744	-0.101776	0.00959216	0.304874	-0.343328	-0.0728336	0.0762642	-0.0538563	-0.11436	-0.00329294	0.515424
0.55	0.237212	0.0494307	-0.0897481	-0.0103716	-0.138208	-0.220534	-0.068812	-0.000819229	0.804208	0.00323107	1.84E-05	-0.0067207	0.105415	-0.037677	-0.0298816	0.0571958	-0.085807	0.195324	-0.602205	0.0451461	0.11143	0.0428879	0.22521	-0.0512815	-0.143395	-0.116496	-0.0406365	-0.0366924	-0.321372	-0.225906	-0.288996	0.106987	0.0430291	0.00393678	0.177886	-0.0302801	-0.798335	0.027989	0.00779095	-0.0812439	0.0126237	0.292971	-0.34421	-0.0832446	0.0757693	-0.0636066	-0.114271	0.00807152	0.515755
0.56	0.237469	0.0362176	-0.0903465	-0.0150683	-0.140123	-0.178542	-0.068819	-0.00079489	0.804244	0.00382797	-4.90E-05	-0.00687412	0.105083	-0.0360796	-0.0292493	0.06109	-0.0839708	0.177599	-0.60169	0.0530579	0.112055	0.0706959	0.224701	-0.0524742	-0.1445	-0.0888236	-0.0407136	-0.0444876	-0.323511	-0.191676	-0.288042	0.0863173	0.0430786	-0.000354265	0.177626	-0.0243649	-0.797993	0.0371255	0.00711943	-0.0553261	0.0153383	0.248421	-0.345053	-0.0729015	0.0751989	-0.0676617	-0.114038	0.023649	0.515935
0.57	0.237654	0.0283493	-0.0908733	-0.0155217	-0.141652	-0.143527	-0.0688301	-0.00153413	0.80428	0.00340055	-0.000120152	-0.00738579	0.104799	-0.0296815	-0.0286356	0.0567313	-0.0822879	0.156766	-0.601181	0.0477879	0.112626	0.0405251	0.224224	-0.0449549	-0.145398	-0.0717252	-0.0408535	-0.0378916	-0.325277	-0.154123	-0.287239	0.0740924	0.0430864	0.000105446	0.177393	-0.0216053	-0.797635	0.0322279	0.00666083	-0.0385112	0.0175805	0.201658	-0.345683	-0.0424335	0.0746016	-0.064435	-0.113704	0.0321944	0.516039
0.58	0.237805	0.0228741	-0.0913208	-0.013979	-0.142888	-0.118324	-0.0688527	-0.00310416	0.804308	0.0021797	-0.000197218	-0.00803645	0.104584	-0.0197905	-0.0280807	0.0513657	-0.0808721	0.129747	-0.600753	0.0369355	0.113014	0.0387367	0.223827	-0.0368205	-0.146102	-0.0531053	-0.0409472	-0.0250744	-0.326669	-0.119866	-0.286587	0.0545675	0.0430669	-0.00390856	0.177204	-0.0147818	-0.79738	0.0185034	0.00632834	-0.0286911	0.0193898	0.162673	-0.34597	-0.00480826	0.074019	-0.0585616	-0.113327	0.0376717	0.516112
0.59	0.237818	-0.024109	-0.091678	-0.00666793	-0.14389	-0.0766651	-0.0688943	-0.00539029	0.804321	0.000210873	-0.000281801	-0.00919045	0.104607	0.0394508	-0.027615	0.03734	-0.0797067	0.0830955	-0.600484	0.0145631	0.113414	0.041526	0.223491	-0.0301297	-0.146421	0.026874	-0.0409829	0.00908876	-0.327714	-0.0704012	-0.286226	0.00287492	0.042975	-0.0124114	0.17711	-0.000430392	-0.797164	0.0506155	0.00609209	-0.0100592	0.0207953	0.0979133	-0.345977	-0.000998489	0.0734616	-0.0574757	-0.112932	0.04396	0.516251
0.6	0.236944	-0.135261	-0.0918305	-0.0352519	-0.143554	0.133262	-0.0689617	-0.00795694	0.804312	-0.0013105	-0.00039276	-0.0128516	0.105498	0.112893	-0.0274523	0.0020782	-0.0800062	-0.133861	-0.600296	0.0242203	0.113899	0.0572406	0.223233	-0.0255634	-0.14495	0.230915	-0.0411396	0.0503403	-0.3273	0.132194	-0.286916	-0.127735	0.0426645	-0.0606945	0.177298	0.0337367	-0.796065	0.146604	0.00682913	0.144138	0.0205064	-0.161998	-0.346278	-0.023182	0.0727228	-0.0817656	-0.112286	0.0795786	0.516579
0.61	0.235954	-0.0885421	-0.0916405	-0.0126128	-0.141742	0.205401	-0.0690497	-0.00964918	0.804309	0.000269383	-0.000524006	-0.0127412	0.106385	0.067625	-0.027816	-0.0493539	-0.0816287	-0.183386	-0.600098	0.0106383	0.114534	0.0553506	0.223055	-0.0122156	-0.142773	0.171701	-0.041262	0.0555373	-0.325498	0.196284	-0.288159	-0.104813	0.0421762	-0.013087	0.177494	0.00664597	-0.794996	0.065577	0.00830314	0.133619	0.0179128	-0.332713	-0.346189	0.0508501	0.0720594	-0.05182	-0.11152	0.0662769	0.5166
0.62	0.235369	-0.0735424	-0.0912163	0.00171154	-0.139749	0.189565	-0.0691569	-0.0118224	0.804304	-0.00115465	-0.000641947	-0.0108454	0.107016	0.0783998	-0.0283485	-0.0401644	-0.0834732	-0.179252	-0.600155	-0.0243743	0.114752	-0.0156134	0.223026	0.00782443	-0.141213	0.139638	-0.0413212	0.0349503	-0.323467	0.182034	-0.28902	-0.073965	0.0420274	-0.0291007	0.177504	-0.00033011	-0.79462	0.0257888	0.00946598	0.0965087	0.0142741	-0.374041	-0.345538	0.0811923	0.0715717	-0.0323404	-0.111029	0.0405987	0.516687
0.63	0.234812	-0.0638644	-0.0907615	0.0107093	-0.138121	0.148666	-0.0692844	-0.0135493	0.804284	-0.00247507	-0.000745169	-0.0100891	0.10784	0.0850676	-0.0287396	-0.027785	-0.085072	-0.143497	-0.600476	-0.0350685	0.11452	-0.00785776	0.22309	0.00670459	-0.139835	0.126628	-0.0414353	0.0355949	-0.321867	0.128825	-0.289731	-0.0711044	0.0416792	-0.0332711	0.177515	0.000229707	-0.794495	-0.00170063	0.0102588	0.0641523	0.0106776	-0.340381	-0.344686	0.0924289	0.0712281	-0.0195194	-0.110826	0.0155241	0.516897
0.64	0.234379	-0.0451093	-0.0903504	0.0121213	-0.136867	0.112881	-0.0694258	-0.0146489	0.804254	-0.00347114	-0.000848211	-0.0106236	0.108606	0.0734465	-0.0290862	-0.0310251	-0.086294	-0.105232	-0.600819	-0.0351908	0.114657	0.0232454	0.223131	0.00198669	-0.138579	0.11005	-0.0414202	0.0493	-0.320695	0.0983056	-0.290482	-0.0793588	0.0413442	-0.0378985	0.177561	0.00825868	-0.794693	-0.035557	0.0108186	0.0473208	0.00754725	-0.28426	-0.343797	0.0872588	0.070977	-0.0104967	-0.110811	0.00191928	0.51715
0.65	0.234058	-0.0367975	-0.0899977	0.0144731	-0.135959	0.0805998	-0.0695772	-0.0154717	0.804214	-0.00435929	-0.000957461	-0.011116	0.109325	0.0775519	-0.0294953	-0.0368842	-0.0872333	-0.0895177	-0.601223	-0.0460282	0.114846	0.0149402	0.223169	0.00327942	-0.137367	0.107271	-0.041201	0.0670364	-0.319758	0.0801817	-0.291344	-0.0935204	0.0410082	-0.0289142	0.177681	0.017138	-0.795146	-0.0520011	0.011214	0.0327293	0.00500503	-0.22654	-0.343068	0.0603437	0.0708229	-0.00530177	-0.110896	-0.0067166	0.517409
0.66	0.233767	-0.0347384	-0.089674	0.0171791	-0.135312	0.0615471	-0.0697349	-0.0160051	0.804163	-0.00597258	-0.00106853	-0.0109731	0.110117	0.0888157	-0.0299577	-0.0391202	-0.0880327	-0.0734876	-0.601765	-0.0621252	0.115095	0.0324222	0.223223	0.0017494	-0.136107	0.11368	-0.0408617	0.0723069	-0.318967	0.0671672	-0.292359	-0.111825	0.0406764	-0.0353692	0.177891	0.0279759	-0.795694	-0.0548645	0.01148	0.0232579	0.00295578	-0.186268	-0.342655	0.0195741	0.0707434	-0.00321586	-0.111008	-0.00933663	0.517615
0.67	0.233472	-0.0315535	-0.0893495	0.0230632	-0.13482	0.049493	-0.0698956	-0.0160976	0.804095	-0.00742405	-0.00117487	-0.010234	0.111022	0.0972208	-0.0304386	-0.0404218	-0.0886244	-0.0514557	-0.602474	-0.0788718	0.115371	0.0200536	0.2233	0.0116726	-0.134769	0.119332	-0.0405547	0.0678165	-0.318331	0.048755	-0.293581	-0.132634	0.0403236	-0.0348285	0.178213	0.0388149	-0.796236	-0.0544324	0.011654	0.0121727	0.00124447	-0.158052	-0.342643	-0.0178709	0.0707193	-0.00266444	-0.111125	-0.0123367	0.517755
0.68	0.23329	0.012771	-0.0889916	0.04896	-0.134653	-0.0482781	-0.0700549	-0.0156219	0.804017	-0.0079023	-0.00126863	-0.00768141	0.111952	0.0902317	-0.0309005	-0.027957	-0.088784	0.0635682	-0.603378	-0.112395	0.115491	0.00600378	0.223449	0.0194505	-0.133605	0.0460601	-0.0402942	0.047643	-0.318091	-0.055911	-0.294871	-0.0996859	0.0399731	-0.0338232	0.17859	0.0316188	-0.796863	-0.0910577	0.0115579	-0.0703968	1.92E-05	-0.0348413	-0.342921	-0.0250156	0.0707919	0.0232596	-0.111297	-0.0370617	0.517777
0.69	0.233673	0.0634971	-0.0887478	0.0597343	-0.136275	-0.215463	-0.0702077	-0.0150649	0.803929	-0.01012	-0.00132696	-0.00496533	0.112714	0.077508	-0.0310015	0.0207223	-0.0871868	0.203088	-0.604673	-0.135121	0.115352	-0.0319028	0.223649	0.0203658	-0.133752	-0.0406913	-0.04	0.00623589	-0.319608	-0.209478	-0.295497	-0.0583935	0.0398032	-0.0127787	0.17889	0.0402392	-0.798143	-0.134731	0.0101633	-0.164953	0.00113781	0.227298	-0.343076	-0.0346281	0.0711096	0.0218835	-0.111867	-0.0628666	0.51772
0.7	0.233804	0.00984129	-0.0886976	0.061564	-0.138607	-0.225729	-0.0703565	-0.0145612	0.803814	-0.0120278	-0.00138325	-0.00652952	0.113828	0.135764	-0.0308574	0.0171955	-0.0851018	0.206591	-0.606024	-0.135731	0.115201	0.0179745	0.223856	0.0168584	-0.133627	0.0432066	-0.0398127	0.0436407	-0.321931	-0.251986	-0.296379	-0.113708	0.0394263	-0.0530252	0.179429	0.0655871	-0.799079	-0.0589707	0.00864139	-0.140316	0.00400328	0.328385	-0.343723	-0.0934107	0.0713117	0.00620122	-0.112346	-0.0425342	0.517944
0.71	0.233684	0.0102394	-0.0885815	0.0606918	-0.140827	-0.1924	-0.0704947	-0.0129843	0.803699	-0.0108625	-0.00145778	-0.0082841	0.115151	0.123383	-0.030932	-0.00973273	-0.0830427	0.189943	-0.60732	-0.125742	0.115633	0.0501688	0.223989	0.0120669	-0.132985	0.0455165	-0.039417	0.0652352	-0.324324	-0.214597	-0.297579	-0.11923	0.0390117	-0.0284594	0.180058	0.0589273	-0.79957	-0.0468672	0.00738647	-0.10571	0.00746371	0.350563	-0.344743	-0.114244	0.0714258	-0.00617381	-0.112578	-0.0177077	0.518009
0.72	0.23364	0.010799	-0.0883841	0.0594113	-0.14258	-0.138204	-0.0706149	-0.0110014	0.803598	-0.00956654	-0.00154502	-0.00894982	0.116273	0.107294	-0.0312388	-0.0311808	-0.0812977	0.151764	-0.608536	-0.118868	0.115908	0.00693309	0.224149	0.018546	-0.132408	0.0308727	-0.0389185	0.0638178	-0.326057	-0.142192	-0.298656	-0.0924069	0.0387083	-0.0293312	0.180586	0.0482625	-0.799965	-0.0324263	0.00652055	-0.0690445	0.010816	0.313304	-0.346015	-0.138896	0.0714771	-0.0116631	-0.112545	0.00352675	0.518004
0.73	0.233665	0.016401	-0.0880542	0.0630327	-0.143837	-0.0918962	-0.0707154	-0.00907149	0.80351	-0.00811544	-0.00163397	-0.0087817	0.117217	0.0881276	-0.0317064	-0.0458308	-0.0798901	0.125697	-0.60969	-0.111173	0.115865	-0.0108165	0.22436	0.0240623	-0.132051	0.00445465	-0.0384113	0.0552336	-0.327268	-0.107312	-0.299382	-0.0542336	0.0384534	-0.0206725	0.180961	0.0292357	-0.800223	-0.0216378	0.00594008	-0.0481987	0.0136854	0.259996	-0.34756	-0.16276	0.0715262	-0.0122548	-0.112353	0.0126176	0.517946
0.74	0.233762	0.0201548	-0.0875992	0.0629799	-0.144709	-0.0582481	-0.0707975	-0.00738282	0.803438	-0.00616908	-0.00172109	-0.00868526	0.117974	0.0698756	-0.0322757	-0.0530064	-0.0787173	0.103308	-0.61074	-0.098664	0.115665	-0.0288887	0.224613	0.0258467	-0.131937	-0.0175113	-0.0378893	0.0491877	-0.328214	-0.0831148	-0.299748	-0.0199073	0.0382769	-0.0156622	0.181154	0.0102417	-0.800352	-0.00870488	0.00553915	-0.0301798	0.0160537	0.216667	-0.349333	-0.182621	0.0715948	-0.0118579	-0.112104	0.0127467	0.517828
0.75	0.233954	0.0281556	-0.0870933	0.0604116	-0.145322	-0.0374764	-0.0708625	-0.00564891	0.803385	-0.00456531	-0.00180905	-0.00893728	0.118494	0.0433886	-0.0328952	-0.0597291	-0.0777533	0.0841867	-0.611623	-0.0774466	0.115334	-0.0313906	0.224874	0.0277017	-0.132069	-0.0440567	-0.0372971	0.0528951	-0.328949	-0.0621241	-0.299779	0.0129114	0.0381713	-0.00589021	0.181183	-0.0033501	-0.8004	-0.0031791	0.00528419	-0.017667	0.018047	0.1835	-0.351259	-0.197457	0.0717069	-0.00843501	-0.111852	0.00922525	0.517647
0.76	0.23424	0.036785	-0.0866065	0.0497819	-0.145763	-0.0233171	-0.0709115	-0.00418248	0.803349	-0.00273341	-0.00190083	-0.00948274	0.118752	0.0153091	-0.0335422	-0.0620824	-0.0769808	0.0632084	-0.612291	-0.0540208	0.115063	-0.0197317	0.225107	0.0200995	-0.132416	-0.0659427	-0.0365822	0.0553557	-0.329488	-0.0396182	-0.299508	0.0390385	0.0381114	-0.00324076	0.181081	-0.0151653	-0.8004	-0.000324117	0.00515789	-0.00174058	0.0197421	0.154915	-0.353255	-0.199683	0.0718646	-0.00635555	-0.111636	0.00663195	0.517422
0.77	0.234464	-0.0108627	-0.0862777	-0.00676345	-0.145358	0.149445	-0.0709462	-0.00284157	0.803329	-0.00107634	-0.00201049	-0.0129177	0.118683	-0.0132946	-0.0342077	-0.0812474	-0.0771733	-0.131085	-0.612519	0.0111224	0.114918	0.00173979	0.225256	0.00957962	-0.132518	0.0303766	-0.0359668	0.0621723	-0.329159	0.13125	-0.299327	-0.0193881	0.0380669	-0.0187581	0.180982	-0.00205664	-0.800207	0.052832	0.00582108	0.154066	0.0204864	-0.0494059	-0.355398	-0.22771	0.0718634	-0.0382301	-0.111254	0.04609	0.517214
0.78	0.234453	-0.00536498	-0.0858769	-0.00205199	-0.143302	0.239596	-0.0709687	-0.00147801	0.803333	0.00214868	-0.00214622	-0.0132943	0.118378	-0.0435334	-0.035233	-0.125484	-0.079052	-0.214892	-0.612284	0.0285266	0.115186	0.03869	0.225336	0.00825949	-0.131887	0.0149345	-0.0354119	0.0738809	-0.327287	0.218791	-0.299531	0.00354466	0.0377934	-0.0136018	0.180862	-0.0287921	-0.799576	0.0568355	0.00763867	0.176245	0.0188819	-0.252332	-0.357705	-0.210421	0.0718299	-0.0156682	-0.110604	0.0428168	0.516924
0.79	0.234793	0.026072	-0.0853214	-0.000372331	-0.140937	0.232296	-0.0709767	-0.000197141	0.803364	0.00347075	-0.00226537	-0.010308	0.117623	-0.0779543	-0.0364174	-0.113713	-0.0813185	-0.223271	-0.611984	0.0295707	0.115294	-0.0243812	0.225433	0.010832	-0.131953	-0.0547328	-0.0348424	0.0273116	-0.324974	0.226153	-0.29914	0.0703137	0.0378996	0.0135946	0.180437	-0.0519007	-0.799218	0.0298766	0.00924285	0.139932	0.0157574	-0.352457	-0.359678	-0.18516	0.0719744	0.000774823	-0.110139	0.0202725	0.516496
0.8	0.235289	0.0404408	-0.084879	-0.0070138	-0.138941	0.171181	-0.0709739	0.000633371	0.803401	0.00409206	-0.00235329	-0.00756272	0.116717	-0.0908384	-0.0372605	-0.0698869	-0.0833678	-0.173422	-0.611667	0.0362754	0.114903	-0.0392473	0.225534	0.00730188	-0.132637	-0.0898729	-0.0345638	-0.0125003	-0.323088	0.150496	-0.29823	0.103545	0.0378973	-0.00624689	0.179888	-0.0558067	-0.798975	0.0201933	0.0104264	0.0966597	0.0121985	-0.345794	-0.361375	-0.155528	0.0722285	0.01181	-0.109949	-0.00524857	0.51614
0.81	0.235903	0.0603886	-0.0846803	-0.0214795	-0.137552	0.108266	-0.0709641	0.0013249	0.803446	0.00501361	-0.0024233	-0.00667917	0.115645	-0.118565	-0.0376992	-0.0366863	-0.084844	-0.115986	-0.611188	0.0612158	0.114678	-0.00839786	0.225522	-0.0089585	-0.133653	-0.112638	-0.0344166	-0.0224399	-0.321957	0.0895234	-0.297176	0.105209	0.0379025	0.00109409	0.179334	-0.0541814	-0.798877	-0.00040749	0.0112409	0.0699767	0.00897491	-0.293818	-0.362716	-0.117418	0.0725141	0.0158248	-0.109984	-0.0172275	0.515865
0.82	0.236632	0.0717521	-0.0847781	-0.0372391	-0.136719	0.0513138	-0.0709476	0.00192436	0.803499	0.00555028	-0.0024893	-0.00652227	0.114355	-0.13686	-0.0378402	-0.0142744	-0.0858289	-0.0760163	-0.610468	0.0819605	0.114702	0.0135852	0.225354	-0.0245694	-0.134843	-0.124664	-0.0342335	-0.0197362	-0.321276	0.0591145	-0.296129	0.10391	0.037878	-0.00680296	0.178832	-0.0462226	-0.798946	-0.0126517	0.0118355	0.0508726	0.00634525	-0.234052	-0.363731	-0.0883819	0.0727955	0.0175725	-0.110111	-0.0202234	0.515671
0.83	0.23742	0.0760181	-0.0851514	-0.0518633	-0.136325	0.00860015	-0.0709255	0.00249188	0.803557	0.00578728	-0.00255201	-0.00585798	0.112911	-0.147239	-0.0377597	0.00494891	-0.0865108	-0.0487174	-0.609556	0.0977689	0.114958	0.0340018	0.225046	-0.0375959	-0.136129	-0.126283	-0.0340666	-0.0317809	-0.320841	0.0353037	-0.295114	0.0983627	0.03782	-0.00729994	0.178406	-0.0385018	-0.799117	-0.0158769	0.0122765	0.0361023	0.00423384	-0.191216	-0.36451	-0.0743687	0.07305	0.0151411	-0.110246	-0.0187798	0.515527
0.84	0.238185	0.0758985	-0.0857344	-0.06323	-0.136261	-0.0216914	-0.0708983	0.00296833	0.803616	0.00618847	-0.00260376	-0.00442029	0.111432	-0.153236	-0.0374779	0.024692	-0.0869321	-0.0240499	-0.608512	0.110989	0.115393	0.0470902	0.224617	-0.046359	-0.137444	-0.119449	-0.0341262	-0.0636436	-0.320676	0.00476633	-0.294196	0.0860244	0.0377396	-0.00525093	0.178069	-0.0305912	-0.799272	-0.0134028	0.0125712	0.0225598	0.00246882	-0.164127	-0.365173	-0.0642237	0.0732562	0.0104702	-0.110352	-0.0132431	0.515404
0.85	0.238915	0.0811542	-0.0864429	-0.0463185	-0.136506	-0.0873142	-0.0708665	0.00327666	0.80368	0.00631006	-0.00263831	-0.00191324	0.109965	-0.139808	-0.0370172	0.0369596	-0.0870236	0.0510853	-0.607388	0.102319	0.115909	0.0520535	0.224117	-0.0498571	-0.138806	-0.13561	-0.0344935	-0.0819304	-0.320936	-0.0767469	-0.293373	0.0955257	0.037725	0.00179719	0.177792	-0.0331613	-0.79938	-0.0104802	0.012651	-0.0409923	0.000986031	-0.109804	-0.365754	-0.0491621	0.0734326	0.0260631	-0.110417	-0.0159422	0.515263
0.86	0.239878	0.14522	-0.0871614	-0.0287545	-0.138379	-0.292566	-0.0708314	0.00376812	0.803741	0.00579166	-0.0026305	0.00284371	0.108645	-0.155408	-0.0362785	0.102828	-0.0854954	0.23636	-0.606584	0.0757918	0.116344	0.0238671	0.223608	-0.0592026	-0.141041	-0.257039	-0.0348306	-0.140712	-0.322908	-0.281415	-0.291959	0.174331	0.0378881	0.0319166	0.177385	-0.0415311	-0.799765	-0.0747412	0.0113313	-0.184614	0.0010968	0.139837	-0.365922	0.0123751	0.073834	0.0332557	-0.110831	-0.0565418	0.514912
0.87	0.240809	0.0787836	-0.0883798	-0.0530012	-0.141498	-0.35211	-0.0707965	0.00309861	0.803788	0.00367342	-0.00260187	0.00217527	0.107468	-0.0855982	-0.0348072	0.156838	-0.0828958	0.28177	-0.605778	0.083231	0.116471	0.0218739	0.222977	-0.069925	-0.143555	-0.14846	-0.0355414	-0.131192	-0.326279	-0.365065	-0.290491	0.104521	0.0380499	-0.0074552	0.177165	-0.00237909	-0.800241	-0.000233777	0.00956821	-0.162021	0.0034407	0.306899	-0.365851	-0.00829527	0.0740183	0.00728	-0.111321	-0.0378655	0.514834
0.88	0.241034	0.0377435	-0.0897465	-0.0581552	-0.144776	-0.33675	-0.0707675	0.00298614	0.803825	0.00419998	-0.00259272	-0.000321322	0.106985	-0.0558683	-0.0332151	0.14778	-0.0801066	0.271372	-0.604872	0.103632	0.117175	0.108412	0.222203	-0.0877843	-0.144845	-0.0727227	-0.0361856	-0.0810365	-0.330007	-0.347135	-0.289787	0.0454722	0.0379463	-0.0041351	0.17724	0.0141606	-0.799929	0.0438975	0.00811059	-0.126694	0.00685027	0.358914	-0.365908	0.00689768	0.073992	-0.012735	-0.111554	-0.00852063	0.514845
0.89	0.241063	0.0209867	-0.0911051	-0.0668117	-0.147677	-0.288571	-0.0707375	0.00290737	0.803872	0.00494315	-0.00260372	-0.00154863	0.106545	-0.0521795	-0.0317617	0.136983	-0.0775791	0.236453	-0.603769	0.110951	0.118279	0.0944632	0.221346	-0.0860137	-0.145621	-0.0418202	-0.036726	-0.079143	-0.333032	-0.255869	-0.289446	0.0275426	0.0379634	0.00413491	0.177389	0.0163428	-0.799414	0.056401	0.00707196	-0.084474	0.0103601	0.335698	-0.365746	0.0315894	0.0737657	-0.0266902	-0.111478	0.023724	0.51479
0.9	0.241032	0.0195595	-0.0923759	-0.0657718	-0.150077	-0.235789	-0.0707104	0.00248165	0.803923	0.00522942	-0.00261909	-0.00144982	0.106126	-0.0546609	-0.030407	0.127808	-0.07542	0.198581	-0.602695	0.103618	0.119176	0.0901945	0.220554	-0.0780779	-0.146274	-0.0377016	-0.0374379	-0.100209	-0.335369	-0.214057	-0.289169	0.0283671	0.0380672	0.0184498	0.177536	0.0117994	-0.798869	0.046459	0.00635921	-0.0602246	0.0134158	0.27381	-0.365267	0.0721435	0.0733996	-0.0353875	-0.111165	0.0453111	0.514707
0.91	0.241032	0.0147306	-0.0934727	-0.0545535	-0.15199	-0.189127	-0.0706909	0.0013269	0.803971	0.00416208	-0.00263328	-0.00151306	0.1057	-0.0455564	-0.0291468	0.115925	-0.0735687	0.177081	-0.601719	0.0890445	0.120096	0.0832718	0.219854	-0.0640079	-0.146936	-0.0278635	-0.0383134	-0.103612	-0.337419	-0.191037	-0.288911	0.0215661	0.0382444	0.012097	0.177647	0.0112718	-0.798439	0.0379846	0.00584054	-0.0471796	0.0158253	0.211652	-0.364398	0.108896	0.0729193	-0.0398341	-0.11072	0.0556673	0.514639
0.92	0.241036	0.0134566	-0.0943613	-0.0439861	-0.15353	-0.153138	-0.0706855	-0.000287104	0.804007	0.00302226	-0.00265227	-0.00244362	0.105368	-0.0340575	-0.0280242	0.1024	-0.0719123	0.15614	-0.600931	0.0680125	0.120826	0.0644904	0.219301	-0.0511989	-0.147488	-0.0181978	-0.0391559	-0.0867642	-0.339211	-0.162118	-0.288752	0.00912205	0.0383399	0.0104467	0.177751	0.0102714	-0.798137	0.021625	0.00543924	-0.0350372	0.0177109	0.169042	-0.363181	0.141037	0.0723695	-0.0420941	-0.110241	0.0575002	0.514622
0.93	0.241007	0.0033051	-0.0950592	-0.0310543	-0.154788	-0.125506	-0.0706974	-0.00208907	0.804028	0.00125083	-0.00268395	-0.00395406	0.10521	-0.00945769	-0.0270748	0.0836618	-0.0704659	0.135887	-0.60037	0.0442728	0.121481	0.0641033	0.218868	-0.0386356	-0.147799	0.00364182	-0.03979	-0.0514598	-0.340672	-0.128785	-0.288753	-0.0106206	0.0383858	-0.00231277	0.177883	0.0163074	-0.797953	0.0162101	0.00514736	-0.0255871	0.0192382	0.138957	-0.361715	0.158881	0.0717982	-0.039659	-0.109776	0.0558952	0.514699
0.94	0.240831	-0.0395147	-0.095668	-0.071432	-0.155427	0.0182244	-0.0707261	-0.00362322	0.804032	-8.95E-05	-0.00273977	-0.00813005	0.105208	-0.00672896	-0.0263031	0.0662835	-0.0696556	-0.02088	-0.599897	0.0645159	0.12211	0.0627969	0.218507	-0.037469	-0.14757	0.10571	-0.0403267	-0.035482	-0.341379	0.0287314	-0.289154	-0.0925318	0.0383189	-0.0156008	0.17814	0.039566	-0.797765	0.0330218	0.00536495	0.111518	0.0202063	0.0105662	-0.360187	0.149524	0.0710752	-0.0775358	-0.109266	0.0835396	0.514879
0.95	0.24014	-0.0957851	-0.0960513	-0.0442415	-0.154227	0.168586	-0.0707723	-0.00546232	0.804026	-0.000454497	-0.00284307	-0.0115762	0.105494	0.0463659	-0.0260511	-0.0189558	-0.0706833	-0.159247	-0.599288	0.0484934	0.12294	0.105987	0.218208	-0.02624	-0.14588	0.202653	-0.0408728	0.0426297	-0.340198	0.168538	-0.290546	-0.155204	0.0379196	-0.0458573	0.178614	0.039905	-0.797094	0.0817015	0.00698526	0.169629	0.0191502	-0.211583	-0.359017	0.123398	0.070229	-0.0584084	-0.108434	0.0866281	0.515307
0.96	0.239611	-0.0542979	-0.0958473	-0.0166	-0.152194	0.217632	-0.0708311	-0.00637955	0.804025	-0.000350478	-0.00295562	-0.0104572	0.105717	0.0166472	-0.0265449	-0.0611316	-0.0725899	-0.206034	-0.5989	0.0216337	0.123972	0.074024	0.21807	-0.00494362	-0.144193	0.128549	-0.0410082	0.0329703	-0.338092	0.220032	-0.291836	-0.0998996	0.0378011	0.0116311	0.17886	0.0117563	-0.796653	0.020044	0.0085627	0.141053	0.0161938	-0.356699	-0.357652	0.150454	0.0696267	-0.0330317	-0.107772	0.0612467	0.515437
0.97	0.239273	-0.0514482	-0.0954339	0.00166203	-0.15019	0.183006	-0.0709007	-0.0074347	0.804015	-0.00180406	-0.00304839	-0.00823719	0.106007	0.0474884	-0.0271157	-0.0462275	-0.0745016	-0.17308	-0.598929	-0.0224304	0.124291	0.0113435	0.218142	0.0169589	-0.143048	0.102064	-0.041195	0.0116068	-0.336082	0.164112	-0.29261	-0.0611027	0.0377866	-0.0155087	0.178933	0.00684581	-0.796515	0.0118303	0.00973529	0.0922362	0.0124941	-0.367178	-0.356256	0.134181	0.0692597	-0.0132009	-0.10747	0.0184103	0.515619
0.98	0.23899	-0.0348179	-0.0949802	0.0106311	-0.14862	0.142737	-0.0709782	-0.00798311	0.803993	-0.00261802	-0.00312661	-0.00771795	0.10645	0.0459005	-0.0275561	-0.0366487	-0.0760135	-0.130098	-0.599217	-0.0346626	0.124497	0.0331126	0.218307	0.0179867	-0.142146	0.0815291	-0.0413663	0.0200961	-0.334679	0.114352	-0.293196	-0.0605054	0.0376601	-0.00617053	0.178991	0.00651801	-0.796512	-0.0104157	0.0104777	0.0600856	0.00901492	-0.323078	-0.354977	0.12058	0.0690433	-0.00397445	-0.107522	-0.00783036	0.515754
0.99	0.238794	-0.0272337	-0.094549	0.0171927	-0.147448	0.105616	-0.0710598	-0.00828783	0.803959	-0.00414757	-0.00320665	-0.00835126	0.106925	0.0557828	-0.0279614	-0.0370978	-0.0770939	-0.0926118	-0.59964	-0.051929	0.124837	0.0296486	0.218497	0.0208686	-0.141279	0.0778058	-0.0412876	0.0522582	-0.333622	0.0936605	-0.293866	-0.0743005	0.0375318	-0.0203039	0.1791	0.0171812	-0.796663	-0.0183588	0.0109669	0.0398824	0.00609743	-0.26046	-0.3539	0.0965298	0.0689152	0.00116491	-0.107753	-0.0216414	0.515877
1	0.238641	-0.0175478	-0.094132	0.0237989	-0.146602	0.079815	-0.0711427	-0.00821862	0.803908	-0.00607509	-0.00329299	-0.00880147	0.107505	0.0640947	-0.0284045	-0.0419915	-0.07791	-0.0743668	-0.600276	-0.0754627	0.12509	0.0257744	0.218738	0.0262875	-0.140344	0.0718095	-0.0409036	0.0771307	-0.332685	0.0868971	-0.294679	-0.0878242	0.0372904	-0.0274802	0.179317	0.0261145	-0.796878	-0.0257505	0.0112856	0.0248869	0.00376769	-0.208765	-0.353102	0.0650673	0.0688423	0.00095924	-0.108044	-0.025534	0.515953
1.01	0.238601	-0.00263731	-0.0937014	0.0296628	-0.145964	0.0655431	-0.0712226	-0.00779805	0.803838	-0.00795493	-0.00338013	-0.008518	0.108108	0.0636311	-0.0288989	-0.0468109	-0.0785342	-0.0541147	-0.601142	-0.0979041	0.125297	0.0128813	0.219047	0.0339869	-0.139476	0.0583899	-0.0403832	0.0736604	-0.331817	0.0778386	-0.295611	-0.0987882	0.0369585	-0.036726	0.17963	0.0379514	-0.797199	-0.0373325	0.0114758	0.0144237	0.00187458	-0.172588	-0.352578	0.0368874	0.0687883	-0.000838803	-0.108315	-0.0223601	0.515988
1.02	0.238679	0.00783612	-0.093201	0.0489753	-0.145463	0.049922	-0.0712969	-0.00707877	0.803751	-0.00935176	-0.00346231	-0.00776473	0.108726	0.0737636	-0.0294748	-0.060435	-0.0789526	-0.0259011	-0.602243	-0.126082	0.12532	-0.00447554	0.219466	0.0495076	-0.138748	0.0456964	-0.0398893	0.0701515	-0.331126	0.0463909	-0.296642	-0.105301	0.0365844	-0.0362941	0.180025	0.041743	-0.79759	-0.0381781	0.0115403	-0.00887654	0.000290577	-0.141955	-0.352353	0.00550807	0.0687393	3.25E-06	-0.108528	-0.0172894	0.516021
1.03	0.238901	0.0624123	-0.0924306	0.111713	-0.146039	-0.138989	-0.0713632	-0.0059914	0.803649	-0.0109221	-0.00352059	-0.00374333	0.109646	0.0985579	-0.0301833	-0.0471186	-0.0782333	0.165179	-0.603885	-0.19485	0.125134	-0.0389979	0.220041	0.0627033	-0.138563	-0.0778245	-0.0391525	0.0568614	-0.331603	-0.150063	-0.297295	-0.0173541	0.0362862	-0.0186305	0.180306	0.0213355	-0.798018	-0.0690293	0.0105627	-0.177676	-0.000199235	0.0785336	-0.352355	0.00756031	0.0689604	0.029708	-0.108932	-0.0638702	0.516022
1.04	0.239491	0.0703173	-0.091893	0.0906936	-0.148097	-0.209249	-0.0714194	-0.00540127	0.803531	-0.0127844	-0.00355545	-0.00417994	0.110495	0.0950311	-0.0304728	-0.00763226	-0.0762244	0.211371	-0.605838	-0.193477	0.124396	-0.0859164	0.220644	0.0598197	-0.139364	-0.0779999	-0.0385185	0.0337846	-0.33364	-0.238146	-0.297451	-0.0350151	0.0360911	-0.0247659	0.180609	0.0413744	-0.79886	-0.0723689	0.00874535	-0.167025	0.00167872	0.272453	-0.352331	-0.0180557	0.0691421	0.00866426	-0.109543	-0.0516385	0.516119
1.05	0.239823	0.0441041	-0.0914916	0.0947745	-0.150353	-0.199892	-0.0714713	-0.00485852	0.803399	-0.0131751	-0.00361233	-0.00723396	0.11159	0.117298	-0.0307066	-0.0281033	-0.0740757	0.206361	-0.607738	-0.184342	0.123812	-0.0240561	0.221193	0.0542046	-0.139611	-0.0295464	-0.0377529	0.0942872	-0.336173	-0.244983	-0.298054	-0.0779897	0.0356865	-0.0446948	0.181127	0.0562242	-0.79934	-0.0327895	0.00723435	-0.134041	0.00488612	0.352282	-0.352683	-0.0456205	0.0692062	-0.00294324	-0.109922	-0.0276922	0.516377
1.06	0.240057	0.0405291	-0.0910106	0.0914671	-0.152297	-0.151114	-0.071515	-0.00392337	0.803271	-0.0123692	-0.00369736	-0.00948283	0.112691	0.107484	-0.0311904	-0.0524889	-0.0721392	0.172388	-0.609531	-0.176545	0.123541	-0.0420036	0.221723	0.0553875	-0.139471	-0.0234502	-0.0366378	0.118378	-0.338191	-0.156797	-0.298875	-0.0800429	0.0353551	-0.028528	0.181678	0.0520986	-0.799585	-0.0209263	0.00613602	-0.0874244	0.00844794	0.348729	-0.353249	-0.0650643	0.0691865	-0.0111945	-0.110022	-0.000766983	0.516517
1.07	0.240361	0.0443853	-0.0904272	0.0921528	-0.15372	-0.0977376	-0.0715487	-0.00291488	0.803151	-0.0116612	-0.00379534	-0.00993581	0.11362	0.0916777	-0.0318705	-0.0705374	-0.0705639	0.139773	-0.611266	-0.173209	0.122925	-0.0723409	0.222313	0.0658294	-0.139401	-0.0386432	-0.0354831	0.103416	-0.339396	-0.0963197	-0.299563	-0.0573918	0.0350187	-0.0277861	0.182155	0.0422016	-0.799763	-0.0154039	0.00544396	-0.0553488	0.0117071	0.298157	-0.354004	-0.0830051	0.0691493	-0.0119762	-0.109888	0.0140859	0.516563
1.08	0.240739	0.04851	-0.0896859	0.0978173	-0.154684	-0.055633	-0.0715746	-0.00221097	0.803039	-0.0108305	-0.00389467	-0.00996407	0.11442	0.0793049	-0.0327213	-0.0876925	-0.0692614	0.116406	-0.612993	-0.17081	0.122114	-0.083865	0.222996	0.0734914	-0.139528	-0.0547395	-0.0344488	0.0843624	-0.340259	-0.0774731	-0.300023	-0.0347104	0.0348397	-0.0145162	0.182504	0.0278907	-0.799866	-0.00979736	0.00498722	-0.0372172	0.0144014	0.242331	-0.354969	-0.0999671	0.0691357	-0.0109948	-0.109655	0.0183708	0.51654
1.09	0.241206	0.0558384	-0.0888321	0.0993644	-0.155314	-0.0278871	-0.0715953	-0.00187396	0.802935	-0.00976145	-0.00399669	-0.0105901	0.115066	0.0625555	-0.0337165	-0.104107	-0.0681869	0.0946079	-0.614671	-0.161893	0.121224	-0.0891974	0.223726	0.0727903	-0.139866	-0.0716897	-0.0335011	0.0781192	-0.340982	-0.0653964	-0.30027	-0.0154771	0.0346624	-0.0151293	0.182732	0.0160657	-0.799944	-0.00866987	0.00470236	-0.0221924	0.0166128	0.201382	-0.356062	-0.109704	0.0691748	-0.00374833	-0.109419	0.0152294	0.516441
1.1	0.241763	0.0620719	-0.0879261	0.0960718	-0.15573	-0.0119049	-0.0716126	-0.00167791	0.802842	-0.00875887	-0.00410814	-0.011746	0.115514	0.042772	-0.0348566	-0.117088	-0.0673416	0.072624	-0.616204	-0.144015	0.120345	-0.080345	0.224451	0.0724455	-0.140343	-0.0873946	-0.0324501	0.0905541	-0.341572	-0.0493882	-0.30033	0.00334958	0.0345738	-0.00853099	0.182846	0.00728028	-0.800028	-0.00871589	0.00455561	-0.00821261	0.0184719	0.172336	-0.35724	-0.12007	0.0692887	0.00278379	-0.109227	0.00817773	0.516306
1.11	0.242369	0.0548245	-0.0871257	0.0442937	-0.155835	0.0710716	-0.0716279	-0.00134508	0.802762	-0.0072009	-0.00423535	-0.0145155	0.115701	-0.00499544	-0.0360268	-0.112021	-0.0669201	-0.0357383	-0.617458	-0.0890207	0.119571	-0.0695767	0.225093	0.0572424	-0.140836	-0.0587362	-0.0313228	0.0800435	-0.341789	0.0499714	-0.300284	-0.015024	0.0344557	-0.0119408	0.182908	0.0129801	-0.800116	-0.00779196	0.00475703	0.0936222	0.0199538	0.0874205	-0.358477	-0.124381	0.0694057	-0.0196804	-0.109059	0.023329	0.51615
1.12	0.242753	-0.00198293	-0.0865373	0.0184431	-0.154296	0.224278	-0.0716432	-0.00183809	0.802702	-0.00482535	-0.00440242	-0.0179987	0.115504	0.00123382	-0.0373073	-0.153013	-0.0682682	-0.198564	-0.618041	-0.0457509	0.119046	-0.0210091	0.225586	0.0454762	-0.140513	0.0421422	-0.030432	0.119208	-0.340391	0.197097	-0.300812	-0.0709563	0.0342159	-0.0317706	0.18308	0.0131832	-0.799929	0.0541421	0.00646886	0.203453	0.0196583	-0.135498	-0.359966	-0.166535	0.0693657	-0.00951039	-0.108563	0.0420787	0.516126
1.13	0.24307	0.0281409	-0.0856967	0.0291054	-0.151952	0.259156	-0.07166	-0.00161967	0.802671	-0.00157672	-0.00457683	-0.0163352	0.115171	-0.0443978	-0.038987	-0.176581	-0.070516	-0.239253	-0.618379	-0.0265068	0.118945	-0.0168786	0.226002	0.0412133	-0.139998	-0.0210391	-0.0293869	0.0992379	-0.338047	0.257191	-0.301242	-0.0087014	0.0340467	0.0111712	0.18304	-0.0239969	-0.799555	0.0227692	0.00839199	0.175809	0.017428	-0.299408	-0.361436	-0.135901	0.0695927	0.0195259	-0.108141	0.0211861	0.515877
1.14	0.243579	0.0316188	-0.08485	0.0248961	-0.149656	0.214218	-0.071678	-0.00207296	0.80266	-0.000574197	-0.00472221	-0.0127261	0.114608	-0.0410404	-0.0405302	-0.134418	-0.0728217	-0.207089	-0.618657	-0.0291913	0.118464	-0.0693638	0.226383	0.0393798	-0.140144	-0.053612	-0.0286015	0.0411246	-0.335682	0.199053	-0.301033	0.0472416	0.0342278	0.00699982	0.18273	-0.0374091	-0.799384	0.0219516	0.00993646	0.128806	0.0140925	-0.346868	-0.362662	-0.118794	0.0700372	0.0415203	-0.108008	-0.0126138	0.51564
1.15	0.244076	0.0422622	-0.0842183	0.0140444	-0.147959	0.145725	-0.0717001	-0.00233206	0.802661	0.000960199	-0.00483693	-0.0105792	0.114068	-0.0576527	-0.0416039	-0.0897198	-0.0746266	-0.149146	-0.618836	-0.00204016	0.117796	-0.051771	0.226662	0.0194134	-0.14068	-0.0759176	-0.0281662	0.0118165	-0.334159	0.114247	-0.300421	0.068847	0.0342678	0.0107696	0.182331	-0.0428942	-0.799226	0.00928451	0.0109969	0.0872764	0.0107345	-0.317362	-0.363669	-0.092053	0.0706237	0.0515289	-0.10819	-0.0357201	0.515451
1.16	0.244641	0.0499961	-0.0839043	-0.00565013	-0.146868	0.0812516	-0.0717259	-0.0026902	0.80268	0.00261449	-0.00493983	-0.0101216	0.113323	-0.0777719	-0.0422568	-0.0532775	-0.075873	-0.0964999	-0.61867	0.0338127	0.117474	-0.0186804	0.226713	-0.00554153	-0.141425	-0.0858333	-0.0278055	0.0110212	-0.333307	0.0675354	-0.299696	0.0754979	0.0344466	0.0139842	0.181891	-0.0431915	-0.799225	-0.00337349	0.0117534	0.0653047	0.00784851	-0.257731	-0.364387	-0.0687696	0.0712503	0.0566019	-0.108554	-0.0450838	0.51533
1.17	0.245196	0.0520213	-0.0839315	-0.0276142	-0.1463	0.0291951	-0.0717549	-0.00313994	0.802714	0.00404116	-0.00503974	-0.0097668	0.112442	-0.0924764	-0.0425693	-0.0222756	-0.0767169	-0.0665629	-0.618167	0.0645845	0.117353	-0.0026878	0.226542	-0.0278485	-0.142201	-0.087456	-0.0274104	0.00917157	-0.332749	0.0484442	-0.298924	0.0798697	0.034568	0.015886	0.181472	-0.0414859	-0.799291	-0.00939402	0.0123342	0.0517332	0.00554551	-0.205202	-0.364922	-0.0509682	0.0718897	0.0587471	-0.108971	-0.0456227	0.515273
1.18	0.245729	0.0510102	-0.0842688	-0.0463468	-0.146129	-0.0108615	-0.0717878	-0.00343229	0.802762	0.00547043	-0.00513163	-0.00841829	0.111451	-0.103979	-0.0425718	0.00732918	-0.0772872	-0.0387154	-0.617377	0.0926021	0.117475	0.0227065	0.226159	-0.0468532	-0.143023	-0.0847351	-0.0271362	-0.0170276	-0.332404	0.0241101	-0.298116	0.0817743	0.0347359	0.0131446	0.181072	-0.0393554	-0.799405	-0.0103057	0.0127768	0.0373393	0.00367699	-0.170351	-0.36531	-0.0423142	0.0725123	0.0558781	-0.109374	-0.0403051	0.515225
1.19	0.246198	0.0461174	-0.0848449	-0.0593375	-0.14626	-0.0412555	-0.0718238	-0.00380399	0.802824	0.00670144	-0.00520616	-0.00643767	0.11041	-0.109174	-0.0422844	0.0344517	-0.0775783	-0.0105297	-0.616336	0.114458	0.117763	0.0333048	0.225608	-0.0631448	-0.1439	-0.0767083	-0.0272159	-0.0575665	-0.33237	-0.015083	-0.297305	0.080543	0.0349207	0.0237218	0.180691	-0.0369961	-0.799494	-0.00559579	0.0130658	0.0215601	0.00208902	-0.147349	-0.365625	-0.0368026	0.0730863	0.050187	-0.109725	-0.0342928	0.515165
1.2	0.246628	0.0663601	-0.0854321	8.25E-05	-0.147323	-0.220363	-0.0718638	-0.0040481	0.802895	0.00722408	-0.00524721	-0.00126228	0.109575	-0.0641709	-0.0418137	0.0554775	-0.0768769	0.176215	-0.615348	0.0746175	0.118161	0.0374794	0.224969	-0.0646458	-0.145086	-0.15175	-0.0274265	-0.0649331	-0.333403	-0.207212	-0.296203	0.154235	0.0352271	0.0441558	0.180209	-0.0619437	-0.799539	-0.00958974	0.0124862	-0.15683	0.00123599	0.010872	-0.365843	-0.0199082	0.0738413	0.0868257	-0.11018	-0.0712661	0.515033
1.21	0.247297	0.0967417	-0.0862785	-0.0385391	-0.150078	-0.332277	-0.0719051	-0.00427995	0.802967	0.0071559	-0.00524265	0.0012148	0.108767	-0.101588	-0.0407853	0.137541	-0.0746176	0.268921	-0.614491	0.101636	0.118402	0.0145675	0.224221	-0.0859201	-0.147226	-0.193719	-0.0278055	-0.138147	-0.336197	-0.324762	-0.294427	0.17601	0.0357727	0.0409359	0.179615	-0.0462907	-0.79994	-0.0519775	0.010664	-0.179746	0.00236693	0.207449	-0.365629	0.0258636	0.0745706	0.060736	-0.110938	-0.0678845	0.514731
1.22	0.247655	0.0362973	-0.0876228	-0.0569468	-0.153415	-0.364237	-0.0719526	-0.00511166	0.803034	0.0066578	-0.00523638	-0.00034458	0.108184	-0.0455568	-0.0391663	0.166294	-0.0717343	0.29542	-0.613406	0.118901	0.118834	0.0753407	0.223283	-0.103108	-0.148984	-0.0930571	-0.0285146	-0.104368	-0.339864	-0.379712	-0.292971	0.112641	0.0360333	0.0223781	0.179258	-0.0251868	-0.800105	0.0139402	0.00898861	-0.150968	0.00517242	0.33471	-0.365404	0.0151798	0.075026	0.034542	-0.11152	-0.0430469	0.51473
1.23	0.247607	0.0149496	-0.0890932	-0.0697431	-0.156654	-0.328124	-0.0720038	-0.00505482	0.803108	0.00808628	-0.00525042	-0.00223797	0.107842	-0.049065	-0.0375319	0.154579	-0.0689739	0.257572	-0.612032	0.152095	0.119889	0.12256	0.222157	-0.12341	-0.149902	-0.047371	-0.0291183	-0.07875	-0.343401	-0.308977	-0.292072	0.0754634	0.0362814	0.0276823	0.179062	-0.0192747	-0.799836	0.0336061	0.00770433	-0.106019	0.00866236	0.350613	-0.365137	0.0304579	0.0752242	0.0112185	-0.111785	-0.00707402	0.514659
1.24	0.247436	0.00413524	-0.0905559	-0.0775252	-0.159412	-0.276834	-0.0720535	-0.00498353	0.803192	0.00874299	-0.00527453	-0.00230803	0.107442	-0.05217	-0.0359876	0.14857	-0.0666002	0.221662	-0.610453	0.158607	0.121122	0.113277	0.220968	-0.119645	-0.150525	-0.0301342	-0.0297932	-0.0955318	-0.346102	-0.238597	-0.291362	0.0710834	0.0365937	0.0316859	0.178892	-0.0193337	-0.799428	0.0416572	0.0068489	-0.0702924	0.0119777	0.307685	-0.36473	0.0519144	0.0752098	-0.00425474	-0.111722	0.0225254	0.514567
1.25	0.247299	0.00990869	-0.0919178	-0.0751452	-0.161666	-0.226931	-0.0721048	-0.00538251	0.803281	0.00892022	-0.00529437	-0.00168546	0.106966	-0.0608309	-0.0345022	0.141578	-0.0645666	0.190451	-0.608905	0.148791	0.122214	0.0999549	0.219843	-0.109645	-0.151204	-0.0358553	-0.0306975	-0.118013	-0.348362	-0.212851	-0.290634	0.07423	0.0369408	0.0352971	0.178692	-0.0229583	-0.79907	0.0274893	0.00625193	-0.0523794	0.014727	0.24353	-0.364058	0.0869926	0.0750375	-0.0143714	-0.11144	0.0411568	0.51443
1.26	0.247231	0.00737336	-0.0931109	-0.0656646	-0.163477	-0.184014	-0.0721621	-0.00616998	0.803367	0.00794073	-0.00530986	-0.00153826	0.106458	-0.0537321	-0.0330884	0.132784	-0.0628131	0.167084	-0.607485	0.133565	0.123184	0.0908426	0.218831	-0.0969961	-0.151933	-0.0286041	-0.0317029	-0.114039	-0.350388	-0.1879	-0.289915	0.0676019	0.0372495	0.0245933	0.178457	-0.0248895	-0.798835	0.0227541	0.0058048	-0.0403362	0.0168667	0.188399	-0.363102	0.107411	0.0747341	-0.0235738	-0.111059	0.0494924	0.514323
1.27	0.247141	0.00360237	-0.0941109	-0.0555179	-0.164957	-0.152523	-0.0722283	-0.00705325	0.803437	0.00625347	-0.00532769	-0.00214812	0.106065	-0.0411004	-0.0317879	0.120287	-0.0612428	0.150864	-0.606246	0.113435	0.124058	0.0817182	0.217961	-0.0806358	-0.152492	-0.0156356	-0.0326053	-0.0905544	-0.352138	-0.158165	-0.289326	0.0506191	0.0374114	0.0126184	0.178243	-0.0200263	-0.798626	0.017327	0.00546262	-0.030238	0.0185616	0.153367	-0.361969	0.125393	0.0743463	-0.0284276	-0.110638	0.049986	0.514285
1.28	0.247035	-0.00682423	-0.0949537	-0.0643045	-0.166134	-0.093491	-0.0723037	-0.00782858	0.803491	0.00464461	-0.0053553	-0.00388247	0.105794	-0.0355924	-0.0306491	0.107219	-0.059907	0.0896538	-0.605217	0.103744	0.12491	0.0869507	0.21723	-0.0720416	-0.152804	0.0185957	-0.033307	-0.0710125	-0.353503	-0.0872886	-0.288952	0.0132432	0.0374869	-0.00029305	0.178094	-0.00505446	-0.798468	0.0150653	0.00526683	0.0184543	0.0199214	0.102607	-0.360707	0.135779	0.0738746	-0.0503853	-0.110226	0.0544439	0.514306
1.29	0.246745	-0.0682224	-0.0958306	-0.0967938	-0.165807	0.0983351	-0.0723848	-0.00861341	0.803532	0.00349608	-0.0054191	-0.00855976	0.105414	-0.0206346	-0.0297035	0.0601599	-0.0600964	-0.101609	-0.603993	0.122669	0.125874	0.109621	0.216536	-0.0648319	-0.152244	0.152318	-0.0341972	-0.0330012	-0.353319	0.098785	-0.289382	-0.093622	0.0372541	-0.0466411	0.178197	0.0229369	-0.7982	0.0633949	0.00641206	0.174542	0.0199765	-0.0948498	-0.359537	0.101665	0.0730439	-0.0702455	-0.109531	0.0915244	0.514535
1.3	0.246169	-0.0600889	-0.0961551	-0.0516359	-0.164175	0.193072	-0.0724735	-0.00905855	0.803564	0.00332234	-0.00551073	-0.00904956	0.10533	-0.0176661	-0.0295673	-0.0239384	-0.06161	-0.196333	-0.602909	0.0943785	0.127147	0.128337	0.215998	-0.0467402	-0.150742	0.138557	-0.0347399	0.0137969	-0.351772	0.195928	-0.290389	-0.0898461	0.036872	-0.0188486	0.178327	0.0029437	-0.797556	0.0507959	0.00812459	0.161642	0.0180417	-0.287007	-0.358549	0.121162	0.0723436	-0.0492688	-0.108754	0.0770126	0.514772
1.31	0.245912	-0.0391505	-0.0960201	-0.0260114	-0.162073	0.202186	-0.0725665	-0.00960599	0.803593	0.00206235	-0.0055906	-0.00668925	0.105126	-0.0060714	-0.0299256	-0.0379903	-0.0636609	-0.193393	-0.60222	0.0401826	0.128105	0.0536304	0.215703	-0.0173334	-0.149688	0.0891846	-0.0350563	-0.00368913	-0.349683	0.192039	-0.291048	-0.0429599	0.0367187	-0.0207751	0.178253	-0.014855	-0.797269	0.0229697	0.00955036	0.118457	0.0145962	-0.37476	-0.357321	0.128097	0.0718277	-0.0276785	-0.108221	0.0421762	0.514869
1.32	0.245761	-0.0236293	-0.0957599	-0.0124447	-0.160252	0.161155	-0.0726642	-0.00982213	0.803603	0.000533719	-0.00564635	-0.0047794	0.105117	0.00176934	-0.0302277	-0.0253399	-0.0653616	-0.146797	-0.60199	0.0126004	0.128443	0.0329128	0.215615	-0.00314691	-0.149036	0.0594431	-0.0354195	-0.0136187	-0.348047	0.132368	-0.291355	-0.025016	0.0364189	-0.0358436	0.178125	-0.0121766	-0.797132	0.00528628	0.0105055	0.0740905	0.0109146	-0.35244	-0.356063	0.126252	0.0714831	-0.0156733	-0.108073	0.00752979	0.514979
1.33	0.245745	-0.00900001	-0.0955116	-0.00989405	-0.158844	0.123515	-0.0727623	-0.00972164	0.803602	-0.000647812	-0.00569299	-0.00475159	0.10508	-0.00449774	-0.0304734	-0.0239157	-0.0666375	-0.109198	-0.601887	0.00826685	0.128906	0.0560526	0.215596	-0.0019833	-0.148575	0.0483227	-0.0356614	0.00150292	-0.346886	0.100999	-0.291655	-0.0384846	0.0360827	-0.0321731	0.178035	-0.00330595	-0.797192	-0.0112015	0.0111164	0.0526751	0.00766138	-0.294499	-0.354835	0.114439	0.071233	-0.00885096	-0.108204	-0.0138945	0.515079
1.34	0.245787	-0.00156777	-0.0953322	-0.00626756	-0.1578	0.0890621	-0.0728576	-0.00928943	0.803588	-0.00205158	-0.00574288	-0.00519403	0.105041	-0.00120735	-0.0307556	-0.0333266	-0.0675967	-0.0866153	-0.601847	-0.000545821	0.12954	0.0737043	0.215597	-0.000542284	-0.148077	0.0453537	-0.0356775	0.0274424	-0.345943	0.0871571	-0.292113	-0.0533301	0.0357361	-0.0372082	0.178045	0.00756943	-0.797334	-0.0167542	0.0115435	0.0340235	0.00503922	-0.232588	-0.353806	0.0900807	0.0710589	-0.0047108	-0.108469	-0.0240651	0.515178
1.35	0.24592	0.0132505	-0.0952241	-0.00895847	-0.157025	0.0665901	-0.0729471	-0.00859112	0.803563	-0.0029947	-0.00579496	-0.0050536	0.104951	-0.011007	-0.0311064	-0.0385317	-0.0684048	-0.0740997	-0.601879	-0.00715725	0.130331	0.0810438	0.215594	0.000403517	-0.14761	0.0334771	-0.0355413	0.0274514	-0.345082	0.0795798	-0.292703	-0.0648303	0.0353646	-0.0368371	0.178164	0.0180294	-0.797588	-0.0315903	0.0118374	0.0234438	0.00296487	-0.185931	-0.352982	0.0690819	0.0709308	-0.00261631	-0.108776	-0.0244379	0.515211
1.36	0.246143	0.0194232	-0.0951786	-0.0109062	-0.156431	0.0512386	-0.0730287	-0.00769455	0.803528	-0.00375537	-0.00584139	-0.00414419	0.104809	-0.0103669	-0.031468	-0.0347147	-0.0690892	-0.0624246	-0.601996	-0.0190206	0.131094	0.071737	0.21561	0.00140168	-0.147248	0.0302861	-0.035469	0.0089045	-0.34436	0.0605527	-0.293397	-0.0740243	0.0349927	-0.0357887	0.178371	0.02513	-0.797929	-0.034337	0.0120268	0.0148526	0.00128455	-0.152591	-0.352411	0.0416142	0.0708397	-0.00298109	-0.10906	-0.0227923	0.51522
1.37	0.24638	0.0319774	-0.0950392	0.049275	-0.156321	-0.0674288	-0.0731008	-0.00672599	0.803487	-0.00462006	-0.00587034	-0.000654887	0.104843	0.0372779	-0.0318556	-0.0384011	-0.0692755	0.0661518	-0.602353	-0.0704393	0.131779	0.0628169	0.215675	0.00903836	-0.147063	-0.0235101	-0.0353869	0.0232354	-0.344199	-0.0733156	-0.294005	-0.0253006	0.0346475	-0.0250773	0.178569	0.00790733	-0.798213	-0.0221612	0.0117296	-0.117872	0.000124111	-0.0387371	-0.352143	0.0088992	0.0709156	0.032835	-0.109401	-0.0550432	0.515206
1.38	0.246869	0.0884183	-0.0948816	0.0401209	-0.157925	-0.203982	-0.0731611	-0.00545234	0.803436	-0.00543369	-0.0058558	0.00256791	0.105092	0.00318903	-0.0319346	0.030886	-0.0679212	0.175953	-0.603197	-0.0832181	0.132138	-0.00255917	0.215779	0.00708963	-0.147861	-0.115286	-0.0351792	-0.0420305	-0.345786	-0.209546	-0.293889	0.0238019	0.0345047	-0.0150224	0.178635	0.0144824	-0.79873	-0.0790423	0.0100066	-0.184373	0.000905085	0.181378	-0.351858	0.0323899	0.0711911	0.0197344	-0.110116	-0.0689493	0.515059
1.39	0.247392	0.0535306	-0.0951447	0.0252377	-0.160162	-0.231152	-0.0732133	-0.00501048	0.803374	-0.00673882	-0.00583538	0.00107363	0.105305	0.0393484	-0.0314246	0.0615692	-0.0659328	0.212329	-0.604016	-0.0821505	0.132004	0.0003149	0.215848	0.00337349	-0.148797	-0.050202	-0.0352432	-0.0168236	-0.348237	-0.264794	-0.293895	-0.0287499	0.0342203	-0.0358022	0.178891	0.0371956	-0.79934	-0.0366433	0.00832164	-0.153807	0.00348313	0.317505	-0.35171	-0.00283104	0.0712754	0.00255093	-0.110708	-0.0472523	0.515186
1.4	0.247653	0.0446955	-0.0954441	0.0219548	-0.162337	-0.194745	-0.0732584	-0.00392307	0.803309	-0.00614189	-0.00583753	-0.00144831	0.105736	0.0330244	-0.0309042	0.0441786	-0.0638878	0.187101	-0.604758	-0.0673115	0.132275	0.0396871	0.215857	0.000413929	-0.149095	-0.0260426	-0.0350593	0.0247939	-0.350707	-0.207745	-0.294355	-0.0566461	0.0338914	-0.0288673	0.179299	0.042576	-0.7996	-0.0240385	0.00697874	-0.111628	0.00690218	0.350141	-0.35179	-0.00981043	0.0712296	-0.0120489	-0.111032	-0.0168901	0.515266
1.41	0.247937	0.0444862	-0.0956528	0.0219644	-0.164009	-0.138809	-0.0732912	-0.00261372	0.80325	-0.0056546	-0.00585967	-0.00270457	0.10603	0.023311	-0.0305886	0.0214388	-0.0621928	0.151259	-0.605419	-0.0691333	0.132542	0.0108065	0.215884	0.00870442	-0.149246	-0.0302925	-0.0347062	0.0265711	-0.352324	-0.1234	-0.294903	-0.0480073	0.0336191	-0.0247649	0.1797	0.0379549	-0.7998	-0.0187634	0.00607505	-0.0736791	0.0102817	0.318835	-0.351955	-0.0220991	0.0710867	-0.0185721	-0.111056	0.00946963	0.515248
1.42	0.248279	0.0454088	-0.0956837	0.0291806	-0.165153	-0.0849326	-0.0733114	-0.00152279	0.803194	-0.0056255	-0.00588818	-0.00294172	0.106229	0.0166746	-0.03049	0.000524959	-0.0608586	0.116064	-0.60613	-0.074397	0.132507	-0.0139144	0.21602	0.0199751	-0.14952	-0.0407632	-0.0344097	0.0104432	-0.353363	-0.0885905	-0.295292	-0.0311204	0.0334187	-0.0157365	0.180029	0.0283927	-0.799944	-0.0127109	0.0054675	-0.0499798	0.0131925	0.262255	-0.352256	-0.0336009	0.0709077	-0.022011	-0.110882	0.0223253	0.515188
1.43	0.248676	0.0477582	-0.0954954	0.0401883	-0.165866	-0.0454477	-0.0733228	-0.000804348	0.803139	-0.00536712	-0.00591959	-0.00344392	0.10638	0.0144552	-0.0306078	-0.0200393	-0.0598231	0.0901924	-0.606926	-0.0843454	0.132251	-0.0366937	0.216289	0.0337659	-0.149931	-0.0526326	-0.0341723	0.00644434	-0.354176	-0.0704881	-0.295525	-0.0159388	0.0332957	-0.0093153	0.180249	0.0177279	-0.800034	-0.00834878	0.00502704	-0.0364396	0.0155594	0.214801	-0.352685	-0.0472539	0.0707298	-0.0224694	-0.110623	0.0232935	0.5151
1.44	0.249123	0.0472998	-0.0951404	0.04875	-0.166274	-0.0172118	-0.0733281	-0.000357152	0.803085	-0.00543901	-0.00595975	-0.00468312	0.10651	0.0174484	-0.0309101	-0.038727	-0.0590355	0.0665494	-0.60782	-0.0940327	0.131801	-0.0497648	0.216661	0.0405845	-0.150432	-0.0606396	-0.0338489	0.0241416	-0.354787	-0.0480048	-0.295603	-0.00194383	0.033218	-0.0055192	0.180371	0.00962638	-0.800083	-0.00235112	0.00473103	-0.0233689	0.0175256	0.179906	-0.353217	-0.0542294	0.0705758	-0.0187923	-0.110354	0.021699	0.514985
1.45	0.249577	0.0473588	-0.0946532	0.0488324	-0.166464	0.0107055	-0.0733301	-0.000109454	0.80303	-0.00560675	-0.00601453	-0.00644912	0.106664	0.0128249	-0.0313983	-0.0539478	-0.0584763	0.0355557	-0.608793	-0.0946465	0.131287	-0.0498039	0.217104	0.0475368	-0.150896	-0.0639508	-0.0332675	0.0487985	-0.355143	-0.0108337	-0.295568	0.00434596	0.0331654	-0.00204067	0.180434	0.00657981	-0.800066	0.000668697	0.00455808	-0.00178838	0.0191707	0.145136	-0.353828	-0.0604927	0.0704657	-0.0212634	-0.110104	0.0193155	0.51487
1.46	0.250024	0.011857	-0.0942758	-0.0111471	-0.165533	0.194711	-0.073329	0.000111028	0.802978	-0.00489679	-0.00610342	-0.0114658	0.106478	-0.0231333	-0.0319767	-0.0755959	-0.0590842	-0.155977	-0.609436	-0.0419988	0.130779	-0.0448506	0.217538	0.0409219	-0.150962	0.0316147	-0.0327445	0.0604773	-0.354319	0.176089	-0.295884	-0.0753007	0.0330839	-0.0219597	0.180603	0.0274105	-0.800034	0.0240415	0.00545519	0.174859	0.0197753	-0.0450689	-0.354522	-0.0813976	0.0701083	-0.0497704	-0.109649	0.0614887	0.514816
1.47	0.250171	-0.00299975	-0.0936325	0.0201351	-0.163197	0.276335	-0.0733293	-1.80E-06	0.802933	-0.00368421	-0.00622907	-0.0128716	0.106362	-0.0105734	-0.0330719	-0.141081	-0.0610598	-0.230554	-0.60989	-0.0469921	0.130514	-0.0118312	0.218005	0.0532934	-0.150109	0.0443073	-0.0320637	0.108232	-0.352047	0.268755	-0.296738	-0.0726465	0.0328381	-0.00713995	0.180801	0.00624855	-0.799558	0.0491944	0.00729877	0.178053	0.0184013	-0.226817	-0.355513	-0.0904688	0.0698391	-0.0256417	-0.108997	0.0506393	0.514873
1.48	0.250574	0.0234923	-0.0926287	0.0366441	-0.160437	0.288321	-0.0733291	3.59E-05	0.802902	-0.00317213	-0.00635028	-0.011028	0.105986	-0.0298858	-0.0346146	-0.15921	-0.063515	-0.240381	-0.610392	-0.0596632	0.130271	-0.0430172	0.218571	0.0629855	-0.149678	-0.015409	-0.0311916	0.0799729	-0.349154	0.281366	-0.297189	-0.0154763	0.03298	0.0236797	0.180737	-0.0173118	-0.799291	0.0218892	0.00893426	0.142512	0.0154115	-0.346586	-0.356278	-0.0707017	0.0697896	-0.00152598	-0.108535	0.0262511	0.514716
1.49	0.251061	0.0293578	-0.091595	0.0410831	-0.157997	0.229653	-0.0733301	-0.000207565	0.802869	-0.00325468	-0.00644877	-0.0089286	0.105643	-0.0218347	-0.0360793	-0.136778	-0.0657012	-0.194153	-0.611045	-0.0664816	0.129665	-0.063805	0.219205	0.0620829	-0.14976	-0.0429747	-0.0305102	0.047144	-0.346739	0.199409	-0.297127	0.0204849	0.0330977	0.00599384	0.180535	-0.0218553	-0.799103	0.0191652	0.0101164	0.0954791	0.0119032	-0.341419	-0.356955	-0.0605477	0.069945	0.0167733	-0.108397	-0.0066042	0.514639
1.5	0.251581	0.0396178	-0.0907372	0.0330031	-0.156159	0.168484	-0.0733339	-0.000537	0.802841	-0.00236378	-0.00653537	-0.00861998	0.105279	-0.0340805	-0.0373188	-0.116817	-0.0674373	-0.15193	-0.611619	-0.0467874	0.129187	-0.0276349	0.219741	0.0448117	-0.150097	-0.0562447	-0.0299283	0.044821	-0.345082	0.139967	-0.296879	0.0251236	0.0332285	0.0169487	0.180301	-0.02311	-0.798998	0.00650561	0.0109235	0.0685434	0.00871936	-0.291083	-0.357514	-0.0552069	0.0702195	0.025861	-0.108536	-0.0271095	0.514611
1.51	0.252132	0.0465656	-0.0901415	0.0187206	-0.154876	0.110053	-0.0733412	-0.000891046	0.802821	-0.0014175	-0.00662291	-0.00883591	0.104799	-0.0466399	-0.0383531	-0.0961879	-0.0687816	-0.115842	-0.611966	-0.0232952	0.128994	-0.0137333	0.220094	0.0260698	-0.150494	-0.0621066	-0.0292635	0.0538553	-0.343877	0.106644	-0.296632	0.0240221	0.033378	0.0143573	0.180096	-0.0187025	-0.79901	-0.00474765	0.011519	0.0511615	0.00612733	-0.228253	-0.357976	-0.0467413	0.0705727	0.0333834	-0.108813	-0.0340563	0.514643
1.52	0.25268	0.0475665	-0.0898339	0.000692715	-0.154072	0.0626848	-0.073352	-0.00131384	0.802811	-0.000743281	-0.00670959	-0.00830391	0.104232	-0.0547981	-0.0391405	-0.0674025	-0.0698217	-0.0876539	-0.612091	-0.0021528	0.128897	-0.00288276	0.220265	0.00806875	-0.150905	-0.0608162	-0.0285711	0.043932	-0.342929	0.085213	-0.296393	0.0238472	0.0335349	0.0133215	0.179928	-0.0144544	-0.799099	-0.00941383	0.0119701	0.0398622	0.0041053	-0.179689	-0.358422	-0.0527298	0.0709755	0.0368361	-0.109136	-0.0348306	0.514722
1.53	0.253183	0.0454146	-0.0897775	-0.0116184	-0.153627	0.0279787	-0.0733667	-0.00159738	0.802809	0.000275809	-0.00678585	-0.00683929	0.103623	-0.0605311	-0.0396376	-0.0401786	-0.0705714	-0.0572318	-0.612009	0.0192237	0.128931	0.0078115	0.22027	-0.00850514	-0.15135	-0.0554082	-0.0280862	0.0146144	-0.342234	0.0534926	-0.296168	0.0211753	0.0336501	0.0140197	0.179809	-0.0107337	-0.7992	-0.00889072	0.0122959	0.0258217	0.0024555	-0.152594	-0.358907	-0.0584471	0.0713926	0.0340331	-0.109444	-0.0337424	0.514801
1.54	0.253646	0.0504463	-0.089868	0.0163852	-0.153605	-0.0680032	-0.0733848	-0.00211268	0.802817	0.00127828	-0.00684224	-0.00365001	0.103023	-0.0361837	-0.0398757	-0.0216866	-0.0708519	0.0506829	-0.611784	0.00675974	0.129028	0.01014	0.220159	-0.0112744	-0.151917	-0.0835567	-0.0278853	-0.000783158	-0.34207	-0.0595587	-0.295894	0.0527204	0.0338225	0.0204457	0.17968	-0.0228276	-0.799294	-0.00562764	0.0123307	-0.0659569	0.00114707	-0.0774745	-0.359442	-0.060244	0.0718677	0.0647065	-0.109742	-0.045513	0.514864
1.55	0.254186	0.0945022	-0.0899446	0.0275498	-0.155329	-0.240916	-0.0734075	-0.00232737	0.802831	0.00131242	-0.00685269	0.000782484	0.102768	-0.045113	-0.0398168	0.0424361	-0.0694617	0.196884	-0.611868	-0.00320017	0.129044	-0.0141239	0.219992	-0.0231627	-0.153234	-0.176845	-0.0276142	-0.0564305	-0.343741	-0.237684	-0.294922	0.127269	0.0342177	0.0494131	0.179348	-0.0342711	-0.7995	-0.0504064	0.0108529	-0.183258	0.00141215	0.125863	-0.359803	-0.0161287	0.0726136	0.0620336	-0.110399	-0.0751174	0.514791
1.56	0.254795	0.0565884	-0.090583	-0.00622199	-0.158037	-0.30543	-0.073434	-0.00313315	0.802844	0.000960084	-0.00684374	0.000420007	0.102397	-0.0147503	-0.0390085	0.102746	-0.0671857	0.255988	-0.611748	0.0204839	0.128892	-0.00181414	0.219644	-0.0430456	-0.154976	-0.112419	-0.0277789	-0.0680319	-0.346618	-0.323697	-0.293765	0.0897799	0.0345088	0.017297	0.179114	-0.0103427	-0.799953	-0.0153297	0.00913402	-0.160133	0.0035233	0.286818	-0.359923	-0.0260798	0.0731468	0.0412018	-0.111054	-0.0586678	0.51488
1.57	0.254884	0.0263236	-0.091507	-0.0233065	-0.161009	-0.3021	-0.0734677	-0.00342436	0.802857	0.00227767	-0.00685001	-0.00172986	0.102444	-0.00547514	-0.0379226	0.107276	-0.0646379	0.242819	-0.611376	0.0566016	0.129231	0.0625311	0.219091	-0.0671522	-0.15586	-0.0528577	-0.028005	-0.0385217	-0.349915	-0.308026	-0.293129	0.0433905	0.0346772	0.0162231	0.179094	0.0028292	-0.799886	0.0125636	0.00771741	-0.121019	0.00682135	0.353402	-0.360167	-0.0209622	0.0734829	0.0215941	-0.11149	-0.0298719	0.515045
1.58	0.254877	0.0203136	-0.0925305	-0.040781	-0.16365	-0.257817	-0.0735013	-0.00332695	0.802889	0.00401244	-0.00687413	-0.00277622	0.102335	-0.0257728	-0.0368771	0.101811	-0.0624134	0.205576	-0.610642	0.0841397	0.129981	0.0753166	0.218367	-0.0779076	-0.156404	-0.0362094	-0.0282317	-0.0475394	-0.352597	-0.22993	-0.292774	0.0326671	0.0348887	0.0275964	0.179118	0.00142709	-0.799756	0.0113417	0.00675213	-0.0753227	0.0102943	0.333203	-0.360284	-0.00513548	0.0736317	0.00748931	-0.111604	0.00218486	0.515082
1.59	0.25486	0.018184	-0.093546	-0.0447497	-0.165831	-0.213466	-0.0735352	-0.00342019	0.802932	0.00445737	-0.0069003	-0.00236198	0.102099	-0.0335564	-0.0358558	0.0989246	-0.0605083	0.176248	-0.609774	0.0869719	0.130662	0.0594991	0.217623	-0.0747233	-0.156942	-0.0359216	-0.0286746	-0.0730341	-0.354704	-0.194196	-0.292404	0.0418872	0.0351464	0.0221625	0.179111	-0.00435689	-0.799638	0.00878596	0.00612824	-0.0520516	0.0133626	0.277492	-0.360275	0.00424517	0.0736581	-0.00262205	-0.111467	0.020746	0.515052
1.6	0.254864	0.0167206	-0.094461	-0.0429236	-0.167586	-0.172634	-0.0735721	-0.00392457	0.802979	0.00480769	-0.00692157	-0.00195829	0.101812	-0.0366778	-0.0348477	0.0977932	-0.0588872	0.152258	-0.608923	0.083951	0.131234	0.0501714	0.21692	-0.0676952	-0.157549	-0.0337802	-0.0293209	-0.0865893	-0.356567	-0.174992	-0.291968	0.0446332	0.0353605	0.0189951	0.179046	-0.00894744	-0.799565	0.00398341	0.00569799	-0.0362236	0.0158319	0.21859	-0.360159	0.0178931	0.0735888	-0.00941729	-0.111197	0.0312391	0.514988
1.61	0.254895	0.0148603	-0.0952472	-0.037143	-0.16901	-0.143376	-0.0736141	-0.00457266	0.803025	0.00423272	-0.0069414	-0.00213048	0.101507	-0.0330439	-0.0338713	0.0933459	-0.0574464	0.138503	-0.608124	0.0756461	0.131668	0.0364509	0.216301	-0.0589193	-0.158154	-0.0307033	-0.029992	-0.0772853	-0.358224	-0.152006	-0.291521	0.043896	0.0355166	0.0133883	0.178934	-0.0122127	-0.799551	-6.78E-05	0.00538616	-0.0269332	0.0177887	0.175832	-0.359933	0.0267564	0.073452	-0.0130458	-0.11088	0.0333083	0.514899
1.62	0.254887	0.00735461	-0.0959034	-0.0302752	-0.170196	-0.119469	-0.0736627	-0.00512929	0.803064	0.0034196	-0.00696602	-0.00286436	0.101297	-0.020425	-0.0329709	0.0828353	-0.0561528	0.122075	-0.607428	0.0638329	0.132067	0.0419148	0.215764	-0.0496072	-0.158603	-0.0172622	-0.0305221	-0.0524081	-0.359615	-0.122815	-0.291131	0.0343105	0.0355924	0.00418911	0.178821	-0.0114738	-0.799528	0.00293746	0.00516787	-0.0177012	0.0193725	0.142824	-0.359658	0.0299722	0.073271	-0.016739	-0.110566	0.0323182	0.514842
1.63	0.254799	-0.0246169	-0.0965761	-0.0890954	-0.170627	0.0390442	-0.0737151	-0.0053309	0.803095	0.0032682	-0.00700993	-0.00668175	0.101024	-0.0501055	-0.0321399	0.0745076	-0.0556342	-0.0522068	-0.606644	0.104423	0.132532	0.0501653	0.215264	-0.0530907	-0.158632	0.0732463	-0.0310899	-0.0559632	-0.36017	0.0438581	-0.2911	-0.0455972	0.0355512	-0.0215032	0.178821	0.0137208	-0.799474	0.0152002	0.00561815	0.140699	0.0202547	-0.0030114	-0.359374	0.0308449	0.0728582	-0.0596836	-0.110142	0.0669322	0.514818
1.64	0.254373	-0.0657263	-0.0970724	-0.0579556	-0.169342	0.163976	-0.0737715	-0.00581117	0.803125	0.00323073	-0.00709269	-0.00898714	0.100789	-0.0116297	-0.0317632	-0.00778795	-0.0568205	-0.165999	-0.605635	0.0914929	0.133248	0.0921013	0.214799	-0.0446734	-0.157538	0.138359	-0.0317015	0.0162554	-0.359029	0.162342	-0.291886	-0.0874828	0.0351946	-0.0301061	0.178984	0.00789792	-0.799034	0.0615528	0.00736161	0.173302	0.019183	-0.208006	-0.359332	0.00621352	0.0723412	-0.0395322	-0.109407	0.0690179	0.514981
1.65	0.25406	-0.0375971	-0.0970038	-0.0323684	-0.167352	0.206597	-0.0738299	-0.00602018	0.803157	0.00294504	-0.00717582	-0.00720766	0.100552	-0.02493	-0.0320721	-0.0425062	-0.0587875	-0.206741	-0.604859	0.0583032	0.13412	0.0564797	0.214489	-0.0216148	-0.156454	0.0824639	-0.0319273	0.00703579	-0.357037	0.207176	-0.292539	-0.0414822	0.0350826	-0.00663989	0.178951	-0.0126504	-0.79864	0.0268062	0.00896644	0.14255	0.0162707	-0.351409	-0.359125	0.0324426	0.0720091	-0.0224206	-0.108817	0.047843	0.514905
1.66	0.253933	-0.0257403	-0.0967556	-0.0174354	-0.165428	0.169516	-0.0738923	-0.00632719	0.803181	0.00167936	-0.00723382	-0.00454967	0.10037	-0.00897864	-0.032424	-0.0265379	-0.0606686	-0.162788	-0.604483	0.0227951	0.134318	0.000503211	0.214386	-0.00209265	-0.155876	0.0488402	-0.0322038	-0.0151523	-0.355199	0.149349	-0.292754	-0.00764382	0.0349338	-0.0206014	0.178789	-0.0171455	-0.798466	0.0142717	0.0101425	0.0927027	0.0126161	-0.362005	-0.358745	0.043462	0.0718317	-0.0070582	-0.108548	0.0123965	0.514826
1.67	0.253878	-0.0141519	-0.0965242	-0.0115252	-0.163966	0.124888	-0.0739571	-0.00644472	0.803193	0.000827191	-0.00727356	-0.00370302	0.100274	-0.00980897	-0.0326232	-0.0173377	-0.0620669	-0.1172	-0.604299	0.0181635	0.134428	0.0260961	0.214368	-0.00352699	-0.155544	0.0360456	-0.0324832	-0.00862194	-0.353956	0.102116	-0.292825	-0.0117586	0.034689	-0.0271017	0.178631	-0.012441	-0.798405	0.000763287	0.0108934	0.0602196	0.0092008	-0.316448	-0.358279	0.0514993	0.0717443	-0.000606664	-0.108587	-0.011052	0.514744
1.68	0.253905	-0.000570366	-0.0963825	-0.0136726	-0.162915	0.0847592	-0.0740221	-0.00644066	0.803197	-2.29E-05	-0.00731158	-0.00396062	0.10013	-0.0169969	-0.0327875	-0.0183973	-0.0630743	-0.0853506	-0.604122	0.0166747	0.134808	0.0434034	0.214346	-0.00497791	-0.155246	0.0276021	-0.0325988	0.00787275	-0.353046	0.0794712	-0.293013	-0.0257241	0.0344162	-0.0284821	0.178548	-0.00345447	-0.798489	-0.0150266	0.0114051	0.0424808	0.00634956	-0.253249	-0.357766	0.0491494	0.0716955	0.00195183	-0.108794	-0.0206927	0.514662
1.69	0.254009	0.00533343	-0.0963611	-0.0155295	-0.162207	0.0542871	-0.0740854	-0.00621529	0.803191	-0.00119357	-0.00735167	-0.0039453	0.0999364	-0.0159931	-0.03297	-0.0214716	-0.0638581	-0.0702827	-0.603973	0.0119963	0.135313	0.060945	0.214291	-0.00792894	-0.154958	0.0270044	-0.0325692	0.0174374	-0.352302	0.0670472	-0.293338	-0.0396441	0.0341063	-0.0342425	0.178567	0.00721988	-0.798703	-0.0204004	0.0117649	0.0284128	0.00409682	-0.201398	-0.357302	0.0388313	0.0716774	0.00393987	-0.109046	-0.0235273	0.514596
1.7	0.2541	0.00746311	-0.09641	-0.0160949	-0.161734	0.0352203	-0.0741451	-0.00565668	0.803174	-0.00201157	-0.00738791	-0.00318542	0.0997982	-0.0133847	-0.0331678	-0.0211293	-0.0645101	-0.0572444	-0.603884	0.00693839	0.135989	0.0681576	0.21422	-0.00925486	-0.154616	0.0302087	-0.0325488	0.00785939	-0.351691	0.0503083	-0.293816	-0.0532718	0.0337229	-0.0375224	0.178698	0.0170191	-0.798895	-0.0202887	0.0120001	0.0167493	0.00226947	-0.16732	-0.357029	0.0194757	0.0716678	0.000682918	-0.109297	-0.0212958	0.514535
1.71	0.254236	0.0135333	-0.096493	-0.00446899	-0.161436	0.00467417	-0.0741986	-0.00506388	0.803152	-0.00232237	-0.00741377	-0.00165129	0.0996489	-0.00495811	-0.0333449	-0.0195419	-0.0649866	-0.0187931	-0.603853	-0.00805326	0.136618	0.0548722	0.21416	-0.00597948	-0.154367	0.0194674	-0.0326615	-0.00449305	-0.351316	0.00723345	-0.29437	-0.0518136	0.0333667	-0.034971	0.178892	0.0184941	-0.799117	-0.0202821	0.0120963	-0.0153073	0.00074668	-0.128975	-0.356922	0.00115929	0.0716595	0.00891132	-0.10951	-0.02122	0.514444
1.72	0.254418	0.0558453	-0.0963953	0.0490121	-0.162389	-0.181557	-0.0742465	-0.00427301	0.803124	-0.0032751	-0.00740615	0.00309539	0.0998825	0.0232826	-0.0334982	0.011024	-0.0642112	0.156947	-0.604281	-0.0617961	0.137106	0.0350479	0.214178	0.000879782	-0.154615	-0.085273	-0.0325671	-0.0212263	-0.352251	-0.184836	-0.294473	0.0318441	0.0331479	-0.0068273	0.178957	-0.000301313	-0.799318	-0.0427743	0.010994	-0.18146	0.000401262	0.0795737	-0.3569	0.0134255	0.0719634	0.0342263	-0.10998	-0.0689076	0.514278
1.73	0.254845	0.053114	-0.0966786	0.0140679	-0.164662	-0.253281	-0.0742848	-0.00363161	0.803087	-0.00418085	-0.00736938	0.00340898	0.100023	0.0189159	-0.0330202	0.0747657	-0.0622879	0.216978	-0.604811	-0.045031	0.137182	-0.00631782	0.214141	-0.00834084	-0.155666	-0.0697772	-0.0327156	-0.0567595	-0.354603	-0.268444	-0.29416	0.0113757	0.0330419	-0.0238917	0.17906	0.0230408	-0.79986	-0.0427175	0.00920826	-0.164327	0.00223757	0.270386	-0.356741	0.000667651	0.0721619	0.012184	-0.11064	-0.0542993	0.514174
1.74	0.254944	0.0234511	-0.0972155	0.00611109	-0.167167	-0.244019	-0.0743186	-0.00302283	0.803046	-0.00369509	-0.00734719	0.000928311	0.100411	0.036698	-0.0322896	0.0708838	-0.0600839	0.208368	-0.605182	-0.0249211	0.137427	0.0607995	0.213997	-0.0297423	-0.156108	-0.0118961	-0.0328958	-0.0109402	-0.357406	-0.267049	-0.294324	-0.0381836	0.0327916	-0.0185581	0.179382	0.0380525	-0.800046	-0.00726504	0.00772418	-0.127364	0.00543018	0.348809	-0.356821	-0.011057	0.0722074	-0.00342399	-0.111079	-0.0306037	0.514246
1.75	0.25495	0.0205841	-0.0977542	-0.00271262	-0.169303	-0.192394	-0.0743425	-0.00177529	0.803015	-0.00275915	-0.00734771	-0.000716537	0.100722	0.0181065	-0.0316933	0.0525797	-0.0581777	0.17032	-0.60534	-0.00924842	0.138137	0.0620975	0.213748	-0.0232398	-0.156168	-0.00467993	-0.0328858	0.000792507	-0.359648	-0.17823	-0.294761	-0.0428066	0.0326379	-0.0147642	0.179751	0.0359101	-0.800084	-0.00365971	0.00667591	-0.0837815	0.00891308	0.337816	-0.356948	-0.0127193	0.0721279	-0.0136051	-0.111225	-0.00104545	0.514201
1.76	0.25501	0.0238371	-0.0982186	-0.0044616	-0.170903	-0.139553	-0.074355	-0.00076268	0.802992	-0.00192108	-0.00735618	-0.000822127	0.10086	0.00460579	-0.0312278	0.0414075	-0.0566542	0.133976	-0.605428	-0.0101509	0.138572	0.0296776	0.213545	-0.0178798	-0.156289	-0.0172451	-0.032928	-0.0181921	-0.36112	-0.124193	-0.295101	-0.0237477	0.0325431	-0.00178504	0.180063	0.026627	-0.800116	-0.00548414	0.00599246	-0.0565979	0.0120666	0.288474	-0.357104	-0.01465	0.0719837	-0.018133	-0.111126	0.0184335	0.514126
1.77	0.255185	0.0311574	-0.0985337	0.000174438	-0.172012	-0.0921345	-0.0743587	-0.000102165	0.802976	-0.00140981	-0.00736352	-0.000717298	0.10084	-0.00985233	-0.0308677	0.0306945	-0.0554656	0.106918	-0.605537	-0.0125806	0.13881	0.0167787	0.21342	-0.0073698	-0.15664	-0.0345976	-0.0330941	-0.0340566	-0.362247	-0.100977	-0.295241	-0.00508744	0.0325541	0.00651667	0.180265	0.0141257	-0.8002	-0.0119088	0.00551523	-0.040108	0.0146601	0.232219	-0.357282	-0.0166447	0.071799	-0.0221475	-0.110895	0.0239615	0.514009
1.78	0.255383	0.0240192	-0.0986769	0.00938405	-0.172747	-0.057993	-0.0743571	0.000336829	0.802963	-0.00121442	-0.00737246	-0.00119773	0.1008	-0.00186367	-0.0306077	0.0197412	-0.0545002	0.0858382	-0.605704	-0.0207937	0.138862	-0.00441955	0.213392	0.00198966	-0.157068	-0.0344426	-0.0332603	-0.0238397	-0.363158	-0.0769571	-0.295224	0.00762881	0.0326289	0.00565028	0.180362	0.00460479	-0.800241	-0.000515503	0.00517275	-0.0291156	0.0167673	0.190998	-0.357531	-0.0231847	0.0716049	-0.0214649	-0.110628	0.0253546	0.513913
1.79	0.255576	0.0245691	-0.0986669	0.014708	-0.173211	-0.0322334	-0.0743523	0.00060629	0.802952	-0.00126083	-0.00738959	-0.00227733	0.100785	-0.00344925	-0.0304735	0.00720217	-0.0537506	0.0644221	-0.605934	-0.0250729	0.138757	-0.0150938	0.213451	0.00852464	-0.157466	-0.0408383	-0.0332503	-0.00239043	-0.363796	-0.0480481	-0.295093	0.0174796	0.0327299	0.0136449	0.180384	-0.000248662	-0.800221	0.000906944	0.00493567	-0.0179938	0.0185148	0.160523	-0.357812	-0.0255808	0.0714235	-0.020211	-0.110368	0.0245439	0.513804
1.8	0.255804	0.0138471	-0.0986265	-0.0272899	-0.173232	0.0736389	-0.0743442	0.00104044	0.802941	-0.000739497	-0.00742343	-0.00539267	0.100653	-0.0382832	-0.0304317	0.00203859	-0.053464	-0.0541486	-0.606115	0.00678063	0.138577	-0.0188007	0.213546	0.00759003	-0.157775	-0.0025353	-0.0331052	-0.00223416	-0.363913	0.0692941	-0.294972	-0.0159444	0.0328668	0.00812909	0.180391	0.0115794	-0.800218	0.000976053	0.00505594	0.0901164	0.0198204	0.0635158	-0.358098	-0.0246051	0.0711538	-0.0529633	-0.110065	0.0450711	0.5137
1.81	0.255793	-0.043028	-0.0985863	-0.0262877	-0.171516	0.23028	-0.0743341	0.000927549	0.802936	-0.000332777	-0.00750076	-0.00922488	0.100329	-0.0117301	-0.030659	-0.0638424	-0.0549043	-0.200292	-0.605902	0.0199935	0.138512	0.0130665	0.213635	0.0169099	-0.157152	0.095032	-0.0330922	0.0615354	-0.362323	0.217704	-0.295539	-0.0766971	0.0328026	-0.0119019	0.180548	0.011386	-0.799923	0.0637793	0.00665103	0.180925	0.0193443	-0.151225	-0.358648	-0.0674926	0.0706688	-0.0438023	-0.109401	0.0652255	0.513812
1.82	0.255766	-0.0113961	-0.0980302	0.00077285	-0.168911	0.286803	-0.0743224	0.00132734	0.802941	0.000946671	-0.00759177	-0.00845271	0.100009	-0.0405738	-0.0315782	-0.113796	-0.0572552	-0.254572	-0.605745	0.00703472	0.138757	0.0189573	0.21384	0.0280133	-0.156288	0.0335522	-0.0326977	0.0627768	-0.359691	0.287448	-0.296093	-0.0278949	0.0328944	0.0310887	0.180522	-0.0178559	-0.79947	0.0306493	0.0083724	0.155824	0.0169153	-0.320469	-0.359171	-0.0351353	0.0703975	-0.0217299	-0.108783	0.0473529	0.513699
1.83	0.255959	-0.00367649	-0.0972542	0.013917	-0.166242	0.254742	-0.0743096	0.00122207	0.802947	0.000232278	-0.0076637	-0.00592375	0.0996036	-0.0257261	-0.0326634	-0.102204	-0.0597037	-0.223226	-0.60583	-0.0211847	0.13857	-0.0551621	0.214189	0.0414081	-0.156002	-0.00391711	-0.0323121	0.030663	-0.35698	0.237793	-0.296105	0.0222212	0.0331864	0.0160354	0.180282	-0.0291762	-0.799223	0.026463	0.00971173	0.108721	0.0134049	-0.359586	-0.359498	-0.027191	0.0703094	-0.00360747	-0.108439	0.0143422	0.513583
1.84	0.256205	0.0136666	-0.0965287	0.0155307	-0.164087	0.197938	-0.0742972	0.00123636	0.802947	0.000240605	-0.00771552	-0.00477261	0.0992766	-0.0344409	-0.0335693	-0.0835959	-0.0617221	-0.178331	-0.606068	-0.0206517	0.137953	-0.0476089	0.214605	0.0404204	-0.156094	-0.031801	-0.0320357	0.0196884	-0.354976	0.168658	-0.295784	0.0360249	0.0332983	0.0143857	0.179995	-0.0287945	-0.799048	0.00887457	0.0105909	0.0710417	0.00996695	-0.321278	-0.359672	-0.00981974	0.0703546	0.00614258	-0.10842	-0.00974851	0.513469
1.85	0.256567	0.0260802	-0.0959667	0.00975438	-0.162451	0.146507	-0.0742847	0.00134128	0.802949	0.000225395	-0.00776404	-0.00503233	0.0988197	-0.0460846	-0.0343259	-0.073919	-0.0632914	-0.134752	-0.606214	-0.00914471	0.137681	-0.010252	0.214937	0.0280766	-0.156367	-0.0433432	-0.0316622	0.0331764	-0.353493	0.134305	-0.295441	0.0314246	0.0334632	0.0149049	0.179721	-0.0246628	-0.799055	-0.00695023	0.0111934	0.0512131	0.00704622	-0.261109	-0.35971	-0.00259429	0.0704539	0.011754	-0.10858	-0.0218537	0.513401
1.86	0.256976	0.0321	-0.0955993	0.00162067	-0.161269	0.101602	-0.0742716	0.00126898	0.802949	0.000104389	-0.00781565	-0.00515331	0.0982857	-0.0506178	-0.0349871	-0.0644844	-0.064513	-0.108778	-0.606261	-0.00158909	0.137634	0.000572099	0.215164	0.0189865	-0.156665	-0.0471515	-0.0311394	0.0414661	-0.352262	0.114483	-0.295152	0.0263182	0.0335876	0.0107915	0.179512	-0.0190558	-0.799176	-0.0146337	0.0116302	0.0365413	0.00473241	-0.204644	-0.359703	-0.000370759	0.0705979	0.0170809	-0.108797	-0.0224539	0.513386
1.87	0.257371	0.0311524	-0.0954062	-0.00610057	-0.160445	0.0689272	-0.0742584	0.00131494	0.802948	-0.000159758	-0.00786384	-0.00434517	0.0977489	-0.0497833	-0.0355327	-0.0504624	-0.0655182	-0.0879405	-0.60624	0.00502599	0.13771	0.0112161	0.215294	0.00690328	-0.156957	-0.0416808	-0.0306411	0.0274673	-0.35123	0.091652	-0.294933	0.0176523	0.033668	0.00469748	0.179378	-0.00956501	-0.79932	-0.0136734	0.0119333	0.0248447	0.00288881	-0.167203	-0.359767	-0.0137661	0.070766	0.0157031	-0.109017	-0.021689	0.513403
1.88	0.257728	0.0292872	-0.095342	-0.00831769	-0.159877	0.0425561	-0.0742447	0.00130593	0.802949	0.000278726	-0.00790072	-0.00292857	0.0972331	-0.0465225	-0.0359354	-0.0363669	-0.0663033	-0.0614341	-0.606158	0.00957643	0.137801	0.00584231	0.215329	0.00178024	-0.157269	-0.0362314	-0.0303686	0.00288604	-0.350489	0.0550722	-0.294799	0.0107426	0.0337277	0.00720882	0.17931	-0.00522753	-0.799447	-0.00935142	0.0121157	0.00945096	0.00134307	-0.141566	-0.359945	-0.0263794	0.0709328	0.015043	-0.109205	-0.0189976	0.513421
1.89	0.258076	0.0543566	-0.0952039	0.0555608	-0.160297	-0.137919	-0.0742325	0.00117265	0.802951	0.000162971	-0.00790843	0.00179947	0.0969919	0.000379089	-0.036247	-0.0179244	-0.0660766	0.118731	-0.606294	-0.0390592	0.137852	0.00065224	0.215352	0.00376289	-0.157909	-0.118209	-0.0300671	0.00242629	-0.350853	-0.141489	-0.294372	0.0868205	0.0338785	0.0310325	0.179141	-0.0307892	-0.799543	-0.0152933	0.0113948	-0.164923	0.000625192	0.028013	-0.360192	-0.0212872	0.0713584	0.0540731	-0.109555	-0.0627009	0.513381
1.9	0.258634	0.075523	-0.0953416	0.0164749	-0.162329	-0.241251	-0.0742198	0.00113849	0.802951	-0.000344787	-0.00787733	0.00349758	0.0967947	-0.0274681	-0.0359895	0.0633209	-0.0644456	0.199347	-0.606581	-0.0151233	0.137652	-0.0355572	0.215303	-0.0124956	-0.15944	-0.145121	-0.029898	-0.0627223	-0.352934	-0.25172	-0.293316	0.100926	0.034185	0.0105572	0.178899	-0.0141517	-0.799971	-0.048256	0.00959878	-0.171734	0.00193359	0.224378	-0.360144	0.00310871	0.0717928	0.0338483	-0.110207	-0.0602755	0.513251
1.91	0.258866	0.0280892	-0.0959316	0.000920419	-0.164889	-0.266939	-0.0742118	0.00055891	0.802946	-0.000264402	-0.00785057	0.00157348	0.0968462	0.0125001	-0.0352036	0.0836967	-0.0622567	0.221169	-0.60667	0.0055309	0.137505	0.0219896	0.215103	-0.0302891	-0.160537	-0.0632654	-0.0299981	-0.0287827	-0.355786	-0.290185	-0.292599	0.0445752	0.0342236	0.00466479	0.178877	0.00613366	-0.800151	0.000744605	0.00801679	-0.140637	0.00485752	0.339506	-0.360199	-0.00828335	0.0720492	0.0170822	-0.110713	-0.0383253	0.513413
1.92	0.258843	0.01584	-0.0966449	-0.0144542	-0.167307	-0.230242	-0.074205	0.000813192	0.802951	0.00113751	-0.00784574	-0.000362346	0.0969565	-0.000841482	-0.0344188	0.0728684	-0.0602139	0.185257	-0.606436	0.036685	0.137985	0.0587926	0.214718	-0.0447146	-0.161025	-0.0323567	-0.0300172	-0.0150248	-0.358386	-0.218987	-0.292324	0.0174718	0.034289	0.00632881	0.178979	0.0111865	-0.800088	0.00634222	0.00685369	-0.0936075	0.00835859	0.347856	-0.360231	0.00244625	0.0721442	0.00321768	-0.11093	-0.0070186	0.513484
1.93	0.258761	0.00839534	-0.097361	-0.0226345	-0.169275	-0.184425	-0.0741969	0.000863028	0.802967	0.00212391	-0.00785174	-0.000611757	0.0969695	-0.00723235	-0.0337213	0.0675201	-0.0585335	0.151022	-0.606023	0.0444365	0.138494	0.0396634	0.214267	-0.0446634	-0.16134	-0.0228167	-0.0301409	-0.0345323	-0.36027	-0.163689	-0.292156	0.0199065	0.0343668	0.0100951	0.179082	0.00773771	-0.799982	0.00849119	0.00609937	-0.0602325	0.0116472	0.304258	-0.360186	0.00736248	0.0721279	-0.00553119	-0.110876	0.0161342	0.513517
1.94	0.258682	0.00655422	-0.0979939	-0.0215382	-0.170795	-0.141737	-0.0741899	0.000607196	0.802991	0.00262758	-0.00785605	-0.000256517	0.0969204	-0.0117066	-0.033062	0.0640913	-0.0571687	0.12405	-0.605585	0.04366	0.138833	0.0282311	0.213846	-0.0394743	-0.161713	-0.0239233	-0.0304826	-0.0541253	-0.361805	-0.142694	-0.291908	0.0294652	0.0344627	0.00698034	0.179128	0.000341796	-0.799896	0.00486943	0.00559598	-0.0421018	0.014387	0.24448	-0.360055	0.018033	0.0720417	-0.0101496	-0.110654	0.0279365	0.513506
1.95	0.258618	0.00302307	-0.0985029	-0.0168892	-0.171954	-0.109703	-0.0741866	8.70E-05	0.803018	0.00264267	-0.00785847	-0.000329777	0.0968465	-0.00883366	-0.0324246	0.0618567	-0.0560186	0.108634	-0.60517	0.0386041	0.139052	0.0136577	0.213483	-0.0336146	-0.162129	-0.0214966	-0.0309276	-0.0541679	-0.363151	-0.123385	-0.291584	0.0344663	0.0345126	0.00123589	0.179103	-0.00576667	-0.799852	0.00304991	0.00524421	-0.0300302	0.0165782	0.196783	-0.35985	0.0250656	0.0719079	-0.0117686	-0.110371	0.0303577	0.513478
1.96	0.25853	-0.00323312	-0.0988867	-0.0112743	-0.17286	-0.0857342	-0.0741888	-0.000481496	0.803043	0.00232217	-0.00786476	-0.00101211	0.0968232	-0.001724	-0.0318319	0.0556755	-0.0550061	0.0949785	-0.604807	0.0337049	0.139161	0.00945111	0.213193	-0.0249759	-0.162463	-0.0137321	-0.0312925	-0.0356873	-0.364268	-0.0978431	-0.291242	0.0326109	0.0344999	-0.00296898	0.179038	-0.00719442	-0.79981	0.00499124	0.0049984	-0.0197491	0.0183577	0.161285	-0.359615	0.0248452	0.0717602	-0.0118566	-0.110078	0.0306466	0.513458
1.97	0.258398	-0.01361	-0.0991985	-0.0347583	-0.173489	-0.0207875	-0.0741958	-0.000716792	0.803064	0.00215737	-0.00788167	-0.00305198	0.0968464	-0.014619	-0.0313097	0.0522929	-0.0542323	0.023758	-0.604475	0.048041	0.139305	0.0176793	0.212953	-0.0268889	-0.162614	0.0168251	-0.031531	-0.0302805	-0.365023	-0.0192198	-0.290972	0.0068044	0.034463	-0.00828028	0.178978	0.00101426	-0.799751	0.0045138	0.00494773	0.0456284	0.0197711	0.0975685	-0.359403	0.0239572	0.0715648	-0.03569	-0.109793	0.036659	0.513449
1.98	0.2581	-0.0725846	-0.0996197	-0.0651429	-0.17257	0.153753	-0.0742041	-0.00110524	0.803087	0.00236122	-0.0079367	-0.00745081	0.0966149	-0.0046401	-0.0309074	0.00888757	-0.0550117	-0.148807	-0.603752	0.0759188	0.139574	0.043684	0.212678	-0.0243467	-0.161983	0.135284	-0.032031	0.0067381	-0.364214	0.150319	-0.291384	-0.0795571	0.0341954	-0.042719	0.17911	0.0199402	-0.799566	0.0562116	0.00631774	0.184387	0.0197317	-0.103812	-0.359337	-0.0126343	0.0710733	-0.0421929	-0.109198	0.0701815	0.513587
1.99	0.257604	-0.0532956	-0.0995438	-0.0283801	-0.17055	0.230354	-0.0742157	-0.00109256	0.803114	0.00306813	-0.00801445	-0.00744535	0.0965424	-0.0210068	-0.0312137	-0.0602508	-0.0569272	-0.22688	-0.603058	0.0631862	0.140234	0.0727079	0.212488	-0.0146695	-0.160684	0.098465	-0.0321955	0.0362405	-0.362222	0.233429	-0.292118	-0.0540481	0.0339333	-0.00444692	0.179173	-0.00556376	-0.799064	0.0345843	0.00808343	0.163723	0.0177229	-0.291025	-0.359401	0.0128403	0.0707702	-0.0206369	-0.108572	0.0546245	0.51363
2	0.257398	-0.039635	-0.0991349	-0.0102681	-0.168242	0.219728	-0.0742289	-0.00157963	0.803141	0.00209972	-0.00807701	-0.00490588	0.0963273	-0.00627386	-0.0318376	-0.0578149	-0.0591875	-0.208395	-0.602649	0.0195811	0.140603	-0.00232653	0.212477	0.00697737	-0.15991	0.0567697	-0.0322329	0.0109463	-0.359882	0.209807	-0.292404	-0.00709781	0.0338858	-0.0145211	0.17903	-0.0183483	-0.798864	0.0192598	0.00951805	0.118582	0.014329	-0.36304	-0.359226	0.0229821	0.070644	-0.00095113	-0.108181	0.0233994	0.513564
2.01	0.257216	-0.0296497	-0.0986814	-0.00138683	-0.166349	0.168454	-0.0742463	-0.00176932	0.803155	0.00110352	-0.00811571	-0.00316249	0.0963328	0.00279604	-0.03231	-0.0375854	-0.0610063	-0.156882	-0.602579	0.00232274	0.140457	-0.0116974	0.212613	0.0162694	-0.159449	0.0369995	-0.032354	0.000851089	-0.358124	0.143556	-0.292382	0.0048813	0.0336817	-0.0231727	0.178844	-0.0164167	-0.7987	0.0102692	0.0104617	0.0750828	0.0107871	-0.337195	-0.358984	0.0260623	0.070663	0.00816953	-0.108138	-0.00684664	0.513511
2.02	0.257146	-0.0132936	-0.0983316	-0.00355001	-0.164933	0.121723	-0.0742638	-0.00167505	0.803163	0.000493623	-0.00814644	-0.00316418	0.0962755	-0.0087838	-0.0326424	-0.030437	-0.0623563	-0.113122	-0.602531	0.00656143	0.140492	0.0165383	0.212744	0.00914609	-0.159161	0.0231057	-0.0324136	0.0107114	-0.356878	0.107332	-0.292372	-0.00471922	0.0334708	-0.0205191	0.178696	-0.0108365	-0.798707	-0.00845443	0.0110911	0.0527238	0.00768537	-0.279848	-0.358675	0.0260797	0.0707404	0.0124157	-0.108314	-0.0226868	0.513471
2.03	0.257157	-0.0039791	-0.0981235	-0.00648425	-0.163951	0.0808244	-0.0742794	-0.00143324	0.803164	-0.000259119	-0.0081801	-0.00351824	0.0961485	-0.0127076	-0.0329418	-0.0310494	-0.0633481	-0.0893996	-0.602461	0.00633771	0.140733	0.0311033	0.212833	0.00680721	-0.15891	0.0166173	-0.0323029	0.0256723	-0.355911	0.087099	-0.292465	-0.0142142	0.0332598	-0.0215212	0.178624	-0.00163608	-0.798846	-0.0174492	0.0115256	0.0362184	0.00519752	-0.221263	-0.358388	0.0230475	0.0708563	0.0146435	-0.108584	-0.027271	0.513471
2.04	0.257198	-0.000725479	-0.0980413	-0.009766	-0.163289	0.0524718	-0.0742922	-0.00111805	0.803158	-0.00114763	-0.00821452	-0.00321597	0.0960199	-0.00908599	-0.0332249	-0.0274112	-0.064178	-0.0745339	-0.602421	0.000522567	0.141112	0.045068	0.212866	0.00145589	-0.158656	0.0179125	-0.0321247	0.0230653	-0.355109	0.0704497	-0.292667	-0.0253138	0.033016	-0.0257377	0.178653	0.00705546	-0.799041	-0.0185347	0.011832	0.0242234	0.00320446	-0.18104	-0.358199	0.00972294	0.0709826	0.014287	-0.108855	-0.0253171	0.513481
2.05	0.257242	0.00182022	-0.0980318	-0.00879297	-0.162862	0.0320355	-0.0743005	-0.000658695	0.803143	-0.00160382	-0.00824185	-0.00221935	0.0959324	-0.00598762	-0.0334564	-0.0212201	-0.0648236	-0.0538557	-0.602443	-0.00638329	0.141554	0.0404515	0.212892	0.00308956	-0.158427	0.0186281	-0.0320477	0.00674781	-0.354518	0.0445127	-0.292972	-0.0355293	0.0327445	-0.0260368	0.178772	0.0171138	-0.799223	-0.0165027	0.0120081	0.0107447	0.00154582	-0.153674	-0.358167	-0.00353156	0.0710974	0.00948617	-0.109093	-0.0202621	0.513477
2.06	0.257297	0.0170578	-0.0979256	0.0552906	-0.163074	-0.108302	-0.0743044	-0.000218597	0.803122	-0.00289926	-0.00824925	0.00159881	0.0960551	0.0494133	-0.0336778	-0.0177749	-0.064781	0.0969584	-0.602713	-0.0653619	0.141908	0.0282205	0.212977	0.0145321	-0.158406	-0.0402574	-0.0319384	0.0197238	-0.354652	-0.110797	-0.293161	0.0169978	0.0325435	-0.00643508	0.17887	-0.000318426	-0.79936	-0.00737333	0.0115716	-0.137087	0.00046746	-0.0224357	-0.358288	-0.0232863	0.0713652	0.0462706	-0.109389	-0.0528077	0.513457
2.07	0.257535	0.0597961	-0.0978415	0.0397338	-0.164985	-0.229206	-0.0743025	0.00045466	0.803088	-0.00383986	-0.00821549	0.00419001	0.096459	0.0222464	-0.033564	0.0509668	-0.0632133	0.194654	-0.603451	-0.070694	0.14197	-0.0197601	0.213103	0.0106229	-0.159224	-0.103442	-0.0317235	-0.0403442	-0.35652	-0.234366	-0.29273	0.0455344	0.0325597	-0.00351907	0.178878	0.0108959	-0.799675	-0.0527704	0.00977716	-0.183069	0.00130763	0.182067	-0.358272	0.00969441	0.071756	0.0270661	-0.110034	-0.0624285	0.513301
2.08	0.257725	0.0237053	-0.0981958	0.0245553	-0.167499	-0.260741	-0.0742979	0.000509944	0.803043	-0.00509922	-0.00817989	0.00251215	0.0968998	0.05974	-0.0328881	0.07812	-0.0609996	0.231065	-0.604145	-0.0661422	0.1417	-0.0122161	0.213166	0.000102514	-0.160016	-0.0346177	-0.0317952	-0.0151826	-0.359224	-0.286939	-0.292539	-0.0110954	0.0324216	-0.0179371	0.179104	0.0360009	-0.800019	-0.0117687	0.00808935	-0.15291	0.00391107	0.320296	-0.358275	-0.00860822	0.0719266	0.00761253	-0.110558	-0.0420891	0.513404
2.09	0.257657	0.0157199	-0.0986065	0.0175235	-0.169937	-0.221021	-0.0742904	0.00114086	0.802995	-0.00446554	-0.00816837	-8.01E-05	0.0975319	0.0506688	-0.0322348	0.058147	-0.0588174	0.195092	-0.604725	-0.048667	0.141844	0.0267665	0.213136	-0.0100735	-0.160147	-0.00660752	-0.0316809	0.0183889	-0.361856	-0.222858	-0.292859	-0.0450948	0.0322779	-0.010311	0.179502	0.0415901	-0.800054	-0.00382963	0.00677481	-0.106481	0.0073099	0.344591	-0.358364	-0.0066409	0.0719235	-0.00899128	-0.110808	-0.00893808	0.513477
2.1	0.257622	0.0162128	-0.0989502	0.0154601	-0.171862	-0.167048	-0.074275	0.00188432	0.802953	-0.00386975	-0.00817557	-0.0010978	0.0979954	0.0370121	-0.0317838	0.0373897	-0.0570295	0.159831	-0.605182	-0.0452641	0.142007	0.00126082	0.213093	0.000333804	-0.160136	-0.00918651	-0.0314895	0.0135863	-0.363672	-0.147473	-0.293316	-0.0399329	0.0322038	-0.00140587	0.179911	0.0373992	-0.800075	-0.00342731	0.00590904	-0.0701871	0.0106146	0.309663	-0.358441	-0.00694888	0.0717993	-0.0176642	-0.110763	0.0137218	0.513488
2.11	0.257666	0.0203808	-0.0991466	0.0193706	-0.173274	-0.115866	-0.0742532	0.00226589	0.802915	-0.00357722	-0.00818752	-0.00125162	0.0983308	0.0279766	-0.0315079	0.0217318	-0.0555884	0.12827	-0.605661	-0.0516767	0.141931	-0.0134868	0.213145	0.00971278	-0.160264	-0.0207545	-0.0314008	-0.00495764	-0.364974	-0.116561	-0.293641	-0.0255759	0.0322158	0.00337953	0.180252	0.0298485	-0.800116	-0.00733812	0.00533407	-0.0469379	0.0134334	0.253156	-0.358534	-0.00629031	0.0716048	-0.0223282	-0.110535	0.0281824	0.513463
2.12	0.25778	0.0202589	-0.0991601	0.0292223	-0.17426	-0.0773099	-0.0742299	0.00234983	0.802879	-0.00363006	-0.00820151	-0.0016319	0.0986028	0.0281066	-0.0313832	0.00580814	-0.054415	0.105778	-0.606209	-0.0598728	0.141711	-0.0321701	0.21331	0.0246001	-0.160517	-0.0265039	-0.0313804	-0.00457214	-0.366044	-0.0961426	-0.29384	-0.0149015	0.0322675	0.00663134	0.180501	0.0208774	-0.800175	-0.00574505	0.00493744	-0.0341721	0.0157151	0.205546	-0.358665	-0.00982345	0.0713808	-0.0240709	-0.110217	0.0309586	0.513426
2.13	0.257896	0.0170903	-0.0989974	0.0369487	-0.174956	-0.0492562	-0.0742077	0.00216948	0.802841	-0.00388385	-0.00822235	-0.00262596	0.0989184	0.0350479	-0.03141	-0.00805715	-0.0534605	0.0831854	-0.606859	-0.0707559	0.141327	-0.0400702	0.213581	0.0336718	-0.160759	-0.0278053	-0.0312513	0.0136171	-0.366884	-0.0694102	-0.293943	-0.00665442	0.0323228	0.00561584	0.180674	0.0151888	-0.800193	-0.000893905	0.00465715	-0.0213741	0.0175947	0.171764	-0.358837	-0.0163292	0.071157	-0.0241287	-0.109899	0.029814	0.513384
2.14	0.258042	0.0178506	-0.0987123	0.0314997	-0.175414	-0.0112321	-0.0741868	0.00203135	0.802801	-0.00402515	-0.00825542	-0.00430216	0.0992372	0.0247592	-0.0315907	-0.0204452	-0.0527292	0.0432683	-0.607582	-0.0672324	0.140895	-0.0422307	0.213911	0.0370283	-0.160966	-0.0272326	-0.0308979	0.0315999	-0.36742	-0.0217415	-0.293966	-0.00583004	0.0323865	0.00825399	0.180791	0.0131946	-0.800211	-0.00337767	0.00451158	0.0102159	0.0191582	0.131721	-0.359045	-0.0164887	0.0709379	-0.0328171	-0.109598	0.0309586	0.513328
2.15	0.258156	-0.0245495	-0.0985407	-0.0219664	-0.174586	0.173765	-0.0741658	0.00194484	0.802765	-0.00341515	-0.008323	-0.00911733	0.0992118	-0.00106814	-0.0318586	-0.0474514	-0.0533111	-0.146265	-0.607953	-0.0191172	0.140461	-0.0339142	0.214217	0.0314111	-0.160694	0.0746708	-0.0306918	0.0479951	-0.366666	0.159056	-0.294422	-0.0862962	0.0323278	-0.0187945	0.181033	0.0312992	-0.800216	0.0264514	0.0055735	0.180584	0.0195662	-0.0601686	-0.359337	-0.0454839	0.0704217	-0.0574631	-0.109064	0.0691195	0.513353
2.16	0.258006	-0.0280202	-0.0979992	0.0153741	-0.172428	0.259479	-0.0741479	0.00175213	0.802736	-0.00208434	-0.00842239	-0.0100074	0.0992768	0.00264223	-0.0327324	-0.121691	-0.0552043	-0.225825	-0.608189	-0.0261606	0.140274	-0.00827443	0.214577	0.0398242	-0.159587	0.0691005	-0.0302548	0.0953924	-0.364547	0.254296	-0.295323	-0.0741073	0.0321939	0.00595508	0.18125	0.00986196	-0.799814	0.0369418	0.00740519	0.17345	0.0179956	-0.251877	-0.359898	-0.0426193	0.0700351	-0.0324498	-0.108374	0.0575105	0.513442
2.17	0.258083	-0.0143324	-0.0970737	0.0321602	-0.169857	0.264578	-0.0741316	0.00151058	0.802717	-0.00199778	-0.00851285	-0.00778803	0.0991709	0.00416089	-0.0340437	-0.130636	-0.0575653	-0.22741	-0.608554	-0.0501159	0.140045	-0.0451986	0.215051	0.0531286	-0.158898	0.0228908	-0.029621	0.0689652	-0.361855	0.254221	-0.29577	-0.0161239	0.0323633	0.0155375	0.181201	-0.0136562	-0.799587	0.0247982	0.0089872	0.136344	0.0148321	-0.35457	-0.360281	-0.0360885	0.069853	-0.0105384	-0.107898	0.0280345	0.513359
2.18	0.258191	-0.00491117	-0.0961111	0.037831	-0.167647	0.208116	-0.0741182	0.00125757	0.802697	-0.00185663	-0.00857883	-0.00570856	0.0991856	0.0081911	-0.0352615	-0.110544	-0.0595996	-0.181353	-0.60911	-0.0562006	0.139399	-0.0697387	0.215617	0.0568226	-0.158639	-0.00740307	-0.0291256	0.0445926	-0.359693	0.177408	-0.295724	0.0184513	0.0324297	0.00563304	0.181024	-0.0215102	-0.799375	0.0187851	0.0100977	0.0901734	0.0112999	-0.339679	-0.36061	-0.028678	0.0698664	0.00460445	-0.107776	-0.00548349	0.513305
2.19	0.258365	0.00620414	-0.095315	0.0313626	-0.165996	0.150948	-0.0741064	0.00107536	0.802682	-0.00140015	-0.00863264	-0.00525179	0.0991311	-0.00507442	-0.0362751	-0.0937496	-0.0612053	-0.140552	-0.609581	-0.0375485	0.138853	-0.0312858	0.2161	0.0403716	-0.158649	-0.023009	-0.028662	0.0460055	-0.358196	0.126887	-0.295486	0.0249879	0.0325019	0.00666526	0.180804	-0.0220299	-0.79928	0.00681657	0.0108596	0.0644711	0.00815843	-0.284835	-0.360817	-0.0202755	0.0699866	0.013922	-0.107918	-0.0244253	0.513275
2.2	0.258584	0.0164029	-0.0947483	0.019023	-0.164856	0.0986125	-0.074096	0.000974669	0.802672	-0.00058057	-0.0086853	-0.00522824	0.0989558	-0.0200376	-0.0371305	-0.0783289	-0.0624442	-0.108314	-0.609854	-0.0181716	0.138626	-0.0217794	0.216419	0.0262691	-0.158729	-0.0328193	-0.0280895	0.0531448	-0.35708	0.0991266	-0.295243	0.0253338	0.0325929	0.00991069	0.180604	-0.0193296	-0.799287	-0.00612724	0.0114159	0.0481884	0.00562585	-0.222364	-0.360967	-0.0166105	0.0701779	0.0203621	-0.108188	-0.0303196	0.51328
2.21	0.258829	0.0175267	-0.0944417	0.00411741	-0.164144	0.0567506	-0.0740873	0.000790547	0.80267	0.000123688	-0.00873455	-0.00446859	0.0986829	-0.0260289	-0.0377878	-0.0553011	-0.0634207	-0.0855478	-0.609957	-0.00179223	0.138394	-0.0161084	0.216569	0.00713785	-0.158872	-0.0324061	-0.0275116	0.0415005	-0.3562	0.0772746	-0.294993	0.0247713	0.0326611	0.00439342	0.180442	-0.0140818	-0.799381	-0.00898384	0.0118384	0.0370558	0.00365902	-0.175222	-0.36112	-0.0223602	0.0704177	0.0239032	-0.108485	-0.0294021	0.51333
2.22	0.259051	0.019217	-0.0943418	-0.00712969	-0.163745	0.0268848	-0.0740798	0.000698061	0.802675	0.00107599	-0.00877193	-0.00292827	0.0983472	-0.0360088	-0.0382196	-0.032197	-0.0641598	-0.0599289	-0.609876	0.018099	0.138312	-0.00345829	0.216586	-0.00448424	-0.159079	-0.033546	-0.0271191	0.0125471	-0.35558	0.0465292	-0.294736	0.0269704	0.0327274	0.00796718	0.180306	-0.0133189	-0.79948	-0.010245	0.0121338	0.0248573	0.00204675	-0.14771	-0.361354	-0.0303614	0.0706788	0.0220298	-0.108768	-0.028925	0.513382
2.23	0.259246	0.0247287	-0.0943394	0.0343499	-0.163817	-0.0837178	-0.0740741	0.000377332	0.80269	0.00169028	-0.00878801	0.000592478	0.0980479	0.000102281	-0.0384518	-0.0213399	-0.0643777	0.0632728	-0.609711	-0.00454655	0.138258	-0.00682065	0.216511	-0.00818867	-0.159458	-0.0705602	-0.0269231	0.0106511	-0.355532	-0.0785198	-0.294358	0.0693336	0.0328259	0.0179207	0.180135	-0.0297398	-0.799556	-0.000431382	0.0120603	-0.0886056	0.000840477	-0.0572736	-0.361669	-0.0398721	0.071052	0.0587933	-0.109072	-0.0498307	0.51342
2.24	0.259479	0.0603064	-0.0943182	0.0340105	-0.165628	-0.2371	-0.0740715	0.000415562	0.802707	0.00185926	-0.00875728	0.00475924	0.0981421	-0.010651	-0.0383929	0.047681	-0.0629812	0.187732	-0.609883	-0.00772266	0.138127	-0.0256811	0.216395	-0.0188452	-0.160536	-0.145897	-0.026609	-0.047674	-0.357244	-0.230958	-0.293281	0.132661	0.0331846	0.037742	0.179765	-0.0368669	-0.799663	-0.0337258	0.0104826	-0.179874	0.00126952	0.140488	-0.361889	-0.0101333	0.0716847	0.0509406	-0.109744	-0.0745061	0.513337
2.25	0.259772	0.0362661	-0.0948957	-0.00167922	-0.168309	-0.297717	-0.0740685	4.46E-05	0.802726	0.00187318	-0.00870897	0.00433991	0.0980664	0.000929453	-0.0375706	0.10391	-0.0607505	0.247571	-0.609801	0.0212424	0.137872	-0.00937622	0.216107	-0.038833	-0.161995	-0.0980092	-0.0267525	-0.0614267	-0.360047	-0.312571	-0.292067	0.0985422	0.033366	0.0118113	0.179518	-0.0143385	-0.799967	-0.0128943	0.00879983	-0.154575	0.00356682	0.305979	-0.361958	-0.0166824	0.0721226	0.0344636	-0.110404	-0.0578319	0.513412
2.26	0.259735	0.0164857	-0.095752	-0.0215197	-0.171133	-0.278459	-0.0740685	0.000108414	0.802751	0.00325781	-0.00867626	0.00225292	0.0981408	-0.00834216	-0.0365287	0.102019	-0.058365	0.219696	-0.609388	0.0628528	0.138162	0.0563478	0.215602	-0.063755	-0.162811	-0.0508993	-0.0269294	-0.0363499	-0.363125	-0.27735	-0.291324	0.0560918	0.0335461	0.0183828	0.179438	-0.00390563	-0.799956	0.00422517	0.0074597	-0.10876	0.00696965	0.356036	-0.36207	-0.0069627	0.0723902	0.0168926	-0.110828	-0.0260917	0.513533
2.27	0.259632	0.0106711	-0.0966832	-0.0339571	-0.173537	-0.231816	-0.0740661	0.000342302	0.802791	0.0045161	-0.00865857	0.00160434	0.0980277	-0.0239194	-0.0355555	0.0924526	-0.056366	0.183233	-0.608638	0.0822355	0.138808	0.0608499	0.214968	-0.0687699	-0.163336	-0.037784	-0.0271281	-0.044171	-0.365508	-0.202454	-0.290826	0.0496823	0.0337653	0.0277963	0.179398	-0.00592673	-0.799879	0.00701837	0.00658078	-0.0709565	0.0104292	0.328664	-0.362099	-0.000222735	0.0725192	0.00801668	-0.110933	0.00177384	0.513567
2.28	0.259569	0.014903	-0.0975811	-0.0396915	-0.175451	-0.182847	-0.074062	0.000412535	0.80284	0.00524302	-0.00863979	0.00222147	0.097757	-0.0392375	-0.0346251	0.0895664	-0.0547143	0.150296	-0.607798	0.0835343	0.139393	0.0518183	0.214333	-0.0629437	-0.163922	-0.0436404	-0.0275373	-0.0729241	-0.367344	-0.167312	-0.290294	0.05714	0.0340281	0.0258407	0.179333	-0.0100391	-0.799836	-0.00258088	0.00600594	-0.0472776	0.0134334	0.269868	-0.362027	0.0120249	0.0725549	0.00122647	-0.110818	0.0211448	0.51353
2.29	0.259555	0.01148	-0.0983703	-0.0363261	-0.176917	-0.141908	-0.0740599	0.000115652	0.802893	0.00519772	-0.00861457	0.00275047	0.0974174	-0.0381902	-0.0337158	0.0872847	-0.053355	0.126492	-0.607001	0.0762621	0.139849	0.0380095	0.213764	-0.0511345	-0.164593	-0.0393084	-0.0281323	-0.0821404	-0.368934	-0.146825	-0.289714	0.0583912	0.0342772	0.0209704	0.17921	-0.0137143	-0.799846	-0.00138199	0.00561153	-0.0340186	0.0158379	0.213375	-0.361877	0.0167369	0.0725169	-0.00411905	-0.110596	0.0261054	0.513479
2.3	0.25954	0.00913899	-0.0990144	-0.0300733	-0.178053	-0.11164	-0.0740605	-0.000199996	0.802942	0.00447135	-0.00858683	0.00267307	0.0970996	-0.0347402	-0.0328493	0.0820922	-0.0521857	0.11185	-0.606273	0.068204	0.140196	0.0292923	0.213291	-0.0427044	-0.165218	-0.0352187	-0.0287241	-0.0708731	-0.370294	-0.121174	-0.289139	0.0560173	0.034446	0.0129156	0.179056	-0.0166904	-0.799847	-0.00164706	0.00531826	-0.0253565	0.0177557	0.172915	-0.36167	0.0248905	0.0724339	-0.00664745	-0.110335	0.0286499	0.513405
2.31	0.259501	0.00163767	-0.0995345	-0.026477	-0.17894	-0.0849412	-0.0740647	-0.000481317	0.802983	0.00385801	-0.00856302	0.00196963	0.0968581	-0.0238681	-0.0320594	0.0724755	-0.0511636	0.0907158	-0.605656	0.056994	0.140492	0.0284832	0.212905	-0.0360741	-0.165691	-0.0205809	-0.029179	-0.0489294	-0.371363	-0.0876264	-0.288637	0.0439733	0.0345657	0.00845567	0.178906	-0.013978	-0.799821	0.00400125	0.00512302	-0.0123477	0.0193254	0.141088	-0.361447	0.0216824	0.0723222	-0.0112375	-0.110071	0.02758	0.513359
2.32	0.259394	-0.0336039	-0.10011	-0.0899741	-0.17886	0.0910207	-0.074069	-0.000291277	0.803022	0.00382737	-0.00856162	-0.00213714	0.0964562	-0.0597256	-0.0313315	0.0611257	-0.0511356	-0.0974906	-0.604861	0.104937	0.140834	0.0427049	0.212538	-0.0377363	-0.165705	0.0756863	-0.0297515	-0.0526579	-0.371417	0.0912617	-0.288564	-0.0393755	0.0345392	-0.0215942	0.178886	0.0107317	-0.799758	0.0200936	0.0057956	0.160641	0.0200408	-0.0226372	-0.361237	0.0160328	0.0719311	-0.0528112	-0.109648	0.0668929	0.513351
2.33	0.259079	-0.0473372	-0.100437	-0.0522625	-0.177173	0.203625	-0.0740737	-0.00061053	0.803062	0.00425787	-0.0085958	-0.00386479	0.0959885	-0.0456883	-0.0311341	-0.0269576	-0.0526787	-0.200801	-0.603859	0.0909422	0.141445	0.0791591	0.212216	-0.0275851	-0.164822	0.0975454	-0.0302696	0.013088	-0.369886	0.201812	-0.289154	-0.0581839	0.0342663	-0.0119392	0.178963	-0.00154844	-0.799427	0.0370449	0.00756926	0.170992	0.018797	-0.226554	-0.36118	0.0162598	0.0715194	-0.0295946	-0.10894	0.066595	0.51347
2.34	0.258896	-0.0390476	-0.100214	-0.0253067	-0.174864	0.23402	-0.0740815	-0.00101999	0.803102	0.0034427	-0.00862615	-0.00180332	0.0955478	-0.0293595	-0.0315688	-0.051253	-0.0549563	-0.230516	-0.603152	0.0461182	0.142099	0.029248	0.212068	-0.00269574	-0.164029	0.063904	-0.0304264	0.00626646	-0.367575	0.23227	-0.289535	-0.0150522	0.0342748	-0.003942	0.178836	-0.0209732	-0.799163	0.0270143	0.00913347	0.1363	0.0157584	-0.355501	-0.360956	0.033774	0.0712835	-0.0116528	-0.108401	0.0398851	0.513438
2.35	0.258741	-0.0322946	-0.0998278	-0.0101831	-0.17273	0.192431	-0.0740941	-0.00141779	0.80313	0.00231526	-0.00863055	0.000697303	0.095356	-0.0107579	-0.0319829	-0.0333747	-0.0570354	-0.181181	-0.60287	0.017897	0.142052	-0.0180147	0.212111	0.00871453	-0.163568	0.0390611	-0.0306468	-0.0104698	-0.365532	0.170312	-0.289518	0.0118758	0.0341337	-0.0185156	0.178612	-0.0240293	-0.798931	0.0214074	0.0102453	0.0867371	0.0121267	-0.356943	-0.360588	0.0438204	0.0712047	0.00280035	-0.108189	0.0085886	0.513381
2.36	0.258654	-0.0184614	-0.0994678	-0.00678959	-0.171066	0.146851	-0.0741094	-0.00154184	0.803151	0.00167233	-0.00861882	0.00135861	0.0952142	-0.0169984	-0.032254	-0.0238612	-0.0586217	-0.135769	-0.602708	0.0181534	0.141988	0.00865848	0.21222	0.00915849	-0.163313	0.0247391	-0.030841	-0.00445965	-0.364067	0.126499	-0.2894	0.00742329	0.0339604	-0.0167103	0.178386	-0.0185124	-0.798815	0.00448525	0.0109486	0.0576886	0.00877887	-0.307718	-0.360102	0.0506133	0.0711994	0.00622784	-0.108261	-0.0117975	0.513317
2.37	0.258655	-0.00828428	-0.0992265	-0.00936153	-0.169833	0.103804	-0.0741257	-0.00167495	0.803166	0.000965552	-0.00860663	0.00105438	0.0950063	-0.0189312	-0.0324759	-0.0233502	-0.0598121	-0.104779	-0.602531	0.0154116	0.142143	0.0228393	0.212304	0.00665503	-0.163113	0.0186818	-0.0308851	0.0109417	-0.362925	0.102745	-0.289373	-0.00328117	0.0337898	-0.0194837	0.178222	-0.0112197	-0.798862	-0.00939883	0.0114335	0.0403215	0.00602598	-0.243654	-0.359539	0.0568361	0.0712282	0.010684	-0.108469	-0.0191888	0.51326
2.38	0.258679	-0.00360879	-0.0990995	-0.0111171	-0.16896	0.0733673	-0.0741432	-0.00175089	0.803171	0.000228078	-0.00859682	0.00101917	0.0948243	-0.016076	-0.0327182	-0.0264499	-0.0607867	-0.0909578	-0.602404	0.0106681	0.142445	0.0374744	0.212351	0.00151328	-0.162875	0.0193892	-0.0307961	0.0185322	-0.361967	0.0883823	-0.289469	-0.0159707	0.0335607	-0.0258402	0.178156	-0.00170435	-0.798994	-0.0160629	0.0117622	0.0271494	0.00384708	-0.19606	-0.359002	0.0500956	0.0712757	0.00988389	-0.108721	-0.02225	0.513217
2.39	0.258692	-0.00644821	-0.0990507	-0.0115177	-0.168329	0.0514575	-0.0741601	-0.00160536	0.803168	-0.000711295	-0.00858333	0.00179704	0.0946875	-0.00834717	-0.0329629	-0.0226091	-0.061628	-0.0753742	-0.602314	0.00731296	0.142889	0.0481289	0.212363	-0.0015936	-0.162598	0.0285232	-0.0307431	0.00797932	-0.361177	0.0663173	-0.289703	-0.0300154	0.0332951	-0.0267925	0.178188	0.00822541	-0.799147	-0.0118908	0.0119746	0.0156981	0.00206553	-0.161961	-0.358566	0.0328555	0.0713239	0.00806676	-0.108952	-0.0189006	0.513175
2.4	0.258666	-0.00305377	-0.0990099	0.0195692	-0.167975	-0.0114696	-0.0741743	-0.00143208	0.803158	-0.00113777	-0.00855815	0.00388746	0.0946615	0.0218223	-0.033181	-0.0251061	-0.0621926	-0.00278351	-0.602305	-0.0223492	0.143329	0.0386259	0.212388	0.00661983	-0.162333	0.0113755	-0.0308097	0.00939468	-0.360728	-0.0109918	-0.290017	-0.0180788	0.0330055	-0.0250356	0.178284	0.00436056	-0.799249	-0.00407295	0.0119675	-0.0529824	0.000634504	-0.101126	-0.358305	0.0134273	0.0714086	0.0287027	-0.109174	-0.0285974	0.513131
2.41	0.258665	0.0340074	-0.0987742	0.0570957	-0.169154	-0.183398	-0.0741873	-0.00112198	0.803137	-0.00251678	-0.00849448	0.00836146	0.0951481	0.0465322	-0.0333372	0.0192376	-0.0613289	0.144486	-0.602863	-0.0692978	0.143613	0.00766853	0.212486	0.0070925	-0.162615	-0.076445	-0.0306013	-0.0166959	-0.361853	-0.188685	-0.289792	0.0516087	0.0329433	0.00302023	0.17823	-0.00544949	-0.79932	-0.0279352	0.0105313	-0.19138	0.000613943	0.10071	-0.358085	0.0322218	0.0718038	0.0354079	-0.109723	-0.0672121	0.512984
2.42	0.258799	0.0218786	-0.0989812	0.0239941	-0.171408	-0.249283	-0.074197	-0.00106596	0.803106	-0.00363522	-0.00840789	0.00823338	0.0956183	0.0579588	-0.0327886	0.0845868	-0.0595012	0.211719	-0.603515	-0.0633874	0.143405	-0.0335707	0.212531	0.00210887	-0.163419	-0.0422244	-0.0307207	-0.0408181	-0.364219	-0.271406	-0.289385	0.0158498	0.0328271	-0.0235842	0.1783	0.0207434	-0.799651	-0.020287	0.0087148	-0.167203	0.00259585	0.283448	-0.357711	0.0285801	0.0720041	0.0143965	-0.110352	-0.0504616	0.512931
2.43	0.258654	0.00252117	-0.0994095	0.0167824	-0.173861	-0.231355	-0.0742064	-0.000745636	0.803068	-0.00349832	-0.00833833	0.00557978	0.0963154	0.0629755	-0.0319885	0.0777553	-0.057366	0.197329	-0.604055	-0.0426753	0.143369	0.0300758	0.212478	-0.00921954	-0.16361	0.0072806	-0.0308314	0.0036258	-0.366936	-0.248161	-0.289522	-0.0373286	0.032617	-0.0136597	0.178599	0.0362314	-0.799714	-0.000955638	0.00722175	-0.125594	0.0058582	0.34808	-0.35746	0.024038	0.0720233	-0.00506012	-0.110741	-0.0197306	0.513008
2.44	0.258477	0.000991172	-0.099794	0.0124809	-0.175886	-0.177551	-0.07421	-5.64E-05	0.803035	-0.0032962	-0.00829322	0.00374957	0.0968985	0.0497618	-0.0313675	0.0548563	-0.0555572	0.161002	-0.604422	-0.035364	0.143694	0.0207044	0.212369	-0.00919611	-0.163456	0.0143985	-0.0307555	0.0142947	-0.368969	-0.161638	-0.289968	-0.0457471	0.0324736	-0.0120898	0.17896	0.0360419	-0.79972	-0.00110231	0.00619287	-0.0820917	0.00927862	0.32849	-0.357206	0.0283098	0.0718863	-0.0153129	-0.110808	0.00883843	0.513032
2.45	0.258349	0.00608169	-0.100045	0.0154601	-0.177393	-0.125006	-0.0742075	0.000445278	0.803004	-0.00295878	-0.00825847	0.00329846	0.0973893	0.0409118	-0.0309425	0.0366989	-0.0541044	0.126284	-0.60482	-0.0444657	0.143717	-0.00830054	0.21234	0.00270468	-0.163333	0.00269357	-0.0307217	-0.0022535	-0.370323	-0.116553	-0.290369	-0.0327881	0.0323835	-0.00401339	0.179287	0.0280847	-0.799733	-0.00601179	0.00551033	-0.0554269	0.0123202	0.276993	-0.356962	0.0280507	0.0716698	-0.0215921	-0.110639	0.0265014	0.513029
2.46	0.258333	0.00889924	-0.100113	0.0245673	-0.178433	-0.0813113	-0.0742008	0.000760276	0.802975	-0.00282277	-0.00822689	0.00295043	0.0977672	0.0366148	-0.0306873	0.0196652	-0.052962	0.101629	-0.605292	-0.0525357	0.143587	-0.0196632	0.212413	0.0143287	-0.163406	-0.00867649	-0.0307786	-0.0103911	-0.371381	-0.0957261	-0.290613	-0.0180498	0.0323758	0.000433564	0.179517	0.0194368	-0.799812	-0.00836734	0.00503937	-0.0394869	0.0148115	0.22451	-0.356765	0.0179564	0.0714113	-0.0242766	-0.110356	0.0316655	0.513017
2.47	0.258346	0.00763396	-0.0999836	0.0347812	-0.179136	-0.0486339	-0.0741932	0.000773626	0.802945	-0.00321177	-0.00820169	0.00200286	0.0981583	0.0402493	-0.0306011	0.0028706	-0.0520442	0.0791628	-0.605869	-0.0619944	0.143287	-0.0375649	0.212609	0.0246526	-0.163531	-0.0131705	-0.0307794	0.00290582	-0.372221	-0.0705135	-0.290733	-0.00829209	0.0323789	0.000894255	0.17966	0.0115173	-0.799867	-0.00498401	0.00470186	-0.0267784	0.0168489	0.185115	-0.356663	0.00804724	0.0711537	-0.0249826	-0.110048	0.0306745	0.513014
2.48	0.258382	0.00964954	-0.099697	0.043264	-0.179593	-0.0260565	-0.074186	0.000628349	0.802912	-0.00353248	-0.00818829	0.000662539	0.0985752	0.0424431	-0.0306797	-0.0142116	-0.0513377	0.060466	-0.606546	-0.0725759	0.142855	-0.045204	0.212901	0.0327682	-0.163629	-0.0209907	-0.0305753	0.0285147	-0.37279	-0.0427635	-0.290765	0.000892059	0.0324031	0.00445672	0.179738	0.00488025	-0.799901	-0.00509701	0.00448417	-0.0171067	0.0185489	0.156272	-0.356638	-0.000690255	0.0709223	-0.0219455	-0.109762	0.026896	0.512992
2.49	0.258458	-0.00678406	-0.0994185	-0.0136143	-0.179395	0.117273	-0.074178	0.000933212	0.802878	-0.00307102	-0.00819801	-0.00344529	0.0988113	-0.00241387	-0.0308572	-0.0215291	-0.0513002	-0.0919794	-0.607123	-0.0287554	0.142401	-0.0432908	0.213213	0.0291804	-0.163562	0.0368984	-0.0303073	0.0238946	-0.372632	0.108509	-0.290918	-0.0513003	0.0324102	-0.0103364	0.179848	0.0215325	-0.79997	-0.00389998	0.00486461	0.131819	0.0196369	0.0235887	-0.356682	-0.0023159	0.0705334	-0.0608547	-0.109408	0.0576566	0.512971
2.5	0.258389	-0.0304128	-0.0990618	0.00484701	-0.177516	0.242989	-0.0741704	0.000695801	0.80285	-0.00242674	-0.00825247	-0.00660201	0.0988077	0.00533397	-0.0313996	-0.0972615	-0.0528638	-0.202833	-0.607359	-0.0258368	0.142084	-0.0127874	0.213544	0.0405312	-0.162688	0.0798849	-0.0300824	0.0861886	-0.370848	0.229073	-0.2917	-0.0828786	0.0322001	-0.0124179	0.180072	0.0118487	-0.799842	0.023996	0.00661656	0.18108	0.0188744	-0.177177	-0.356977	-0.0282198	0.0700375	-0.0390246	-0.108723	0.0642206	0.513131
2.51	0.258443	-0.0150451	-0.0981607	0.0337923	-0.17492	0.286201	-0.0741645	0.000438472	0.802829	-0.00207957	-0.00831576	-0.00555754	0.0987328	0.0022183	-0.0326414	-0.137642	-0.0551797	-0.242566	-0.607718	-0.0500519	0.141964	-0.0232365	0.214016	0.0550044	-0.161832	0.0361042	-0.0294248	0.0870118	-0.368153	0.283126	-0.292308	-0.0355751	0.0322765	0.0170208	0.180067	-0.0121026	-0.799725	0.012028	0.00830813	0.152969	0.0162072	-0.334753	-0.357241	-0.0228322	0.0697696	-0.01873	-0.108155	0.0425548	0.513124
2.52	0.25854	-0.00994693	-0.0970684	0.0476656	-0.172431	0.240512	-0.074161	0.000278915	0.802803	-0.00259524	-0.00835904	-0.00324027	0.0988047	0.0203664	-0.0339743	-0.123983	-0.0574158	-0.200254	-0.608366	-0.0736737	0.141427	-0.0760828	0.214629	0.0666338	-0.161374	0.00400332	-0.0288223	0.0580464	-0.365598	0.215403	-0.29242	0.00878409	0.0323761	0.00298429	0.179896	-0.0206979	-0.799594	0.0149009	0.00958986	0.10333	0.012674	-0.35314	-0.357513	-0.0271483	0.0697056	-0.00105346	-0.107898	0.00640363	0.513122
2.53	0.2587	0.00269021	-0.096066	0.0465144	-0.170505	0.182117	-0.0741574	0.000356006	0.802778	-0.00231294	-0.00838644	-0.00253073	0.0988927	0.0115732	-0.0351374	-0.108273	-0.0592011	-0.158709	-0.609069	-0.0653693	0.140641	-0.0652344	0.215256	0.0626795	-0.16128	-0.017801	-0.0283067	0.0509695	-0.363789	0.151419	-0.292236	0.0216757	0.0324444	0.00896761	0.179665	-0.0232347	-0.799521	0.00371967	0.01045	0.0721141	0.00933385	-0.309368	-0.357766	-0.0270013	0.0697746	0.00877273	-0.107953	-0.0169435	0.513113
2.54	0.258907	0.0123099	-0.0952568	0.0387278	-0.169117	0.126379	-0.074153	0.000525249	0.802757	-0.0017334	-0.00841299	-0.00281303	0.0988842	-0.000453101	-0.0361641	-0.0973846	-0.0605925	-0.120623	-0.609616	-0.0464086	0.140163	-0.0299271	0.215763	0.0433447	-0.1613	-0.0289474	-0.0276937	0.0632608	-0.362474	0.11424	-0.292008	0.022707	0.0325385	0.0105972	0.179441	-0.0194889	-0.799535	-0.00381859	0.0110722	0.0529768	0.00654588	-0.246878	-0.357997	-0.0267647	0.0699358	0.016542	-0.108179	-0.0295328	0.51317
2.55	0.259155	0.0192705	-0.094685	0.023959	-0.168212	0.0793925	-0.0741468	0.000717742	0.802743	-0.00116774	-0.00844146	-0.00272803	0.0987615	-0.0120756	-0.037058	-0.0802197	-0.0616618	-0.0956086	-0.609989	-0.0294291	0.139901	-0.0243195	0.216101	0.0234401	-0.161383	-0.0364243	-0.02697	0.0610802	-0.36145	0.0922188	-0.29177	0.024773	0.0326439	0.0111559	0.17925	-0.0170684	-0.799621	-0.011044	0.0115393	0.0426302	0.00436777	-0.19162	-0.358277	-0.0333934	0.0701612	0.0213301	-0.108473	-0.031643	0.513263
2.56	0.25941	0.0211792	-0.0943564	0.0126351	-0.16768	0.042154	-0.074139	0.00092155	0.802736	-0.000324808	-0.00846389	-0.00161393	0.098552	-0.0213014	-0.0377467	-0.0589895	-0.0625049	-0.0716295	-0.610193	-0.0102675	0.13968	-0.0151615	0.216282	0.00984797	-0.161555	-0.0387766	-0.0263483	0.0397284	-0.360667	0.0636428	-0.291511	0.0270828	0.0327382	0.00842416	0.179098	-0.0143807	-0.799739	-0.0106571	0.0118976	0.0294717	0.00264743	-0.155839	-0.358651	-0.048621	0.07043	0.0225219	-0.108758	-0.0306676	0.51337
2.57	0.259639	0.0218997	-0.0942051	0.014279	-0.167445	-0.00199017	-0.0741291	0.00100232	0.802738	0.000645856	-0.00847177	0.000378718	0.098281	-0.0207232	-0.038203	-0.0389769	-0.0630741	-0.0214188	-0.610211	0.000770778	0.139586	-0.00673142	0.216342	0.000850399	-0.161834	-0.0463361	-0.025985	0.0143748	-0.360234	0.0087375	-0.291224	0.0376929	0.0328556	0.0125453	0.178958	-0.0170527	-0.799828	-0.00548675	0.0121186	-0.00277694	0.00121616	-0.121194	-0.359168	-0.0596649	0.0707281	0.0335042	-0.109019	-0.0317301	0.513471
2.58	0.259854	0.0437723	-0.0939684	0.0702351	-0.168542	-0.191023	-0.07412	0.000794855	0.802746	0.00062164	-0.00844177	0.00552076	0.0983536	0.0257315	-0.0385128	-0.00612393	-0.0622993	0.155393	-0.610471	-0.0430158	0.139481	-0.0211891	0.216377	0.00196865	-0.162583	-0.125446	-0.0255044	0.00588128	-0.361196	-0.186464	-0.290435	0.117416	0.0331231	0.0464601	0.178648	-0.0425416	-0.799854	-0.00528872	0.0111122	-0.176105	0.000853659	0.0590821	-0.359716	-0.0536361	0.0713664	0.0633156	-0.109532	-0.0764772	0.513508
2.59	0.260127	0.0468422	-0.0941553	0.0220771	-0.171024	-0.285797	-0.0741104	0.0010117	0.802753	0.000785563	-0.00837558	0.0069117	0.0985071	0.0087918	-0.0381001	0.0823145	-0.0603325	0.23582	-0.610752	-0.0124306	0.139098	-0.0434038	0.216276	-0.0170448	-0.163962	-0.124647	-0.0253436	-0.0577925	-0.363648	-0.292243	-0.28918	0.118868	0.0334683	0.0124907	0.178329	-0.0235294	-0.800018	-0.0156245	0.00936022	-0.165071	0.00244195	0.255262	-0.360086	-0.0398808	0.071921	0.0428244	-0.110264	-0.0706245	0.513524
2.6	0.260191	0.0242504	-0.0948403	-0.00288423	-0.173955	-0.296854	-0.0741014	0.000960624	0.802767	0.00208007	-0.008315	0.00495567	0.0986733	0.00579681	-0.0371528	0.0987172	-0.0578575	0.239617	-0.610674	0.0304219	0.13896	0.0233718	0.215956	-0.0424946	-0.165038	-0.0718088	-0.025453	-0.0349657	-0.366808	-0.308716	-0.288239	0.0708243	0.033654	0.0262723	0.178199	-0.00595588	-0.800046	0.00455756	0.00788114	-0.125717	0.00560939	0.354075	-0.360432	-0.0341691	0.0723088	0.0267352	-0.110823	-0.0438337	0.513703
2.61	0.260143	0.0184989	-0.0956673	-0.0216616	-0.176603	-0.25281	-0.0740905	0.00130547	0.802796	0.00362322	-0.00827457	0.00348629	0.0986645	-0.018597	-0.0362235	0.08907	-0.0556666	0.199679	-0.610172	0.0654766	0.13946	0.0608928	0.215441	-0.0588153	-0.165691	-0.0522188	-0.0255019	-0.0301898	-0.36953	-0.229522	-0.287653	0.0536534	0.0338905	0.026436	0.178151	-0.00527605	-0.799976	0.00507162	0.0068645	-0.0788841	0.00915904	0.346254	-0.360674	-0.019494	0.0725405	0.0146842	-0.111073	-0.0127087	0.513802
2.62	0.260125	0.0196342	-0.0965258	-0.0316742	-0.178763	-0.207126	-0.0740765	0.00147035	0.802838	0.00453177	-0.00823876	0.003868	0.0984323	-0.0343473	-0.0353363	0.0865454	-0.053832	0.168319	-0.60946	0.0722178	0.140014	0.0427257	0.214869	-0.0567716	-0.166348	-0.0557076	-0.0257131	-0.0585513	-0.371553	-0.18045	-0.287067	0.0642829	0.0341754	0.0280006	0.178079	-0.00987657	-0.799939	-0.00087454	0.00622824	-0.0516414	0.0124004	0.297205	-0.3608	-0.00652759	0.07268	0.0092332	-0.111065	0.0114725	0.513824
2.63	0.260154	0.0188565	-0.0973073	-0.0320992	-0.180468	-0.161997	-0.0740631	0.00127566	0.802887	0.00506143	-0.00819615	0.00461703	0.0980986	-0.0407769	-0.0344665	0.0848716	-0.0523233	0.137506	-0.608743	0.070821	0.140403	0.0340264	0.214338	-0.0516731	-0.167124	-0.0551059	-0.0261614	-0.0794533	-0.373263	-0.159005	-0.286396	0.0688621	0.034441	0.0252864	0.177952	-0.0160258	-0.799946	-0.00328421	0.00579319	-0.0355302	0.0150513	0.234585	-0.360832	0.00166499	0.0727462	0.00346086	-0.110908	0.0207597	0.513787
2.64	0.260193	0.0150664	-0.0979679	-0.0266363	-0.181792	-0.128973	-0.0740524	0.000871506	0.802937	0.00501161	-0.00814816	0.00486465	0.0977439	-0.0374485	-0.0336078	0.0819686	-0.0510449	0.122404	-0.60806	0.0645146	0.140687	0.0210709	0.213881	-0.0400503	-0.167905	-0.0495486	-0.0267164	-0.0763178	-0.374771	-0.137895	-0.285711	0.0674943	0.0346722	0.0197984	0.177777	-0.0192054	-0.799959	-0.000724216	0.00548891	-0.0270539	0.0171481	0.187781	-0.360797	0.00890145	0.0727589	-5.64E-05	-0.110694	0.0212494	0.513724
2.65	0.260217	0.0126394	-0.0985072	-0.0239427	-0.182846	-0.103074	-0.0740455	0.000561434	0.802984	0.00435367	-0.00810095	0.00448779	0.0974323	-0.0358785	-0.0327927	0.076751	-0.0499168	0.106744	-0.607445	0.0588275	0.140891	0.0182837	0.213497	-0.0350519	-0.168588	-0.0445266	-0.0271882	-0.0603978	-0.37602	-0.108618	-0.28505	0.0641322	0.0348546	0.0163138	0.177574	-0.0194954	-0.799956	-0.00227604	0.00527485	-0.0165365	0.0188505	0.154728	-0.360718	0.0150248	0.0727347	-0.000993486	-0.110466	0.0231224	0.513655
2.66	0.260217	-0.00742192	-0.0990105	-0.0625184	-0.183465	-0.00054325	-0.0740409	0.000365854	0.803025	0.00420889	-0.00806365	0.00206148	0.097095	-0.0545349	-0.0320352	0.073997	-0.0492055	-0.0103349	-0.606828	0.0826654	0.141061	0.016288	0.213163	-0.0361477	-0.169058	0.0108903	-0.0275949	-0.0595477	-0.376767	0.0028935	-0.284538	0.0165754	0.0349642	-0.0023228	0.177421	-0.00367505	-0.799953	0.00518366	0.00538257	0.0848527	0.0201001	0.0609916	-0.36058	0.0182039	0.0725881	-0.0374908	-0.110206	0.0418199	0.513573
2.67	0.26008	-0.0343006	-0.099565	-0.0729439	-0.182358	0.162398	-0.0740373	0.000148101	0.803071	0.00504074	-0.0080646	-0.00153392	0.0964471	-0.0674701	-0.0314867	0.00980011	-0.0502344	-0.161807	-0.605799	0.105477	0.141342	0.0473119	0.212795	-0.0323418	-0.168705	0.0790247	-0.0282422	-0.0154152	-0.375852	0.156212	-0.284777	-0.0452406	0.0347749	-0.0245406	0.177447	-0.000437037	-0.799845	0.0213594	0.00696523	0.18279	0.0196768	-0.149361	-0.360491	0.0119507	0.0721713	-0.0292155	-0.109586	0.0693227	0.513633
2.68	0.259956	-0.0328244	-0.0995415	-0.0358117	-0.180267	0.22559	-0.0740392	-0.000593822	0.803121	0.00463342	-0.00807783	-0.000511945	0.0958237	-0.0502056	-0.0317059	-0.0430936	-0.0522743	-0.22832	-0.604896	0.070037	0.141986	0.0556891	0.212563	-0.0165067	-0.168033	0.0607725	-0.0284586	0.00753512	-0.373827	0.228363	-0.285122	-0.0185838	0.034736	0.00664617	0.177323	-0.0210565	-0.799681	0.0189849	0.00865951	0.154039	0.0172029	-0.32536	-0.360317	0.0266553	0.0719433	-0.0125609	-0.10899	0.0499438	0.513631
2.69	0.259831	-0.0332901	-0.0992256	-0.0172602	-0.178079	0.200993	-0.074049	-0.00131264	0.80316	0.003298	-0.00806906	0.00223816	0.0954695	-0.0195671	-0.0320882	-0.0317722	-0.0544624	-0.196747	-0.604415	0.0294684	0.142106	-0.0217973	0.21252	0.00832468	-0.167565	0.0412458	-0.0286675	-0.0128386	-0.371666	0.186872	-0.285124	0.0141927	0.0347108	-0.0107875	0.177072	-0.0266524	-0.7995	0.0201943	0.00996804	0.10561	0.0136434	-0.365493	-0.359994	0.0370697	0.0718685	0.00317196	-0.108672	0.0175459	0.513554
2.7	0.259696	-0.0254249	-0.0988972	-0.00985515	-0.176327	0.152998	-0.0740652	-0.00191736	0.803188	0.00253621	-0.00803791	0.00363235	0.0953251	-0.0123814	-0.0323063	-0.0166173	-0.0562007	-0.149699	-0.604189	0.0195773	0.141889	-0.00824355	0.212599	0.00950586	-0.167279	0.0320402	-0.0289502	-0.0143167	-0.370097	0.130627	-0.284971	0.011835	0.0345611	-0.0186447	0.176822	-0.0249691	-0.799345	0.00950824	0.0108215	0.0671834	0.0101383	-0.328621	-0.359538	0.0529125	0.0718957	0.0114341	-0.108673	-0.0072649	0.513452
2.71	0.259587	-0.0205118	-0.0986579	-0.0105781	-0.175025	0.110137	-0.0740866	-0.00230822	0.803209	0.00167755	-0.00800138	0.0035652	0.0952072	-0.0117568	-0.0324392	-0.0134476	-0.0575137	-0.11343	-0.603973	0.022873	0.141927	0.0128222	0.21265	0.0036441	-0.166974	0.0365831	-0.0291355	0.00312138	-0.368935	0.102296	-0.284955	-0.0082134	0.0344142	-0.015937	0.176637	-0.0141045	-0.799293	0.00149716	0.0113921	0.0471336	0.00714616	-0.26815	-0.358967	0.0563439	0.0719621	0.0145015	-0.108867	-0.0207537	0.513361
2.72	0.259498	-0.0159574	-0.0985449	-0.0140271	-0.174101	0.0756125	-0.0741121	-0.00281841	0.803221	0.000544486	-0.00796694	0.00338671	0.0951059	-0.00698466	-0.0325688	-0.0145994	-0.0585508	-0.0955771	-0.603775	0.0166976	0.142116	0.0282742	0.212668	-0.00220385	-0.166574	0.0420551	-0.0291817	0.0162844	-0.367986	0.0859639	-0.285141	-0.0289829	0.034239	-0.0189344	0.176567	-0.000808753	-0.799337	-0.00680162	0.0117916	0.0328416	0.00475501	-0.213679	-0.358364	0.0588783	0.0720524	0.015931	-0.109143	-0.02415	0.51327
2.73	0.259407	-0.0157824	-0.098542	-0.0179521	-0.173438	0.0531699	-0.0741426	-0.00329756	0.803219	-0.000731081	-0.00793106	0.00391711	0.0950579	-0.000598002	-0.0326951	-0.0112968	-0.0594492	-0.0821164	-0.603638	0.0104187	0.142498	0.0446671	0.212646	-0.00285208	-0.166058	0.0579047	-0.0292171	0.0128251	-0.367186	0.0698591	-0.285576	-0.0595924	0.0340203	-0.0220643	0.176646	0.0169921	-0.79944	-0.00980761	0.012071	0.0220741	0.00282003	-0.176098	-0.357793	0.0485359	0.0721505	0.0150846	-0.109417	-0.0226624	0.513172
2.74	0.259285	-0.0184948	-0.0986116	-0.0184062	-0.172957	0.0346489	-0.0741786	-0.00396566	0.803205	-0.0019705	-0.0078866	0.00507492	0.0951004	0.0119841	-0.0327704	-0.0025769	-0.0601931	-0.0631601	-0.603584	-0.00125631	0.142929	0.041558	0.212633	-0.00224975	-0.165399	0.0789741	-0.0294087	-0.000679479	-0.366574	0.0455424	-0.286348	-0.0940747	0.0337752	-0.0243913	0.176892	0.0322533	-0.799548	-0.00824999	0.0122342	0.00860123	0.00121001	-0.145862	-0.357324	0.0375945	0.0722447	0.0153038	-0.109671	-0.0219957	0.513063
2.75	0.259118	-0.00159628	-0.0985432	0.0517898	-0.173389	-0.133565	-0.0742219	-0.00469174	0.803175	-0.0043622	-0.00781491	0.00973872	0.0955526	0.0781216	-0.0328361	0.00668178	-0.0600042	0.105278	-0.603927	-0.0697613	0.143332	0.0364701	0.212689	0.00947954	-0.164836	0.0219101	-0.0295052	0.0138448	-0.366915	-0.132818	-0.28712	-0.0508607	0.0336056	-0.00422542	0.177163	0.026258	-0.799589	-0.00237855	0.011492	-0.166361	0.000438928	0.0186937	-0.356944	0.0341748	0.0726132	0.0556747	-0.110097	-0.0660982	0.512914
2.76	0.259052	0.0175009	-0.0986848	0.0150042	-0.175376	-0.237809	-0.0742706	-0.0050597	0.803122	-0.00594999	-0.00770322	0.011688	0.0962956	0.0659236	-0.0323856	0.0889806	-0.0584666	0.188791	-0.604671	-0.0702717	0.143441	-0.0171165	0.212763	0.00190724	-0.164872	0.0107378	-0.0297479	-0.0551671	-0.368861	-0.241505	-0.287594	-0.0626009	0.0335229	-0.0243236	0.177512	0.0508604	-0.799802	-0.030795	0.00966612	-0.175589	0.00172105	0.231497	-0.356425	0.0508702	0.0729843	0.0311168	-0.110843	-0.065508	0.512701
2.77	0.258853	-0.00881405	-0.0992872	-0.00136103	-0.177833	-0.249837	-0.0743239	-0.00558797	0.803058	-0.00650871	-0.00759426	0.00977437	0.0971129	0.0840333	-0.0314104	0.102171	-0.0564098	0.198942	-0.605304	-0.0543936	0.143366	0.0223904	0.212723	-0.0121588	-0.164657	0.074092	-0.0303716	-0.0353699	-0.371476	-0.262155	-0.288537	-0.125429	0.0332078	-0.0305079	0.178155	0.074552	-0.79998	-0.0056531	0.00807105	-0.141081	0.00472752	0.344095	-0.355982	0.0358949	0.0731534	0.0121108	-0.111413	-0.0390827	0.512713
2.78	0.258479	-0.0174499	-0.0999054	-0.00923231	-0.180011	-0.195858	-0.0743798	-0.00546766	0.802997	-0.00566493	-0.00750857	0.00756058	0.0979756	0.0734146	-0.0305538	0.079512	-0.0546242	0.152323	-0.605745	-0.0368054	0.143865	0.0596677	0.212566	-0.0157396	-0.163865	0.102774	-0.0309067	-0.0155945	-0.373739	-0.188624	-0.289995	-0.157483	0.0329405	-0.0183825	0.178946	0.0811557	-0.799962	-0.0003519	0.00689063	-0.0934459	0.00820698	0.340158	-0.355656	0.0327263	0.0731504	-0.00401223	-0.11166	-0.00577494	0.512726
2.79	0.258144	-0.0182553	-0.100437	-0.0109628	-0.181614	-0.140293	-0.0744347	-0.00556657	0.802942	-0.0051196	-0.00743758	0.00682539	0.0986863	0.064172	-0.0298831	0.0640215	-0.053259	0.114954	-0.606094	-0.0363235	0.144272	0.0194144	0.212417	-0.0145446	-0.162973	0.102748	-0.0314491	-0.022188	-0.375271	-0.129345	-0.29155	-0.151378	0.0328136	-0.00751363	0.179716	0.0745217	-0.799955	-0.000886539	0.00612549	-0.0620771	0.0114125	0.296169	-0.355369	0.0270097	0.0730449	-0.0104523	-0.111628	0.0144419	0.512685
2.8	0.257868	-0.0161255	-0.100821	-0.00672621	-0.182699	-0.0900847	-0.0744923	-0.00596617	0.80289	-0.00508835	-0.00737028	0.00664403	0.0993275	0.06001	-0.0293186	0.0556241	-0.0522636	0.084002	-0.606502	-0.0455267	0.1444	0.0104754	0.212353	-7.14E-05	-0.162152	0.0962439	-0.0320641	-0.0292998	-0.376343	-0.0923083	-0.293006	-0.14054	0.032739	-0.0054263	0.180419	0.0664769	-0.799971	-0.00274489	0.00560912	-0.0435391	0.0140973	0.241052	-0.355147	0.0196516	0.0728953	-0.0138156	-0.111447	0.0235474	0.512631
2.81	0.257667	-0.0112395	-0.101042	-0.000157284	-0.18337	-0.0520641	-0.0745546	-0.00642955	0.802839	-0.00523425	-0.00730574	0.00616541	0.0999139	0.0534347	-0.0288302	0.0458601	-0.051492	0.0678237	-0.606983	-0.0509944	0.144421	-0.00940589	0.212385	0.00843184	-0.161412	0.0866172	-0.0326765	-0.0259677	-0.37708	-0.059155	-0.294362	-0.130157	0.032679	-0.00426084	0.18104	0.0564601	-0.800018	-0.00787598	0.00523955	-0.0322197	0.0162859	0.198065	-0.355006	0.0124959	0.0727334	-0.0144567	-0.111211	0.0242328	0.51257
2.82	0.257508	-0.0116661	-0.101107	0.00672219	-0.18373	-0.0221381	-0.0746215	-0.00680534	0.802785	-0.00539167	-0.00724844	0.00525325	0.100484	0.0537735	-0.0284554	0.0328149	-0.0509169	0.0447193	-0.607526	-0.0560384	0.144255	-0.0217565	0.212512	0.017311	-0.160688	0.0820122	-0.033176	-0.0123009	-0.37748	-0.0263569	-0.295624	-0.120816	0.0326171	-0.00724994	0.181589	0.0520224	-0.800054	-0.0039453	0.00497924	-0.0217599	0.0180981	0.165164	-0.354976	-0.00273293	0.0725749	-0.0149699	-0.110985	0.0214166	0.512517
2.83	0.257431	-0.0110189	-0.101076	-0.0163408	-0.183762	0.0479051	-0.0746902	-0.00674223	0.802733	-0.00506493	-0.00720395	0.00292906	0.100951	0.0283786	-0.0282213	0.0228716	-0.0506605	-0.030782	-0.608076	-0.0408846	0.144035	-0.0219732	0.212687	0.0153099	-0.160029	0.0876862	-0.0335518	-0.0173446	-0.377497	0.0494454	-0.296761	-0.121791	0.0325588	-0.00353274	0.182064	0.0513615	-0.800126	-0.00873983	0.00490682	0.0444136	0.0195559	0.101717	-0.355049	-0.00965135	0.0723767	-0.040747	-0.110747	0.0317577	0.512461
2.84	0.257341	-0.0337949	-0.101135	-0.0457108	-0.18222	0.227076	-0.0747561	-0.00656766	0.802691	-0.00321648	-0.00720131	-0.0020207	0.100988	-0.00684522	-0.0281776	-0.0345913	-0.0519378	-0.198234	-0.608209	-0.000211739	0.143801	-0.0124521	0.212833	0.0165482	-0.158942	0.142328	-0.0341566	0.00833474	-0.376051	0.20995	-0.298234	-0.159757	0.0323549	-0.0344753	0.182597	0.0474771	-0.800156	0.00724397	0.00624561	0.180027	0.0195626	-0.106609	-0.355315	-0.0306803	0.0718583	-0.0488597	-0.110167	0.0707138	0.512534
2.85	0.257339	-0.0205717	-0.100654	-0.00393954	-0.179505	0.305253	-0.0748219	-0.00652276	0.802667	-0.00182306	-0.00722907	-0.00285235	0.100835	-0.0136722	-0.0289718	-0.109725	-0.0543564	-0.273417	-0.608277	-0.016022	0.143897	0.020865	0.213071	0.0296295	-0.15768	0.0942955	-0.0342546	0.049653	-0.373449	0.292564	-0.299586	-0.101828	0.0322913	0.0194465	0.182862	0.00785668	-0.800133	0.00298512	0.00796635	0.160481	0.0174387	-0.303267	-0.355679	-0.034491	0.0714983	-0.0330288	-0.109493	0.0554017	0.51258
2.86	0.257444	-0.0179147	-0.0998042	0.0188077	-0.176599	0.283874	-0.0748862	-0.00636426	0.80265	-0.00157449	-0.00725001	-0.00123352	0.100723	0.00518017	-0.0301092	-0.110276	-0.0570391	-0.250315	-0.608576	-0.040432	0.143765	-0.05443	0.213437	0.0439885	-0.156869	0.0484934	-0.0340982	0.0361116	-0.370535	0.266808	-0.300216	-0.0282678	0.0324801	0.0167301	0.182799	-0.017106	-0.80009	0.0129544	0.00935289	0.114514	0.0139939	-0.36206	-0.356098	-0.0441619	0.0712978	-0.0179972	-0.109061	0.0227148	0.512591
2.87	0.25757	-0.0035033	-0.0989368	0.0259857	-0.174177	0.226188	-0.0749483	-0.0060725	0.802638	-0.00057115	-0.00725687	-0.000435457	0.100709	1.46E-05	-0.0311101	-0.0921598	-0.0593107	-0.204413	-0.608995	-0.038641	0.142904	-0.0925301	0.213883	0.0439624	-0.156492	0.0111765	-0.0339305	0.0289406	-0.368201	0.19933	-0.300285	0.00803364	0.0326414	0.0189321	0.18257	-0.0297621	-0.799999	0.00624788	0.0102915	0.074504	0.0104969	-0.331003	-0.356537	-0.0418893	0.0712225	-0.00810465	-0.108942	-0.00403968	0.512555
2.88	0.257786	0.00924743	-0.0981955	0.0227324	-0.172309	0.171009	-0.0750064	-0.00553254	0.802636	0.000117227	-0.00726348	-0.00102934	0.100584	-0.0141717	-0.031946	-0.0786573	-0.0611185	-0.154761	-0.609293	-0.0213504	0.142222	-0.0422564	0.214237	0.0285679	-0.156388	-0.0140157	-0.033606	0.0421749	-0.366431	0.156831	-0.300101	0.0273124	0.0328939	0.0245783	0.182243	-0.0347128	-0.799987	-0.0018637	0.0109302	0.0537106	0.0074712	-0.272148	-0.356962	-0.0421325	0.071203	-0.00451061	-0.109015	-0.0171919	0.512552
2.89	0.25809	0.0250509	-0.0976247	0.0166607	-0.170944	0.122186	-0.0750586	-0.00492034	0.80264	0.000685723	-0.00727809	-0.00181149	0.1003	-0.0330764	-0.032697	-0.0734913	-0.0624705	-0.117408	-0.609415	-0.00544784	0.141937	-0.0188391	0.214462	0.0160996	-0.156467	-0.0404796	-0.033041	0.0533477	-0.365005	0.130991	-0.299746	0.043218	0.0331433	0.0256301	0.181889	-0.0374553	-0.800072	-0.0134071	0.011377	0.0379495	0.00504728	-0.213591	-0.357352	-0.0443511	0.0712183	-0.00246494	-0.109167	-0.0188117	0.512548
2.9	0.258467	0.0299264	-0.0972402	0.00948769	-0.169983	0.0839149	-0.075104	-0.00420592	0.80265	0.00110434	-0.007297	-0.00178858	0.0998843	-0.0383666	-0.0333601	-0.0635206	-0.0635521	-0.0960041	-0.609412	0.00291366	0.141817	-0.00516008	0.214561	0.00481568	-0.156733	-0.0518691	-0.0324044	0.0436708	-0.363817	0.105811	-0.299261	0.0529892	0.0334122	0.0263371	0.181524	-0.0365438	-0.800225	-0.0130975	0.0117009	0.0268425	0.00314034	-0.170912	-0.357822	-0.0558562	0.0712494	-0.0032674	-0.109317	-0.0176069	0.512576
2.91	0.258843	0.0329279	-0.0969874	0.00498038	-0.169334	0.0562527	-0.0751426	-0.00357361	0.802664	0.00187248	-0.00731198	-0.0011504	0.0994403	-0.0454365	-0.0339204	-0.0520391	-0.0644093	-0.0732269	-0.609331	0.0144905	0.141791	-0.000602204	0.214559	-0.00399755	-0.157133	-0.0588342	-0.0318996	0.0191904	-0.362941	0.0718818	-0.298705	0.0581681	0.0336841	0.0298137	0.181168	-0.0363861	-0.800341	-0.00997927	0.0119047	0.0163306	0.00157213	-0.144614	-0.358429	-0.0635434	0.0712748	-0.00527026	-0.109436	-0.0147979	0.512603
2.92	0.259196	0.0396864	-0.096715	0.0674921	-0.169348	-0.0856744	-0.0751758	-0.00325655	0.802684	0.00202745	-0.00731065	0.00222614	0.0991391	0.0103757	-0.0344124	-0.0492437	-0.0646077	0.0709407	-0.609315	-0.0272803	0.141764	-0.0020219	0.214504	-0.00473335	-0.157783	-0.111729	-0.0314238	0.0334262	-0.362848	-0.0900875	-0.297914	0.117306	0.0340313	0.0417212	0.180733	-0.0572116	-0.800369	0.00994096	0.0115556	-0.129611	0.0005367	-0.0253364	-0.359157	-0.0828969	0.0714738	0.0354829	-0.109608	-0.0460037	0.512627
2.93	0.259498	0.055879	-0.09648	0.0479928	-0.171161	-0.230253	-0.0752055	-0.00261304	0.802701	0.00176181	-0.0072699	0.00502282	0.0993182	0.00713842	-0.0345323	0.0375008	-0.0632814	0.178631	-0.609648	-0.0201739	0.141612	-0.035551	0.214407	-0.0200609	-0.159054	-0.152877	-0.0308588	-0.0312039	-0.364633	-0.238336	-0.296444	0.158509	0.0345984	0.0472964	0.180142	-0.0500843	-0.800288	-0.000972035	0.00981632	-0.178837	0.00137537	0.196479	-0.359866	-0.0603253	0.0718362	0.0179911	-0.110178	-0.0635217	0.512578
2.94	0.259774	0.0445998	-0.0968601	0.0161728	-0.173754	-0.270437	-0.0752297	-0.00232226	0.802723	0.00261015	-0.00722628	0.00320339	0.0993483	-0.00500185	-0.0339119	0.0730425	-0.0611838	0.222094	-0.609645	0.0212777	0.141301	-0.00379579	0.214122	-0.0389867	-0.160493	-0.117847	-0.0307152	-0.0283862	-0.36743	-0.292815	-0.295012	0.122014	0.0349371	0.0400768	0.179714	-0.0362718	-0.800287	0.00518982	0.00818685	-0.143147	0.00419264	0.34212	-0.360409	-0.0482498	0.0720047	0.00494001	-0.110675	-0.0421703	0.512664
2.95	0.259905	0.0310788	-0.0974385	-0.000840699	-0.176254	-0.233535	-0.0752519	-0.00204609	0.802757	0.00391711	-0.00720797	0.000732249	0.099277	-0.0187852	-0.0332341	0.0610739	-0.0591165	0.186902	-0.609253	0.0546437	0.141696	0.0660183	0.21364	-0.0568793	-0.161462	-0.085978	-0.0304658	-0.00301785	-0.370124	-0.226425	-0.293968	0.0955562	0.0353595	0.0387732	0.179381	-0.0323221	-0.800175	0.013296	0.00699838	-0.0932034	0.00775939	0.356699	-0.360812	-0.0305924	0.0720306	-0.00658331	-0.110903	-0.0103997	0.512771
2.96	0.260001	0.0291818	-0.0980364	-0.0097085	-0.178287	-0.18781	-0.0752706	-0.00176604	0.8028	0.00458038	-0.00720412	0.000340456	0.0990545	-0.0312899	-0.0326665	0.0512757	-0.0574088	0.15598	-0.608644	0.0626516	0.142355	0.0567905	0.213086	-0.0558785	-0.162272	-0.0838692	-0.0302391	-0.0189206	-0.372052	-0.162841	-0.293001	0.100464	0.035697	0.0335988	0.179065	-0.0335255	-0.800031	0.0107302	0.00623602	-0.0623184	0.0111518	0.316133	-0.361042	-0.0140136	0.0719738	-0.0102061	-0.110867	0.0105018	0.512826
2.97	0.260155	0.0313247	-0.0985662	-0.0112678	-0.179849	-0.140652	-0.0752889	-0.00196699	0.802848	0.00504601	-0.00719817	0.000868097	0.0987149	-0.0397803	-0.032159	0.0464786	-0.0560211	0.125146	-0.608029	0.0588943	0.142851	0.040061	0.212566	-0.0505108	-0.163186	-0.0855594	-0.0302301	-0.0438918	-0.373566	-0.13755	-0.291977	0.10345	0.0360354	0.0293305	0.17871	-0.0388285	-0.79995	0.00351514	0.00571855	-0.0430605	0.0140025	0.253357	-0.361124	0.00127492	0.0718605	-0.0134661	-0.110672	0.024371	0.512842
2.98	0.260341	0.0284566	-0.0989793	-0.00896296	-0.181001	-0.104429	-0.0753108	-0.00247255	0.802898	0.00482701	-0.00718764	0.00114272	0.0983468	-0.0379861	-0.031672	0.0464776	-0.0548825	0.107267	-0.607477	0.0517035	0.143174	0.0213595	0.212117	-0.0419245	-0.164137	-0.0796466	-0.0303875	-0.0509704	-0.374883	-0.119124	-0.29095	0.101363	0.0363011	0.020999	0.17831	-0.0415222	-0.799914	0.00158157	0.00536119	-0.0298584	0.0162667	0.202391	-0.36111	0.0104582	0.071709	-0.0146879	-0.110404	0.027872	0.512855
2.99	0.260503	0.0226375	-0.0992751	-0.00416408	-0.181865	-0.0779201	-0.0753388	-0.00313101	0.802943	0.00422039	-0.00717749	0.000780595	0.0980367	-0.0310498	-0.0312043	0.0421728	-0.0538914	0.0928389	-0.606996	0.0452708	0.143358	0.0163638	0.211752	-0.0321088	-0.164982	-0.0683296	-0.0305325	-0.0358303	-0.375973	-0.0924178	-0.289977	0.0928484	0.0364505	0.0109283	0.1779	-0.0406297	-0.799873	0.00299727	0.00511265	-0.0202314	0.018101	0.166151	-0.361005	0.0171702	0.0715464	-0.0144392	-0.110134	0.028036	0.512841
3	0.260637	0.0130401	-0.0994764	-0.00874291	-0.182501	-0.0453973	-0.0753735	-0.00373221	0.802981	0.00340345	-0.00717356	-0.000259314	0.0977855	-0.0244163	-0.0308058	0.0368114	-0.0530655	0.0602709	-0.606584	0.0411801	0.14355	0.0212357	0.211472	-0.0267384	-0.165652	-0.0466138	-0.030544	-0.0191224	-0.376752	-0.0481241	-0.289105	0.0746541	0.0365214	0.000545414	0.177511	-0.0337494	-0.799838	0.00586739	0.00497185	0.00456385	0.0196114	0.129942	-0.360839	0.0210422	0.0713835	-0.0202021	-0.109875	0.0269533	0.51282
3.01	0.260647	-0.0182498	-0.0997867	-0.0684574	-0.18193	0.144591	-0.075412	-0.00393677	0.803014	0.00364695	-0.0071978	-0.00471614	0.0973531	-0.0656587	-0.0304609	0.010528	-0.0534838	-0.135165	-0.605909	0.0905892	0.143806	0.0374968	0.211195	-0.0266227	-0.165686	0.0513704	-0.0307873	-0.0154742	-0.376285	0.139645	-0.288828	-0.0180347	0.0363486	-0.0350376	0.177316	-0.00794753	-0.79974	0.0146194	0.00594522	0.177112	0.020051	-0.0622523	-0.360678	0.0232144	0.0709288	-0.0475827	-0.109407	0.0702285	0.51285
3.02	0.260682	-0.0194949	-0.0997424	-0.0275916	-0.179815	0.246236	-0.0754561	-0.00492537	0.803052	0.00332955	-0.00725328	-0.00547693	0.0966899	-0.0509873	-0.0307922	-0.0734623	-0.0553617	-0.226566	-0.605114	0.0587572	0.144438	0.0825729	0.21099	-0.0150098	-0.165124	0.0526113	-0.0308359	0.0394758	-0.374296	0.241556	-0.289084	-0.0221429	0.03609	-0.0108948	0.177135	-0.0249406	-0.799672	0.0122288	0.00774934	0.167865	0.018286	-0.278847	-0.360454	0.0282724	0.0705723	-0.0222734	-0.10872	0.0614233	0.512924
3.03	0.260691	-0.0272474	-0.0992237	-0.00447821	-0.17731	0.246532	-0.0755097	-0.00573864	0.803076	0.00158897	-0.00729589	-0.00281663	0.096336	-0.0113974	-0.0315705	-0.0752707	-0.0577525	-0.231507	-0.604779	0.00968956	0.144949	0.00308291	0.210982	0.00904688	-0.164544	0.0438379	-0.0306885	0.0232916	-0.371777	0.236456	-0.289167	0.00453725	0.0359201	-0.0273681	0.176837	-0.0296482	-0.799529	0.0214453	0.00923278	0.125718	0.0149378	-0.364621	-0.360155	0.0333845	0.0704128	-0.00308005	-0.108281	0.0292158	0.512929
3.04	0.260649	-0.0233546	-0.0986193	0.00652405	-0.175141	0.200282	-0.0755702	-0.0062478	0.803086	0.000474639	-0.00731188	-0.000679269	0.0962866	0.00420025	-0.0322264	-0.0547878	-0.0598388	-0.18383	-0.604801	-0.00795741	0.144769	-0.0197076	0.211138	0.0177661	-0.164126	0.0368618	-0.0306842	0.00995839	-0.369725	0.172209	-0.289085	0.00510864	0.0355587	-0.0419471	0.176547	-0.0263804	-0.799345	0.017328	0.0102471	0.0817792	0.0113287	-0.346172	-0.359772	0.042936	0.0704132	0.00881839	-0.108194	-0.00366167	0.51289
3.05	0.260628	-0.01331	-0.0980885	0.00651909	-0.17345	0.153055	-0.0756346	-0.00655698	0.803087	-0.00023452	-0.00731576	-0.000310559	0.0963065	0.00279637	-0.0327251	-0.0448541	-0.061437	-0.138559	-0.604895	-0.00879487	0.144682	0.0016994	0.21131	0.0146176	-0.163745	0.0340144	-0.0306828	0.0180732	-0.368217	0.131836	-0.289116	-0.0121773	0.0351553	-0.0419749	0.176314	-0.0178184	-0.799238	0.00428156	0.0109224	0.0570398	0.00813284	-0.289103	-0.359313	0.0446238	0.0704913	0.015729	-0.108354	-0.0186796	0.512853
3.06	0.260655	-0.00882633	-0.0977006	0.00329902	-0.172183	0.113066	-0.0757016	-0.00676	0.803081	-0.00111226	-0.00732022	-0.000586352	0.0963096	0.00541854	-0.0331689	-0.0442505	-0.0626768	-0.114227	-0.604994	-0.01102	0.144761	0.0165727	0.211447	0.0104461	-0.163339	0.036183	-0.0305631	0.0335369	-0.366996	0.111937	-0.28931	-0.0273603	0.0347254	-0.0442552	0.17618	-0.00607301	-0.79926	-0.00268865	0.0114051	0.0412942	0.00554612	-0.230865	-0.358807	0.0457873	0.0706238	0.0203673	-0.108625	-0.025916	0.512839
3.07	0.260661	-0.00720961	-0.0974361	-0.000294006	-0.171236	0.0837844	-0.07577	-0.00682078	0.803065	-0.00200579	-0.00732575	-0.000384708	0.0963696	0.0110555	-0.0336058	-0.0424921	-0.0637465	-0.0994686	-0.605128	-0.0159727	0.145021	0.0337007	0.211538	0.00411629	-0.162839	0.0417218	-0.0303712	0.0346589	-0.365943	0.0945708	-0.289661	-0.0422707	0.034248	-0.0485036	0.176163	0.00488626	-0.799307	-0.00608048	0.0117602	0.0289118	0.00346422	-0.188099	-0.358378	0.0325749	0.0707838	0.0210443	-0.108915	-0.0253785	0.512855
3.08	0.260669	-0.00514719	-0.0972652	-0.00322178	-0.170531	0.0623625	-0.0758376	-0.00671805	0.803042	-0.00259136	-0.00732538	0.000511097	0.0964492	0.0100677	-0.0340082	-0.0357747	-0.0646504	-0.0829037	-0.60528	-0.0149737	0.145378	0.032467	0.211583	0.00324389	-0.162346	0.0437511	-0.0302657	0.0176943	-0.365084	0.0728065	-0.290123	-0.0515989	0.033769	-0.0485411	0.176237	0.0129351	-0.799387	-0.00735789	0.0119854	0.017656	0.00174668	-0.157271	-0.35806	0.0209439	0.0709574	0.0185684	-0.109187	-0.0233643	0.512863
3.09	0.260674	0.00239015	-0.0971082	0.0359696	-0.170164	-0.0210443	-0.0759041	-0.00668503	0.803016	-0.00284587	-0.00731194	0.00296913	0.0966095	0.0426779	-0.0343597	-0.0361137	-0.0652028	0.012807	-0.605509	-0.0454783	0.145668	0.0265024	0.211631	0.00459125	-0.161935	0.0152205	-0.0302703	0.0230139	-0.364645	-0.0266721	-0.290623	-0.0290607	0.033322	-0.0350763	0.176351	0.00275315	-0.799457	-0.0018999	0.0119272	-0.0725929	0.000407408	-0.0805674	-0.357904	0.00466782	0.0711979	0.0475295	-0.109452	-0.0370979	0.512863
3.1	0.260671	0.0231588	-0.0968328	0.0558873	-0.171482	-0.19878	-0.0759702	-0.00639015	0.802981	-0.00399895	-0.00725814	0.00712856	0.0973004	0.0736492	-0.0345315	0.03009	-0.0641883	0.158955	-0.606248	-0.0808197	0.145792	-0.014063	0.211726	0.00543762	-0.162089	-0.0453927	-0.0300577	-0.0175804	-0.365927	-0.20727	-0.290551	0.0259122	0.0331323	-0.0158878	0.176328	0.00378667	-0.799468	-0.00934379	0.0103983	-0.187234	0.000713767	0.150983	-0.357823	0.00992071	0.0717229	0.0424586	-0.11008	-0.0741681	0.512785
3.11	0.260681	0.0178429	-0.0971059	0.0194422	-0.17386	-0.254892	-0.0760314	-0.00609094	0.80294	-0.00391711	-0.00718838	0.00611001	0.097984	0.0623925	-0.0339297	0.0826902	-0.0622467	0.210637	-0.606898	-0.0505319	0.145419	-0.0332517	0.211704	-0.00991795	-0.162568	-0.0166582	-0.0302759	-0.0364842	-0.368454	-0.279412	-0.290435	-0.011668	0.0328577	-0.0295888	0.17647	0.0246399	-0.799596	-0.0100469	0.00866656	-0.154629	0.00323035	0.327943	-0.357684	0.00968554	0.0720344	0.0237899	-0.110739	-0.0518277	0.512782
3.12	0.260557	0.00581937	-0.0975901	0.00887023	-0.17625	-0.220602	-0.0760902	-0.00561274	0.802905	-0.00297121	-0.00714242	0.00316506	0.0986097	0.0502605	-0.0332135	0.0649269	-0.0602255	0.181871	-0.60724	-0.0188143	0.145577	0.0519312	0.211512	-0.0305411	-0.162581	0.0182537	-0.0304083	0.00598683	-0.371102	-0.23077	-0.290781	-0.0496616	0.0326121	-0.0211729	0.176772	0.0322851	-0.799623	1.86E-05	0.00733775	-0.108087	0.00675334	0.359432	-0.357577	0.0119107	0.0721808	0.00922395	-0.111104	-0.0186692	0.512852
3.13	0.260442	0.0101703	-0.0980605	-0.00179692	-0.17815	-0.170032	-0.076142	-0.00479378	0.80288	-0.0022541	-0.00711865	0.00194547	0.0990294	0.0273466	-0.0326792	0.0489025	-0.0585717	0.146108	-0.607352	-0.00762102	0.146045	0.0279196	0.211243	-0.0231289	-0.1624	0.0104067	-0.0304045	-0.000360781	-0.372957	-0.147697	-0.291252	-0.039162	0.0323966	-0.0194709	0.177079	0.0285093	-0.799635	-0.0073048	0.00647038	-0.0689109	0.0102208	0.328226	-0.357459	0.0146289	0.0722179	0.00263605	-0.111167	0.00652461	0.512852
3.14	0.260436	0.0173954	-0.0984626	-0.00246897	-0.179555	-0.121496	-0.0761872	-0.00436423	0.802862	-0.0014758	-0.00709928	0.00200243	0.0992526	0.011609	-0.0322559	0.0379963	-0.0572856	0.111364	-0.607431	-0.00848067	0.146224	0.0145946	0.211029	-0.01792	-0.162414	-0.00486082	-0.0305327	-0.0245644	-0.37423	-0.113123	-0.291555	-0.0220444	0.0322639	-0.00738925	0.177314	0.0176494	-0.79973	-0.0148371	0.00589511	-0.0482808	0.0132192	0.269355	-0.357348	0.00863023	0.072207	-0.00148694	-0.111038	0.0206058	0.512826
3.15	0.260521	0.0182543	-0.0987348	0.000219299	-0.18052	-0.0808149	-0.0762285	-0.00398764	0.802851	-0.000819764	-0.00707919	0.00192863	0.0993378	0.00347383	-0.0319164	0.0305311	-0.0562932	0.0890535	-0.607504	-0.00740299	0.146342	0.00424704	0.210869	-0.0122076	-0.162611	-0.0113607	-0.0308113	-0.0378213	-0.37527	-0.0940366	-0.291717	-0.0100432	0.0322211	-0.00073324	0.177449	0.00788883	-0.799866	-0.0140634	0.0054986	-0.032543	0.0156306	0.216051	-0.357319	-0.00379027	0.0721642	-0.00482123	-0.110828	0.0228582	0.512792
3.16	0.260632	0.0177188	-0.0988885	0.00288186	-0.181169	-0.0532457	-0.0762664	-0.00372243	0.802845	-0.000394075	-0.0070625	0.00129231	0.0993671	-0.00143672	-0.0316424	0.0239725	-0.0555007	0.0690084	-0.607567	-0.00495743	0.146319	-0.00511357	0.210777	-0.00676745	-0.16287	-0.0172127	-0.0310928	-0.0309332	-0.376107	-0.0706146	-0.291755	0.001831	0.0322377	0.00218017	0.177491	0.00145759	-0.799971	-0.0106579	0.00523211	-0.0206851	0.0176016	0.180342	-0.357411	-0.00940178	0.0721302	-0.00435421	-0.110608	0.0194967	0.512745
3.17	0.260762	0.0166027	-0.0989529	0.00640199	-0.181591	-0.0324272	-0.0763019	-0.00341871	0.802841	-0.000302202	-0.00705484	0.00018205	0.0993545	-0.00176918	-0.0314513	0.0128977	-0.0549027	0.0507333	-0.607622	-0.00694591	0.146283	-0.00311978	0.210733	-0.00258173	-0.163118	-0.0206444	-0.0312064	-0.00737064	-0.376682	-0.0427403	-0.291691	0.0103913	0.032306	0.0107489	0.177473	-0.00455896	-0.800045	-0.00570302	0.00506982	-0.0123629	0.0192499	0.150511	-0.357583	-0.0188814	0.0721208	-0.00174627	-0.11043	0.0136064	0.512681
3.18	0.260893	-0.00232179	-0.0990975	-0.0613993	-0.181225	0.126469	-0.0763324	-0.00274128	0.802842	0.00081126	-0.00707089	-0.00406888	0.0991027	-0.0586455	-0.0312965	0.00928107	-0.0551095	-0.117005	-0.607453	0.0517859	0.146271	0.00536212	0.21066	-0.0125837	-0.163124	0.0457641	-0.0313437	-0.0176845	-0.376405	0.12346	-0.291802	-0.0481509	0.0323815	-0.00371272	0.177503	0.0117373	-0.800097	-0.00280057	0.00563107	0.151498	0.0201702	0.000216758	-0.357845	-0.0257521	0.0718981	-0.0439541	-0.110141	0.0506797	0.512612
3.19	0.261047	-0.00317467	-0.0991242	-0.0376273	-0.179149	0.25058	-0.0763597	-0.00269919	0.802859	0.00211892	-0.00712792	-0.00636096	0.0983938	-0.0706462	-0.0315756	-0.0724977	-0.0569167	-0.224849	-0.606874	0.0512994	0.146515	0.0492917	0.210587	-0.00374955	-0.162557	0.0492482	-0.0314507	0.0383674	-0.374474	0.245118	-0.292408	-0.0528652	0.0323295	0.0103341	0.177554	-0.0075028	-0.800141	-0.00170275	0.00742403	0.177716	0.0190255	-0.225882	-0.358173	-0.0279726	0.0716112	-0.0200581	-0.109509	0.0585158	0.512641
3.2	0.261277	-0.00669433	-0.0986407	-0.0102767	-0.17649	0.268602	-0.0763878	-0.00276913	0.802877	0.00140265	-0.00718335	-0.00433014	0.0977477	-0.042983	-0.0324088	-0.0868187	-0.0593883	-0.246433	-0.606549	0.0126898	0.146979	0.0157253	0.210664	0.0175137	-0.162088	0.023628	-0.0312079	0.0292872	-0.371766	0.270273	-0.292694	-0.00341842	0.0325645	0.0232562	0.17737	-0.0273821	-0.80015	0.011268	0.00901437	0.138506	0.0159953	-0.353037	-0.358444	-0.0246942	0.0715111	-0.00554342	-0.109025	0.0311131	0.512582
3.21	0.261464	-0.00206087	-0.0980308	0.00459291	-0.174097	0.219127	-0.0764156	-0.00268722	0.802887	0.000954539	-0.00721383	-0.00204452	0.0973714	-0.0256395	-0.0331565	-0.0672175	-0.0616311	-0.196602	-0.60655	-0.00860933	0.146692	-0.0559082	0.210905	0.0311615	-0.161934	-4.74E-05	-0.0311082	0.00643007	-0.3694	0.197801	-0.292561	0.0236796	0.0327292	0.0136831	0.177085	-0.0303487	-0.800042	0.0152283	0.0101444	0.0879271	0.012388	-0.354441	-0.358678	-0.0258169	0.0715405	0.00366679	-0.108852	0.00166245	0.512484
3.22	0.261695	0.0117068	-0.097483	0.00428128	-0.172245	0.165903	-0.0764407	-0.00233259	0.802898	0.00114508	-0.0072311	-0.00170016	0.097041	-0.0350815	-0.03372	-0.0513075	-0.0633683	-0.148044	-0.606617	-0.00244477	0.146271	-0.0177533	0.211152	0.0221367	-0.162004	-0.0179341	-0.0310324	0.00678567	-0.367729	0.143276	-0.292305	0.0264137	0.0329173	0.0198467	0.176771	-0.030584	-0.799961	0.00376779	0.0108741	0.0613593	0.00906589	-0.304266	-0.358868	-0.0140151	0.0716197	0.00748514	-0.108921	-0.0162196	0.512404
3.23	0.261991	0.0214161	-0.0970876	0.0015413	-0.170883	0.117143	-0.0764613	-0.00177093	0.802907	0.000718818	-0.00725126	-0.00235362	0.0966247	-0.0425605	-0.0341962	-0.0500112	-0.0646546	-0.110144	-0.606595	0.00569158	0.146213	0.000814537	0.211327	0.0144412	-0.162169	-0.030882	-0.0307903	0.0265203	-0.366455	0.115176	-0.292036	0.0278798	0.0331025	0.0152745	0.176487	-0.0263477	-0.799964	-0.00278238	0.0113945	0.0431027	0.00632862	-0.24269	-0.358977	-0.0137855	0.0717191	0.00966253	-0.109112	-0.022815	0.512342
3.24	0.262345	0.029984	-0.0968437	-0.00358472	-0.169931	0.0803765	-0.0764768	-0.0013541	0.802913	0.000481853	-0.00727656	-0.00253534	0.0961338	-0.0476738	-0.0346621	-0.0481983	-0.0656894	-0.094081	-0.606519	0.00724453	0.146257	0.0119265	0.211441	0.00848259	-0.162397	-0.0395554	-0.0303656	0.0326658	-0.365387	0.0997712	-0.291766	0.0246399	0.0332429	0.0117622	0.176261	-0.0187287	-0.80004	-0.00930451	0.0117589	0.0303595	0.00415139	-0.19532	-0.359076	-0.0148709	0.0718281	0.00906562	-0.10933	-0.0208342	0.512306
3.25	0.262707	0.0299492	-0.0967249	-0.00692032	-0.16928	0.0524117	-0.0764887	-0.00100456	0.802916	0.000324136	-0.00729858	-0.00172666	0.0956527	-0.043646	-0.0350732	-0.0393701	-0.0665373	-0.0710543	-0.606455	0.00637903	0.146458	0.0236864	0.211491	0.00100243	-0.162656	-0.0359261	-0.0299835	0.0170441	-0.364509	0.0752974	-0.291561	0.016027	0.0333523	0.0107525	0.176108	-0.0117126	-0.800121	-0.00486923	0.0120005	0.018335	0.00236995	-0.162797	-0.359249	-0.0267332	0.0719241	0.00532068	-0.109506	-0.0168762	0.512295
3.26	0.263058	0.0351235	-0.0966675	0.0118958	-0.168899	0.00211929	-0.0764957	-0.000555321	0.802917	0.000309308	-0.00730862	0.000229398	0.0951985	-0.0316028	-0.0354047	-0.0356633	-0.0670943	-0.0118596	-0.606388	-0.00412707	0.146642	0.0142436	0.211519	0.00337814	-0.162988	-0.0513446	-0.0297838	0.00471654	-0.363976	0.00891189	-0.291412	0.0253471	0.0334592	0.0139467	0.176004	-0.0153169	-0.800157	0.000295907	0.0120706	-0.030886	0.000885383	-0.116923	-0.359542	-0.030187	0.0720158	0.0189024	-0.109652	-0.0216131	0.51228
3.27	0.263355	0.0435619	-0.0964311	0.0663333	-0.169981	-0.187955	-0.0765005	-0.000338626	0.802911	-0.00157606	-0.00728043	0.00510697	0.0952713	0.0362611	-0.0356645	0.00515011	-0.0662605	0.155857	-0.606783	-0.0625957	0.146755	-0.00263199	0.2116	0.00742316	-0.16376	-0.111916	-0.0293709	-0.00365138	-0.364989	-0.192076	-0.29077	0.0939399	0.0337339	0.0327652	0.175762	-0.0258817	-0.800053	0.017014	0.0107946	-0.190373	0.000679341	0.0891791	-0.359876	-0.0348399	0.072419	0.0324846	-0.110091	-0.0659925	0.51222
3.28	0.263615	0.0471205	-0.0966233	0.0245273	-0.172395	-0.269203	-0.0765012	0.000107097	0.802894	-0.00147661	-0.00722412	0.0053173	0.0955521	0.0195551	-0.0352074	0.076478	-0.0642772	0.229264	-0.60728	-0.0346273	0.146416	-0.0530279	0.211584	-0.00935584	-0.164946	-0.0992024	-0.0292923	-0.0476818	-0.367497	-0.289352	-0.289883	0.0692047	0.0339026	0.0084522	0.175627	0.000321457	-0.799971	0.0063361	0.00895945	-0.167515	0.00265874	0.291443	-0.360059	-0.0129643	0.0726414	0.0109405	-0.110691	-0.050044	0.512148
3.29	0.263745	0.0302853	-0.0971782	0.00930239	-0.175049	-0.256065	-0.0765008	0.000159913	0.802884	-0.000598971	-0.00718407	0.00260255	0.0957758	0.0141687	-0.0344381	0.0710784	-0.0619897	0.213344	-0.607462	-0.00249574	0.146238	0.026537	0.211395	-0.0244122	-0.165758	-0.0536293	-0.0293018	-0.00858013	-0.370438	-0.270756	-0.289445	0.0218087	0.0340348	0.0150666	0.175681	0.00995713	-0.799843	0.0179771	0.0075007	-0.122655	0.00602857	0.358733	-0.360123	-0.001429	0.0726814	-0.00471291	-0.111045	-0.0205586	0.512227
3.3	0.263785	0.0240035	-0.0977645	-0.00399518	-0.177299	-0.206935	-0.0764975	0.000420294	0.802882	0.000301949	-0.00716721	0.00115565	0.0958755	-0.00119941	-0.0338089	0.0560456	-0.0600585	0.174697	-0.607353	0.0172861	0.146691	0.0444022	0.21106	-0.0332747	-0.166179	-0.0410619	-0.0291716	-0.00510396	-0.372713	-0.184676	-0.289288	0.016704	0.0341582	0.0131709	0.17579	0.0106163	-0.799641	0.0172047	0.00652951	-0.0767462	0.00955134	0.337334	-0.360046	0.0161327	0.0725803	-0.0120713	-0.111093	0.0104587	0.512284
3.31	0.263871	0.0277956	-0.0983027	-0.00729017	-0.179061	-0.159987	-0.0764928	0.000362309	0.802888	0.000870772	-0.00715509	0.00141299	0.0958204	-0.0131513	-0.0332934	0.0473142	-0.058483	0.139838	-0.607164	0.0157638	0.146973	0.0165692	0.210756	-0.0274157	-0.16666	-0.0489223	-0.0291658	-0.0302963	-0.374335	-0.144294	-0.289058	0.0287632	0.0342784	0.0137055	0.175865	0.00420206	-0.799509	0.00612971	0.00588999	-0.0533873	0.0126608	0.281169	-0.359798	0.0358662	0.0724093	-0.0164631	-0.110924	0.0256265	0.512304
3.32	0.264015	0.0250734	-0.0987358	-0.0060893	-0.180381	-0.118339	-0.0764918	-0.000204372	0.8029	0.00120637	-0.00713873	0.00181204	0.0956925	-0.0152617	-0.0328172	0.0457766	-0.0572301	0.114315	-0.607016	0.0135604	0.147101	0.00650135	0.210495	-0.0215278	-0.167266	-0.046283	-0.0293704	-0.0475703	-0.375704	-0.126906	-0.288737	0.0333179	0.0343974	0.00693155	0.17587	-0.0020643	-0.799467	0.00272279	0.00545336	-0.0361942	0.0151679	0.222641	-0.35944	0.0430557	0.0721848	-0.0196391	-0.110637	0.0333663	0.512339
3.33	0.26416	0.0238466	-0.0990367	-0.00142755	-0.18138	-0.0898971	-0.0764969	-0.000831738	0.80291	0.00119775	-0.00712094	0.00159586	0.0955678	-0.0144268	-0.0323719	0.0421303	-0.0561534	0.100302	-0.606897	0.0102419	0.147104	-0.00294015	0.210316	-0.0153612	-0.16786	-0.0445809	-0.0296309	-0.0423939	-0.376903	-0.106058	-0.28839	0.034963	0.0344366	0.00216929	0.175819	-0.00730996	-0.799453	-0.00247254	0.00513522	-0.0259613	0.0171801	0.18234	-0.359026	0.0471326	0.0719427	-0.0186802	-0.11033	0.0336222	0.512373
3.34	0.264291	0.0175868	-0.0992319	0.00260121	-0.182142	-0.0684586	-0.0765092	-0.00156941	0.802919	0.000575369	-0.00710893	0.000762408	0.0954751	-0.00715032	-0.0319824	0.034687	-0.0552268	0.0856419	-0.606812	0.00576825	0.147059	-0.00607213	0.210201	-0.00879215	-0.16835	-0.0348881	-0.0297802	-0.0211763	-0.377841	-0.0788038	-0.288057	0.0304498	0.0344409	-0.00315715	0.17574	-0.00666695	-0.79946	-0.00141725	0.00493014	-0.0151781	0.0188463	0.153234	-0.358599	0.0438515	0.0717083	-0.0175829	-0.11004	0.0300173	0.512413
3.35	0.264368	-0.00382372	-0.0994377	-0.0500032	-0.182386	0.0547614	-0.0765274	-0.00199815	0.802926	0.000779584	-0.00711316	-0.00252703	0.0953418	-0.0391259	-0.0316385	0.0329148	-0.054838	-0.053792	-0.606655	0.0442197	0.147019	-0.000833381	0.210093	-0.015013	-0.16855	0.0304534	-0.0299122	-0.0267647	-0.378171	0.0558311	-0.287926	-0.0254601	0.0343673	-0.0181529	0.175719	0.00824706	-0.799464	0.0014054	0.00518936	0.113837	0.0200044	0.0395008	-0.358204	0.0443837	0.0713603	-0.053583	-0.109721	0.0531823	0.512459
3.36	0.264474	-0.00199536	-0.0996753	-0.0516795	-0.180859	0.203514	-0.07655	-0.00273738	0.802942	0.00220129	-0.00715903	-0.00581921	0.0946917	-0.0733199	-0.0315831	-0.0405445	-0.0561795	-0.187248	-0.60603	0.0617241	0.147158	0.0381105	0.209959	-0.0125725	-0.168124	0.0528633	-0.0302242	0.0142227	-0.376798	0.196157	-0.288464	-0.0601619	0.0340538	-0.0225704	0.175821	-0.000463952	-0.799589	-0.0168325	0.00689375	0.184966	0.0193123	-0.179321	-0.357779	0.0487438	0.0708434	-0.0324372	-0.109067	0.0699349	0.512561
3.37	0.26459	-0.0218263	-0.0993639	-0.0138979	-0.178516	0.248004	-0.0765834	-0.00383334	0.802958	0.000727743	-0.00721296	-0.00442835	0.0941535	-0.0259553	-0.0322123	-0.0781747	-0.0584121	-0.239203	-0.605639	0.0179513	0.147683	0.0406788	0.209944	0.00671048	-0.167492	0.0575823	-0.0301406	0.0345831	-0.374466	0.248064	-0.288964	-0.0359321	0.0339383	-0.0159057	0.17576	-0.0113996	-0.79968	0.00731331	0.00858491	0.15026	0.0166231	-0.337848	-0.357393	0.0365292	0.0705784	-0.0130922	-0.108512	0.0443278	0.512696
3.38	0.264578	-0.0245089	-0.0987936	0.00446592	-0.176229	0.212742	-0.076625	-0.0044408	0.802961	-0.000191326	-0.00724347	-0.00178604	0.0940059	0.00335702	-0.0329239	-0.0631734	-0.0606458	-0.198586	-0.605624	-0.0127299	0.147654	-0.0392043	0.210113	0.0258006	-0.166946	0.0435663	-0.030112	0.0131864	-0.372191	0.19248	-0.289163	-0.00967431	0.0337449	-0.0224211	0.175606	-0.0169099	-0.799593	0.0147776	0.00984749	0.100294	0.013037	-0.36146	-0.357032	0.037319	0.070502	0.00385611	-0.108289	0.00692727	0.512708
3.39	0.264523	-0.0214758	-0.0982345	0.00741717	-0.174431	0.162942	-0.0766714	-0.00469245	0.802958	-0.000368369	-0.00725417	-0.000682982	0.094063	0.0117114	-0.0334529	-0.0429628	-0.0623908	-0.152089	-0.605788	-0.0170036	0.147278	-0.0234532	0.210357	0.0219861	-0.166526	0.0415205	-0.0301776	0.00904529	-0.370564	0.136211	-0.289269	-0.0147881	0.0335123	-0.0230068	0.175445	-0.0146053	-0.799468	0.0127269	0.0106743	0.0695932	0.00961002	-0.318352	-0.356711	0.0291151	0.070548	0.0110625	-0.108382	-0.0177226	0.512734
3.4	0.264483	-0.010246	-0.0977934	0.00598737	-0.173102	0.117098	-0.0767184	-0.00465421	0.802953	-0.000622187	-0.00726186	-0.000971917	0.0941318	0.00434688	-0.0338743	-0.0407329	-0.0636918	-0.112476	-0.605924	-0.0110176	0.147193	0.00494708	0.210542	0.014527	-0.166117	0.0305458	-0.0301461	0.0252158	-0.369358	0.106183	-0.289444	-0.0197527	0.0332712	-0.024804	0.175329	-0.00888844	-0.799388	0.0019368	0.0112507	0.0487473	0.00672233	-0.257884	-0.356419	0.0244999	0.0706647	0.0168255	-0.108646	-0.0287637	0.512753
3.41	0.26452	-0.00196553	-0.0975106	0.000577274	-0.172152	0.0816875	-0.0767639	-0.0045398	0.802944	-0.00103709	-0.00727361	-0.00126446	0.0941112	-0.000728066	-0.0342751	-0.0406647	-0.0647118	-0.0934879	-0.606012	-0.00904288	0.147295	0.0171443	0.210659	0.00945705	-0.165761	0.0232051	-0.0299533	0.0355094	-0.368366	0.090489	-0.289661	-0.0237484	0.033028	-0.0270147	0.175276	-0.00260309	-0.799429	-0.00644035	0.0116799	0.0359773	0.00441832	-0.206091	-0.356163	0.0168863	0.0708297	0.0206748	-0.108966	-0.0303755	0.512777
3.42	0.264567	-0.000411983	-0.0973499	-0.00327131	-0.171495	0.0548892	-0.0768081	-0.00427303	0.802932	-0.0014681	-0.00728401	-0.000693945	0.0940892	-0.000118335	-0.0346521	-0.0348959	-0.0655726	-0.0781638	-0.606095	-0.00757106	0.147532	0.0279257	0.21071	0.00175745	-0.165417	0.0246627	-0.0297347	0.0268616	-0.367533	0.0727205	-0.289935	-0.0312648	0.0327577	-0.0254374	0.17529	0.00514457	-0.799494	-0.00604275	0.0119768	0.0235656	0.00255825	-0.169357	-0.356038	0.00246315	0.0710304	0.0207757	-0.109279	-0.0293593	0.512825
3.43	0.264638	0.00704929	-0.0972817	-0.00117827	-0.171046	0.0275797	-0.0768493	-0.00398404	0.802918	-0.00146878	-0.00728533	0.000636349	0.0940246	-0.00405592	-0.0349492	-0.0267437	-0.0662572	-0.0471139	-0.606135	-0.00718847	0.147811	0.0269933	0.210719	0.00297285	-0.165151	0.0163439	-0.0296728	0.00658062	-0.366928	0.0357026	-0.290273	-0.0330524	0.0325207	-0.0233414	0.175363	0.00750898	-0.799581	-0.00969685	0.0121546	0.00209056	0.00100437	-0.13686	-0.356025	-0.00836673	0.0712357	0.0255975	-0.109554	-0.0262969	0.512835
3.44	0.264704	0.0146695	-0.097071	0.0697436	-0.171731	-0.154918	-0.0768895	-0.004117	0.802898	-0.00305694	-0.00725624	0.0053685	0.0943303	0.0724796	-0.0352133	-0.00783286	-0.0657938	0.129444	-0.606532	-0.073097	0.14804	0.0141065	0.210766	0.00819896	-0.165255	-0.045175	-0.0294527	0.0180345	-0.367527	-0.15705	-0.290258	0.0351899	0.0324149	0.00489352	0.17533	-0.00911117	-0.799596	0.0117251	0.011252	-0.175789	0.000442348	0.0423275	-0.356132	-0.0241938	0.0717523	0.0588264	-0.110028	-0.0722327	0.512837
3.45	0.264648	0.0199031	-0.0970991	0.0310984	-0.173937	-0.255079	-0.0769281	-0.00356169	0.802865	-0.00318847	-0.00719127	0.00676984	0.0950903	0.0617395	-0.0349079	0.0752281	-0.064037	0.211104	-0.607223	-0.0546993	0.147849	-0.04859	0.210792	-0.000904564	-0.165751	-0.0461751	-0.029411	-0.0443129	-0.369722	-0.267693	-0.289874	0.0311166	0.0323941	-0.0146586	0.175328	0.0106154	-0.799474	0.00503477	0.00941155	-0.172934	0.00193556	0.253502	-0.356283	-0.0113707	0.0722176	0.0343551	-0.11076	-0.0666747	0.512813
3.46	0.264605	0.0190436	-0.0976217	0.00859519	-0.176577	-0.260813	-0.076962	-0.0032369	0.802839	-0.00184547	-0.00713412	0.0042747	0.0956321	0.0370686	-0.0340978	0.0823671	-0.061778	0.216345	-0.60758	-0.0149481	0.147537	0.0115194	0.210654	-0.0240958	-0.166219	-0.0191213	-0.0296475	-0.0228545	-0.37261	-0.281109	-0.289778	-0.012689	0.0323	0.00157275	0.175515	0.0235825	-0.799463	-0.0005325	0.00785593	-0.132558	0.00512473	0.356782	-0.356316	-0.00111268	0.0724858	0.0182952	-0.111298	-0.0374621	0.512869
3.47	0.26453	0.0142165	-0.0982274	-0.00566332	-0.178861	-0.209268	-0.0769915	-0.00255402	0.802825	-0.000946362	-0.00710445	0.00200032	0.095948	0.0166748	-0.033396	0.0622931	-0.0598354	0.172057	-0.607577	0.00890277	0.147948	0.0420985	0.21035	-0.0302397	-0.166326	-0.00566661	-0.0297079	-0.00463215	-0.375005	-0.194103	-0.290005	-0.0223863	0.0323042	-0.00326226	0.175758	0.023291	-0.799433	0.000183981	0.00680069	-0.0826727	0.00869251	0.34786	-0.356299	0.00277597	0.072604	0.00903746	-0.111511	-0.00682638	0.512939
3.48	0.264527	0.0199059	-0.0988045	-0.0123443	-0.180623	-0.159619	-0.0770143	-0.00215081	0.802821	-3.38E-06	-0.00708661	0.00181017	0.096051	-0.000590505	-0.032837	0.0528056	-0.058317	0.129484	-0.607463	0.0102869	0.148019	-0.01013	0.210057	-0.0267348	-0.166499	-0.0205559	-0.0297879	-0.0257855	-0.376614	-0.135563	-0.290124	-0.00135857	0.0323234	0.0113763	0.175951	0.014355	-0.799456	-0.0084131	0.00612829	-0.0549592	0.0119516	0.299221	-0.356236	0.00753134	0.0726644	0.00553859	-0.111481	0.0124082	0.512955
3.49	0.264615	0.0233683	-0.0992689	-0.0108262	-0.181893	-0.110377	-0.0770342	-0.00185682	0.802825	0.000663981	-0.00706667	0.00215397	0.0960074	-0.0143263	-0.0323266	0.0482585	-0.05719	0.101409	-0.607341	0.0138419	0.148057	0.005307	0.2098	-0.0225857	-0.166864	-0.0294948	-0.0300386	-0.0464341	-0.377838	-0.110059	-0.290074	0.0112616	0.0324659	0.0159783	0.176045	0.00455848	-0.799539	-0.0116691	0.0056712	-0.0374716	0.0146209	0.236454	-0.356183	0.004296	0.0726825	0.000988138	-0.111318	0.0194044	0.512953
3.5	0.264766	0.0227847	-0.0995899	-0.0059701	-0.182767	-0.0757519	-0.077052	-0.00180278	0.802834	0.000885035	-0.00704546	0.00196017	0.095862	-0.0181971	-0.0318628	0.0431212	-0.0562398	0.0878379	-0.607204	0.0136313	0.147987	-0.0118653	0.209617	-0.0148874	-0.167349	-0.0340933	-0.0303671	-0.0467751	-0.378858	-0.0892821	-0.289899	0.022223	0.0326459	0.0181316	0.176042	-0.00438732	-0.799641	-0.010055	0.00534981	-0.0262784	0.0167501	0.192402	-0.356173	0.00157001	0.0726792	-0.000344082	-0.111112	0.0214286	0.51292
3.51	0.264925	0.021987	-0.0997772	-0.000154543	-0.183359	-0.0485101	-0.0770697	-0.00177667	0.802843	0.00094451	-0.00703011	0.0010072	0.0957132	-0.0171334	-0.0314791	0.0306226	-0.055446	0.0708816	-0.607099	0.00860732	0.147935	-0.00404731	0.209504	-0.0102962	-0.167807	-0.0361005	-0.0305854	-0.0261817	-0.379632	-0.0612404	-0.289656	0.0271693	0.0328237	0.0214489	0.175974	-0.0102913	-0.799711	-0.00800355	0.00513201	-0.0167234	0.0185038	0.159195	-0.356209	-0.00246916	0.0726721	-0.000483311	-0.110921	0.0175129	0.512877
3.52	0.265094	0.0119872	-0.0999083	-0.0342098	-0.18358	0.0363089	-0.0770863	-0.00139255	0.802853	0.00119545	-0.00702895	-0.00157029	0.0955072	-0.0437614	-0.0312081	0.024847	-0.0550118	-0.0261313	-0.606977	0.034087	0.147876	-0.00522133	0.209418	-0.0118557	-0.168158	-0.00545874	-0.0306553	-0.0239421	-0.379963	0.0348235	-0.289414	0.00350406	0.0330418	0.0154577	0.175881	-0.00164093	-0.799772	-0.00640173	0.0051767	0.0688455	0.0198627	0.0820219	-0.356274	-0.00266593	0.0725944	-0.0310347	-0.110726	0.0307553	0.512824
3.53	0.265321	0.0144605	-0.100158	-0.063729	-0.182124	0.208413	-0.0770985	-0.00119068	0.802873	0.00300264	-0.00706911	-0.00581813	0.0947232	-0.103494	-0.0311204	-0.0343742	-0.0562423	-0.18551	-0.606351	0.0738321	0.147933	0.0200448	0.209291	-0.0101945	-0.168018	0.0264465	-0.0309342	1.92E-05	-0.37868	0.197896	-0.289709	-0.042381	0.0330337	-0.00414954	0.175919	-0.00318742	-0.799932	-0.0271692	0.00668146	0.186768	0.0196344	-0.132236	-0.356307	0.00947631	0.072227	-0.0264838	-0.110175	0.0645094	0.512818
3.54	0.265666	-0.0018464	-0.0999178	-0.0222242	-0.179629	0.268044	-0.0771147	-0.00200808	0.8029	0.00209175	-0.00712785	-0.00523672	0.0938142	-0.0606605	-0.0317452	-0.0858236	-0.0585264	-0.254587	-0.605821	0.0293595	0.14821	0.0194592	0.209288	0.00842984	-0.167711	0.0254283	-0.030796	0.0362916	-0.376257	0.270321	-0.290016	-0.0150012	0.0331815	0.0227043	0.175777	-0.0239309	-0.800166	-0.00296202	0.00841669	0.156189	0.0173267	-0.311861	-0.356272	0.000150769	0.0720546	-0.00974798	-0.109594	0.0474128	0.512881
3.55	0.265832	-0.011897	-0.0993324	-0.00148246	-0.177054	0.246162	-0.077136	-0.00212454	0.802915	0.00109381	-0.00716687	-0.00258371	0.0933584	-0.0267309	-0.0325378	-0.0732461	-0.0610262	-0.226432	-0.605691	0.0011205	0.148152	-0.0247225	0.209447	0.0228402	-0.167404	0.0159724	-0.0306266	0.0158633	-0.373646	0.233122	-0.290002	0.0152463	0.0333254	0.00870211	0.175518	-0.0272972	-0.800106	0.0165568	0.00976053	0.110322	0.0138466	-0.362868	-0.356296	-0.00306566	0.0720283	0.00344859	-0.10928	0.0151991	0.512863
3.56	0.265966	-0.00472031	-0.0987106	0.00806012	-0.174936	0.193599	-0.0771572	-0.00211469	0.802925	0.00104312	-0.00718439	-0.00126522	0.0930829	-0.0218323	-0.0331808	-0.0588906	-0.0629931	-0.168437	-0.605719	-0.00331934	0.147881	-0.0133825	0.209689	0.0259422	-0.167301	0.00160415	-0.0305541	0.00964687	-0.371669	0.166926	-0.289794	0.0223568	0.0334144	0.0100414	0.175218	-0.0304695	-0.799978	0.014164	0.0106393	0.0702942	0.0103421	-0.329603	-0.356281	0.00384948	0.0720963	0.00857735	-0.109274	-0.00877783	0.512794
3.57	0.266125	0.00528937	-0.0981975	0.00576489	-0.173321	0.14407	-0.0771769	-0.00186023	0.802934	0.000731077	-0.00719752	-0.00150948	0.0928098	-0.0264024	-0.0337186	-0.053872	-0.0644605	-0.125828	-0.605724	0.00084703	0.1479	0.00976683	0.209902	0.017831	-0.167278	-0.008924	-0.0304054	0.0219216	-0.370203	0.130142	-0.289588	0.0190088	0.0335068	0.00639274	0.174937	-0.0252946	-0.799895	0.00546207	0.0112354	0.0500941	0.00733679	-0.268848	-0.356209	0.00847254	0.0722019	0.012307	-0.109438	-0.0219151	0.512746
3.58	0.26635	0.0136042	-0.0978522	0.000163357	-0.172145	0.102103	-0.0771944	-0.00162632	0.80294	0.000426499	-0.00721499	-0.00190343	0.0924758	-0.0302906	-0.03423	-0.0525845	-0.0656183	-0.107111	-0.605703	0.00210417	0.147998	0.0139967	0.210036	0.0107975	-0.16732	-0.0174623	-0.0300875	0.0344045	-0.369009	0.110656	-0.289399	0.0167935	0.0335548	0.00337537	0.17471	-0.0185075	-0.799917	-0.00328355	0.0116652	0.0361607	0.00494872	-0.21195	-0.356105	0.00491025	0.0723274	0.0139926	-0.109675	-0.0235469	0.5127
3.59	0.266593	0.0197271	-0.0976473	-0.00477998	-0.171309	0.0708205	-0.0772102	-0.00154796	0.802942	0.000154996	-0.00723232	-0.00140743	0.0921307	-0.0337463	-0.0347079	-0.0458343	-0.0666258	-0.0902914	-0.605671	0.00381952	0.148191	0.02084	0.210109	0.00520454	-0.167374	-0.0204488	-0.029714	0.0268132	-0.367999	0.0906051	-0.289271	0.00914271	0.0335382	-0.00263157	0.174562	-0.0110892	-0.799979	-0.00883843	0.0119613	0.0234702	0.00303689	-0.172828	-0.356062	-0.000222592	0.0724527	0.0111244	-0.109901	-0.0207295	0.512679
3.6	0.266845	0.0186295	-0.0975472	-0.00646827	-0.170723	0.0477413	-0.077225	-0.00141113	0.802942	-4.73E-05	-0.0072409	-0.000252737	0.0917791	-0.0299159	-0.0350903	-0.0333961	-0.0674358	-0.0680007	-0.605623	0.00375053	0.148355	0.0119183	0.210148	0.00386992	-0.167481	-0.0153127	-0.0294845	0.00664374	-0.367234	0.0616942	-0.289223	0.000591475	0.0335176	-0.00304921	0.174479	-0.0053802	-0.800063	-0.00436496	0.0121337	0.011597	0.00144643	-0.14603	-0.356104	-0.009718	0.072548	0.00764215	-0.110088	-0.0183303	0.512655
3.61	0.26704	0.0256935	-0.0973579	0.0659847	-0.170955	-0.113524	-0.0772396	-0.00162727	0.802938	-0.00114181	-0.00722499	0.00405705	0.0917431	0.0416619	-0.0354088	-0.0255768	-0.0673962	0.0991535	-0.605824	-0.0578104	0.148458	0.00791795	0.210213	0.0123491	-0.167785	-0.0713465	-0.029222	0.0243811	-0.367376	-0.118074	-0.288985	0.0607389	0.0335491	0.018094	0.174337	-0.0235242	-0.800044	0.0144796	0.0115576	-0.155349	0.000549022	-0.00030065	-0.356263	-0.0246638	0.0728498	0.0475838	-0.110384	-0.055419	0.51262
3.62	0.267022	0.0176832	-0.0971923	0.0489019	-0.172893	-0.231139	-0.0772552	-0.00138328	0.802917	-0.00239673	-0.00716764	0.00650864	0.0924198	0.0642825	-0.0353374	0.0529123	-0.0658753	0.191072	-0.606497	-0.057997	0.148332	-0.0291324	0.21029	-0.000355538	-0.168416	-0.0676049	-0.0289127	-0.0237265	-0.369292	-0.246067	-0.288273	0.0671273	0.0336747	-0.00716123	0.174166	-0.00479486	-0.799744	0.0278338	0.00969531	-0.185066	0.00153859	0.200401	-0.356504	-0.0169435	0.0732198	0.0202197	-0.111012	-0.0629234	0.512555
3.63	0.267007	0.0239374	-0.0975743	0.0172071	-0.175456	-0.264112	-0.077267	-0.00108749	0.802898	-0.00130455	-0.00710933	0.00460569	0.0929361	0.0343014	-0.0346333	0.0797223	-0.0636422	0.230706	-0.606887	-0.0193608	0.14819	0.014579	0.210197	-0.0205791	-0.169119	-0.0497722	-0.0289882	-0.0253429	-0.372108	-0.289625	-0.287769	0.0279801	0.0336278	0.00414186	0.174187	0.00824848	-0.799575	0.00983018	0.0080165	-0.147068	0.0043716	0.34246	-0.356522	0.00724188	0.0733466	0.00430606	-0.111522	-0.037314	0.512511
3.64	0.266941	0.0101088	-0.0981353	0.0020587	-0.177853	-0.220805	-0.0772775	-0.000978095	0.802889	-0.000596863	-0.00707817	0.00189154	0.0932739	0.0258904	-0.0339492	0.0600452	-0.0615662	0.178482	-0.606946	0.00316008	0.148428	0.0161652	0.209956	-0.027154	-0.169431	-0.0147806	-0.0289654	0.00187601	-0.374684	-0.214579	-0.287692	-0.00413432	0.0336358	-0.00579677	0.174331	0.0166282	-0.79943	0.017048	0.00682646	-0.0930515	0.00791693	0.352112	-0.356412	0.0169324	0.0733001	-0.00875339	-0.111719	-0.00265795	0.512579
3.65	0.266874	0.0148056	-0.0986784	-0.00562025	-0.179753	-0.173141	-0.0772858	-0.000705388	0.802887	-9.08E-06	-0.00706333	0.00138766	0.0934739	0.00881533	-0.0334231	0.0496818	-0.0600025	0.137124	-0.606879	0.00729476	0.148471	-0.00157882	0.209688	-0.0263545	-0.169608	-0.0234605	-0.0289322	-0.0137426	-0.376474	-0.150974	-0.287691	0.00783409	0.0336029	0.00105284	0.174478	0.011757	-0.799304	0.00497785	0.00607115	-0.061803	0.011247	0.308931	-0.356178	0.0307035	0.0731626	-0.0134446	-0.111642	0.0192811	0.512606
3.66	0.266887	0.0174604	-0.0991267	-0.00447276	-0.181184	-0.126351	-0.0772932	-0.000753063	0.802889	0.000433178	-0.0070481	0.00166463	0.0935425	-0.00146023	-0.0329486	0.0449928	-0.0587608	0.112356	-0.606806	0.0068824	0.148458	-0.00555913	0.209452	-0.0200435	-0.169939	-0.0288226	-0.0290742	-0.0354016	-0.377844	-0.125146	-0.287571	0.0154946	0.033592	-0.00287559	0.174572	0.00644295	-0.79927	-0.00279664	0.00555879	-0.0430779	0.0140256	0.246989	-0.355872	0.0354231	0.0729679	-0.0180596	-0.11141	0.0313821	0.512637
3.67	0.266946	0.0141857	-0.0994306	0.00102848	-0.182225	-0.0917559	-0.0773025	-0.00105167	0.802893	0.000458036	-0.00703125	0.00157795	0.0935534	0.000513719	-0.0325115	0.0419446	-0.057704	0.0990781	-0.606755	0.00258977	0.148359	-0.0114569	0.209288	-0.012542	-0.170344	-0.0264232	-0.0293324	-0.0384417	-0.379023	-0.107079	-0.287395	0.0193571	0.0335814	-0.00186792	0.174594	-0.000910391	-0.799288	-0.00198845	0.00519385	-0.0307046	0.0162417	0.199372	-0.355553	0.0344056	0.0727452	-0.0187663	-0.11112	0.0314331	0.512664
3.68	0.267005	0.01214	-0.0995991	0.00557168	-0.182996	-0.0659087	-0.0773149	-0.0013546	0.802896	0.000213098	-0.00701937	0.000678974	0.0935891	0.00259853	-0.0321374	0.0334497	-0.05677	0.0858595	-0.606757	-0.00210115	0.148272	-0.00745331	0.209197	-0.00791274	-0.170711	-0.0259152	-0.0295291	-0.0237618	-0.379985	-0.0818468	-0.287181	0.022743	0.0335285	-0.00631713	0.174566	-0.00399334	-0.799308	-0.00285027	0.00493865	-0.0186466	0.0180588	0.166265	-0.355237	0.0318968	0.0725176	-0.0189059	-0.110846	0.0272581	0.51268
3.69	0.267069	0.00732518	-0.0996906	-0.00853878	-0.183506	-0.0159314	-0.077329	-0.00135567	0.802896	0.000103241	-0.00701973	-0.00126077	0.0936165	-0.00920605	-0.0318675	0.0227377	-0.0560505	0.0301069	-0.606786	0.00756706	0.148209	-0.00418392	0.209149	-0.00464883	-0.170987	-0.00989197	-0.0295762	-0.0114491	-0.380626	-0.021424	-0.286972	0.00869889	0.0334606	-0.00703796	0.174522	-0.000445098	-0.799343	-0.00545469	0.00485763	0.0270107	0.0195546	0.116187	-0.354968	0.0299382	0.0722858	-0.0328835	-0.110585	0.0308179	0.512714
3.7	0.267155	0.00528282	-0.0999258	-0.0662912	-0.182578	0.168646	-0.0773415	-0.00123647	0.802904	0.00176402	-0.00705796	-0.00609528	0.0931722	-0.0828475	-0.0317074	-0.0132877	-0.0568007	-0.152594	-0.60638	0.0643891	0.148222	0.011111	0.20905	-0.00930693	-0.170787	0.0418514	-0.02985	-0.0117387	-0.379839	0.158736	-0.287282	-0.056321	0.0332394	-0.0364289	0.174625	0.010045	-0.79947	-0.028929	0.00609711	0.188173	0.0197569	-0.0820221	-0.354713	0.0430996	0.0717516	-0.0459668	-0.110062	0.0710039	0.512775
3.71	0.267451	-0.00422803	-0.0998255	-0.0275203	-0.180386	0.245123	-0.0773579	-0.00224693	0.802922	0.00132302	-0.0071254	-0.00666285	0.0923413	-0.0542633	-0.0321778	-0.0780182	-0.0587753	-0.23453	-0.605866	0.0284965	0.148429	0.0185437	0.209027	0.00696902	-0.170402	0.0433654	-0.0298378	0.0377165	-0.377781	0.242603	-0.287793	-0.0454776	0.0330852	-0.000489755	0.174622	-0.00575428	-0.79984	-0.0183391	0.00792318	0.170773	0.0179552	-0.271194	-0.354356	0.0294753	0.0713917	-0.0216075	-0.109427	0.0545052	0.5129
3.72	0.267521	-0.0245505	-0.0992749	-0.00013205	-0.177918	0.243394	-0.0773843	-0.00287677	0.802926	-0.000412152	-0.00718121	-0.00429205	0.0920329	-0.00584126	-0.0329819	-0.0772611	-0.0612298	-0.233467	-0.605791	-0.00909711	0.148404	-0.0166076	0.209187	0.0241151	-0.169787	0.0494303	-0.0296523	0.0334681	-0.375275	0.234476	-0.288148	-0.0233996	0.0330061	-0.0143071	0.174515	-0.0127187	-0.79987	0.0111448	0.0094245	0.126691	0.0146884	-0.357941	-0.354151	0.0180711	0.0712408	-0.00367223	-0.109044	0.0215039	0.513
3.73	0.267496	-0.0205185	-0.0986308	0.0106218	-0.175814	0.192618	-0.0774142	-0.00312454	0.802918	-0.00102937	-0.00721311	-0.00239662	0.0920188	0.00748251	-0.0336534	-0.0573671	-0.0632211	-0.164599	-0.605959	-0.0215524	0.148287	-0.00164621	0.20945	0.0291514	-0.169287	0.0393967	-0.0295785	0.0187723	-0.373252	0.168669	-0.288334	-0.0181329	0.0328471	-0.0168079	0.174393	-0.0111547	-0.79976	0.0122722	0.0104479	0.0818136	0.0111518	-0.338326	-0.353973	0.0163696	0.0712563	0.00817209	-0.109007	-0.0104911	0.513007
3.74	0.267488	-0.0114079	-0.0980775	0.0109564	-0.174227	0.142345	-0.0774447	-0.00303318	0.802906	-0.00127624	-0.00723537	-0.00227742	0.0920594	0.00568812	-0.0341969	-0.0522141	-0.0646275	-0.122097	-0.606171	-0.0202682	0.148319	0.00635451	0.209721	0.0249047	-0.168884	0.0307129	-0.0295172	0.0240819	-0.371781	0.126776	-0.288541	-0.0238227	0.0326652	-0.0190538	0.174304	-0.00536351	-0.799678	0.00522268	0.0111235	0.0561179	0.00802801	-0.283381	-0.35381	0.0149672	0.0713556	0.0138546	-0.109208	-0.0273801	0.513018
3.75	0.267546	-0.00269491	-0.0976892	0.00504049	-0.173086	0.0991507	-0.0774736	-0.00286751	0.802893	-0.00146344	-0.00726053	-0.0027295	0.0920414	0.00146552	-0.0347068	-0.0506359	-0.0657422	-0.103289	-0.606358	-0.0185493	0.148413	0.0143897	0.209923	0.0173424	-0.168554	0.0224882	-0.0293442	0.0342858	-0.370648	0.0995143	-0.288789	-0.0272555	0.0324964	-0.0165799	0.17427	0.000690141	-0.799698	-0.00237651	0.0116101	0.0414186	0.00549759	-0.224959	-0.353653	0.00847535	0.0715017	0.0181696	-0.10951	-0.0292525	0.513038
3.76	0.26762	0.00201613	-0.09745	-0.00102909	-0.172292	0.0676133	-0.0775008	-0.00265119	0.802875	-0.00175438	-0.00728802	-0.00262194	0.0920133	-0.00136599	-0.0351912	-0.0452372	-0.0667025	-0.0893424	-0.606529	-0.0161392	0.148554	0.01306	0.210057	0.0102685	-0.168225	0.0208502	-0.029088	0.0339024	-0.369738	0.0805135	-0.289094	-0.0344683	0.0323124	-0.0170736	0.174311	0.00752432	-0.799744	-0.00565866	0.0119653	0.0303076	0.00347616	-0.182288	-0.353617	-0.00254988	0.0716777	0.0181583	-0.109816	-0.0296102	0.513094
3.77	0.267708	0.00388578	-0.097336	-0.00476216	-0.171751	0.043376	-0.0775265	-0.0024866	0.802857	-0.00194251	-0.00731023	-0.00174308	0.0919561	-0.00343889	-0.035578	-0.0319733	-0.0675083	-0.0709089	-0.606663	-0.0116862	0.148643	0.00595447	0.210139	0.0072551	-0.167929	0.0234006	-0.028908	0.0199214	-0.369035	0.0571513	-0.289479	-0.0435554	0.0321701	-0.0136734	0.174415	0.0137345	-0.799807	-0.00365575	0.0122044	0.0176947	0.00181365	-0.152296	-0.353705	-0.0182599	0.0718678	0.0165221	-0.110086	-0.0277606	0.513132
3.78	0.267776	0.0147554	-0.0972201	0.0481841	-0.171751	-0.0809185	-0.0775518	-0.00257045	0.802837	-0.00270146	-0.00731493	0.00173435	0.0920497	0.0434341	-0.0358563	-0.0233493	-0.0677311	0.0686548	-0.606904	-0.0555671	0.148691	0.00389577	0.210228	0.0141577	-0.167751	-0.0223411	-0.0287635	0.0289451	-0.368915	-0.0780107	-0.289815	-0.00249134	0.0320779	0.00129482	0.174518	0.00234754	-0.799806	0.00588143	0.011971	-0.111769	0.000663704	-0.0395387	-0.353926	-0.0286263	0.0722022	0.0564183	-0.1104	-0.0537661	0.513139
3.79	0.267685	-0.000617886	-0.0970146	0.0588359	-0.173499	-0.218648	-0.0775787	-0.00274327	0.802799	-0.00452764	-0.00727644	0.0051783	0.0928655	0.0995249	-0.0358762	0.0416111	-0.066351	0.177741	-0.607696	-0.0837375	0.148602	-0.0246822	0.210366	0.0091417	-0.16795	-0.0228044	-0.028442	-0.000492121	-0.370523	-0.219432	-0.289652	0.0171207	0.0321912	0.00138688	0.17455	0.01444	-0.799552	0.0399192	0.0102487	-0.189005	0.00123568	0.151675	-0.354275	-0.0438917	0.0727678	0.0391554	-0.111075	-0.0749445	0.513133
3.8	0.267549	0.020598	-0.0973295	0.0177694	-0.176037	-0.272473	-0.0776019	-0.00202373	0.802758	-0.00360249	-0.00722573	0.00433828	0.0936617	0.0517124	-0.0352156	0.0875949	-0.0641643	0.240368	-0.608325	-0.0406378	0.148411	-0.000135305	0.210359	-0.0133707	-0.168312	-0.0293506	-0.0285913	-0.0390478	-0.373152	-0.289248	-0.289563	-0.0046945	0.0320821	-0.00296962	0.174759	0.0299005	-0.799316	0.00821783	0.00849401	-0.158102	0.00367286	0.321458	-0.354502	-0.0177064	0.0730998	0.0219873	-0.111708	-0.0525758	0.513081
3.81	0.267471	0.0114657	-0.0979421	-0.000195217	-0.178579	-0.238121	-0.07762	-0.0016787	0.80273	-0.0020716	-0.00719737	0.00137189	0.0941263	0.0342931	-0.0344368	0.0693825	-0.0619279	0.192656	-0.608554	-0.00945792	0.148541	0.0109383	0.21018	-0.0233639	-0.168539	0.00121969	-0.0287899	-0.0139717	-0.375873	-0.237967	-0.289798	-0.0374546	0.0321058	6.07E-05	0.175086	0.0346415	-0.799212	0.0119563	0.00717551	-0.104777	0.0071629	0.356886	-0.354618	-0.00772692	0.0732431	0.00687088	-0.112049	-0.0170227	0.513164
3.82	0.267398	0.0178095	-0.0985494	-0.00977757	-0.180611	-0.185395	-0.0776341	-0.00111801	0.802715	-0.000765894	-0.00719187	7.95E-05	0.094394	0.00952206	-0.0338608	0.0524554	-0.0602689	0.14273	-0.60857	0.00304045	0.148573	-0.00402085	0.209927	-0.0261449	-0.168595	-0.0110765	-0.0289	-0.0181579	-0.377859	-0.164444	-0.290123	-0.0215654	0.0321301	0.0114483	0.17539	0.0250713	-0.799111	0.0011981	0.00633561	-0.0671872	0.0105785	0.321361	-0.354655	0.00445057	0.0732737	5.60E-05	-0.112081	0.00796056	0.513206
3.83	0.267468	0.0242488	-0.099083	-0.0113152	-0.182125	-0.134018	-0.0776436	-0.000826216	0.802712	-7.51E-05	-0.00719088	0.000166519	0.0944047	-0.00967835	-0.0333635	0.0468252	-0.0589978	0.113299	-0.608498	0.00910449	0.148518	-0.00851226	0.209678	-0.0220277	-0.168895	-0.0279509	-0.02909	-0.0373996	-0.379289	-0.124668	-0.290215	0.000783817	0.0322616	0.0135234	0.17559	0.013694	-0.799146	-0.00812754	0.00578682	-0.0451162	0.0134988	0.261029	-0.354615	0.00613393	0.0732489	-0.00397548	-0.111923	0.0210045	0.513219
3.84	0.267606	0.0241708	-0.0994765	-0.00792455	-0.183189	-0.0937667	-0.0776525	-0.000897312	0.802714	0.000461539	-0.00718871	0.000197527	0.0942981	-0.0152755	-0.0328941	0.0453168	-0.0579569	0.0969347	-0.608401	0.00893567	0.148397	-0.0119262	0.209487	-0.0140205	-0.169338	-0.0328967	-0.0293709	-0.0448484	-0.380428	-0.101447	-0.29014	0.0128752	0.032417	0.0167377	0.17568	0.00470329	-0.799224	-0.00891781	0.00541346	-0.030976	0.0158364	0.209529	-0.354575	0.00456214	0.0731895	-0.00598014	-0.111687	0.0245808	0.51322
3.85	0.267754	0.0200658	-0.0997253	-0.00138768	-0.183937	-0.0634526	-0.077662	-0.000958454	0.802718	0.000480921	-0.00718931	-0.000443861	0.09418	-0.0133994	-0.032472	0.0364098	-0.0570459	0.0844776	-0.608322	0.00743907	0.148302	-0.00886359	0.209367	-0.00950657	-0.169793	-0.0331654	-0.0296091	-0.0313336	-0.381328	-0.0744433	-0.289962	0.0215531	0.03258	0.0150325	0.175683	-0.00293352	-0.799274	-0.00328736	0.00514891	-0.0207774	0.0177354	0.17196	-0.354581	-0.00438206	0.0731176	-0.00838651	-0.111442	0.0240886	0.513211
3.86	0.26792	0.0220791	-0.0998591	-0.00365583	-0.184428	-0.0323967	-0.0776711	-0.000855395	0.802724	0.000565508	-0.00719944	-0.00177393	0.0940414	-0.021575	-0.0321711	0.0230907	-0.0563017	0.0546617	-0.608263	0.0089741	0.148229	-0.00480991	0.209297	-0.0080811	-0.170216	-0.0372173	-0.0296793	-0.0159568	-0.381941	-0.0382746	-0.289709	0.0267381	0.0327358	0.0183619	0.175626	-0.00779593	-0.799316	-0.00701053	0.0049984	-0.000940194	0.0193039	0.138587	-0.354618	-0.00142896	0.0730429	-0.0120307	-0.111216	0.020627	0.51318
3.87	0.268104	0.00911127	-0.100116	-0.0739928	-0.183779	0.150375	-0.0776768	-0.000336922	0.802735	0.00209612	-0.00723984	-0.00649436	0.0935271	-0.0906933	-0.0319447	0.00368752	-0.0567402	-0.136614	-0.607866	0.0709177	0.148222	0.00702097	0.209186	-0.0135406	-0.170307	0.0287858	-0.0299128	-0.0275137	-0.381434	0.141425	-0.289783	-0.0399346	0.0328065	-0.0128285	0.175661	0.00860949	-0.799403	-0.0174158	0.00589965	0.176025	0.019892	-0.0389646	-0.35468	0.0078284	0.0726808	-0.0440796	-0.110798	0.0646042	0.513182
3.88	0.268556	0.0200679	-0.100183	-0.0429223	-0.181638	0.242302	-0.0776813	-0.000814236	0.802763	0.00285631	-0.00731625	-0.00799863	0.0923938	-0.0987464	-0.0322583	-0.0720431	-0.0586023	-0.2243	-0.607155	0.0551027	0.148402	0.0185491	0.209096	-0.00298544	-0.170234	0.00687487	-0.0299984	0.0207514	-0.3795	0.2372	-0.290122	-0.0232579	0.0327877	0.0178954	0.175623	-0.0153349	-0.799813	-0.0325119	0.00772687	0.174482	0.018526	-0.230822	-0.354533	0.0110164	0.0723549	-0.019788	-0.110151	0.0597996	0.513216
3.89	0.268829	-0.00941376	-0.0997398	-0.0103571	-0.179073	0.259774	-0.0776935	-0.00134593	0.802783	0.00129042	-0.00738787	-0.00598774	0.0917027	-0.0405481	-0.0330435	-0.084271	-0.0611133	-0.252004	-0.606847	0.0134912	0.148431	-0.0120628	0.209172	0.0174046	-0.169964	0.0184582	-0.0297898	0.0277182	-0.376923	0.255267	-0.290224	0.00597074	0.0329204	0.00181032	0.175419	-0.0252626	-0.79992	0.00952425	0.00929813	0.136049	0.0155245	-0.348233	-0.354515	-0.000969804	0.0722207	-0.00665558	-0.109682	0.0327368	0.513327
3.9	0.268978	-0.00768463	-0.0991146	0.00663589	-0.17675	0.214977	-0.0777075	-0.00145248	0.802794	0.00107206	-0.00743575	-0.00383205	0.091343	-0.0229463	-0.0337853	-0.0681994	-0.063336	-0.186163	-0.606801	-0.0016583	0.148347	-0.000126169	0.209366	0.0246685	-0.169819	0.00122276	-0.0296402	0.0149699	-0.374684	0.190005	-0.29003	0.0274335	0.0329689	0.00943396	0.17513	-0.0318194	-0.799824	0.0158765	0.0104016	0.086483	0.0119697	-0.34881	-0.354494	0.000860305	0.0722249	0.00491279	-0.109529	0.00129563	0.513296
3.91	0.2691	-0.0012305	-0.0985304	0.00841574	-0.174942	0.163364	-0.0777212	-0.00127006	0.802803	0.000853324	-0.00747091	-0.00343735	0.0910965	-0.0226389	-0.0343946	-0.0582754	-0.0649324	-0.136109	-0.606809	0.0021004	0.148375	0.00663012	0.209582	0.0190517	-0.169782	-0.00761441	-0.0294867	0.0190406	-0.373048	0.141572	-0.289754	0.0273589	0.0330124	0.00264577	0.174827	-0.0303146	-0.799686	0.0125068	0.0111168	0.0591561	0.00871594	-0.296976	-0.354467	0.00391515	0.0722937	0.00939688	-0.109629	-0.0186261	0.513276
3.92	0.269291	0.0112892	-0.098103	0.00372228	-0.17361	0.116812	-0.0777325	-0.00106264	0.802812	0.000765797	-0.00750714	-0.00382555	0.0907835	-0.0310191	-0.0349468	-0.0569323	-0.0661644	-0.110512	-0.606773	0.00502133	0.148497	0.0177104	0.209741	0.0122651	-0.169834	-0.0208243	-0.0291982	0.0322502	-0.371783	0.114579	-0.289488	0.0249888	0.0330547	0.002091	0.17456	-0.0243226	-0.799649	-0.00108081	0.0116174	0.0416013	0.00605685	-0.236173	-0.354391	0.0099289	0.0723995	0.0133046	-0.109848	-0.0232399	0.513235
3.93	0.2695	0.012478	-0.0978333	-0.00213437	-0.17266	0.0810911	-0.0777425	-0.00100311	0.802818	0.000440533	-0.00754582	-0.00374542	0.0904598	-0.0271902	-0.0354715	-0.0510978	-0.0671997	-0.0947865	-0.606722	0.00396415	0.148666	0.0147571	0.20983	0.00605414	-0.169885	-0.0186382	-0.0287911	0.0356993	-0.370728	0.0965535	-0.289274	0.0177434	0.0330364	-0.0059838	0.174363	-0.0157603	-0.799666	-0.000589914	0.0119735	0.0299696	0.00394101	-0.189021	-0.35432	0.00506326	0.0725231	0.0125691	-0.110101	-0.0248805	0.513221
3.94	0.269732	0.0215272	-0.0976985	-0.00752898	-0.172	0.0545069	-0.0777514	-0.000857515	0.80282	0.000335626	-0.00757929	-0.00283077	0.0901183	-0.0360251	-0.035912	-0.0395719	-0.068074	-0.0765358	-0.606664	0.0073217	0.148812	0.0138538	0.209874	0.00182326	-0.169986	-0.0249037	-0.0284533	0.0162179	-0.369883	0.0720264	-0.289131	0.0112797	0.0329725	-0.00593883	0.174241	-0.00972908	-0.799727	-0.0100028	0.012206	0.0176721	0.00221929	-0.156805	-0.354303	-0.00211484	0.0726357	0.00993063	-0.110337	-0.0220679	0.513193
3.95	0.269982	0.0252631	-0.0976126	0.0304471	-0.171702	-0.0307808	-0.0777595	-0.000895734	0.802821	1.24E-05	-0.00759839	-0.000178833	0.0898159	-0.000197866	-0.0362444	-0.0349737	-0.0685731	0.0218359	-0.606644	-0.0215171	0.148912	0.00875567	0.209895	0.00503835	-0.170214	-0.0501611	-0.0282459	0.0187541	-0.369471	-0.0288902	-0.288993	0.0352495	0.0329301	0.000607193	0.174134	-0.01887	-0.799806	-0.000117029	0.0121603	-0.0713182	0.000872128	-0.0813423	-0.354375	-0.0157207	0.0728037	0.0377448	-0.11055	-0.0349488	0.513168
3.96	0.270047	0.003379	-0.0973361	0.0717317	-0.17308	-0.193645	-0.0777699	-0.00108821	0.802809	-0.00249679	-0.00757581	0.0040362	0.0902734	0.086869	-0.0364522	0.0148598	-0.0675008	0.157641	-0.607184	-0.0718342	0.148899	-0.0165561	0.20998	0.00739223	-0.170768	-0.0603411	-0.0277773	0.0143581	-0.37077	-0.20129	-0.288338	0.0758902	0.0330748	0.0132247	0.173909	-0.0159024	-0.799604	0.0469954	0.0106061	-0.194802	0.00102445	0.107827	-0.354577	-0.0343342	0.0732711	0.0339812	-0.111106	-0.067857	0.513144
3.97	0.269902	0.0190882	-0.0974724	0.0304008	-0.175463	-0.262788	-0.0777784	-0.000627685	0.802786	-0.00174659	-0.00753296	0.00387621	0.091037	0.0510362	-0.0359944	0.0749913	-0.0654956	0.235179	-0.607746	-0.0360714	0.148728	-0.00501079	0.209967	-0.0116313	-0.171367	-0.0616303	-0.0276844	-0.0294385	-0.37328	-0.28837	-0.287668	0.0543429	0.0330003	-0.00899965	0.173844	0.00221818	-0.799222	0.0199583	0.00877006	-0.16977	0.00303839	0.290252	-0.354718	0.00388564	0.0735142	0.0142362	-0.111713	-0.0510033	0.513061
3.98	0.269821	0.0104896	-0.0980012	0.00882755	-0.178048	-0.246749	-0.077784	-0.000522257	0.802773	-0.000827532	-0.00750819	0.000963509	0.09149	0.0343689	-0.0352589	0.0679415	-0.0631748	0.207501	-0.607928	-0.00319763	0.148861	0.0189124	0.209772	-0.0223801	-0.171859	-0.0245325	-0.0277016	-0.00350229	-0.376125	-0.256305	-0.287358	0.00817955	0.0330069	-0.00216418	0.173934	0.0152714	-0.799038	0.0199441	0.00732174	-0.11795	0.00639846	0.356814	-0.354622	0.0140977	0.0735611	-0.00228985	-0.112071	-0.0178835	0.513104
3.99	0.269695	0.010217	-0.0985793	-0.00460186	-0.180197	-0.197041	-0.0777877	-0.000214989	0.80277	8.83E-05	-0.00750862	-0.000643726	0.0917859	0.0158986	-0.0346821	0.0530288	-0.0613844	0.154158	-0.60787	0.0106437	0.148952	0.000476142	0.209491	-0.0283296	-0.172018	-0.0186363	-0.0276328	-0.00294553	-0.37827	-0.176595	-0.287338	0.00407242	0.0329585	-0.00140614	0.174084	0.0142365	-0.798849	0.0115847	0.00639493	-0.0730108	0.00988325	0.332612	-0.354408	0.0308832	0.0734689	-0.00870783	-0.112107	0.0123854	0.51316
4	0.269655	0.0158147	-0.0990993	-0.00779005	-0.181854	-0.148059	-0.0777891	-0.000177076	0.802774	0.000426662	-0.00751532	-0.000567335	0.0919024	0.000444501	-0.0341962	0.046765	-0.0599982	0.122992	-0.607753	0.0123152	0.148919	-0.00631537	0.209209	-0.0260405	-0.172284	-0.0291694	-0.0276697	-0.0263792	-0.379809	-0.135436	-0.28723	0.0169118	0.0329582	0.000485438	0.174194	0.0076933	-0.798769	2.76E-05	0.00578867	-0.0490429	0.0129331	0.274641	-0.354069	0.0358335	0.0733185	-0.0144132	-0.111934	0.0262041	0.513194
4.01	0.269699	0.0163885	-0.0994961	-0.00358046	-0.183066	-0.107625	-0.0777911	-0.000349251	0.802781	0.000716953	-0.00751988	-0.000427714	0.0918951	-0.00423093	-0.0337415	0.0435912	-0.058856	0.106297	-0.607632	0.00960905	0.148814	-0.0135058	0.20898	-0.0179715	-0.172704	-0.0328282	-0.0278695	-0.0385304	-0.381077	-0.116255	-0.287014	0.024951	0.0329647	-0.000242317	0.174231	-3.90E-05	-0.798784	-0.00528754	0.00537356	-0.0353245	0.0153856	0.218366	-0.353693	0.0419469	0.0731304	-0.0153612	-0.111659	0.0322065	0.513226
4.02	0.269761	0.0149635	-0.0997554	0.00111315	-0.183956	-0.078487	-0.0777967	-0.000680074	0.802788	0.000557244	-0.00752627	-0.000994405	0.0918808	-0.00484442	-0.0333215	0.0379765	-0.0578484	0.0950518	-0.607551	0.00774391	0.148712	-0.00732666	0.208826	-0.012755	-0.173138	-0.0327953	-0.0280923	-0.0318044	-0.382149	-0.094695	-0.286747	0.028828	0.0329396	-0.00444012	0.174206	-0.00468551	-0.798829	-0.00770561	0.00508282	-0.0236216	0.017366	0.179883	-0.353314	0.0400718	0.0729312	-0.0152058	-0.111373	0.0310414	0.513263
4.03	0.269839	0.0126949	-0.0998955	0.00555735	-0.184613	-0.0559014	-0.0778052	-0.000990691	0.802793	0.000306489	-0.0075417	-0.00216043	0.0918665	-0.000773656	-0.0330072	0.0247644	-0.056973	0.0766315	-0.607511	0.00107122	0.148652	-0.00574635	0.208741	-0.00631212	-0.173523	-0.0306186	-0.0281671	-0.0105454	-0.382975	-0.0673884	-0.286447	0.0290996	0.0328952	-0.00480638	0.174142	-0.00690246	-0.798903	-0.00855219	0.00489476	-0.0129517	0.0190099	0.150299	-0.352948	0.0370904	0.0727455	-0.0134243	-0.111111	0.0265564	0.513295
4.04	0.269876	-0.0100227	-0.100098	-0.0614969	-0.184465	0.104295	-0.0778148	-0.00082741	0.802798	0.00106624	-0.00758166	-0.00648841	0.091686	-0.0504925	-0.0327569	0.0168534	-0.0569494	-0.097938	-0.607291	0.0555655	0.148632	0.00455767	0.208636	-0.014903	-0.173565	0.045186	-0.0283167	-0.0211653	-0.382944	0.0996128	-0.286433	-0.039333	0.0327866	-0.0264226	0.17416	0.0140228	-0.79898	-0.00675551	0.00545423	0.151773	0.0199306	0.0010917	-0.352646	0.0344174	0.0723646	-0.052298	-0.11075	0.059548	0.51335
4.05	0.270132	0.0186231	-0.100268	-0.0518065	-0.182648	0.214232	-0.077824	-0.00126345	0.802818	0.00256346	-0.00766317	-0.008983	0.0908125	-0.0969372	-0.0328924	-0.0545702	-0.0585149	-0.195114	-0.606619	0.0602936	0.148795	0.0234183	0.208523	-0.00598867	-0.173286	0.0193111	-0.0285234	0.0121168	-0.381337	0.204952	-0.286907	-0.043465	0.0325054	-0.00596576	0.174228	-0.00220636	-0.799367	-0.0521308	0.0072749	0.183678	0.0189825	-0.186363	-0.352201	0.0530277	0.0719173	-0.0258877	-0.110111	0.0640619	0.513407
4.06	0.270343	-0.0235939	-0.099932	-0.0128867	-0.180254	0.251309	-0.0778433	-0.00238968	0.802832	0.000293551	-0.00774862	-0.00766228	0.0901873	-0.0209472	-0.0335869	-0.0819323	-0.0608404	-0.249426	-0.606282	0.0102097	0.148917	-0.00269824	0.20856	0.0137103	-0.172812	0.0551847	-0.0283703	0.0422481	-0.378969	0.249583	-0.287307	-0.0343321	0.032494	-0.0125267	0.174149	-0.00972992	-0.799653	0.00223555	0.00895642	0.149923	0.0163207	-0.330782	-0.351848	0.0253616	0.0717132	-0.0076273	-0.109618	0.0371074	0.513595
4.07	0.270298	-0.0259489	-0.0993203	0.0059806	-0.177941	0.216186	-0.0778698	-0.00275552	0.802829	-0.000700107	-0.00781236	-0.00520244	0.0900935	0.00479017	-0.0343347	-0.0665961	-0.0631188	-0.193941	-0.606318	-0.0140269	0.148832	-0.00417705	0.208756	0.023917	-0.172191	0.0459725	-0.0282383	0.0278408	-0.376683	0.194941	-0.287563	-0.0192325	0.0323197	-0.0119492	0.174038	-0.0120074	-0.79958	0.0113235	0.0102111	0.0995008	0.0128083	-0.353671	-0.351615	0.0227879	0.0717033	0.00821451	-0.109446	0.00214783	0.513632
4.08	0.270235	-0.0213902	-0.0987269	0.0108834	-0.176125	0.163929	-0.0778983	-0.00280791	0.802819	-0.00119329	-0.00785785	-0.00419107	0.090154	0.0117024	-0.0349257	-0.0536446	-0.0647451	-0.136228	-0.606492	-0.0178973	0.148845	0.00424048	0.209009	0.0244734	-0.171693	0.0416379	-0.028172	0.0250886	-0.374996	0.143234	-0.287771	-0.0247898	0.0321704	-0.0223192	0.173944	-0.00670041	-0.799475	0.011323	0.0110224	0.0650446	0.00946314	-0.309751	-0.351409	0.0145917	0.0718115	0.0164493	-0.109576	-0.0226998	0.513634
4.09	0.270211	-0.00830635	-0.0982687	0.00545774	-0.174795	0.117791	-0.0779257	-0.00260667	0.802806	-0.00128802	-0.00790029	-0.0043885	0.0902113	0.00383379	-0.0354489	-0.0507346	-0.0659585	-0.11042	-0.606674	-0.0169432	0.148938	0.0177824	0.209232	0.019185	-0.171253	0.0294233	-0.0280462	0.0309098	-0.373727	0.110691	-0.288048	-0.0297079	0.0319764	-0.0139278	0.173907	-0.000365396	-0.799426	-0.00113879	0.0115725	0.0472436	0.00666439	-0.250614	-0.351234	0.0123932	0.0719834	0.0200919	-0.109862	-0.032464	0.513635
4.1	0.270268	-0.00112924	-0.097984	-0.000218384	-0.173847	0.0809516	-0.0779503	-0.00236445	0.802789	-0.00180225	-0.00794516	-0.00448796	0.0901814	-0.000785071	-0.0359473	-0.0488812	-0.066973	-0.093558	-0.606827	-0.0145245	0.149098	0.0130313	0.209387	0.0120376	-0.170897	0.023559	-0.0278225	0.0363697	-0.372725	0.0890764	-0.288364	-0.0347048	0.0318062	-0.0191846	0.173936	0.00679916	-0.79949	-0.0062154	0.0119763	0.0337378	0.00442182	-0.200442	-0.351098	0.00384267	0.072187	0.0220917	-0.110181	-0.0321755	0.513646
4.11	0.270345	0.00382236	-0.0978403	-0.00738907	-0.173187	0.0545412	-0.0779731	-0.00223577	0.80277	-0.00208276	-0.00798738	-0.00383072	0.0901235	-0.00518638	-0.0363816	-0.0370842	-0.0678488	-0.0807313	-0.606954	-0.0122048	0.149221	0.0113035	0.209485	0.00809156	-0.170557	0.0245687	-0.0276064	0.0258898	-0.371922	0.0690129	-0.288763	-0.0461138	0.0316312	-0.0154694	0.174043	0.0151483	-0.799576	-0.00965896	0.012262	0.0238722	0.00260876	-0.164599	-0.351089	-0.00703058	0.0724045	0.0210293	-0.110496	-0.029941	0.513663
4.12	0.270433	0.00872783	-0.0977904	0.0087986	-0.172784	0.00372714	-0.0779955	-0.00230061	0.802748	-0.00224873	-0.00801927	-0.00201227	0.0900734	0.00912408	-0.0366881	-0.0276063	-0.0684943	-0.0205068	-0.607085	-0.024965	0.149292	0.00584723	0.209556	0.0096049	-0.170243	0.0152177	-0.027512	0.0207972	-0.37139	0.0115941	-0.289278	-0.0455986	0.0314898	-0.0107013	0.174221	0.0160283	-0.799666	-0.00617611	0.0123844	-0.0255123	0.00112665	-0.115247	-0.351185	-0.0180312	0.0726523	0.0381311	-0.110776	-0.0325821	0.513659
4.13	0.270442	-0.00197129	-0.0975768	0.0715076	-0.173827	-0.176084	-0.0780205	-0.00268933	0.802714	-0.00475755	-0.00801373	0.00278457	0.0905945	0.102208	-0.0368987	0.00581496	-0.0677072	0.14453	-0.607702	-0.0911801	0.149279	-0.0124977	0.209691	0.0175218	-0.170267	-0.0161735	-0.0271795	0.0307351	-0.372284	-0.172035	-0.289399	0.00540239	0.0315194	0.0136131	0.174301	0.00894144	-0.799592	0.0361887	0.0111553	-0.189257	0.000913643	0.0708725	-0.351393	-0.0405793	0.0732494	0.0560263	-0.111344	-0.0753721	0.513634
4.14	0.270107	-0.0042172	-0.0976085	0.0351789	-0.176077	-0.252119	-0.0780459	-0.00217353	0.802662	-0.00492661	-0.00797749	0.00387825	0.0917319	0.093013	-0.0365497	0.0752329	-0.0658819	0.217466	-0.608551	-0.0672816	0.149013	-0.0281948	0.209788	0.00352311	-0.170241	-0.00166454	-0.0271189	-0.0224099	-0.374481	-0.26441	-0.28944	-0.0115005	0.0314449	-0.0200848	0.174515	0.0306177	-0.799096	0.0390498	0.00928029	-0.176775	0.002467	0.246849	-0.351771	-0.025236	0.0737164	0.032784	-0.112046	-0.0648587	0.513611
4.15	0.269948	0.0144968	-0.0981461	0.00425899	-0.178694	-0.26019	-0.0780644	-0.00160465	0.802622	-0.00302506	-0.00794773	0.00163011	0.0924244	0.0437179	-0.0357404	0.0833609	-0.0635326	0.222572	-0.608993	-0.0241796	0.148962	0.0149906	0.209699	-0.018052	-0.17043	-0.00193532	-0.0273862	-0.0281462	-0.377277	-0.268682	-0.289679	-0.0407177	0.0313498	0.000482271	0.174882	0.0410965	-0.798893	0.00933924	0.00770025	-0.13323	0.00560265	0.353907	-0.351886	-0.00832027	0.0739648	0.013607	-0.112551	-0.0336324	0.513584
4.16	0.269841	0.0106721	-0.0988042	-0.00866335	-0.180936	-0.20535	-0.0780784	-0.0011407	0.802598	-0.00187653	-0.00794456	-0.000670521	0.0927961	0.0236974	-0.0350547	0.0583044	-0.0616302	0.159403	-0.609095	-0.00246992	0.149069	-0.000675948	0.209496	-0.0225709	-0.170424	0.0101341	-0.0275959	-0.0135434	-0.379568	-0.190464	-0.290181	-0.0493512	0.0313537	0.0033881	0.175288	0.0377876	-0.798778	0.00918263	0.00665571	-0.0827228	0.00911443	0.33915	-0.351935	-0.00213495	0.0740369	0.0020849	-0.112709	-0.00224886	0.513658
4.17	0.26982	0.0200464	-0.0994067	-0.0143374	-0.182633	-0.152865	-0.0780876	-0.000798857	0.802584	-0.000913253	-0.00795393	-0.00100799	0.0929478	-0.000217041	-0.0345256	0.048607	-0.060246	0.120926	-0.609083	0.00398975	0.149047	-0.00174144	0.209256	-0.0212524	-0.170492	-0.00960231	-0.027804	-0.030031	-0.381176	-0.136416	-0.290567	-0.0265872	0.0314077	0.00934898	0.175628	0.0276844	-0.798737	-0.00405885	0.00599536	-0.0544569	0.0122725	0.287934	-0.351895	0.00891357	0.0740294	-0.00286552	-0.112621	0.0173088	0.513666
4.18	0.269938	0.0261361	-0.0998875	-0.0125615	-0.183833	-0.105865	-0.0780945	-0.000710641	0.802577	-0.000481476	-0.007963	-0.00083582	0.0928831	-0.0145806	-0.0340527	0.0444272	-0.0591616	0.0988657	-0.609025	0.00539344	0.148959	-0.0146912	0.20906	-0.0154278	-0.170798	-0.0238766	-0.0280965	-0.0435102	-0.382381	-0.106548	-0.29074	-0.00925897	0.0315188	0.0118432	0.175854	0.0165348	-0.798818	-0.0126703	0.00554919	-0.0377757	0.0148504	0.229596	-0.351822	0.00583529	0.0739757	-0.00524302	-0.112404	0.0255223	0.513665
4.19	0.270103	0.0239909	-0.100222	-0.008079	-0.184659	-0.0720995	-0.0781023	-0.000803429	0.802574	-0.000415814	-0.00797192	-0.00106675	0.0927592	-0.0153699	-0.0336049	0.0420254	-0.0582397	0.0863719	-0.608982	0.00312714	0.14884	-0.0109983	0.208927	-0.00955672	-0.171198	-0.0270254	-0.0284052	-0.0414987	-0.383335	-0.0816046	-0.290765	0.00243278	0.031636	0.0095677	0.175979	0.00860943	-0.798925	-0.00995364	0.00523476	-0.025218	0.0169259	0.188406	-0.351763	0.00670539	0.0738962	-0.00758611	-0.112147	0.0253036	0.513657
4.2	0.27029	0.0246215	-0.100425	-0.00237497	-0.185209	-0.0453974	-0.0781101	-0.000822419	0.802572	-0.000274877	-0.00798675	-0.00197886	0.0926112	-0.018292	-0.0332397	0.0282269	-0.0574468	0.0708754	-0.608955	0.00245454	0.148743	-0.00922125	0.208851	-0.00369016	-0.171605	-0.0331874	-0.0286032	-0.0243188	-0.384027	-0.0546909	-0.290686	0.0126719	0.0317494	0.0145819	0.176023	0.000816295	-0.79902	-0.0109472	0.00502845	-0.0157707	0.0186427	0.156257	-0.351754	0.000964679	0.0738084	-0.0087264	-0.111904	0.0239965	0.513644
4.21	0.270461	0.0038158	-0.100611	-0.0533237	-0.185206	0.0788788	-0.0781165	-0.000414183	0.802573	0.000649252	-0.00801916	-0.00544254	0.0923531	-0.0540027	-0.0329764	0.0214348	-0.0572157	-0.067962	-0.608819	0.0447873	0.148681	-0.00102127	0.208783	-0.0111371	-0.171844	0.022554	-0.0287609	-0.0298774	-0.384139	0.0743345	-0.290666	-0.02976	0.0318455	-0.00301731	0.176071	0.0141703	-0.799089	-0.00329933	0.00528115	0.112121	0.0198354	0.0436898	-0.351804	-0.00296463	0.0735804	-0.0471546	-0.11162	0.0467573	0.513641
4.22	0.270793	0.0377765	-0.100867	-0.0700561	-0.183461	0.213494	-0.0781186	-0.000191389	0.802593	0.00328531	-0.00809493	-0.00885736	0.091376	-0.132257	-0.0329885	-0.0405083	-0.0586728	-0.188927	-0.608128	0.0774523	0.148789	0.0207434	0.208656	-0.0126076	-0.171726	-0.00375984	-0.0290838	-0.0152361	-0.382646	0.19922	-0.291106	-0.034647	0.0317496	0.00454508	0.176157	-0.00417687	-0.799386	-0.0578245	0.00698556	0.189274	0.0192878	-0.14235	-0.351738	0.0285554	0.0731329	-0.0313124	-0.110989	0.06776	0.513641
4.23	0.271301	0.00361177	-0.100688	-0.0281189	-0.181009	0.259263	-0.0781244	-0.000999051	0.802621	0.0019594	-0.00818289	-0.0082655	0.0902661	-0.0686042	-0.0335919	-0.0820765	-0.0609481	-0.254969	-0.607563	0.0329617	0.148927	0.00269639	0.208631	0.00658212	-0.171709	0.0140265	-0.0290048	0.0247284	-0.380304	0.259556	-0.29131	-0.00821754	0.031915	0.0121476	0.176023	-0.0201306	-0.799842	-0.0119104	0.00871454	0.158162	0.0170554	-0.297343	-0.351603	0.000436635	0.0728894	-0.0164791	-0.11041	0.0472565	0.513791
4.24	0.271489	-0.00717467	-0.10013	-0.00282477	-0.178494	0.241067	-0.0781358	-0.0011053	0.802635	0.00124123	-0.00825432	-0.00597668	0.0897523	-0.0350131	-0.0343871	-0.0768259	-0.0634408	-0.221553	-0.607375	0.0084948	0.148878	-0.0062102	0.208764	0.0176643	-0.171489	0.00382705	-0.028822	0.0190767	-0.37781	0.2229	-0.291232	0.0240043	0.0319665	0.00773195	0.175774	-0.029127	-0.799824	0.00924673	0.0100655	0.110531	0.0136878	-0.354143	-0.351647	-0.00479537	0.0728002	-0.00309785	-0.110089	0.0150572	0.513847
4.25	0.271645	-0.00360116	-0.0995231	0.00712053	-0.17643	0.187325	-0.0781468	-0.00101067	0.802649	0.00121684	-0.00830604	-0.00466181	0.0894099	-0.0260426	-0.035058	-0.0623528	-0.0653126	-0.155603	-0.607322	0.00499454	0.148869	0.00602608	0.208951	0.0186016	-0.171477	-0.00980406	-0.0286587	0.0160274	-0.375907	0.16244	-0.290903	0.0366485	0.0320568	0.0061341	0.175449	-0.0333581	-0.799732	0.01223	0.0109452	0.0696965	0.0102693	-0.321909	-0.351679	-0.00522965	0.072821	0.00440689	-0.110071	-0.0099538	0.51382
4.26	0.271796	0.00258067	-0.0990236	0.00498466	-0.174882	0.137017	-0.0781559	-0.000797624	0.802662	0.00142157	-0.00835263	-0.00477139	0.0891088	-0.0270786	-0.0356316	-0.0564008	-0.0666836	-0.119803	-0.607254	0.00898858	0.148962	0.0153954	0.209114	0.0136209	-0.171525	-0.016722	-0.0284114	0.0273463	-0.374482	0.125514	-0.290546	0.0342572	0.0321209	0.0075831	0.175131	-0.0287893	-0.799637	0.00923976	0.0115274	0.0490503	0.00733261	-0.263432	-0.351703	-0.00333828	0.0728881	0.00804857	-0.110238	-0.0219202	0.513789
4.27	0.271992	0.0147259	-0.0986879	-0.000554801	-0.173777	0.094696	-0.0781626	-0.000472738	0.802675	0.00114041	-0.00840168	-0.00495184	0.0887568	-0.0359881	-0.0361703	-0.0546442	-0.0677777	-0.0989414	-0.607141	0.0125721	0.149157	0.0202625	0.209213	0.00558792	-0.171623	-0.0295227	-0.0280224	0.0346041	-0.373351	0.10287	-0.290208	0.0329518	0.0321712	0.00293255	0.174861	-0.0245369	-0.799618	-0.00245329	0.011933	0.0336561	0.00497752	-0.208685	-0.351702	-0.00373556	0.0729749	0.00880303	-0.11048	-0.0227725	0.513762
4.28	0.272246	0.0205171	-0.0985215	-0.00783305	-0.173005	0.0633772	-0.0781664	-0.000275114	0.802686	0.000860213	-0.00844896	-0.00434197	0.0883368	-0.0408366	-0.0366397	-0.0442868	-0.0687061	-0.0829332	-0.606999	0.0151003	0.149345	0.0168245	0.209237	-0.000170055	-0.171809	-0.033356	-0.0276245	0.0233087	-0.372424	0.0817318	-0.289899	0.0283087	0.0321974	-0.000776726	0.174649	-0.017172	-0.799685	-0.00779751	0.0122205	0.0230891	0.00309601	-0.169782	-0.351728	-0.00858993	0.073065	0.00789001	-0.110699	-0.0205265	0.513737
4.29	0.272503	0.0212388	-0.0984659	-0.00291736	-0.172492	0.0320652	-0.0781679	-0.000180433	0.802694	0.000737704	-0.0084867	-0.00298749	0.0879161	-0.0344473	-0.0369948	-0.0344834	-0.069447	-0.0509555	-0.606844	0.0120646	0.149495	0.0135058	0.209229	-0.000514755	-0.172055	-0.0340917	-0.0273676	0.00987522	-0.371761	0.043107	-0.289648	0.0250288	0.0321799	-0.0025451	0.174502	-0.014361	-0.799761	-0.0038325	0.0123782	-0.00079729	0.00153505	-0.138707	-0.351822	-0.0167491	0.0731442	0.00965904	-0.11089	-0.0187928	0.513712
4.3	0.272687	0.0207454	-0.0982589	0.0721065	-0.17313	-0.149431	-0.0781703	-0.000303725	0.802696	-0.00101133	-0.00849344	0.00182142	0.0879561	0.0534349	-0.0373083	-0.0164376	-0.0690311	0.126451	-0.607066	-0.0559409	0.149607	0.00107942	0.209262	0.0053575	-0.172566	-0.0839775	-0.0269376	0.0279179	-0.372307	-0.15224	-0.289085	0.0864917	0.0322857	0.0253087	0.17426	-0.0284672	-0.7997	0.0263799	0.0114572	-0.179159	0.000931393	0.0338776	-0.352002	-0.0321247	0.0735127	0.0437807	-0.111274	-0.0633924	0.513674
4.31	0.272445	-0.0083962	-0.0981135	0.0542913	-0.175229	-0.234466	-0.0781735	-7.65E-05	0.802676	-0.00209944	-0.0084635	0.00351932	0.0888661	0.0910819	-0.0372053	0.0506331	-0.0673782	0.199801	-0.60771	-0.0547126	0.149471	-0.0147297	0.209309	-0.0025037	-0.173019	-0.0449643	-0.0265594	-0.00264076	-0.374382	-0.254165	-0.288281	0.0717978	0.032373	-0.0113936	0.174072	-0.0102238	-0.799101	0.0646242	0.00953186	-0.186513	0.00205294	0.196181	-0.352407	-0.0320313	0.0738527	0.0170849	-0.111886	-0.0604047	0.513682
4.32	0.272281	0.0181959	-0.0984903	0.0160849	-0.177831	-0.268605	-0.0781708	0.0004701	0.802664	-0.000409597	-0.0084342	0.00182457	0.0895075	0.0357513	-0.036535	0.0799353	-0.0650344	0.239695	-0.608042	-0.0125417	0.149484	0.0153476	0.209183	-0.0201458	-0.173605	-0.0536056	-0.0265357	-0.0220783	-0.377238	-0.289108	-0.287675	0.0432056	0.0323576	0.00921924	0.174053	0.00477125	-0.79871	0.0213332	0.00783474	-0.147137	0.00482575	0.338426	-0.352472	0.00611785	0.0739557	0.000336751	-0.112357	-0.034313	0.513596
4.33	0.272188	0.0106297	-0.0990972	-0.000331369	-0.18025	-0.223686	-0.0781645	0.000795839	0.802664	0.000350919	-0.00843007	-0.000765169	0.0898033	0.0179038	-0.0358435	0.0599119	-0.0629148	0.180188	-0.608005	0.0136424	0.149653	0.0125871	0.208929	-0.0279737	-0.173994	-0.026078	-0.0264918	-0.000868203	-0.379784	-0.213209	-0.287435	0.0130326	0.0323992	-0.000298698	0.174146	0.0105387	-0.798495	0.0197387	0.00665826	-0.0922284	0.0083216	0.345943	-0.352343	0.0218081	0.0738734	-0.011308	-0.112516	0.000882703	0.513667
4.34	0.272131	0.0168456	-0.0996842	-0.00796936	-0.182159	-0.17485	-0.0781552	0.00100147	0.80267	0.000820104	-0.00844198	-0.00132106	0.0899189	-0.000213325	-0.0353082	0.048957	-0.0613282	0.140465	-0.607835	0.0169974	0.14972	0.00123526	0.208625	-0.0281724	-0.174294	-0.0361716	-0.0264461	-0.0161451	-0.381595	-0.154537	-0.287266	0.0241562	0.032426	0.00413208	0.174237	0.00619612	-0.798353	0.00524772	0.00592323	-0.060116	0.0115869	0.301912	-0.352051	0.040137	0.0737019	-0.0151373	-0.112401	0.0231871	0.513711
4.35	0.272164	0.0174223	-0.100161	-0.00669415	-0.1836	-0.12794	-0.078145	0.000913157	0.802679	0.000982755	-0.00845391	-0.00106831	0.0899027	-0.00701011	-0.0348433	0.0448827	-0.0600536	0.115103	-0.607676	0.0145667	0.149682	-0.0119379	0.208364	-0.0222305	-0.174749	-0.039327	-0.02654	-0.0344894	-0.382994	-0.125928	-0.28698	0.0316601	0.0324511	0.00147521	0.174277	0.00125772	-0.798326	-0.000516201	0.00542215	-0.0403204	0.0142984	0.2413	-0.351651	0.0467787	0.0734828	-0.0183956	-0.112139	0.0332576	0.513755
4.36	0.272234	0.0186345	-0.100495	-0.00180105	-0.184653	-0.0938614	-0.0781368	0.000695782	0.802689	0.000965531	-0.00846448	-0.00116418	0.0898431	-0.0105583	-0.034407	0.0413703	-0.0589694	0.10291	-0.607547	0.0114158	0.149565	-0.00852156	0.208172	-0.0155938	-0.175261	-0.0421123	-0.0267334	-0.0375552	-0.384181	-0.107821	-0.286642	0.0363027	0.0324538	-0.00107622	0.174256	-0.00526944	-0.798345	-0.00674338	0.00507986	-0.0284454	0.0164682	0.195816	-0.351245	0.0477229	0.0732455	-0.018223	-0.111831	0.0331607	0.513813
4.37	0.272329	0.0145668	-0.1007	0.00299167	-0.185433	-0.0672214	-0.0781317	0.000366762	0.802698	0.000738251	-0.00847963	-0.00197699	0.0897754	-0.00662469	-0.0340337	0.0318492	-0.0580033	0.0884055	-0.607461	0.00686229	0.149492	-0.00720493	0.208052	-0.0092145	-0.175758	-0.0381925	-0.0268607	-0.0221036	-0.385145	-0.0811852	-0.28627	0.0368547	0.0324343	-0.00500362	0.174186	-0.00790178	-0.798409	-0.00664084	0.00484986	-0.0161586	0.0182512	0.162357	-0.350832	0.0440488	0.0730193	-0.0169143	-0.111541	0.0292068	0.513858
4.38	0.272394	0.00103708	-0.100843	-0.0293537	-0.185847	0.0177067	-0.0781285	0.000352563	0.802704	0.000670129	-0.00850806	-0.00452229	0.0897028	-0.0277037	-0.0337612	0.0254595	-0.0573785	-0.00771137	-0.607372	0.0302737	0.149435	-0.00701275	0.207976	-0.0103706	-0.176082	0.000992215	-0.0268915	-0.0188512	-0.38568	0.0142308	-0.285972	0.00362571	0.0323736	-0.0115592	0.174125	0.00391525	-0.798464	-0.00583965	0.00489709	0.0692495	0.019635	0.0835228	-0.350472	0.0361178	0.0727506	-0.0429787	-0.111264	0.0410857	0.513907
4.39	0.272508	0.0201901	-0.101118	-0.0694088	-0.184597	0.179677	-0.0781245	0.000380108	0.80272	0.00277712	-0.00857724	-0.00863422	0.0890669	-0.108277	-0.0336416	-0.0224838	-0.0584175	-0.159611	-0.60679	0.0751084	0.149473	0.0191559	0.20785	-0.0136615	-0.175886	0.0153237	-0.0271912	-0.0150775	-0.384623	0.166882	-0.286278	-0.0394579	0.0320708	-0.033469	0.174215	0.00307061	-0.798663	-0.0521503	0.00642413	0.19203	0.0194687	-0.108228	-0.350078	0.0666625	0.0722148	-0.0384907	-0.110679	0.0688602	0.513978
4.4	0.273001	0.00740259	-0.101079	-0.0342327	-0.182432	0.232792	-0.0781247	-0.00068441	0.802746	0.00176005	-0.00866597	-0.0086546	0.0879536	-0.0725307	-0.0340768	-0.0701787	-0.0603738	-0.227944	-0.606176	0.0371188	0.149648	0.00406033	0.207789	0.00337505	-0.175888	0.017396	-0.0271893	0.0214721	-0.382608	0.232663	-0.28655	-0.0236771	0.0319976	0.000361543	0.174147	-0.011563	-0.799337	-0.0394015	0.00823758	0.169792	0.0176437	-0.258646	-0.349445	0.0471533	0.0718834	-0.0161365	-0.110106	0.0510838	0.514119
4.41	0.273081	-0.0258972	-0.100583	-0.00160867	-0.180057	0.236253	-0.0781364	-0.001399	0.802753	8.46E-05	-0.00874298	-0.00653168	0.087577	-0.00988798	-0.0348195	-0.0766845	-0.0627822	-0.228657	-0.606018	0.000114294	0.149607	-0.00577234	0.207907	0.0198367	-0.175417	0.0426101	-0.0270312	0.0335883	-0.380231	0.221382	-0.286754	-0.0136261	0.0318336	-0.0227459	0.174021	-0.0129521	-0.79946	0.00632266	0.00973818	0.126715	0.0145076	-0.348142	-0.349126	0.0269188	0.0717723	0.00151023	-0.109775	0.0196664	0.514303
4.42	0.273036	-0.0251785	-0.0999513	0.010313	-0.178014	0.187003	-0.0781519	-0.00158714	0.802751	-0.000414348	-0.00879751	-0.00459974	0.0875319	0.00847023	-0.0355045	-0.0591456	-0.0647141	-0.159212	-0.606103	-0.0146133	0.149557	-0.00101907	0.208127	0.0242046	-0.174975	0.034544	-0.0269016	0.0246149	-0.378316	0.161801	-0.286819	-0.00542955	0.0316629	-0.0178894	0.173863	-0.0140612	-0.799401	0.0112026	0.0107564	0.0815057	0.0110567	-0.330503	-0.348864	0.018936	0.0718344	0.0135155	-0.109777	-0.0121183	0.51433
4.43	0.272963	-0.0188305	-0.0994044	0.0108017	-0.176483	0.137493	-0.0781674	-0.00143409	0.802745	-0.000564531	-0.00884048	-0.00417119	0.0875954	0.00899194	-0.0360612	-0.0523714	-0.0660792	-0.119498	-0.606246	-0.0130241	0.149598	0.0110078	0.208363	0.0211842	-0.17458	0.0290064	-0.0267707	0.0303211	-0.376898	0.122786	-0.286894	-0.011032	0.0314563	-0.0188992	0.17374	-0.0094719	-0.799312	0.00846562	0.0114215	0.0549428	0.00800427	-0.277699	-0.348681	0.0135012	0.071995	0.0213567	-0.110016	-0.0306231	0.514358
4.44	0.272939	-0.00899107	-0.0990203	0.0029713	-0.175384	0.0960079	-0.0781806	-0.00127971	0.802737	-0.000899609	-0.00888275	-0.00427399	0.087616	0.00211332	-0.036571	-0.0480117	-0.0671639	-0.0994529	-0.606366	-0.010661	0.149727	0.0157723	0.208538	0.0129585	-0.174232	0.0215583	-0.0265455	0.035825	-0.375803	0.0966244	-0.28703	-0.0173981	0.0312817	-0.017861	0.173675	-0.00215522	-0.799294	-0.00200403	0.0118894	0.041071	0.00551213	-0.222489	-0.348557	0.0075906	0.072211	0.0244059	-0.110351	-0.0340017	0.514387
4.45	0.272945	-0.00554956	-0.0988046	-0.00336691	-0.174613	0.065247	-0.0781924	-0.00113739	0.802726	-0.00130628	-0.00892395	-0.00385035	0.0875976	0.000694799	-0.0370263	-0.041168	-0.0680858	-0.0856978	-0.606459	-0.00853198	0.149871	0.01413	0.208648	0.00817227	-0.173887	0.0248735	-0.0262848	0.0347681	-0.374922	0.0778397	-0.287266	-0.0307417	0.0310947	-0.017363	0.173696	0.00723332	-0.799332	-0.00347848	0.0122344	0.029109	0.00350518	-0.181379	-0.348498	-0.00378932	0.0724588	0.0252239	-0.110697	-0.0334264	0.514415
4.46	0.272939	-0.00485908	-0.0987223	-0.00878238	-0.174088	0.0409798	-0.0782035	-0.00108841	0.802711	-0.001595	-0.00895725	-0.00273348	0.0875871	0.000417713	-0.0373655	-0.0261732	-0.0688617	-0.0675367	-0.606531	-0.00613628	0.149978	0.0082495	0.208719	0.00556932	-0.173509	0.0327763	-0.0261304	0.0195425	-0.374246	0.0543988	-0.287658	-0.0468695	0.0309273	-0.0165549	0.173815	0.016411	-0.799358	-0.00174269	0.0124676	0.0175284	0.0018575	-0.149844	-0.348562	-0.0145213	0.0727184	0.0248684	-0.111019	-0.031234	0.514438
4.47	0.272938	0.00949743	-0.0985945	0.0593961	-0.174376	-0.12042	-0.0782159	-0.00139136	0.802691	-0.00291591	-0.00896551	0.00175149	0.0878097	0.0627207	-0.0376211	-0.0160048	-0.0687976	0.102275	-0.606827	-0.0653908	0.15004	0.000406858	0.208808	0.0121809	-0.173335	-0.0243636	-0.0259207	0.0346279	-0.374402	-0.115765	-0.28794	0.00306296	0.0308328	0.00628003	0.173919	0.00204393	-0.799354	0.00871745	0.0119469	-0.149582	0.000943192	-0.000837923	-0.348692	-0.0225289	0.0732167	0.0684397	-0.111451	-0.0679034	0.514412
4.48	0.272596	-0.0407804	-0.0984191	0.0626232	-0.1763	-0.215271	-0.0782319	-0.00171655	0.802647	-0.00526027	-0.00893074	0.00447043	0.0889258	0.144336	-0.0375687	0.0430947	-0.0673023	0.173464	-0.607674	-0.0906226	0.149898	-0.0226609	0.208953	0.0124168	-0.173226	0.0340383	-0.0256297	0.0209917	-0.376174	-0.220243	-0.287923	-0.0124655	0.0308818	-0.0169288	0.17404	0.0225145	-0.798885	0.0816925	0.0100975	-0.189687	0.00172679	0.146111	-0.349077	-0.0578619	0.0738406	0.0447511	-0.112172	-0.0727373	0.514466
4.49	0.272095	-0.00516359	-0.098676	0.0207405	-0.178788	-0.268544	-0.0782439	-0.000721894	0.8026	-0.00358405	-0.00888535	0.00408951	0.0901363	0.0804629	-0.0369533	0.0881261	-0.0651298	0.240021	-0.60838	-0.0476772	0.14981	0.00348813	0.20897	-0.00624043	-0.173038	0.00631395	-0.0257647	-0.0269603	-0.378763	-0.284944	-0.288097	-0.0232771	0.0306533	-0.00653121	0.174347	0.0354095	-0.798259	0.0342353	0.00830954	-0.163689	0.00400076	0.306281	-0.349389	-0.014226	0.0742388	0.0276003	-0.112795	-0.0526413	0.514373
4.5	0.271874	0.00634664	-0.0993327	-0.00677653	-0.181303	-0.236767	-0.0782483	-0.000195637	0.802573	-0.00192366	-0.00885725	0.00145927	0.0907274	0.0329242	-0.0361136	0.0772242	-0.0628982	0.190442	-0.608617	-0.00533162	0.149881	0.00991868	0.208808	-0.0179727	-0.173058	0.0152895	-0.0260689	-0.0229268	-0.381406	-0.229949	-0.288497	-0.0542331	0.0306464	-0.001056	0.174757	0.0425459	-0.798042	0.011333	0.00697184	-0.105811	0.00740385	0.350632	-0.349447	0.00140693	0.0744167	0.0101995	-0.113139	-0.0160295	0.514404
4.51	0.271757	0.0119983	-0.10003	-0.0185152	-0.183283	-0.182051	-0.0782487	0.000107735	0.802558	-0.00104548	-0.00885125	7.76E-05	0.0909722	0.00887725	-0.0354395	0.0610855	-0.0612796	0.139151	-0.608583	0.00645228	0.149957	0.00134254	0.208573	-0.0245116	-0.173006	0.00840296	-0.0263367	-0.0260347	-0.383335	-0.161552	-0.289029	-0.0458052	0.0306889	0.00922726	0.175166	0.0357079	-0.797963	-0.000869145	0.00615743	-0.064266	0.0107661	0.316069	-0.349371	0.0148777	0.0744674	0.00409457	-0.113161	0.0105459	0.51444
4.52	0.271773	0.018586	-0.100642	-0.0205643	-0.184737	-0.130423	-0.0782473	0.000167941	0.802549	-0.000798208	-0.00885067	0.000127713	0.0909935	-0.00833389	-0.0348684	0.054551	-0.0600575	0.105725	-0.608497	0.0084521	0.149911	-0.0082156	0.208347	-0.0187146	-0.173128	-0.00438818	-0.0266544	-0.0416611	-0.384723	-0.118965	-0.289409	-0.0317712	0.0307941	0.0134514	0.175504	0.0304741	-0.798021	-0.011357	0.00563444	-0.0418449	0.0136409	0.257941	-0.34919	0.0176107	0.0744666	-0.000243321	-0.113004	0.0222632	0.514435
4.53	0.27189	0.0228052	-0.101119	-0.0172278	-0.18574	-0.0899997	-0.078247	-0.000122724	0.802541	-0.000759111	-0.00884855	0.000234784	0.0908826	-0.0166809	-0.0343254	0.0522353	-0.0590901	0.0904438	-0.60842	0.00510686	0.14981	-0.0115122	0.208192	-0.0103674	-0.173388	-0.0116212	-0.0270494	-0.0483635	-0.385781	-0.0924181	-0.289685	-0.024663	0.0309222	0.0127652	0.175767	0.0237023	-0.798168	-0.0179449	0.00528356	-0.0290741	0.0159517	0.207411	-0.348998	0.0193641	0.0744346	-0.00176021	-0.112771	0.0241963	0.514428
4.54	0.272037	0.0210274	-0.101456	-0.0113872	-0.186419	-0.0593587	-0.0782495	-0.000322134	0.802533	-0.00100011	-0.00884792	-0.000205736	0.0907609	-0.0145735	-0.033826	0.0439942	-0.0582463	0.0773352	-0.608401	-0.000541745	0.149702	-0.0090543	0.208109	-0.00471939	-0.173658	-0.0117513	-0.0274221	-0.0395103	-0.38658	-0.0654044	-0.289912	-0.0201445	0.0310208	0.00834642	0.175975	0.0180248	-0.798323	-0.0161538	0.00504162	-0.019165	0.0178348	0.170794	-0.348851	0.0140819	0.0743881	-0.00350104	-0.11254	0.022476	0.514425
4.55	0.27219	0.0137213	-0.101683	-0.0244613	-0.186805	-0.00655428	-0.0782524	-0.000198275	0.802523	-0.000846528	-0.00885524	-0.00180187	0.09063	-0.0253182	-0.033438	0.0343559	-0.0576278	0.0209424	-0.608409	0.0102395	0.149608	-0.0093353	0.208082	-0.00291098	-0.173884	0.00187567	-0.0276955	-0.0347308	-0.387063	-0.00851394	-0.290093	-0.0254778	0.0310975	0.00519662	0.176138	0.0201451	-0.798454	-0.0113099	0.00494582	0.0259904	0.0193722	0.120508	-0.348781	0.0031095	0.0743125	-0.0222324	-0.112324	0.0259079	0.514419
4.56	0.272367	0.0182951	-0.10203	-0.0809698	-0.185739	0.178069	-0.0782507	0.000359413	0.802525	0.00160725	-0.00889823	-0.00655199	0.0900128	-0.108492	-0.0331694	-0.00536504	-0.0584619	-0.158617	-0.607965	0.071125	0.149592	0.0092294	0.207997	-0.00969679	-0.173729	0.0356635	-0.0282226	-0.0394086	-0.386188	0.163034	-0.290656	-0.0711194	0.0310024	-0.0189475	0.176389	0.0208273	-0.798637	-0.0395074	0.00616001	0.184571	0.0196174	-0.0752218	-0.348761	0.0220159	0.0739037	-0.0397583	-0.111818	0.0666693	0.514441
4.57	0.273022	0.043435	-0.102163	-0.0569045	-0.183498	0.233516	-0.0782472	0.000154856	0.80255	0.00216442	-0.00897077	-0.0074291	0.0886318	-0.128025	-0.033434	-0.0572316	-0.0604112	-0.220003	-0.607261	0.056376	0.149745	0.00945292	0.207931	-0.000748184	-0.173874	-0.0161896	-0.0285049	-0.0159241	-0.38422	0.226849	-0.291129	-0.0266963	0.0310412	0.0216543	0.176438	-0.0068322	-0.799389	-0.0734165	0.00799073	0.173788	0.0181701	-0.211166	-0.348423	0.0308508	0.0735716	-0.0205394	-0.111204	0.0571996	0.514462
4.58	0.27341	-0.00809835	-0.101826	-0.0155313	-0.180992	0.25604	-0.0782508	-0.000617474	0.802564	0.000894732	-0.00904047	-0.00621757	0.0877792	-0.0449731	-0.0340915	-0.078913	-0.0628931	-0.252575	-0.606922	0.0162816	0.149712	-0.0075526	0.208014	0.0147539	-0.173767	0.0230622	-0.0284728	0.0214103	-0.381766	0.247125	-0.291318	-0.00808732	0.0311272	-0.00159395	0.176328	-0.0169356	-0.79975	-0.00251808	0.00955758	0.137709	0.0154165	-0.327858	-0.34834	-0.0025017	0.0734155	-0.00843483	-0.110755	0.0318004	0.514686
4.59	0.273553	-0.00940939	-0.101219	0.00473947	-0.178661	0.216455	-0.0782567	-0.000625175	0.802574	0.00119101	-0.00909276	-0.00434165	0.0873968	-0.0233793	-0.034821	-0.0693875	-0.0651296	-0.187158	-0.606849	-0.000117319	0.14966	-0.00286576	0.208194	0.0206347	-0.17357	0.0035438	-0.0283351	0.0186225	-0.379541	0.193278	-0.291228	0.0233117	0.0311968	0.0124223	0.176098	-0.0289143	-0.799731	0.00866489	0.0106866	0.0886144	0.0120097	-0.337966	-0.348385	-0.00502644	0.0733956	0.00314664	-0.110589	0.00133037	0.514708
4.6	0.273658	-0.0027096	-0.10063	0.00849215	-0.176846	0.164418	-0.0782605	-0.000225206	0.802585	0.00132889	-0.00913161	-0.00366729	0.0871491	-0.0238365	-0.0354411	-0.0591383	-0.0667318	-0.136331	-0.606844	0.00414005	0.149671	0.00814143	0.208404	0.0193888	-0.173527	-0.0117521	-0.0281423	0.021123	-0.377856	0.146645	-0.290927	0.0342281	0.0312803	0.00580616	0.175807	-0.0290584	-0.799634	0.00825607	0.0114008	0.0580247	0.00884266	-0.29183	-0.348475	-0.00705694	0.0734562	0.00727914	-0.110676	-0.0192782	0.514684
4.61	0.273828	0.00888058	-0.100182	0.00525178	-0.175509	0.117105	-0.0782603	0.000215349	0.8026	0.00151438	-0.00916914	-0.00385827	0.086825	-0.0318591	-0.0360021	-0.0573787	-0.0679394	-0.106479	-0.606769	0.00898448	0.149792	0.0152505	0.208561	0.0114734	-0.173618	-0.0267646	-0.0278249	0.0314172	-0.376567	0.11374	-0.290561	0.0375428	0.0313679	0.0107373	0.175516	-0.0288185	-0.799615	-0.00180562	0.011877	0.0386555	0.00621122	-0.234898	-0.348535	-0.00819018	0.0735476	0.00882885	-0.110889	-0.0253463	0.514632
4.62	0.274045	0.0168407	-0.0999028	-0.00268896	-0.174564	0.0807923	-0.0782566	0.000576083	0.802613	0.00129822	-0.00920756	-0.00369223	0.0864451	-0.0388204	-0.0365203	-0.0505799	-0.0689377	-0.0911216	-0.606659	0.0132077	0.149944	0.0150962	0.208643	0.00468505	-0.173784	-0.0354902	-0.0274179	0.0286235	-0.375533	0.0938339	-0.290192	0.03735	0.0314461	0.00271264	0.17526	-0.0230379	-0.799668	-0.00820387	0.0122091	0.0281712	0.00410486	-0.188734	-0.348601	-0.0116111	0.0736433	0.00739185	-0.111117	-0.0242224	0.514578
4.63	0.274291	0.0180774	-0.0997718	-0.006383	-0.173918	0.0517439	-0.0782488	0.000954751	0.802626	0.00106416	-0.00924073	-0.00285603	0.0860164	-0.0386227	-0.0369457	-0.0394867	-0.0697717	-0.0731635	-0.606505	0.0159631	0.150088	0.012608	0.208673	0.000802888	-0.174045	-0.0360317	-0.0270699	0.0156017	-0.374732	0.0668847	-0.289822	0.0344245	0.0314772	0.00284688	0.175054	-0.0170107	-0.799761	-0.00599807	0.0124258	0.0158235	0.00239411	-0.155378	-0.348735	-0.0213471	0.0737266	0.00462893	-0.111329	-0.0192369	0.514533
4.64	0.274482	0.0214668	-0.0996358	0.0486084	-0.173819	-0.0681012	-0.0782385	0.00094589	0.802636	0.000573927	-0.00925763	0.000425974	0.0857762	0.0159651	-0.037303	-0.0357651	-0.0700808	0.0563779	-0.606468	-0.0284514	0.150193	0.00939662	0.208695	0.00614945	-0.174395	-0.0719559	-0.0267384	0.0303141	-0.374519	-0.0674899	-0.289389	0.0727493	0.0315155	0.0152149	0.174845	-0.0315304	-0.799757	0.0126248	0.0121971	-0.10813	0.00117347	-0.0505279	-0.34899	-0.0316246	0.0739196	0.0400614	-0.111559	-0.0459387	0.514482
4.65	0.274336	-0.03184	-0.0993489	0.0807765	-0.175506	-0.206004	-0.0782287	0.00104254	0.802628	-0.00205433	-0.00923141	0.00396073	0.0864892	0.124669	-0.0374582	0.0174024	-0.0687958	0.163303	-0.607036	-0.0706204	0.150163	-0.0196174	0.208771	0.00950626	-0.174902	-0.0319739	-0.026179	0.0349413	-0.376099	-0.213754	-0.288485	0.0844994	0.0317615	0.00865003	0.17456	-0.0171889	-0.799273	0.097011	0.0104619	-0.198305	0.00163862	0.122795	-0.34949	-0.075555	0.0743427	0.0256675	-0.112138	-0.0631101	0.514498
4.66	0.273799	-0.00792708	-0.0993491	0.042583	-0.177912	-0.25611	-0.0782143	0.00202954	0.802614	-0.000288129	-0.00919066	0.00384519	0.0876564	0.0765158	-0.0371195	0.0652154	-0.0668081	0.230548	-0.607595	-0.0322817	0.150054	0.00445194	0.208754	-0.0141029	-0.175084	-0.0459814	-0.0259086	-0.00589893	-0.378606	-0.283723	-0.287741	0.0707627	0.0317345	0.00768579	0.174432	-0.00767925	-0.798329	0.0633316	0.00859529	-0.171876	0.00352268	0.266012	-0.350043	-0.0289197	0.0745443	0.00459283	-0.112655	-0.0446088	0.514391
4.67	0.273614	0.0128823	-0.099842	0.00735291	-0.180515	-0.252657	-0.0781903	0.00260829	0.80262	0.00102856	-0.00916246	0.00153686	0.0881456	0.0212622	-0.0363998	0.0741462	-0.064444	0.216319	-0.607699	0.00993671	0.150144	0.011019	0.208547	-0.0265098	-0.175652	-0.0509404	-0.0258522	-0.0146296	-0.381419	-0.254383	-0.287117	0.0486051	0.0318919	0.00902306	0.174389	0.000509836	-0.797923	0.025426	0.00712806	-0.118223	0.00672872	0.349525	-0.350137	0.00138884	0.0745246	-0.0109772	-0.112952	-0.0126577	0.514328
4.68	0.273511	0.0126714	-0.100448	-0.00506389	-0.182709	-0.201019	-0.0781627	0.00289771	0.802634	0.0017248	-0.00915771	-0.000235467	0.0882954	0.00178787	-0.0357706	0.0556422	-0.0625849	0.159248	-0.60749	0.025474	0.150279	0.0103519	0.208263	-0.0293583	-0.176087	-0.0427776	-0.0257659	-0.00890827	-0.383587	-0.180975	-0.286714	0.0395583	0.0319928	0.0127008	0.174401	0.000605833	-0.797686	0.0160591	0.00619869	-0.0721676	0.0101316	0.323989	-0.35001	0.0261647	0.0743611	-0.0166669	-0.112935	0.0172958	0.514355
4.69	0.273488	0.0187251	-0.100991	-0.00760373	-0.184411	-0.154483	-0.0781332	0.00287755	0.802652	0.00186409	-0.00916111	-0.000281326	0.0882849	-0.0118164	-0.0352617	0.0474888	-0.061149	0.129433	-0.607245	0.0227902	0.150284	-0.00700515	0.207972	-0.0258783	-0.176586	-0.0528139	-0.0257469	-0.0273474	-0.385184	-0.14056	-0.286265	0.0495836	0.0321017	0.00888132	0.174391	-0.00252774	-0.797572	0.00145981	0.00560384	-0.0489211	0.0131167	0.270164	-0.349712	0.0382678	0.0741358	-0.0196518	-0.112715	0.0323662	0.514379
4.7	0.27357	0.0223374	-0.101409	-0.00498242	-0.185676	-0.112959	-0.0781051	0.00262698	0.802671	0.0017923	-0.00916305	-0.000159109	0.088144	-0.0196304	-0.0348004	0.0441616	-0.0599656	0.111246	-0.607025	0.0195381	0.150216	-0.00704519	0.207749	-0.0187996	-0.177236	-0.0573773	-0.0258528	-0.039647	-0.38649	-0.118194	-0.285739	0.0535781	0.0321895	0.0050648	0.174328	-0.00834818	-0.797605	-0.00923504	0.00519577	-0.0330504	0.0155262	0.214853	-0.349299	0.0447992	0.0738738	-0.0217792	-0.112403	0.0355089	0.5144
4.71	0.273684	0.0202735	-0.101686	0.000485547	-0.186618	-0.0829117	-0.0780805	0.0022729	0.802687	0.00150918	-0.00916599	-0.000545577	0.0879933	-0.0168499	-0.0343811	0.0382462	-0.058915	0.098559	-0.606866	0.0130225	0.150133	-0.00915772	0.2076	-0.0102276	-0.177893	-0.0550204	-0.0259789	-0.0327136	-0.387589	-0.0961321	-0.2852	0.0537066	0.0322305	0.00218353	0.17422	-0.0121919	-0.797696	-0.0128405	0.00491266	-0.0215169	0.0174689	0.175902	-0.348876	0.0487566	0.0736098	-0.0202753	-0.112095	0.0333074	0.514448
4.72	0.273787	0.0127892	-0.101845	0.00307486	-0.187319	-0.0562705	-0.0780595	0.00196633	0.8027	0.000944288	-0.00917584	-0.00159704	0.0878901	-0.00904286	-0.0340508	0.0271923	-0.0580104	0.0757649	-0.606781	0.00734484	0.150061	-0.0038603	0.207518	-0.00595578	-0.178451	-0.0433652	-0.0259979	-0.0142366	-0.388436	-0.063998	-0.284685	0.0473428	0.0322324	-0.00089138	0.174093	-0.0118606	-0.797803	-0.00995877	0.00474354	-0.00592303	0.019082	0.144495	-0.348467	0.0418917	0.0733638	-0.0218332	-0.111812	0.0295882	0.514498
4.73	0.27382	0.000228822	-0.10208	-0.0657618	-0.186965	0.129676	-0.0780387	0.0021443	0.802713	0.0022541	-0.00921303	-0.00621009	0.0875624	-0.0792195	-0.0337892	0.00575953	-0.0581926	-0.118814	-0.606426	0.0700546	0.150039	0.00395454	0.20742	-0.012791	-0.178553	0.0248985	-0.0261866	-0.0245717	-0.388208	0.121397	-0.284579	-0.0260609	0.0320856	-0.0333432	0.174094	0.00888542	-0.797899	-0.0244743	0.00554473	0.169748	0.0197564	-0.0395072	-0.348114	0.0506871	0.0728759	-0.0533095	-0.111371	0.0692785	0.514566
4.74	0.274332	0.0509548	-0.102231	-0.0588283	-0.185029	0.203687	-0.0780185	0.00167983	0.802747	0.00363231	-0.00928625	-0.00759523	0.0863165	-0.1391	-0.03398	-0.0466061	-0.0598443	-0.183498	-0.605663	0.0673339	0.150205	0.0193618	0.207314	-0.00874106	-0.178728	-0.0407773	-0.0263353	-0.0171793	-0.386522	0.195043	-0.284752	9.04E-05	0.0319133	0.00535146	0.174037	-0.0140806	-0.798643	-0.0989596	0.00739869	0.181592	0.0185027	-0.18543	-0.347396	0.0854723	0.0723975	-0.0280122	-0.110727	0.0601263	0.514576
4.75	0.27477	-0.0149435	-0.102028	-0.0178868	-0.182827	0.228899	-0.0780077	0.000468659	0.802769	0.000835225	-0.00935797	-0.00659389	0.0853593	-0.038093	-0.0344962	-0.0687365	-0.0619783	-0.232394	-0.605227	0.0203166	0.150234	-0.00799269	0.20735	0.0159388	-0.178831	0.0274499	-0.0262726	0.02595	-0.384383	0.225424	-0.284749	-0.00679195	0.0318707	-0.0223906	0.173882	-0.0138129	-0.799315	-0.0176498	0.00906363	0.151242	0.016114	-0.295672	-0.346809	0.0335506	0.0721445	-0.0106602	-0.110281	0.0359695	0.514858
4.76	0.274718	-0.0325468	-0.101445	0.00824709	-0.180631	0.211897	-0.0780062	-5.29E-05	0.802772	0.000232098	-0.00941474	-0.00468096	0.0851866	0.00430344	-0.0352064	-0.0699474	-0.0641997	-0.194727	-0.60516	-0.00595117	0.150196	-0.00248899	0.207528	0.0237155	-0.178335	0.0423207	-0.0261053	0.0363765	-0.382251	0.18895	-0.284839	-0.00734097	0.0316515	-0.0137502	0.173738	-0.0160891	-0.799339	0.00937603	0.0103605	0.105949	0.0128413	-0.339565	-0.346531	0.0233101	0.0720929	0.00628374	-0.110109	0.00308312	0.51499
4.77	0.274577	-0.0297462	-0.100825	0.0141382	-0.178861	0.16063	-0.0780075	-0.000181277	0.802772	-0.000365852	-0.00945334	-0.00323163	0.0852773	0.016254	-0.0358304	-0.0553068	-0.0658353	-0.137528	-0.605291	-0.0148981	0.15015	0.0011825	0.207762	0.0239398	-0.177842	0.036543	-0.025947	0.0323696	-0.380597	0.142064	-0.2849	-0.00650823	0.0314992	-0.0199889	0.17359	-0.0120105	-0.799244	0.0107594	0.0112209	0.0680838	0.00960309	-0.302595	-0.346346	0.0124737	0.0721983	0.0181179	-0.110232	-0.0242303	0.515037
4.78	0.274445	-0.0224316	-0.10033	0.00958715	-0.177561	0.116632	-0.0780082	-0.000130701	0.802767	-0.000660728	-0.00948355	-0.00289258	0.0853973	0.0133274	-0.0363585	-0.048868	-0.0670475	-0.108801	-0.605433	-0.0129933	0.150245	0.0107434	0.207989	0.0199836	-0.177392	0.033117	-0.0257506	0.0375274	-0.379329	0.110804	-0.285007	-0.0159053	0.0313141	-0.0175615	0.173497	-0.00513924	-0.799176	0.00461487	0.0117887	0.0481141	0.00683828	-0.249759	-0.346189	0.00802238	0.0723937	0.0235617	-0.110539	-0.034572	0.51504
4.79	0.274333	-0.0188664	-0.100011	0.00153171	-0.176628	0.0815814	-0.0780092	-0.000200271	0.802758	-0.00120806	-0.00951128	-0.00258262	0.0855041	0.01381	-0.0368211	-0.0419567	-0.0680523	-0.0944257	-0.605564	-0.0132545	0.150331	0.011013	0.20815	0.013604	-0.176913	0.0396061	-0.0255208	0.0397722	-0.37833	0.0884422	-0.285256	-0.0347886	0.0311135	-0.0196572	0.173504	0.00640407	-0.79916	0.000807388	0.0122041	0.035539	0.0045929	-0.202064	-0.34608	0.00592885	0.072644	0.0275751	-0.110904	-0.0350516	0.515051
4.8	0.274228	-0.0162743	-0.0998556	-0.00772214	-0.175962	0.055256	-0.078012	-0.00037425	0.802743	-0.00181644	-0.00953301	-0.00166268	0.0855947	0.011565	-0.0371892	-0.0281399	-0.0689272	-0.0805268	-0.605672	-0.0112557	0.150432	0.00866369	0.208263	0.0111773	-0.176376	0.0499039	-0.0253545	0.0282484	-0.377523	0.0694016	-0.285711	-0.0580358	0.0309252	-0.0208255	0.17363	0.0209372	-0.799181	-0.00339956	0.012507	0.0257186	0.002763	-0.165307	-0.346037	-0.00132824	0.0729248	0.0288651	-0.11126	-0.0343055	0.515064
4.81	0.274105	-0.0122322	-0.0997995	0.0165998	-0.175603	-0.0129292	-0.0780184	-0.000926103	0.802722	-0.00263563	-0.00954143	0.000694528	0.0857539	0.037771	-0.0374273	-0.0204641	-0.0695208	-0.00490001	-0.605822	-0.033974	0.150473	0.0039183	0.208364	0.0117697	-0.175793	0.0413765	-0.0253227	0.0290384	-0.377024	-0.00517444	-0.28637	-0.0596295	0.030716	-0.0172218	0.173869	0.0229255	-0.799204	0.0031823	0.0125938	-0.0432427	0.00131652	-0.10016	-0.346029	-0.0106954	0.0732687	0.0533437	-0.111609	-0.0424632	0.515062
4.82	0.273811	-0.0427899	-0.0996052	0.0692865	-0.176851	-0.192298	-0.0780311	-0.00161856	0.802682	-0.00578557	-0.0095077	0.00550546	0.0866495	0.149458	-0.0375212	0.0270517	-0.0686001	0.147777	-0.606542	-0.100077	0.150438	-0.0191689	0.208533	0.0190421	-0.175428	0.046284	-0.0250802	0.0352529	-0.378107	-0.188786	-0.286719	-0.033658	0.0306911	0.000993593	0.174068	0.031837	-0.798965	0.0660208	0.0112323	-0.189701	0.0013588	0.102201	-0.346185	-0.0437074	0.07395	0.061419	-0.11228	-0.0812926	0.515078
4.83	0.27294	-0.0570249	-0.0995942	0.0445611	-0.179124	-0.239538	-0.0780477	-0.00142296	0.802619	-0.00565162	-0.00944666	0.00632424	0.0884053	0.154899	-0.0371381	0.0727797	-0.066833	0.199567	-0.60752	-0.0820157	0.15022	-0.00993677	0.208671	0.0034326	-0.174562	0.0823289	-0.025115	0.00756778	-0.380311	-0.25422	-0.287278	-0.0675332	0.030455	-0.0301051	0.174487	0.0490581	-0.79801	0.0854672	0.00935652	-0.177546	0.00296132	0.226621	-0.346656	-0.0318169	0.0745002	0.0399071	-0.112986	-0.0657807	0.515089
4.84	0.272371	-0.0164274	-0.100072	0.00118499	-0.181651	-0.256125	-0.0780583	-0.000969429	0.802573	-0.00384376	-0.00938851	0.00490058	0.0895768	0.0787966	-0.0363246	0.0972058	-0.064598	0.215703	-0.608099	-0.0369569	0.150193	-0.00308744	0.208625	-0.0102151	-0.174048	0.0555523	-0.0254942	-0.0295367	-0.382966	-0.257714	-0.288016	-0.0865692	0.0303252	-0.00279384	0.175029	0.0601678	-0.79749	0.0270401	0.00776985	-0.133389	0.00589722	0.343087	-0.346743	-0.00016287	0.0748182	0.0213375	-0.1135	-0.0358006	0.514989
4.85	0.272038	-0.00711771	-0.100795	-0.018567	-0.18386	-0.202608	-0.0780673	-0.000835993	0.802541	-0.00296599	-0.00935099	0.00280501	0.0901942	0.0383568	-0.0354744	0.078096	-0.0627418	0.151905	-0.608276	-0.00555632	0.150206	0.00637174	0.208465	-0.016898	-0.173604	0.0598474	-0.025978	-0.0266998	-0.385163	-0.183816	-0.289006	-0.104102	0.030284	2.19E-05	0.17565	0.0615948	-0.797314	0.00819791	0.00672091	-0.0807226	0.00935391	0.335228	-0.346641	0.0170089	0.0749597	0.0108635	-0.113687	-0.00384329	0.515026
4.86	0.271856	0.00360195	-0.101484	-0.0259054	-0.185501	-0.149564	-0.0780765	-0.00111854	0.802512	-0.00265706	-0.00932692	0.00223541	0.0905062	0.0172331	-0.034783	0.0663	-0.0614219	0.112146	-0.608319	-0.00584401	0.150183	-0.0137457	0.208285	-0.0161144	-0.173231	0.0462112	-0.0264695	-0.0389746	-0.386712	-0.131726	-0.290001	-0.0941953	0.0303059	0.00521581	0.176249	0.0580532	-0.797317	-0.0092027	0.00606944	-0.0515946	0.0124805	0.287065	-0.34641	0.0237297	0.0750219	0.00685923	-0.113623	0.0160285	0.515032
4.87	0.271816	0.0110871	-0.102066	-0.025372	-0.186632	-0.100463	-0.0780898	-0.00154008	0.802485	-0.00281591	-0.00930413	0.00232985	0.0906397	0.00294298	-0.0341584	0.0610936	-0.0604539	0.0841287	-0.608384	-0.00767471	0.150033	-0.0139391	0.208155	-0.00825821	-0.173018	0.0377185	-0.0270407	-0.04983	-0.38783	-0.09567	-0.29091	-0.0895534	0.0303529	0.00650655	0.176797	0.0532999	-0.797463	-0.020893	0.00564161	-0.0348288	0.0150538	0.229089	-0.346162	0.0245714	0.0750473	0.0041224	-0.113444	0.022391	0.515034
4.88	0.271872	0.0139671	-0.102515	-0.0214017	-0.187353	-0.0646491	-0.0781078	-0.00209412	0.802457	-0.00279347	-0.00928106	0.00221262	0.0906697	-0.00199336	-0.0335666	0.056058	-0.0596867	0.0705608	-0.608478	-0.0121288	0.149882	-0.0177019	0.208093	-0.000149952	-0.172881	0.0343113	-0.0276523	-0.0497816	-0.388632	-0.0668412	-0.291791	-0.0866995	0.0303981	0.00510044	0.177294	0.0473351	-0.797687	-0.0248437	0.00535054	-0.0245907	0.0171201	0.186703	-0.345957	0.0148903	0.0750621	0.00259312	-0.113241	0.021015	0.515026
4.89	0.271959	0.0140268	-0.102831	-0.016413	-0.18779	-0.0371842	-0.0781304	-0.00238945	0.802428	-0.00298014	-0.00926191	0.00154317	0.0906869	-0.0021483	-0.0330573	0.0441426	-0.0590707	0.0520773	-0.60862	-0.015771	0.149725	-0.0128452	0.208097	0.00217817	-0.172743	0.0298223	-0.0281966	-0.0401433	-0.389153	-0.0386823	-0.292622	-0.0775843	0.0304335	0.00208858	0.177736	0.0402816	-0.797911	-0.0232099	0.0051462	-0.0156843	0.0188278	0.155557	-0.345853	0.00336042	0.0750698	0.000373045	-0.113049	0.0177067	0.515019
4.9	0.272058	-0.00189043	-0.103154	-0.0748041	-0.187534	0.108795	-0.0781526	-0.00200858	0.802402	-0.00187814	-0.00926087	-0.00221082	0.0905172	-0.0537953	-0.0326333	0.0340593	-0.0591336	-0.102807	-0.608606	0.0352781	0.149598	-0.00962993	0.2081	-0.00332739	-0.172479	0.0801055	-0.028809	-0.0570684	-0.388987	0.106657	-0.29351	-0.115902	0.0304163	-0.0121854	0.178172	0.0509703	-0.798127	-0.022354	0.00551824	0.129387	0.0199111	0.0215965	-0.345879	-0.000105279	0.0748837	-0.0414793	-0.112767	0.0508431	0.515019
4.91	0.272476	0.0502078	-0.103477	-0.0814551	-0.18551	0.228379	-0.0781718	-0.0019716	0.8024	0.00105553	-0.00930253	-0.00523591	0.0894852	-0.141043	-0.0325795	-0.0325241	-0.0608484	-0.204142	-0.608054	0.0596072	0.149637	0.0141983	0.208057	-0.00473364	-0.172131	0.0166661	-0.0295193	-0.0467392	-0.387239	0.213018	-0.29465	-0.090261	0.0302324	0.00360637	0.178562	0.0205897	-0.798738	-0.0971362	0.00724589	0.183254	0.0191154	-0.157942	-0.345732	0.0384187	0.0745099	-0.0265159	-0.112144	0.0625181	0.514996
4.92	0.273126	0.00948337	-0.103427	-0.0404579	-0.182988	0.257654	-0.0781954	-0.00279555	0.802408	3.64E-05	-0.00935521	-0.00507771	0.0882811	-0.0728189	-0.0330017	-0.0639757	-0.0631867	-0.256797	-0.607619	0.0244949	0.149674	-0.00864622	0.208091	0.0138616	-0.172105	0.0367024	-0.0298438	-0.00470178	-0.384881	0.254861	-0.295332	-0.0560532	0.0303671	0.00461047	0.17867	0.0041023	-0.799588	-0.0421096	0.00891971	0.153931	0.0169843	-0.273016	-0.345534	-0.00570226	0.0742842	-0.0158762	-0.111618	0.0422721	0.515171
4.93	0.273322	-0.0106714	-0.102932	-0.00652056	-0.180409	0.251835	-0.078225	-0.00294296	0.802406	0.000126867	-0.00940008	-0.0037866	0.0877935	-0.0299263	-0.033688	-0.0748904	-0.0657567	-0.234776	-0.607498	0.00309891	0.149612	-0.00123304	0.208265	0.0198928	-0.17168	0.0322179	-0.0299203	0.014678	-0.382366	0.232406	-0.295722	-0.0172649	0.0303724	0.00915293	0.178631	-0.015057	-0.799783	-0.00608776	0.0102533	0.110131	0.0138257	-0.34106	-0.345685	-0.0172961	0.0741904	-0.00616138	-0.111296	0.0181589	0.515309
4.94	0.273466	-0.00549859	-0.102306	0.00781307	-0.178208	0.202009	-0.078253	-0.00258094	0.802411	0.000898137	-0.00943204	-0.00279575	0.0875068	-0.0206026	-0.0343705	-0.0663932	-0.0677584	-0.167841	-0.607518	-0.00273301	0.149565	-0.00427679	0.208478	0.0212996	-0.171462	0.005508	-0.029855	0.0169834	-0.380308	0.179852	-0.295709	0.0150188	0.0305118	0.0131832	0.178424	-0.0252176	-0.799836	-0.00111474	0.0111335	0.0680554	0.0104925	-0.317717	-0.345904	-0.0280365	0.0741902	-0.000682824	-0.111233	-0.0079163	0.51529
4.95	0.273625	0.00417382	-0.101745	0.00918202	-0.176522	0.152016	-0.0782752	-0.00189434	0.802423	0.00141757	-0.00945989	-0.00291086	0.0872287	-0.0276228	-0.0349846	-0.0622424	-0.0692453	-0.129114	-0.6075	0.00619673	0.149619	0.0152431	0.208674	0.0151032	-0.171437	-0.0172319	-0.0296402	0.0271001	-0.378712	0.141044	-0.295448	0.0348975	0.0306692	0.0187433	0.178127	-0.0325765	-0.799864	-0.00385258	0.0116906	0.04435	0.00757626	-0.264188	-0.346177	-0.0310306	0.074228	0.00119598	-0.111352	-0.01843	0.51523
4.96	0.273848	0.0148847	-0.101329	0.00395658	-0.175285	0.109124	-0.0782901	-0.00114508	0.802439	0.00175408	-0.00949098	-0.00326705	0.0868608	-0.0367673	-0.0355716	-0.0594839	-0.0704177	-0.105515	-0.607404	0.0117578	0.149766	0.0127681	0.208792	0.00694541	-0.171582	-0.0369504	-0.0292526	0.0328249	-0.377452	0.113517	-0.295025	0.0487089	0.0308465	0.0168355	0.177804	-0.0330856	-0.799947	-0.0104224	0.0120612	0.0312239	0.00521425	-0.210568	-0.346471	-0.0308136	0.0742724	-0.000318956	-0.111529	-0.0204671	0.515149
4.97	0.274117	0.0185433	-0.101064	0.0009048	-0.174399	0.0753954	-0.0782975	-0.000343862	0.802458	0.00179494	-0.00952311	-0.00302656	0.0864223	-0.03918	-0.0361077	-0.0533743	-0.0713943	-0.0859806	-0.607252	0.0158981	0.14991	0.0174775	0.208834	0.00223922	-0.171863	-0.0458	-0.0288028	0.0292971	-0.376439	0.0892237	-0.294503	0.0549797	0.0310124	0.0169311	0.177483	-0.0317913	-0.800062	-0.00738984	0.0123181	0.0189665	0.00331427	-0.171195	-0.346829	-0.0414635	0.0742987	-0.00276625	-0.111697	-0.0174182	0.515065
4.98	0.274369	0.0202491	-0.100897	0.00801138	-0.17381	0.0382187	-0.078297	0.000375231	0.802477	0.0021187	-0.00954937	-0.00194833	0.0859934	-0.0333245	-0.0365556	-0.0454241	-0.0721562	-0.0505644	-0.607068	0.014992	0.150025	0.00505547	0.208828	-0.00147541	-0.172231	-0.0545118	-0.028418	0.0205306	-0.375707	0.0476501	-0.293932	0.06268	0.0311611	0.014036	0.17718	-0.0333965	-0.800115	0.000343969	0.0124448	-0.00685127	0.00175841	-0.135313	-0.347335	-0.0600427	0.0743045	-0.000333569	-0.111819	-0.0158815	0.514988
4.99	0.274485	0.0034564	-0.100564	0.0836663	-0.174491	-0.156412	-0.0782919	0.00062083	0.802492	0.000287724	-0.00954638	0.00266818	0.0861112	0.0741419	-0.0369654	-0.0178238	-0.0717208	0.128562	-0.607274	-0.0556497	0.150089	0.00111148	0.208856	0.00566128	-0.172846	-0.0878651	-0.0277907	0.0427316	-0.376278	-0.160513	-0.292969	0.124838	0.031455	0.0435242	0.176752	-0.0479303	-0.799914	0.0557903	0.0114383	-0.183008	0.00126437	0.0580263	-0.347989	-0.0844588	0.0745934	0.0257913	-0.112169	-0.0625255	0.51491
5	0.273988	-0.0389064	-0.100279	0.0762621	-0.17664	-0.221093	-0.0782821	0.0014048	0.802487	-0.000259142	-0.00951104	0.00377613	0.0872747	0.12237	-0.0369615	0.0291413	-0.0700993	0.182826	-0.607874	-0.0503019	0.149951	-0.0126723	0.208886	-0.00336998	-0.173164	-0.0329693	-0.0272043	0.0358129	-0.378375	-0.2431	-0.291826	0.102514	0.031699	0.00563558	0.176398	-0.0284421	-0.798904	0.115977	0.00949802	-0.187967	0.00253503	0.18486	-0.348983	-0.0919937	0.0748435	0.00273362	-0.112693	-0.0532738	0.514886
[truncated: 2,459 more columns]
