# Supplementary material for: Analysis of abnormal posture in patients with Parkinson's disease using a computational model considering muscle tones
Source: Front Comput Neurosci. 2023 Oct 5;17:1218707. doi: 10.3389/fncom.2023.1218707 (PMC10585043; doi:10.3389/fncom.2023.1218707)
Supplement: Supplementary file 4 [file Data_Sheet_4.ZIP › result_simulation_sub1-2/Sub2_uff8.074071.sto]

221210_sub2_uff8.074071_3/2958_0.007_0.005
version=1
nRows=501
nColumns=2509
inDegrees=no
endheader
time	pelvis_tilt	pelvis_tilt_u	pelvis_list	pelvis_list_u	pelvis_rotation	pelvis_rotation_u	pelvis_tx	pelvis_tx_u	pelvis_ty	pelvis_ty_u	pelvis_tz	pelvis_tz_u	hip_flexion_r	hip_flexion_r_u	hip_adduction_r	hip_adduction_r_u	hip_rotation_r	hip_rotation_r_u	knee_angle_r	knee_angle_r_u	subtalar_angle_1_r	subtalar_angle_1_r_u	ankle_angle_r	ankle_angle_r_u	hip_flexion_l	hip_flexion_l_u	hip_adduction_l	hip_adduction_l_u	hip_rotation_l	hip_rotation_l_u	knee_angle_l	knee_angle_l_u	subtalar_angle_1_l	subtalar_angle_1_l_u	ankle_angle_l	ankle_angle_l_u	lumbar_extension	lumbar_extension_u	lumbar_bending	lumbar_bending_u	lumbar_rotation	lumbar_rotation_u	neck_extension	neck_extension_u	roll	roll_u	yaw	yaw_u	neck_extension_2
0	0.247293	0	-0.100659	0	-0.166526	0	-0.0654282	0	0.803545	0	0	0	0.0898486	0	0.0142822	0	-0.0563782	0	-0.612552	0	0.0807653	0	0.240329	0	-0.151532	0	-0.0679235	0	-0.326047	0	-0.305872	0	0.0444229	0	0.181972	0	-0.794942	0	-0.00354935	0	0.0235606	0	-0.453122	0	0.0701276	0	-0.0670898	0	0.42435
0.01	0.248924	0.172003	-0.101097	-0.0251263	-0.166697	-0.0550236	-0.0654043	-0.0157793	0.803565	0.000120907	1.31E-05	-0.000382939	0.0882815	0.0351129	0.0166312	0.383056	-0.0488964	1.26476	-0.61224	-0.320657	0.096366	2.33303	0.242632	-0.187218	-0.152186	0.12216	-0.0659193	0.36503	-0.317586	1.11101	-0.306319	-0.554169	0.0504819	0.591291	0.183086	0.183003	-0.797266	-0.298163	-0.00381099	-0.047912	0.0239885	0.0707699	-0.449623	0.0255793	0.0696821	-0.0414388	-0.0670891	0.0396923	0.424697
0.02	0.24837	-0.0674092	-0.101362	-0.0301741	-0.166551	0.0166829	-0.0655139	-0.00352467	0.803522	-0.00314201	1.28E-05	0.00147822	0.0900746	0.0575626	0.0202362	0.301047	-0.0380036	0.583883	-0.613798	-0.00202858	0.10361	-1.01907	0.242035	0.170428	-0.147885	0.245423	-0.0638012	0.240316	-0.310145	0.237646	-0.311439	-0.327345	0.0438699	-1.15927	0.185046	0.21055	-0.797176	0.0563619	-0.0034207	0.0464483	0.024323	0.034195	-0.450794	-0.124641	0.0695157	-0.00702694	-0.0667368	0.00784306	0.425616
0.03	0.248442	0.0293749	-0.101707	-0.0257669	-0.166732	-0.0435025	-0.065509	0.00270067	0.803519	0.000754878	4.96E-05	0.00451181	0.0897288	-0.0589868	0.0229639	0.2252	-0.0355979	0.148308	-0.613382	0.0444914	0.0967442	0.242233	0.242962	-0.0169548	-0.146836	-0.00928297	-0.0627376	0.0359475	-0.309522	0.0217414	-0.312954	-0.0424545	0.0403337	0.47183	0.185912	-0.0164234	-0.797383	-0.0392397	-0.00335743	-0.00750645	0.0250443	0.0805903	-0.451683	-0.0714633	0.0694772	-0.01889	-0.0666943	0.00218249	0.42502
0.04	0.248474	-0.0135138	-0.101872	-0.00138584	-0.1668	0.0170704	-0.0654711	0.00444288	0.803521	-0.000283328	7.10E-05	-0.000608434	0.0894675	-0.00973355	0.023967	-0.0271748	-0.0335788	0.179274	-0.612975	0.0361691	0.103673	0.664781	0.242425	-0.0655204	-0.146893	0.00832137	-0.0629836	-0.0635851	-0.308979	0.0436576	-0.313078	0.00789029	0.0464555	0.441695	0.185538	-0.0411373	-0.797485	0.00717896	-0.00325611	0.022384	0.0253779	-0.00529635	-0.45224	-0.029227	0.0692958	-0.0210266	-0.0664999	0.0209329	0.424479
0.05	0.248326	-0.0170281	-0.101778	0.00799862	-0.166715	-0.00160706	-0.0654341	0.00256097	0.803521	0.000309747	4.67E-05	-0.00363674	0.0894816	0.0175922	0.0230906	-0.107997	-0.0328033	-0.0133217	-0.612791	-0.00107731	0.106399	-0.00460546	0.242239	0.00205666	-0.147036	0.0073142	-0.0635855	-0.0497989	-0.309148	-0.0581242	-0.312931	0.010364	0.0478341	-0.0523495	0.185399	0.00220449	-0.797462	-0.00410179	-0.00310018	0.0119633	0.0254	0.0209326	-0.452272	0.0195481	0.0691599	-0.00827668	-0.066344	0.00993609	0.423982
0.06	0.248139	-0.0183982	-0.101771	-0.00076685	-0.166796	-0.0108736	-0.065418	0.000860725	0.80352	-0.000396588	7.00E-06	-0.00402939	0.0896453	0.0177723	0.0221947	-0.0680313	-0.0332666	-0.0490691	-0.612776	0.00866522	0.107019	0.194798	0.24216	-0.0282088	-0.146995	0.0208188	-0.0639318	-0.0152844	-0.309615	-0.0223887	-0.312913	-0.00699461	0.0476301	0.0397954	0.185447	0.00346811	-0.797568	-0.0142504	-0.00295307	0.0161393	0.0257237	0.0366103	-0.451918	0.0413807	0.0690774	-0.00508428	-0.0662813	0.00892894	0.423616
0.07	0.247918	-0.0240932	-0.101824	-0.00392125	-0.166906	-0.0140891	-0.0654156	-0.000368776	0.803516	-0.00038581	-3.05E-05	-0.00336814	0.0897877	0.0168476	0.0216886	-0.0325789	-0.0335567	-0.0113916	-0.612593	0.0229169	0.109162	0.147482	0.241897	-0.0261254	-0.146759	0.0333364	-0.0640894	-0.00366946	-0.309626	0.00602269	-0.31303	-0.0157005	0.0481239	0.0286605	0.185486	0.00700717	-0.797718	-0.012902	-0.00279604	0.0151938	0.0260516	0.0291801	-0.451517	0.036676	0.068999	-0.00610528	-0.0662094	0.0113089	0.423339
0.08	0.247634	-0.0277661	-0.101916	-0.00647764	-0.167063	-0.0198718	-0.0654265	-0.00177534	0.803514	0.000144271	-5.93E-05	-0.00243342	0.0900137	0.027217	0.0215614	0.0091158	-0.0336268	-0.00263826	-0.612417	0.0128201	0.109836	0.0320034	0.241764	-0.0113657	-0.146397	0.040948	-0.0642229	-0.000239961	-0.309596	-0.00434407	-0.313208	-0.0189222	0.0481118	-0.0171498	0.18557	0.00865753	-0.797847	-0.0142534	-0.00266498	0.0121802	0.0263108	0.0223645	-0.451198	0.0283996	0.0689218	-0.00686646	-0.0661159	0.0116593	0.423086
0.09	0.24735	-0.0300621	-0.102022	-0.00339167	-0.167259	-0.0249893	-0.0654453	-0.00179244	0.803519	0.000876864	-8.12E-05	-0.0020528	0.0902484	0.0214002	0.0217634	0.0286181	-0.0335723	0.00718857	-0.612204	0.0349662	0.110614	0.160035	0.24152	-0.0435774	-0.146074	0.0254551	-0.0643036	0.0043339	-0.309794	-0.0493553	-0.313259	0.0182733	0.0482695	0.0850997	0.185537	-0.0236005	-0.798016	-0.0115631	-0.00257081	0.00707335	0.0264898	0.0154491	-0.450854	0.017033	0.0688302	-0.000428816	-0.0660188	0.0298836	0.422991
0.1	0.246946	-0.0200462	-0.102082	0.00644915	-0.167461	-0.0222216	-0.0654604	-0.0014289	0.803536	0.00319827	-0.000100662	-0.00137827	0.090512	0.00857591	0.0219383	0.00386282	-0.0340314	-0.115324	-0.611851	0.027874	0.109106	-0.541107	0.241547	0.0489557	-0.145845	-0.0137608	-0.0643535	-0.00248168	-0.310314	-0.0532346	-0.312863	0.0723231	0.0497955	0.21262	0.185195	-0.055696	-0.797988	-0.0147906	-0.00250947	-0.009964	0.0265749	0.00174578	-0.450868	-0.00364763	0.0691554	0.0411451	-0.0657396	0.0129226	0.423157
0.11	0.247184	0.0351192	-0.101961	0.0205019	-0.167688	0.0052318	-0.0654775	-0.00223064	0.803582	0.00458739	-0.000104455	-0.000195598	0.0902177	-0.0327433	0.0219476	-0.000491949	-0.0354295	-0.120758	-0.611701	0.00672481	0.105314	-0.025302	0.241737	-0.0153595	-0.14666	-0.0981007	-0.0641419	0.000612756	-0.310702	0.00622094	-0.311747	0.12422	0.0521854	0.231062	0.184478	-0.0828087	-0.798688	-0.0875486	-0.00289428	-0.0343191	0.026371	-0.0560284	-0.450802	-0.00843475	0.0694443	0.0111509	-0.0656933	0.00828341	0.422722
0.12	0.247259	-0.0180521	-0.101719	0.0164453	-0.167369	0.0458588	-0.0655039	-0.00278896	0.803614	0.00225542	-0.000115682	-0.00176185	0.0901548	0.0161026	0.0218262	-0.0280139	-0.0360048	-0.00849439	-0.611601	0.0101517	0.10661	0.0899448	0.241466	-0.0190853	-0.147148	-0.0257038	-0.0638789	0.0192838	-0.310332	0.0461528	-0.310665	0.0987547	0.0539173	0.111271	0.183824	-0.0571212	-0.799238	-0.0304508	-0.00296406	0.00482795	0.0255733	-0.0766197	-0.451062	-0.0342845	0.0694961	0.00406665	-0.0655812	0.00463986	0.422326
0.13	0.247074	-0.0225711	-0.101483	0.0149565	-0.16715	0.0130814	-0.0655339	-0.00321735	0.803636	0.00221576	-0.000130686	-0.00111452	0.0903796	0.0277081	0.0215417	-0.018181	-0.0361607	-0.0351033	-0.611545	0.00315449	0.105965	-0.124462	0.241442	0.00506191	-0.147287	-0.012138	-0.0636377	0.0153346	-0.310055	0.0226835	-0.309745	0.0789639	0.0549144	0.109309	0.183323	-0.0479874	-0.799514	-0.0269523	-0.00301925	-0.00830401	0.0251982	-0.0018329	-0.451396	-0.035022	0.0696084	0.0135381	-0.0655878	-0.00584575	0.421953
0.14	0.246814	-0.0313403	-0.10132	0.0102778	-0.16698	0.0313837	-0.0655658	-0.00313458	0.803661	0.00277025	-0.00014091	-0.00106823	0.090648	0.0249303	0.0214114	-0.0128728	-0.0365426	-0.0238838	-0.611421	0.0228244	0.105895	0.102923	0.241307	-0.0326833	-0.147196	0.0166604	-0.0634957	0.0192598	-0.309662	0.0536196	-0.309146	0.0449225	0.0559613	0.0781111	0.182916	-0.039479	-0.799733	-0.0167094	-0.00302478	0.00777578	0.02526	0.00631497	-0.451759	-0.0473512	0.0698298	0.0265065	-0.0655541	0.00448707	0.421801
0.15	0.246527	-0.0323601	-0.101129	0.0100003	-0.166638	0.03936	-0.0655936	-0.00246299	0.803692	0.00334693	-0.000151689	-0.000922027	0.0908645	0.0213256	0.0212228	-0.020353	-0.0366477	-0.00591564	-0.611165	0.0248112	0.106714	0.00905733	0.241096	-0.0127914	-0.146957	0.0168267	-0.0633495	0.0218392	-0.309102	0.0493381	-0.308712	0.0458164	0.0564384	0.0316426	0.182565	-0.0353853	-0.799875	-0.0106159	-0.00292267	0.0107284	0.0253232	0.0103271	-0.452324	-0.0753255	0.0701919	0.036607	-0.065478	0.000553255	0.421869
0.16	0.246243	-0.0313863	-0.100959	0.00754149	-0.166273	0.0396707	-0.0656154	-0.00189587	0.803726	0.00342023	-0.000157413	-0.000230385	0.0910676	0.0192036	0.0210667	-0.0108836	-0.0368176	-0.0225171	-0.61093	0.0236486	0.106422	-0.0245923	0.240991	-0.00801881	-0.146757	0.0125962	-0.0632148	0.0183889	-0.308628	0.0445068	-0.308224	0.0511751	0.0567999	0.0403393	0.18222	-0.036409	-0.799958	-0.00510867	-0.00281007	0.010215	0.0254761	0.0178481	-0.453156	-0.0947884	0.0706238	0.0373597	-0.0654567	-0.00648643	0.422063
0.17	0.245982	-0.0298634	-0.100788	0.00648653	-0.165883	0.0434587	-0.0656311	-0.00128626	0.803759	0.00324665	-0.000157821	7.18E-05	0.0912354	0.0168076	0.0209616	-0.0100225	-0.0370272	-0.0178652	-0.610693	0.0232569	0.106432	0.00608802	0.240883	-0.0109969	-0.146599	0.0103515	-0.0630774	0.0172269	-0.30816	0.0460024	-0.30771	0.0516564	0.0571637	0.0288164	0.181868	-0.0344632	-0.799997	-0.00152293	-0.00270296	0.0120541	0.025652	0.0170393	-0.454132	-0.100179	0.0710328	0.0303774	-0.0654793	-0.0104508	0.422216
0.18	0.245744	-0.0256273	-0.100611	0.0079639	-0.165475	0.0424762	-0.0656409	-0.000705124	0.803791	0.0030205	-0.000156052	0.000318169	0.0913754	0.0128471	0.0208266	-0.0144133	-0.0372312	-0.0214003	-0.610469	0.0212471	0.106326	-0.00707013	0.2408	-0.00754044	-0.146475	0.00344493	-0.0629303	0.0173859	-0.307685	0.0466633	-0.307186	0.053905	0.0575124	0.0489944	0.18152	-0.0368621	-0.800011	-0.00120206	-0.00258994	0.0106819	0.0258175	0.0171251	-0.455081	-0.0911198	0.0712371	-0.0195967	-0.0655923	-0.0286154	0.422245
0.19	0.245548	-0.0224602	-0.100428	0.00904759	-0.165101	0.0384739	-0.0656448	-0.000133211	0.803821	0.00305256	-0.00015176	0.000485571	0.0914697	0.00853614	0.02067	-0.016652	-0.0373856	-0.00538755	-0.610244	0.0250948	0.106757	0.0925785	0.240667	-0.0205598	-0.146428	-0.00224433	-0.0627798	0.0139585	-0.307225	0.0435122	-0.306632	0.0565204	0.0581653	0.0783357	0.181145	-0.0405714	-0.800022	0.0013475	-0.0024819	0.0116339	0.0259869	0.0164513	-0.456075	-0.106284	0.0706888	-0.0945595	-0.0658035	-0.0180027	0.422357
0.2	0.245358	-0.0214722	-0.100249	0.0103609	-0.164786	0.0305777	-0.0656446	0.0001597	0.803851	0.00303422	-0.000146814	0.000518837	0.0915387	0.00683953	0.0204685	-0.0226085	-0.0373754	-0.000186242	-0.609985	0.0256817	0.107551	0.0309516	0.240515	-0.0109675	-0.146413	-0.0035224	-0.0626508	0.0116584	-0.306846	0.0304254	-0.306077	0.0551638	0.0589157	0.0625461	0.180767	-0.0388369	-0.799986	0.00475296	-0.00237908	0.00763034	0.0261565	0.0179188	-0.457275	-0.116689	0.0698066	-0.086897	-0.0656939	0.0178253	0.422647
0.21	0.245186	-0.0191004	-0.100107	0.006037	-0.164568	0.0217666	-0.0656442	5.29E-05	0.803882	0.00300499	-0.000139943	0.000806505	0.0916001	0.00625916	0.0202839	-0.0125601	-0.0374963	-0.0247478	-0.609759	0.0226721	0.107392	-0.0231201	0.240438	-0.00815025	-0.146445	-0.00589897	-0.0625524	0.006547	-0.306628	0.0182466	-0.305523	0.0549715	0.0594034	0.0375168	0.180412	-0.0349078	-0.799957	0.00298871	-0.00232915	0.00481884	0.0263767	0.0226093	-0.458394	-0.0998912	0.0691514	-0.0625847	-0.0653971	0.0213653	0.422791
0.22	0.245006	-0.0211287	-0.100011	0.00210907	-0.164347	0.0245394	-0.0656453	-0.000180587	0.803912	0.00295601	-0.000132295	0.000708992	0.0916597	0.00649315	0.0201928	-0.00659166	-0.0377572	-0.021176	-0.609518	0.026631	0.107584	0.0450521	0.240321	-0.0188235	-0.14644	0.00216577	-0.0624768	0.00787106	-0.306427	0.0203823	-0.305025	0.0446814	0.0597085	0.0254867	0.180111	-0.0276654	-0.799925	0.00351271	-0.00225522	0.00926906	0.0265504	0.0126837	-0.459322	-0.0815355	0.0686278	-0.0588705	-0.0651671	0.00987542	0.422821
0.23	0.244811	-0.0218367	-0.0999475	0.000944723	-0.164144	0.0170663	-0.0656478	-0.000321715	0.80394	0.00274979	-0.000125333	0.000748692	0.0917297	0.00739784	0.0201335	-0.00420026	-0.0379357	-0.0200054	-0.609264	0.0255202	0.107669	-0.0401376	0.240201	-0.00696905	-0.146392	0.0028322	-0.0624191	0.00567829	-0.306246	0.013968	-0.304579	0.0450962	0.0599581	0.0231732	0.179834	-0.0279524	-0.799881	0.00473452	-0.00216902	0.00674926	0.0266699	0.011911	-0.460112	-0.0690693	0.0680194	-0.0743183	-0.0650416	0.00463917	0.422847
0.24	0.244613	-0.020583	-0.0999086	-0.000718074	-0.164004	0.0123228	-0.0656516	-0.000434423	0.803966	0.00270679	-0.000116912	0.000890478	0.0918015	0.0073377	0.0201248	0.00356547	-0.0381967	-0.0275941	-0.609014	0.0239014	0.107225	-0.0239893	0.240128	-0.00828635	-0.146349	0.00371665	-0.0623877	0.00224617	-0.306131	0.00845592	-0.304154	0.0408751	0.060171	0.0185432	0.179579	-0.02632	-0.799832	0.00431122	-0.00210879	0.0060221	0.0267722	0.00847081	-0.460867	-0.0726219	0.0672428	-0.0878056	-0.0649189	0.0102441	0.422886
0.25	0.244424	-0.019552	-0.099891	-0.00175647	-0.163904	0.00860199	-0.0656561	-0.000501137	0.803993	0.00268757	-0.000108589	0.000749539	0.0918738	0.00553448	0.020164	0.0045188	-0.0384064	-0.0150905	-0.608768	0.0263667	0.107191	-0.00622701	0.240001	-0.0145513	-0.146306	0.00398033	-0.0623789	0.000702912	-0.306067	0.00446377	-0.303769	0.0376773	0.0603207	0.00798697	0.179347	-0.0223653	-0.799781	0.00587342	-0.00205571	0.00571807	0.0268377	0.00512536	-0.461697	-0.0822603	0.0664167	-0.08435	-0.0647376	0.0145474	0.422902
0.26	0.244243	-0.018158	-0.0998973	-0.00203751	-0.163843	0.00308818	-0.0656605	-0.000429456	0.80402	0.00252133	-0.000101602	0.000664502	0.0919308	0.00494292	0.0202083	0.00514046	-0.038555	-0.0157062	-0.608515	0.0245569	0.10691	-0.0388961	0.239887	-0.00696861	-0.146279	0.00225087	-0.0623847	0.000229739	-0.306052	-0.00184327	-0.303393	0.0370643	0.0603896	0.00671246	0.179128	-0.0203563	-0.799723	0.00608525	-0.00200738	0.00304997	0.0268887	0.00497591	-0.462622	-0.0881637	0.065702	-0.0653244	-0.0645314	0.0148354	0.422884
0.27	0.244075	-0.0155678	-0.0999245	-0.00557528	-0.163822	0.0010642	-0.0656647	-0.000347664	0.804045	0.002468	-9.56E-05	0.000529774	0.0919771	0.00151252	0.0202763	0.00915384	-0.0387162	-0.0160079	-0.608269	0.0263423	0.106628	-0.0224096	0.239771	-0.0120868	-0.14627	0.000177307	-0.0624027	-0.00438637	-0.306081	-0.003105	-0.303031	0.0360519	0.0605003	0.0182518	0.178921	-0.0205624	-0.799675	0.00321895	-0.00197732	0.00418937	0.0269367	0.00413196	-0.463485	-0.0823479	0.0652883	-0.0120995	-0.0642974	0.0278347	0.422767
0.28	0.243929	-0.0131691	-0.0999764	-0.00700123	-0.163808	0.000286904	-0.0656664	-3.17E-05	0.80407	0.00253857	-9.10E-05	0.000406494	0.0919816	-0.00353929	0.0203592	0.00908347	-0.03887	-0.0169822	-0.607997	0.029745	0.106427	-0.0113881	0.239642	-0.0136224	-0.1463	-0.00485671	-0.0624415	-0.00758002	-0.306113	-0.00122913	-0.302656	0.0406295	0.0608763	0.061195	0.178695	-0.0260606	-0.799635	0.00501159	-0.00196411	0.000748615	0.0269699	0.00271821	-0.464447	-0.124357	0.0657669	0.087242	-0.0639047	0.0284055	0.422811
0.29	0.243831	-0.00727256	-0.100054	-0.00888771	-0.163783	0.000964483	-0.0656637	0.000458344	0.804097	0.00289761	-8.79E-05	0.000178398	0.0918998	-0.0133116	0.0204489	0.00762832	-0.0390304	-0.0146937	-0.607676	0.0351167	0.106462	0.0126475	0.23948	-0.0188603	-0.146434	-0.0154593	-0.0625131	-0.0134374	-0.306113	0.00237764	-0.302206	0.0485006	0.0616373	0.0773469	0.178423	-0.0298356	-0.799593	0.00449963	-0.00195619	0.00123135	0.0269917	0.00126432	-0.465921	-0.182968	0.0669199	0.10988	-0.0637142	-0.00985591	0.423099
0.3	0.243771	-0.00540827	-0.100129	-0.00606376	-0.163762	-0.000602346	-0.065658	0.000570897	0.804128	0.00338392	-8.81E-05	-0.000229362	0.0917608	-0.0144542	0.020507	0.00270139	-0.0391408	-0.00834261	-0.607326	0.0352717	0.106632	0.017484	0.239294	-0.0183994	-0.146648	-0.0210869	-0.0625762	-0.0102222	-0.306115	-0.000323306	-0.301694	0.0537273	0.0623143	0.0589681	0.178129	-0.030032	-0.799544	0.00657964	-0.00194773	0.000192214	0.026995	-0.000493946	-0.467824	-0.204801	0.0680466	0.0899428	-0.063797	-0.0284832	0.423364
0.31	0.243722	-0.00570257	-0.100205	-0.00703872	-0.163766	-0.00425481	-0.0656519	0.00060239	0.804162	0.00340536	-9.18E-05	-0.000475441	0.0915997	-0.0158267	0.0205607	0.00544609	-0.0392088	-0.0066369	-0.606953	0.038212	0.106691	-0.00728084	0.23911	-0.0160834	-0.146902	-0.0233796	-0.0626139	-0.0104452	-0.306142	-0.00202883	-0.30113	0.0581257	0.0628907	0.0561353	0.177826	-0.0292279	-0.799495	0.00686897	-0.00192865	0.00158733	0.0270051	0.00213838	-0.469821	-0.202236	0.0690549	0.0902293	-0.0638937	-0.0203356	0.423569
0.32	0.243657	-0.00723885	-0.10028	-0.00706185	-0.163806	-0.00562614	-0.0656468	0.000437808	0.804195	0.00339872	-9.77E-05	-0.000711987	0.0914625	-0.0132464	0.0206347	0.00913196	-0.0392602	-0.00420156	-0.606584	0.0377539	0.10669	0.013198	0.238933	-0.0201875	-0.147145	-0.0208563	-0.0626328	-0.00937946	-0.306189	-0.00299764	-0.300555	0.0570921	0.0634173	0.0437241	0.177527	-0.0317772	-0.799435	0.00808424	-0.00192287	0.0016698	0.027027	0.00176489	-0.471842	-0.218243	0.070223	0.121696	-0.0638694	-0.00470559	0.423898
0.33	0.24358	-0.00657333	-0.100361	-0.00639496	-0.163849	-0.00645152	-0.0656429	0.000334264	0.804229	0.00328647	-0.000106484	-0.0010515	0.0913422	-0.0130371	0.0207304	0.00798478	-0.0392571	0.00230684	-0.606216	0.0373102	0.106824	0.00294042	0.238738	-0.0196077	-0.147359	-0.0200867	-0.0626512	-0.0063115	-0.306253	-0.00731509	-0.300008	0.0535836	0.0636636	0.00971125	0.177262	-0.0262046	-0.799359	0.00803847	-0.00191069	0.000194621	0.0270416	0.000700137	-0.474062	-0.248034	0.0717511	0.150716	-0.0637866	-0.0115217	0.424455
0.34	0.243517	-0.00501828	-0.100455	-0.00863417	-0.163898	-0.00842401	-0.0656394	0.000301275	0.804261	0.00306101	-0.00011819	-0.00124027	0.0912027	-0.0153991	0.0208347	0.0113631	-0.0392481	0.000209119	-0.605842	0.037816	0.106753	-0.0118761	0.238559	-0.0175039	-0.147572	-0.0204085	-0.0626592	-0.00784988	-0.306347	-0.00917785	-0.299488	0.0512161	0.0637903	0.0159365	0.177017	-0.0249278	-0.799288	0.00697705	-0.00189221	0.00210371	0.0270538	0.00198627	-0.476564	-0.270432	0.0734331	0.147288	-0.0638277	-0.0322495	0.425105
0.35	0.243463	-0.00434921	-0.100558	-0.00654723	-0.163983	-0.0124883	-0.0656372	0.000133577	0.804291	0.00292518	-0.00013165	-0.00146342	0.0910678	-0.0126162	0.020956	0.010483	-0.0392203	0.00511584	-0.605489	0.0341177	0.106706	-0.000185939	0.238386	-0.0170946	-0.147786	-0.0192465	-0.0626698	-0.00590186	-0.306472	-0.0136455	-0.298999	0.0471491	0.06391	0.0061313	0.176788	-0.0220322	-0.799229	0.00530972	-0.00187288	0.00151635	0.0270778	0.00188796	-0.479178	-0.25729	0.074897	0.105175	-0.0640243	-0.0467742	0.425665
0.36	0.243405	-0.00499572	-0.100657	-0.00579308	-0.164107	-0.0169943	-0.0656373	-0.000155433	0.804318	0.00250176	-0.000147325	-0.00165109	0.0909656	-0.00911229	0.0210707	0.010873	-0.0391499	0.00934231	-0.605172	0.0305678	0.106687	-0.00467725	0.23821	-0.0168935	-0.14798	-0.0171823	-0.0626747	-0.00589053	-0.30664	-0.0188102	-0.298546	0.0438243	0.0639488	0.00465836	0.176579	-0.0204297	-0.7992	0.000892073	-0.00183496	0.00499066	0.0270965	0.00178301	-0.481453	-0.197769	0.0757123	0.0182056	-0.0643457	-0.0529433	0.42588
0.37	0.24333	-0.004572	-0.100739	-0.000858489	-0.164314	-0.0263224	-0.0656392	-0.00018866	0.804342	0.00229962	-0.000164113	-0.00168051	0.0909179	-0.00402829	0.02117	0.00864792	-0.0390161	0.0176837	-0.604904	0.0258641	0.106706	0.0134519	0.238046	-0.0191716	-0.148161	-0.0199523	-0.0626608	-0.00352054	-0.306889	-0.0283722	-0.298102	0.0464209	0.0640623	0.019518	0.176375	-0.0224843	-0.799195	-0.00109152	-0.00179169	0.00462801	0.0271216	0.0022941	-0.483232	-0.161711	0.0751992	-0.144829	-0.0647453	-0.0426258	0.425886
0.38	0.243267	-0.00155707	-0.100811	0.000451459	-0.16461	-0.0336782	-0.0656398	7.21E-05	0.804365	0.00248718	-0.000180754	-0.00163967	0.0908756	-0.00660733	0.0212545	0.0078215	-0.0387915	0.0264337	-0.604653	0.0259426	0.106947	0.0232083	0.237858	-0.0197285	-0.148393	-0.0261612	-0.0626317	-0.00553356	-0.30723	-0.0366867	-0.297621	0.0502048	0.0643033	0.0225538	0.176153	-0.0234393	-0.799197	-0.00102848	-0.0017427	0.00481542	0.0271441	0.00198271	-0.485087	-0.183681	0.0733528	-0.228822	-0.0647359	0.0169216	0.426107
0.39	0.243229	0.000481851	-0.100894	-0.00085464	-0.164963	-0.03762	-0.0656378	0.000247011	0.80439	0.00242644	-0.000196786	-0.00157068	0.090798	-0.00961504	0.0213324	0.00880565	-0.0385216	0.0254476	-0.60439	0.0272969	0.107049	-0.00379234	0.237681	-0.0175232	-0.148687	-0.0306291	-0.0626016	-0.00734392	-0.307645	-0.0423401	-0.297103	0.0535478	0.0644539	0.00407191	0.175926	-0.0227903	-0.799193	0.00127625	-0.0017028	0.0043175	0.0271657	0.00231309	-0.487257	-0.217124	0.0711459	-0.233135	-0.0642296	0.0455641	0.426415
0.4	0.243195	0.000936039	-0.101003	-0.00192857	-0.165337	-0.0395299	-0.0656344	0.000370909	0.804415	0.00229083	-0.000212153	-0.00150327	0.090709	-0.0102428	0.0214406	0.0115187	-0.0382712	0.0254329	-0.604123	0.0267516	0.106995	-0.00590683	0.23752	-0.0152675	-0.148998	-0.0308465	-0.0625725	-0.00591208	-0.308104	-0.0446652	-0.296571	0.0524534	0.0644268	-0.00841111	0.175718	-0.0190239	-0.799168	0.00310289	-0.00166236	0.00335797	0.02719	0.00199029	-0.489638	-0.229307	0.0689637	-0.238256	-0.0636126	0.0390835	0.426638
0.41	0.243178	0.00364299	-0.101126	-0.00235496	-0.165725	-0.0418358	-0.0656302	0.000516888	0.804438	0.00226672	-0.000226553	-0.00136418	0.0906065	-0.0124149	0.0215723	0.0129421	-0.038007	0.0277861	-0.603871	0.0251033	0.106911	-0.0129145	0.23736	-0.0137341	-0.149319	-0.0328666	-0.0625368	-0.00621796	-0.308572	-0.0457449	-0.296061	0.0504846	0.0643614	-0.0026917	0.175527	-0.0189559	-0.799146	0.00220853	-0.0016234	0.00325795	0.0272052	0.00102041	-0.492226	-0.259039	0.0664764	-0.298123	-0.0631424	0.0242808	0.42693
0.42	0.243188	0.00774682	-0.101253	-0.00245396	-0.166143	-0.0455637	-0.0656235	0.000747036	0.80446	0.00221427	-0.000238956	-0.00111763	0.090474	-0.0166951	0.0217169	0.0151492	-0.0377165	0.0312377	-0.60362	0.0256032	0.106812	-0.00178292	0.237211	-0.016318	-0.149676	-0.0382158	-0.0625005	-0.00926323	-0.309057	-0.0475974	-0.295556	0.0512425	0.0644141	0.0119322	0.175337	-0.019329	-0.799118	0.00333986	-0.0015922	0.00249098	0.0272103	0.00105483	-0.495312	-0.322101	0.0633582	-0.35435	-0.0626651	0.0345315	0.427506
0.43	0.243242	0.0127172	-0.101389	-0.00321529	-0.166588	-0.0470264	-0.0656136	0.00112196	0.804483	0.00251125	-0.00024964	-0.00103954	0.0902917	-0.0225038	0.0218732	0.0147142	-0.0373729	0.0369293	-0.603367	0.0261039	0.106896	0.0117607	0.237044	-0.0180837	-0.150109	-0.0465676	-0.0624732	-0.011722	-0.309567	-0.0495163	-0.295025	0.0562084	0.0645395	0.00972581	0.175134	-0.0219161	-0.799081	0.00325442	-0.00156679	0.00225713	0.0272173	0.000602389	-0.499091	-0.380493	0.0599813	-0.356621	-0.0619875	0.0556176	0.428321
0.44	0.243329	0.0138903	-0.101544	-0.00502944	-0.167028	-0.04533	-0.0656016	0.00130069	0.804508	0.00235133	-0.000259861	-0.00100266	0.090061	-0.0257094	0.0220324	0.0146331	-0.037009	0.0339586	-0.6031	0.0277633	0.106938	-0.00193715	0.236876	-0.0144237	-0.1506	-0.0479934	-0.0624496	-0.0125806	-0.310089	-0.0488054	-0.294456	0.0568384	0.0645734	-0.000525575	0.174931	-0.0197799	-0.799048	0.00246188	-0.00154563	0.00032418	0.0272222	0.000393289	-0.503204	-0.394441	0.0569919	-0.278414	-0.0611094	0.069357	0.42898
0.45	0.243411	0.0117405	-0.101704	-0.00832372	-0.167435	-0.0397055	-0.06559	0.00112512	0.80453	0.00232684	-0.000269952	-0.00102567	0.0898283	-0.0244186	0.0221952	0.0171835	-0.0366964	0.02638	-0.60283	0.0281349	0.1069	-0.00269933	0.236725	-0.0166994	-0.151067	-0.0415692	-0.0624283	-0.0140578	-0.310577	-0.0422764	-0.293913	0.0506773	0.0645803	0.00120919	0.174744	-0.0164728	-0.799042	-0.00208022	-0.00155396	0.000195605	0.0272227	-0.00031047	-0.506973	-0.328521	0.0550208	-0.153949	-0.0602788	0.0577139	0.429286
0.46	0.24347	0.00732629	-0.101878	-0.0112114	-0.16776	-0.0310269	-0.0655786	0.00132627	0.804553	0.00246775	-0.000280703	-0.00110636	0.0895981	-0.0252937	0.0223714	0.0173511	-0.0364698	0.0175617	-0.602531	0.0340133	0.106944	0.0150878	0.236559	-0.0185585	-0.151469	-0.0350204	-0.0624466	-0.0157071	-0.310986	-0.0341024	-0.293425	0.048696	0.0646558	0.021226	0.174566	-0.0191627	-0.799067	-0.000984084	-0.00157768	-0.00426808	0.0272119	-0.000562082	-0.510145	-0.326288	0.0549194	0.108956	-0.0593122	0.0858395	0.429627
0.47	0.243527	0.00950726	-0.102074	-0.0158472	-0.167963	-0.0181053	-0.0655614	0.00219089	0.804581	0.00317282	-0.000292451	-0.00126242	0.0893014	-0.0375959	0.0225524	0.0145759	-0.0363472	0.00715957	-0.602137	0.0456178	0.107269	0.0475367	0.236344	-0.0233858	-0.15187	-0.0394949	-0.0625138	-0.0204222	-0.311285	-0.022184	-0.292922	0.0535998	0.0649804	0.0345118	0.174359	-0.0224372	-0.799058	0.00301389	-0.00161701	-0.00425014	0.0272002	-0.00235399	-0.513791	-0.434186	0.0572115	0.280611	-0.0585818	0.0141739	0.4307
0.48	0.243648	0.0158871	-0.102273	-0.017935	-0.168045	-0.00952793	-0.0655355	0.00299104	0.804617	0.00375946	-0.000306659	-0.00154442	0.0888615	-0.05008	0.0226894	0.00953875	-0.0363019	0.000457709	-0.601646	0.051076	0.10775	0.0367167	0.236108	-0.020767	-0.152366	-0.0508116	-0.0625813	-0.0216103	-0.311494	-0.0157205	-0.292353	0.0619926	0.0652362	0.0181833	0.17412	-0.0262633	-0.799013	0.00595039	-0.001647	-0.00297869	0.0271661	-0.00348676	-0.518525	-0.548086	0.0606525	0.339516	-0.0585086	-0.0465783	0.432033
0.49	0.243844	0.0238948	-0.102476	-0.0188082	-0.168074	-0.00675816	-0.0655029	0.00346389	0.804656	0.00387089	-0.000322861	-0.00168818	0.0883117	-0.0603285	0.0228028	0.00833409	-0.0363207	-0.00501346	-0.601123	0.0529704	0.108057	0.0276611	0.235886	-0.0223611	-0.152988	-0.0653175	-0.0626152	-0.0215733	-0.311665	-0.0115373	-0.291684	0.072289	0.0654174	0.0192313	0.173849	-0.0290246	-0.798953	0.00473036	-0.00166809	-0.00304099	0.0271397	-0.00208941	-0.52422	-0.62136	0.0644855	0.355558	-0.0587862	-0.076967	0.433249
0.5	0.244099	0.0270388	-0.102683	-0.0201364	-0.168076	-0.00437937	-0.0654673	0.0036563	0.804695	0.00359522	-0.000340152	-0.00178893	0.0876927	-0.0642059	0.0229224	0.0099688	-0.0363747	-0.00681796	-0.6006	0.0532775	0.108368	0.0307458	0.235669	-0.0236606	-0.153696	-0.0683758	-0.0626265	-0.0226032	-0.311802	-0.00845305	-0.290968	0.071642	0.0655652	0.00702783	0.173577	-0.0266425	-0.798908	0.00406746	-0.00167503	0.000169782	0.0271233	-0.00126584	-0.53038	-0.643582	0.0684288	0.35868	-0.0592135	-0.0876746	0.434079
0.51	0.244395	0.032429	-0.102875	-0.0193372	-0.168074	-0.00417882	-0.0654301	0.00370601	0.80473	0.00357112	-0.000358649	-0.00190762	0.0870369	-0.0693894	0.0230274	0.00797206	-0.0364157	-0.00526832	-0.600087	0.0518781	0.108715	0.0393172	0.235471	-0.0243379	-0.154445	-0.0754685	-0.0626076	-0.022629	-0.311936	-0.00793692	-0.290247	0.073533	0.0656635	0.016356	0.173307	-0.0280952	-0.798891	-0.00118873	-0.00167669	0.00180723	0.0271127	1.62E-05	-0.536568	-0.631492	0.0723596	0.350724	-0.0596673	-0.0872786	0.434409
0.52	0.244716	0.03167	-0.103054	-0.0145202	-0.168074	-0.00520072	-0.065392	0.0038623	0.804765	0.00342878	-0.000377756	-0.0019205	0.0863562	-0.0673347	0.02311	0.00281115	-0.0364428	-0.0034824	-0.599577	0.051015	0.109113	0.0373657	0.235274	-0.0194522	-0.155235	-0.0765862	-0.0625746	-0.0187553	-0.312061	-0.00817969	-0.289504	0.0758028	0.0658616	0.0184957	0.173024	-0.0301707	-0.798902	-0.000348309	-0.001665	-0.000588478	0.0271119	-0.000131663	-0.542599	-0.614524	0.0761785	0.337346	-0.0600234	-0.0719454	0.434405
0.53	0.245014	0.0285256	-0.103211	-0.0136658	-0.168083	-0.00504309	-0.0653536	0.00371564	0.8048	0.00372719	-0.000397013	-0.00192107	0.0857185	-0.0611739	0.0231735	0.00344108	-0.0364738	-0.00407758	-0.599096	0.0460008	0.109443	0.0264826	0.235094	-0.0174852	-0.156009	-0.0738183	-0.0625309	-0.0177495	-0.312188	-0.00843638	-0.288743	0.0774933	0.0659963	0.0083874	0.172734	-0.0316495	-0.7989	0.000256246	-0.00164597	0.00240698	0.0271184	0.000988857	-0.548426	-0.579823	0.0797341	0.286811	-0.0602586	-0.0725516	0.434373
0.54	0.245269	0.0222363	-0.103339	-0.00996331	-0.168108	-0.00682417	-0.0653185	0.00327068	0.804835	0.00316065	-0.000416049	-0.00185098	0.0851689	-0.0485195	0.0232284	0.00428727	-0.0364902	-0.00041244	-0.598678	0.0379454	0.109674	0.0191021	0.234936	-0.0151443	-0.15673	-0.0658916	-0.0624559	-0.0123307	-0.312321	-0.00953796	-0.287978	0.0749376	0.0660467	0.00215106	0.17244	-0.0283967	-0.79891	-0.00183974	-0.0016095	0.005148	0.0271283	0.00142007	-0.553591	-0.456509	0.0822365	0.141862	-0.0606445	-0.0755194	0.434219
0.55	0.245447	0.0146316	-0.103426	-0.00236985	-0.168181	-0.0122705	-0.065289	0.00268123	0.804864	0.002637	-0.000433353	-0.00159481	0.0847619	-0.0345891	0.0232784	0.00243742	-0.0364448	0.00858533	-0.598339	0.0320641	0.109853	0.0228809	0.2348	-0.0135163	-0.157339	-0.0567585	-0.0623501	-0.00448692	-0.312475	-0.0149014	-0.28725	0.0718558	0.0660877	0.0125611	0.172158	-0.0294387	-0.798957	-0.00586434	-0.00155393	0.00667484	0.0271473	0.00208389	-0.557219	-0.291684	0.0826874	-0.140344	-0.0611139	-0.0866131	0.433672
0.56	0.245556	0.0118399	-0.103447	0.00705188	-0.168353	-0.0225459	-0.0652613	0.0028113	0.804892	0.00291482	-0.000446998	-0.00111655	0.0844614	-0.0277615	0.0232958	-0.00227842	-0.0362862	0.0231816	-0.598026	0.0312591	0.1103	0.064866	0.234649	-0.0175952	-0.157891	-0.0596599	-0.0621944	0.000779073	-0.312708	-0.0258511	-0.2865	0.0799056	0.0663983	0.0440855	0.171841	-0.036526	-0.799	-0.00124255	-0.00148726	0.0048274	0.0271668	0.00166334	-0.560183	-0.281197	0.0798567	-0.432346	-0.0614026	-0.00416632	0.433894
0.57	0.245652	0.0135421	-0.103435	0.00712728	-0.168625	-0.0284068	-0.0652305	0.00333344	0.804924	0.00342369	-0.000455936	-0.000692962	0.0841889	-0.0288635	0.0232784	-0.00234709	-0.0360032	0.0300432	-0.597725	0.0298782	0.110919	0.048461	0.234493	-0.014738	-0.158502	-0.0685531	-0.0619986	-0.00147382	-0.313047	-0.0338386	-0.28564	0.0912895	0.0667737	0.026517	0.171469	-0.0381787	-0.798979	0.00373913	-0.00143136	0.00676146	0.0271886	0.00254794	-0.563675	-0.349595	0.0749155	-0.57722	-0.0607087	0.081336	0.435057
0.58	0.245786	0.0178532	-0.103438	0.00718196	-0.168941	-0.0313062	-0.0651955	0.00354384	0.804959	0.00348586	-0.000460725	-0.000264149	0.0838769	-0.0326909	0.0232616	-0.00246372	-0.0356904	0.0293115	-0.597437	0.0288601	0.111281	0.0282247	0.234351	-0.0139623	-0.159218	-0.0778693	-0.0617682	0.00165499	-0.31346	-0.0382399	-0.284669	0.0993881	0.0669882	0.0154492	0.17107	-0.0384071	-0.798926	0.00642178	-0.00138167	0.00340298	0.0272212	0.00310173	-0.567885	-0.412753	0.069039	-0.636799	-0.0593818	0.116272	0.436538
0.59	0.245949	0.0203373	-0.103459	0.00404641	-0.169249	-0.0294376	-0.0651595	0.00362534	0.804993	0.00331183	-0.000461062	0.000193319	0.0835224	-0.0369829	0.0232673	0.00057884	-0.0353991	0.0283498	-0.597142	0.0303556	0.111577	0.0309519	0.234222	-0.0147443	-0.15997	-0.0784846	-0.0615142	0.00027971	-0.313869	-0.0348628	-0.283677	0.0969893	0.067165	0.017621	0.170675	-0.0382436	-0.798852	0.00667775	-0.00134472	0.00274791	0.02725	0.0029578	-0.572634	-0.454992	0.0628534	-0.648683	-0.0578481	0.122469	0.438036
0.6	0.246127	0.0199971	-0.103493	0.00393678	-0.169536	-0.0270551	-0.065125	0.00322587	0.805025	0.0029909	-0.000456987	0.000580181	0.0831548	-0.0355696	0.0232903	0.00038568	-0.03511	0.027227	-0.596854	0.0280182	0.111905	0.0356936	0.234095	-0.0135692	-0.160703	-0.0735406	-0.0612755	0.00110241	-0.314249	-0.03207	-0.282741	0.0894479	0.0673543	0.0173787	0.1703	-0.0377056	-0.798775	0.00769504	-0.00133244	-0.00106551	0.0272776	0.00160526	-0.577713	-0.480512	0.0566762	-0.640661	-0.0563468	0.11548	0.439519
0.61	0.246281	0.0166107	-0.103527	0.00223802	-0.16978	-0.0229147	-0.0650956	0.00267883	0.805053	0.00256986	-0.000449824	0.000875733	0.0828358	-0.0295926	0.0233145	0.00137976	-0.0348594	0.022275	-0.596606	0.0230448	0.112237	0.0244544	0.233981	-0.0103686	-0.161339	-0.0611664	-0.0610702	-0.000160064	-0.314587	-0.0286879	-0.281925	0.0747944	0.0674627	0.00377303	0.169974	-0.0297798	-0.798682	0.00932265	-0.0013339	-0.00152519	0.0272834	0.000286842	-0.582972	-0.497458	0.0506289	-0.624813	-0.0549751	0.102171	0.441006
0.62	0.246406	0.0121332	-0.103558	0.00108013	-0.169988	-0.0187527	-0.0650726	0.00193898	0.805076	0.00219067	-0.000439829	0.00111518	0.0825761	-0.0227896	0.0233403	0.00268425	-0.0346708	0.0143001	-0.596404	0.0178197	0.11234	-0.00153956	0.233898	-0.00571704	-0.161866	-0.0480698	-0.0609016	-0.000820019	-0.31489	-0.025386	-0.281241	0.0609446	0.0674325	-0.00763835	0.169701	-0.0227629	-0.798583	0.00915141	-0.00135498	-0.00357062	0.0272828	-0.000193177	-0.588317	-0.491386	0.044868	-0.561237	-0.0536929	0.113117	0.442509
0.63	0.246493	0.00648636	-0.103588	-0.000430601	-0.170131	-0.00955432	-0.0650587	0.000907596	0.805094	0.00138432	-0.000428162	0.00118016	0.0823866	-0.0151742	0.0233799	0.00430902	-0.0345772	0.00382539	-0.596248	0.0145483	0.112281	-0.00597853	0.233843	-0.00428132	-0.162253	-0.0302091	-0.0607806	-0.000405383	-0.315121	-0.0152099	-0.280715	0.0430181	0.0673602	-0.00682838	0.169488	-0.0179826	-0.798521	0.00379694	-0.0014133	-0.00745786	0.0272748	-0.00126802	-0.593125	-0.40932	0.0403671	-0.379244	-0.0523318	0.104192	0.443608
0.64	0.246493	-0.00432252	-0.103614	-0.00404358	-0.170153	0.0054633	-0.0650547	9.68E-05	0.805105	0.00112566	-0.000417292	0.000970248	0.0823115	-0.00465094	0.0234299	0.00403388	-0.0345983	-0.00967303	-0.596126	0.0135543	0.112313	0.00924512	0.233796	-0.00600595	-0.162414	-0.00598202	-0.060734	-0.00143251	-0.315212	-0.000944531	-0.280396	0.0232658	0.0672939	-0.00826357	0.169348	-0.0122429	-0.798495	0.00101056	-0.0015032	-0.011346	0.0272599	-0.00193255	-0.59684	-0.338644	0.0383784	-0.0204184	-0.0510167	0.114533	0.444692
0.65	0.24644	-0.00784039	-0.103656	-0.010913	-0.16998	0.0248289	-0.0650544	0.000174129	0.805117	0.00168204	-0.000409669	0.000554882	0.0822463	-0.0109266	0.0234715	0.00149188	-0.034804	-0.0295183	-0.595938	0.0251995	0.112555	0.0466551	0.23371	-0.0138005	-0.162418	0.00398641	-0.060778	-0.00583635	-0.315133	0.0157782	-0.28022	0.0155447	0.0673056	0.0171629	0.169238	-0.0128027	-0.798481	0.00165021	-0.00158958	-0.00652208	0.0272328	-0.00394667	-0.600244	-0.368004	0.0398246	0.239054	-0.0503046	-0.00318298	0.446538
0.66	0.246431	-0.0016486	-0.103697	-0.0114994	-0.169659	0.0335956	-0.0650499	0.000618369	0.805136	0.0021333	-0.000406213	0.000146901	0.08205	-0.0251895	0.0234511	-0.00714405	-0.0351347	-0.0367356	-0.595618	0.0363833	0.113238	0.0780338	0.23356	-0.01781	-0.162457	-0.00639794	-0.0608368	-0.00615611	-0.314926	0.0245925	-0.280028	0.022626	0.0675976	0.0312816	0.169088	-0.0166667	-0.798484	-0.00101123	-0.00164547	-0.00486141	0.0271931	-0.00377789	-0.604007	-0.413353	0.0430113	0.341968	-0.0506293	-0.0803288	0.448571
0.67	0.246482	0.00294248	-0.103732	-0.0125698	-0.169284	0.0360216	-0.0650424	0.000856923	0.80516	0.00235463	-0.00040609	-8.45E-05	0.0817513	-0.0323997	0.0233779	-0.0094679	-0.0355378	-0.044475	-0.595239	0.0394005	0.113935	0.0592593	0.233399	-0.0166058	-0.162586	-0.0153658	-0.0608648	-0.00571166	-0.314663	0.0282066	-0.279763	0.0309136	0.0678356	0.0169806	0.168907	-0.0197297	-0.798508	-0.00247726	-0.00166947	-0.000922673	0.0271714	-0.000688323	-0.608067	-0.432105	0.0468452	0.374866	-0.0513986	-0.103124	0.450332
0.68	0.246564	0.00500357	-0.103769	-0.0123402	-0.1689	0.036108	-0.0650343	0.000822203	0.805184	0.00244819	-0.000407001	-6.99E-05	0.0814219	-0.0333514	0.0233054	-0.00777194	-0.0359914	-0.0474369	-0.594867	0.0375649	0.114442	0.0465346	0.23326	-0.0154511	-0.162774	-0.0193777	-0.0608578	-0.00394896	-0.314375	0.030953	-0.279433	0.0339948	0.0679838	0.0143024	0.168716	-0.0198917	-0.79854	-0.00348844	-0.0016673	0.000684008	0.0271755	0.000980615	-0.612164	-0.422378	0.0508594	0.380774	-0.0522275	-0.101445	0.451741
0.69	0.246665	0.0067545	-0.103794	-0.0115619	-0.168509	0.0378698	-0.0650273	0.000657618	0.805208	0.00225523	-0.000406874	0.000109754	0.0810763	-0.0353388	0.0232411	-0.0075557	-0.0364546	-0.0464218	-0.594499	0.0371761	0.114924	0.0481471	0.233125	-0.0134216	-0.162978	-0.0202346	-0.0608287	-0.003556	-0.314056	0.0339379	-0.279101	0.0321282	0.0681264	0.011133	0.168523	-0.0180815	-0.798591	-0.00505232	-0.00165729	0.00157192	0.027179	0.000211707	-0.616071	-0.396265	0.0548771	0.379314	-0.0529707	-0.0891997	0.452897
0.7	0.24677	0.00686605	-0.103816	-0.0112107	-0.168111	0.0378556	-0.0650215	0.00040804	0.805229	0.00205817	-0.000404647	0.000309904	0.0807414	-0.0329863	0.0231922	-0.00596498	-0.0368974	-0.0431235	-0.594157	0.0327449	0.115398	0.0456931	0.233007	-0.0116824	-0.163174	-0.0188919	-0.0608146	-0.00468228	-0.313731	0.0329978	-0.278791	0.0297686	0.0682213	0.00755907	0.168346	-0.0173457	-0.798648	-0.00601496	-0.00163668	0.00186149	0.0271888	0.0012073	-0.619662	-0.363751	0.0588401	0.372998	-0.0536016	-0.0776285	0.453883
0.71	0.246856	0.0035561	-0.103831	-0.0109996	-0.167714	0.0384784	-0.0650185	0.000274647	0.805249	0.00188581	-0.000400555	0.00049765	0.0804639	-0.0257734	0.0231505	-0.00498896	-0.0373132	-0.0419776	-0.593878	0.0271329	0.115782	0.0327707	0.232908	-0.0112352	-0.163331	-0.0129172	-0.0608169	-0.00541534	-0.313406	0.0331201	-0.278521	0.0258755	0.0682095	-0.00727136	0.168191	-0.0150166	-0.798699	-0.00379696	-0.00161566	0.00257408	0.027205	0.00145121	-0.622879	-0.321521	0.0627261	0.369888	-0.0541128	-0.0635839	0.454781
0.72	0.246915	-0.000477749	-0.103835	-0.00869483	-0.167319	0.037349	-0.0650168	0.000157055	0.805267	0.00165997	-0.00039452	0.000701821	0.080229	-0.0207289	0.0231079	-0.0051115	-0.0377062	-0.0365453	-0.593617	0.0262295	0.116158	0.0434288	0.23281	-0.00839222	-0.163452	-0.00839392	-0.0608298	-0.00447924	-0.313083	0.0322254	-0.278265	0.02477	0.0681435	-0.00989174	0.168042	-0.0127101	-0.798728	-0.000784528	-0.00160029	0.00138298	0.02722	0.00181893	-0.625688	-0.269358	0.066519	0.334804	-0.054562	-0.0811221	0.455631
0.73	0.246926	-0.00516417	-0.103819	-0.00485873	-0.166962	0.0310064	-0.0650185	-0.000490914	0.805282	0.00120551	-0.00038652	0.000893644	0.0800808	-0.00800534	0.0230632	-0.00462718	-0.0380227	-0.0273797	-0.593407	0.0165633	0.116498	0.0223957	0.23274	-0.00751738	-0.16351	-0.000536944	-0.0608548	-0.00262062	-0.312792	0.0248825	-0.278045	0.0188786	0.0679809	-0.0161651	0.16792	-0.0114443	-0.798751	-0.00364025	-0.00157279	0.00455378	0.0272445	0.0029155	-0.627519	-0.114238	0.0690085	0.101663	-0.0553445	-0.106839	0.455922
0.74	0.24686	-0.0118821	-0.103758	0.00556502	-0.16673	0.016105	-0.0650253	-0.000808264	0.805293	0.00078192	-0.00037574	0.00131574	0.0800973	0.00992173	0.0230044	-0.00649788	-0.0382397	-0.0156617	-0.593313	0.00360661	0.116645	0.00498648	0.232713	0.000101184	-0.163476	0.00552186	-0.0608538	0.00429272	-0.312614	0.0096322	-0.277866	0.0175222	0.0678697	-0.0109023	0.167806	-0.0104707	-0.798762	0.00268994	-0.00152446	0.00421192	0.027272	0.00239967	-0.62835	-0.0693964	0.0680579	-0.280545	-0.0562625	-0.0595705	0.456215
0.75	0.246765	-0.0083396	-0.103655	0.00976565	-0.166665	0.00318343	-0.0650321	-0.000592973	0.8053	0.000458595	-0.000360205	0.00177747	0.0802127	0.0113439	0.0229432	-0.00396157	-0.0383544	-0.00815454	-0.593313	-0.00211262	0.116573	-0.0168656	0.232721	0.00253585	-0.163441	-0.00144494	-0.0608126	0.00525919	-0.312596	-0.00436316	-0.277676	0.019946	0.0676954	-0.0171718	0.167699	-0.00988124	-0.79872	0.00490158	-0.00149221	0.00269637	0.0272988	0.0023131	-0.629476	-0.123428	0.0640872	-0.499328	-0.0562243	0.046289	0.457517
0.76	0.246709	-0.00132472	-0.103549	0.011696	-0.166705	-0.00384341	-0.0650365	-0.000294009	0.805302	0.000250311	-0.000340781	0.00206543	0.0803194	0.008279	0.0229014	-0.00378292	-0.0383906	-3.51E-05	-0.59337	-0.0082384	0.116432	-0.00553869	0.232758	0.00472924	-0.163468	-0.0090197	-0.0607361	0.00667945	-0.312682	-0.0097012	-0.277485	0.0184659	0.0676109	-0.00310296	0.167597	-0.010214	-0.798666	0.00411893	-0.00148686	-0.000792412	0.0273206	0.00175271	-0.631248	-0.172975	0.05863	-0.594725	-0.0553357	0.102244	0.459316
0.77	0.246722	0.0040063	-0.103451	0.0112666	-0.166777	-0.00540673	-0.0650383	-0.000138632	0.805302	-0.000338748	-0.000319786	0.00210492	0.0803757	0.00494041	0.022854	-0.00552626	-0.0383612	0.00521814	-0.593474	-0.0132895	0.116372	-0.0065949	0.23281	0.00696428	-0.163563	-0.0131279	-0.060639	0.00712852	-0.312791	-0.0111739	-0.27732	0.0147405	0.0675731	-0.0039468	0.167514	-0.0074283	-0.798637	0.00212887	-0.00149758	-0.00217986	0.0273311	0.000919995	-0.633498	-0.21	0.0526397	-0.618741	-0.054111	0.113653	0.461186
0.78	0.246755	0.00488285	-0.103346	0.0126413	-0.166856	-0.00516535	-0.0650392	-0.000141212	0.805296	-0.000531059	-0.000298945	0.00206412	0.0804399	0.00745505	0.022779	-0.00840597	-0.0383113	0.00551817	-0.593632	-0.0189119	0.116345	0.000848691	0.232883	0.00853989	-0.163649	-0.0114425	-0.0605151	0.0105969	-0.312903	-0.0102815	-0.277202	0.00900815	0.0675612	-0.00139123	0.167457	-0.00390952	-0.798598	0.0029867	-0.00153086	-0.00482936	0.0273288	-0.00029481	-0.636047	-0.232435	0.0466016	-0.612102	-0.0528952	0.10366	0.463048
0.79	0.246809	0.00623723	-0.103245	0.0109298	-0.16692	-0.00369301	-0.0650401	-0.000167487	0.80529	-0.000731207	-0.000278842	0.00197647	0.0804876	0.00440439	0.0226924	-0.00890038	-0.0382645	0.0036211	-0.593804	-0.0176534	0.116289	-0.0128212	0.232962	0.0094441	-0.163737	-0.0123515	-0.0603911	0.00892968	-0.312996	-0.00905861	-0.277119	0.00863384	0.0675288	-0.00342617	0.167418	-0.00333997	-0.798579	0.0020896	-0.00156395	-0.00338183	0.0273236	9.42E-05	-0.638763	-0.24716	0.0407005	-0.59405	-0.0518351	0.0852818	0.464924
0.8	0.246862	0.00616237	-0.103146	0.0113017	-0.166981	-0.00362393	-0.0650408	-0.000117186	0.805283	-0.000660528	-0.00025956	0.00187983	0.0805296	0.00435459	0.0225998	-0.00935137	-0.0382395	0.00150884	-0.59397	-0.0170228	0.116139	-0.0127893	0.23306	0.0106229	-0.163829	-0.0133978	-0.0602652	0.0093446	-0.313095	-0.00961906	-0.277026	0.0106761	0.0675023	-0.00153026	0.16738	-0.00467494	-0.798553	0.00160018	-0.00160074	-0.00423337	0.0273263	0.000414252	-0.641619	-0.263279	0.0349948	-0.57432	-0.0509739	0.0675826	0.466835
0.81	0.246911	0.00520343	-0.103039	0.0115183	-0.167037	-0.00243842	-0.0650417	-0.000173172	0.805276	-0.000546556	-0.000241713	0.00171324	0.0805795	0.00548627	0.0224997	-0.0098345	-0.0382255	0.00102041	-0.594139	-0.0168029	0.116068	-0.00226001	0.233149	0.00791844	-0.163918	-0.011973	-0.0601298	0.0100083	-0.313187	-0.00794047	-0.276925	0.00994566	0.0674995	0.0039268	0.16734	-0.0047024	-0.798528	0.00211759	-0.00164023	-0.00343495	0.0273204	-0.000750367	-0.644601	-0.275443	0.0294721	-0.558039	-0.0502952	0.0517628	0.468789
0.82	0.246951	0.00117891	-0.102931	0.0104291	-0.167084	-0.000325495	-0.0650436	-0.000241853	0.80527	-0.000454282	-0.00022514	0.0015791	0.0806359	0.00945144	0.0223981	-0.00869146	-0.0382039	0.00155336	-0.594296	-0.0168958	0.116114	0.0110843	0.233225	0.00706419	-0.163991	-0.00508348	-0.0600001	0.00917871	-0.313253	-0.00300997	-0.27683	0.00590182	0.0676079	0.0115947	0.167293	-0.00227378	-0.798506	0.00333887	-0.00169951	-0.0104826	0.0273146	0.000716759	-0.647508	-0.272763	0.0249049	-0.285972	-0.0493229	0.15873	0.470686
0.83	0.246924	-0.00545178	-0.102854	0.000681963	-0.167018	0.0186519	-0.0650467	-0.000205428	0.805267	-0.000322567	-0.000211267	0.00113364	0.0807289	0.0055707	0.0223235	-0.00604164	-0.0382798	-0.0183102	-0.59441	-0.00481844	0.116212	0.0159464	0.233272	0.00309011	-0.16393	0.0106764	-0.0599517	0.00386905	-0.313198	0.0137049	-0.276836	-0.00609402	0.0676344	0.00125041	0.167282	0.000145071	-0.798436	0.00951285	-0.00180617	-0.00867146	0.0273148	-0.00181783	-0.650551	-0.337456	0.0243909	0.114089	-0.0480233	0.0583567	0.473143
0.84	0.246913	-0.000773481	-0.10282	-0.00436459	-0.166773	0.027816	-0.0650471	0.000115204	0.805267	0.000261213	-0.000202444	0.00061889	0.0807158	-0.00631824	0.0222663	-0.00676744	-0.0385068	-0.0237776	-0.594398	0.0049269	0.116576	0.0560159	0.233273	-0.00546553	-0.16384	0.00554744	-0.0599637	0.000485527	-0.313005	0.022177	-0.276892	-0.00400952	0.0677532	0.0147857	0.167275	-0.00138389	-0.798359	0.00626106	-0.00187466	-0.0064219	0.0272908	-0.00248868	-0.654111	-0.390178	0.0267842	0.30529	-0.0480326	-0.0652141	0.475712
0.85	0.246966	0.00398656	-0.102808	-0.00705812	-0.166478	0.0282207	-0.065046	0.000145209	0.80527	0.000396027	-0.00019869	0.000156328	0.0805991	-0.0137602	0.022195	-0.00705177	-0.0387651	-0.0284513	-0.594331	0.00706633	0.117009	0.0224155	0.233251	-0.00155655	-0.163833	-0.00141752	-0.0599793	-0.00226692	-0.312772	0.0224461	-0.276912	-0.000384549	0.0677757	-0.006494	0.167263	-0.00115525	-0.798339	0.000482076	-0.00191785	-0.00237846	0.0272686	-0.000903748	-0.657846	-0.387756	0.0305005	0.387734	-0.0488617	-0.112189	0.47776
0.86	0.247038	0.00458568	-0.102811	-0.0061007	-0.166208	0.0234466	-0.0650457	-5.36E-05	0.805274	0.000414845	-0.000198609	-0.000135918	0.0804611	-0.0139274	0.0221482	-0.00413293	-0.0390607	-0.0283709	-0.594258	0.00887094	0.117236	0.0318913	0.233236	-0.0035703	-0.163866	-0.00381854	-0.0599899	-0.00149584	-0.312564	0.0193591	-0.276901	0.0025085	0.0677287	-0.00279149	0.167245	-0.00203067	-0.79836	-0.00276333	-0.00193438	-0.0012167	0.0272698	0.00061739	-0.661294	-0.341165	0.0347414	0.418855	-0.0499218	-0.11642	0.479148
0.87	0.247099	0.00272938	-0.102811	-0.00525424	-0.165981	0.0197974	-0.0650474	-0.00024654	0.805277	0.000350298	-0.000201255	-0.000392591	0.0803399	-0.0101539	0.0221151	-0.00301852	-0.0393207	-0.0239292	-0.59418	0.00729158	0.117553	0.0247154	0.233214	-0.00191338	-0.163894	-0.000584811	-0.0599953	-0.00174609	-0.312378	0.0164817	-0.276888	-0.000210257	0.0676982	-0.00300271	0.167233	-0.000849286	-0.798405	-0.00495544	-0.00193543	0.00123358	0.0272683	-0.000151713	-0.66421	-0.284962	0.0391327	0.426961	-0.0509353	-0.103543	0.48006
0.88	0.247138	0.0017411	-0.102816	-0.00377602	-0.165802	0.014368	-0.0650511	-0.000437024	0.805279	0.000270152	-0.000206169	-0.00059476	0.0802587	-0.00675983	0.0220978	-0.00203803	-0.0395384	-0.0190959	-0.594121	0.00547812	0.11779	0.0245676	0.233198	-0.00345907	-0.163896	0.000988816	-0.0600143	-0.00127493	-0.312239	0.0113365	-0.2769	-0.00201019	0.0676825	-0.000955918	0.167228	-7.65E-05	-0.798469	-0.0068718	-0.00192163	0.00119822	0.0272719	0.000633937	-0.666545	-0.230613	0.0435229	0.424944	-0.0518147	-0.0900637	0.480673
0.89	0.24715	-0.00105298	-0.102821	-0.00416893	-0.165669	0.0114033	-0.0650562	-0.000517805	0.805279	0.000174909	-0.000213288	-0.000823637	0.0802201	-0.00249788	0.0220874	-0.000483484	-0.0397118	-0.0165662	-0.594078	0.00382268	0.117993	0.0140444	0.233182	-0.00191548	-0.163862	0.00616368	-0.0600383	-0.00175234	-0.312134	0.00930919	-0.27694	-0.00638228	0.0676449	-0.00630332	0.167237	0.00188938	-0.798533	-0.00627397	-0.00189941	0.00380027	0.0272769	6.22E-05	-0.668384	-0.183552	0.0478381	0.417785	-0.0525484	-0.0733853	0.481093
0.9	0.24713	-0.00263311	-0.102838	-0.00284798	-0.165574	0.00629554	-0.0650619	-0.000567935	0.805279	-0.000277751	-0.000222168	-0.000941388	0.080231	0.00129797	0.0220919	-0.000200364	-0.0398587	-0.0127942	-0.594061	0.00173331	0.118095	0.00817748	0.23317	-0.000747753	-0.16378	0.0089718	-0.060079	-6.17E-05	-0.312062	0.00428054	-0.277024	-0.00938918	0.0675392	-0.0142468	0.167269	0.00296171	-0.798584	-0.00552974	-0.00186438	0.00209496	0.027285	0.000796378	-0.669813	-0.150247	0.0520582	0.41212	-0.0531311	-0.0569836	0.481369
0.91	0.247093	-0.00475979	-0.102857	-0.00285864	-0.165524	0.00245662	-0.0650677	-0.000610326	0.805276	-0.000372267	-0.000232271	-0.00106537	0.0802709	0.00604127	0.022102	0.00150122	-0.0399633	-0.00646101	-0.594057	-0.000866765	0.118255	0.0180051	0.233159	-0.00243331	-0.163671	0.0132708	-0.0601162	-0.000328486	-0.312021	0.00318748	-0.277137	-0.0139436	0.0674878	0.0011367	0.167316	0.00564673	-0.798628	-0.00600162	-0.00183403	0.00505023	0.0272913	9.95E-05	-0.67079	-0.0626001	0.0559858	0.321965	-0.0537392	-0.0804207	0.481406
0.92	0.247035	-0.00858337	-0.102861	0.00534485	-0.165551	-0.00959671	-0.0650755	-0.000823103	0.805273	-0.000461181	-0.000242947	-0.00104146	0.0803632	0.0163188	0.0221001	-0.00184055	-0.0399602	0.00824914	-0.594087	-0.00555984	0.11846	0.0227564	0.23314	-0.00176304	-0.163544	0.0139183	-0.0601384	0.00609168	-0.312029	-0.00846098	-0.277261	-0.010074	0.0675724	0.0164798	0.167353	0.00163212	-0.798704	-0.00632003	-0.0017782	0.00644221	0.0272923	-0.000296824	-0.670564	0.0669253	0.0577021	-0.0242078	-0.0547731	-0.116257	0.480485
0.93	0.246919	-0.00846115	-0.102815	0.0129443	-0.165753	-0.0268012	-0.065083	-0.000606112	0.80527	-0.000237502	-0.000252073	-0.000748832	0.0805615	0.0213257	0.0220673	-0.00298287	-0.0398198	0.0188915	-0.594163	-0.00925619	0.118518	-0.0162469	0.233136	0.000708885	-0.16342	0.00426278	-0.0600962	0.00959704	-0.312195	-0.0265312	-0.277298	0.00397416	0.0676646	-0.00244416	0.167353	-0.00293724	-0.798725	-0.000573219	-0.00170784	0.00627426	0.0272919	-6.23E-05	-0.670099	0.0344206	0.0556383	-0.350648	-0.0555056	-0.0122887	0.480131
0.94	0.246825	-0.00235099	-0.102756	0.0140392	-0.166111	-0.0371763	-0.0650866	-0.000115314	0.80527	-0.000149144	-0.000257961	-0.000445166	0.0807491	0.0145285	0.0220391	-0.000580886	-0.0395906	0.0264397	-0.594249	-0.00746354	0.118322	-0.0137142	0.233151	0.00083415	-0.163417	-0.00983889	-0.0599866	0.00946821	-0.312536	-0.0389906	-0.27719	0.0151892	0.0676238	0.00048306	0.167316	-0.00402588	-0.79871	0.0016305	-0.00165375	0.00597791	0.0272967	0.000805937	-0.67036	-0.0361227	0.0512061	-0.513934	-0.0551249	0.076315	0.480675
0.95	0.246797	0.00493651	-0.102731	0.0120744	-0.166532	-0.0423641	-0.0650858	0.000210188	0.805269	-0.000314627	-0.000261081	-0.00019284	0.0808583	0.00767331	0.0220386	-0.00027643	-0.0392839	0.0331286	-0.594331	-0.00933176	0.118183	-0.0166183	0.23316	0.0018092	-0.163541	-0.0203143	-0.0598683	0.00654876	-0.312962	-0.0448156	-0.277011	0.0194769	0.0676339	-0.00236656	0.16727	-0.0040348	-0.798701	-0.000104851	-0.00159706	0.00363938	0.0273119	0.00194106	-0.671318	-0.0923911	0.045756	-0.572283	-0.0541033	0.11038	0.48155
0.96	0.246819	0.00821884	-0.102726	0.0108579	-0.166973	-0.0419011	-0.0650828	0.00024793	0.805265	-0.000427866	-0.000261805	3.06E-05	0.0809219	0.00539715	0.0220305	-0.00149903	-0.0389631	0.0309414	-0.59444	-0.0124996	0.118038	-0.0132394	0.233178	0.00265083	-0.163727	-0.0214887	-0.0597449	0.00595146	-0.313425	-0.0446299	-0.276832	0.0152899	0.0676096	-0.000874916	0.16724	-0.00213653	-0.798701	0.000300747	-0.00157338	0.000720523	0.0273238	9.98E-05	-0.672702	-0.121528	0.0400558	-0.575876	-0.0529277	0.108522	0.482471
0.97	0.246869	0.010677	-0.102733	0.00899051	-0.167387	-0.0386711	-0.0650794	0.000353188	0.80526	-0.000557216	-0.000260547	0.00023032	0.0809567	0.00134311	0.0220217	-0.00146768	-0.0386735	0.0273331	-0.59456	-0.0121031	0.117879	-0.0185802	0.2332	0.00460091	-0.163915	-0.0217827	-0.0596422	0.00330983	-0.313861	-0.0412952	-0.276706	0.011453	0.0675906	-0.00354531	0.167231	-0.000999716	-0.798705	-0.00175031	-0.00156439	-0.000575483	0.0273145	-0.00208925	-0.674336	-0.143221	0.0344359	-0.561424	-0.0518612	0.0916309	0.48341
0.98	0.24693	0.00958997	-0.102745	0.00712559	-0.16777	-0.0357341	-0.065076	0.000293869	0.805255	-0.000504983	-0.000257616	0.00036497	0.0809751	0.00199754	0.0220168	0.000470987	-0.0384133	0.0244083	-0.594679	-0.0122727	0.117685	-0.0216779	0.233234	0.00484505	-0.164097	-0.018311	-0.0595553	0.00187651	-0.314271	-0.0384153	-0.276611	0.00808235	0.0675731	-0.000176243	0.167231	0.000115827	-0.798706	0.000167447	-0.00156964	-0.000232702	0.0272951	-0.00120788	-0.676144	-0.160774	0.0289964	-0.54187	-0.0510036	0.070685	0.484377
0.99	0.246994	0.0103278	-0.102758	0.00714946	-0.168121	-0.0323628	-0.0650731	0.000287655	0.805249	-0.00046876	-0.000253652	0.000430963	0.0809826	-0.000283204	0.0220207	-0.000152906	-0.0381755	0.0220589	-0.594789	-0.00988259	0.117477	-0.0180328	0.23327	0.00304957	-0.164266	-0.0191538	-0.0594767	0.00248756	-0.314645	-0.0346981	-0.276533	0.00879231	0.0675721	0.000432433	0.167232	-0.000960695	-0.798704	-0.000437511	-0.00157922	-0.00142823	0.0272819	-0.00137947	-0.678096	-0.175241	0.0237661	-0.52379	-0.0503446	0.0498496	0.485382
1	0.247057	0.00839662	-0.102767	0.00727108	-0.16843	-0.0285063	-0.0650702	0.000264024	0.805245	-0.000377997	-0.000248901	0.000543508	0.0809754	7.25E-05	0.0220218	-0.000795757	-0.0379642	0.0213143	-0.594872	-0.00847205	0.117382	0.00028083	0.233294	0.00357271	-0.164433	-0.0172469	-0.0593977	0.00324195	-0.314975	-0.029906	-0.276441	0.00987092	0.0676523	0.0176371	0.16722	-0.00246756	-0.798697	0.00155937	-0.00158559	-0.00181103	0.0272622	-0.00223303	-0.680199	-0.189515	0.0187089	-0.496606	-0.0498769	0.0400894	0.486467
1.01	0.24708	-0.000600202	-0.102776	0.00209576	-0.168689	-0.0185378	-0.065069	0.000126701	0.805243	-0.000264005	-0.000242957	0.000612262	0.0810094	0.00626091	0.0220291	0.00277895	-0.0377698	0.0122844	-0.594955	-0.00644183	0.117386	-0.00542857	0.233303	0.00100102	-0.164537	-0.00148249	-0.0593506	-0.000869387	-0.315234	-0.0189283	-0.276377	0.0010307	0.0677372	-0.00731961	0.167219	0.0016262	-0.79865	0.0100616	-0.00164071	-0.00883388	0.0272507	-0.000279418	-0.68249	-0.261559	0.0156674	-0.0877723	-0.0487005	0.137665	0.488082
1.02	0.247057	0.00107812	-0.102828	-0.0083727	-0.168756	0.00183691	-0.0650672	0.000294306	0.805242	4.84E-05	-0.000237786	0.000400249	0.0810255	-0.00671071	0.0220808	0.00645598	-0.0377564	-0.00688509	-0.594954	0.00526995	0.117436	0.0241957	0.233292	-0.0035216	-0.164528	0.00108639	-0.0594002	-0.00839748	-0.315341	-0.00297364	-0.276398	-0.00262319	0.0676841	0.00499341	0.167249	0.00195438	-0.798534	0.00944311	-0.00171103	-0.00578739	0.0272393	-0.00230521	-0.685495	-0.34418	0.016641	0.219885	-0.0478847	0.00781768	0.49053
1.03	0.247115	0.00789603	-0.102916	-0.0111299	-0.168655	0.0119256	-0.0650636	0.000369664	0.805245	0.000445839	-0.000235203	0.000114355	0.0808941	-0.0189323	0.0221446	0.00304113	-0.0378658	-0.0157135	-0.594872	0.0107456	0.117678	0.0123774	0.23325	-0.00264596	-0.164589	-0.00639635	-0.0594942	-0.0104332	-0.31532	0.0062754	-0.276414	-0.000643453	0.0677385	-0.00200244	0.167264	0.000798045	-0.798478	0.0022677	-0.00176085	-0.00577227	0.027207	-0.00450882	-0.688903	-0.361982	0.0198743	0.373066	-0.0482704	-0.0850055	0.492597
1.04	0.247208	0.00791245	-0.102997	-0.0122804	-0.168486	0.015352	-0.0650613	0.000112518	0.805249	0.000426148	-0.000235487	-0.000141918	0.0807069	-0.0199518	0.0221895	0.00455515	-0.0380814	-0.0252021	-0.594759	0.0121918	0.117734	0.0107514	0.233216	-0.00490541	-0.164671	-0.00517498	-0.0595772	-0.0101698	-0.315242	0.0099092	-0.276429	-0.00167544	0.067674	-0.00343339	0.167275	0.000431822	-0.798466	-0.000555276	-0.00179553	-0.0018808	0.0271661	-0.00268957	-0.692095	-0.316072	0.0241464	0.438518	-0.0492366	-0.114242	0.493778
1.05	0.247298	0.00727336	-0.103059	-0.00933153	-0.168312	0.0153033	-0.0650619	-0.000256467	0.805252	0.00034728	-0.000238157	-0.000374835	0.0805337	-0.0165381	0.0222275	0.00252697	-0.0383211	-0.0232409	-0.594655	0.00950487	0.117873	0.0126287	0.233184	-0.00414047	-0.164737	-0.00347928	-0.0596399	-0.00720459	-0.315131	0.0125259	-0.276453	-0.00351665	0.0676576	-0.00095672	0.167286	0.000981461	-0.798496	-0.00483399	-0.00181749	-0.00109869	0.0271443	-0.00116704	-0.694636	-0.243762	0.0288	0.460995	-0.0503135	-0.110624	0.494214
1.06	0.247361	0.00295843	-0.1031	-0.00638575	-0.168139	0.0157696	-0.0650666	-0.000557089	0.805254	0.000134172	-0.000242837	-0.000546089	0.0804203	-0.00884987	0.0222514	0.000119115	-0.0385512	-0.0221858	-0.59459	0.00559194	0.118007	0.0142501	0.233155	-0.00220059	-0.164749	0.00325746	-0.0596968	-0.00371257	-0.314999	0.0131565	-0.276509	-0.00778526	0.0676131	-0.00756819	0.167305	0.00260555	-0.798547	-0.00485362	-0.00181754	0.000219352	0.0271311	-0.00155186	-0.696455	-0.171973	0.0335333	0.464005	-0.051288	-0.0952245	0.49422
1.07	0.247386	-0.000744946	-0.103122	-0.00519991	-0.167969	0.0154375	-0.065074	-0.000809861	0.805253	-0.000262175	-0.000248867	-0.000650382	0.0803681	-0.00286567	0.0222596	-0.000304209	-0.0387698	-0.0213401	-0.594552	0.00297325	0.118115	0.00689763	0.233137	-0.00124895	-0.164695	0.00943991	-0.0597526	-0.00257797	-0.314864	0.0125828	-0.276608	-0.0116196	0.0675326	-0.00881387	0.16734	0.00376414	-0.798599	-0.00498109	-0.00180174	0.00194403	0.0271218	-0.000447229	-0.697634	-0.114644	0.0382176	0.458799	-0.0521061	-0.0768374	0.493993
1.08	0.247375	-0.0032299	-0.103132	-0.00384316	-0.167811	0.0144999	-0.0650833	-0.000948998	0.80525	-0.00036428	-0.000255542	-0.000683574	0.0803749	0.00225244	0.0222587	-0.000938189	-0.0389806	-0.0204709	-0.594542	-0.000423906	0.118182	0.00668128	0.233133	0.000298106	-0.164581	0.0139386	-0.0598106	-0.000917355	-0.314734	0.0118286	-0.276746	-0.0157721	0.0674119	-0.0147535	0.167397	0.00663402	-0.798641	-0.00515087	-0.001777	0.0022472	0.027126	0.000810992	-0.698322	-0.0690046	0.0427993	0.449433	-0.0527535	-0.0586473	0.493685
1.09	0.247345	-0.00428674	-0.103136	-0.00404401	-0.167665	0.0139132	-0.0650932	-0.00101895	0.805246	-0.000374124	-0.000262631	-0.000701728	0.0804104	0.0032423	0.0222537	-0.000243363	-0.0391804	-0.0195443	-0.594546	0.000117942	0.118256	0.0195111	0.233127	-0.00189523	-0.164436	0.0155661	-0.0598682	-0.000913163	-0.314612	0.011553	-0.276909	-0.0166205	0.0673022	0.00186888	0.16746	0.00659488	-0.798686	-0.00540125	-0.00175023	0.00299026	0.0271402	0.00138569	-0.698644	-0.0383877	0.0472835	0.442586	-0.0532268	-0.0447353	0.493382
1.1	0.247308	-0.00723656	-0.103128	-2.87E-05	-0.16754	0.0105541	-0.0651043	-0.00126074	0.805241	-0.000500137	-0.000269793	-0.000726981	0.080462	0.010003	0.0222313	-0.00386782	-0.0393249	-0.0103378	-0.594555	-0.00351995	0.118459	0.0120668	0.233117	0.000154402	-0.164274	0.0198026	-0.0599143	0.00285546	-0.31449	0.0108693	-0.277085	-0.019031	0.0673987	0.0145733	0.16751	0.004401	-0.798749	-0.00643977	-0.00171724	0.00568184	0.0271509	0.000249006	-0.698244	0.100859	0.0509268	0.243363	-0.0539656	-0.102359	0.492542
1.11	0.247215	-0.011131	-0.103074	0.00912815	-0.167508	-0.00400879	-0.0651174	-0.00128102	0.805238	-0.000351887	-0.000275958	-0.000429791	0.0806072	0.019044	0.0221692	-0.00684734	-0.0393761	0.00188728	-0.594598	-0.00552139	0.118567	0.0073245	0.23312	0.000366362	-0.164069	0.0157779	-0.0599109	0.00955603	-0.314428	-0.00265624	-0.277232	-0.00718949	0.0675964	0.0184817	0.167527	-0.00132126	-0.798793	-0.00158923	-0.00164016	0.00816496	0.0271526	0.000998586	-0.696914	0.132615	0.051086	-0.179378	-0.0551274	-0.0728467	0.491275
1.12	0.247094	-0.00902169	-0.102989	0.0135148	-0.167657	-0.0186052	-0.0651281	-0.00081902	0.805238	0.000308697	-0.000278	-3.55E-07	0.0808048	0.0184997	0.0220999	-0.00527047	-0.0392988	0.0121353	-0.594657	-0.00457566	0.11852	-0.0109822	0.23312	2.38E-05	-0.163947	0.00185645	-0.0598343	0.0120146	-0.314535	-0.0189277	-0.277209	0.0117101	0.0676904	0.00272075	0.167481	-0.00733539	-0.798774	0.00396976	-0.00156688	0.00678579	0.0271785	0.00325136	-0.696116	0.0578045	0.0478863	-0.423996	-0.0552367	0.0493729	0.49111
1.13	0.24702	-0.0020036	-0.10292	0.0115136	-0.167902	-0.0242699	-0.0651347	-0.000500026	0.805243	0.000618665	-0.000275818	0.000432055	0.0809327	0.00908166	0.0220581	-0.00264233	-0.039143	0.018299	-0.59468	-0.00108284	0.118459	-0.00238675	0.233107	-0.00218678	-0.163972	-0.0117086	-0.0597117	0.00962405	-0.314764	-0.0254563	-0.277025	0.0228231	0.0677622	0.0105047	0.167391	-0.0108516	-0.798744	0.00241447	-0.0015008	0.00576852	0.0272158	0.0038111	-0.696144	-0.00458658	0.0430168	-0.53007	-0.0543866	0.110674	0.49159
1.14	0.246986	0.00029873	-0.102885	0.00834027	-0.168171	-0.025059	-0.0651394	-0.000547274	0.805249	0.000427942	-0.000269663	0.00079961	0.0810074	0.00636687	0.022042	-0.000221214	-0.0389502	0.017836	-0.594694	-0.00258978	0.118382	-0.0129128	0.233087	-0.000862351	-0.164078	-0.0137643	-0.0595925	0.00644558	-0.315035	-0.0274312	-0.276786	0.0224794	0.0678408	0.00434171	0.167287	-0.00805963	-0.798714	0.00258927	-0.00145256	0.0036537	0.0272542	0.00341031	-0.696684	-0.040297	0.0375629	-0.556047	-0.0531847	0.120666	0.492201
1.15	0.246976	0.00280843	-0.102869	0.00748022	-0.168421	-0.0222556	-0.0651453	-0.000670671	0.805252	0.00022198	-0.000259888	0.00112543	0.0810595	0.003938	0.0220363	-0.00155735	-0.0387922	0.0136251	-0.594723	-0.00349291	0.11825	-0.0144101	0.233078	0.000589425	-0.164188	-0.0128586	-0.0594965	0.00552014	-0.315307	-0.0260029	-0.276589	0.0167057	0.0678768	0.00280371	0.167207	-0.00731226	-0.798694	0.000207926	-0.0014348	-0.000821026	0.0272724	0.000186512	-0.697456	-0.0536535	0.0320664	-0.547576	-0.0520041	0.107428	0.492819
1.16	0.246982	0.00336527	-0.10286	0.0050416	-0.168631	-0.0186851	-0.0651529	-0.000839765	0.805252	0.000132124	-0.00024744	0.00135682	0.0810997	0.00309489	0.0220278	-0.000440088	-0.038682	0.00856953	-0.594766	-0.00566792	0.118075	-0.0192997	0.233082	0.00409252	-0.164272	-0.00884798	-0.0594298	0.00243778	-0.315549	-0.0228258	-0.276467	0.0094036	0.0678886	-0.000472256	0.167158	-0.00427427	-0.798685	-0.000537945	-0.00144167	-0.00154675	0.0272676	-0.000236175	-0.698368	-0.0718249	0.0267181	-0.529817	-0.0510088	0.085514	0.493457
1.17	0.246998	0.00287279	-0.10286	0.0033924	-0.168804	-0.0152147	-0.0651616	-0.000945543	0.805252	-0.000158827	-0.000233152	0.00151038	0.0811279	0.00308013	0.0220267	0.000271159	-0.0386139	0.00481838	-0.594816	-0.00512223	0.117889	-0.0162998	0.233087	0.000963581	-0.164341	-0.00613766	-0.0593924	0.000433451	-0.315762	-0.0193993	-0.276394	0.0061788	0.0678697	-0.00142489	0.167125	-0.00263849	-0.798688	2.63E-05	-0.00145709	-0.0015746	0.0272668	0.000428404	-0.699434	-0.0901945	0.0215675	-0.510646	-0.050239	0.0633854	0.494174
1.18	0.247005	0.0012224	-0.102855	0.00451804	-0.168946	-0.0122196	-0.065171	-0.000969519	0.805251	-0.00028984	-0.000217565	0.00160504	0.081166	0.00435365	0.0220232	-0.000780339	-0.0385682	0.00325909	-0.594866	-0.00486525	0.117728	-0.013144	0.233092	0.000682651	-0.164388	-0.00385932	-0.0593682	0.00141501	-0.315944	-0.0168796	-0.276336	0.00551685	0.0678361	-0.00365406	0.1671	-0.00245143	-0.798674	0.0019735	-0.00148235	-0.00353801	0.0272663	-0.000492918	-0.700674	-0.104673	0.0166136	-0.493108	-0.0496766	0.044744	0.494985
1.19	0.246996	-0.00228203	-0.102838	0.00421305	-0.169062	-0.00908888	-0.0651813	-0.00115473	0.805249	-0.000272484	-0.000200921	0.00171638	0.0812302	0.00983089	0.0220231	0.00120163	-0.038537	0.00369045	-0.594931	-0.00822408	0.117736	0.00883481	0.233092	-0.00047282	-0.164405	0.00153383	-0.0593488	0.000717507	-0.316093	-0.011457	-0.276291	0.00317201	0.0678854	0.00756076	0.167073	-0.00172054	-0.798643	0.00569581	-0.0015229	-0.00732966	0.0272577	-0.000584673	-0.702087	-0.142228	0.0120593	-0.338231	-0.0491325	0.128602	0.496046
1.2	0.246935	-0.00629504	-0.102835	-0.00419088	-0.169086	0.00788347	-0.0651917	-0.000906922	0.805248	-0.000221646	-0.000184043	0.0015854	0.0813333	0.00419122	0.0220531	0.00523196	-0.0385616	-0.0125457	-0.594981	0.00125294	0.117748	0.0038113	0.233082	-0.000989954	-0.164334	0.0115186	-0.0593913	-0.00495008	-0.31614	0.00325723	-0.276299	-0.00428188	0.0678338	-0.00791548	0.167077	0.00116439	-0.798544	0.0116634	-0.00162439	-0.0100207	0.0272594	-0.00032323	-0.704171	-0.261353	0.011051	0.0826919	-0.0477649	0.0920434	0.498267
1.21	0.246931	0.00103895	-0.102877	-0.0116311	-0.168899	0.0242505	-0.0651986	-0.00060377	0.80525	0.000447567	-0.000170316	0.00114111	0.0812879	-0.0124228	0.022109	0.00451708	-0.038759	-0.025063	-0.594916	0.0108886	0.117903	0.0189363	0.233052	-0.00473251	-0.16428	0.00555546	-0.0594944	-0.0104235	-0.316025	0.0177033	-0.276345	-0.00457349	0.0678824	0.00920627	0.167076	-0.00104909	-0.79846	0.00574331	-0.00170474	-0.00678993	0.0272401	-0.00304324	-0.707104	-0.326088	0.0133096	0.317378	-0.0474677	-0.0334018	0.500881
1.22	0.246988	0.0038987	-0.102925	-0.0119232	-0.168597	0.0301575	-0.0652047	-0.000557821	0.805255	0.000593541	-0.000161192	0.000693399	0.0811391	-0.0178047	0.0221363	0.000491811	-0.0390618	-0.0354518	-0.594799	0.0133088	0.117936	-0.00734599	0.233022	-0.00165533	-0.164269	0.00328582	-0.0595996	-0.00836727	-0.315816	0.0230109	-0.276398	-0.00557946	0.0678429	-0.0119979	0.167073	4.07E-05	-0.798424	0.00131864	-0.001765	-0.00525545	0.0272034	-0.00325508	-0.710089	-0.297754	0.01728	0.431903	-0.0481253	-0.0982675	0.502557
1.23	0.247071	0.00474665	-0.102965	-0.0111272	-0.168267	0.0301347	-0.0652115	-0.000915767	0.80526	0.000366187	-0.000156501	0.000280624	0.0809523	-0.0181394	0.0221405	-0.0015123	-0.0394384	-0.0378788	-0.594661	0.0137323	0.117906	0.00234484	0.232998	-0.0026636	-0.164275	0.00237311	-0.0596825	-0.00712364	-0.31557	0.0256466	-0.27645	-0.00544151	0.0677808	-0.00240753	0.167071	-7.21E-05	-0.798449	-0.00304843	-0.00180063	-0.00245281	0.0271779	-0.00111304	-0.712437	-0.217194	0.0219837	0.476853	-0.0491493	-0.111242	0.503122
1.24	0.247128	0.000831683	-0.102987	-0.00936404	-0.167959	0.0288227	-0.0652213	-0.00110042	0.805263	0.000204244	-0.000155381	-4.22E-05	0.0808189	-0.0110411	0.0221138	-0.00392751	-0.039813	-0.0379918	-0.594554	0.00977803	0.117958	0.00663259	0.232969	-0.00263245	-0.16424	0.00855225	-0.0597543	-0.00537847	-0.315313	0.0252897	-0.276523	-0.00979583	0.0677319	-0.00662831	0.167077	0.00232421	-0.798495	-0.00538193	-0.00182021	1.40E-05	0.0271709	-0.000618824	-0.714011	-0.144312	0.0269035	0.487514	-0.0502088	-0.102549	0.503137
1.25	0.247144	-0.00339468	-0.103001	-0.00737335	-0.167669	0.0262183	-0.0652335	-0.00128975	0.805264	0.000165496	-0.000156936	-0.000253668	0.0807507	-0.00346758	0.0220738	-0.00436208	-0.0401853	-0.0363408	-0.594478	0.00610163	0.117984	0.000290528	0.232948	-0.000946465	-0.164139	0.0151988	-0.059832	-0.00323861	-0.315065	0.022648	-0.276642	-0.0140899	0.0676367	-0.01189	0.167104	0.00374544	-0.798555	-0.00532739	-0.00181526	0.00110912	0.0271687	0.000347278	-0.714801	-0.070151	0.0318235	0.485802	-0.0511246	-0.0844218	0.502832
1.26	0.24712	-0.00637654	-0.103011	-0.00758732	-0.167412	0.0234641	-0.0652469	-0.00131695	0.805264	-1.73E-05	-0.000160048	-0.000354314	0.0807428	0.000529819	0.0220415	-0.00184841	-0.0405352	-0.0344681	-0.594426	0.00547019	0.117973	-0.0017776	0.232929	-0.00238433	-0.163979	0.0198926	-0.0599165	-0.00327681	-0.314848	0.0201012	-0.276801	-0.0170508	0.0675111	-0.0145495	0.167145	0.00466198	-0.798614	-0.00536326	-0.00179917	0.00304599	0.0271819	0.00178832	-0.714969	-0.0178843	0.0366556	0.476559	-0.051865	-0.0657426	0.502374
1.27	0.247067	-0.00926158	-0.103022	-0.00686744	-0.167181	0.0207306	-0.0652595	-0.00123001	0.805263	-0.000293232	-0.000164167	-0.000439136	0.0807678	0.00461577	0.0220229	-0.000370524	-0.0408574	-0.031086	-0.594376	0.00368004	0.117924	-0.00889736	0.232917	-0.000460012	-0.163785	0.023171	-0.0600018	-0.00214077	-0.314651	0.0178079	-0.276975	-0.0186319	0.0673406	-0.0167004	0.1672	0.00681657	-0.798661	-0.00340522	-0.00177375	0.00333594	0.0271972	0.00175184	-0.714713	0.0159622	0.0413602	0.46571	-0.0524353	-0.0465035	0.501881
1.28	0.247007	-0.007549	-0.103034	-0.00536109	-0.166976	0.0179831	-0.0652706	-0.000986782	0.805262	-0.00014031	-0.000168802	-0.00047882	0.0807978	0.00203363	0.0220145	-0.00148894	-0.0411407	-0.0233876	-0.594319	0.007746	0.118024	0.0232446	0.232886	-0.00763181	-0.163586	0.0206903	-0.0600814	-0.00106014	-0.314469	0.0182214	-0.277156	-0.0181235	0.0673987	0.0238007	0.167243	0.00238036	-0.798717	-0.00652921	-0.00174979	0.00302587	0.0272096	0.000829467	-0.714087	0.0789085	0.0458825	0.407235	-0.0529291	-0.0673608	0.501354
1.29	0.246923	-0.0129048	-0.103026	0.00123375	-0.166835	0.00786338	-0.0652813	-0.00104713	0.805262	0.000208866	-0.000173728	-0.000452175	0.0808708	0.013852	0.0219877	-0.00280736	-0.0413198	-0.0117503	-0.594279	0.00170495	0.118167	0.0108039	0.232853	-0.00503939	-0.163369	0.0226654	-0.0601404	0.00473293	-0.314309	0.00872934	-0.27733	-0.0133945	0.0675827	0.01645	0.167265	-0.000281436	-0.798776	-0.00296629	-0.00169698	0.00859834	0.0272167	0.00043277	-0.712477	0.189199	0.0483071	0.0335246	-0.0540153	-0.123665	0.499969
1.3	0.246797	-0.0102626	-0.102978	0.0091263	-0.166872	-0.0130549	-0.0652896	-0.000554492	0.805266	0.000429724	-0.000176092	1.25E-05	0.081027	0.0157898	0.0219573	-0.00174927	-0.0413394	0.00771716	-0.594279	-0.0004562	0.11827	0.000876584	0.232822	-0.00476534	-0.163207	0.00461078	-0.0601217	0.00757838	-0.31431	-0.0114645	-0.277356	0.0100327	0.0677466	0.0120403	0.167231	-0.00713437	-0.798777	0.00137217	-0.00161725	0.00595808	0.0272306	0.00285872	-0.710834	0.13882	0.0466428	-0.311174	-0.0547887	-0.00342768	0.499094
1.31	0.246697	-0.00415654	-0.102922	0.0108581	-0.167085	-0.023199	-0.0652919	-2.53E-05	0.805273	0.000775879	-0.00017382	0.00041137	0.0811601	0.00830115	0.0219477	0.000677458	-0.0412127	0.017016	-0.594277	0.00261099	0.118224	-0.0049874	0.232795	-0.00271565	-0.163211	-0.0113367	-0.0600329	0.00813161	-0.314497	-0.0238702	-0.277175	0.0250974	0.0678222	0.00646683	0.167142	-0.0107519	-0.798734	0.0041386	-0.00156449	0.00452813	0.0272594	0.00240365	-0.710042	0.0673289	0.0425021	-0.482582	-0.0543396	0.0898533	0.499019
1.32	0.246657	0.00139906	-0.102894	0.0079972	-0.167358	-0.0272958	-0.0652905	0.000290032	0.805282	0.000663895	-0.000168144	0.000729407	0.0812167	0.00226175	0.0219727	0.00362943	-0.0410084	0.0227451	-0.594258	0.0019443	0.118197	-0.00330747	0.232762	-0.00236823	-0.163347	-0.0204963	-0.0599244	0.004281	-0.314776	-0.0293504	-0.27689	0.0306793	0.0679304	0.0120677	0.167022	-0.0110466	-0.798696	0.0022304	-0.00152141	0.00304291	0.0272865	0.00284141	-0.70991	0.019936	0.0372992	-0.5412	-0.0532455	0.12213	0.499187
1.33	0.246663	0.00503064	-0.102885	0.00697836	-0.167638	-0.0258512	-0.0652873	0.00024776	0.805289	0.000480348	-0.000160021	0.000895959	0.0812242	-0.000743328	0.0219968	0.00165953	-0.0407841	0.0202097	-0.594251	-0.000448795	0.118119	-0.0119088	0.232743	-0.001337	-0.163542	-0.0218039	-0.0598165	0.00354491	-0.315079	-0.028821	-0.276597	0.0265354	0.0680181	0.00545502	0.166911	-0.0101298	-0.798678	0.000689103	-0.00150925	-6.73E-05	0.0272994	7.75E-05	-0.710155	-0.00921492	0.031864	-0.543993	-0.0520036	0.116381	0.499501
1.34	0.246688	0.00525568	-0.102884	0.00546861	-0.167894	-0.0238285	-0.0652848	0.000201084	0.805292	0.000256147	-0.000150408	0.0010049	0.0812207	-0.00049013	0.0220142	0.00176951	-0.0405992	0.0168206	-0.59427	-0.00342162	0.117999	-0.0146999	0.23274	0.00122236	-0.163725	-0.0181857	-0.0597285	0.00174413	-0.31537	-0.0275343	-0.276367	0.0196188	0.0680672	0.00368552	0.16683	-0.0065169	-0.798668	0.000370749	-0.0015168	-0.00153903	0.0272946	-3.86E-05	-0.710585	-0.0231754	0.0265212	-0.527759	-0.0509255	0.0951886	0.4999
1.35	0.246724	0.00595036	-0.102888	0.00550068	-0.168122	-0.0207797	-0.0652831	0.000152736	0.805294	0.000233012	-0.000140128	0.00105271	0.0812115	-0.00140179	0.022027	0.00011586	-0.0404486	0.0131662	-0.594304	-0.00318796	0.117833	-0.0164229	0.232747	0.00100234	-0.163885	-0.0165496	-0.0596604	0.00200416	-0.315634	-0.0242859	-0.276198	0.015624	0.0680853	0.000776664	0.166772	-0.0058273	-0.798668	0.000282143	-0.00153654	-0.00292687	0.0272899	-0.00072525	-0.711144	-0.0367458	0.0213657	-0.508615	-0.0500825	0.0708129	0.500372
1.36	0.24676	0.00584769	-0.102879	0.0059817	-0.168322	-0.0178838	-0.0652817	0.000157465	0.805294	1.38E-05	-0.000129613	0.00105234	0.081209	-0.00041809	0.0220237	-0.000923814	-0.0403323	0.0102416	-0.594353	-0.00598779	0.117669	-0.0152632	0.232764	0.00308502	-0.164025	-0.0153951	-0.059592	0.0023194	-0.315871	-0.021811	-0.276058	0.0139761	0.068081	-0.00304187	0.166729	-0.0052665	-0.798658	0.000861115	-0.00156827	-0.0037628	0.0272788	-0.00132084	-0.71186	-0.0552742	0.0164185	-0.487533	-0.0494563	0.0516202	0.500926
1.37	0.246798	0.00454389	-0.102861	0.00636504	-0.168498	-0.0159808	-0.06528	0.000194163	0.805293	-0.000313459	-0.000118795	0.00109818	0.081215	0.00180086	0.0220192	-0.000154627	-0.0402368	0.00932248	-0.594421	-0.00731451	0.117573	0.00221765	0.232781	0.000898436	-0.164163	-0.0147023	-0.0595255	0.00202005	-0.316089	-0.0208542	-0.275918	0.0151606	0.0680452	0.00295662	0.166688	-0.00489194	-0.798642	0.00346955	-0.00160263	-0.00300787	0.0272636	-0.00154133	-0.712804	-0.0949133	0.011702	-0.466464	-0.0490752	0.0148981	0.501676
1.38	0.246818	0.000388188	-0.102836	0.0036828	-0.168654	-0.00980444	-0.0652773	0.000374717	0.805292	-0.000315863	-0.000107739	0.00108988	0.0812468	0.00412324	0.0220177	0.00132776	-0.0401259	0.00742166	-0.594505	-0.00697953	0.117614	-0.00805569	0.232798	0.00432041	-0.164288	-0.00780002	-0.0594743	-0.0014525	-0.316275	-0.0126486	-0.275775	0.0109914	0.0680756	-0.00571946	0.166652	-0.00161629	-0.798588	0.010293	-0.00166946	-0.0104076	0.0272521	0.000143265	-0.714276	-0.192267	0.00858773	-0.103259	-0.0481417	0.136247	0.503213
1.39	0.246826	0.00343583	-0.102848	-0.00528992	-0.168647	0.0105744	-0.0652711	0.000910646	0.805291	0.000233049	-9.85E-05	0.000688871	0.0812237	-0.0108508	0.0220412	0.00122217	-0.040159	-0.0128352	-0.594506	0.00520845	0.11758	0.0135237	0.232815	0.0007388	-0.164355	-0.00619034	-0.0594979	-0.00639131	-0.316325	0.00332664	-0.275694	0.00549115	0.0680521	0.00419973	0.166636	-0.000895988	-0.798474	0.0101482	-0.0017639	-0.00870633	0.0272456	-0.00251885	-0.716819	-0.313918	0.00943598	0.217827	-0.0472191	0.0272105	0.505892
1.4	0.246925	0.0104037	-0.102895	-0.0118225	-0.168449	0.0227372	-0.0652612	0.00104138	0.805296	0.000581275	-9.44E-05	0.000155247	0.0810307	-0.0243722	0.0220501	-0.00118956	-0.0403517	-0.0259601	-0.594414	0.0108165	0.117695	-0.00438838	0.232802	-0.000420097	-0.164475	-0.0108611	-0.0595576	-0.0105963	-0.31623	0.0146937	-0.275653	0.00243744	0.0680673	-0.00661462	0.166624	-0.000470373	-0.798422	0.00228707	-0.00181996	-0.00384805	0.0272095	-0.0034293	-0.719894	-0.317942	0.012747	0.393966	-0.047465	-0.0751001	0.508263
1.41	0.247056	0.0108171	-0.102948	-0.0118112	-0.168187	0.0247057	-0.0652516	0.000881935	0.805301	0.0003345	-9.51E-05	-0.000242786	0.0807859	-0.025763	0.0220388	-0.00205926	-0.0406607	-0.0352752	-0.594298	0.0128445	0.117637	0.00399386	0.232798	-0.00111354	-0.164597	-0.00924329	-0.0596097	-0.00795649	-0.316072	0.0185098	-0.275645	-0.000794168	0.0679667	-0.00808045	0.166624	0.000361062	-0.798416	-0.00193281	-0.00185516	-0.00202281	0.0271818	-0.00168634	-0.722512	-0.242158	0.0172712	0.472269	-0.0484025	-0.112144	0.509346
1.42	0.247166	0.00624703	-0.102991	-0.0090373	-0.16793	0.0225922	-0.0652453	0.000431585	0.805302	1.48E-05	-9.92E-05	-0.000569929	0.0805842	-0.0156454	0.0220223	-0.00316245	-0.0409982	-0.032421	-0.594207	0.00594456	0.117711	0.00554182	0.232795	-0.000361232	-0.164665	-0.00127568	-0.05965	-0.00429599	-0.315882	0.0198785	-0.275683	-0.00713292	0.0679056	-0.0068563	0.166647	0.00355236	-0.798446	-0.00292949	-0.00187125	-0.00100171	0.0271693	-0.000809403	-0.724192	-0.144978	0.0222474	0.499429	-0.0494976	-0.109814	0.509394
1.43	0.247235	0.00183175	-0.103017	-0.00684568	-0.167695	0.0207024	-0.0652429	0.000131471	0.8053	-0.000349231	-0.000106063	-0.000749054	0.0804647	-0.00755862	0.0219919	-0.00390075	-0.0413117	-0.0301136	-0.594171	0.00193571	0.117742	0.0024949	0.232798	0.00060109	-0.164655	0.00707772	-0.0596931	-0.00258698	-0.315683	0.0185518	-0.275788	-0.0144994	0.0678019	-0.0131936	0.166696	0.00684178	-0.798497	-0.00453968	-0.00186998	0.000820414	0.0271581	-0.00076508	-0.724914	-0.0556764	0.0273135	0.50277	-0.0504829	-0.0933054	0.508847
1.44	0.247246	-0.00333292	-0.103034	-0.00616696	-0.167492	0.0177819	-0.0652433	-0.000152352	0.805296	-0.000481321	-0.000114238	-0.000879827	0.0804316	-0.000249022	0.0219695	-0.00167205	-0.0415917	-0.0260503	-0.594164	-2.95E-05	0.117768	0.00320304	0.232805	0.00134915	-0.164551	0.0154897	-0.0597571	-0.00249281	-0.315509	0.0153752	-0.275963	-0.0199968	0.0676394	-0.0185206	0.166777	0.00927436	-0.798541	-0.00388299	-0.00185044	0.00277722	0.0271607	0.00100367	-0.724945	-0.000625953	0.0323093	0.495117	-0.0513434	-0.0759699	0.508212
1.45	0.247211	-0.0061699	-0.103051	-0.00522756	-0.167322	0.0147545	-0.0652454	-0.000240859	0.805291	-0.0005586	-0.000123487	-0.000963131	0.0804588	0.00356687	0.0219615	-0.000616971	-0.0418308	-0.0222571	-0.594169	-0.000163786	0.117777	-0.00115602	0.232814	0.00152387	-0.164382	0.0203986	-0.0598347	-0.00144912	-0.315365	0.0119837	-0.276181	-0.0237266	0.0674301	-0.0199655	0.166881	0.0105493	-0.798579	-0.00414953	-0.00182316	0.0027019	0.0271766	0.00160881	-0.724448	0.0483668	0.037187	0.485818	-0.0520153	-0.0546546	0.507547
1.46	0.247143	-0.00878397	-0.103066	-0.00514573	-0.167179	0.012521	-0.0652484	-0.000228346	0.805284	-0.000613763	-0.000133427	-0.0010164	0.0805242	0.00753839	0.021964	0.00184768	-0.0420389	-0.0196038	-0.594175	-0.000715476	0.117786	0.0174746	0.232824	-0.000441358	-0.164167	0.0242568	-0.0599128	-0.000528219	-0.315242	0.0108044	-0.276427	-0.0260667	0.0672752	0.00223894	0.166989	0.0105701	-0.798612	-0.003319	-0.00179805	0.00288438	0.0271922	0.00106223	-0.723557	0.078198	0.0419685	0.480304	-0.0524922	-0.035646	0.506873
1.47	0.247054	-0.0107005	-0.103078	-0.0019765	-0.167068	0.00787926	-0.0652522	-0.000540855	0.805279	-0.000519203	-0.000144146	-0.00109748	0.0806271	0.013289	0.0219722	0.000320073	-0.0421754	-0.00853529	-0.594197	-0.0039908	0.118027	0.0177324	0.232815	-0.00163679	-0.163915	0.0275617	-0.059989	0.00218713	-0.315119	0.00957777	-0.276703	-0.0286295	0.0674111	0.014818	0.167086	0.00781658	-0.798653	-0.00602707	-0.00176316	0.00577429	0.0271996	7.40E-05	-0.722034	0.205036	0.0459998	0.283572	-0.0531893	-0.101395	0.505781
1.48	0.246912	-0.015604	-0.103052	0.00711172	-0.167071	-0.00910929	-0.0652579	-0.000493841	0.805273	-0.000364474	-0.000154157	-0.000833747	0.0808288	0.0248464	0.0219658	0.000158148	-0.0421923	0.00765407	-0.594265	-0.00851945	0.118238	0.0209085	0.232811	-0.00107311	-0.163631	0.0232479	-0.0600157	0.00931017	-0.315079	-0.00624958	-0.276941	-0.0150399	0.0675775	0.0206418	0.167152	0.00417646	-0.798668	0.00178559	-0.00168599	0.00764336	0.0272018	0.00082389	-0.719823	0.211461	0.046356	-0.15688	-0.0543557	-0.0666323	0.504358
1.49	0.246765	-0.0100556	-0.103003	0.0116411	-0.16727	-0.0252553	-0.0652602	-6.60E-05	0.805272	-0.000129178	-0.000160415	-0.000431171	0.0810532	0.0201438	0.0219641	0.00103119	-0.0420384	0.0211504	-0.594341	-0.00629866	0.118284	-0.00813217	0.232814	0.00127444	-0.163473	0.00455477	-0.0599655	0.0103184	-0.315219	-0.0230179	-0.276982	0.00557565	0.0677171	0.00448229	0.167161	-0.00322916	-0.798632	0.00422729	-0.00161487	0.00596406	0.027222	0.00238674	-0.718222	0.135171	0.0433145	-0.406674	-0.0544733	0.0544433	0.503751
1.5	0.246673	-0.0017738	-0.10296	0.010536	-0.167584	-0.031711	-0.0652594	0.000223507	0.805273	0.000360888	-0.000163259	-0.000135775	0.0812094	0.0099766	0.0219738	0.00257804	-0.0417909	0.0278382	-0.594391	-0.00283322	0.118251	0.000369307	0.23281	-0.00186595	-0.163468	-0.0102565	-0.0598601	0.00829095	-0.315501	-0.0312778	-0.276874	0.0167649	0.067787	0.0138938	0.167122	-0.00817183	-0.798593	0.0016893	-0.00156326	0.0048904	0.0272473	0.00269513	-0.717488	0.0712096	0.0385545	-0.515933	-0.0536245	0.112845	0.50368
1.51	0.24664	0.00163677	-0.102947	0.00920401	-0.16793	-0.0335812	-0.0652572	0.000229902	0.805276	0.000321563	-0.000163321	0.000117354	0.0812911	0.00710398	0.0219984	0.0020492	-0.0414957	0.0288556	-0.594429	-0.00502223	0.11823	-0.00551562	0.232801	-0.000378701	-0.163582	-0.0164876	-0.0597524	0.0059641	-0.315838	-0.0348923	-0.276678	0.0212599	0.0679087	0.00814853	0.167057	-0.00597236	-0.798581	0.000122184	-0.00152924	0.00118173	0.0272755	0.00227316	-0.717277	0.033395	0.0332016	-0.541563	-0.0524213	0.122417	0.503735
1.52	0.246632	0.00304452	-0.102944	0.00746091	-0.168257	-0.0301118	-0.0652563	5.37E-05	0.805278	0.000235739	-0.000161447	0.000266727	0.0813503	0.00575531	0.022012	0.00141411	-0.0412379	0.0232342	-0.59448	-0.00677768	0.118187	-0.00463576	0.232794	0.00114046	-0.163718	-0.0149651	-0.0596513	0.00446298	-0.316183	-0.0331534	-0.276487	0.0171565	0.0679968	0.00962956	0.166998	-0.00599218	-0.798583	-0.00109909	-0.00152378	-0.000453438	0.027281	-0.000275281	-0.717305	0.0171689	0.0278112	-0.532035	-0.0512721	0.105435	0.503803
1.53	0.246628	0.00322611	-0.102943	0.00646074	-0.168554	-0.0274851	-0.0652565	-0.000113723	0.805278	-6.22E-05	-0.00015822	0.000364311	0.0814136	0.00575921	0.0220223	0.00154385	-0.0410223	0.0200411	-0.594549	-0.00799746	0.118111	-0.00886049	0.232797	0.00112876	-0.163827	-0.0120421	-0.0595726	0.00299863	-0.316508	-0.0311544	-0.276349	0.0116968	0.0680469	0.000961476	0.166961	-0.00252072	-0.798576	-0.000244333	-0.00153383	-0.000567298	0.0272753	-0.000202196	-0.717647	-0.0227296	0.0226739	-0.506786	-0.050374	0.0712714	0.504195
1.54	0.246641	0.0050587	-0.102946	0.00678743	-0.168828	-0.0259495	-0.0652583	-0.00024214	0.805276	-0.000374072	-0.000154181	0.000452917	0.0814641	0.00441892	0.022034	0.000754799	-0.0408212	0.0199636	-0.594629	-0.00914741	0.11801	-0.0117003	0.232805	0.00199071	-0.163933	-0.0126077	-0.0595067	0.0030876	-0.316812	-0.0289948	-0.276247	0.00961593	0.0680385	-0.00290559	0.16694	-0.00188743	-0.798577	-0.001383	-0.00154345	-0.00215907	0.0272741	9.37E-05	-0.718238	-0.0421498	0.0177206	-0.488533	-0.0497608	0.0494764	0.504664
1.55	0.246662	0.00447451	-0.102938	0.0076049	-0.169087	-0.0238188	-0.0652615	-0.00034779	0.805273	-0.000412379	-0.00014935	0.000505243	0.0815143	0.00541976	0.0220382	-0.000127815	-0.0406278	0.0182383	-0.594722	-0.010036	0.11788	-0.0123229	0.232823	0.00449543	-0.164039	-0.0118011	-0.0594405	0.00332707	-0.317099	-0.0276489	-0.276154	0.009697	0.0679905	-0.0047756	0.166924	-0.00270907	-0.798579	-0.000128077	-0.00156937	-0.00332278	0.0272726	-0.00034587	-0.719033	-0.065134	0.0129592	-0.471672	-0.0493434	0.0305274	0.505169
1.56	0.246688	0.00419098	-0.102922	0.00693696	-0.169319	-0.020683	-0.0652653	-0.000338835	0.805269	-0.000312913	-0.000144298	0.000519945	0.0815582	0.00463265	0.022034	-0.00083395	-0.0404522	0.0184333	-0.594811	-0.00825727	0.117902	0.0120002	0.232836	-7.26E-05	-0.164154	-0.0123784	-0.059379	0.00148105	-0.317363	-0.0228992	-0.276046	0.0121833	0.0680813	0.0202228	0.166892	-0.00470238	-0.79858	0.000504785	-0.00160047	-0.00662866	0.0272628	-0.000882362	-0.720075	-0.114315	0.00856899	-0.324889	-0.0489611	0.117224	0.505959
1.57	0.24668	-0.00129901	-0.102924	-0.00137396	-0.169458	-0.00344223	-0.0652675	-8.55E-05	0.805269	0.000317674	-0.000139719	0.000326854	0.0815969	-0.000582063	0.0220343	0.000898849	-0.0403446	-0.00117399	-0.594845	0.00301808	0.117912	0.00231064	0.23283	-0.000651132	-0.164223	-0.00268774	-0.0593691	-0.00369164	-0.317522	-0.00726846	-0.275942	0.00816721	0.0681662	0.00223897	0.166858	-0.0031112	-0.798517	0.0105177	-0.00169167	-0.00964363	0.0272603	-0.00075716	-0.721981	-0.258733	0.00761098	0.0844097	-0.0476652	0.0932075	0.508091
1.58	0.246722	0.00800245	-0.102976	-0.0109728	-0.169378	0.0138404	-0.0652656	0.000367213	0.805276	0.00115557	-0.000138569	-0.000112281	0.081477	-0.0219042	0.0220541	0.000988614	-0.0404517	-0.0174895	-0.594737	0.0162846	0.118097	0.0217055	0.232784	-0.00681919	-0.164321	-0.0132125	-0.0594187	-0.0105189	-0.317522	0.00662132	-0.275841	0.0130051	0.0682513	0.00986561	0.16681	-0.00657118	-0.798457	0.00262207	-0.00176199	-0.00565241	0.0272425	-0.00223637	-0.724883	-0.324842	0.00990906	0.324486	-0.0473371	-0.0289419	0.510823
1.59	0.246835	0.00882803	-0.103048	-0.0131229	-0.16917	0.0216442	-0.0652616	0.000350134	0.805288	0.00103642	-0.000141796	-0.000493001	0.0812243	-0.0272907	0.022061	-0.000126478	-0.0406876	-0.0309254	-0.594547	0.021231	0.118152	-0.00676937	0.232725	-0.00449356	-0.164488	-0.0133248	-0.0594698	-0.00962445	-0.317426	0.0136573	-0.275709	0.0127354	0.0682476	-0.00709882	0.166744	-0.00587416	-0.798449	0.000222604	-0.00180896	-0.00284096	0.0272118	-0.00326846	-0.727753	-0.278019	0.0139918	0.446878	-0.0479984	-0.099007	0.512525
1.6	0.246949	0.00825357	-0.103119	-0.0121359	-0.168925	0.0214089	-0.0652603	-2.12E-05	0.805298	0.000822877	-0.000148416	-0.000799105	0.0809675	-0.024164	0.0220714	-0.000402055	-0.0410096	-0.0320863	-0.594352	0.0185507	0.118135	0.00252392	0.232676	-0.00589804	-0.164629	-0.00980843	-0.0595133	-0.00727055	-0.317282	0.0162444	-0.275606	0.0079226	0.068181	-0.00461042	0.166694	-0.00423738	-0.798478	-0.00425605	-0.00182933	-0.00126799	0.0271864	-0.00134247	-0.729797	-0.177924	0.0188467	0.494925	-0.0490577	-0.113599	0.512928
1.61	0.247031	0.00330319	-0.103173	-0.00946145	-0.168694	0.0201932	-0.065263	-0.000435107	0.805304	0.000521727	-0.000157641	-0.00103261	0.0807781	-0.01439	0.0220672	-0.00231061	-0.0413197	-0.0308478	-0.5942	0.0122943	0.118138	-0.00181373	0.232635	-0.00411659	-0.164698	-0.000404201	-0.0595533	-0.00473837	-0.31711	0.0175586	-0.275569	-0.00040226	0.0681098	-0.0102441	0.166671	-0.000709661	-0.798534	-0.0049501	-0.00183592	0.000275835	0.0271722	-0.00118023	-0.730812	-0.0799214	0.0239459	0.511144	-0.0501017	-0.0982096	0.512506
1.62	0.247064	-0.00163307	-0.103214	-0.00823864	-0.168483	0.0187428	-0.065269	-0.000673093	0.805308	0.000363634	-0.000168757	-0.00117336	0.0806721	-0.00639338	0.0220515	-0.00220325	-0.0416226	-0.0302556	-0.594093	0.00911278	0.118104	-0.00780294	0.232599	-0.00206458	-0.164678	0.00823494	-0.0596084	-0.00410127	-0.316941	0.0158542	-0.275603	-0.00696153	0.0679606	-0.020972	0.166677	0.00298603	-0.798595	-0.00434583	-0.00182115	0.00271226	0.0271653	-0.000399962	-0.730908	0.00319324	0.0290696	0.509486	-0.0509909	-0.0796212	0.511646
1.63	0.247037	-0.00667679	-0.103246	-0.00651086	-0.1683	0.0157434	-0.0652763	-0.000810961	0.805309	3.88E-05	-0.000180588	-0.00116699	0.0806552	0.00135222	0.0220384	-0.00136418	-0.0419127	-0.0283263	-0.594023	0.00562506	0.117983	-0.0146385	0.232578	-0.000991242	-0.164567	0.0163917	-0.0596832	-0.00271349	-0.316797	0.012705	-0.275706	-0.0131273	0.0677156	-0.0266198	0.166722	0.0060938	-0.798631	-0.00200665	-0.00179334	0.00258212	0.0271724	0.000933675	-0.730379	0.0349634	0.0340619	0.481403	-0.0517309	-0.0573505	0.510745
1.64	0.246974	-0.00964964	-0.103273	-0.00602903	-0.168134	0.015786	-0.0652841	-0.000825112	0.805307	-0.000322633	-0.000191823	-0.00111503	0.0806925	0.00603392	0.0220351	-0.000296946	-0.0421903	-0.0277384	-0.593981	0.00263832	0.117858	-0.0125866	0.232567	-0.000449409	-0.16439	0.0233407	-0.0597698	-0.00119303	-0.316662	0.0125082	-0.27587	-0.0205957	0.0674507	-0.0246897	0.16679	0.00776682	-0.798654	0.000455611	-0.00177555	0.00124409	0.0271805	-0.000506515	-0.729627	0.0616072	0.0388279	0.476788	-0.0521815	-0.0294111	0.510141
1.65	0.246891	-0.00909004	-0.103302	-0.00575416	-0.167964	0.0150712	-0.0652917	-0.000712699	0.805303	-0.000436757	-0.000202912	-0.00110608	0.0807655	0.00673881	0.022049	0.000486862	-0.042454	-0.022018	-0.593964	0.0014978	0.117873	0.0110214	0.232549	-0.00191171	-0.164149	0.0262699	-0.0598669	-0.00045609	-0.316517	0.0142661	-0.276114	-0.0275149	0.0673721	0.00518799	0.166881	0.00870849	-0.798665	-0.00276867	-0.00175435	0.00194117	0.0271751	-0.00110082	-0.728582	0.116506	0.0434252	0.41585	-0.0525331	-0.0514384	0.509422
1.66	0.246794	-0.0126047	-0.103311	0.000336032	-0.167837	0.00631134	-0.0653002	-0.000925094	0.805297	-0.000439447	-0.000213739	-0.00103275	0.0808774	0.0161127	0.0220497	-0.000928075	-0.0426268	-0.010145	-0.593978	-0.00402283	0.117955	0.0112995	0.232535	-0.00107054	-0.163869	0.0291299	-0.0599459	0.0052357	-0.316381	0.00643263	-0.276407	-0.0278016	0.0674405	0.0132725	0.16697	0.00690751	-0.798701	-0.00163953	-0.00170127	0.00802604	0.0271659	-0.00116177	-0.726611	0.229329	0.0458762	0.0373799	-0.0535161	-0.114754	0.507849
1.67	0.246663	-0.0107059	-0.103268	0.00927725	-0.167895	-0.0145432	-0.0653071	-0.000329763	0.805292	-0.000459112	-0.000221795	-0.000573195	0.0810735	0.0200198	0.0220263	-0.00152386	-0.0426243	0.0096375	-0.594044	-0.00740852	0.118068	0.0055307	0.232533	0.000173277	-0.163635	0.0123756	-0.0599407	0.00853304	-0.316401	-0.0127265	-0.276579	-0.00578718	0.0675572	0.00237643	0.167019	0.00276388	-0.798684	0.00299059	-0.00162944	0.0061841	0.0271735	0.00229097	-0.724622	0.181689	0.044255	-0.303342	-0.0542362	-0.000188291	0.506714
1.68	0.246568	-0.00206631	-0.103222	0.00980744	-0.168123	-0.0255592	-0.0653078	0.000173336	0.80529	-0.000188067	-0.000225381	-0.00015953	0.0812397	0.0108903	0.0220172	0.00104595	-0.04247	0.0200746	-0.594117	-0.00664909	0.118029	-0.00647724	0.232541	0.000624474	-0.163579	-0.00618624	-0.0598766	0.00640186	-0.316601	-0.0265041	-0.276551	0.00972856	0.0675198	-0.002707	0.167027	-0.00196404	-0.798643	0.00158774	-0.00156476	0.00604472	0.0272065	0.00367413	-0.723448	0.104265	0.0401663	-0.475341	-0.0537626	0.0918584	0.506338
1.69	0.246541	0.00207491	-0.103192	0.00898221	-0.168423	-0.0292905	-0.0653046	0.000448192	0.80529	2.43E-05	-0.000225312	0.000153612	0.0813268	0.00602927	0.0220251	0.00181925	-0.0422266	0.0259658	-0.594181	-0.00605462	0.118023	-9.35E-05	0.232544	0.000813634	-0.163667	-0.0145982	-0.0597812	0.00472233	-0.316905	-0.0315706	-0.276411	0.0164316	0.0675581	0.00871846	0.166992	-0.00418156	-0.798621	0.00121912	-0.0015251	0.00318954	0.0272436	0.00355916	-0.72297	0.0584825	0.0350179	-0.533088	-0.0526596	0.124009	0.506287
1.7	0.246551	0.0048708	-0.103184	0.00801909	-0.168719	-0.0278078	-0.0652998	0.00041416	0.80529	-3.69E-05	-0.000222734	0.000327147	0.0813643	0.00301408	0.0220373	0.000107689	-0.041977	0.0237331	-0.594241	-0.00706973	0.11797	-0.00691486	0.232554	0.00249135	-0.163807	-0.0158912	-0.0596979	0.00388526	-0.317225	-0.0315429	-0.27626	0.0141389	0.0676455	0.0077785	0.166953	-0.00434724	-0.798617	9.71E-05	-0.00150239	-0.000355742	0.0272661	0.00116737	-0.722816	0.0363155	0.0296281	-0.535408	-0.0514493	0.114514	0.506279
1.71	0.246569	0.00443006	-0.103181	0.00720544	-0.168987	-0.0249645	-0.0652953	0.000466956	0.805289	-0.000351347	-0.00021853	0.000467908	0.0813933	0.00329275	0.022041	-0.00058134	-0.0417698	0.0193975	-0.594308	-0.00737751	0.117895	-0.00975052	0.232572	0.00318424	-0.16393	-0.0124183	-0.0596241	0.00406252	-0.317521	-0.0279303	-0.276148	0.00872035	0.0677278	0.00909437	0.166928	-0.00224893	-0.798608	0.0014181	-0.00150431	-0.00168869	0.0272673	-0.000570273	-0.722919	0.00410027	0.0244262	-0.512691	-0.0504916	0.0806505	0.506449
1.72	0.246593	0.00528649	-0.103176	0.00579758	-0.169234	-0.0225103	-0.0652914	0.000312054	0.805285	-0.000308072	-0.000213431	0.000529904	0.0814269	0.00344574	0.0220371	-8.89E-05	-0.0415938	0.0158313	-0.594399	-0.0106263	0.117757	-0.0181921	0.232605	0.00437659	-0.164026	-0.00997184	-0.0595568	0.00302615	-0.317786	-0.0246651	-0.276093	0.00305008	0.06778	-0.00131411	0.166924	0.000574673	-0.798594	0.00057203	-0.00151796	-0.00124726	0.0272639	0.000206272	-0.72329	-0.0222874	0.0193785	-0.498019	-0.0497885	0.0589273	0.506755
1.73	0.246619	0.00395808	-0.103169	0.00687022	-0.169451	-0.0194258	-0.0652888	0.000179625	0.805281	-0.000639297	-0.000207766	0.000603528	0.0814699	0.00566718	0.0220296	-0.00163777	-0.0414549	0.0124396	-0.594514	-0.0126657	0.117505	-0.0291341	0.232655	0.00660849	-0.164096	-0.00707282	-0.059495	0.00515052	-0.318019	-0.0218141	-0.276079	0.000477109	0.0677102	-0.0119811	0.166941	0.00229237	-0.798581	0.00164198	-0.001534	-0.00304959	0.0272607	-0.000786742	-0.723829	-0.0357009	0.0145237	-0.476652	-0.0492916	0.0401428	0.507106
1.74	0.246639	0.00355279	-0.103141	0.006176	-0.169639	-0.0156371	-0.0652874	0.000181706	0.805273	-0.000719917	-0.000201305	0.000693862	0.0815286	0.00569535	0.0220086	-0.000863297	-0.0413424	0.0100662	-0.594641	-0.0127603	0.11729	-0.00692722	0.232714	0.00360395	-0.164148	-0.00661219	-0.0594224	0.00335965	-0.318224	-0.018052	-0.276069	0.00132262	0.0676357	0.00574442	0.166962	0.00149939	-0.798559	0.0018482	-0.00156677	-0.00181094	0.0272462	-0.00144463	-0.724538	-0.0610103	0.009861	-0.460311	-0.049005	0.0127111	0.507564
1.75	0.246641	-0.00188964	-0.103109	0.00483183	-0.169788	-0.00842278	-0.0652858	0.000287914	0.805266	-0.000558493	-0.000194076	0.000711868	0.0816016	0.00860129	0.0219856	-0.00169555	-0.0412328	0.00593617	-0.594765	-0.0101412	0.117252	-0.00456096	0.232758	0.00340232	-0.164185	-0.000548495	-0.0593776	0.00158513	-0.318378	-0.0100726	-0.276051	0.00174334	0.0677205	0.00462804	0.166969	-0.000298803	-0.798518	0.00941689	-0.00163529	-0.0114665	0.0272346	-0.00022327	-0.725756	-0.172958	0.00683805	-0.093128	-0.0480939	0.13549	0.508948
1.76	0.246639	0.00274316	-0.103112	-0.00567967	-0.169759	0.0133357	-0.0652809	0.000702481	0.805265	0.000304392	-0.00018833	0.000381652	0.0816029	-0.00993984	0.0219818	-0.000800345	-0.041289	-0.0147505	-0.594785	0.00527494	0.1174	0.0320761	0.232761	-0.00297845	-0.164196	-0.00346304	-0.0593979	-0.00538914	-0.318387	0.00833997	-0.276037	0.00275116	0.0678687	0.0238465	0.166962	-0.00328359	-0.79843	0.00731825	-0.0017315	-0.00818148	0.0272246	-0.00209656	-0.728144	-0.300955	0.00774906	0.222765	-0.0471786	0.0298411	0.51167
1.77	0.246729	0.00906379	-0.10315	-0.0100409	-0.169536	0.025603	-0.0652727	0.000826309	0.805273	0.000960342	-0.000186592	-3.46E-05	0.0814205	-0.0235596	0.0219735	-0.0033067	-0.0415044	-0.0281603	-0.594688	0.0128303	0.117613	0.00719119	0.232724	-0.00167029	-0.164299	-0.0115963	-0.0594472	-0.00719633	-0.318248	0.0181814	-0.275989	0.00792133	0.067999	-0.000856393	0.166931	-0.0053557	-0.798405	0.000735453	-0.00179395	-0.00611155	0.0271976	-0.00317065	-0.731094	-0.302609	0.0111059	0.399474	-0.0474031	-0.0715211	0.514068
1.78	0.246845	0.00845011	-0.103184	-0.0111295	-0.169236	0.0296234	-0.0652653	0.000664535	0.805281	0.00063406	-0.000188789	-0.00038825	0.0811804	-0.0250438	0.0219558	-0.00220143	-0.0418333	-0.0360378	-0.594542	0.0158802	0.117652	0.00597439	0.232704	-0.00200399	-0.164432	-0.0114777	-0.0594711	-0.00603081	-0.318048	0.0224375	-0.275895	0.00964803	0.0679308	-0.00604415	0.16689	-0.00362746	-0.798412	-0.00277605	-0.00183712	-0.00216739	0.0271684	-0.00211255	-0.733528	-0.21911	0.0156875	0.479851	-0.0483254	-0.112003	0.515077
1.79	0.246945	0.00412018	-0.103209	-0.00770781	-0.168931	0.0274929	-0.0652618	0.000100209	0.805287	0.000467406	-0.000193816	-0.000610652	0.0809762	-0.0152227	0.0219417	-0.00292043	-0.0421809	-0.0331438	-0.594417	0.0100541	0.117752	0.00941231	0.232682	-0.00221841	-0.164526	-0.00335043	-0.059487	-0.00236924	-0.317821	0.0228466	-0.275825	0.00304386	0.0678958	-0.006546	0.16686	-0.00167272	-0.798461	-0.00417293	-0.00185709	-0.00220976	0.027154	-0.000683699	-0.734947	-0.116125	0.020741	0.509997	-0.0494047	-0.106686	0.514991
1.8	0.246992	-0.00129898	-0.103209	-0.00505455	-0.16865	0.0260218	-0.0652634	-0.000313754	0.80529	0.000277676	-0.000200767	-0.00078102	0.0808708	-0.005612	0.021914	-0.00405724	-0.0425066	-0.0310622	-0.594349	0.00488314	0.11782	0.00556306	0.232671	5.90E-05	-0.164522	0.00628652	-0.0595068	-4.55E-05	-0.317592	0.021851	-0.275832	-0.00428958	0.067789	-0.0141852	0.166853	0.000497628	-0.798517	-0.00494614	-0.001866	-8.91E-05	0.0271468	-0.000825039	-0.735334	-0.0165397	0.0259044	0.515353	-0.0503868	-0.0889563	0.514272
1.81	0.246975	-0.00676042	-0.103191	-0.00312446	-0.168399	0.0234046	-0.0652684	-0.000653181	0.80529	-0.000249106	-0.000209231	-0.000914044	0.0808689	0.00397728	0.0218809	-0.00369706	-0.0428008	-0.0280157	-0.594329	0.000441769	0.117805	-0.00649526	0.232677	0.00127326	-0.164412	0.0157902	-0.0595377	0.00162143	-0.317374	0.020164	-0.275914	-0.0119926	0.0676007	-0.021617	0.166882	0.00451	-0.79856	-0.00372733	-0.00185682	0.00153565	0.0271459	5.57E-05	-0.73487	0.0528875	0.0310041	0.505117	-0.0511839	-0.0693171	0.513249
1.82	0.246905	-0.00969364	-0.103165	-0.00280698	-0.168176	0.0214218	-0.0652755	-0.000742247	0.805287	-0.000303447	-0.00021829	-0.000909653	0.0809431	0.00759893	0.0218484	-0.00299811	-0.0430763	-0.0266521	-0.594335	-0.000127686	0.117756	-0.00488586	0.232688	0.00130967	-0.164213	0.0219237	-0.0595854	0.00140048	-0.317168	0.0192484	-0.276069	-0.0177566	0.0673976	-0.0193271	0.166937	0.00660864	-0.798581	-0.00220453	-0.00184146	0.00115614	0.0271531	0.000926848	-0.734064	0.0616804	0.035859	0.485333	-0.0517267	-0.0405671	0.512468
1.83	0.246816	-0.0117544	-0.103137	-0.0021449	-0.167965	0.0210997	-0.0652832	-0.000730198	0.805284	-0.000380234	-0.000227938	-0.00102028	0.0810374	0.010543	0.0218129	-0.0034735	-0.0433431	-0.0267609	-0.59434	-0.000403661	0.117695	0.00816484	0.232698	-0.000279663	-0.163977	0.025354	-0.0596366	0.00377083	-0.316967	0.0189893	-0.276257	-0.0198461	0.0672562	0.00133371	0.166991	0.00465267	-0.7986	-0.00166893	-0.0018311	0.00121821	0.0271583	-0.000400614	-0.733043	0.0889209	0.0406245	0.47911	-0.0520681	-0.0212827	0.511783
1.84	0.246711	-0.0139727	-0.103104	0.000720174	-0.167773	0.0166524	-0.0652919	-0.000995491	0.805281	-0.000447262	-0.000238424	-0.00109086	0.081158	0.016295	0.0217682	-0.00564012	-0.0435642	-0.017003	-0.594351	-0.00373398	0.117847	0.00871863	0.232692	0.00121595	-0.163716	0.0277864	-0.0596778	0.00664395	-0.316762	0.0169253	-0.276458	-0.020655	0.0673232	0.00373437	0.16704	0.00460871	-0.798631	-0.00323701	-0.00180415	0.00512669	0.0271594	-1.47E-06	-0.731455	0.206099	0.0446023	0.269844	-0.0526397	-0.095497	0.510647
1.85	0.246572	-0.0150301	-0.103034	0.00984489	-0.167694	-0.000314213	-0.0653017	-0.000821162	0.805277	-0.000356833	-0.000248428	-0.0008201	0.0813468	0.0222894	0.0216889	-0.00849794	-0.043672	-0.00195826	-0.594396	-0.00560638	0.117922	0.00789951	0.232699	0.00125148	-0.163451	0.0186499	-0.0596616	0.0126264	-0.316654	-0.00029445	-0.276607	-0.00573088	0.0674207	0.0152889	0.167058	-0.00100663	-0.798656	0.000294772	-0.0017262	0.00833339	0.0271593	0.00070016	-0.729158	0.223465	0.0448926	-0.161705	-0.0537681	-0.0634655	0.50909
1.86	0.246439	-0.00925037	-0.102943	0.013577	-0.167825	-0.0186058	-0.065307	-0.000305543	0.805277	0.00032226	-0.000254028	-0.000327286	0.0815476	0.0184919	0.021604	-0.00655627	-0.0436129	0.0120957	-0.59445	-0.00516659	0.117935	-0.0063401	0.232706	-0.000491109	-0.163329	0.000937842	-0.0595759	0.0119292	-0.316754	-0.0204852	-0.276563	0.0119046	0.0674865	-0.000441127	0.167027	-0.00484483	-0.798638	0.00319352	-0.00164787	0.00712945	0.0271898	0.00436037	-0.727458	0.145581	0.041814	-0.408563	-0.0538558	0.0550049	0.508373
1.87	0.246368	-0.000187607	-0.102876	0.0112786	-0.168082	-0.0261513	-0.0653075	0.00013961	0.805282	0.000474773	-0.000255101	0.00010914	0.081672	0.00743082	0.0215513	-0.00298103	-0.0434538	0.0191813	-0.594485	-0.0027647	0.117883	-0.0015576	0.232697	-0.00102707	-0.163369	-0.0147026	-0.0594547	0.0082309	-0.317015	-0.029077	-0.276384	0.0225746	0.0675302	0.010798	0.16695	-0.00935198	-0.798619	-0.000553972	-0.00158052	0.0060918	0.0272384	0.00484521	-0.726612	0.0832312	0.03706	-0.513696	-0.0529993	0.112462	0.508186
1.88	0.246349	0.00286354	-0.102852	0.00820138	-0.168372	-0.028451	-0.0653053	0.00023678	0.805285	0.000366268	-0.000252175	0.000449142	0.0817275	0.0038071	0.0215386	-0.000523947	-0.0432426	0.0221186	-0.59451	-0.0036148	0.117858	-0.00653897	0.232688	-4.03E-05	-0.163504	-0.0177916	-0.0593459	0.00503943	-0.317327	-0.0321348	-0.276156	0.0222748	0.0676121	0.00605467	0.166868	-0.00765903	-0.798617	-0.000772374	-0.00152516	0.0034427	0.0272851	0.00418906	-0.726245	0.0561935	0.031739	-0.536144	-0.0518206	0.120953	0.50812
1.89	0.246361	0.00435007	-0.102849	0.00659884	-0.168657	-0.0263726	-0.0653026	0.000279439	0.805288	0.000279262	-0.000246289	0.000705472	0.0817491	0.00173677	0.0215331	-0.000854251	-0.0430364	0.0186749	-0.594544	-0.00413051	0.117783	-0.0067663	0.232687	0.000238412	-0.163658	-0.0161889	-0.0592504	0.00395459	-0.31764	-0.0290935	-0.275959	0.0168119	0.0676959	0.00950204	0.1668	-0.0060439	-0.798628	-0.0011853	-0.00150681	0.000290725	0.0273105	0.000739957	-0.726105	0.0204227	0.0264394	-0.512905	-0.0507176	0.0925619	0.508115
1.9	0.246386	0.00647487	-0.102858	0.00504038	-0.168916	-0.0251603	-0.0652996	0.000300325	0.805289	0.000201611	-0.000238082	0.000937094	0.0817521	-0.00118238	0.0215329	0.000243155	-0.0428668	0.0161421	-0.594579	-0.00402216	0.117709	-0.00927638	0.232687	0.00110684	-0.1638	-0.0162484	-0.0591788	0.00138423	-0.317925	-0.0280629	-0.275815	0.0131399	0.0677713	0.00375931	0.166753	-0.0041687	-0.798634	-0.0017817	-0.00150123	-0.000870919	0.02731	0.000253733	-0.726262	0.000990935	0.0213286	-0.504663	-0.0499448	0.0649544	0.508282
1.91	0.246415	0.00510727	-0.102874	0.00369437	-0.169163	-0.0235994	-0.0652969	0.000227057	0.805289	3.60E-05	-0.00022774	0.00111013	0.0817553	0.000834473	0.0215486	0.00285786	-0.0427133	0.0139834	-0.594627	-0.00571294	0.117557	-0.0192151	0.232698	0.00190079	-0.163929	-0.0121969	-0.0591274	8.91E-05	-0.318201	-0.0262973	-0.275709	0.00890048	0.0677361	-0.0105536	0.166732	-0.00149304	-0.79863	0.000445405	-0.0015127	-0.00153009	0.0273114	0.000195989	-0.726629	-0.0243925	0.0163943	-0.485559	-0.0493686	0.0463278	0.508514
1.92	0.246438	0.00427185	-0.102896	0.00367302	-0.169389	-0.0218083	-0.0652954	9.57E-05	0.805288	-0.000424019	-0.000215948	0.00123461	0.0817723	0.00247596	0.0215885	0.00442459	-0.0425716	0.0148619	-0.594691	-0.00780805	0.117394	-0.0100053	0.232712	0.00240345	-0.164035	-0.00961263	-0.0590962	7.25E-06	-0.318459	-0.0246581	-0.275633	0.00640266	0.0676323	-0.00542917	0.16673	-0.000547022	-0.79862	0.00148062	-0.00152906	-0.00276894	0.0273078	-0.000515773	-0.72717	-0.0362844	0.0116603	-0.466963	-0.048984	0.0268896	0.508849
1.93	0.246448	0.00160499	-0.102904	0.00437807	-0.169602	-0.0193631	-0.0652951	8.56E-05	0.805284	-0.000467971	-0.000203095	0.00132801	0.0818178	0.00590718	0.0216286	0.00426886	-0.0424118	0.0164859	-0.594774	-0.0089941	0.117405	0.00548935	0.232724	0.00151319	-0.164113	-0.00602019	-0.0590695	-0.000761159	-0.318691	-0.0197486	-0.275576	0.0049615	0.0677015	0.0105752	0.166726	-9.32E-06	-0.798594	0.00474143	-0.00156962	-0.00762673	0.027294	-0.00157375	-0.727954	-0.0926711	0.00734456	-0.311652	-0.0486233	0.115522	0.509546
1.94	0.24643	-0.000599031	-0.102928	-0.00446784	-0.169726	-0.00259987	-0.0652933	0.000401018	0.805282	-0.000113831	-0.000190309	0.00113783	0.0818587	-0.00309082	0.0216881	0.00765258	-0.0423202	-0.00128998	-0.594814	0.0036704	0.11744	0.0157309	0.232724	-0.00138565	-0.164143	2.64E-05	-0.0591001	-0.00731648	-0.31883	-0.00588813	-0.275548	0.00128893	0.0677383	0.00940369	0.166733	0.00070325	-0.798514	0.010613	-0.00167233	-0.010064	0.0272849	-0.00115918	-0.72968	-0.242302	0.00648183	0.0917261	-0.0473678	0.0901365	0.511722
1.95	0.246477	0.00838394	-0.103006	-0.0130746	-0.169634	0.0144524	-0.0652871	0.000787606	0.805286	0.000814712	-0.00018128	0.0006427	0.0817305	-0.0231681	0.0217681	0.00562405	-0.0424115	-0.0154573	-0.594721	0.014612	0.117675	0.0204787	0.232685	-0.0054856	-0.164214	-0.00832803	-0.0591983	-0.0139008	-0.31881	0.00889617	-0.275536	0.0022993	0.0678904	0.010255	0.16673	-0.000984864	-0.79845	0.00267832	-0.00174645	-0.00641297	0.027264	-0.00288788	-0.732448	-0.31001	0.00883461	0.3303	-0.0470658	-0.028998	0.514465
1.96	0.246597	0.0102484	-0.103094	-0.0143683	-0.169414	0.0215236	-0.0652788	0.00071829	0.805294	0.000842484	-0.000177246	0.00016785	0.0814696	-0.0283165	0.021813	0.00233773	-0.042633	-0.0286831	-0.594553	0.0183236	0.117732	-0.00210664	0.232648	-0.00308644	-0.164353	-0.0110437	-0.0592918	-0.012138	-0.318687	0.015363	-0.275501	0.00474934	0.0678742	-0.00785554	0.166715	-0.00160712	-0.798444	-0.000435747	-0.00180187	-0.004568	0.0272254	-0.00350185	-0.735183	-0.261093	0.0129618	0.452378	-0.0477254	-0.0979866	0.516133
1.97	0.246716	0.00838407	-0.103176	-0.0129628	-0.169161	0.0219461	-0.0652729	0.000393299	0.805302	0.000583503	-0.000177623	-0.00021885	0.0812078	-0.0244546	0.0218468	0.00130118	-0.0429419	-0.0316026	-0.594375	0.0169343	0.117755	0.00395864	0.232612	-0.00311458	-0.164476	-0.00739785	-0.0593662	-0.00931577	-0.318521	0.0182134	-0.275465	0.00184091	0.0678251	-0.0033616	0.166704	-0.000280156	-0.798472	-0.00385577	-0.00183191	-0.00226111	0.0271965	-0.00189413	-0.737067	-0.161606	0.0178647	0.500783	-0.048788	-0.112855	0.516473
1.98	0.246794	0.00247794	-0.103235	-0.010146	-0.168926	0.0205683	-0.0652714	1.64E-05	0.805306	0.00027243	-0.000181382	-0.000516295	0.0810244	-0.0133618	0.0218593	-5.23E-05	-0.0432528	-0.0309194	-0.594244	0.010338	0.117759	-0.00323736	0.232585	-0.00130422	-0.164527	0.00214075	-0.0594322	-0.00653602	-0.31834	0.0180114	-0.275477	-0.00470693	0.0677495	-0.0127004	0.166711	0.00270291	-0.798521	-0.00440032	-0.00184649	-0.000127576	0.0271788	-0.00157495	-0.737878	-0.0559493	0.0230241	0.517439	-0.0498418	-0.0991763	0.515967
1.99	0.246809	-0.00309471	-0.103275	-0.00765806	-0.168714	0.0186853	-0.0652737	-0.000319895	0.805306	1.06E-05	-0.000187753	-0.000712561	0.08095	-0.0039469	0.0218588	-0.00132107	-0.0435509	-0.029101	-0.594172	0.00574633	0.117694	-0.00934098	0.232573	0.000107563	-0.164467	0.0130147	-0.0595065	-0.00362044	-0.318165	0.0166472	-0.275571	-0.014217	0.0675829	-0.0201755	0.166758	0.00688082	-0.798565	-0.0039158	-0.00183945	0.00145511	0.0271666	-0.00106576	-0.737712	0.0300123	0.0281872	0.513889	-0.05074	-0.0796333	0.515009
2	0.246766	-0.00933205	-0.103297	-0.00548008	-0.16853	0.0161196	-0.0652783	-0.000476018	0.805305	-0.000338374	-0.000195417	-0.000799961	0.0809629	0.00601108	0.0218476	-0.000986464	-0.0438288	-0.0268666	-0.594135	0.00169285	0.117592	-0.0127108	0.232572	0.00118267	-0.164308	0.0225799	-0.0595874	-0.00151169	-0.318005	0.0143016	-0.275741	-0.0203724	0.0673719	-0.020678	0.166827	0.00833002	-0.798593	0.000655725	-0.00182424	0.000991464	0.0271635	0.000121754	-0.736943	0.0610582	0.0331636	0.494245	-0.051388	-0.0439477	0.51404
2.01	0.246685	-0.0101873	-0.103314	-0.00590535	-0.168361	0.016264	-0.0652832	-0.000521769	0.805301	-0.000432594	-0.000203687	-0.000852378	0.0810305	0.00696214	0.0218397	-0.000361757	-0.0440964	-0.0272253	-0.594121	0.00143369	0.117445	-0.0144213	0.232575	0.000805617	-0.164084	0.0261435	-0.0596789	-0.00123076	-0.317853	0.0144392	-0.275967	-0.0253796	0.0671592	-0.0201015	0.166922	0.0103073	-0.798604	-0.000916153	-0.00181145	0.00182008	0.0271658	-0.000420608	-0.735918	0.0819792	0.0379965	0.483844	-0.0518201	-0.0299118	0.513203
2.02	0.246594	-0.011684	-0.10333	-0.00509034	-0.168196	0.0148654	-0.0652881	-0.000450252	0.805298	-0.000483511	-0.00021246	-0.000883103	0.0811085	0.00934111	0.0218399	0.000176332	-0.0443483	-0.0214454	-0.594103	0.00144525	0.117484	0.0143572	0.232567	-0.00204256	-0.16383	0.0284571	-0.0597691	-0.000464028	-0.317694	0.0158473	-0.276224	-0.0268567	0.0671455	0.0102594	0.167009	0.00844679	-0.798624	-0.00169996	-0.00179552	0.00290045	0.0271625	-0.000320269	-0.734637	0.138345	0.0426321	0.418075	-0.0521867	-0.0499194	0.512412
2.03	0.24648	-0.0139054	-0.103327	0.00182618	-0.16808	0.00537927	-0.0652937	-0.000550592	0.805294	-0.000442541	-0.000221144	-0.000790315	0.0812322	0.0162912	0.0218253	-0.00256129	-0.0445141	-0.0102832	-0.594108	-0.00181364	0.117549	0.00615109	0.232554	-0.000895914	-0.163558	0.0254071	-0.0598402	0.00551094	-0.317556	0.00611724	-0.276473	-0.0192781	0.0672255	0.0131677	0.167081	0.00448572	-0.798656	-0.00278961	-0.00174228	0.0080575	0.027159	-0.000767477	-0.732453	0.242681	0.0450214	0.0265348	-0.0531917	-0.11447	0.510792
2.04	0.246334	-0.0129854	-0.103273	0.00954213	-0.168142	-0.0146373	-0.0652971	-8.96E-05	0.805292	-0.000197341	-0.000227084	-0.000358024	0.0814278	0.020497	0.0217861	-0.00162189	-0.0445197	0.00884401	-0.594149	-0.00449675	0.117662	0.00602536	0.232549	-0.00139348	-0.163353	0.0106819	-0.0598203	0.00816486	-0.317581	-0.0137238	-0.276562	0.00150995	0.0673853	0.0114351	0.167097	-0.000544302	-0.798641	0.00398665	-0.00166351	0.00791637	0.0271622	0.00257569	-0.730332	0.190337	0.0433163	-0.308644	-0.053878	0.00374727	0.509694
2.05	0.24623	-0.00290209	-0.103214	0.0118953	-0.16838	-0.0255831	-0.0652952	0.000431088	0.805294	0.000420482	-0.000228496	6.21E-05	0.0815884	0.0100607	0.0217625	-0.00154252	-0.0443689	0.018836	-0.594197	-0.00301699	0.117617	-0.00646104	0.232544	-0.000499458	-0.163324	-0.00944643	-0.059736	0.00880859	-0.317798	-0.0274255	-0.276464	0.0166857	0.0674272	0.00193357	0.16706	-0.00616209	-0.798605	0.00111742	-0.00160112	0.00524241	0.0271981	0.00344244	-0.729054	0.11421	0.0391971	-0.475898	-0.0533965	0.0931428	0.50934
2.06	0.246195	0.00221932	-0.103183	0.00834476	-0.16867	-0.0288576	-0.0652895	0.00064409	0.805298	0.000340871	-0.000226076	0.000431515	0.0816565	0.00354042	0.0217689	0.00218983	-0.0441473	0.0249117	-0.594218	-0.00264688	0.117622	0.00170715	0.232533	-0.000746252	-0.163429	-0.0174955	-0.059628	0.00475348	-0.318097	-0.0310167	-0.276268	0.0220576	0.0675266	0.015486	0.16699	-0.00855254	-0.79859	-0.000364503	-0.00154347	0.00473712	0.0272348	0.00417264	-0.728448	0.0705362	0.0340534	-0.530781	-0.0523109	0.120143	0.509268
2.07	0.246194	0.00440494	-0.103174	0.00717692	-0.168972	-0.0276896	-0.0652832	0.00061017	0.805301	0.000231305	-0.000220485	0.000674895	0.0816934	0.00216718	0.021786	0.00159473	-0.0438949	0.0228305	-0.594258	-0.00482939	0.117606	-0.00378804	0.23253	0.000191843	-0.163585	-0.0183524	-0.0595276	0.00368001	-0.318414	-0.0297398	-0.276057	0.019385	0.0676604	0.0107616	0.166921	-0.00595403	-0.798589	-0.00148762	-0.00152059	0.000961281	0.0272675	0.00198459	-0.728129	0.0556894	0.0286893	-0.532201	-0.0511358	0.111914	0.509208
2.08	0.246208	0.0044839	-0.103171	0.00630429	-0.16924	-0.0248802	-0.0652774	0.00058017	0.805302	0.000185791	-0.000212961	0.000839206	0.0817156	0.00201085	0.0217975	0.00124609	-0.0436859	0.0194702	-0.594308	-0.00615346	0.117567	-0.00413839	0.232534	0.00179761	-0.163732	-0.0157894	-0.0594393	0.00288871	-0.318703	-0.0272825	-0.275886	0.0152174	0.0677562	0.00693376	0.166868	-0.00375789	-0.798589	0.000253214	-0.00151642	-9.16E-05	0.0272698	-0.00010537	-0.728083	0.0210772	0.0235184	-0.511084	-0.0502195	0.0763996	0.509336
2.09	0.246238	0.00565383	-0.103166	0.006691	-0.169493	-0.0230509	-0.0652721	0.000447463	0.805303	1.48E-05	-0.000203562	0.00100839	0.0817287	0.00165344	0.0218056	0.00040995	-0.0434977	0.0163604	-0.594374	-0.00809149	0.117469	-0.0151319	0.232551	0.00379676	-0.163883	-0.0159702	-0.0593628	0.00233495	-0.318975	-0.025477	-0.275739	0.013585	0.0677938	-0.00160389	0.166829	-0.00327677	-0.798591	-3.07E-05	-0.00153378	-0.00254393	0.0272689	-0.000510597	-0.72824	0.000104688	0.0184834	-0.494441	-0.0495689	0.0546402	0.509462
2.1	0.246269	0.00444542	-0.103161	0.00651966	-0.169714	-0.0203864	-0.0652681	0.000323227	0.805302	-0.000359688	-0.00019298	0.00109748	0.0817498	0.0039416	0.0218237	0.00200795	-0.0433485	0.0143445	-0.594458	-0.0108518	0.117294	-0.0176369	0.23258	0.00466779	-0.164015	-0.0123862	-0.0593027	0.00235923	-0.319224	-0.0240643	-0.275625	0.00980767	0.0677205	-0.0105694	0.166812	-0.00112428	-0.798588	0.00121486	-0.00155292	-0.00298328	0.0272626	-0.000356642	-0.728608	-0.0218611	0.0136605	-0.473929	-0.0490829	0.0389062	0.509703
2.11	0.246292	0.0047201	-0.10314	0.00722066	-0.169916	-0.0173921	-0.0652656	0.00024769	0.805297	-0.000572644	-0.0001817	0.00114694	0.0817991	0.00458168	0.0218388	0.00100165	-0.0432046	0.014773	-0.594576	-0.0121936	0.117185	0.00397616	0.232621	0.00304427	-0.164116	-0.0112991	-0.05924	0.00279034	-0.319458	-0.0207133	-0.275542	0.00772875	0.0676721	0.0076594	0.166804	-0.00126625	-0.798572	0.00122035	-0.0015866	-0.00334301	0.0272554	-0.00140295	-0.729167	-0.0457458	0.00902736	-0.456527	-0.048821	0.011907	0.510094
2.12	0.246308	0.00033801	-0.103111	0.00448751	-0.170075	-0.00916367	-0.065263	0.000317402	0.805292	-0.000454469	-0.000170309	0.00108875	0.0818533	0.00569504	0.0218423	0.000758815	-0.0430534	0.0098545	-0.59469	-0.00936138	0.117239	-0.000180643	0.232655	0.00381286	-0.164198	-0.0047016	-0.0591936	0.000162326	-0.31963	-0.0113544	-0.275471	0.00544318	0.0677604	0.00434726	0.166793	-0.00145971	-0.798539	0.00807234	-0.00165795	-0.0113048	0.0272414	-0.000540708	-0.730255	-0.165075	0.00612342	-0.0792961	-0.0478829	0.134894	0.511439
2.13	0.246328	0.00612521	-0.103122	-0.00643337	-0.170057	0.0111917	-0.0652569	0.000865478	0.805291	0.000337149	-0.00016104	0.00069034	0.0818225	-0.014117	0.0218625	0.00122172	-0.0430684	-0.0104321	-0.5947	0.00619202	0.117371	0.0258989	0.232663	-0.00195325	-0.16426	-0.00876326	-0.059217	-0.00777051	-0.319659	0.00542935	-0.275419	0.00571408	0.0678662	0.0146723	0.16678	-0.00263702	-0.798462	0.00474355	-0.00175072	-0.00789746	0.0272332	-0.0015258	-0.732538	-0.286052	0.00714355	0.23368	-0.0470165	0.0247516	0.514092
2.14	0.246438	0.0106224	-0.103171	-0.011044	-0.169856	0.0230311	-0.0652475	0.000974072	0.805297	0.000792515	-0.00015658	0.000195488	0.0816125	-0.0257568	0.021871	-0.00181038	-0.043247	-0.0248853	-0.594595	0.0135685	0.117543	0.00426608	0.232637	-0.00153264	-0.1644	-0.0134628	-0.0592722	-0.00930729	-0.31955	0.0158373	-0.275356	0.0074106	0.0679545	-0.00154702	0.166751	-0.00335724	-0.798442	0.000438801	-0.00180887	-0.005039	0.0272079	-0.00296154	-0.735332	-0.288612	0.0105855	0.407852	-0.0472885	-0.0738071	0.516327
2.15	0.246573	0.00968746	-0.10322	-0.0121475	-0.169581	0.0258835	-0.0652387	0.000722252	0.805305	0.000526359	-0.000156601	-0.000172466	0.0813418	-0.0266435	0.0218563	-0.00210748	-0.043549	-0.03439	-0.594438	0.0163028	0.117519	-0.00169817	0.232624	-0.00136332	-0.164554	-0.011531	-0.0593069	-0.00779473	-0.319376	0.0197257	-0.275281	0.00664342	0.0678809	-0.0085195	0.166718	-0.00236656	-0.798455	-0.00263088	-0.00184565	-0.00168341	0.027179	-0.00141881	-0.737599	-0.199982	0.0152304	0.486716	-0.048227	-0.11094	0.517184
2.16	0.246678	0.00640517	-0.103261	-0.00997411	-0.169309	0.024674	-0.0652341	0.00021965	0.80531	0.000414597	-0.000160052	-0.000479891	0.0811234	-0.0194293	0.0218342	-0.0035907	-0.0438872	-0.0339715	-0.594304	0.0121288	0.117509	-0.00431851	0.232612	-0.000864974	-0.164647	-0.00461003	-0.0593387	-0.00565201	-0.319177	0.0213007	-0.275244	5.21E-05	0.0678052	-0.00954188	0.166706	0.00125651	-0.798494	-0.00519229	-0.00186012	-4.69E-05	0.0271682	-0.000723961	-0.738832	-0.0970752	0.020329	0.5154	-0.049319	-0.107015	0.516961
2.17	0.246736	-0.00094977	-0.103288	-0.00825677	-0.169056	0.0224	-0.0652339	-0.000157451	0.805313	0.000196768	-0.000165985	-0.000672032	0.0809826	-0.00816114	0.0217986	-0.00347089	-0.0442226	-0.0334454	-0.594204	0.0075516	0.117461	-0.00492033	0.232603	3.10E-06	-0.164656	0.00712202	-0.0593847	-0.00441178	-0.318972	0.0193828	-0.275276	-0.00726249	0.06767	-0.0182878	0.16672	0.00423892	-0.798552	-0.00350703	-0.0018537	0.00236798	0.0271614	8.50E-05	-0.739022	-0.00150613	0.0255302	0.518573	-0.0503051	-0.0893804	0.51614
2.18	0.246716	-0.00581134	-0.103303	-0.00573549	-0.168841	0.0190935	-0.0652368	-0.000362649	0.805313	-0.000236091	-0.000173238	-0.000739145	0.0809607	0.000648568	0.0217666	-0.00341555	-0.0445373	-0.0304854	-0.594156	0.0030883	0.117373	-0.0129287	0.232603	0.00146866	-0.164546	0.0158773	-0.0594517	-0.00195044	-0.318791	0.01615	-0.275389	-0.014554	0.0674415	-0.0251774	0.166771	0.00658018	-0.798581	-0.00282782	-0.0018339	0.0017694	0.0271674	0.000433314	-0.738422	0.0532504	0.0306137	0.493857	-0.0510867	-0.0565687	0.515099
2.19	0.246655	-0.00955738	-0.103315	-0.00640037	-0.168647	0.0180807	-0.0652411	-0.000435772	0.80531	-0.000403954	-0.000180624	-0.000752221	0.0809994	0.00568586	0.0217421	-0.00101166	-0.0448364	-0.0295068	-0.594132	0.00184555	0.11725	-0.0108807	0.232608	0.000514504	-0.164358	0.024133	-0.0595345	-0.00218004	-0.318628	0.0149848	-0.275576	-0.0228278	0.0672064	-0.0217936	0.166849	0.0101793	-0.798599	-0.00107192	-0.00181849	0.00223535	0.0271709	0.000459673	-0.737444	0.0887957	0.0355224	0.490448	-0.0515654	-0.0359911	0.514175
2.2	0.246563	-0.0108476	-0.103333	-0.00593878	-0.168462	0.0172714	-0.0652459	-0.000416306	0.805306	-0.000554415	-0.000188294	-0.000781148	0.0810806	0.00719094	0.0217395	0.000623678	-0.0451229	-0.0276107	-0.594122	0.0024126	0.117176	0.00892693	0.232608	-0.00160086	-0.164097	0.0282278	-0.0596318	-0.000164873	-0.318468	0.0158457	-0.275839	-0.0279438	0.0670391	0.00120346	0.166948	0.0084358	-0.798608	-0.00129286	-0.00179876	0.0016719	0.0271738	-0.000455094	-0.736244	0.103272	0.0403192	0.48168	-0.0519181	-0.0243513	0.513363
2.21	0.24646	-0.0127654	-0.103349	-0.00288906	-0.1683	0.0121905	-0.0652513	-0.000620577	0.805301	-0.000498827	-0.000195979	-0.000758542	0.0811814	0.0134136	0.0217509	0.000334279	-0.0453455	-0.016521	-0.594122	-0.00233326	0.117304	0.00664385	0.232598	-0.000401046	-0.163811	0.0309689	-0.0597287	0.00191104	-0.318285	0.0141606	-0.276137	-0.0300246	0.0671074	0.00411065	0.167051	0.00902388	-0.798636	-0.00345733	-0.00176704	0.0049657	0.0271742	-0.000124932	-0.73448	0.219095	0.0442594	0.255013	-0.0525287	-0.102655	0.512148
2.22	0.246323	-0.0149232	-0.103317	0.00706462	-0.168259	-0.00449084	-0.0652571	-0.00043628	0.805296	-0.000387696	-0.000202536	-0.000476487	0.0813637	0.0224206	0.0217335	-0.00178972	-0.045435	0.000506789	-0.594171	-0.00693445	0.117402	0.00988126	0.232599	-0.000449761	-0.16353	0.0221289	-0.0597582	0.00902602	-0.318206	-0.0028033	-0.276363	-0.013549	0.0672247	0.0180628	0.16711	0.00318529	-0.798646	0.00239558	-0.00169644	0.00777464	0.027168	-0.000404182	-0.732133	0.223306	0.0443739	-0.176141	-0.0536422	-0.0565963	0.510663
2.23	0.246193	-0.00741481	-0.103255	0.0115679	-0.168417	-0.0214242	-0.0652583	0.000160825	0.805294	-0.000154995	-0.000204925	-2.18E-05	0.0815604	0.0160389	0.0217092	-0.00120338	-0.0453449	0.0159834	-0.594238	-0.00631053	0.117393	-0.00901982	0.232609	0.00135916	-0.163396	0.000925458	-0.0597089	0.0086576	-0.318325	-0.0216509	-0.276386	0.00713198	0.0673021	-0.00359015	0.167118	-0.00186507	-0.798613	0.00302071	-0.00162715	0.00581856	0.0271841	0.00309776	-0.73045	0.144807	0.0411983	-0.413592	-0.053664	0.0577142	0.510042
2.24	0.246128	-0.000573316	-0.10321	0.0101311	-0.168693	-0.0282424	-0.0652546	0.000498754	0.805295	0.0002485	-0.000203364	0.000319357	0.0816827	0.00871898	0.0217073	0.00123095	-0.0451445	0.0234365	-0.594294	-0.00551253	0.117351	-9.07E-05	0.232614	0.00076001	-0.163433	-0.0122466	-0.0596173	0.00616551	-0.318597	-0.0305108	-0.276258	0.0173224	0.0672968	0.00722147	0.167083	-0.00532113	-0.798586	0.00203906	-0.00157192	0.00483085	0.027224	0.00423836	-0.729588	0.0852066	0.0364136	-0.513666	-0.0527935	0.113364	0.509909
2.25	0.246119	0.00293899	-0.10319	0.00875907	-0.168996	-0.0286161	-0.0652487	0.000617538	0.805296	0.00022069	-0.000198792	0.000582501	0.0817391	0.00529101	0.0217161	0.000646509	-0.0448981	0.0240445	-0.594349	-0.00726635	0.117332	-0.00240758	0.232618	0.00155805	-0.163569	-0.0161417	-0.05952	0.0046017	-0.318916	-0.0314384	-0.276072	0.017831	0.0674094	0.0111098	0.167027	-0.00574513	-0.798583	0.000242575	-0.00153806	0.0017159	0.0272576	0.00238084	-0.729171	0.0593761	0.0310997	-0.53434	-0.0516168	0.120601	0.509843
2.26	0.246127	0.00475068	-0.103179	0.00766222	-0.169277	-0.025815	-0.0652429	0.000522504	0.805297	2.80E-05	-0.000192058	0.000760807	0.0817805	0.00266075	0.021721	1.06E-05	-0.044677	0.0203312	-0.594419	-0.00683548	0.117291	-0.00457885	0.232628	0.00159092	-0.163702	-0.0152121	-0.0594312	0.00431676	-0.319219	-0.0285601	-0.275921	0.0131971	0.0675052	0.0100757	0.166983	-0.00422602	-0.798583	-0.000697233	-0.00152933	-0.000232368	0.0272653	-0.00024271	-0.728988	0.0296578	0.0258408	-0.515864	-0.0505526	0.0852367	0.509854
2.27	0.246156	0.00527962	-0.103172	0.00692929	-0.169538	-0.0244721	-0.0652379	0.00047414	0.805296	-0.000377854	-0.000183643	0.000918849	0.0818038	0.00305454	0.0217281	0.00075977	-0.0444827	0.0183758	-0.594498	-0.00976044	0.117226	-0.0112492	0.232647	0.00445002	-0.163836	-0.0136637	-0.059352	0.00330829	-0.3195	-0.0268887	-0.275805	0.00947904	0.0675762	0.00186563	0.166956	-0.00144052	-0.79859	-0.000218649	-0.0015347	-0.00163212	0.027263	3.28E-05	-0.72905	0.0115734	0.0207303	-0.502661	-0.0498008	0.0631253	0.509958
2.28	0.246176	0.0047243	-0.103161	0.00732035	-0.169782	-0.0224499	-0.0652341	0.000273875	0.805291	-0.000480137	-0.000173906	0.00102135	0.0818555	0.00553437	0.0217398	0.00114919	-0.0443065	0.0166157	-0.594614	-0.0137461	0.117064	-0.0186025	0.232688	0.00661636	-0.163933	-0.0104955	-0.0592826	0.00399475	-0.319759	-0.0247379	-0.275737	0.00484167	0.0675134	-0.0109329	0.166959	0.0016995	-0.798576	0.000899452	-0.00155586	-0.00320755	0.0272635	0.000112134	-0.729276	-0.00769412	0.0158093	-0.481331	-0.0492588	0.0495867	0.51005
2.29	0.246211	0.00505756	-0.103143	0.00818914	-0.169997	-0.0192817	-0.0652319	0.000230251	0.805285	-0.000683946	-0.000163501	0.00105632	0.0819019	0.00544528	0.0217514	-8.32E-06	-0.0441456	0.0163766	-0.594748	-0.0140618	0.116882	-0.0134147	0.23274	0.00721209	-0.164027	-0.00986577	-0.0592174	0.00439921	-0.319995	-0.02313	-0.275695	0.00355946	0.0674253	-0.00451164	0.166971	0.00107006	-0.798576	0.00073951	-0.00158352	-0.00403236	0.0272563	-0.00099429	-0.729722	-0.0328107	0.0110988	-0.46422	-0.0488712	0.026058	0.510335
2.3	0.246241	0.00335854	-0.103112	0.00687989	-0.170191	-0.0164921	-0.06523	0.000239553	0.805278	-0.000594302	-0.000152826	0.00106523	0.0819544	0.00681435	0.021749	-0.000196327	-0.0439725	0.0179147	-0.594882	-0.0138536	0.116886	0.005562	0.232791	0.00370079	-0.164115	-0.00834755	-0.0591547	0.0015837	-0.32021	-0.0180179	-0.275649	0.00478733	0.0674875	0.00923371	0.166977	-6.11E-05	-0.798566	0.00300388	-0.00162285	-0.00693431	0.0272464	-9.66E-05	-0.730454	-0.0928098	0.00686031	-0.291677	-0.0484878	0.120685	0.511031
2.31	0.246248	0.00272905	-0.103103	-0.00189303	-0.170289	0.000667945	-0.065226	0.000558647	0.805274	-8.46E-05	-0.000143011	0.000840768	0.0819893	-0.00490009	0.0217513	0.000789634	-0.043878	-0.00207122	-0.594962	0.000275949	0.11693	0.0159966	0.232812	-0.00045558	-0.164173	-0.00574714	-0.0591484	-0.00474446	-0.320328	-0.00272006	-0.275605	0.00465235	0.0675513	0.0116238	0.166976	-0.00169532	-0.798503	0.00758894	-0.00171697	-0.00929575	0.0272504	-5.95E-05	-0.732184	-0.23936	0.00616536	0.105497	-0.0472546	0.0843323	0.513224
2.32	0.246319	0.0103476	-0.103141	-0.0106399	-0.170173	0.0178025	-0.0652178	0.0010041	0.805278	0.000770131	-0.000137057	0.000347686	0.0818495	-0.0237908	0.0217606	-0.000530832	-0.0439867	-0.0186959	-0.594895	0.0123922	0.117169	0.0191761	0.232794	-0.00403677	-0.164283	-0.0135556	-0.0591979	-0.0113842	-0.320284	0.0110273	-0.275547	0.0076824	0.0677019	0.0113642	0.166953	-0.00407277	-0.798453	0.00118087	-0.00178563	-0.00476882	0.027235	-0.00243332	-0.734906	-0.304289	0.00862679	0.33948	-0.0470085	-0.0350028	0.515861
2.33	0.246456	0.0106981	-0.103196	-0.011147	-0.169938	0.0233909	-0.0652081	0.000881165	0.805287	0.000815355	-0.000135808	-9.52E-05	0.0815821	-0.0276353	0.0217493	-0.00280586	-0.0442304	-0.0302661	-0.594743	0.0171248	0.117224	-0.00248113	0.232768	-0.00199438	-0.164461	-0.0150599	-0.0592413	-0.00806141	-0.320152	0.0162306	-0.275449	0.0106178	0.0677046	-0.00857701	0.166906	-0.00426232	-0.798456	-0.00026978	-0.00183316	-0.0039487	0.0272046	-0.00256481	-0.737528	-0.248257	0.0128253	0.458139	-0.047708	-0.100066	0.517339
2.34	0.24658	0.00919052	-0.103247	-0.0104435	-0.169676	0.0234037	-0.0652014	0.000452325	0.805295	0.000559673	-0.000138494	-0.000429077	0.0813269	-0.0236025	0.02174	-0.00230958	-0.0445538	-0.032352	-0.594585	0.014225	0.117224	0.00245067	0.232748	-0.00241107	-0.164606	-0.0107204	-0.059272	-0.00624303	-0.319977	0.019093	-0.275364	0.006156	0.0676439	-0.00421419	0.166877	-0.00247572	-0.798485	-0.00470143	-0.00185387	-0.00144	0.0271851	-0.00116838	-0.739268	-0.14673	0.0177661	0.505257	-0.0487705	-0.111365	0.517516
2.35	0.246666	0.00329438	-0.103281	-0.00830419	-0.169433	0.0216032	-0.0651995	7.26E-06	0.805299	0.00036129	-0.000143948	-0.000640657	0.0811486	-0.0134037	0.0217214	-0.00279038	-0.0448682	-0.0311226	-0.594473	0.00915993	0.117237	-0.000210638	0.23273	-0.00125939	-0.164673	-0.000126719	-0.0593017	-0.00435639	-0.319785	0.0189807	-0.275344	-0.00208101	0.0675728	-0.0112391	0.166867	0.000630281	-0.798539	-0.00521452	-0.0018623	0.000488801	0.0271736	-0.000801793	-0.739933	-0.0411644	0.0229486	0.518945	-0.0498198	-0.0989268	0.516895
2.36	0.246688	-0.00288457	-0.1033	-0.0072718	-0.169218	0.0194771	-0.0652015	-0.000337894	0.8053	0.000183444	-0.000151185	-0.000790869	0.0810723	-0.00382821	0.0216984	-0.0012402	-0.045163	-0.0291374	-0.594407	0.00525934	0.117203	-0.00700465	0.232723	-0.001041	-0.164637	0.00989466	-0.0593468	-0.00387086	-0.319606	0.0167551	-0.275395	-0.00905756	0.0674262	-0.0175533	0.166888	0.00551708	-0.798588	-0.00376811	-0.00185203	0.0034005	0.0271689	6.83E-05	-0.739643	0.0422557	0.0281213	0.515341	-0.0507136	-0.0779401	0.515864
2.37	0.246654	-0.00713505	-0.103309	-0.00497058	-0.169031	0.0174148	-0.0652058	-0.000474746	0.8053	-0.000303543	-0.000159169	-0.000794148	0.0810795	0.00310963	0.0216819	-0.00127348	-0.045437	-0.0271319	-0.594372	0.00255434	0.117123	-0.00792801	0.232722	0.000195357	-0.164505	0.0181766	-0.0594067	-0.000682496	-0.319447	0.0153341	-0.275521	-0.0163186	0.0672574	-0.0154595	0.166935	0.00587102	-0.798616	-0.00207848	-0.00183478	0.00140682	0.0271707	0.000105874	-0.738835	0.0735174	0.0330843	0.496067	-0.0513214	-0.0451076	0.514906
2.38	0.246578	-0.0108276	-0.103316	-0.00475331	-0.168848	0.0172797	-0.0652118	-0.000597202	0.805297	-0.000391898	-0.00016741	-0.000830611	0.0811466	0.00851572	0.0216755	-0.00018773	-0.0457046	-0.0263509	-0.594362	0.000570182	0.117029	-0.0109734	0.232724	0.000332992	-0.164283	0.0267828	-0.0594788	0.00117974	-0.319273	0.0162549	-0.275733	-0.024749	0.0670925	-0.0183037	0.167011	0.00875021	-0.798625	-0.000212939	-0.00181389	0.00206699	0.0271684	-0.000653932	-0.737706	0.091741	0.0379284	0.483733	-0.0517338	-0.0340987	0.51394
2.39	0.246495	-0.0100508	-0.10332	-0.00380202	-0.168679	0.015102	-0.0652183	-0.000668217	0.805294	-0.000432299	-0.000175577	-0.000824546	0.0812259	0.00810604	0.0216755	-0.000488287	-0.0459425	-0.0192261	-0.594354	0.00135039	0.117101	0.0149218	0.232717	-0.00191305	-0.16404	0.0245042	-0.0595461	0.00123891	-0.319092	0.017296	-0.275968	-0.0225472	0.0670892	0.00978518	0.167084	0.00645645	-0.798648	-0.00335487	-0.00179901	0.00245109	0.0271651	-0.000102707	-0.736335	0.151479	0.0425486	0.412493	-0.0521078	-0.0501915	0.513113
2.4	0.246378	-0.014561	-0.103301	0.00450604	-0.168563	0.00543102	-0.0652263	-0.000851011	0.80529	-0.000384406	-0.000183657	-0.000730324	0.0813641	0.019223	0.0216517	-0.00447834	-0.0460955	-0.00861469	-0.594371	-0.0046346	0.117165	0.00852553	0.232711	0.000182506	-0.163775	0.0249217	-0.0595936	0.00836498	-0.318948	0.00545823	-0.276182	-0.0166365	0.0671551	0.0110899	0.167144	0.00275779	-0.798672	-0.000438611	-0.00174265	0.00744483	0.0271588	-0.00145947	-0.734084	0.241839	0.0447548	0.00620783	-0.0531457	-0.109243	0.511503
2.41	0.24624	-0.0112253	-0.103232	0.0118613	-0.168629	-0.0147302	-0.0652322	-0.000364637	0.805288	-0.000218832	-0.00018843	-0.00021744	0.0815602	0.0200375	0.0215976	-0.00466861	-0.0460899	0.00986197	-0.594421	-0.00594772	0.117233	-0.00211853	0.232715	0.00120264	-0.16359	0.00762383	-0.0595577	0.00997789	-0.318981	-0.0144688	-0.276242	0.00423797	0.0673039	0.0079351	0.167146	-0.00313851	-0.798655	0.00368225	-0.00166582	0.00641884	0.0271614	0.00222879	-0.731982	0.190008	0.0429048	-0.319076	-0.0537677	0.00896268	0.510478
2.42	0.246143	-0.00256823	-0.103159	0.0121428	-0.168863	-0.0248263	-0.0652331	0.000137807	0.805289	0.000432167	-0.000188531	0.00017739	0.0817195	0.0107298	0.0215533	-0.00258194	-0.0459431	0.0182244	-0.594471	-0.00430162	0.117155	-0.00731324	0.232717	6.21E-05	-0.16357	-0.00982675	-0.0594627	0.00829716	-0.319201	-0.0275547	-0.276126	0.0179595	0.0672864	-0.000325223	0.167101	-0.00700899	-0.798613	0.0016791	-0.00160318	0.00628719	0.0271943	0.00368234	-0.730732	0.111997	0.03872	-0.479421	-0.0532441	0.093674	0.510163
2.43	0.246115	0.00265295	-0.103124	0.00942547	-0.169154	-0.0291879	-0.0652304	0.000340514	0.805293	0.000368867	-0.000184667	0.000572145	0.0817905	0.00491323	0.0215442	-6.30E-05	-0.0457281	0.0240735	-0.594504	-0.00465423	0.117137	-0.000747061	0.232708	0.000474754	-0.163692	-0.0184419	-0.0593591	0.00444782	-0.319509	-0.0327145	-0.27591	0.0237972	0.067354	0.00750994	0.167025	-0.00871802	-0.798601	0.000401806	-0.00154375	0.00399667	0.027238	0.00482523	-0.730112	0.0729328	0.0335648	-0.530362	-0.0521561	0.119295	0.510082
2.44	0.246123	0.00423731	-0.103114	0.00749597	-0.169453	-0.0272521	-0.0652268	0.000333357	0.805295	0.000168625	-0.000177454	0.000847357	0.0818257	0.00312234	0.0215465	0.000159388	-0.0454953	0.02071	-0.594553	-0.00560132	0.117081	-0.00678642	0.232708	0.00064797	-0.163858	-0.0170791	-0.0592647	0.00352146	-0.31984	-0.030689	-0.275694	0.0179676	0.067412	0.00630592	0.166958	-0.00481751	-0.798602	-0.000790754	-0.00151751	0.00119108	0.0272747	0.00172418	-0.729766	0.0558754	0.028214	-0.525899	-0.0509965	0.109046	0.509996
2.45	0.246147	0.00601998	-0.103106	0.00700871	-0.169721	-0.0250641	-0.0652232	0.000321508	0.805295	6.61E-05	-0.000168059	0.00103828	0.0818453	0.00103747	0.0215405	-0.000589737	-0.0453041	0.0180537	-0.594612	-0.00688797	0.11699	-0.0129311	0.232721	0.00335893	-0.164004	-0.0164017	-0.0591812	0.00299069	-0.320132	-0.0273752	-0.275542	0.013779	0.0674835	0.00599472	0.166909	-0.00452812	-0.798604	-0.000645075	-0.00151454	-0.000778321	0.0272743	-0.00037002	-0.729705	0.0229283	0.023062	-0.510465	-0.0501152	0.0747719	0.510108
2.46	0.246177	0.00604981	-0.103105	0.0048365	-0.169969	-0.022735	-0.06522	0.000253848	0.805295	-0.0003347	-0.000156729	0.00122339	0.0818593	5.64E-05	0.0215449	0.00154167	-0.0451388	0.0143599	-0.59468	-0.0068659	0.116816	-0.0212232	0.232741	0.00361108	-0.164137	-0.0136739	-0.0591161	0.000722554	-0.320402	-0.0253329	-0.275428	0.0092011	0.0674707	-0.00816943	0.166884	-0.000815469	-0.798599	-0.000452449	-0.00152115	-0.000441992	0.0272738	0.00030657	-0.729828	0.00756048	0.0180476	-0.491107	-0.0494753	0.055325	0.510197
2.47	0.24621	0.005913	-0.103106	0.00407476	-0.17019	-0.0202058	-0.0652177	0.000215001	0.805292	-0.000422044	-0.000144126	0.00132729	0.0818741	0.000419382	0.0215558	0.00211873	-0.0450008	0.0123267	-0.594759	-0.00794342	0.116595	-0.0219353	0.232776	0.00305731	-0.164247	-0.0115666	-0.0590644	-0.000157602	-0.320652	-0.0233413	-0.275357	0.00611866	0.0673709	-0.010851	0.166883	0.000775772	-0.798591	-0.000628052	-0.00153504	-0.00112859	0.0272703	0.000189973	-0.730136	-0.018989	0.0132484	-0.471401	-0.0490108	0.0345457	0.510366
2.48	0.246244	0.00552582	-0.1031	0.00558833	-0.17039	-0.0185439	-0.0652157	0.000147134	0.805287	-0.000545809	-0.000130308	0.00143039	0.0818954	0.00228536	0.0215646	0.00103177	-0.044872	0.0135192	-0.594852	-0.0101782	0.116471	0.00404372	0.232814	0.00325445	-0.164345	-0.0106425	-0.0590197	0.000598156	-0.320883	-0.0213169	-0.275307	0.00530935	0.0673365	0.011709	0.166887	-0.00106866	-0.798582	0.000673409	-0.00156272	-0.00323652	0.0272649	-0.000569146	-0.730676	-0.0440848	0.00863928	-0.452017	-0.048771	0.0110259	0.510764
2.49	0.246256	-0.000463745	-0.103094	0.00181912	-0.170552	-0.00950015	-0.0652137	0.000343208	0.805283	-0.000391662	-0.000115871	0.00140472	0.0819387	0.00386187	0.0215833	0.00298594	-0.0447394	0.00737218	-0.594945	-0.00559143	0.116528	0.00242132	0.232831	0.00134731	-0.164416	-0.00195026	-0.0590061	-0.00268637	-0.321057	-0.0110979	-0.275264	0.00235552	0.0674468	0.00414102	0.166885	0.000716486	-0.798543	0.00930019	-0.0016332	-0.0108578	0.0272597	-3.10E-06	-0.731798	-0.17362	0.00593401	-0.059065	-0.0477825	0.132739	0.512192
2.5	0.246274	0.00681444	-0.103135	-0.0102729	-0.170533	0.0105585	-0.0652074	0.000875538	0.805283	0.000404273	-0.000103269	0.00106361	0.0818882	-0.0176312	0.0216359	0.0056501	-0.0447727	-0.0120174	-0.594923	0.00966571	0.116688	0.0274932	0.232823	-0.00563592	-0.164469	-0.0082131	-0.0590654	-0.0120734	-0.321086	0.00562957	-0.275237	0.00398375	0.0675452	0.0163423	0.166884	-0.00128657	-0.798458	0.00434312	-0.00171996	-0.00658824	0.0272554	-0.00113884	-0.734133	-0.288741	0.00710758	0.24486	-0.0469728	0.0183842	0.514863
2.51	0.24639	0.0109013	-0.103213	-0.0132358	-0.170336	0.0216623	-0.0651979	0.000991173	0.805291	0.000860212	-9.51E-05	0.000597122	0.0816541	-0.0278796	0.0216823	0.00169755	-0.0449544	-0.0246948	-0.594793	0.0159871	0.116874	0.00438618	0.232785	-0.00279122	-0.16461	-0.01225	-0.0591527	-0.0119733	-0.320979	0.0158966	-0.275198	0.00494626	0.0676469	-0.000649206	0.166867	-0.00201189	-0.798443	0.000704554	-0.00177758	-0.00547514	0.0272282	-0.00321589	-0.736912	-0.285967	0.0106337	0.414108	-0.0472951	-0.0766548	0.517014
2.52	0.246525	0.0101064	-0.103285	-0.0135544	-0.170071	0.024997	-0.0651891	0.000740416	0.805299	0.000626292	-9.14E-05	0.000178377	0.0813723	-0.0278686	0.0217065	0.00102291	-0.0452482	-0.0334201	-0.594621	0.0174132	0.116866	0.00118632	0.232763	-0.00164821	-0.16476	-0.0106043	-0.0592189	-0.00986117	-0.320805	0.0200398	-0.275147	0.00455438	0.067586	-0.00487985	0.166847	-0.00137345	-0.798458	-0.00280118	-0.0018182	-0.00216564	0.0271955	-0.00268237	-0.739116	-0.194616	0.0153151	0.488469	-0.0482545	-0.111185	0.517771
2.53	0.246633	0.00519285	-0.103349	-0.0109818	-0.169804	0.0232303	-0.0651841	0.000288545	0.805305	0.000407524	-9.12E-05	-0.000114717	0.081138	-0.0191834	0.0217247	-0.000501737	-0.0455732	-0.0321978	-0.594468	0.0133397	0.116899	0.00116234	0.232738	-0.00170238	-0.164855	-0.00293713	-0.0592809	-0.00749288	-0.320603	0.0205717	-0.275127	-0.000382356	0.0675478	-0.00633627	0.16684	2.84E-05	-0.798504	-0.00375197	-0.00183377	-0.000989567	0.027178	-0.00114096	-0.740271	-0.0875742	0.0204312	0.515836	-0.0493445	-0.106949	0.517476
2.54	0.246678	-0.00123974	-0.103388	-0.00899023	-0.169563	0.0214929	-0.0651832	-0.000156591	0.805307	0.000276364	-9.34E-05	-0.000335564	0.0810112	-0.00760161	0.0217234	-0.000115623	-0.0458922	-0.0317072	-0.594372	0.0072179	0.116888	-0.00171654	0.232722	-0.00092086	-0.164853	0.00777625	-0.0593467	-0.00565671	-0.320404	0.019229	-0.275166	-0.00803334	0.0674326	-0.0179931	0.166859	0.00466057	-0.798547	-0.00299045	-0.00183646	0.0015465	0.0271685	-0.000630261	-0.74039	0.01139	0.0256329	0.518832	-0.050321	-0.0891092	0.516606
2.55	0.246661	-0.00689021	-0.103411	-0.00634259	-0.169352	0.0188805	-0.0651858	-0.000343068	0.805308	-0.000107892	-9.73E-05	-0.000397571	0.0809861	0.00146815	0.0217231	0.000217397	-0.0461884	-0.0286318	-0.594325	0.00360149	0.116851	-0.0052711	0.232715	-0.000403097	-0.164749	0.0175555	-0.0594223	-0.00284183	-0.320221	0.0168832	-0.275281	-0.0153911	0.0672451	-0.0181207	0.166909	0.00628224	-0.798583	-0.000864863	-0.00182552	0.0011059	0.0271652	1.63E-05	-0.739726	0.0551124	0.030697	0.49738	-0.0510788	-0.0523069	0.51557
2.56	0.246592	-0.00941627	-0.103424	-0.00511702	-0.169157	0.0182596	-0.06519	-0.000458842	0.805305	-0.000406551	-0.000101533	-0.000467699	0.0810373	0.00626037	0.021731	0.00057141	-0.0464618	-0.0254984	-0.594308	0.000286191	0.1168	-0.0071666	0.232717	0.00158763	-0.164547	0.0246223	-0.0595126	-0.000785722	-0.320047	0.0162113	-0.275479	-0.0238836	0.0670661	-0.0181766	0.166989	0.00857183	-0.798591	-0.00100721	-0.0018152	0.000566103	0.0271658	-0.000498641	-0.738704	0.0969856	0.0356076	0.490288	-0.0515421	-0.034372	0.514617
2.57	0.246503	-0.0112259	-0.103432	-0.00571893	-0.168969	0.0176236	-0.0651948	-0.000505122	0.805301	-0.00049283	-0.000106621	-0.000541824	0.0811241	0.00793082	0.021744	0.00270098	-0.0467167	-0.0243864	-0.59431	0.0011242	0.116737	0.00929258	0.232723	-0.000363604	-0.164288	0.0281743	-0.0596013	-0.000430744	-0.319869	0.0168489	-0.27574	-0.0270606	0.0669188	0.00183423	0.167083	0.0095512	-0.798601	-0.000820166	-0.00180357	0.00190933	0.0271612	-0.000198258	-0.737437	0.111542	0.040401	0.48006	-0.0518765	-0.024697	0.513771
2.58	0.246407	-0.0130443	-0.103433	-0.0013196	-0.168808	0.0132896	-0.0652003	-0.000676077	0.805296	-0.00052789	-0.000112492	-0.000642028	0.0812204	0.0140747	0.0217485	-0.00153749	-0.0469045	-0.0145535	-0.594312	-0.00259615	0.11686	0.00559812	0.232719	0.000755435	-0.164021	0.0290651	-0.0596808	0.00331181	-0.319688	0.0147802	-0.276006	-0.0261713	0.066997	0.00694972	0.167166	0.00800635	-0.798633	-0.00332979	-0.00177781	0.00564394	0.0271614	-0.000782326	-0.735584	0.229761	0.0442295	0.233936	-0.0525186	-0.107296	0.512492
2.59	0.246265	-0.0142104	-0.103385	0.00851444	-0.168765	-0.00470304	-0.0652064	-0.000439492	0.805292	-0.000376447	-0.000117934	-0.000375834	0.0814073	0.0212737	0.0217077	-0.00458057	-0.0469825	0.00144617	-0.594357	-0.00605399	0.11693	0.00893217	0.232725	0.00106668	-0.163752	0.018725	-0.0596956	0.00942368	-0.319609	-0.00364739	-0.276194	-0.00853782	0.067121	0.0171165	0.167214	0.00039114	-0.798639	0.00159747	-0.00170054	0.00774477	0.0271556	0.000421126	-0.733168	0.2253	0.0441589	-0.189807	-0.0536094	-0.0518207	0.510994
2.6	0.246137	-0.00791497	-0.103315	0.0118752	-0.168928	-0.0213382	-0.065208	3.48E-05	0.805291	0.000328511	-0.000119331	5.08E-05	0.0815968	0.0167765	0.02166	-0.00290904	-0.0468928	0.0145348	-0.594412	-0.00561294	0.116928	-0.00797444	0.232731	0.00013011	-0.163639	0.000638391	-0.0596358	0.00879719	-0.319738	-0.0223486	-0.276176	0.00882318	0.0672025	-0.00388985	0.167202	-0.00262353	-0.798608	0.00392429	-0.00162847	0.00681675	0.0271828	0.00428373	-0.731451	0.153766	0.0408793	-0.420805	-0.0535867	0.0622985	0.510374
2.61	0.246073	-0.000281217	-0.103263	0.00994843	-0.169205	-0.0277165	-0.0652055	0.000419213	0.805295	0.000347915	-0.000116907	0.000436295	0.0817136	0.00720635	0.0216364	6.34E-05	-0.0467062	0.0213102	-0.594456	-0.00341976	0.116875	-0.000725025	0.232727	-0.000391934	-0.163686	-0.0138078	-0.0595342	0.00597526	-0.320016	-0.0299512	-0.276024	0.020302	0.0672064	0.0101917	0.167147	-0.00762793	-0.798585	0.00134266	-0.0015708	0.00588309	0.0272293	0.00478587	-0.730553	0.0902371	0.0360495	-0.516601	-0.0526893	0.11436	0.510225
2.62	0.246055	0.00355327	-0.103247	0.00802588	-0.169508	-0.0288509	-0.0652004	0.00048163	0.805298	0.000262317	-0.000111151	0.000709329	0.0817701	0.00338528	0.0216415	0.000486583	-0.0464716	0.0231887	-0.594494	-0.00457201	0.116855	-0.00481731	0.232723	0.000175961	-0.163824	-0.0178439	-0.0594396	0.00352166	-0.320338	-0.0317835	-0.275813	0.0203665	0.0673322	0.0108793	0.16708	-0.00697349	-0.798575	-0.00124129	-0.00152716	0.00242701	0.0272746	0.00334916	-0.730089	0.0668895	0.0307251	-0.534147	-0.0515114	0.118856	0.51014
2.63	0.246064	0.00368855	-0.103239	0.00605873	-0.169791	-0.0257721	-0.0651958	0.000455975	0.805299	0.000140668	-0.000103272	0.000871139	0.0818015	0.00271487	0.0216425	0.00117381	-0.0462566	0.018944	-0.594546	-0.00570788	0.116796	-0.00697678	0.232728	0.00144172	-0.163966	-0.0139593	-0.0593518	0.00256379	-0.320644	-0.0280291	-0.275644	0.0135993	0.0674337	0.00893256	0.167025	-0.00388505	-0.79858	-6.36E-05	-0.00151491	0.00182992	0.0272868	0.000361135	-0.729863	0.0300969	0.0254758	-0.516479	-0.0504609	0.0853721	0.510164
2.64	0.246088	0.00515705	-0.103237	0.00651541	-0.170056	-0.0250036	-0.0651913	0.000434516	0.805299	6.92E-06	-9.37E-05	0.00103821	0.0818168	0.0012939	0.0216424	0.000128969	-0.046068	0.0176319	-0.594601	-0.0060911	0.116686	-0.0152538	0.232743	0.00258851	-0.164102	-0.0147525	-0.0592771	0.00254545	-0.320927	-0.0269251	-0.275514	0.0120157	0.0674982	0.00197544	0.166989	-0.00286724	-0.798584	-0.000405014	-0.00151842	-0.00159331	0.0272856	9.58E-05	-0.729887	0.0140724	0.0203701	-0.500529	-0.0497194	0.0636908	0.510258
2.65	0.246116	0.00477	-0.10324	0.0049883	-0.170296	-0.0224008	-0.0651874	0.000312225	0.805298	-0.000296083	-8.28E-05	0.0011261	0.0818268	0.0013621	0.0216519	0.00167066	-0.0459108	0.0139612	-0.594661	-0.00679033	0.116485	-0.0214011	0.232769	0.00354088	-0.164227	-0.0122771	-0.0592192	0.00119463	-0.32119	-0.0254926	-0.275413	0.00899888	0.0674417	-0.0101259	0.166976	-0.000629336	-0.798583	0.000390125	-0.00152951	-0.00148179	0.0272835	0.000151825	-0.730084	-0.000628419	0.0154614	-0.480435	-0.0491876	0.0445788	0.510359
2.66	0.246142	0.00499732	-0.103243	0.00519662	-0.170516	-0.0205234	-0.0651843	0.00027538	0.805295	-0.000352773	-7.11E-05	0.00122006	0.08185	0.00211222	0.021669	0.00169856	-0.0457716	0.013679	-0.594743	-0.00919087	0.116296	-0.01182	0.2328	0.0034458	-0.164337	-0.0113375	-0.0591733	0.000556846	-0.321441	-0.0241158	-0.275334	0.00704721	0.0673545	-0.00272906	0.166976	1.14E-05	-0.798577	6.97E-05	-0.00155047	-0.00278314	0.0272833	5.72E-05	-0.730508	-0.0255241	0.0107709	-0.462938	-0.0488272	0.0223823	0.510644
2.67	0.246168	0.00210216	-0.103239	0.00507236	-0.170716	-0.0176673	-0.0651811	0.000293645	0.805291	-0.000374088	-5.85E-05	0.00128593	0.0818778	0.00541047	0.0216868	0.0024202	-0.0456217	0.0156352	-0.594834	-0.00981151	0.116346	0.00893438	0.232822	0.00130578	-0.164443	-0.00827842	-0.0591374	-0.000854978	-0.321662	-0.0179255	-0.27526	0.007621	0.0674749	0.0139262	0.166963	-0.00190085	-0.798567	0.00444414	-0.00158951	-0.00813537	0.0272776	-0.000316063	-0.731251	-0.10117	0.00663643	-0.266523	-0.0483978	0.126838	0.511406
2.68	0.246164	0.00106411	-0.10325	-0.0034242	-0.170814	0.000602	-0.065176	0.000798723	0.80529	0.000204979	-4.63E-05	0.00105353	0.0818993	-0.00544804	0.0217259	0.00495628	-0.0455485	-0.00295497	-0.594872	0.00314781	0.116404	0.0172372	0.232823	-0.000507418	-0.164507	-0.00523431	-0.0591517	-0.00572039	-0.321778	-0.00318563	-0.275188	0.00722513	0.0675543	0.0113427	0.166946	-0.00229234	-0.798489	0.00972941	-0.0016905	-0.0100263	0.0272747	-0.00132878	-0.733058	-0.251676	0.00614396	0.120125	-0.0471865	0.0763651	0.513708
2.69	0.246236	0.00998555	-0.103313	-0.0126054	-0.170691	0.0173483	-0.0651658	0.00106848	0.805296	0.00100081	-3.82E-05	0.000559624	0.0817358	-0.0257994	0.0217823	0.00387831	-0.0456557	-0.017072	-0.594773	0.0154416	0.116652	0.019533	0.232789	-0.00540575	-0.164634	-0.0140579	-0.0592178	-0.0127468	-0.321734	0.0115403	-0.275106	0.00940017	0.0677115	0.0127971	0.166914	-0.0038996	-0.798439	0.00217164	-0.00175689	-0.00511378	0.0272495	-0.00306453	-0.735822	-0.30382	0.00872256	0.348228	-0.0470064	-0.0409844	0.516347
2.7	0.24637	0.010564	-0.103382	-0.0131156	-0.170459	0.0232839	-0.0651551	0.000966357	0.805306	0.000913181	-3.49E-05	0.000116968	0.0814605	-0.0281955	0.0218104	0.00137157	-0.0458806	-0.0292305	-0.594608	0.0172199	0.116704	-0.00200363	0.232759	-0.00196487	-0.164814	-0.0142984	-0.0592707	-0.00996921	-0.321595	0.0172693	-0.275007	0.00984886	0.0677096	-0.00870165	0.166872	-0.00415331	-0.798442	-0.000598354	-0.00181266	-0.00359896	0.0272142	-0.0030851	-0.738423	-0.245497	0.0129746	0.460645	-0.0477405	-0.101927	0.517789
2.71	0.246491	0.00787721	-0.103448	-0.0113201	-0.170196	0.0233348	-0.0651476	0.00063196	0.805313	0.000564701	-3.56E-05	-0.000249178	0.0812038	-0.0230654	0.0218341	0.000134706	-0.0461861	-0.0307409	-0.594446	0.0150926	0.116737	0.00429899	0.232733	-0.00217492	-0.164956	-0.00906355	-0.0593167	-0.00730669	-0.321415	0.0194402	-0.274929	0.00528405	0.0676332	-0.0081037	0.166846	-0.00127625	-0.798473	-0.00385665	-0.00183637	-0.00182457	0.0271889	-0.00177463	-0.740114	-0.13869	0.0179357	0.507185	-0.0488109	-0.111422	0.517936
2.72	0.246568	0.00191108	-0.103489	-0.00930752	-0.169955	0.021766	-0.0651444	0.000124135	0.805317	0.000286922	-3.95E-05	-0.000503083	0.0810339	-0.0120988	0.0218354	-0.000421091	-0.0464854	-0.0307097	-0.594336	0.0085526	0.116734	-0.00191058	0.232715	-0.00156318	-0.165013	0.00218505	-0.0593611	-0.00600041	-0.321226	0.0191201	-0.274918	-0.00416489	0.0675377	-0.0128607	0.166847	0.00331678	-0.798525	-0.00390633	-0.00185016	0.000860569	0.0271759	-0.000794805	-0.740708	-0.034676	0.023126	0.519874	-0.0498523	-0.0966148	0.517296
2.73	0.246576	-0.00335617	-0.103512	-0.0056512	-0.169741	0.0185765	-0.0651452	-0.000241164	0.805318	-0.000255609	-4.53E-05	-0.000648529	0.0809791	-0.00141447	0.0218302	-0.00150066	-0.0467739	-0.0267108	-0.594287	0.00222577	0.116738	3.06E-05	0.23271	0.000359508	-0.164952	0.0119934	-0.059424	-0.00229624	-0.321045	0.0164278	-0.275003	-0.0125842	0.0673557	-0.0213333	0.166891	0.00565034	-0.798564	-0.00368075	-0.00184456	0.000452137	0.0271722	-0.000248645	-0.740348	0.0511365	0.0282981	0.514939	-0.0507365	-0.0762025	0.516251
2.74	0.246528	-0.00700969	-0.103517	-0.00443332	-0.169556	0.0176687	-0.0651486	-0.000359643	0.805315	-0.000463954	-5.23E-05	-0.000734013	0.0810198	0.00422087	0.0218251	-0.00057914	-0.0470305	-0.0251496	-0.594288	0.000316741	0.116692	-0.00776032	0.232715	0.000862702	-0.164787	0.0197675	-0.0594952	-0.00087606	-0.320881	0.0154627	-0.275174	-0.0197672	0.0671417	-0.0206152	0.166964	0.00734808	-0.798583	-0.00271063	-0.0018374	0.000536852	0.0271726	-0.000546912	-0.739488	0.0788866	0.0332484	0.495698	-0.0513142	-0.0437615	0.515321
2.75	0.246449	-0.0116707	-0.10352	-0.00433252	-0.169374	0.01702	-0.0651531	-0.000481684	0.80531	-0.000656675	-6.03E-05	-0.000855634	0.0811004	0.0104481	0.0218277	0.000737753	-0.0472757	-0.0234044	-0.594297	-0.00152083	0.116608	-0.00897822	0.232727	0.00153008	-0.164549	0.0289147	-0.0595771	0.00110164	-0.320716	0.0143674	-0.27542	-0.0280634	0.0669314	-0.0190756	0.167063	0.0115133	-0.798595	0.000591185	-0.00182043	0.00199734	0.0271671	-0.000502743	-0.738285	0.10021	0.0380932	0.483438	-0.0517054	-0.0336605	0.514334
2.76	0.246354	-0.0104965	-0.103517	-0.00417658	-0.169211	0.0148399	-0.0651582	-0.000592432	0.805303	-0.000659938	-6.94E-05	-0.000971671	0.0812071	0.0103384	0.0218276	0.000360674	-0.0474825	-0.0169149	-0.594318	-0.002125	0.116663	0.00798373	0.232739	-0.000420606	-0.16427	0.0289441	-0.0596476	0.00110117	-0.320552	0.016272	-0.275709	-0.0308272	0.0669217	0.00734236	0.167166	0.0111835	-0.798612	-0.00340417	-0.00180574	0.00403639	0.0271646	0.000238681	-0.736836	0.16664	0.0426702	0.402405	-0.0520946	-0.0515705	0.513467
2.77	0.246242	-0.014666	-0.103491	0.00394108	-0.169107	0.004028	-0.0651647	-0.00066327	0.805296	-0.000552126	-7.94E-05	-0.000955046	0.0813543	0.0205305	0.021789	-0.00458496	-0.0476075	-0.00703833	-0.594363	-0.00667764	0.116693	0.00750403	0.232752	0.000435496	-0.163979	0.0275346	-0.0596887	0.0082692	-0.320414	0.00503317	-0.275989	-0.022343	0.0669853	0.0129325	0.167252	0.00550949	-0.79865	-0.00103302	-0.00174691	0.00953889	0.0271585	-0.000518111	-0.734468	0.250327	0.0446775	-0.0143075	-0.0531579	-0.106158	0.511778
2.78	0.246104	-0.0104454	-0.103427	0.0102652	-0.169193	-0.0169234	-0.0651686	-0.000125254	0.805292	-0.000251725	-8.69E-05	-0.000509696	0.0815605	0.0197136	0.0217248	-0.00427032	-0.0475842	0.0102246	-0.594433	-0.00780919	0.116759	-0.00264923	0.232763	0.00190962	-0.163774	0.00841878	-0.0596541	0.00824749	-0.320459	-0.0157905	-0.2761	0.000128907	0.0671194	0.00514976	0.167282	0.000669066	-0.798635	0.00205307	-0.00165938	0.00862215	0.0271741	0.00411182	-0.732352	0.18888	0.0426682	-0.330911	-0.0537248	0.013373	0.510767
2.79	0.246008	-0.00355694	-0.10337	0.0122804	-0.169452	-0.0281521	-0.0651676	0.000266693	0.805292	0.000367133	-9.00E-05	-9.65E-05	0.0817228	0.0129451	0.0216819	-0.00256237	-0.047431	0.0194231	-0.594497	-0.0057663	0.116689	-0.0030329	0.232766	0.000944715	-0.163747	-0.00767211	-0.059569	0.0090588	-0.320698	-0.0297664	-0.27602	0.014418	0.0671105	0.00238043	0.167259	-0.00423647	-0.798606	0.00366802	-0.00159009	0.00552102	0.0272222	0.00482014	-0.731099	0.114628	0.0384033	-0.484229	-0.0531717	0.0949976	0.510459
2.8	0.245976	0.00309195	-0.10334	0.00915055	-0.169767	-0.030082	-0.0651633	0.000469468	0.805295	0.000285777	-8.92E-05	0.000230248	0.0818044	0.00455393	0.0216707	-0.000185618	-0.0472066	0.0238857	-0.594544	-0.00474196	0.116688	-0.00204015	0.232761	-0.000463331	-0.163859	-0.0179929	-0.0594632	0.00500618	-0.321019	-0.0322549	-0.275828	0.0211439	0.067229	0.0172742	0.167194	-0.00740051	-0.798593	-0.000343119	-0.00153713	0.00435095	0.0272654	0.00309836	-0.730469	0.0763228	0.0332179	-0.532283	-0.0520739	0.119811	0.510363
2.81	0.24598	0.00452818	-0.103327	0.00819288	-0.170077	-0.0285719	-0.0651585	0.000416993	0.805296	0.0001969	-8.55E-05	0.000487937	0.0818466	0.00313041	0.0216676	-0.000319404	-0.0469669	0.0225035	-0.594598	-0.00573933	0.116622	-0.00676312	0.232766	0.00122542	-0.164005	-0.0166291	-0.0593591	0.00502883	-0.321343	-0.0305196	-0.275644	0.0159836	0.0673648	0.00990443	0.167135	-0.00465168	-0.798593	-0.00131387	-0.00151476	0.00016888	0.0272831	0.000592038	-0.730106	0.0521937	0.0278714	-0.516917	-0.0509241	0.107631	0.510274
2.82	0.246003	0.00659582	-0.103328	0.00594224	-0.170356	-0.0262963	-0.0651542	0.000355265	0.805296	8.23E-05	-7.98E-05	0.000664114	0.0818636	5.81E-06	0.0216718	0.000581087	-0.0467581	0.0196682	-0.59465	-0.00568969	0.116557	-0.0103944	0.232775	0.00163374	-0.164145	-0.0168661	-0.059273	0.00285491	-0.321638	-0.028083	-0.275505	0.0132274	0.0674429	0.00524778	0.167096	-0.00362388	-0.798602	-0.00171041	-0.00150532	0.000354486	0.0272819	-3.15E-07	-0.730026	0.0244574	0.0227251	-0.509748	-0.0500627	0.0729193	0.510384
2.83	0.246036	0.00548854	-0.103336	0.00531681	-0.170618	-0.024807	-0.0651505	0.000289418	0.805296	-0.000325954	-7.23E-05	0.000829237	0.0818714	0.00116701	0.0216831	0.00153082	-0.046572	0.0174149	-0.59471	-0.00690929	0.116396	-0.0181758	0.232794	0.00357483	-0.164283	-0.0139955	-0.0592055	0.00167396	-0.321919	-0.0270617	-0.275391	0.0103704	0.0674298	-0.00719666	0.167077	-0.00120636	-0.798605	4.87E-05	-0.00150957	-0.00153771	0.0272846	0.000488809	-0.730138	0.00481186	0.0177251	-0.490725	-0.0494394	0.0516036	0.510465
2.84	0.246066	0.005125	-0.103344	0.00505975	-0.170855	-0.0217715	-0.0651479	0.00022559	0.805293	-0.000448363	-6.33E-05	0.000947784	0.0818893	0.00234315	0.0216997	0.00142895	-0.0464086	0.0151605	-0.594787	-0.00863167	0.116235	-0.0141197	0.232821	0.0032804	-0.164402	-0.0113526	-0.0591536	0.000801395	-0.32218	-0.0249472	-0.275307	0.00666076	0.0673384	-0.0083206	0.167078	0.00064367	-0.798597	0.000880983	-0.00152755	-0.00246609	0.0272843	-0.000403845	-0.730441	-0.0185785	0.0129411	-0.470225	-0.048994	0.0349614	0.510623
2.85	0.246101	0.00592121	-0.103346	0.00520299	-0.171065	-0.0197386	-0.0651461	0.000183173	0.805289	-0.000472832	-5.34E-05	0.00103928	0.081909	0.00162057	0.0217166	0.00211749	-0.0462553	0.0161709	-0.594875	-0.00925974	0.116165	0.00952238	0.232846	0.00244448	-0.16451	-0.0121106	-0.0591162	-0.000397252	-0.322423	-0.022381	-0.275247	0.00737683	0.0673406	0.0160054	0.167079	-0.00241116	-0.798592	0.000202381	-0.00155288	-0.00327846	0.0272774	-0.000722609	-0.730984	-0.0444772	0.00834162	-0.446089	-0.048761	0.0173132	0.511037
2.86	0.246115	0.000656176	-0.103346	0.00134165	-0.171238	-0.0100381	-0.0651435	0.000337644	0.805286	-0.000201428	-4.28E-05	0.000995642	0.081944	0.00201241	0.0217433	0.0040822	-0.0461054	0.00790039	-0.594955	-0.00365196	0.116249	0.00297271	0.232857	-0.000246058	-0.164603	-0.0056747	-0.0591027	-0.00337567	-0.322609	-0.0116696	-0.275172	0.0072975	0.0674788	0.00727792	0.167061	-0.00209295	-0.798551	0.00902595	-0.00163209	-0.0114325	0.0272737	-3.43E-05	-0.732164	-0.183398	0.00585231	-0.0390412	-0.0477069	0.129351	0.512564
2.87	0.246148	0.00724805	-0.103382	-0.010005	-0.171214	0.0117174	-0.0651372	0.000900309	0.805288	0.000687785	-3.47E-05	0.00058575	0.0818708	-0.019095	0.0217919	0.0049319	-0.0461361	-0.0117868	-0.594916	0.0116912	0.116407	0.0261891	0.232841	-0.00497868	-0.164693	-0.0110106	-0.0591426	-0.0110859	-0.322634	0.00676657	-0.275096	0.00872808	0.0676236	0.0191292	0.167032	-0.00424149	-0.798472	0.00432243	-0.00172279	-0.00608567	0.0272575	-0.00263407	-0.734576	-0.296712	0.0071771	0.255785	-0.0469583	0.0121559	0.51528
2.88	0.246271	0.0117589	-0.103451	-0.0129609	-0.171014	0.0216474	-0.0651274	0.000918966	0.805298	0.0010265	-3.14E-05	8.55E-05	0.0816199	-0.028992	0.0218277	0.00100591	-0.0463042	-0.0237761	-0.594766	0.0175048	0.11657	0.00112135	0.232803	-0.00440378	-0.16487	-0.016705	-0.0591992	-0.0109391	-0.322525	0.0153013	-0.274989	0.0118938	0.0677107	-0.00455096	0.166982	-0.00498975	-0.798456	0.000471072	-0.00178283	-0.00503312	0.0272238	-0.00288112	-0.737385	-0.279885	0.0107869	0.419836	-0.0473239	-0.0811893	0.517393
2.89	0.246407	0.0104829	-0.10352	-0.0130058	-0.170748	0.0245653	-0.0651196	0.000672793	0.805308	0.000735313	-3.25E-05	-0.00029963	0.0813378	-0.0280383	0.0218459	0.000586011	-0.0465943	-0.0321085	-0.594588	0.0177519	0.116565	0.00310635	0.232771	-0.00284858	-0.165043	-0.0134636	-0.059241	-0.00866079	-0.322353	0.0190787	-0.274881	0.00925388	0.0676383	-0.00635213	0.166942	-0.00293724	-0.798468	-0.0028691	-0.00181535	-0.00206627	0.0271934	-0.00182516	-0.739551	-0.191918	0.0155016	0.491573	-0.0483028	-0.110334	0.518091
2.9	0.246522	0.00618507	-0.103572	-0.00975736	-0.170486	0.0232768	-0.0651159	0.000159518	0.805314	0.000436238	-3.70E-05	-0.000572874	0.0811048	-0.01826	0.0218489	-0.00196408	-0.0469099	-0.0316607	-0.594442	0.0116297	0.116617	0.00275581	0.232744	-0.0028233	-0.165162	-0.00494172	-0.0592768	-0.00555941	-0.322161	0.0202269	-0.274822	0.00147954	0.0675831	-0.0078732	0.16692	-0.000164448	-0.798518	-0.00474836	-0.00183481	-0.00138089	0.0271777	-0.00118117	-0.740649	-0.082265	0.0206304	0.517862	-0.0493871	-0.105473	0.517761
2.91	0.246576	-0.000889359	-0.103593	-0.00639707	-0.170246	0.0215569	-0.0651168	-0.000307038	0.805316	0.000163181	-4.37E-05	-0.000739296	0.0809854	-0.00601585	0.0218281	-0.00254663	-0.0472207	-0.0300872	-0.594363	0.0055524	0.116619	-0.0022738	0.23273	-0.000406646	-0.165168	0.0065702	-0.0593159	-0.00248666	-0.321961	0.0191612	-0.274848	-0.00669104	0.0674683	-0.0137967	0.166925	0.00309811	-0.798567	-0.00289379	-0.00184445	1.56E-05	0.0271621	-0.00122339	-0.740706	0.0140045	0.025834	0.518682	-0.0503606	-0.0865319	0.516867
2.92	0.246563	-0.00619269	-0.103597	-0.00484191	-0.170034	0.019805	-0.065121	-0.000485578	0.805316	-0.0003132	-5.16E-05	-0.000824613	0.0809717	0.00262817	0.0218085	-0.00151013	-0.047505	-0.0275898	-0.594335	0.0010974	0.116573	-0.00548038	0.23273	0.000590988	-0.165071	0.0157277	-0.0593697	-0.00142513	-0.321776	0.0171619	-0.274945	-0.0134868	0.0672927	-0.0208597	0.166965	0.00588578	-0.798595	-0.00135391	-0.00183688	0.00133591	0.0271565	-0.000420664	-0.740017	0.059985	0.0308875	0.499186	-0.0511038	-0.0508891	0.515837
2.93	0.246504	-0.00957422	-0.103591	-0.00397831	-0.169836	0.0191902	-0.0651269	-0.000623044	0.805313	-0.000359551	-6.03E-05	-0.000935867	0.081027	0.00736035	0.0217927	-0.00122653	-0.0477697	-0.0258112	-0.594333	-0.000257065	0.116499	-0.00931818	0.232738	0.00144709	-0.164886	0.0234972	-0.0594338	0.000749331	-0.321603	0.0159678	-0.275117	-0.0213762	0.0670828	-0.0209593	0.167032	0.00822082	-0.798604	8.99E-05	-0.00182671	0.00155428	0.0271544	-0.000239203	-0.738959	0.0970216	0.0357974	0.489908	-0.0515598	-0.0333348	0.514871
2.94	0.246424	-0.0095562	-0.103584	-0.00412233	-0.169643	0.0183348	-0.0651338	-0.000728135	0.805308	-0.000524889	-7.00E-05	-0.00100062	0.081112	0.00786695	0.021781	-0.000533709	-0.0480233	-0.023692	-0.59434	3.88E-05	0.116465	0.0108003	0.232744	-0.000571726	-0.164636	0.0254935	-0.0594975	0.00220259	-0.321429	0.0171162	-0.27536	-0.0254214	0.0669417	0.00391647	0.167114	0.00811769	-0.798611	-0.00196464	-0.00180968	0.00183954	0.0271538	1.76E-05	-0.737663	0.115538	0.0405932	0.477861	-0.0518896	-0.0267649	0.514
2.95	0.246332	-0.0125889	-0.103569	0.000407146	-0.169477	0.0131396	-0.065142	-0.000967232	0.805302	-0.00064707	-8.04E-05	-0.00105816	0.0812204	0.0166108	0.0217528	-0.00447641	-0.0482127	-0.0145039	-0.594361	-0.00620113	0.116545	0.00250208	0.23275	0.00146592	-0.164365	0.0292224	-0.0595493	0.00667915	-0.321243	0.0141352	-0.275624	-0.027203	0.0670034	0.00297689	0.167196	0.0084588	-0.79864	-0.00291144	-0.00177721	0.00589846	0.0271536	-0.000494943	-0.735714	0.239197	0.0442906	0.209148	-0.0525824	-0.112493	0.512629
2.96	0.246209	-0.0123567	-0.103512	0.00872254	-0.16944	-0.00498617	-0.0651507	-0.000710763	0.805296	-0.000475603	-8.96E-05	-0.000699249	0.0814038	0.020538	0.0216861	-0.00637514	-0.0482873	0.00155147	-0.594425	-0.0071632	0.116616	0.00849489	0.232759	2.31E-05	-0.164103	0.0169377	-0.0595391	0.0102758	-0.321169	-0.00379835	-0.275818	-0.00895489	0.0670965	0.0137143	0.167244	0.00131318	-0.798655	0.000743259	-0.0016959	0.00861345	0.0271516	0.00103966	-0.733283	0.226963	0.0440067	-0.20545	-0.0536383	-0.0429318	0.511145
2.97	0.246096	-0.00580828	-0.103442	0.0125936	-0.169608	-0.0223071	-0.0651549	-0.000183118	0.805294	0.000137507	-9.42E-05	-0.000224984	0.0815868	0.0156671	0.0216261	-0.00477268	-0.0481949	0.0151923	-0.59449	-0.0066817	0.116592	-0.0100758	0.232767	0.00158205	-0.164002	-0.00180391	-0.0594732	0.00957968	-0.321305	-0.023405	-0.275806	0.00989163	0.0671401	-0.00206478	0.167237	-0.00492173	-0.798626	0.00313678	-0.00161814	0.00582253	0.0271864	0.00473578	-0.731606	0.143178	0.0406162	-0.428606	-0.0535465	0.0668054	0.510549
2.98	0.246046	0.00212566	-0.10339	0.0102325	-0.169885	-0.0275256	-0.0651549	0.000170418	0.805297	0.000354626	-9.46E-05	0.000149551	0.0816948	0.00516118	0.0215908	-0.00168038	-0.0480131	0.021073	-0.594539	-0.00296221	0.116547	0.000247685	0.232762	-0.00107235	-0.16406	-0.0157005	-0.0593673	0.00596842	-0.321583	-0.0300466	-0.275654	0.019825	0.0671671	0.0101757	0.16718	-0.00837258	-0.798604	-3.52E-05	-0.00156208	0.00519392	0.0272321	0.00416623	-0.730742	0.0898416	0.0357398	-0.519246	-0.0526237	0.115351	0.510405
2.99	0.246042	0.00445734	-0.103374	0.00817956	-0.170185	-0.0293182	-0.0651529	0.000198235	0.8053	0.000237166	-9.14E-05	0.000475652	0.0817398	0.0028492	0.021587	8.60E-05	-0.0477853	0.0231208	-0.594574	-0.00461208	0.116522	-0.00591952	0.232757	0.000218128	-0.164207	-0.0189194	-0.059272	0.00365178	-0.321902	-0.0321426	-0.275445	0.0212785	0.0672701	0.00742445	0.16711	-0.00764512	-0.7986	-3.28E-05	-0.00152097	0.00145036	0.0272722	0.00366263	-0.73028	0.0639153	0.0304053	-0.534874	-0.051444	0.117262	0.510305
3	0.246059	0.00533759	-0.103371	0.0058354	-0.170468	-0.0253537	-0.0651512	0.000242395	0.805301	0.000255656	-8.58E-05	0.000623262	0.0817644	0.00137183	0.0215888	0.00050015	-0.0475769	0.0184784	-0.59462	-0.00515014	0.11648	-0.00473254	0.232755	2.12E-05	-0.164362	-0.0161213	-0.059187	0.00241264	-0.322213	-0.028448	-0.275262	0.0150723	0.0673485	0.00816422	0.167051	-0.00464311	-0.798599	-0.000281402	-0.00150953	0.00158384	0.0272867	-5.56E-05	-0.730074	0.0306259	0.0251676	-0.516762	-0.0504181	0.0833473	0.51034
3.01	0.246092	0.0067459	-0.103375	0.00551586	-0.170723	-0.0245141	-0.0651496	0.000171646	0.805301	-1.10E-05	-7.85E-05	0.000841622	0.0817709	-0.000237966	0.0215931	0.000747864	-0.0473975	0.0168464	-0.594672	-0.00623539	0.116367	-0.0167664	0.232766	0.00316824	-0.164501	-0.0149421	-0.0591162	0.00193999	-0.322494	-0.0269016	-0.275137	0.0103658	0.0673928	-0.000338398	0.167016	-0.00294608	-0.798601	-0.000993467	-0.0015085	-0.00147754	0.0272829	6.67E-05	-0.730099	0.0137346	0.0200752	-0.499778	-0.0496863	0.0620573	0.510418
3.02	0.246128	0.00472667	-0.103386	0.00400032	-0.170957	-0.0217561	-0.0651491	9.33E-05	0.8053	-0.000354977	-6.94E-05	0.000967213	0.0817795	0.00245334	0.0216121	0.00254574	-0.0472419	0.0137401	-0.594738	-0.00799923	0.116184	-0.018256	0.232786	0.00283259	-0.164616	-0.0099155	-0.059064	0.00100156	-0.322752	-0.0240144	-0.275062	0.00564105	0.067329	-0.0107434	0.167007	0.00067737	-0.798597	0.00159829	-0.00152006	-0.00132856	0.0272838	0.000101273	-0.730295	-0.00356672	0.0151817	-0.479289	-0.0491701	0.0422945	0.510509
3.03	0.246163	0.00568548	-0.103397	0.00431443	-0.171166	-0.0199812	-0.0651491	-3.59E-05	0.805296	-0.000497062	-5.94E-05	0.00106547	0.0817965	0.00164387	0.0216358	0.00240326	-0.0471025	0.0141414	-0.59482	-0.00904504	0.11603	-0.00886884	0.23281	0.00356505	-0.164713	-0.0105763	-0.0590246	0.000386602	-0.322986	-0.0221622	-0.275014	0.00528093	0.06725	-0.00041475	0.167014	-0.000476221	-0.798588	0.000693517	-0.00154014	-0.00314897	0.0272804	-0.000193226	-0.730723	-0.0286701	0.0105039	-0.461376	-0.0488189	0.0216357	0.510801
3.04	0.246195	0.00227354	-0.1034	0.00397042	-0.171359	-0.0169405	-0.0651491	-3.76E-05	0.805291	-0.000375294	-4.84E-05	0.00112542	0.0818211	0.00510826	0.0216597	0.00311139	-0.0469496	0.0156622	-0.594908	-0.00874217	0.116094	0.00788542	0.232826	0.000250625	-0.164811	-0.00698206	-0.0589948	-0.00123918	-0.323191	-0.0166704	-0.274957	0.00608077	0.0673819	0.0128245	0.167006	-0.00194506	-0.798573	0.00567443	-0.00158471	-0.00894456	0.0272729	-0.000172112	-0.73148	-0.108246	0.00647133	-0.243785	-0.0483454	0.129593	0.511624
3.05	0.246199	0.00259436	-0.10342	-0.00423898	-0.171439	0.00198838	-0.0651472	0.000443883	0.80529	0.000271892	-3.80E-05	0.000854746	0.0818256	-0.00777258	0.021702	0.00411135	-0.0468891	-0.00413842	-0.594929	0.00513582	0.116151	0.0176934	0.232823	-0.00175822	-0.16487	-0.00535987	-0.059019	-0.00644016	-0.323288	-0.00110099	-0.274904	0.00586488	0.0674728	0.0158687	0.166993	-0.00222205	-0.798493	0.00968061	-0.0016875	-0.0105123	0.0272686	-0.00130884	-0.733328	-0.254345	0.00616659	0.134874	-0.0471605	0.0715197	0.513988
3.06	0.246287	0.0118829	-0.103486	-0.0127867	-0.171301	0.0186704	-0.0651404	0.00083654	0.805297	0.00103064	-3.19E-05	0.000380452	0.0816403	-0.0277534	0.0217532	0.00258314	-0.0470133	-0.0187094	-0.594815	0.0163304	0.116389	0.0167809	0.232781	-0.00548469	-0.165003	-0.0154148	-0.0590911	-0.0128427	-0.323224	0.013066	-0.274831	0.00927724	0.0676372	0.00821083	0.16696	-0.00477611	-0.798447	0.000710766	-0.00175702	-0.0058658	0.0272425	-0.00328912	-0.736091	-0.300309	0.00885388	0.356193	-0.0470265	-0.0423996	0.5166
3.07	0.246432	0.0113206	-0.103557	-0.0142356	-0.171052	0.0250245	-0.0651324	0.000625698	0.805308	0.00106508	-3.08E-05	-0.000105565	0.0813495	-0.0298464	0.0217747	0.00119254	-0.0472578	-0.0315015	-0.594637	0.018756	0.116415	-0.00359662	0.232743	-0.00238454	-0.165192	-0.0148526	-0.0591449	-0.010722	-0.323077	0.0181797	-0.274725	0.0106222	0.0676007	-0.00761603	0.166909	-0.00450563	-0.79845	-0.000473632	-0.00180874	-0.00243526	0.0272059	-0.00298914	-0.73864	-0.240851	0.0131597	0.464726	-0.0477817	-0.102409	0.517957
3.08	0.246569	0.0087739	-0.103624	-0.0118691	-0.170774	0.0245093	-0.0651274	0.00023225	0.805316	0.000626523	-3.35E-05	-0.000459949	0.0810699	-0.0250533	0.0217905	-0.00082971	-0.0475786	-0.0320627	-0.594458	0.0163659	0.116429	0.000866444	0.232714	-0.00262834	-0.165346	-0.00949447	-0.0591881	-0.00752283	-0.322885	0.0206299	-0.274641	0.00523794	0.0675439	-0.00588743	0.166878	-0.00176632	-0.798485	-0.0037849	-0.00183092	-0.00179411	0.0271806	-0.00138854	-0.740261	-0.132079	0.0181478	0.509066	-0.0488548	-0.110351	0.518045
3.09	0.246651	0.00265483	-0.103665	-0.00878384	-0.170513	0.0233428	-0.0651272	-0.000216448	0.805321	0.000384795	-3.94E-05	-0.000697424	0.0808874	-0.0131673	0.0217779	-0.00335128	-0.0479001	-0.0324249	-0.594332	0.0102044	0.116395	-0.00361923	0.232693	-0.00183052	-0.165398	0.00177745	-0.0592315	-0.00451821	-0.322676	0.0208548	-0.274636	-0.00381523	0.0674435	-0.0146642	0.166873	0.00126021	-0.79853	-0.00355924	-0.00184227	-0.00016931	0.0271652	-0.0013145	-0.740793	-0.0291024	0.0233468	0.520329	-0.0498968	-0.0967938	0.517375
3.1	0.246668	-0.00358421	-0.10369	-0.00742986	-0.170277	0.0210346	-0.0651306	-0.000484276	0.805322	5.25E-05	-4.70E-05	-0.000816013	0.0808112	-0.00305015	0.021755	-0.00251755	-0.0482152	-0.0307093	-0.594258	0.00498318	0.116343	-0.00835502	0.232682	2.40E-06	-0.165341	0.0125988	-0.0592953	-0.00365017	-0.322475	0.0186285	-0.274715	-0.011944	0.0672707	-0.0194195	0.166906	0.00540698	-0.798565	-0.00250624	-0.00183194	0.00215287	0.0271606	-6.65E-05	-0.740383	0.0530943	0.0285191	0.510171	-0.0507689	-0.074169	0.516319
3.11	0.246633	-0.00760631	-0.103704	-0.0059193	-0.170067	0.0198957	-0.0651361	-0.000561832	0.805321	-0.000341347	-5.55E-05	-0.00086775	0.080815	0.0029203	0.021732	-0.00208864	-0.0485097	-0.0294077	-0.594218	0.00294512	0.116237	-0.0116242	0.232679	0.000818825	-0.165191	0.0201487	-0.0593728	-0.0015999	-0.322293	0.017746	-0.274869	-0.0183657	0.0670958	-0.0154095	0.166959	0.00649092	-0.798586	-0.00103539	-0.0018207	0.00100939	0.0271627	-0.000387633	-0.7395	0.0836432	0.033466	0.496199	-0.0513396	-0.0418259	0.515391
3.12	0.246553	-0.0104879	-0.103712	-0.00491861	-0.169862	0.0191226	-0.0651427	-0.000673516	0.805318	-0.000393905	-6.45E-05	-0.000932177	0.0808816	0.00752295	0.0217172	-0.00152276	-0.0488036	-0.0290773	-0.594202	0.0011398	0.116105	-0.0096624	0.232682	0.000326726	-0.164953	0.0267887	-0.0594575	0.00107703	-0.322104	0.0173576	-0.275099	-0.0252878	0.0669006	-0.0185475	0.167043	0.00762852	-0.798584	-6.68E-05	-0.00180601	0.00081815	0.0271584	-0.000646792	-0.738272	0.104544	0.0383104	0.48471	-0.0517287	-0.0338838	0.514396
3.13	0.24647	-0.0103262	-0.103717	-0.00390259	-0.169671	0.0168755	-0.0651497	-0.000691525	0.805314	-0.000374815	-7.39E-05	-0.00095657	0.0809581	0.00872659	0.0217102	-0.00131342	-0.0490634	-0.0204843	-0.59419	0.000625778	0.116196	0.0120988	0.23267	-0.00140417	-0.164702	0.0259333	-0.0595333	0.00129224	-0.321906	0.0188919	-0.275345	-0.0241685	0.0669122	0.00845169	0.167122	0.00668711	-0.798607	-0.00312345	-0.00179298	0.00219418	0.0271573	-2.59E-05	-0.736782	0.173301	0.04286	0.394121	-0.05213	-0.0523576	0.513512
3.14	0.246355	-0.0154804	-0.103694	0.00453303	-0.169541	0.0060372	-0.0651576	-0.000741579	0.805311	-0.000516125	-8.32E-05	-0.000830379	0.081093	0.0197291	0.0216813	-0.00419884	-0.0492269	-0.00861064	-0.594205	-0.00371422	0.116265	0.0110102	0.232662	-0.000120124	-0.164434	0.0257729	-0.0595799	0.00897404	-0.321749	0.00591993	-0.275563	-0.0167828	0.0669769	0.0115652	0.167179	0.00367874	-0.798629	0.000815422	-0.00173127	0.00802653	0.0271503	-0.00134393	-0.734426	0.244491	0.0446545	-0.0359541	-0.0532252	-0.102303	0.51185
3.15	0.246213	-0.0108907	-0.103623	0.0105971	-0.169609	-0.01437	-0.0651629	-0.000289705	0.805308	-0.000281811	-8.92E-05	-0.000331292	0.0812969	0.0195753	0.0216329	-0.00260746	-0.0492134	0.00950798	-0.594259	-0.00630455	0.116351	-0.0025398	0.232663	0.00101233	-0.164242	0.00771678	-0.0595392	0.00912569	-0.321784	-0.0140389	-0.275626	0.00333245	0.0670834	0.00165739	0.167184	-0.00121588	-0.798597	0.00444484	-0.0016568	0.00712438	0.0271601	0.00332971	-0.732367	0.182333	0.0424893	-0.341641	-0.0537231	0.0207115	0.510888
3.16	0.246123	-0.00262265	-0.103558	0.011608	-0.169835	-0.024023	-0.0651636	0.000134505	0.805309	0.000246139	-9.06E-05	4.22E-05	0.0814565	0.0117724	0.0216046	-0.00106812	-0.0490658	0.0180723	-0.594325	-0.0065181	0.11628	-0.00567206	0.232668	0.000903367	-0.164219	-0.00785984	-0.0594476	0.00866128	-0.321996	-0.0262241	-0.275532	0.0140577	0.0670562	0.000318983	0.167151	-0.00466275	-0.798556	0.0029168	-0.00159695	0.00539173	0.0272003	0.00405031	-0.731176	0.108915	0.0381545	-0.488196	-0.0531175	0.100062	0.510597
3.17	0.2461	0.00345842	-0.103523	0.00868116	-0.17011	-0.0268442	-0.0651611	0.000325513	0.80531	0.000194817	-8.84E-05	0.000388876	0.0815352	0.00443782	0.0216049	0.000966324	-0.0488555	0.0225277	-0.594383	-0.00628706	0.116255	-0.00289143	0.23267	0.000490286	-0.164318	-0.0165737	-0.0593467	0.00430285	-0.322282	-0.0297103	-0.275365	0.0185891	0.0671096	0.00649021	0.167098	-0.00587321	-0.798541	-0.00110026	-0.00154681	0.00368087	0.0272408	0.00391601	-0.73058	0.0735574	0.0329528	-0.531688	-0.0520045	0.120252	0.510492
3.18	0.246114	0.00487728	-0.103504	0.00833517	-0.170387	-0.0250766	-0.0651578	0.000304254	0.80531	-0.00017663	-8.35E-05	0.000575196	0.0815765	0.00346804	0.0216037	-0.00102176	-0.0486342	0.0199649	-0.594455	-0.00800719	0.116205	-0.00749847	0.232682	0.00257727	-0.164463	-0.0161943	-0.0592512	0.00470533	-0.322583	-0.0282993	-0.275195	0.0151864	0.0671702	0.00863471	0.16705	-0.00488241	-0.798549	-0.00117276	-0.00153173	-0.00045916	0.0272654	0.000861545	-0.730225	0.0465128	0.0276134	-0.515492	-0.0508531	0.104887	0.510389
3.19	0.246142	0.0064167	-0.10349	0.00708111	-0.170632	-0.0225412	-0.0651542	0.000303984	0.805309	-0.000322799	-7.69E-05	0.000744989	0.0815983	0.000785066	0.0215954	-0.00138224	-0.0484572	0.0165214	-0.594528	-0.007541	0.116099	-0.0122819	0.232705	0.00401323	-0.164595	-0.0148654	-0.0591692	0.00346216	-0.322852	-0.0252207	-0.275072	0.0100701	0.0672541	0.00610594	0.167017	-0.00277824	-0.798551	-0.00157188	-0.00152865	-0.000836076	0.0272642	-0.000420334	-0.730174	0.0228559	0.0224689	-0.508776	-0.0500071	0.0721054	0.510493
3.2	0.246175	0.00631732	-0.103477	0.0058396	-0.170858	-0.0203342	-0.0651513	0.000263576	0.805305	-0.00039588	-6.89E-05	0.000842087	0.0816192	0.00112574	0.0215834	-0.00065948	-0.0483057	0.0129199	-0.594613	-0.00899068	0.115928	-0.0206848	0.232743	0.00386547	-0.164701	-0.0115951	-0.0590967	0.00277261	-0.323099	-0.0230367	-0.275005	0.00462234	0.0672387	-0.00926085	0.167011	0.000167355	-0.798546	-0.00111357	-0.00154059	-0.00123882	0.0272619	0.000308669	-0.730296	0.00430987	0.0174744	-0.489538	-0.0493902	0.0499148	0.510565
3.21	0.246214	0.0057367	-0.103469	0.00559685	-0.171056	-0.0183159	-0.065149	0.000175336	0.805301	-0.000597183	-5.99E-05	0.000963432	0.081641	0.00300882	0.0215803	-6.63E-05	-0.0481867	0.0115156	-0.594716	-0.0122535	0.11573	-0.0195318	0.23279	0.00622657	-0.164792	-0.00988617	-0.0590376	0.00242716	-0.323323	-0.0214449	-0.274971	0.00290392	0.0671392	-0.0102353	0.167023	0.00176566	-0.798544	-6.05E-05	-0.0015556	-0.00240621	0.0272636	0.000637383	-0.730596	-0.0192726	0.0127019	-0.468858	-0.0489458	0.0324338	0.510719
3.22	0.246257	0.00635895	-0.103454	0.00660593	-0.171232	-0.0158764	-0.0651472	0.000154263	0.805294	-0.000694128	-4.98E-05	0.00104611	0.0816681	0.00223724	0.0215801	-0.000635771	-0.0480718	0.013325	-0.594836	-0.0121941	0.115652	0.0092618	0.232831	0.00503219	-0.164882	-0.010989	-0.0589848	0.00243432	-0.323527	-0.0180557	-0.274942	0.00394478	0.0671356	0.0154818	0.167036	0.000104119	-0.798545	1.07E-05	-0.00158019	-0.00385839	0.0272621	-0.000835369	-0.731144	-0.0463068	0.00811923	-0.440291	-0.0487331	0.0183416	0.511143
3.23	0.246277	0.000547804	-0.10344	0.000716994	-0.171365	-0.00540608	-0.0651444	0.00038914	0.805288	-0.000367034	-3.90E-05	0.00102971	0.0817133	0.00291386	0.0215868	0.00257451	-0.0479499	0.00502617	-0.594949	-0.00737034	0.11572	0.00449799	0.232859	0.0021306	-0.164952	-0.00291105	-0.0589628	-0.00311692	-0.323663	-0.00673867	-0.274905	0.00227652	0.0672369	0.00242368	0.16704	0.00108727	-0.798503	0.00891923	-0.0016588	-0.0102754	0.0272616	0.000461875	-0.732353	-0.186793	0.00582282	-0.0205039	-0.047633	0.12571	0.51272
3.24	0.246327	0.00946473	-0.103468	-0.00967661	-0.171301	0.015284	-0.0651373	0.000979996	0.805289	0.000467721	-3.05E-05	0.000635549	0.0816248	-0.0212042	0.0216116	0.00181344	-0.0480016	-0.0139435	-0.594925	0.0105349	0.115908	0.028485	0.232856	-0.00432697	-0.165035	-0.0115385	-0.0590022	-0.0108484	-0.32365	0.0101619	-0.274868	0.00512908	0.0673651	0.0210805	0.16703	-0.00322234	-0.798442	0.00238598	-0.00174861	-0.00658878	0.0272494	-0.00230006	-0.734773	-0.292182	0.00729598	0.267008	-0.0469366	0.00568178	0.515431
3.25	0.246458	0.0123175	-0.103529	-0.0114462	-0.171072	0.0240691	-0.0651268	0.001068	0.805297	0.000916728	-2.67E-05	0.000137297	0.0813737	-0.0286668	0.0216288	-0.00170005	-0.0481962	-0.0253986	-0.594793	0.014875	0.116086	0.00525	0.232826	-0.000590719	-0.165198	-0.016142	-0.0590647	-0.00915788	-0.323512	0.0176881	-0.274798	0.0094293	0.0674685	-0.00216638	0.166995	-0.00538811	-0.798428	-0.000398924	-0.00180724	-0.00638922	0.0272208	-0.00318147	-0.737535	-0.275669	0.0109903	0.425526	-0.0473473	-0.083076	0.517462
3.26	0.246602	0.0106798	-0.103585	-0.012028	-0.170786	0.026805	-0.0651179	0.000763591	0.805306	0.000730311	-2.75E-05	-0.000276001	0.0810891	-0.0277432	0.0216327	-0.00105648	-0.0484965	-0.0326028	-0.59463	0.0168533	0.116122	0.0066398	0.232803	-0.00221702	-0.165366	-0.0131861	-0.0591007	-0.00726318	-0.323318	0.0218291	-0.274712	0.00793081	0.0674248	-0.00200903	0.166959	-0.00323727	-0.798448	-0.0034018	-0.00184403	-0.00232361	0.0271904	-0.00238567	-0.739624	-0.183031	0.0157429	0.493453	-0.0483402	-0.112324	0.518087
3.27	0.246719	0.00646623	-0.103628	-0.00876439	-0.17051	0.0241828	-0.0651132	0.000199038	0.805311	0.000466866	-3.16E-05	-0.00053619	0.0808578	-0.0179373	0.0216301	-0.00245768	-0.0488125	-0.0308075	-0.594494	0.0103946	0.116175	0.00396604	0.232786	-0.00100129	-0.165478	-0.00517026	-0.0591285	-0.00396329	-0.323104	0.0216183	-0.274662	0.00120055	0.0673905	-0.00652651	0.16694	-0.000637069	-0.798503	-0.00440187	-0.00186423	-0.00199387	0.0271748	-0.00101158	-0.740647	-0.0752451	0.0208832	0.518028	-0.0494206	-0.104594	0.51772
3.28	0.246772	-0.000796852	-0.103646	-0.00717033	-0.170262	0.022354	-0.0651133	-0.000211863	0.805313	0.000135984	-3.83E-05	-0.00075799	0.0807417	-0.00608273	0.0216145	-0.00137346	-0.0491109	-0.0288999	-0.594423	0.00476627	0.116205	0.000142274	0.232779	-0.000293014	-0.165479	0.00704339	-0.0591621	-0.00279271	-0.322894	0.0197384	-0.274695	-0.00750088	0.0672591	-0.0185836	0.166953	0.0035723	-0.798551	-0.00331118	-0.00186836	0.00149261	0.0271652	-0.000385513	-0.740641	0.022442	0.0260848	0.519409	-0.0503811	-0.0858071	0.516807
3.29	0.246761	-0.0052205	-0.103653	-0.00459107	-0.170048	0.0192239	-0.0651169	-0.000439884	0.805312	-0.000385568	-4.64E-05	-0.00083006	0.0807323	0.0021706	0.021604	-0.0012901	-0.0493787	-0.0253145	-0.594406	0.000606837	0.116193	-0.0036136	0.232782	0.000472445	-0.165369	0.0161809	-0.0592155	-0.000319604	-0.322709	0.0171769	-0.274818	-0.0168155	0.0670609	-0.0193694	0.167008	0.00789619	-0.798582	-0.00166285	-0.00185626	0.00045259	0.0271679	0.000330314	-0.739921	0.0610085	0.0311266	0.499133	-0.0511022	-0.0504906	0.515797
3.3	0.246709	-0.00821223	-0.103651	-0.00434977	-0.169853	0.0187312	-0.065122	-0.000587652	0.805308	-0.000497667	-5.55E-05	-0.000969208	0.0807838	0.00600396	0.0215971	-0.000789726	-0.0496236	-0.0238794	-0.594413	-0.000566476	0.116134	-0.0103042	0.232793	0.00162029	-0.165176	0.0234058	-0.0592821	0.000374704	-0.322528	0.0173433	-0.275024	-0.0241159	0.0668789	-0.017297	0.167088	0.00883347	-0.798594	-0.00136376	-0.00184464	0.00160853	0.0271696	-0.000340572	-0.73885	0.0991777	0.0360297	0.489346	-0.0515516	-0.0327647	0.514831
3.31	0.246631	-0.00979814	-0.103639	-0.00297005	-0.169674	0.0168909	-0.0651284	-0.000656808	0.805302	-0.000514274	-6.59E-05	-0.00109776	0.0808716	0.00934697	0.021581	-0.00117805	-0.0498488	-0.0205964	-0.59443	-0.00152791	0.116115	0.0152751	0.232807	0.000765255	-0.164929	0.0250061	-0.0593419	0.00245585	-0.322347	0.0173547	-0.275274	-0.0246081	0.0667757	0.00810026	0.16717	0.00861386	-0.798602	-0.00113533	-0.0018374	0.00120013	0.0271655	-0.000180695	-0.737552	0.115793	0.0408134	0.471837	-0.0518749	-0.0296112	0.513974
3.32	0.246545	-0.0122141	-0.103622	0.00113902	-0.169523	0.011756	-0.0651362	-0.000918267	0.805297	-0.000521648	-7.74E-05	-0.00119554	0.0809805	0.016017	0.0215494	-0.00496317	-0.0500152	-0.0127156	-0.594456	-0.00522886	0.116201	0.00444543	0.232811	0.000882436	-0.164677	0.0265496	-0.0593938	0.00615454	-0.322165	0.0129033	-0.275519	-0.023241	0.0668553	0.00660858	0.167247	0.00607406	-0.798636	-0.00319309	-0.00180089	0.00691454	0.0271651	-0.000786316	-0.735585	0.237885	0.04437	0.184319	-0.0526062	-0.115073	0.512603
3.33	0.246412	-0.0135543	-0.103557	0.0104365	-0.16951	-0.00750781	-0.0651448	-0.000654835	0.805293	-0.000435405	-8.82E-05	-0.000884182	0.0811747	0.0225884	0.0214776	-0.00702869	-0.0500631	0.00463236	-0.594516	-0.00707994	0.116304	0.00715421	0.232815	0.000564501	-0.164435	0.0151846	-0.0593721	0.0115862	-0.322117	-0.00693622	-0.275665	-0.00376691	0.0669822	0.0138111	0.167272	-0.000333193	-0.798637	0.00309789	-0.0017164	0.00841905	0.0271612	0.000866688	-0.733226	0.217207	0.0438788	-0.221166	-0.0536297	-0.037257	0.511221
3.34	0.246294	-0.00585421	-0.103478	0.0127632	-0.169705	-0.0235579	-0.065149	-0.000224217	0.805292	0.000216844	-9.46E-05	-0.000417861	0.0813667	0.0155832	0.0214075	-0.00441391	-0.0499498	0.0157193	-0.59458	-0.00579865	0.116266	-0.00942227	0.232821	0.000640375	-0.16435	-0.00347107	-0.0592832	0.010088	-0.322282	-0.0251254	-0.275608	0.0128329	0.0670198	-0.0036987	0.167247	-0.00453296	-0.798599	0.00345505	-0.00164299	0.00719379	0.027194	0.00444144	-0.731612	0.136962	0.0403808	-0.436181	-0.0534903	0.0702737	0.51068
3.35	0.246244	0.000940304	-0.103429	0.0102713	-0.169998	-0.0294598	-0.0651495	1.39E-05	0.805295	0.000328996	-9.69E-05	-3.02E-05	0.0814768	0.00697064	0.0213776	-0.000633596	-0.0497526	0.0226734	-0.594626	-0.00343963	0.116216	-4.17E-05	0.232815	-0.00142772	-0.164418	-0.0148138	-0.0591682	0.00653781	-0.322579	-0.031702	-0.275437	0.0204392	0.0670325	0.00782801	0.167187	-0.00696212	-0.798579	0.00105731	-0.00157745	0.00597605	0.0272402	0.00450748	-0.730788	0.0845625	0.035469	-0.51976	-0.0525485	0.116364	0.510557
3.36	0.246236	0.0044002	-0.103416	0.00783969	-0.170315	-0.0305318	-0.065149	0.000116056	0.805297	0.000261953	-9.54E-05	0.000302148	0.0815329	0.00346789	0.0213765	0.000419203	-0.0495155	0.0234472	-0.594668	-0.00517669	0.116187	-0.00729247	0.232806	0.000420029	-0.16456	-0.0181145	-0.0590703	0.00348291	-0.322913	-0.0336189	-0.275232	0.0202847	0.0670982	0.00485446	0.167122	-0.00653872	-0.798572	-0.00105907	-0.00153145	0.00249197	0.0272792	0.00317334	-0.730349	0.0599795	0.0301359	-0.533347	-0.0513751	0.116067	0.510458
3.37	0.246252	0.0047056	-0.103416	0.00605291	-0.170615	-0.0275824	-0.0651487	9.97E-05	0.805297	0.000130457	-9.13E-05	0.000520649	0.0815642	0.00227161	0.0213769	0.000697316	-0.0492973	0.0194586	-0.59472	-0.00486508	0.116123	-0.0077158	0.232806	0.000299577	-0.164708	-0.01487	-0.0589829	0.00261357	-0.323239	-0.0300632	-0.275061	0.0140972	0.0671811	0.00912451	0.167066	-0.00465956	-0.798576	-0.000745461	-0.00151915	0.00128629	0.0272906	0.000110034	-0.730155	0.0281989	0.0249095	-0.515335	-0.0503731	0.0818968	0.510488
3.38	0.246281	0.00620651	-0.103424	0.00491722	-0.170889	-0.0256853	-0.0651486	-2.61E-05	0.805298	-0.000118699	-8.52E-05	0.000711104	0.0815771	0.000473984	0.0213828	0.00133969	-0.0491077	0.0171248	-0.594771	-0.00543148	0.11601	-0.0167425	0.232813	0.000835527	-0.164839	-0.0138488	-0.0589149	0.00101919	-0.323536	-0.0279992	-0.274948	0.00954013	0.0672131	-0.00434786	0.167033	-0.0016988	-0.798583	-0.000694258	-0.00151843	-0.00028407	0.0272852	-0.000349148	-0.730193	0.0159493	0.0198274	-0.498664	-0.049661	0.0614195	0.510562
3.39	0.246304	0.0039989	-0.103442	0.0042759	-0.171143	-0.0242893	-0.0651494	-0.000164228	0.805295	-0.0003641	-7.73E-05	0.000853075	0.0816025	0.00402176	0.0214091	0.00325935	-0.0489404	0.0156693	-0.594838	-0.00842066	0.115832	-0.0159331	0.232826	0.00233427	-0.164943	-0.00906293	-0.0588703	0.000910021	-0.323814	-0.0269256	-0.274873	0.00546313	0.0671207	-0.0119208	0.167031	0.000813832	-0.798573	0.00181846	-0.00152546	-0.00180873	0.0272874	0.000477186	-0.730402	-0.00476032	0.0149482	-0.477911	-0.0491565	0.0407258	0.510647
3.4	0.246329	0.00475413	-0.103459	0.00431583	-0.171371	-0.0213862	-0.0651513	-0.000222125	0.805292	-0.000509541	-6.82E-05	0.000967045	0.0816367	0.0032989	0.0214429	0.00328141	-0.0487901	0.0151525	-0.594923	-0.00924959	0.115702	-0.00683624	0.232842	0.00356078	-0.165028	-0.00885206	-0.0588394	0.000323554	-0.324069	-0.0241767	-0.274832	0.00415505	0.0670304	-0.00115048	0.167039	6.36E-05	-0.798563	0.000783019	-0.0015446	-0.00289347	0.0272839	-0.000895359	-0.730837	-0.0305613	0.010277	-0.460862	-0.0488145	0.0209448	0.510928
3.41	0.24635	0.0010764	-0.103473	0.00335192	-0.171575	-0.0181235	-0.0651538	-0.000202126	0.805286	-0.000417172	-5.80E-05	0.00103788	0.0816727	0.00664036	0.0214836	0.00434465	-0.0486242	0.0170513	-0.595007	-0.00890278	0.115765	0.00673033	0.23285	0.000882986	-0.165108	-0.00393841	-0.0588246	-0.00171757	-0.324292	-0.0183781	-0.274792	0.00287394	0.0671375	0.00992538	0.167041	-0.000202091	-0.798548	0.00549336	-0.00158378	-0.00930658	0.0272735	-0.000199022	-0.731607	-0.110063	0.0063536	-0.220249	-0.0482823	0.132283	0.511766
3.42	0.246351	0.0025443	-0.103505	-0.0065427	-0.171661	0.00167502	-0.0651538	0.000230774	0.805285	0.000132802	-4.86E-05	0.000752336	0.081681	-0.00849441	0.0215373	0.00642182	-0.0485485	-0.00382477	-0.595023	0.00592365	0.115832	0.0201549	0.232842	-0.00240654	-0.165147	-0.00271522	-0.0588627	-0.00870551	-0.324396	-0.00121388	-0.274773	0.0018139	0.067214	0.0140406	0.167043	-0.000678402	-0.798475	0.00787671	-0.00168734	-0.00884483	0.0272706	-0.0011428	-0.733455	-0.253137	0.00624693	0.14957	-0.0471306	0.065362	0.514102
3.43	0.246432	0.0101255	-0.103586	-0.0135886	-0.171531	0.0171855	-0.0651493	0.000613073	0.805291	0.000818108	-4.34E-05	0.000281612	0.0815034	-0.0257125	0.0216032	0.00382777	-0.0486592	-0.0174856	-0.594907	0.0166293	0.116066	0.0144652	0.232797	-0.00531159	-0.165254	-0.0110146	-0.0589538	-0.0135109	-0.32434	0.0115353	-0.27474	0.00491809	0.0673516	0.00536554	0.167028	-0.00246107	-0.798434	0.00112571	-0.00175319	-0.00570305	0.0272473	-0.0032261	-0.736171	-0.295373	0.00905823	0.365294	-0.0470613	-0.0486341	0.516614
3.44	0.246565	0.0110974	-0.103668	-0.013996	-0.171299	0.0229412	-0.0651434	0.000478058	0.8053	0.000938482	-4.31E-05	-0.000213637	0.0812297	-0.0290331	0.0216348	0.00129126	-0.0488908	-0.0296207	-0.594732	0.0185766	0.116075	-0.00273115	0.232759	-0.00310317	-0.165411	-0.0123728	-0.0590249	-0.0107685	-0.324205	0.0165672	-0.274677	0.00633922	0.0673157	-0.00750225	0.167	-0.00263287	-0.798436	-0.00192474	-0.00180642	-0.00347577	0.0272115	-0.00329379	-0.738639	-0.229144	0.0134292	0.469198	-0.0478494	-0.10462	0.517862
3.45	0.246691	0.00748682	-0.103742	-0.0120228	-0.171039	0.0224308	-0.0651404	0.000116003	0.805307	0.000565641	-4.73E-05	-0.000594576	0.0809649	-0.0224204	0.0216571	-0.000274639	-0.0491935	-0.0302179	-0.594555	0.0157462	0.116073	-0.00194292	0.232725	-0.00316745	-0.165539	-0.00604879	-0.0590821	-0.00765024	-0.32403	0.0184327	-0.274631	0.00170434	0.0672621	-0.00707463	0.166982	-0.00076983	-0.798477	-0.00350225	-0.00182806	-0.00168031	0.0271848	-0.00150988	-0.74017	-0.127181	0.01844	0.509933	-0.0489249	-0.111725	0.51788
3.46	0.246764	0.00203053	-0.10379	-0.00979336	-0.170802	0.0213518	-0.0651416	-0.000319327	0.805311	0.000351754	-5.45E-05	-0.000854701	0.0807986	-0.0122682	0.0216493	-0.00193549	-0.0494948	-0.0311155	-0.594435	0.00982088	0.116031	-0.00482672	0.232703	-0.00258695	-0.16557	0.00389079	-0.0591353	-0.00565108	-0.323846	0.0185115	-0.274654	-0.0063421	0.0671518	-0.015268	0.166989	0.00197061	-0.798523	-0.00410008	-0.00184023	0.000854338	0.0271704	-0.00130971	-0.740629	-0.0199002	0.0236431	0.519843	-0.0499625	-0.0975983	0.517156
3.47	0.246774	-0.00276014	-0.103828	-0.00728487	-0.170588	0.0181974	-0.0651461	-0.000586435	0.805311	-4.99E-05	-6.40E-05	-0.00102552	0.0807354	-0.0031793	0.0216364	-0.00218221	-0.0497896	-0.0277987	-0.594368	0.00508608	0.115973	-0.00836179	0.232687	-0.000188904	-0.165494	0.0129991	-0.0592099	-0.00304162	-0.323669	0.0161723	-0.274763	-0.0146192	0.0669722	-0.0183669	0.167038	0.00590005	-0.798563	-0.00376002	-0.00182581	0.00148444	0.0271667	2.91E-05	-0.740164	0.0528558	0.0288078	0.504986	-0.0508281	-0.0725906	0.51608
3.48	0.246734	-0.00772468	-0.103851	-0.00640647	-0.170402	0.0174185	-0.0651521	-0.000674656	0.80531	-0.000329142	-7.44E-05	-0.0010782	0.0807449	0.00291065	0.0216224	-0.00098268	-0.0500639	-0.0273554	-0.594324	0.0032985	0.115867	-0.0114867	0.23268	0.00074935	-0.165332	0.0215032	-0.0592895	-0.0014793	-0.323501	0.0158966	-0.274939	-0.0208904	0.0668156	-0.0140358	0.167101	0.00728335	-0.798586	-0.000285062	-0.00181444	0.00149865	0.0271694	-0.000149478	-0.739264	0.0773043	0.0337493	0.495179	-0.0513828	-0.0410444	0.515145
3.49	0.246657	-0.00998785	-0.103868	-0.00547679	-0.170219	0.0168699	-0.0651585	-0.000629947	0.805307	-0.000385294	-8.56E-05	-0.0011531	0.0808032	0.00648806	0.0216119	-0.00117705	-0.0503335	-0.0265109	-0.594299	0.00226664	0.115731	-0.0107624	0.232678	2.25E-05	-0.165099	0.0254534	-0.0593752	0.000419638	-0.32333	0.0153987	-0.275175	-0.0243075	0.0666351	-0.0149333	0.167186	0.00859357	-0.798592	-0.000169298	-0.00179776	0.00124309	0.0271665	-0.000667556	-0.73805	0.0981814	0.0385824	0.483908	-0.0517705	-0.0293204	0.51416
3.5	0.246574	-0.0109069	-0.103883	-0.00424226	-0.17005	0.0144242	-0.0651647	-0.00064183	0.805304	-0.000398723	-9.71E-05	-0.00116843	0.0808701	0.00888334	0.0216081	-0.00077096	-0.0505683	-0.018569	-0.59427	0.00142624	0.115799	0.00928928	0.232662	-0.00104409	-0.164856	0.0266026	-0.0594541	0.000870532	-0.323153	0.0168073	-0.275416	-0.0249326	0.0666758	0.00892587	0.167266	0.00759111	-0.798612	-0.00235748	-0.00177967	0.00303462	0.0271665	4.24E-05	-0.736549	0.177858	0.0430683	0.380053	-0.0521822	-0.0563558	0.513235
3.51	0.24646	-0.0142025	-0.103869	0.00365179	-0.169951	0.00233055	-0.0651717	-0.00066084	0.805301	-0.000245146	-0.000108449	-0.00101085	0.0809966	0.0175231	0.0215834	-0.00261559	-0.0507096	-0.00627794	-0.594271	-0.00160885	0.115858	0.0110409	0.232647	-0.00208982	-0.164603	0.0222888	-0.0595034	0.00688485	-0.323021	0.00336444	-0.275624	-0.0132254	0.0667567	0.0139979	0.167319	0.00163719	-0.798633	-0.000342266	-0.00171287	0.00886486	0.0271623	-0.000582151	-0.734198	0.241506	0.0446144	-0.0588219	-0.0533023	-0.0948932	0.511595
3.52	0.246323	-0.00995867	-0.103811	0.0108994	-0.170053	-0.0173306	-0.0651753	-0.000163663	0.805301	0.000140555	-0.000116049	-0.000490293	0.0811882	0.0178648	0.0215465	-0.00237228	-0.0506729	0.0113179	-0.594313	-0.00428145	0.115969	0.00117784	0.232632	-0.000376181	-0.164452	0.00365277	-0.0594629	0.00903663	-0.323086	-0.0163627	-0.275639	0.00841639	0.0668953	0.00508854	0.167309	-0.00377381	-0.7986	0.00403318	-0.00163868	0.00637572	0.0271764	0.00266755	-0.732221	0.176238	0.0422821	-0.353634	-0.0537211	0.0283412	0.510719
3.53	0.246245	-0.000599597	-0.103753	0.0114668	-0.1703	-0.0255581	-0.0651743	0.000262585	0.805304	0.000471652	-0.000118944	-9.79E-05	0.0813209	0.00750853	0.0215273	-0.000298728	-0.0505137	0.0197062	-0.594353	-0.00226871	0.115921	-0.00241921	0.232624	-0.00130945	-0.164472	-0.0134301	-0.0593624	0.00826066	-0.323318	-0.0276212	-0.275493	0.0201255	0.0668857	0.00238442	0.167257	-0.00733137	-0.798564	0.00119889	-0.00158182	0.00476702	0.0272074	0.0028013	-0.731097	0.104445	0.037868	-0.493306	-0.053071	0.100715	0.510488
3.54	0.246228	0.00327187	-0.103726	0.00860842	-0.170589	-0.0283247	-0.0651701	0.000440467	0.805308	0.000428868	-0.000117917	0.000264709	0.0813759	0.00348094	0.0215453	0.00246855	-0.0502859	0.0248281	-0.594382	-0.00341953	0.115922	-0.000666465	0.232612	-0.00132421	-0.164613	-0.0191904	-0.0592546	0.00444529	-0.323619	-0.0305092	-0.275268	0.0233667	0.0669905	0.0126635	0.167179	-0.00806989	-0.798551	0.000267097	-0.0015349	0.00297573	0.0272433	0.00358274	-0.73053	0.0725271	0.032645	-0.532811	-0.0519465	0.120753	0.510419
3.55	0.246242	0.00473268	-0.103714	0.00764544	-0.170869	-0.0250541	-0.0651656	0.000432282	0.80531	0.000223538	-0.000114176	0.00044812	0.0814006	0.00155257	0.021559	0.000187143	-0.0500547	0.0205234	-0.594425	-0.00475671	0.115869	-0.00858433	0.232613	0.00161949	-0.164779	-0.0176929	-0.0591547	0.00463485	-0.323918	-0.0275405	-0.275058	0.0184652	0.0671002	0.00954186	0.167108	-0.00674993	-0.798553	-0.00028892	-0.00151779	0.000158396	0.027263	0.000366839	-0.730191	0.0423404	0.0273258	-0.512592	-0.0508078	0.100533	0.510358
3.56	0.246271	0.00603691	-0.103705	0.00579593	-0.171114	-0.0225966	-0.0651612	0.000410798	0.805311	0.00019409	-0.000108787	0.000651932	0.0814085	0.000161459	0.0215565	0.000130482	-0.0498727	0.0161556	-0.594474	-0.00604213	0.115782	-0.0117213	0.232625	0.00125197	-0.164928	-0.0164562	-0.0590643	0.00257614	-0.324183	-0.024855	-0.274899	0.0139525	0.0671766	0.00462358	0.167056	-0.00378576	-0.798555	-0.0003169	-0.00151315	0.000181774	0.0272596	0.00034665	-0.730143	0.0224185	0.0221816	-0.507039	-0.0499831	0.070615	0.510473
3.57	0.246311	0.00623843	-0.103701	0.00581956	-0.171336	-0.0200625	-0.065157	0.000338853	0.80531	-0.000269985	-0.000101221	0.000841167	0.0814092	8.65E-05	0.0215561	-0.000513003	-0.0497252	0.0124581	-0.59454	-0.00738518	0.11561	-0.019985	0.23265	0.00440987	-0.165069	-0.0147194	-0.0589899	0.00297314	-0.324426	-0.0228881	-0.274779	0.0106122	0.0671533	-0.00806317	0.167029	-0.00223205	-0.798553	-0.000396831	-0.00152142	-0.00203811	0.0272623	0.00013393	-0.730268	0.00792612	0.0171995	-0.487171	-0.0493785	0.0503685	0.510552
3.58	0.246347	0.00563721	-0.103691	0.00545696	-0.171526	-0.0164359	-0.0651542	0.000211945	0.805307	-0.000597192	-9.21E-05	0.000984586	0.0814321	0.00228165	0.0215578	0.0004498	-0.0496162	0.00979862	-0.594639	-0.011307	0.11542	-0.0158376	0.232689	0.00447133	-0.165174	-0.0107461	-0.0589242	0.00248821	-0.324643	-0.0197919	-0.274707	0.00504698	0.0670504	-0.0108444	0.167029	0.000924493	-0.798547	0.000909488	-0.00154174	-0.00233296	0.0272586	-0.000652255	-0.730572	-0.0218315	0.0124363	-0.468599	-0.0489503	0.0326207	0.510732
3.59	0.24639	0.00599959	-0.10367	0.00623259	-0.171686	-0.0142109	-0.0651522	0.000230799	0.8053	-0.000722986	-8.16E-05	0.00114581	0.0814584	0.00276944	0.0215604	0.000365603	-0.0495122	0.0124129	-0.594758	-0.0129555	0.115376	0.00949273	0.232732	0.00487974	-0.16527	-0.0111667	-0.0588671	0.00202404	-0.324834	-0.0166661	-0.27466	0.00524368	0.0670512	0.0155631	0.167032	-0.000631359	-0.798539	0.000778825	-0.00157127	-0.00413772	0.0272477	-0.00103329	-0.731122	-0.0549406	0.00787336	-0.427374	-0.0487286	0.0320295	0.511181
3.6	0.246413	0.00236119	-0.103649	0.000636678	-0.171793	-0.0014108	-0.0651493	0.000397886	0.805294	-0.000344614	-7.02E-05	0.00106869	0.0815017	-0.000511519	0.0215659	0.00160527	-0.0494037	0.00270538	-0.594876	-0.00558629	0.11542	0.00362468	0.232763	0.0015308	-0.165334	-0.00344209	-0.0588417	-0.00248259	-0.32495	-0.00357805	-0.274631	0.000609232	0.0671329	0.0035938	0.167039	-0.00041686	-0.798495	0.00757042	-0.0016589	-0.0108556	0.0272416	-0.000518233	-0.732383	-0.195976	0.00582097	0.000253186	-0.0475695	0.120385	0.512851
3.61	0.246467	0.00765093	-0.10367	-0.00904736	-0.171691	0.0179786	-0.065142	0.000902727	0.805294	0.000483457	-6.14E-05	0.000646123	0.0814045	-0.0187004	0.0215852	0.000744111	-0.0494701	-0.0140151	-0.594848	0.00841584	0.115616	0.0253281	0.232768	-0.00209767	-0.165398	-0.00772615	-0.0588822	-0.0092609	-0.324903	0.0123189	-0.274625	0.00192443	0.0672534	0.0154558	0.167036	-0.00225812	-0.798428	0.00506802	-0.00174636	-0.00704142	0.0272272	-0.00184833	-0.734832	-0.295599	0.00746275	0.27936	-0.0469448	-0.000496864	0.515542
3.62	0.246598	0.0123283	-0.103727	-0.0124817	-0.171432	0.0270566	-0.0651321	0.000998207	0.805301	0.000653587	-5.74E-05	0.000168456	0.0811567	-0.0292295	0.0215925	-0.00267594	-0.04968	-0.027631	-0.594727	0.0148087	0.11574	0.00076084	0.232749	-0.000335263	-0.165538	-0.0135674	-0.0589487	-0.00991446	-0.324738	0.0199522	-0.274589	0.00491445	0.0672976	-0.00860749	0.167018	-0.00146471	-0.798411	-0.000281182	-0.00179804	-0.00494497	0.0272042	-0.0022906	-0.737544	-0.269541	0.0112449	0.431621	-0.0473985	-0.087267	0.517459
3.63	0.246746	0.0107124	-0.103779	-0.0124525	-0.171128	0.0283443	-0.0651236	0.000657576	0.805307	0.000583258	-5.79E-05	-0.000234664	0.0808725	-0.0269387	0.0215775	-0.00284788	-0.0499951	-0.0348796	-0.594575	0.0147888	0.11574	0.00256077	0.232741	-0.00165564	-0.16569	-0.011029	-0.058989	-0.00784768	-0.324534	0.0225307	-0.274536	0.00419001	0.0672146	-0.00541977	0.167	-0.001416	-0.798431	-0.00401617	-0.00183667	-0.00211868	0.0271856	-0.00108613	-0.739565	-0.173731	0.0160354	0.495493	-0.0484004	-0.111684	0.518004
3.64	0.246855	0.00371674	-0.103819	-0.00901054	-0.170832	0.0258971	-0.06512	0.000148949	0.805312	0.000286913	-6.18E-05	-0.000534323	0.0806544	-0.0145455	0.0215542	-0.00389615	-0.0503399	-0.0336063	-0.59445	0.0088744	0.115769	0.0027474	0.23273	-0.000170342	-0.165769	0.000197742	-0.0590299	-0.00415556	-0.324308	0.0220481	-0.274528	-0.00355449	0.0671395	-0.0111113	0.166996	0.0028986	-0.79848	-0.00249802	-0.00185278	-0.00144875	0.0271742	-0.000671422	-0.740513	-0.0663659	0.0211875	0.518538	-0.0494732	-0.105072	0.51759
3.65	0.246892	-0.0012202	-0.103841	-0.00784013	-0.170571	0.0233675	-0.065121	-0.000284771	0.805312	-0.000113563	-6.82E-05	-0.000720711	0.0805599	-0.00584297	0.0215273	-0.00269536	-0.0506671	-0.0317986	-0.59439	0.00478436	0.115751	-0.00378539	0.232728	0.000325804	-0.165731	0.0100526	-0.0590836	-0.00343356	-0.324089	0.0209047	-0.274603	-0.0121342	0.0669845	-0.0181587	0.167033	0.00600953	-0.798517	-0.00387654	-0.00185291	0.00126749	0.0271712	0.000218032	-0.740441	0.0239527	0.0263864	0.518567	-0.0504191	-0.0835249	0.516654
3.66	0.246866	-0.00886976	-0.103849	-0.00531326	-0.170347	0.0200044	-0.0651254	-0.000503214	0.80531	-0.00032357	-7.61E-05	-0.000831701	0.0805616	0.00611226	0.0215071	-0.00114856	-0.0509592	-0.0281612	-0.594368	-0.000116773	0.115705	-0.00703648	0.232734	0.000920536	-0.165585	0.0229472	-0.0591521	-0.000602851	-0.32389	0.0179548	-0.274766	-0.0215557	0.0667894	-0.0211849	0.167099	0.00973059	-0.798542	0.00113257	-0.00184321	0.00079312	0.0271774	0.000942871	-0.739692	0.06422	0.0314118	0.499586	-0.0511192	-0.04882	0.515662
3.67	0.246802	-0.0110401	-0.103849	-0.00526279	-0.170143	0.0196096	-0.0651315	-0.000646152	0.805306	-0.000515225	-8.50E-05	-0.000961414	0.080625	0.00950888	0.0214936	0.000240525	-0.0512322	-0.0267516	-0.594374	-0.00146436	0.11563	-0.00989952	0.232744	0.00152003	-0.165361	0.0286108	-0.0592268	0.000367277	-0.323699	0.0181927	-0.275	-0.0277626	0.0666023	-0.0185634	0.167186	0.0114742	-0.798553	0.000287836	-0.00183664	0.00211142	0.02718	-0.000216603	-0.738582	0.101938	0.0363082	0.488928	-0.051559	-0.0307857	0.514674
3.68	0.246712	-0.00999104	-0.103845	-0.00400891	-0.169954	0.0174104	-0.0651387	-0.000631674	0.8053	-0.000515184	-9.52E-05	-0.00104948	0.0807221	0.00899308	0.0214876	0.000115584	-0.0514783	-0.0220873	-0.594386	-0.000663135	0.115611	0.0167958	0.232754	-0.000595038	-0.165087	0.0265026	-0.0592996	0.00173329	-0.323508	0.0181695	-0.275277	-0.0265477	0.0664956	0.00908258	0.167281	0.00859001	-0.798563	-0.00250719	-0.00182903	0.00112557	0.0271773	7.32E-05	-0.737263	0.122261	0.0410834	0.465569	-0.0518853	-0.0357127	0.513842
3.69	0.246612	-0.0139658	-0.103827	0.00141625	-0.169805	0.011122	-0.065147	-0.000978894	0.805294	-0.0004874	-0.000106301	-0.00115119	0.0808491	0.0185427	0.0214664	-0.00332203	-0.051644	-0.0119643	-0.594416	-0.00568751	0.115737	0.00838856	0.232752	-0.000355626	-0.164813	0.0287823	-0.0593551	0.00646693	-0.323325	0.0129747	-0.275535	-0.0238721	0.0665882	0.00716015	0.167361	0.00595359	-0.798596	-0.00247996	-0.00179932	0.00672651	0.0271775	-0.000802535	-0.735227	0.239388	0.0444583	0.152672	-0.0526766	-0.119029	0.512414
3.7	0.246469	-0.0140178	-0.103759	0.0110653	-0.169799	-0.00846996	-0.0651554	-0.00070749	0.80529	-0.000327548	-0.000116504	-0.000831506	0.0810622	0.0241294	0.0214113	-0.00500065	-0.0516838	0.00615908	-0.594487	-0.00825055	0.115856	0.00685158	0.232758	0.000564205	-0.164559	0.0155799	-0.0593362	0.0117766	-0.323272	-0.00705537	-0.275685	-0.00413866	0.066717	0.0167769	0.167389	-0.000134162	-0.798594	0.0030858	-0.00171931	0.00740373	0.0271702	0.000683961	-0.732902	0.21462	0.0437203	-0.238603	-0.0536421	-0.0290017	0.511094
3.71	0.246347	-0.00647079	-0.103673	0.0141245	-0.169994	-0.0225781	-0.0651596	-0.000208909	0.80529	0.000152408	-0.000122443	-0.000401825	0.0812664	0.0165284	0.0213572	-0.00377021	-0.0515625	0.0165369	-0.594562	-0.00591673	0.115818	-0.00911028	0.232764	0.00088193	-0.164465	-0.00202734	-0.0592433	0.0120884	-0.32343	-0.023461	-0.275639	0.0109357	0.0667978	-0.000164801	0.167363	-0.00397358	-0.798554	0.00316745	-0.00165287	0.00597427	0.0271949	0.00295901	-0.731358	0.134743	0.0400939	-0.444541	-0.0534318	0.0740911	0.51059
3.72	0.246291	0.000931968	-0.103614	0.0110244	-0.170276	-0.0279047	-0.0651607	-9.60E-05	0.805291	0.0003145	-0.000124805	-6.08E-05	0.0813933	0.00845852	0.021334	-0.000798378	-0.0513647	0.022902	-0.594625	-0.00564229	0.115772	-0.000934585	0.232766	-0.000229045	-0.164508	-0.0136674	-0.05912	0.00865848	-0.323704	-0.0293693	-0.27549	0.0179959	0.0668457	0.0117675	0.167301	-0.00614454	-0.798533	0.000281539	-0.00158935	0.00548311	0.0272331	0.00425054	-0.730562	0.0841397	0.0351318	-0.521653	-0.0524589	0.116626	0.51046
3.73	0.246284	0.00432764	-0.103586	0.0092112	-0.170575	-0.0277622	-0.0651609	-0.000132284	0.805292	0.00014962	-0.000123852	0.000243285	0.0814613	0.00473512	0.0213225	-0.00143321	-0.0511308	0.0219476	-0.594688	-0.00645278	0.11573	-0.00634615	0.232768	2.36E-05	-0.164628	-0.0165584	-0.0590007	0.00654713	-0.324003	-0.029131	-0.275308	0.0177866	0.0669532	0.0077483	0.167239	-0.00757571	-0.798537	-0.00193019	-0.00155034	0.00188421	0.0272682	0.0024782	-0.730134	0.0608838	0.0297929	-0.532499	-0.0512923	0.115151	0.510363
3.74	0.246302	0.0050243	-0.103574	0.00675988	-0.170844	-0.0245511	-0.0651614	-0.000176823	0.805292	-2.19E-05	-0.000120031	0.000510047	0.0814961	0.00218086	0.0213105	-0.00110708	-0.0509393	0.0172262	-0.594749	-0.00534845	0.115674	-0.00530144	0.232772	0.000200099	-0.164758	-0.0147153	-0.0589031	0.00390255	-0.324284	-0.0268448	-0.275156	0.013779	0.0670259	0.00694387	0.16719	-0.00455364	-0.798551	-0.00158211	-0.00153174	0.00137396	0.0272777	8.36E-07	-0.729973	0.0309773	0.0245818	-0.514591	-0.0503095	0.0812156	0.5104
3.75	0.24633	0.00469412	-0.103566	0.00630567	-0.171094	-0.0232841	-0.0651631	-0.000220871	0.805291	-0.000219502	-0.000113765	0.000754797	0.0815209	0.00367131	0.021298	-0.000507675	-0.0507724	0.0149241	-0.594816	-0.0082378	0.115574	-0.0172992	0.232785	0.00275494	-0.164884	-0.0124184	-0.0588244	0.00264657	-0.324555	-0.0257018	-0.275033	0.0104853	0.0670559	-0.00509276	0.167155	-0.00176658	-0.798561	0.000114829	-0.0015331	-0.000866827	0.0272769	0.000293817	-0.730039	0.0128462	0.0195112	-0.497048	-0.0496119	0.05982	0.510479
3.76	0.24636	0.00469218	-0.103567	0.00518122	-0.171317	-0.0204361	-0.0651661	-0.000276508	0.805289	-0.000452235	-0.000105211	0.000938289	0.0815444	0.00263518	0.0213039	0.000852819	-0.0506358	0.0125321	-0.594885	-0.00758606	0.115381	-0.0169551	0.232804	0.00247081	-0.164994	-0.0109627	-0.058772	0.00115276	-0.324804	-0.0241496	-0.274942	0.00839826	0.0669435	-0.0123998	0.167143	-0.000543048	-0.798565	0.000560019	-0.00154203	-0.00178884	0.0272766	-0.000148604	-0.730269	-0.00851623	0.0146484	-0.476008	-0.0491166	0.0440877	0.510565
3.77	0.246388	0.00527921	-0.103566	0.00471115	-0.171513	-0.0175914	-0.0651693	-0.000353458	0.805285	-0.000377897	-9.52E-05	0.00107299	0.0815742	0.0023792	0.0213173	0.00180631	-0.0505137	0.0117875	-0.59497	-0.00901425	0.115244	-0.00544367	0.232827	0.00223422	-0.165088	-0.00968583	-0.0587339	0.000204678	-0.325038	-0.0214903	-0.274877	0.00571878	0.0668606	0.000541884	0.16714	-0.00162354	-0.798557	-0.000244646	-0.00155967	-0.00203396	0.027272	-0.000644897	-0.730756	-0.0328928	0.00999299	-0.459416	-0.0487873	0.0178221	0.510867
3.78	0.246419	0.00104603	-0.103561	0.00426065	-0.171683	-0.0141245	-0.0651727	-0.000301088	0.805282	-0.000417297	-8.39E-05	0.00116179	0.0816016	0.00594994	0.0213332	0.0019936	-0.0503764	0.0139486	-0.595053	-0.00818099	0.115316	0.00647506	0.232839	0.00107172	-0.165177	-0.00485416	-0.0587093	-0.000830155	-0.32523	-0.0148192	-0.274819	0.00565775	0.0669721	0.00841805	0.167125	-0.00315428	-0.79855	0.00607386	-0.0016026	-0.00993695	0.0272645	0.000375904	-0.731594	-0.123208	0.00622924	-0.193592	-0.0481925	0.132656	0.511788
3.79	0.246427	0.00376166	-0.103581	-0.00675854	-0.171726	0.00618603	-0.065173	0.000202391	0.805281	0.000380088	-7.32E-05	0.00088577	0.0815967	-0.0108763	0.021369	0.00439206	-0.0503356	-0.00654426	-0.595063	0.00647786	0.115397	0.0209273	0.232835	-0.00219112	-0.16523	-0.00540503	-0.0587413	-0.00875173	-0.3253	0.00185337	-0.274768	0.00501853	0.0670257	0.011624	0.16711	-0.00123552	-0.798474	0.0072951	-0.0017022	-0.00814546	0.0272673	-0.000864922	-0.733568	-0.264805	0.00633686	0.165052	-0.0470827	0.0579819	0.51422
3.8	0.246524	0.0111487	-0.103657	-0.0129534	-0.171557	0.019974	-0.0651686	0.000575941	0.805288	0.000893972	-6.64E-05	0.000461092	0.0813934	-0.0272059	0.021419	0.00156147	-0.0504674	-0.0187648	-0.594935	0.0162167	0.115635	0.0140581	0.232788	-0.00391758	-0.165361	-0.0133929	-0.0588267	-0.0125885	-0.325219	0.0133609	-0.274705	0.00788026	0.0671686	0.00806803	0.167078	-0.00516514	-0.798444	0.00114489	-0.00176132	-0.00638014	0.0272478	-0.00245693	-0.736361	-0.300516	0.00926645	0.372383	-0.0470717	-0.0537448	0.51674
3.81	0.246665	0.0112385	-0.10373	-0.0137851	-0.171297	0.0251857	-0.0651633	0.000431626	0.805298	0.000816824	-6.43E-05	-1.12E-05	0.081108	-0.0291723	0.0214382	0.000274668	-0.0507165	-0.0307079	-0.594757	0.0184675	0.115674	0.00260785	0.232748	-0.00260637	-0.165529	-0.0130019	-0.05889	-0.0100597	-0.325064	0.0185701	-0.274623	0.00790231	0.06715	-0.00570023	0.167033	-0.00349386	-0.798451	-0.00146264	-0.00181313	-0.00349643	0.0272172	-0.00268776	-0.738843	-0.231063	0.0136867	0.472082	-0.0478879	-0.106192	0.517964
3.82	0.246798	0.00925652	-0.103797	-0.0115052	-0.171023	0.0236907	-0.0651608	0.000107823	0.805305	0.000469209	-6.62E-05	-0.000376745	0.0808418	-0.0238736	0.0214549	-0.00051395	-0.0510245	-0.0302247	-0.594589	0.0149869	0.11573	0.00454213	0.232714	-0.00357355	-0.165667	-0.00923415	-0.0589398	-0.00764764	-0.324876	0.0195646	-0.27456	0.00450031	0.0670955	-0.00563366	0.167005	-0.00216637	-0.79849	-0.00542502	-0.00184015	-0.00236129	0.0271988	-0.00108586	-0.740355	-0.120538	0.0187149	0.510416	-0.048972	-0.111556	0.517962
3.83	0.246889	0.0033674	-0.103839	-0.00830244	-0.170775	0.0215685	-0.0651622	-0.000295243	0.80531	0.000324861	-7.13E-05	-0.000623124	0.0806605	-0.0130146	0.0214532	-0.00168179	-0.0513203	-0.0287978	-0.594474	0.00922489	0.115742	0.000217159	0.232689	-0.0013819	-0.165728	0.000746081	-0.0589852	-0.00449428	-0.324681	0.0185882	-0.274555	-0.00320136	0.0670111	-0.0131593	0.166998	0.000787067	-0.798549	-0.00494194	-0.00185415	-0.000828373	0.0271844	-0.00134857	-0.740779	-0.020066	0.023917	0.519899	-0.0499952	-0.0953403	0.517238
3.84	0.246908	-0.0030757	-0.103857	-0.00645211	-0.170564	0.0187422	-0.065167	-0.000596195	0.80531	-5.20E-05	-7.87E-05	-0.000831217	0.0805955	-0.00229091	0.0214421	-0.000549245	-0.05159	-0.0256243	-0.594415	0.00408574	0.115714	-0.00791501	0.232681	-0.000169911	-0.165678	0.0112628	-0.0590348	-0.00293512	-0.324507	0.0161035	-0.274625	-0.010821	0.0668425	-0.0193767	0.167026	0.00510486	-0.798588	-0.00246328	-0.00185587	0.00195014	0.0271773	-0.000199737	-0.740293	0.0475229	0.0290633	0.500274	-0.0508473	-0.0710392	0.516166
3.85	0.246874	-0.0072496	-0.103869	-0.00512524	-0.17038	0.0170279	-0.065173	-0.000703682	0.805308	-0.000321464	-8.76E-05	-0.000978953	0.0806113	0.00460452	0.0214366	-0.000555541	-0.0518307	-0.0232381	-0.594391	0.00103471	0.115635	-0.00671755	0.232683	0.000308185	-0.165537	0.0198087	-0.0591019	-0.00072716	-0.324349	0.0146136	-0.274771	-0.0191935	0.0666294	-0.0211254	0.167086	0.00852154	-0.798602	1.58E-06	-0.00184394	0.00137654	0.0271787	-0.000131108	-0.739387	0.0849874	0.0339907	0.494182	-0.0513847	-0.040031	0.515238
3.86	0.246811	-0.00761816	-0.103877	-0.00466121	-0.17021	0.0155949	-0.0651799	-0.00069284	0.805304	-0.000520797	-9.80E-05	-0.00107808	0.0806731	0.00601526	0.0214284	-0.000684385	-0.0520574	-0.0229414	-0.594393	-0.000273093	0.115522	-0.00668979	0.232687	0.000230172	-0.165321	0.0233625	-0.0591717	0.00123597	-0.324195	0.0141026	-0.275001	-0.0253427	0.0664352	-0.0111361	0.167172	0.00800229	-0.798609	-0.00131906	-0.00183081	0.00111074	0.0271771	-0.000474023	-0.738161	0.101736	0.0388157	0.483854	-0.0517568	-0.0281783	0.514262
3.87	0.246737	-0.0100199	-0.103886	-0.00244288	-0.170063	0.0120862	-0.0651871	-0.000826827	0.805298	-0.000555748	-0.000109201	-0.00117103	0.080755	0.0120637	0.0214258	-0.00171224	-0.0522494	-0.0140764	-0.594402	-0.00389173	0.115644	0.0127073	0.232683	-0.000919548	-0.165074	0.0274063	-0.0592408	0.00306328	-0.324036	0.0146478	-0.275271	-0.0288333	0.0664846	0.00627508	0.167263	0.00929478	-0.798625	-0.00203292	-0.00181218	0.00276735	0.0271792	-0.000358448	-0.736616	0.18809	0.0432335	0.362283	-0.0521869	-0.0636033	0.5133
3.88	0.24663	-0.0121626	-0.103859	0.00577014	-0.170001	-0.0010819	-0.0651958	-0.000805931	0.805292	-0.000639933	-0.000120835	-0.00105434	0.0809101	0.0194346	0.0213899	-0.00410561	-0.052342	-0.00218444	-0.594456	-0.00733308	0.115708	0.00774865	0.232685	0.00146725	-0.164806	0.0219803	-0.0592673	0.00903395	-0.323927	0.00130821	-0.275521	-0.017613	0.0665641	0.0164804	0.167336	0.00421815	-0.798641	-0.000109724	-0.00174862	0.0086585	0.0271704	-0.00131132	-0.734228	0.241529	0.0445266	-0.0809803	-0.0533241	-0.0889283	0.511662
3.89	0.246519	-0.0067642	-0.103796	0.0106835	-0.170139	-0.0210273	-0.0652011	-0.000279253	0.805288	-0.000309146	-0.000129132	-0.000599156	0.0810944	0.0166157	0.0213419	-0.00202619	-0.0522679	0.0147931	-0.594527	-0.00723904	0.11576	-0.00460705	0.232693	0.000244867	-0.164663	0.00207074	-0.0592153	0.00758284	-0.324013	-0.0191555	-0.27558	0.0045999	0.0666988	0.00158368	0.167349	-0.00081437	-0.79862	0.00304064	-0.00167031	0.00819187	0.0271803	0.00356114	-0.732265	0.171533	0.0420316	-0.365596	-0.053676	0.0335979	0.51082
3.9	0.246459	0.000305707	-0.103747	0.0112202	-0.170428	-0.0296861	-0.0652016	0.000168046	0.805289	0.000291924	-0.000133285	-0.000221712	0.081223	0.00822939	0.0213189	-0.000706096	-0.0520761	0.0210149	-0.594588	-0.00411812	0.115683	-0.00181974	0.232691	-0.00100028	-0.164702	-0.0135764	-0.0591161	0.00737743	-0.324282	-0.0313174	-0.275452	0.0184703	0.0666774	0.00410556	0.16731	-0.00663591	-0.798589	0.00263235	-0.00160339	0.00635792	0.0272218	0.00384998	-0.731179	0.102142	0.0375445	-0.497309	-0.0529862	0.104321	0.510598
3.91	0.246455	0.00463589	-0.103728	0.00839837	-0.170755	-0.0319208	-0.0651992	0.000292658	0.805292	0.000329806	-0.000133814	0.000129393	0.0812721	0.00269132	0.0213232	0.00114415	-0.0518336	0.0253291	-0.594624	-0.00376025	0.115683	-0.0035093	0.23268	-0.000683445	-0.164853	-0.0200599	-0.0590084	0.00359346	-0.324619	-0.0339188	-0.275243	0.0222159	0.0667886	0.0119799	0.167241	-0.00733103	-0.798578	0.00112419	-0.00154888	0.00412533	0.0272588	0.00356674	-0.730626	0.066338	0.0323025	-0.533306	-0.0518525	0.118468	0.510505
3.92	0.246479	0.00641852	-0.10373	0.00688902	-0.171074	-0.0293409	-0.0651963	0.000235571	0.805293	0.000256577	-0.000131239	0.000369566	0.0812912	0.000943834	0.0213328	0.000463599	-0.0515944	0.0214409	-0.594672	-0.00516045	0.115637	-0.00478923	0.232676	-0.000128993	-0.165029	-0.0185874	-0.0589173	0.00292758	-0.324959	-0.0317338	-0.27505	0.0169681	0.0668803	0.00925212	0.167185	-0.00634042	-0.798573	-0.000439588	-0.00152388	0.000782994	0.0272796	0.00047647	-0.730321	0.0412207	0.0269926	-0.511822	-0.0507195	0.0984972	0.510441
3.93	0.246521	0.00827211	-0.103741	0.00534785	-0.171356	-0.0267879	-0.065194	0.00021662	0.805293	0.000106523	-0.00012654	0.000582552	0.0812875	-0.00171196	0.0213419	0.00076229	-0.0513933	0.0190184	-0.59472	-0.00504088	0.115569	-0.0110263	0.232678	0.00121752	-0.165192	-0.0179578	-0.0588422	0.00138273	-0.325261	-0.028394	-0.274909	0.0126268	0.0669628	0.00550094	0.167144	-0.00403392	-0.798574	-0.0014813	-0.00151194	-0.000137548	0.0272743	-0.000546935	-0.730292	0.0200789	0.0218615	-0.50625	-0.0499132	0.0692605	0.510557
3.94	0.246566	0.00510071	-0.103759	0.00450056	-0.171616	-0.0244384	-0.065193	0.000116456	0.805292	-0.000279672	-0.000119575	0.00080058	0.0812819	0.00178613	0.0213609	0.00245451	-0.0512191	0.0153992	-0.594776	-0.00646853	0.115416	-0.019026	0.23269	0.00283202	-0.165336	-0.011655	-0.0587856	0.0010691	-0.325538	-0.025952	-0.274807	0.00750029	0.0669555	-0.00804234	0.167125	0.000307923	-0.79857	0.00256872	-0.00151595	-0.00127106	0.0272709	2.65E-05	-0.730429	0.00403687	0.0168971	-0.486151	-0.0493314	0.0487915	0.51064
3.95	0.246608	0.00645074	-0.103778	0.00396791	-0.171843	-0.0209144	-0.065193	-8.06E-05	0.80529	-0.000471293	-0.000110808	0.000946974	0.0812843	-8.73E-05	0.0213919	0.00246129	-0.0510771	0.0133383	-0.594843	-0.00729828	0.115207	-0.0176612	0.232711	0.00470714	-0.165451	-0.0114075	-0.0587465	0.000378645	-0.325786	-0.0230853	-0.274746	0.00521063	0.0668465	-0.00948936	0.167131	0.000637238	-0.798561	0.000816814	-0.00152894	-0.00228667	0.027269	-0.000661669	-0.73075	-0.0212447	0.0121528	-0.46654	-0.0489223	0.0300991	0.510824
3.96	0.246652	0.00526164	-0.103788	0.00403285	-0.172041	-0.018292	-0.0651936	-0.000178981	0.805285	-0.000407175	-0.000100694	0.00108691	0.0812907	0.00158291	0.0214197	0.0028873	-0.0509409	0.0147904	-0.59492	-0.00816024	0.115181	0.0123372	0.232726	0.000835676	-0.165556	-0.0100432	-0.058715	-0.000982316	-0.326006	-0.019163	-0.274699	0.00568565	0.0668843	0.0190082	0.16713	-0.00169346	-0.79855	0.00192091	-0.00155305	-0.0038262	0.0272578	-0.00103019	-0.731326	-0.0571121	0.00762536	-0.407977	-0.0487086	0.0484988	0.511313
3.97	0.246665	0.00167159	-0.103798	-0.0016283	-0.172179	-0.00477614	-0.0651942	0.000128484	0.805282	-0.000194026	-8.97E-05	0.00102845	0.0813182	-0.00187977	0.0214535	0.00460488	-0.0508221	0.00305319	-0.594984	-0.000785724	0.115237	0.00625952	0.232731	-0.00070112	-0.165626	-0.00355548	-0.0587193	-0.00522685	-0.326151	-0.00655289	-0.274652	0.00347318	0.0669812	0.00577532	0.167124	-0.00122692	-0.79849	0.00887661	-0.00164317	-0.0109052	0.0272537	-0.000383571	-0.73268	-0.204672	0.00584304	0.0209134	-0.0475067	0.113878	0.51311
3.98	0.24672	0.00994497	-0.103852	-0.0120811	-0.1721	0.0157621	-0.0651904	0.000574203	0.805285	0.00066301	-8.13E-05	0.00063072	0.0812029	-0.0236084	0.0215102	0.00441995	-0.0508827	-0.0136354	-0.594918	0.0137251	0.11544	0.0244439	0.232706	-0.00643324	-0.165713	-0.0111542	-0.0587842	-0.0129577	-0.326129	0.0104893	-0.27461	0.00546573	0.0671197	0.0151328	0.167106	-0.00407293	-0.798421	0.0024197	-0.0017256	-0.00622413	0.0272367	-0.00255139	-0.735207	-0.29821	0.00764753	0.29249	-0.0469507	-0.00707586	0.515848
3.99	0.246856	0.0113465	-0.103926	-0.013553	-0.171866	0.0246599	-0.0651843	0.000577874	0.805295	0.000912837	-7.75E-05	0.000117934	0.0809345	-0.0289047	0.0215422	0.000454626	-0.0510711	-0.02582	-0.594758	0.0179652	0.115555	-0.000272204	0.232666	-0.00309673	-0.16588	-0.0139934	-0.0588562	-0.0112853	-0.325997	0.0167937	-0.274534	0.00899054	0.0671555	-0.00746894	0.167065	-0.00408805	-0.798409	0.00145483	-0.00178714	-0.00480981	0.027205	-0.00319146	-0.737934	-0.270416	0.0115134	0.436532	-0.0474573	-0.0895197	0.517732
4	0.246995	0.0098189	-0.103991	-0.0125212	-0.171581	0.0261252	-0.06518	0.000177507	0.805303	0.000745338	-7.83E-05	-0.000274033	0.080654	-0.0262583	0.0215544	-0.000679805	-0.0513656	-0.0318208	-0.594582	0.0168016	0.115553	0.00264215	0.232635	-0.00283123	-0.166037	-0.0108422	-0.0589058	-0.00812611	-0.325821	0.019664	-0.27445	0.00666691	0.0670802	-0.00450141	0.167029	-0.00320849	-0.798423	-0.00236477	-0.00182438	-0.00259625	0.0271774	-0.00187343	-0.739921	-0.171876	0.0163342	0.497276	-0.0484721	-0.112114	0.51823
4.01	0.247099	0.00500514	-0.104034	-0.00918579	-0.171307	0.0243571	-0.0651804	-0.00028104	0.805309	0.000472083	-8.28E-05	-0.000607098	0.0804412	-0.0166213	0.0215461	-0.0032489	-0.051677	-0.0311467	-0.594444	0.0113039	0.115541	-0.0055969	0.232614	-0.00103505	-0.16612	-0.00149009	-0.0589455	-0.00478425	-0.325621	0.0203329	-0.274421	-0.00167351	0.0670104	-0.0102641	0.167012	-3.11E-05	-0.798468	-0.00397874	-0.00184719	-0.00149548	0.0271623	-0.000922845	-0.740822	-0.0631123	0.0214906	0.518941	-0.0495443	-0.103796	0.517782
4.02	0.24714	-0.00208778	-0.104052	-0.00639957	-0.171061	0.0218334	-0.0651852	-0.000608529	0.805311	0.000149516	-9.01E-05	-0.000845462	0.0803361	-0.00415789	0.0215153	-0.00366117	-0.0519831	-0.0295084	-0.59436	0.00516948	0.115487	-0.00634794	0.232603	-6.29E-05	-0.166094	0.00972067	-0.0589902	-0.00182047	-0.325422	0.0186402	-0.274472	-0.00924535	0.0668673	-0.0168943	0.167023	0.00401294	-0.798509	-0.00263608	-0.00185423	0.000358993	0.0271554	-0.000126831	-0.740711	0.0275298	0.0266854	0.517495	-0.0504825	-0.0822405	0.516825
4.03	0.247116	-0.00656567	-0.104059	-0.00523751	-0.170845	0.0197415	-0.0651923	-0.000841023	0.80531	-0.000293492	-9.92E-05	-0.000944937	0.080333	0.0025077	0.0214842	-0.00297707	-0.0522691	-0.0279686	-0.594323	0.00258263	0.115393	-0.0117893	0.232598	0.000849322	-0.165963	0.0179829	-0.0590505	-0.000842492	-0.325236	0.0172343	-0.274601	-0.016081	0.0666877	-0.0191239	0.167069	0.00610182	-0.798533	-0.00153525	-0.00184216	0.00091804	0.0271585	0.000396735	-0.739943	0.0685421	0.0317009	0.499781	-0.0511623	-0.0482388	0.515824
4.04	0.247046	-0.0108825	-0.104059	-0.00486152	-0.170648	0.0187755	-0.0652011	-0.000890253	0.805307	-0.000398962	-0.000109311	-0.00106866	0.0803968	0.00928806	0.0214572	-0.0015478	-0.0525426	-0.0271244	-0.594312	-0.000228697	0.115275	-0.0142591	0.232603	0.000786006	-0.165747	0.0267027	-0.0591185	0.000985476	-0.325057	0.0164633	-0.2748	-0.0241728	0.0664916	-0.0216401	0.16714	0.00941474	-0.798536	0.000578248	-0.00183116	0.00202821	0.0271623	0.000334149	-0.738815	0.105917	0.0365866	0.488475	-0.0515876	-0.0300659	0.514828
4.05	0.246959	-0.0109143	-0.104058	-0.00472614	-0.170464	0.0165201	-0.0652103	-0.000960368	0.805303	-0.000416982	-0.000120276	-0.00111306	0.080488	0.00983021	0.02144	0.000498324	-0.052797	-0.021989	-0.594312	-0.000152181	0.115273	0.0184092	0.232596	-0.00222839	-0.165488	0.0275888	-0.0591869	0.00116405	-0.32488	0.0173982	-0.275048	-0.0257762	0.0664033	0.0101051	0.167221	0.00829717	-0.79855	-0.00111563	-0.00181939	0.00214807	0.0271658	0.000952825	-0.737466	0.127491	0.0413433	0.457235	-0.0519151	-0.0384835	0.513969
4.06	0.246855	-0.0144802	-0.104042	0.00118946	-0.170324	0.0103047	-0.065221	-0.00109547	0.805298	-0.000470474	-0.000131649	-0.00113901	0.0806186	0.0188223	0.0214157	-0.00285901	-0.0529643	-0.0126629	-0.594337	-0.00519593	0.115377	0.00533529	0.232588	-0.000217743	-0.165212	0.029131	-0.0592408	0.0064787	-0.324704	0.0122996	-0.275297	-0.0232711	0.066475	0.00593309	0.167291	0.00638905	-0.798579	-0.00190227	-0.00178695	0.00760757	0.0271663	-0.0010033	-0.735359	0.247402	0.0445269	0.125968	-0.0527535	-0.117981	0.512467
4.07	0.246718	-0.0130297	-0.103978	0.0101516	-0.170329	-0.0097258	-0.0652306	-0.000727989	0.805294	-0.00022858	-0.000141497	-0.000746148	0.0808193	0.0221174	0.0213616	-0.00371733	-0.0530056	0.00580235	-0.594393	-0.00672256	0.115489	0.00850427	0.232584	-0.000107147	-0.164973	0.0143459	-0.0592206	0.010275	-0.324664	-0.00771117	-0.275433	-0.00335657	0.0666066	0.0132012	0.167315	-0.000233405	-0.798579	0.00261591	-0.00170464	0.00791326	0.0271593	0.00164781	-0.73303	0.211917	0.0435744	-0.253703	-0.0536614	-0.0213434	0.511177
4.08	0.246607	-0.00612648	-0.103904	0.0124605	-0.170532	-0.0234362	-0.0652354	-0.000267074	0.805294	0.000283889	-0.000146685	-0.000320998	0.0810064	0.016152	0.0213215	-0.0013556	-0.0528832	0.0161367	-0.594457	-0.00566733	0.11546	-0.00726021	0.232584	-0.00102495	-0.164898	-0.00318033	-0.0591365	0.00980956	-0.324827	-0.0239668	-0.275374	0.0129565	0.0666411	-0.00193173	0.167285	-0.00591103	-0.798546	0.00374399	-0.00163505	0.00689126	0.0271925	0.0040709	-0.731511	0.1302	0.0398355	-0.452734	-0.0533917	0.0787884	0.510703
4.09	0.246558	0.00136986	-0.103858	0.0102005	-0.170814	-0.0282396	-0.0652361	1.96E-05	0.805297	0.000314734	-0.00014782	8.93E-05	0.0811135	0.00667723	0.0213172	0.000925083	-0.0526859	0.0229112	-0.594502	-0.00412648	0.115451	0.00179571	0.232573	-0.000571634	-0.16497	-0.0156639	-0.0590271	0.00639955	-0.325103	-0.0298423	-0.275198	0.0214405	0.066682	0.00962768	0.16722	-0.00873543	-0.798526	0.000465682	-0.00157047	0.00496538	0.0272333	0.00429165	-0.730738	0.0833617	0.0348298	-0.524407	-0.0523958	0.117785	0.510587
4.1	0.246557	0.00407253	-0.103842	0.00836762	-0.17111	-0.0275721	-0.0652358	8.53E-05	0.805298	0.000198809	-0.000145324	0.000382777	0.0811674	0.00418004	0.0213308	0.000816594	-0.0524542	0.0221424	-0.594553	-0.00571225	0.115432	-0.00427065	0.232567	0.00025984	-0.165114	-0.0170698	-0.058928	0.00464619	-0.325411	-0.0298062	-0.274992	0.0190561	0.0667589	0.00536445	0.167155	-0.00631427	-0.798527	-0.000821456	-0.00153173	0.00159809	0.0272685	0.00217823	-0.730302	0.0639988	0.0294811	-0.532401	-0.0512232	0.115496	0.510484
4.11	0.246573	0.00565702	-0.103834	0.00641581	-0.171376	-0.0235493	-0.0652357	9.31E-05	0.805298	0.00015629	-0.00014041	0.000590165	0.0812031	0.00133946	0.0213359	0.000314256	-0.052258	0.0170039	-0.594614	-0.00615669	0.115383	-0.00744976	0.232568	0.00185297	-0.165247	-0.0150839	-0.0588414	0.00303416	-0.325695	-0.0257216	-0.274836	0.0127471	0.0668265	0.00713991	0.167104	-0.00382795	-0.798533	-0.00148248	-0.00151902	0.00117582	0.0272735	-0.000779979	-0.73013	0.0303949	0.0242817	-0.51372	-0.0502672	0.0798149	0.510545
4.12	0.246608	0.00607516	-0.103833	0.00462647	-0.171611	-0.0222014	-0.0652356	2.13E-05	0.805299	-0.000211441	-0.000133195	0.000826501	0.0812125	0.000538178	0.0213418	0.00176222	-0.0520984	0.014389	-0.594673	-0.00678277	0.115258	-0.016066	0.232582	0.00266959	-0.165377	-0.0131909	-0.0587751	0.000840359	-0.325948	-0.0242965	-0.274725	0.00926375	0.0668514	-0.00462245	0.16707	-0.00164923	-0.798542	-0.00127412	-0.00151536	-0.000147972	0.0272682	0.00071723	-0.730182	0.00969552	0.0192213	-0.496629	-0.0495819	0.0583711	0.510614
4.13	0.246636	0.00419076	-0.103834	0.0046531	-0.171825	-0.0186176	-0.065236	-0.00015626	0.805296	-0.000344571	-0.000123991	0.000988029	0.0812379	0.00339075	0.0213555	0.0016977	-0.051967	0.0107845	-0.594753	-0.0086214	0.115072	-0.0202459	0.232608	0.00305411	-0.165476	-0.00829008	-0.0587228	0.00167884	-0.326181	-0.0209153	-0.274653	0.00414877	0.0667686	-0.010299	0.167066	0.00109357	-0.798535	0.00181339	-0.00152857	-0.00136549	0.027271	-0.000307429	-0.73041	-0.00903511	0.0143684	-0.474474	-0.0490951	0.042791	0.510705
4.14	0.246673	0.00548965	-0.103833	0.00399515	-0.171995	-0.0153684	-0.0652373	-0.000185691	0.805291	-0.000487461	-0.000113351	0.00113306	0.0812546	0.00059658	0.0213682	0.00129533	-0.0518659	0.0100283	-0.594838	-0.00791068	0.114897	-0.0061042	0.232636	0.00270364	-0.165559	-0.00895269	-0.0586865	0.000264077	-0.326377	-0.0184663	-0.274622	0.00340553	0.0666986	0.00283384	0.167072	-0.00017926	-0.798532	-0.000220267	-0.00154133	-0.0016921	0.0272616	-0.000726095	-0.730877	-0.0342748	0.00971977	-0.459125	-0.0487901	0.0161798	0.511021
4.15	0.2467	0.00059609	-0.103829	0.00280869	-0.172139	-0.0111969	-0.0652383	-0.000120311	0.805286	-0.00041412	-0.000101432	0.00123894	0.0812778	0.00550209	0.02138	0.00185418	-0.0517518	0.00996656	-0.59492	-0.00802965	0.114952	0.00308959	0.232659	0.000405173	-0.165628	-0.00295418	-0.0586656	-0.00155036	-0.326534	-0.0112961	-0.274592	0.00280466	0.0668118	0.00593652	0.167071	-0.000853414	-0.798516	0.00740363	-0.00158661	-0.00998751	0.0272573	0.00111098	-0.731746	-0.131233	0.00613507	-0.165532	-0.0481192	0.133822	0.512037
4.16	0.246714	0.00432549	-0.103855	-0.00830699	-0.172144	0.0100142	-0.0652365	0.000444594	0.805285	0.000259405	-9.00E-05	0.000982302	0.0812586	-0.012721	0.0214113	0.00406965	-0.0517565	-0.0108603	-0.594929	0.00703844	0.115048	0.0241139	0.232656	-0.00289738	-0.165668	-0.00434484	-0.0587076	-0.00954318	-0.326568	0.00611525	-0.274574	0.0024542	0.0668804	0.0150477	0.167071	-0.00281233	-0.798436	0.00655788	-0.00168572	-0.00795776	0.0272616	-0.00079846	-0.733808	-0.269732	0.00646764	0.181442	-0.047062	0.0489276	0.514549
4.17	0.246818	0.0116718	-0.103926	-0.0139051	-0.171938	0.023807	-0.0652301	0.000748674	0.805292	0.000801501	-8.22E-05	0.000553846	0.0810464	-0.0287699	0.0214514	0.0010603	-0.0519267	-0.0228074	-0.594808	0.0163822	0.115277	0.0105255	0.232617	-0.00375363	-0.165787	-0.0123867	-0.0587951	-0.0130617	-0.326451	0.016869	-0.274541	0.00504606	0.0670013	0.00206954	0.167052	-0.00304783	-0.798403	0.000264823	-0.00174901	-0.00592446	0.0272396	-0.00276128	-0.736624	-0.297869	0.00952198	0.380872	-0.047121	-0.0590024	0.516988
4.18	0.246967	0.0116844	-0.103996	-0.0144397	-0.171646	0.0284471	-0.0652229	0.000586399	0.805301	0.000852507	-7.89E-05	0.000125772	0.080746	-0.0309345	0.0214646	-0.000328841	-0.0522056	-0.033604	-0.594629	0.0191808	0.115283	-0.000603706	0.232591	-0.00314891	-0.165948	-0.0124655	-0.0588623	-0.0106824	-0.32627	0.0210361	-0.274483	0.0059878	0.066953	-0.00601722	0.167024	-0.00291565	-0.798412	-0.00299343	-0.00180219	-0.00331618	0.0272086	-0.00262552	-0.739057	-0.224619	0.0139972	0.475753	-0.0479695	-0.106862	0.518082
4.19	0.247099	0.0069278	-0.104058	-0.0111496	-0.17134	0.0264403	-0.065219	0.00018202	0.805307	0.000510158	-7.96E-05	-0.000265375	0.0804742	-0.0216041	0.0214737	-0.00179395	-0.0525405	-0.0324737	-0.594458	0.0140933	0.115296	0.000437162	0.232568	-0.000873639	-0.166068	-0.00491416	-0.0589185	-0.00646486	-0.326058	0.0212608	-0.274447	0.000468049	0.066905	-0.00684287	0.167006	0.000119457	-0.798455	-0.00357252	-0.00182655	-0.00270165	0.0271894	-0.000838107	-0.740501	-0.115423	0.0190414	0.512398	-0.0490439	-0.109176	0.517997
4.2	0.247174	0.0015446	-0.104094	-0.00904826	-0.171064	0.0247448	-0.0652196	-0.000234214	0.805311	0.000282569	-8.40E-05	-0.000579769	0.0803067	-0.0120744	0.0214596	-0.00266567	-0.052863	-0.0320493	-0.594343	0.00935479	0.115276	-0.0032146	0.232553	-0.000871096	-0.166089	0.00509721	-0.0589687	-0.0043122	-0.325841	0.021501	-0.274479	-0.00749579	0.0667916	-0.0149613	0.167015	0.00308649	-0.798505	-0.00418687	-0.00184135	4.17E-05	0.027178	-0.000917028	-0.740857	-0.0130804	0.0242409	0.519501	-0.0500483	-0.0926047	0.51722
4.21	0.24718	-0.00438805	-0.10412	-0.00714729	-0.17082	0.021069	-0.0652236	-0.00046828	0.805312	-0.000162273	-9.05E-05	-0.000717811	0.0802465	-0.00178453	0.0214443	-0.00216423	-0.0531706	-0.0294581	-0.594279	0.00428285	0.115213	-0.00788678	0.232547	0.000693955	-0.165997	0.0153258	-0.0590416	-0.00298878	-0.325633	0.0186997	-0.2746	-0.0156754	0.0666248	-0.0186393	0.167062	0.00658847	-0.798541	-0.00263687	-0.00183067	0.00138872	0.0271805	0.00070451	-0.740326	0.049497	0.0293703	0.494993	-0.0508807	-0.0665539	0.516141
4.22	0.24713	-0.00897035	-0.104132	-0.00634073	-0.17061	0.0197014	-0.065229	-0.000564556	0.805309	-0.000365595	-9.83E-05	-0.000855139	0.0802731	0.00538024	0.0214282	-0.000616618	-0.0534565	-0.028386	-0.594253	0.00124085	0.115135	-0.00914424	0.23255	0.000660536	-0.165814	0.0243614	-0.0591221	-0.00129554	-0.325445	0.0179797	-0.27479	-0.0237194	0.0664392	-0.0192023	0.167137	0.00931983	-0.798552	0.000212423	-0.00182525	0.00132091	0.0271888	0.000190288	-0.739389	0.0872607	0.0342932	0.493813	-0.0513996	-0.0374681	0.515205
4.23	0.247055	-0.0102284	-0.104138	-0.00527809	-0.170415	0.0181171	-0.0652352	-0.000646363	0.805305	-0.000544866	-0.000107464	-0.000972844	0.0803454	0.00799852	0.0214194	0.000440077	-0.0537252	-0.0261093	-0.594254	-6.54E-05	0.115045	0.000670177	0.232553	-0.00033624	-0.165568	0.0267951	-0.0592028	0.000336484	-0.325259	0.0169945	-0.275045	-0.0262788	0.0662653	-0.00773327	0.167225	0.00888524	-0.79856	-0.000352977	-0.00182055	0.000938414	0.0271873	-0.000179333	-0.738142	0.10316	0.0391094	0.484898	-0.0517603	-0.0258853	0.514238
4.24	0.246971	-0.0115621	-0.104142	-0.00243381	-0.170247	0.0142688	-0.0652414	-0.000755802	0.8053	-0.000590556	-0.000117512	-0.00105894	0.0804345	0.0124642	0.0214225	-0.000435011	-0.0539353	-0.015734	-0.594261	-0.00260335	0.115156	0.00602723	0.232548	-0.000307548	-0.16532	0.0271999	-0.0592782	0.00269868	-0.325074	0.0169938	-0.275295	-0.0254347	0.0663227	0.00593296	0.167308	0.00854444	-0.798583	-0.00261714	-0.00180893	0.00272512	0.0271922	2.97E-05	-0.736534	0.201977	0.0434418	0.343073	-0.0522183	-0.0704169	0.513216
4.25	0.246846	-0.0142634	-0.104096	0.00807676	-0.170166	0.0011452	-0.0652491	-0.000686561	0.805295	-0.000391732	-0.00012811	-0.000968226	0.0806058	0.0218918	0.0213805	-0.00540714	-0.0540435	-0.00323348	-0.594312	-0.00680616	0.115212	0.00964213	0.232554	-0.000255241	-0.165052	0.0212969	-0.0592926	0.0113457	-0.324946	0.00326898	-0.2755	-0.0124966	0.0664123	0.0167162	0.167359	0.00193936	-0.798596	0.000964073	-0.00175315	0.00713103	0.0271757	-0.00249379	-0.734115	0.237296	0.0444766	-0.103714	-0.0533591	-0.082081	0.511579
4.26	0.246716	-0.00844104	-0.104014	0.0133638	-0.170279	-0.0184885	-0.0652531	-0.000166707	0.805293	-0.000124071	-0.000135567	-0.000511549	0.0808099	0.0185796	0.0213259	-0.00409388	-0.0539913	0.0131781	-0.594381	-0.0073591	0.115251	-0.00484902	0.232561	0.00213009	-0.164903	0.00200174	-0.0592286	0.0109843	-0.32501	-0.0175608	-0.275519	0.0080897	0.0665436	0.00253023	0.167351	-0.00502256	-0.798566	0.00296782	-0.00167798	0.00590268	0.0271768	0.00272685	-0.732182	0.171042	0.0418259	-0.376238	-0.0536338	0.0392405	0.510766
4.27	0.246637	-0.00138694	-0.103944	0.0111796	-0.170537	-0.0260377	-0.065253	0.000208476	0.805294	0.000258026	-0.000138875	-0.000142245	0.0809631	0.0104547	0.0212969	0.000149977	-0.0538257	0.0189519	-0.594452	-0.00619296	0.115201	-0.0016448	0.232564	0.000188654	-0.164916	-0.0112511	-0.0591162	0.00804577	-0.325248	-0.0277188	-0.275384	0.017691	0.0665159	0.00111484	0.167305	-0.0055353	-0.798531	0.00226312	-0.00161505	0.00705565	0.0272153	0.00433012	-0.731098	0.102757	0.0372668	-0.501257	-0.0529044	0.106532	0.510539
4.28	0.246623	0.00350678	-0.103908	0.00992652	-0.170833	-0.0284007	-0.0652501	0.000291121	0.805296	0.000213894	-0.000138538	0.000197678	0.0810367	0.00522317	0.0212943	-5.99E-05	-0.0536025	0.0234019	-0.594513	-0.00705953	0.115194	-0.00230929	0.232565	0.0013027	-0.165046	-0.0185581	-0.0589981	0.00571903	-0.325548	-0.030238	-0.275178	0.0215817	0.0665857	0.00738519	0.16724	-0.00644717	-0.798525	-1.91E-06	-0.00156601	0.00295645	0.0272556	0.00346857	-0.730537	0.0702601	0.0320048	-0.533404	-0.0517608	0.120377	0.510448
4.29	0.24664	0.0055213	-0.103888	0.00767486	-0.171112	-0.024623	-0.0652469	0.000312617	0.805296	0.000151946	-0.000135276	0.000452731	0.0810728	0.00238869	0.0212894	-0.000811444	-0.053389	0.0186798	-0.59458	-0.00688928	0.115155	-0.00601077	0.232572	0.00134536	-0.165206	-0.0174683	-0.0588931	0.00430924	-0.325844	-0.0273542	-0.274983	0.0167855	0.0666535	0.00878598	0.167179	-0.00582579	-0.798532	-0.00151322	-0.00154435	0.00137393	0.0272718	-8.61E-05	-0.730218	0.0399523	0.0267008	-0.511952	-0.0506453	0.095568	0.510379
4.3	0.246673	0.00648331	-0.103873	0.00655281	-0.171358	-0.0229357	-0.0652438	0.000304823	0.805296	-0.000141792	-0.000129654	0.000694489	0.0810863	0.000373068	0.021277	-0.000624663	-0.0532144	0.0158003	-0.594643	-0.00685373	0.115064	-0.0115731	0.232588	0.00250977	-0.165351	-0.0162629	-0.0588028	0.00268873	-0.326109	-0.0250206	-0.27484	0.0128004	0.0667196	0.00215953	0.167133	-0.00318313	-0.798537	-0.00172239	-0.00153724	-0.000131743	0.027264	-0.000195134	-0.730189	0.0192518	0.0215749	-0.505232	-0.0498519	0.0684721	0.510479
4.31	0.246705	0.00461416	-0.103865	0.00583897	-0.171584	-0.0205957	-0.0652417	0.000186323	0.805294	-0.000377378	-0.0001219	0.00085914	0.0811049	0.00309964	0.0212743	0.000406346	-0.0530685	0.0127256	-0.59472	-0.00914183	0.114891	-0.0236837	0.232617	0.00443284	-0.165473	-0.011294	-0.0587334	0.00275985	-0.326354	-0.0230962	-0.274737	0.00770648	0.0666623	-0.0118374	0.167117	0.00011661	-0.798533	0.00120178	-0.00154321	-0.00130735	0.0272634	0.000350098	-0.730331	0.00364643	0.0166225	-0.485197	-0.0492856	0.0476953	0.510557
4.32	0.246742	0.00646182	-0.103862	0.00458758	-0.171772	-0.0164271	-0.0652405	0.000152931	0.80529	-0.000433911	-0.00011253	0.00101747	0.0811178	5.84E-05	0.0212789	-0.000236564	-0.0529585	0.0095417	-0.594805	-0.00816276	0.114669	-0.0183564	0.232658	0.00419681	-0.165573	-0.0107941	-0.0586813	0.00135633	-0.326566	-0.0188704	-0.274682	0.00400033	0.0665617	-0.00737083	0.167122	0.000474247	-0.79853	-0.000904621	-0.00155185	-0.00136996	0.0272612	-0.000602772	-0.730682	-0.0231383	0.0118885	-0.466322	-0.048893	0.0289374	0.510765
4.33	0.246788	0.00451518	-0.103857	0.00475205	-0.171928	-0.0145414	-0.0652395	0.000118027	0.805286	-0.000462468	-0.000101699	0.00114629	0.0811191	0.00218992	0.0212786	-0.00033296	-0.0528601	0.0116537	-0.594885	-0.00900944	0.114618	0.00997167	0.232687	0.00276674	-0.165669	-0.008388	-0.0586434	0.000384048	-0.326746	-0.0162002	-0.274643	0.00380393	0.0665966	0.0134098	0.167123	-0.000136662	-0.798535	0.00180994	-0.00156586	-0.00397339	0.0272543	-0.000183087	-0.731287	-0.0637728	0.00740237	-0.386834	-0.0486656	0.0655833	0.51128
4.34	0.246794	0.000885846	-0.103863	-0.00313024	-0.172026	-0.00096869	-0.0652373	0.000447953	0.805283	-0.000214284	-8.99E-05	0.00114407	0.0811433	-0.00280891	0.0212938	0.00334419	-0.0527834	-0.00171055	-0.594943	-7.06E-05	0.114689	0.00893264	0.232695	-0.000409104	-0.165719	-0.00241448	-0.0586533	-0.00611699	-0.326856	-0.00304305	-0.274613	0.00276394	0.0666592	0.00535318	0.167123	-0.000375629	-0.798474	0.00903176	-0.00164711	-0.00954174	0.0272646	0.00130636	-0.732736	-0.212091	0.00585141	0.0395325	-0.0474427	0.107486	0.51316
4.35	0.246847	0.00912647	-0.103919	-0.0125389	-0.171913	0.0184402	-0.0652303	0.000857114	0.805286	0.000674433	-8.03E-05	0.000763067	0.0810219	-0.0229061	0.0213373	0.00323815	-0.0528885	-0.0175032	-0.594878	0.0120468	0.1149	0.0241784	0.232674	-0.00430338	-0.165796	-0.00944693	-0.0587273	-0.0127602	-0.32681	0.0122556	-0.274586	0.00353889	0.0667818	0.0144916	0.167117	-0.00310662	-0.798409	0.0029326	-0.0017246	-0.00640925	0.027258	-0.00222265	-0.735314	-0.304984	0.00779827	0.302162	-0.0469507	-0.0121095	0.515889
4.36	0.246984	0.011941	-0.103994	-0.0141674	-0.171652	0.0261285	-0.065221	0.000866257	0.805294	0.000885979	-7.48E-05	0.000321871	0.0807492	-0.0295445	0.0213663	0.000613463	-0.0531132	-0.0281416	-0.594725	0.0160286	0.115009	-0.000154588	0.232645	-0.000664465	-0.165949	-0.0133052	-0.0588085	-0.0119306	-0.326654	0.0186812	-0.27454	0.006197	0.0668274	-0.00480339	0.167091	-0.00359099	-0.798403	-0.000864998	-0.0017859	-0.00553993	0.0272258	-0.00296071	-0.738038	-0.264187	0.011737	0.441659	-0.0475008	-0.091965	0.517713
4.37	0.247117	0.00981885	-0.104059	-0.012846	-0.171353	0.0268672	-0.0652135	0.000519469	0.805302	0.000613476	-7.38E-05	-9.50E-05	0.0804743	-0.0266947	0.0213836	0.000102296	-0.0534205	-0.0316925	-0.59456	0.0163386	0.115041	0.00642894	0.23262	-0.00231196	-0.166086	-0.00990632	-0.0588665	-0.00864157	-0.326456	0.0214175	-0.274488	0.00425087	0.0667711	-0.00589492	0.167069	-0.00146175	-0.798423	-0.00331636	-0.00182865	-0.00319343	0.0271982	-0.00140445	-0.739975	-0.167086	0.0165853	0.499305	-0.0485326	-0.112945	0.518153
4.38	0.247218	0.00287363	-0.104109	-0.00929233	-0.17107	0.0243977	-0.0652105	9.00E-05	0.805307	0.000280683	-7.65E-05	-0.000428268	0.0802612	-0.0140745	0.0213932	-0.00118659	-0.0537305	-0.0298588	-0.594426	0.00989679	0.115079	0.00287204	0.2326	-0.00125555	-0.166162	0.00114097	-0.0589187	-0.00464762	-0.326244	0.0205193	-0.274478	-0.00332072	0.0666967	-0.0101648	0.167065	0.00196695	-0.798474	-0.00212973	-0.00185037	-0.001978	0.0271875	-0.00069184	-0.740821	-0.0580155	0.0217509	0.519129	-0.0495952	-0.100392	0.517671
4.39	0.247244	-0.0016045	-0.104131	-0.00649634	-0.170827	0.0215061	-0.0652118	-0.000346506	0.805308	-0.000122197	-8.20E-05	-0.000689108	0.0801818	-0.00414825	0.0213879	-0.00136146	-0.054016	-0.0267498	-0.594367	0.00307301	0.115105	1.54E-06	0.232594	0.000556831	-0.166117	0.00991623	-0.0589727	-0.00202293	-0.326042	0.0190964	-0.27455	-0.0111376	0.0665475	-0.01757	0.1671	0.00454488	-0.798507	-0.00368992	-0.0018609	-0.000343492	0.0271828	-0.000551903	-0.74066	0.0331494	0.0269393	0.51649	-0.0505183	-0.0821751	0.516701
4.4	0.247215	-0.00764643	-0.104136	-0.00458483	-0.170618	0.018999	-0.0652164	-0.000512872	0.805305	-0.000380886	-8.98E-05	-0.000850291	0.0801985	0.00514095	0.021382	-0.000156238	-0.054269	-0.0240044	-0.594361	-0.000342973	0.115075	-0.00449349	0.232597	0.00145501	-0.165967	0.020757	-0.0590343	5.71E-05	-0.325854	0.0171397	-0.274714	-0.0203649	0.0663713	-0.0177563	0.167162	0.00845211	-0.798532	-0.000686391	-0.00185846	0.000122533	0.0271821	-8.47E-05	-0.739865	0.0704146	0.0319389	0.499218	-0.0511785	-0.046129	0.515718
4.41	0.247144	-0.011393	-0.104135	-0.00408595	-0.170429	0.0179931	-0.0652224	-0.000705036	0.805301	-0.000611565	-9.92E-05	-0.00106128	0.0802729	0.0102718	0.0213812	0.000477781	-0.0544999	-0.022634	-0.594368	-0.00130061	0.114996	-0.0108794	0.232608	0.00174631	-0.165736	0.0283577	-0.0591057	0.0018064	-0.325677	0.0162916	-0.274951	-0.0270179	0.0661865	-0.0211004	0.16725	0.0102217	-0.798541	0.00127185	-0.001852	0.00163824	0.0271824	-0.000477101	-0.738719	0.102717	0.0368141	0.486645	-0.0515936	-0.0289423	0.514725
4.42	0.247044	-0.0104533	-0.104123	-0.00274935	-0.170265	0.0151614	-0.0652293	-0.000744691	0.805294	-0.000663654	-0.000110449	-0.0012116	0.0803907	0.0111449	0.0213739	-0.000583781	-0.0547037	-0.0173697	-0.594394	-0.0027511	0.115004	0.0145374	0.232624	-0.000601924	-0.165455	0.0271703	-0.0591612	0.00345089	-0.325505	0.01686	-0.275223	-0.0274454	0.0661031	0.00925961	0.167348	0.0091067	-0.798541	-0.00230137	-0.00184951	0.00124136	0.0271799	-2.24E-05	-0.737374	0.132072	0.0415466	0.448231	-0.05192	-0.0417283	0.513886
4.43	0.246946	-0.0132185	-0.104099	0.00308189	-0.170142	0.00770524	-0.0652382	-0.000955779	0.805287	-0.000557909	-0.000123348	-0.0013079	0.0805276	0.0192116	0.0213418	-0.00437227	-0.0548356	-0.00855045	-0.594441	-0.00681839	0.115086	0.00616567	0.23263	9.20E-05	-0.165179	0.0273326	-0.0592038	0.00793286	-0.325339	0.0103592	-0.275492	-0.0235839	0.0661838	0.00905604	0.167432	0.00593911	-0.798584	-0.00341139	-0.00181042	0.00756453	0.0271754	-0.0012209	-0.735236	0.245481	0.0445368	0.0998866	-0.0527983	-0.118032	0.512371
4.44	0.246807	-0.0124754	-0.104024	0.0116554	-0.170183	-0.0120643	-0.0652463	-0.000590209	0.805282	-0.000352844	-0.00013513	-0.000982963	0.0807441	0.0226317	0.0212703	-0.00585056	-0.0548381	0.00770866	-0.594519	-0.00752686	0.115176	0.0061556	0.232639	0.000897006	-0.164948	0.0126904	-0.0591675	0.0112936	-0.325322	-0.00952538	-0.275621	-0.00223568	0.0663423	0.015856	0.167457	-0.000587147	-0.798585	0.00261372	-0.00172978	0.00859424	0.0271706	0.00107169	-0.732968	0.206194	0.0433803	-0.268504	-0.0536504	-0.0141331	0.511153
4.45	0.246694	-0.005794	-0.103944	0.0139044	-0.170417	-0.0262096	-0.0652498	-0.000142337	0.805282	0.000298554	-0.000142911	-0.000578583	0.0809411	0.0169174	0.021208	-0.00402592	-0.0547001	0.0173516	-0.594594	-0.00683847	0.115138	-0.00888778	0.232643	0.000372185	-0.164884	-0.00504151	-0.0590693	0.0112005	-0.325513	-0.026744	-0.275548	0.0146692	0.066382	-0.00266862	0.167423	-0.00517865	-0.798551	0.00357066	-0.00165633	0.00686794	0.0272024	0.00390144	-0.73153	0.125375	0.0395428	-0.458362	-0.0533302	0.0821076	0.510716
4.46	0.246645	0.00162343	-0.103897	0.0109961	-0.170725	-0.0303748	-0.0652499	0.000108573	0.805285	0.000370349	-0.000146725	-0.000190403	0.0810516	0.0073802	0.0211826	-0.00116396	-0.0545	0.0228021	-0.594644	-0.00443482	0.115109	0.00264582	0.232635	-0.00163752	-0.164966	-0.0163616	-0.0589463	0.00779516	-0.325814	-0.0316351	-0.275358	0.0214081	0.0664529	0.0171116	0.167354	-0.0076051	-0.798534	-0.000353843	-0.00158647	0.00531975	0.0272419	0.00377265	-0.7308	0.0774967	0.0345034	-0.526161	-0.0523105	0.117548	0.510598
4.47	0.246647	0.00481572	-0.10388	0.00826483	-0.171041	-0.0293352	-0.0652494	4.00E-05	0.805287	0.000241714	-0.000146824	0.00013267	0.0811014	0.00323795	0.0211766	-0.000527956	-0.0542662	0.0222932	-0.594691	-0.00507646	0.115093	-0.00531125	0.232627	-0.000268875	-0.165113	-0.0177901	-0.0588321	0.00539908	-0.326131	-0.0302909	-0.275152	0.0185092	0.0666019	0.0088185	0.167281	-0.00635714	-0.798545	-0.00264815	-0.00154379	0.00245041	0.0272749	0.00208473	-0.730392	0.0620089	0.029156	-0.532065	-0.0511556	0.112018	0.510493
4.48	0.246662	0.00558824	-0.103879	0.00625085	-0.171325	-0.0260556	-0.0652494	-1.96E-05	0.805287	0.0001584	-0.000144036	0.000414033	0.0811325	0.00143084	0.0211754	-0.000242808	-0.054069	0.0177027	-0.59474	-0.00511226	0.11503	-0.0063237	0.232627	0.000853826	-0.165247	-0.0154576	-0.0587387	0.00356457	-0.326423	-0.0276969	-0.274995	0.0137463	0.0666659	0.00567865	0.167233	-0.00408824	-0.798555	-0.00222512	-0.00152089	0.00145059	0.0272816	-9.04E-05	-0.73024	0.0316298	0.0239694	-0.511793	-0.0502188	0.0779444	0.510557
4.49	0.246697	0.00613882	-0.103885	0.00411531	-0.171583	-0.0236773	-0.0652496	-9.76E-05	0.805287	-0.000151037	-0.000138238	0.000732131	0.081138	-0.000257129	0.0211772	0.00160054	-0.0539009	0.0146011	-0.594791	-0.00455539	0.114909	-0.0179084	0.232634	0.000695971	-0.165387	-0.0142967	-0.0586666	0.000121355	-0.326693	-0.0251922	-0.274869	0.0110729	0.0666812	-0.00515844	0.167199	-0.00159744	-0.798572	-0.00182697	-0.00151666	0.000572807	0.027279	0.000262164	-0.730301	0.00968571	0.018923	-0.495072	-0.0495528	0.0576398	0.510634
4.5	0.246728	0.00425413	-0.103895	0.00436843	-0.17181	-0.0207344	-0.0652504	-0.000219476	0.805286	-0.000339002	-0.000129832	0.00095512	0.0811497	0.00246424	0.0211926	0.0017693	-0.0537599	0.0125492	-0.594848	-0.00697758	0.114735	-0.0149827	0.232649	0.00234444	-0.165501	-0.00987225	-0.0586193	0.000890351	-0.326942	-0.0229026	-0.274779	0.00694239	0.0666082	-0.00927289	0.167187	0.000201985	-0.79857	0.00130629	-0.00152505	-0.00167829	0.027277	-0.000260228	-0.730552	-0.0114392	0.0140877	-0.472545	-0.0490838	0.0408193	0.510739
4.51	0.246758	0.00504281	-0.103904	0.00323901	-0.171999	-0.017154	-0.0652525	-0.000199189	0.805283	-0.000349122	-0.000119474	0.00112476	0.0811659	0.00137863	0.0212158	0.00306673	-0.0536448	0.0110847	-0.594917	-0.00768352	0.114617	-0.00149997	0.232667	0.00293953	-0.165594	-0.00932619	-0.0585904	-0.00108891	-0.327157	-0.0200459	-0.274722	0.00559816	0.0665355	0.00388284	0.167185	-0.00119256	-0.798565	0.000348716	-0.00153863	-0.00136092	0.027269	-0.000700845	-0.731032	-0.0353667	0.00945175	-0.457417	-0.0487969	0.0135595	0.511059
4.52	0.246783	0.000988201	-0.103911	0.0019915	-0.172159	-0.0118399	-0.0652543	-0.000134243	0.80528	-0.000252522	-0.00010736	0.00127418	0.0811871	0.00357126	0.0212451	0.00353707	-0.0535175	0.0104228	-0.594987	-0.00541848	0.114693	0.0046337	0.23267	-0.00069951	-0.165684	-0.00460758	-0.0585794	-0.00298722	-0.327333	-0.0123768	-0.27466	0.00559302	0.0666555	0.00615419	0.16717	-0.0014155	-0.798547	0.00699242	-0.00158919	-0.0104645	0.0272641	0.000407088	-0.731948	-0.141978	0.00602472	-0.143177	-0.0480692	0.134239	0.512142
4.53	0.246796	0.0049954	-0.10394	-0.00899439	-0.172164	0.0102522	-0.0652529	0.000391394	0.805281	0.000539227	-9.60E-05	0.000965617	0.0811572	-0.0151391	0.0212896	0.00520046	-0.0535161	-0.0102807	-0.594972	0.00988537	0.114803	0.0227426	0.232657	-0.00420983	-0.165735	-0.00612869	-0.0586229	-0.0106087	-0.327378	0.00518215	-0.274615	0.00485698	0.0667334	0.01422	0.167153	-0.00256461	-0.798462	0.00583046	-0.00169024	-0.00745834	0.0272572	-0.00189987	-0.73406	-0.27217	0.00653733	0.195639	-0.0470562	0.0438433	0.514683
4.54	0.246904	0.0108642	-0.104016	-0.0135921	-0.171962	0.0229314	-0.0652471	0.000642419	0.805289	0.000965345	-8.86E-05	0.000506355	0.0809296	-0.0285387	0.0213415	0.00198249	-0.0536749	-0.0215921	-0.594829	0.0181339	0.114998	0.00726834	0.232615	-0.00484558	-0.165876	-0.0134264	-0.0587095	-0.0126083	-0.327277	0.0148455	-0.274548	0.00858979	0.0668399	0.00134909	0.167117	-0.00446226	-0.798433	0.00133817	-0.00175382	-0.00639389	0.0272301	-0.00314477	-0.736855	-0.296025	0.00969726	0.389009	-0.0471662	-0.0621248	0.517074
4.55	0.247046	0.0102699	-0.104085	-0.0135862	-0.171677	0.02693	-0.0652414	0.000458379	0.805299	0.000863951	-8.57E-05	6.83E-05	0.0806351	-0.0287494	0.021364	0.000384638	-0.0539439	-0.0309669	-0.59464	0.0191741	0.115004	-0.000972301	0.23258	-0.002617	-0.166038	-0.0113805	-0.0587696	-0.00949586	-0.327108	0.0191053	-0.274467	0.00700637	0.0667904	-0.00625031	0.167077	-0.00342696	-0.798441	-0.000977372	-0.00180823	-0.00402686	0.0271967	-0.00226515	-0.73923	-0.217444	0.0142235	0.478715	-0.0480353	-0.108547	0.518118
4.56	0.247169	0.00729363	-0.104145	-0.0110781	-0.171384	0.0255998	-0.0652392	5.59E-05	0.805306	0.000518097	-8.70E-05	-0.000310965	0.0803804	-0.0217671	0.0213758	-0.00147644	-0.0542592	-0.0308959	-0.594477	0.0144868	0.11501	0.000757617	0.232552	-0.00217548	-0.166152	-0.00543221	-0.0588217	-0.00679258	-0.326904	0.0210316	-0.274424	0.0015353	0.0667387	-0.00685113	0.167054	-0.00115989	-0.798478	-0.00417927	-0.0018363	-0.00258002	0.0271797	-0.000929152	-0.7406	-0.107797	0.0192878	0.513513	-0.0491167	-0.108648	0.517998
4.57	0.247239	0.00137983	-0.104173	-0.0081279	-0.171122	0.0237587	-0.0652411	-0.000331698	0.805309	0.000318314	-9.17E-05	-0.000616494	0.0802275	-0.0103082	0.0213564	-0.00314132	-0.0545619	-0.0308348	-0.594373	0.00742399	0.114987	-0.00471277	0.232538	-0.000976719	-0.166175	0.00387516	-0.0588655	-0.00413496	-0.326696	0.0203712	-0.27444	-0.00477467	0.0666396	-0.0128065	0.167051	0.00171452	-0.798525	-0.00389042	-0.0018579	-0.000206639	0.027168	-0.00110715	-0.740894	-0.00119984	0.0244908	0.520026	-0.0501179	-0.0913721	0.517204
4.58	0.247241	-0.00442366	-0.104187	-0.00506324	-0.170888	0.020063	-0.065246	-0.000630839	0.80531	7.99E-05	-9.88E-05	-0.000787539	0.0801787	-0.000853246	0.0213286	-0.00360429	-0.0548569	-0.0270178	-0.594314	0.00404966	0.114931	-0.00757342	0.232532	0.000540038	-0.166094	0.0134029	-0.0589251	-0.00088027	-0.326502	0.0171032	-0.274528	-0.0119652	0.0664778	-0.0181414	0.167084	0.00357209	-0.798558	-0.00153475	-0.00185128	0.000277039	0.0271633	0.000189641	-0.740321	0.0529934	0.0296096	0.494186	-0.050931	-0.0626369	0.516121
4.59	0.247194	-0.00855681	-0.104192	-0.00549923	-0.17069	0.0189364	-0.0652521	-0.00069866	0.805309	-0.000359796	-0.000107311	-0.000913326	0.0802034	0.00479206	0.0213032	-0.00159393	-0.055123	-0.0270447	-0.594283	0.00220623	0.114831	-0.0122612	0.232531	0.000588859	-0.165934	0.0206919	-0.0589897	-0.000619848	-0.326329	0.0165246	-0.274673	-0.0181126	0.0662766	-0.0202605	0.167134	0.00770042	-0.79857	0.000175993	-0.00184565	0.00177721	0.0271718	0.000458095	-0.73936	0.0880518	0.0345293	0.491663	-0.0514264	-0.0366536	0.515181
4.6	0.247119	-0.0105609	-0.104196	-0.00515965	-0.170501	0.0175312	-0.0652587	-0.000600091	0.805306	-0.000365233	-0.000117122	-0.00102986	0.0802677	0.00746421	0.0212854	-0.000526599	-0.0553844	-0.0256264	-0.594268	0.0017895	0.114689	-0.00304036	0.232534	-3.22E-05	-0.16571	0.0259337	-0.05906	0.00112832	-0.326159	0.0154237	-0.274886	-0.0240519	0.0660953	-0.00524723	0.167212	0.00834661	-0.798575	0.000138001	-0.00183145	0.00183241	0.0271729	-0.000106742	-0.738107	0.101787	0.0393412	0.485548	-0.0517761	-0.0218874	0.51422
4.61	0.24704	-0.0104238	-0.104202	-0.0034279	-0.170335	0.0137079	-0.0652651	-0.000730859	0.805302	-0.000379459	-0.000127905	-0.00110244	0.0803338	0.00900522	0.0212706	-0.00185902	-0.0555956	-0.0168398	-0.594246	0.00094956	0.114774	0.003905	0.232524	-0.000840736	-0.16547	0.0260188	-0.0591285	0.00193143	-0.325983	0.0161353	-0.275128	-0.0251069	0.0661685	0.00589157	0.167284	0.00731652	-0.798603	-0.00369448	-0.00180895	0.00469696	0.0271743	0.00012381	-0.736456	0.206796	0.0435991	0.324154	-0.0522615	-0.0790349	0.513149
4.62	0.246919	-0.013866	-0.104177	0.00654065	-0.170271	-0.00248218	-0.0652725	-0.000633243	0.805299	-0.00033311	-0.000138218	-0.000877584	0.0804815	0.0203824	0.0212354	-0.00405064	-0.0557102	-0.00316731	-0.594265	-0.00476126	0.11483	0.0135374	0.232516	-0.00117549	-0.165214	0.0202484	-0.0591557	0.00968577	-0.325875	0.000192109	-0.275328	-0.0112677	0.0662513	0.0158728	0.167332	0.00138393	-0.798619	0.00201492	-0.00173413	0.00779186	0.0271741	-0.000271534	-0.734035	0.236527	0.0443988	-0.122796	-0.0534225	-0.0768553	0.511517
4.63	0.246792	-0.00841761	-0.10412	0.0103241	-0.170415	-0.0204619	-0.0652758	-0.000126991	0.805298	0.000129809	-0.000144376	-0.000361581	0.0806708	0.0169225	0.0212016	-0.000693559	-0.0556544	0.0121297	-0.594317	-0.00499504	0.114897	-0.00568287	0.232507	-0.00125139	-0.165085	0.0020214	-0.0591064	0.00762374	-0.325962	-0.0182532	-0.275334	0.007834	0.0663605	-0.00082504	0.167328	-0.00230677	-0.798584	0.00434622	-0.00165574	0.00780044	0.0271915	0.00311266	-0.732164	0.166196	0.0416024	-0.387084	-0.0536365	0.0443488	0.510738
4.64	0.246726	-2.42E-05	-0.104076	0.0100532	-0.170688	-0.0281656	-0.0652744	0.000305507	0.805301	0.000345726	-0.0001457	6.96E-05	0.0807913	0.00738239	0.0211972	0.00187631	-0.0554858	0.0204667	-0.594362	-0.00282997	0.114859	0.00122479	0.232497	-0.00149237	-0.165128	-0.0138949	-0.0590125	0.0060331	-0.326212	-0.0289147	-0.275185	0.0196929	0.0663307	0.00421614	0.16728	-0.00555608	-0.798553	0.00211531	-0.00159293	0.00571038	0.0272255	0.00341803	-0.731143	0.0964577	0.036981	-0.505483	-0.0528619	0.108696	0.51053
4.65	0.246714	0.00396858	-0.104065	0.00744601	-0.170993	-0.0293525	-0.0652704	0.000453409	0.805304	0.000323304	-0.000143152	0.000432276	0.0808428	0.0022955	0.0212295	0.00348988	-0.0552566	0.0233542	-0.594394	-0.00332382	0.114858	-0.00189158	0.232482	-0.000926294	-0.165273	-0.0187328	-0.0589224	0.00257223	-0.326521	-0.0306881	-0.274973	0.0213384	0.0664359	0.010947	0.167213	-0.00743923	-0.79854	-1.23E-05	-0.00154226	0.00331251	0.0272595	0.00284385	-0.730616	0.0672133	0.0317031	-0.533854	-0.0517147	0.11835	0.510426
4.66	0.246732	0.00404418	-0.104069	0.00560047	-0.171279	-0.0256171	-0.0652661	0.000414803	0.805305	0.000254614	-0.000137697	0.000651208	0.0808621	0.00158736	0.021261	0.00275342	-0.0550366	0.0192116	-0.594437	-0.00466154	0.114844	-0.00225868	0.232476	0.00030907	-0.165433	-0.0145805	-0.0588449	0.00208775	-0.326823	-0.0271852	-0.274795	0.0140603	0.0665268	0.00832797	0.167159	-0.00397882	-0.79854	0.00036506	-0.00152093	0.0016895	0.0272727	-0.000121201	-0.730332	0.031974	0.0264167	-0.513904	-0.0506202	0.0924831	0.510381
4.67	0.246764	0.00630176	-0.104074	0.00504374	-0.171529	-0.0232702	-0.0652624	0.000350452	0.805306	-5.10E-05	-0.000130171	0.000846812	0.0808659	-0.000130669	0.0212802	0.00210371	-0.0548551	0.0165867	-0.594487	-0.00623976	0.114791	-0.00943068	0.232484	0.00151942	-0.165572	-0.0149683	-0.0587776	0.00108172	-0.327087	-0.0241983	-0.274673	0.0110301	0.0665987	0.0027057	0.167123	-0.00218719	-0.798543	-0.00039633	-0.00151665	-0.000359197	0.0272636	-0.000671428	-0.730312	0.0193905	0.0212927	-0.504663	-0.049846	0.0660489	0.51048
4.68	0.2468	0.00562227	-0.104085	0.00432461	-0.171753	-0.0205776	-0.0652595	0.000203023	0.805305	-0.000383979	-0.000120695	0.00103224	0.0808713	0.000543598	0.0213073	0.00280919	-0.0547044	0.0128539	-0.594554	-0.00734099	0.114631	-0.0191975	0.232504	0.00248789	-0.165697	-0.0118569	-0.0587291	0.000528215	-0.327319	-0.0219742	-0.274585	0.00679998	0.0665673	-0.00877524	0.167112	0.00040623	-0.79854	0.000452441	-0.00152312	-0.00169478	0.0272612	0.000187823	-0.730457	0.00185889	0.0163507	-0.483795	-0.0492825	0.0463402	0.510568
4.69	0.246834	0.00531988	-0.104085	0.00488883	-0.171942	-0.0165152	-0.0652582	0.000135777	0.8053	-0.000468021	-0.000109577	0.00117428	0.0808923	0.00246584	0.0213332	0.00210612	-0.0545916	0.0105998	-0.594645	-0.0106208	0.114463	-0.0126127	0.232538	0.00388684	-0.165791	-0.00918481	-0.0586865	0.00146681	-0.327529	-0.0192927	-0.274537	0.00335367	0.0664565	-0.008568	0.167121	0.00112356	-0.798526	0.000567896	-0.00154428	-0.00288234	0.0272562	-0.00102853	-0.730804	-0.0225861	0.0116242	-0.465626	-0.0488935	0.0297889	0.510786
4.7	0.246873	0.00348464	-0.104075	0.00585482	-0.172093	-0.0132051	-0.0652581	7.46E-05	0.805294	-0.000600493	-9.72E-05	0.0012928	0.0809166	0.00465214	0.0213516	0.000689795	-0.054481	0.0133272	-0.59475	-0.0112635	0.114469	0.00992022	0.232569	0.00431474	-0.165873	-0.00662229	-0.0586499	0.00143812	-0.327702	-0.0143303	-0.274507	0.00271191	0.066518	0.0156981	0.167125	-0.000125341	-0.79852	0.003281	-0.00157126	-0.00613704	0.0272403	-0.00155932	-0.731402	-0.0663651	0.00718622	-0.361832	-0.0486316	0.0852382	0.511336
4.71	0.246883	0.00181442	-0.104067	-0.0024001	-0.17217	0.00256565	-0.0652568	0.000355686	0.80529	-0.000235817	-8.43E-05	0.00118946	0.0809477	-0.00407551	0.0213687	0.00289042	-0.0543984	-0.00187663	-0.594825	0.000143529	0.114511	0.00929485	0.23259	0.000701814	-0.165913	-0.00274332	-0.0586539	-0.00538096	-0.327787	-0.000562717	-0.27449	0.00208165	0.0665929	0.00908073	0.167127	-0.00117199	-0.79846	0.00835276	-0.00166905	-0.0101079	0.027237	-0.000202647	-0.732883	-0.219707	0.00588117	0.058486	-0.0473843	0.101531	0.513311
4.72	0.246946	0.00870315	-0.104104	-0.0113994	-0.172028	0.0212661	-0.065251	0.000797226	0.805293	0.000707117	-7.47E-05	0.000721662	0.0808186	-0.0227051	0.0213959	0.000938687	-0.0544999	-0.0174378	-0.594761	0.0123975	0.114719	0.0199587	0.23258	-0.00434401	-0.165991	-0.00928425	-0.058713	-0.0111712	-0.327718	0.0145486	-0.274463	0.00408446	0.0667403	0.0120147	0.167113	-0.0026926	-0.798397	0.00340543	-0.00175167	-0.00629407	0.0272217	-0.00214339	-0.735495	-0.303211	0.00797934	0.313079	-0.0469605	-0.0171726	0.516035
4.73	0.247088	0.0106904	-0.104164	-0.013039	-0.171744	0.028489	-0.065243	0.00080235	0.805303	0.000920796	-7.00E-05	0.000239523	0.0805393	-0.0291226	0.0213983	-0.00213734	-0.054736	-0.0300212	-0.594604	0.0174989	0.114781	-0.00415277	0.232552	-0.000974483	-0.166149	-0.0127463	-0.0587777	-0.00966644	-0.327545	0.0199703	-0.274399	0.00804942	0.0667604	-0.00655001	0.167074	-0.00368507	-0.798394	0.000120507	-0.00180754	-0.00492745	0.027195	-0.00220035	-0.7382	-0.262624	0.0119945	0.446716	-0.0475462	-0.0937153	0.517795
4.74	0.247219	0.00887374	-0.104217	-0.0125389	-0.171425	0.0290411	-0.065237	0.000400531	0.805311	0.000636183	-6.98E-05	-0.000186439	0.08026	-0.0265472	0.0213866	-0.00320878	-0.0550652	-0.0346626	-0.594425	0.0176911	0.11476	-0.000409321	0.232535	-0.00151237	-0.166286	-0.009358	-0.0588209	-0.00759728	-0.327333	0.0226671	-0.274325	0.00568777	0.0666895	-0.00531593	0.167043	-0.00263417	-0.798411	-0.00346366	-0.00184109	-0.0019405	0.0271789	-0.000577082	-0.740082	-0.163578	0.016873	0.500802	-0.0485908	-0.112092	0.518183
4.75	0.247314	0.00364952	-0.104254	-0.0096223	-0.171127	0.0264367	-0.0652355	-0.000106425	0.805316	0.000434081	-7.33E-05	-0.000497336	0.0800507	-0.0160977	0.0213565	-0.00438463	-0.055408	-0.0347074	-0.594284	0.0119544	0.114737	-0.00269641	0.232518	-0.00196959	-0.166353	-1.02E-05	-0.0588616	-0.00504513	-0.327108	0.0223759	-0.274303	-0.00183694	0.0666189	-0.0106537	0.167027	0.00018241	-0.798458	-0.00453885	-0.00185852	-0.000681541	0.0271755	-6.50E-05	-0.740866	-0.0512282	0.0220487	0.519917	-0.0496536	-0.100381	0.517675
4.76	0.24734	-0.00424204	-0.104272	-0.00729118	-0.170864	0.0234	-0.0652384	-0.000428541	0.805319	0.000266705	-7.95E-05	-0.000704168	0.079955	-0.00341024	0.0213191	-0.00330508	-0.0557414	-0.0324347	-0.594197	0.00633499	0.114694	-0.00846122	0.232506	0.000468659	-0.166308	0.0125777	-0.0589138	-0.00268724	-0.326891	0.0201549	-0.274361	-0.0101204	0.0664663	-0.0189902	0.167044	0.00388422	-0.7985	-0.00197435	-0.00185916	0.00150371	0.0271742	0.00023147	-0.740643	0.0371259	0.0272344	0.517115	-0.0505698	-0.0804487	0.516688
4.77	0.2473	-0.00721515	-0.104279	-0.00532279	-0.170641	0.0203552	-0.0652438	-0.00063207	0.805319	-0.000283698	-8.71E-05	-0.000818303	0.0799612	0.00225762	0.0212896	-0.00271623	-0.056046	-0.0291495	-0.594154	0.00375775	0.11459	-0.010341	0.232506	0.000401745	-0.166157	0.019176	-0.0589831	-0.000691151	-0.3267	0.0175804	-0.274501	-0.0176052	0.0662632	-0.0191362	0.167095	0.00627862	-0.798521	-0.00150845	-0.00185087	0.000192695	0.0271809	0.000233758	-0.739817	0.0737324	0.0322273	0.498094	-0.0512126	-0.0457704	0.51572
4.78	0.247216	-0.0114556	-0.104282	-0.00462488	-0.170438	0.0188928	-0.0652504	-0.000770022	0.805315	-0.000423188	-9.59E-05	-0.000955121	0.0800357	0.00924792	0.0212722	-0.00128241	-0.0563258	-0.0271194	-0.594141	0.000496119	0.114472	-0.015041	0.23251	0.000470827	-0.165915	0.0280017	-0.0590605	0.00148697	-0.326513	0.0173989	-0.274725	-0.0258105	0.0660726	-0.0209284	0.167175	0.00886311	-0.798521	0.000344837	-0.00184244	0.000867827	0.0271825	-0.000290019	-0.738649	0.106277	0.0370977	0.487295	-0.0516192	-0.0275432	0.51473
4.79	0.247116	-0.0111116	-0.104288	-0.00473267	-0.170258	0.0156714	-0.0652575	-0.000734727	0.805311	-0.000533423	-0.000105686	-0.000997998	0.080137	0.0102983	0.0212767	0.00179911	-0.0565756	-0.0205942	-0.594143	-0.000678877	0.114513	0.0218844	0.232504	-0.0022899	-0.165642	0.0281371	-0.0591398	0.000945247	-0.326329	0.0173903	-0.274984	-0.0271395	0.0660113	0.00958724	0.167265	0.00924294	-0.79853	-0.00285565	-0.00183187	0.00166431	0.0271876	0.000994358	-0.737264	0.142538	0.0418097	0.440044	-0.0519554	-0.0451831	0.513874
4.8	0.246998	-0.0162047	-0.104266	0.00266427	-0.170132	0.00804075	-0.0652666	-0.000929279	0.805305	-0.000627831	-0.000116196	-0.00103339	0.0802915	0.0220224	0.0212633	-0.00117107	-0.0567238	-0.00985997	-0.594182	-0.00677949	0.114638	0.00805587	0.232497	-0.000919938	-0.165349	0.0303328	-0.0591906	0.0075459	-0.326159	0.0108119	-0.275244	-0.0231026	0.0660886	0.00941171	0.167339	0.00685781	-0.79856	-0.000848315	-0.00180041	0.00765711	0.0271832	-0.00160911	-0.735044	0.249396	0.0445895	0.0713599	-0.0528829	-0.116229	0.512282
4.81	0.246847	-0.0129674	-0.104193	0.0118541	-0.17017	-0.0118184	-0.0652743	-0.0005192	0.805301	-0.000300334	-0.000124843	-0.000663023	0.0805237	0.0231478	0.0212252	-0.00277379	-0.0567264	0.00928178	-0.594264	-0.00781057	0.114746	0.00525634	0.232501	0.000477544	-0.165108	0.0127759	-0.059162	0.0112434	-0.326134	-0.00889017	-0.275369	-0.00189827	0.0662285	0.0110669	0.167364	4.75E-05	-0.798549	0.00314865	-0.00172477	0.00718822	0.0271718	0.000389798	-0.732787	0.203426	0.0432174	-0.283741	-0.0536689	-0.00628164	0.511075
4.82	0.246733	-0.00522312	-0.104114	0.0139965	-0.170392	-0.0252001	-0.0652767	-2.88E-05	0.8053	0.000109393	-0.000129496	-0.000301401	0.0807206	0.0158363	0.021196	-0.00162509	-0.056573	0.0197227	-0.594342	-0.00719756	0.114697	-0.00700443	0.232511	0.00131502	-0.165046	-0.00575732	-0.0590715	0.0107243	-0.32631	-0.025175	-0.275295	0.0145534	0.0662375	-0.0029825	0.167338	-0.00378875	-0.798513	0.00314404	-0.00165645	0.00562619	0.027198	0.00352778	-0.73138	0.122504	0.0392684	-0.464866	-0.0532816	0.0865052	0.510632
4.83	0.24669	0.00176499	-0.104062	0.0108981	-0.170685	-0.0279979	-0.0652755	0.000258493	0.805302	0.000260572	-0.000130809	3.52E-05	0.08083	0.0070921	0.0211845	-0.000442333	-0.056358	0.0228208	-0.594406	-0.00544699	0.114677	0.000726156	0.232513	-0.000421898	-0.16513	-0.0159262	-0.058952	0.00708464	-0.326591	-0.0291986	-0.275113	0.0202655	0.0662942	0.0115259	0.167276	-0.00719371	-0.798502	-0.000528541	-0.00159637	0.00513902	0.0272332	0.00308259	-0.730673	0.0781707	0.034186	-0.527122	-0.0522396	0.118775	0.510495
4.84	0.246689	0.0047178	-0.104035	0.00869851	-0.170982	-0.0272001	-0.0652729	0.000270062	0.805303	0.000147879	-0.000128906	0.000332267	0.0808893	0.00392992	0.0211782	-0.000570989	-0.0561314	0.0207416	-0.594472	-0.00740113	0.114641	-0.00563828	0.232517	0.00157498	-0.165272	-0.0179218	-0.0588426	0.00479022	-0.326893	-0.0293025	-0.274916	0.0186365	0.0663716	0.00509679	0.167214	-0.00576063	-0.798508	-0.00249977	-0.00155992	0.00197765	0.0272594	0.00178572	-0.730281	0.0597321	0.0288357	-0.531622	-0.0510694	0.113261	0.510374
4.85	0.246709	0.00575846	-0.10402	0.00717932	-0.171246	-0.0237902	-0.06527	0.000246517	0.805303	-0.00014943	-0.000124387	0.000582499	0.0809193	0.00155688	0.021165	-0.00150836	-0.0559472	0.0162363	-0.594537	-0.00669505	0.114578	-0.00647178	0.232529	0.00180475	-0.165411	-0.015525	-0.0587477	0.00383576	-0.327171	-0.025584	-0.274761	0.0129348	0.0664521	0.0095277	0.167166	-0.00472399	-0.798522	-0.00195049	-0.00154552	0.000835684	0.0272609	-0.000432158	-0.730165	0.0252957	0.0236607	-0.511849	-0.0501513	0.076882	0.510435
4.86	0.246738	0.00464535	-0.10401	0.00579778	-0.171481	-0.0214812	-0.0652681	0.00017901	0.805301	-0.000408722	-0.000117366	0.000837361	0.080944	0.00306816	0.021156	0.000270365	-0.0557978	0.01259	-0.594616	-0.00871187	0.11445	-0.0180939	0.232551	0.00298676	-0.165527	-0.0108423	-0.0586722	0.00293607	-0.327419	-0.0230985	-0.274663	0.00672217	0.0664684	-0.00652377	0.167144	-0.000376981	-0.798529	0.000145784	-0.00154283	-0.000233758	0.0272568	0.000237579	-0.730252	0.0125265	0.0186262	-0.492984	-0.0494966	0.0529013	0.510499
4.87	0.246765	0.00516927	-0.104003	0.00501732	-0.171687	-0.0177791	-0.0652673	0.000128768	0.805297	-0.000500516	-0.000107915	0.00104559	0.0809782	0.00283092	0.0211588	0.000641816	-0.055681	0.0101867	-0.594714	-0.0103706	0.114264	-0.0183472	0.232589	0.00415368	-0.16561	-0.00893878	-0.0586122	0.00217358	-0.327635	-0.0192709	-0.274619	0.00296547	0.0663785	-0.00999099	0.167151	0.00117707	-0.798525	-0.000366557	-0.00155386	-0.00149481	0.0272551	-0.000338884	-0.730509	-0.0136204	0.0138068	-0.47019	-0.0490352	0.0406748	0.510606
4.88	0.246809	0.00594073	-0.103994	0.00438449	-0.171851	-0.0143968	-0.0652666	0.000149746	0.805291	-0.000590484	-9.65E-05	0.00121265	0.0809905	0.000651159	0.0211612	0.000683711	-0.0555807	0.0100032	-0.594809	-0.00947256	0.114114	-0.00184359	0.232633	0.00379483	-0.165696	-0.00985648	-0.0585656	0.000544458	-0.327817	-0.0168516	-0.274592	0.00389366	0.0663346	0.00839994	0.16716	-0.000385458	-0.798533	-0.000899491	-0.00156913	-0.00141135	0.027245	-0.000499719	-0.73101	-0.037539	0.00917883	-0.456312	-0.0487682	0.0117295	0.510947
4.89	0.246843	0.000521183	-0.103987	0.00196263	-0.171977	-0.00783859	-0.065265	0.000219489	0.805287	-0.000285196	-8.37E-05	0.00131732	0.0810024	0.0031625	0.021165	0.00121409	-0.0554745	0.00715803	-0.594891	-0.00585596	0.114176	0.00261033	0.232655	0.000930655	-0.165777	-0.00257084	-0.0585463	-0.00218909	-0.327956	-0.00920479	-0.274558	0.00192561	0.0664546	0.00535759	0.167159	-0.000268083	-0.79852	0.00779741	-0.00161548	-0.00963328	0.0272438	0.0013953	-0.731997	-0.156035	0.00595801	-0.116571	-0.0479645	0.134819	0.512127
4.9	0.246862	0.00544532	-0.104016	-0.00948279	-0.171942	0.0130328	-0.0652599	0.000824521	0.805287	0.000474402	-7.16E-05	0.00105085	0.0809524	-0.0161396	0.0211917	0.00276743	-0.055509	-0.0131397	-0.594871	0.00933659	0.11431	0.0267361	0.232652	-0.00357093	-0.165822	-0.00606832	-0.0585943	-0.0103302	-0.327967	0.00768703	-0.274535	0.0034094	0.0665578	0.0166346	0.167153	-0.00254238	-0.798437	0.00540587	-0.00170322	-0.00728809	0.0272521	-0.000289388	-0.734218	-0.285085	0.00667879	0.210321	-0.0470114	0.0365729	0.514745
4.91	0.246985	0.0114149	-0.104094	-0.0140325	-0.171709	0.0255909	-0.0652505	0.000999511	0.805296	0.000987571	-6.31E-05	0.00063171	0.0807005	-0.0298443	0.0212255	-0.000113093	-0.0557044	-0.0255731	-0.594727	0.0173786	0.114519	0.00915998	0.23261	-0.00290157	-0.165969	-0.0130307	-0.0586835	-0.0123511	-0.327837	0.0172733	-0.274485	0.00656806	0.0666628	-0.000356575	0.167129	-0.00397129	-0.798422	0.000588516	-0.00175992	-0.00622695	0.0272343	-0.00283018	-0.737061	-0.295347	0.00994973	0.39649	-0.0471841	-0.0664604	0.517126
4.92	0.24713	0.0112241	-0.104166	-0.014589	-0.171402	0.0286219	-0.0652416	0.000782265	0.805305	0.000730515	-5.86E-05	0.000263646	0.0803992	-0.0304297	0.0212422	0.00054314	-0.056007	-0.0340375	-0.594545	0.0183194	0.114541	0.00390847	0.232586	-0.00186456	-0.166128	-0.0121264	-0.0587485	-0.0106294	-0.327649	0.0211049	-0.274419	0.00601384	0.0666104	-0.00531492	0.167099	-0.00209856	-0.798427	-0.00318102	-0.00181109	-0.00384829	0.0272073	-0.0019807	-0.739434	-0.213972	0.0145225	0.482033	-0.0480816	-0.108493	0.518146
4.93	0.247256	0.00787245	-0.104227	-0.0118025	-0.171098	0.026771	-0.0652365	0.000286415	0.805311	0.000451682	-5.78E-05	-8.39E-05	0.0801389	-0.0229515	0.0212612	-5.71E-05	-0.0563349	-0.0316927	-0.594386	0.0144867	0.114607	0.00559722	0.232562	-0.00289958	-0.166244	-0.0061102	-0.0588035	-0.00776109	-0.327434	0.0224792	-0.274382	0.0010728	0.0665677	-0.00582637	0.167083	-0.000597973	-0.798471	-0.00557617	-0.00184505	-0.00261639	0.0271902	-0.00109565	-0.740761	-0.103544	0.0196002	0.51396	-0.0491645	-0.107217	0.518013
4.94	0.247323	-0.000176909	-0.104261	-0.00797116	-0.170827	0.0238979	-0.0652361	-0.000192665	0.805315	0.000171298	-6.03E-05	-0.000379549	0.0799872	-0.00855378	0.0212672	-0.000712127	-0.056637	-0.0290679	-0.594287	0.00706721	0.114637	6.49E-05	0.232546	-0.000618506	-0.166263	0.00617076	-0.0588603	-0.00395664	-0.327218	0.0208404	-0.274411	-0.00682364	0.0664752	-0.01416	0.167092	0.00344331	-0.79852	-0.00246241	-0.00186409	-0.000902378	0.0271808	-0.0010576	-0.741005	-0.000861965	0.0247998	0.519156	-0.0501535	-0.0894696	0.517218
4.95	0.247323	-0.00474181	-0.104273	-0.00550298	-0.170594	0.0206007	-0.0652395	-0.00042605	0.805314	-0.000284179	-6.54E-05	-0.000602667	0.0799515	0.000145569	0.0212654	-0.00042046	-0.0569095	-0.0253527	-0.594249	0.00204473	0.114607	-0.00474165	0.232547	0.000959488	-0.16617	0.0149065	-0.0589215	-0.00163309	-0.327019	0.0182118	-0.27452	-0.0144301	0.066296	-0.017333	0.167137	0.00525307	-0.798552	-0.00193646	-0.00186703	0.000455777	0.027175	-0.00044613	-0.74039	0.0530435	0.029901	0.493406	-0.0509495	-0.059016	0.516148
4.96	0.247271	-0.00753659	-0.104272	-0.00396691	-0.170397	0.0184117	-0.0652445	-0.000609361	0.805311	-0.00041509	-7.24E-05	-0.000826613	0.0799954	0.00521671	0.0212626	-0.000736083	-0.0571452	-0.0225646	-0.594244	-0.000103456	0.114551	-0.00725832	0.232556	0.00155141	-0.16599	0.0214224	-0.0589884	0.000583857	-0.326839	0.016662	-0.274702	-0.0217084	0.066133	-0.0168589	0.167204	0.00759542	-0.798561	-0.00102975	-0.00186933	-0.000211157	0.0271774	-0.000107289	-0.739403	0.0932115	0.0348152	0.492474	-0.0514341	-0.0356174	0.515217
4.97	0.247192	-0.0106692	-0.104267	-0.00310124	-0.170216	0.0166733	-0.0652507	-0.000662029	0.805307	-0.000532757	-8.15E-05	-0.0010043	0.0800793	0.00995114	0.0212574	-2.12E-05	-0.0573705	-0.02179	-0.594252	-0.00139019	0.114472	0.00513335	0.232565	0.00141455	-0.165748	0.025817	-0.0590553	0.00277388	-0.326662	0.0156225	-0.274941	-0.024433	0.0659632	-0.00359326	0.167287	0.00898254	-0.798565	0.000560644	-0.00186295	0.000352895	0.0271759	-0.000281388	-0.73812	0.106413	0.03962	0.485039	-0.0517691	-0.0194861	0.514266
4.98	0.247105	-0.011294	-0.104252	0.000287353	-0.170072	0.0121203	-0.0652579	-0.000890021	0.805301	-0.000602601	-9.24E-05	-0.00118738	0.0801886	0.0149434	0.021242	-0.00313104	-0.057534	-0.0121709	-0.59428	-0.00526406	0.114587	0.00385626	0.23257	-0.00104555	-0.165501	0.0258102	-0.0591062	0.00516889	-0.326492	0.0146563	-0.275179	-0.0236189	0.0660332	0.00662204	0.167364	0.0069441	-0.798588	-0.00309627	-0.00185329	0.00337616	0.0271796	-0.000462583	-0.736396	0.217546	0.0437605	0.299775	-0.0522903	-0.085807	0.513148
4.99	0.246978	-0.0137586	-0.10419	0.0107779	-0.170025	-0.00305129	-0.0652669	-0.000734807	0.805296	-0.000425918	-0.00010413	-0.00106199	0.0803802	0.0236619	0.0211803	-0.00772612	-0.0576101	0.00066625	-0.594351	-0.00860153	0.114644	0.00862492	0.232582	0.00245443	-0.165242	0.0185209	-0.0590982	0.0132684	-0.326392	-0.000618274	-0.275362	-0.00922453	0.0661516	0.0184276	0.167405	0.000222443	-0.798601	0.00120721	-0.00178469	0.00718375	0.0271629	-0.00194949	-0.733926	0.240033	0.044323	-0.141028	-0.0534264	-0.0690133	0.511532
5	0.246851	-0.00743631	-0.104099	0.0145065	-0.170186	-0.0216102	-0.065272	-0.000280664	0.805294	5.17E-05	-0.000112626	-0.000653028	0.0805932	0.0188673	0.0211052	-0.00571551	-0.0575249	0.0150867	-0.594433	-0.00780333	0.114666	-0.00686401	0.23259	0.000599797	-0.16512	-0.000887185	-0.0590119	0.011851	-0.326494	-0.0201718	-0.275344	0.0108029	0.0662651	0.000938903	0.167384	-0.00416839	-0.798573	0.0032272	-0.00170788	0.00705802	0.0271748	0.0031483	-0.732036	0.167114	0.0413934	-0.396748	-0.0535768	0.0487819	0.510768
[truncated: 2,459 more columns]
